# Supplementary material for: Comparative and functional genomics of the protozoan parasite Babesia divergens highlighting the invasion and egress processes
Source: PLoS Negl Trop Dis. 2019 Aug 19;13(8):e0007680. doi: 10.1371/journal.pntd.0007680 (PMC6715253; doi:10.1371/journal.pntd.0007680)
Supplement: S1 Table — Gene IDs for B. bovis and B. microti correspond to the NCBI annotation. #Species: 1, the gene was identified in one species; 2, the gene was identified in two species contain in their genomes; 3, the gene was identified in three species. Genes: total number of genes identified for the three species. Alg.Conn.: proteinortho algebraic connectivity. *absent gene. (CSV) [file pntd.0007680.s003.csv]

# Species	Genes	Alg.-Conn.	B. divergens genes	B. bovis orthologes	B. microti othologues
2	3	1	*	XP_001609777.1	XP_012647126.1,XP_012647129.1
3	7	0.714	BDIVROU_0067400.t1.1,BDIVROU_0249100.t1.1	XP_001608833.1,XP_001608838.1,XP_001609713.1	XP_012647650.1,XP_012648152.1
1	2	1	*	*	XP_012649576.1,XP_021337220.1
1	2	1	*	*	XP_012649577.1,XP_021337221.1
1	2	1	*	*	XP_012649578.1,XP_021337225.1
1	2	1	*	*	XP_012649579.1,XP_021337226.1
1	2	1	*	*	XP_012649580.1,XP_021337227.1
3	4	1	BDIVROU_0179700.t1.1	XP_001612300.1	XP_012650255.1,XP_021337863.1
3	6	0.127	BDIVROU_0202300.t2.2,BDIVROU_0308600.t1.2	XP_001610695.1,XP_001612131.1	XP_012650559.1,XP_012650562.1
3	4	1	BDIVROU_0179900.t1.1	XP_001612299.1	XP_021337586.1,XP_021338846.1
1	2	1	*	*	YP_009363164.1,YP_009363166.1
2	3	1	*	XP_001608831.1,XP_001608835.1	XP_021338157.1
1	2	1	*	XP_001609101.1,XP_001609163.1	*
2	3	1	*	XP_001609152.1,XP_001609157.1	XP_012647358.1
3	6	0.333	BDIVROU_0334000.t1.1	XP_001609153.1,XP_001609156.1,XP_001609621.1,XP_001609941.1	XP_021337388.1
3	4	1	BDIVROU_0334100.t1.1	XP_001609154.1,XP_001609155.1	XP_012647360.1
1	2	1	*	XP_001609161.1,XP_001609165.1	*
3	5	0.6	BDIVROU_0055800.t1.1	XP_001609784.1,XP_001609808.1,XP_001609814.1	XP_021337883.1
3	5	1	BDIVROU_0448800.t1.1	XP_001609785.1,XP_001609809.1,XP_001609813.1	XP_021337884.1
1	2	1	*	XP_001610112.1,XP_001610113.1	*
1	2	1	*	XP_001610253.1,XP_001610260.1	*
3	4	1	BDIVROU_0170500.t1.1	XP_001610254.1,XP_001610261.1	XP_021338581.1
2	3	1	BDIVROU_0206800.t1.1	XP_001610307.1,XP_001610311.1	*
3	4	1	BDIVROU_0207000.t1.1	XP_001610308.1,XP_001610313.1	XP_012648452.1
1	2	1	*	XP_001610665.1,XP_001610670.1	*
1	2	1	*	XP_001610807.1,XP_001610808.1	*
2	5	0.4	BDIVROU_0112800.t1.1,BDIVROU_0113000.t1.1,BDIVROU_0113100.t2.2	XP_001610908.1,XP_001610909.1	*
3	4	1	BDIVROU_0120900.t1.1	XP_001610983.1,XP_001610984.1	XP_012649309.1
1	2	1	*	XP_001611249.1,XP_001611252.1	*
1	2	1	*	XP_001611253.1,XP_001611259.1	*
3	4	1	BDIVROU_0433000.t1.1	XP_001611260.1,XP_001611270.1	XP_021338129.1
2	3	1	*	XP_001611579.1,XP_001611581.1	XP_012650349.1
2	3	1	BDIVROU_0003700.t1.1	XP_001611632.1,XP_001611635.1	*
1	3	2	*	XP_001611776.1,XP_001611778.1,XP_001611780.1	*
1	2	1	*	XP_001611777.1,XP_001611779.1	*
2	3	1	*	XP_001611819.1,XP_001611842.1	XP_012650123.1
1	3	2	*	YP_002290853.1,YP_002290855.1,YP_002290856.1	*
1	3	2	*	YP_002290860.1,YP_002290861.1,YP_002290862.1	*
3	3	1	BDIVROU_0144000.t1.1	XP_001611047.1	XP_012647088.1
3	3	1	BDIVROU_0373200.t1.1	XP_001610319.1	XP_012647089.1
3	3	1	BDIVROU_0209400.t1.1	XP_001610332.1	XP_012647102.1
3	3	1	BDIVROU_0206700.t1.1	XP_001610305.1	XP_012647106.1
3	3	1	BDIVROU_0004700.t1.1	XP_001608675.1	XP_012647107.1
3	3	1	BDIVROU_0180900.t1.1	XP_001612293.1	XP_012647121.1
3	3	1	BDIVROU_0059700.t1.1	XP_001609778.1	XP_012647125.1
3	3	1	BDIVROU_0060000.t1.1	XP_001609774.1	XP_012647128.1
3	3	1	BDIVROU_0060400.t1.1	XP_001609771.1	XP_012647132.1
3	3	1	BDIVROU_0061400.t1.1	XP_001609761.1	XP_012647134.2
2	2	1	*	XP_001609757.1	XP_012647140.1
3	3	1	BDIVROU_0061500.t1.1	XP_001609760.1	XP_012647143.1
3	3	1	BDIVROU_0006700.t1.1	XP_001609765.1	XP_012647146.1
3	3	1	BDIVROU_0002900.t1.1	XP_001611534.1	XP_012647162.1
3	3	0.333	BDIVROU_0395900.t1.1	XP_001611535.1	XP_012647163.1
3	3	1	BDIVROU_0040200.t1.1	XP_001609928.1	XP_012647168.1
3	3	1	BDIVROU_0005800.t1.1	XP_001609918.1	XP_012647179.2
2	2	1	*	XP_001609923.1	XP_012647187.2
3	3	1	BDIVROU_0040400.t1.1	XP_001609926.1	XP_012647190.1
3	3	1	BDIVROU_0040300.t1.1	XP_001609927.1	XP_012647191.1
3	3	1	BDIVROU_0396500.t1.1	XP_001611538.1	XP_012647192.1
3	3	1	BDIVROU_0396600.t1.1	XP_001611540.1	XP_012647193.1
3	3	1	BDIVROU_0397100.t1.1	XP_001611543.1	XP_012647196.1
3	3	1	BDIVROU_0184600.t1.1	XP_001612266.1	XP_012647204.1
3	3	0.333	BDIVROU_0184500.t1.1	XP_001612267.1	XP_012647205.1
3	3	1	BDIVROU_0049700.t1.1	XP_001609861.1	XP_012647208.1
3	3	1	BDIVROU_0145600.t1.1	XP_001609183.1	XP_012647214.1
3	3	1	BDIVROU_0456000.t1.1	XP_001609869.1	XP_012647224.1
2	2	1	*	XP_001609866.1	XP_012647229.1
3	3	1	BDIVROU_0273300.t1.1	XP_001610070.1	XP_012647236.1
3	3	1	BDIVROU_0263200.t1.1	XP_001608941.1	XP_012647254.2
3	3	1	BDIVROU_0014200.t1.1	XP_001608939.1	XP_012647256.1
2	2	1	*	XP_001608929.1	XP_012647265.1
3	3	1	BDIVROU_0264200.t1.1	XP_001608931.1	XP_012647267.1
3	3	0.333	BDIVROU_0264600.t1.1	XP_001608926.1	XP_012647268.1
2	2	1	*	XP_001611153.1	XP_012647279.1
3	3	0.333	BDIVROU_0404700.t1.1	XP_001611618.1	XP_012647282.1
3	3	1	BDIVROU_0003600.t1.1	XP_001611617.1	XP_012647283.1
3	3	1	BDIVROU_0404600.t1.1	XP_001611616.1	XP_012647284.1
3	3	0.333	BDIVROU_0307800.t1.1	XP_001610689.1	XP_012647298.1
3	3	1	BDIVROU_0308200.t1.1	XP_001610691.1	XP_012647302.1
3	3	1	BDIVROU_0149800.t1.1	XP_001609217.1	XP_012647305.1
3	3	1	BDIVROU_0299400.t1.1	XP_001610628.1	XP_012647307.1
3	3	1	BDIVROU_0300100.t1.1	XP_001610632.1	XP_012647312.1
3	3	1	BDIVROU_0300200.t1.1	XP_001610633.1	XP_012647313.2
3	3	1	BDIVROU_0300600.t1.1	XP_001610635.1	XP_012647315.1
3	3	0.333	BDIVROU_0404000.t1.1	XP_001611613.1	XP_012647319.1
2	2	1	*	XP_001611151.1	XP_012647321.1
3	3	1	BDIVROU_0122900.t1.1	XP_001611960.1	XP_012647333.1
3	3	1	BDIVROU_0128400.t1.1	XP_001611958.1	XP_012647335.1
3	3	0.333	BDIVROU_0129600.t1.1	XP_001611957.1	XP_012647336.1
2	2	1	*	XP_001611956.1	XP_012647337.1
3	3	0.333	BDIVROU_0001200.t1.1	XP_001611953.1	XP_012647341.2
3	3	1	BDIVROU_0144400.t1.1	XP_001611945.1	XP_012647343.1
3	3	1	BDIVROU_0142100.t1.1	XP_001611947.1	XP_012647345.1
3	3	1	BDIVROU_0335500.t1.1	XP_001609147.1	XP_012647361.1
3	3	1	BDIVROU_0335700.t1.1	XP_001609149.1	XP_012647364.1
3	3	1	BDIVROU_0336000.t1.1	XP_001609144.1	XP_012647365.1
3	3	1	BDIVROU_0331900.t1.1	XP_001609331.1	XP_012647374.1
3	3	1	BDIVROU_0330100.t1.1	XP_001609342.1	XP_012647378.1
3	3	1	BDIVROU_0330700.t1.1	XP_001609338.1	XP_012647380.1
2	2	1	*	XP_001612095.1	XP_012647381.1
3	3	0.333	BDIVROU_0100400.t1.1	XP_001612100.1	XP_012647386.2
3	3	1	BDIVROU_0321900.t1.1	XP_001609407.1	XP_012647387.2
3	3	1	BDIVROU_0321800.t1.1	XP_001609408.1	XP_012647388.1
3	3	0.333	BDIVROU_0321200.t1.1	XP_001609413.1	XP_012647391.1
3	3	1	BDIVROU_0321700.t1.1	XP_001609410.1	XP_012647393.1
3	3	1	BDIVROU_0314100.t1.1	XP_001609409.1	XP_012647394.1
3	3	1	BDIVROU_0322700.t1.1	XP_001609402.1	XP_012647396.1
3	3	1	BDIVROU_0323300.t1.1	XP_001609395.1	XP_012647403.1
3	3	1	BDIVROU_0010000.t1.1	XP_001611037.1	XP_012647404.1
3	3	1	BDIVROU_0372300.t1.1	XP_001609394.1	XP_012647405.1
3	3	1	BDIVROU_0323500.t1.1	XP_001609389.1	XP_012647407.1
3	3	1	BDIVROU_0323700.t1.1	XP_001609388.1	XP_012647408.1
2	2	1	*	XP_001609387.1	XP_012647409.1
3	3	1	BDIVROU_0325100.t1.1	XP_001609372.1	XP_012647422.1
3	3	1	BDIVROU_0326600.t1.1	XP_001609366.1	XP_012647429.1
3	3	0.333	BDIVROU_0327100.t1.1	XP_001609364.1	XP_012647433.1
3	3	1	BDIVROU_0327300.t1.1	XP_001609362.1	XP_012647436.1
3	3	1	BDIVROU_0327400.t1.1	XP_001609361.1	XP_012647437.1
3	3	1	BDIVROU_0328200.t1.1	XP_001609355.1	XP_012647443.1
2	2	1	*	XP_001609351.1	XP_012647447.1
3	3	1	BDIVROU_0328800.t1.1	XP_001609349.1	XP_012647449.1
3	3	1	BDIVROU_0017100.t1.1	XP_001609346.1	XP_012647452.1
3	3	0.333	BDIVROU_0330500.t1.1	XP_001609340.1	XP_012647453.1
3	3	1	BDIVROU_0331600.t1.1	XP_001609333.1	XP_012647458.1
3	3	1	BDIVROU_0218900.t1.1	XP_001612092.1	XP_012647465.1
3	3	1	BDIVROU_0230600.t1.1	XP_001612091.1	XP_012647466.1
3	3	1	BDIVROU_0256400.t1.1	XP_001612088.1	XP_012647469.1
3	3	1	BDIVROU_0191300.t1.1	XP_001612214.1	XP_012647471.1
3	3	1	BDIVROU_0191400.t1.1	XP_001612213.1	XP_012647472.1
3	3	1	BDIVROU_0191900.t1.1	XP_001612208.1	XP_012647478.1
3	3	1	BDIVROU_0191800.t1.1	XP_001612209.1	XP_012647480.1
3	3	1	BDIVROU_0192500.t1.1	XP_001612204.1	XP_012647482.1
2	2	1	*	XP_001612202.1	XP_012647484.1
2	2	1	*	XP_001612201.1	XP_012647485.1
3	3	1	BDIVROU_0192800.t1.1	XP_001612200.1	XP_012647487.1
3	3	1	BDIVROU_0064300.t1.1	XP_001609732.1	XP_012647491.1
2	2	1	*	XP_001612172.1	XP_012647496.1
3	3	1	BDIVROU_0196300.t1.1	XP_001612173.1	XP_012647497.1
3	3	1	BDIVROU_0196200.t1.1	XP_001612174.1	XP_012647498.1
2	2	1	*	XP_001612175.1	XP_012647499.1
3	3	1	BDIVROU_0195600.t1.1	XP_001612180.1	XP_012647501.1
3	3	1	BDIVROU_0195300.t1.1	XP_001612182.1	XP_012647503.1
3	3	1	BDIVROU_0455300.t1.1	XP_001612183.1	XP_012647504.1
2	2	1	*	XP_001612185.1	XP_012647506.1
2	2	1	*	XP_001612188.1	XP_012647508.1
3	3	1	BDIVROU_0194800.t1.1	XP_001612189.1	XP_012647509.1
3	3	1	BDIVROU_0063400.t2.1	XP_001609739.1	XP_012647513.1
2	2	1	*	XP_001609742.1	XP_012647516.1
3	3	1	BDIVROU_0390600.t1.1	XP_001611488.1	XP_012647520.1
3	3	1	BDIVROU_0390800.t1.1	XP_001611490.1	XP_012647524.1
3	3	1	BDIVROU_0391200.t1.1	XP_001611493.1	XP_012647527.1
3	3	0.333	BDIVROU_0391500.t1.1	XP_001611495.1	XP_012647530.1
3	3	1	BDIVROU_0387300.t1.1	XP_001611463.1	XP_012647540.1
3	3	1	BDIVROU_0453800.t1.1	XP_001611464.1	XP_012647541.1
3	3	1	BDIVROU_0387600.t1.1	XP_001611468.1	XP_012647547.1
3	3	1	BDIVROU_0387900.t1.1	XP_001611469.1	XP_012647548.1
3	3	0.333	BDIVROU_0388600.t1.1	XP_001611475.1	XP_012647552.1
3	3	1	BDIVROU_0388500.t1.1	XP_001611474.1	XP_012647554.1
3	3	1	BDIVROU_0388700.t1.1	XP_001611476.1	XP_012647555.1
2	2	1	*	XP_001611478.1	XP_012647559.1
3	3	1	BDIVROU_0389800.t1.1	XP_001611481.1	XP_012647563.1
3	3	1	BDIVROU_0390400.t1.1	XP_001611484.1	XP_012647565.1
3	3	1	BDIVROU_0002400.t1.1	XP_001611456.1	XP_012647566.1
3	3	1	BDIVROU_0203200.t1.1	XP_001612125.1	XP_012647575.1
3	3	1	BDIVROU_0202800.t1.1	XP_001612126.1	XP_012647576.1
3	3	1	BDIVROU_0202600.t1.1	XP_001612127.1	XP_012647579.1
3	3	1	BDIVROU_0202500.t1.1	XP_001612128.1	XP_012647580.1
3	3	1	BDIVROU_0202400.t1.1	XP_001612130.1	XP_012647583.1
3	3	0.333	BDIVROU_0202100.t1.1	XP_001612132.1	XP_012647585.1
3	3	1	BDIVROU_0202000.t1.1	XP_001612133.1	XP_012647586.1
2	2	1	*	XP_001612134.1	XP_012647588.1
3	3	1	BDIVROU_0201400.t1.1	XP_001612137.1	XP_012647591.1
3	3	1	BDIVROU_0200000.t1.1	XP_001612147.1	XP_012647603.1
3	3	1	BDIVROU_0198500.t1.1	XP_001612158.1	XP_012647615.1
3	3	1	BDIVROU_0455200.t1.1	XP_001612162.1	XP_012647621.1
3	3	1	BDIVROU_0197300.t1.1	XP_001612167.1	XP_012647625.1
3	3	1	BDIVROU_0012700.t1.1	XP_001612171.1	XP_012647631.1
3	3	1	BDIVROU_0006800.t1.1	XP_001609731.1	XP_012647633.1
3	3	1	BDIVROU_0064500.t1.1	XP_001609729.1	XP_012647635.1
2	2	1	*	XP_001609727.1	XP_012647637.1
2	2	1	*	XP_001609723.1	XP_012647641.1
3	3	1	BDIVROU_0065600.t1.1	XP_001609724.1	XP_012647643.1
2	2	1	*	XP_001609718.1	XP_012647645.1
3	3	1	BDIVROU_0067000.t1.1	XP_001609717.1	XP_012647646.1
3	3	1	BDIVROU_0067300.t1.1	XP_001609714.1	XP_012647649.1
3	3	0.333	BDIVROU_0067700.t1.1	XP_001609710.1	XP_012647654.1
3	3	1	BDIVROU_0067900.t1.1	XP_001609709.1	XP_012647655.1
3	3	1	BDIVROU_0068000.t1.1	XP_001609708.1	XP_012647656.1
3	3	1	BDIVROU_0068600.t1.1	XP_001609703.1	XP_012647661.1
3	3	1	BDIVROU_0069000.t1.1	XP_001609700.1	XP_012647666.1
3	3	1	BDIVROU_0069200.t1.1	XP_001609698.1	XP_012647668.1
3	3	1	BDIVROU_0275200.t1.1	XP_001610082.1	XP_012647672.1
2	2	1	*	XP_001610084.1	XP_012647673.2
3	3	1	BDIVROU_0275500.t1.1	XP_001610085.1	XP_012647674.1
3	3	0.333	BDIVROU_0272100.t1.1	XP_001610059.1	XP_012647691.1
2	2	1	*	XP_001610054.1	XP_012647695.1
2	2	1	*	XP_001610053.1	XP_012647696.1
3	3	1	BDIVROU_0271200.t1.1	XP_001610047.1	XP_012647702.1
2	2	1	*	XP_001610046.1	XP_012647703.1
3	3	1	BDIVROU_0270900.t1.1	XP_001610043.1	XP_012647706.1
2	2	1	*	XP_001610041.1	XP_012647708.1
2	2	1	*	XP_001610038.1	XP_012647713.1
3	3	1	BDIVROU_0270000.t1.1	XP_001610036.1	XP_012647715.1
2	2	1	*	XP_001610035.1	XP_012647717.1
3	3	1	BDIVROU_0269600.t1.1	XP_001610029.1	XP_012647722.2
3	3	1	BDIVROU_0269500.t1.1	XP_001610028.1	XP_012647723.1
3	3	1	BDIVROU_0269400.t1.1	XP_001610027.1	XP_012647725.1
3	3	1	BDIVROU_0269300.t1.1	XP_001610026.1	XP_012647727.1
3	3	0.333	BDIVROU_0269100.t1.1	XP_001610025.1	XP_012647728.1
3	3	1	BDIVROU_0268800.t1.1	XP_001610019.1	XP_012647735.1
2	2	1	*	XP_001608765.1	XP_012647740.1
3	3	1	BDIVROU_0177400.t1.1	XP_001609560.1	XP_012647743.1
3	3	1	BDIVROU_0177800.t1.1	XP_001609563.1	XP_012647748.1
3	3	1	BDIVROU_0203800.t1.1	XP_001612120.1	XP_012647753.1
3	3	1	BDIVROU_0450100.t1.1	XP_001610229.1	XP_012647757.1
3	3	1	BDIVROU_0173400.t1.1	XP_001610235.1	XP_012647761.1
3	3	1	BDIVROU_0173700.t1.1	XP_001610232.1	XP_012647764.1
3	3	1	BDIVROU_0172700.t1.1	XP_001610240.1	XP_012647768.1
3	3	0.333	BDIVROU_0153600.t2.1	XP_001609248.1	XP_012647788.1
3	3	0.333	BDIVROU_0154200.t1.1	XP_001609253.1	XP_012647789.1
3	3	0.333	BDIVROU_0154700.t1.1	XP_001609257.1	XP_012647793.1
2	2	1	*	XP_001609267.1	XP_012647801.1
3	3	0.333	BDIVROU_0157100.t1.1	XP_001609274.1	XP_012647806.2
2	2	1	*	XP_001609277.1	XP_012647809.1
3	3	1	BDIVROU_0157500.t1.1	XP_001609278.1	XP_012647811.1
3	3	1	BDIVROU_0158000.t1.1	XP_001609284.1	XP_012647814.1
3	3	1	BDIVROU_0157600.t1.1	XP_001609280.1	XP_012647819.1
2	2	1	*	XP_001609287.1	XP_012647821.1
3	5	0.104	BDIVROU_0323400.t1.1	XP_001609297.1,XP_001609393.1	XP_012647833.1,XP_021338240.1
3	3	1	BDIVROU_0161000.t1.1	XP_001609299.1	XP_012647836.1
2	2	1	*	XP_001609301.1	XP_012647838.1
3	3	1	BDIVROU_0161800.t1.1	XP_001609306.1	XP_012647843.1
3	3	1	BDIVROU_0162200.t1.1	XP_001609312.1	XP_012647849.1
3	3	1	BDIVROU_0162500.t1.1	XP_001609099.1	XP_012647852.1
3	3	1	BDIVROU_0162600.t1.1	XP_001609098.1	XP_012647853.1
3	3	1	BDIVROU_0447500.t1.1	XP_001609097.1	XP_012647854.1
3	3	1	BDIVROU_0162700.t1.1	XP_001609096.1	XP_012647855.1
2	2	1	*	XP_001609095.1	XP_012647856.1
3	3	1	BDIVROU_0162900.t1.1	XP_001609094.1	XP_012647857.1
3	3	1	BDIVROU_0163300.t1.1	XP_001609092.1	XP_012647859.1
2	2	1	*	XP_001609090.1	XP_012647862.1
3	3	1	BDIVROU_0209700.t1.1	XP_001610333.1	XP_012647864.1
3	3	1	BDIVROU_0209800.t1.1	XP_001610334.1	XP_012647865.2
3	3	0.333	BDIVROU_0209900.t1.1	XP_001610335.1	XP_012647866.2
3	3	1	BDIVROU_0226400.t1.1	XP_001610466.1	XP_012647871.1
3	3	1	BDIVROU_0226300.t1.1	XP_001610465.1	XP_012647872.1
3	3	1	BDIVROU_0225900.t1.1	XP_001610463.1	XP_012647874.1
3	3	1	BDIVROU_0225300.t1.1	XP_001610457.1	XP_012647881.1
3	3	1	BDIVROU_0224310.t1.2	XP_001610451.1	XP_012647886.1
3	3	0.333	BDIVROU_0224100.t1.1	XP_001610450.1	XP_012647887.2
3	3	1	BDIVROU_0223700.t1.1	XP_001610447.1	XP_012647890.1
3	3	1	BDIVROU_0223600.t1.1	XP_001610446.1	XP_012647891.1
3	3	0.333	BDIVROU_0222900.t1.1	XP_001610445.1	XP_012647894.1
2	2	1	*	XP_001610442.1	XP_012647897.1
3	3	1	BDIVROU_0222000.t1.1	XP_001610441.1	XP_012647898.1
3	3	1	BDIVROU_0221900.t1.1	XP_001610440.1	XP_012647899.1
3	3	1	BDIVROU_0221800.t1.1	XP_001610439.1	XP_012647900.1
3	4	0.36	BDIVROU_0221600.t1.1,BDIVROU_0221700.t2.1	XP_001610438.1	XP_012647901.1
3	3	1	BDIVROU_0221400.t1.1	XP_001610435.1	XP_012647903.1
2	2	1	*	XP_001610431.1	XP_012647907.1
2	2	1	*	XP_001610429.1	XP_012647909.2
3	3	1	BDIVROU_0220500.t1.1	XP_001610428.1	XP_012647910.1
3	3	0.333	BDIVROU_0220300.t1.1	XP_001610425.1	XP_012647913.1
2	2	1	*	XP_001610418.1	XP_012647918.2
3	3	1	BDIVROU_0216800.t1.1	XP_001610394.1	XP_012647924.1
2	2	1	*	XP_001610398.1	XP_012647928.1
3	3	1	BDIVROU_0217200.t1.1	XP_001610399.1	XP_012647929.1
3	3	1	BDIVROU_0450700.t1.1	XP_001610409.1	XP_012647931.1
3	3	0.333	BDIVROU_0218100.t1.1	XP_001610405.1	XP_012647935.1
3	3	1	BDIVROU_0217600.t1.1	XP_001610402.1	XP_012647937.1
3	3	1	BDIVROU_0217500.t1.1	XP_001610401.1	XP_012647938.1
3	3	1	BDIVROU_0217400.t1.1	XP_001610400.1	XP_012647939.1
3	3	1	BDIVROU_0450600.t1.1	XP_001610389.1	XP_012647942.1
3	3	0.333	BDIVROU_0216100.t1.1	XP_001610387.1	XP_012647944.1
3	3	1	BDIVROU_0215900.t1.1	XP_001610385.1	XP_012647946.2
3	3	1	BDIVROU_0215800.t1.1	XP_001610384.1	XP_012647947.1
3	3	1	BDIVROU_0215700.t1.1	XP_001610383.1	XP_012647948.1
3	3	1	BDIVROU_0212100.t1.1	XP_001610352.1	XP_012647953.1
3	3	0.333	BDIVROU_0212300.t1.1	XP_001610355.1	XP_012647955.1
3	3	1	BDIVROU_0212700.t1.1	XP_001610358.1	XP_012647957.1
2	2	1	*	XP_001610366.1	XP_012647966.1
3	3	0.333	BDIVROU_0214300.t1.1	XP_001610371.1	XP_012647969.2
3	3	1	BDIVROU_0214400.t1.1	XP_001610372.1	XP_012647970.2
3	3	1	BDIVROU_0215000.t1.1	XP_001610377.1	XP_012647975.1
3	3	1	BDIVROU_0227600.t1.1	XP_001610475.1	XP_012647977.1
3	3	1	BDIVROU_0226800.t1.1	XP_001610471.1	XP_012647982.1
3	3	1	BDIVROU_0226700.t1.1	XP_001610470.1	XP_012647983.1
3	3	1	BDIVROU_0211400.t1.1	XP_001610346.1	XP_012647993.1
3	3	1	BDIVROU_0228100.t1.1	XP_001610477.1	XP_012648000.1
3	3	1	BDIVROU_0228600.t1.1	XP_001610481.1	XP_012648003.1
2	2	1	*	XP_001610483.1	XP_012648004.1
3	3	1	BDIVROU_0230100.t1.1	XP_001610502.1	XP_012648012.1
3	3	1	BDIVROU_0230900.t1.1	XP_001610510.1	XP_012648019.1
3	3	1	BDIVROU_0231200.t1.1	XP_001610512.1	XP_012648021.1
3	3	1	BDIVROU_0231400.t1.1	XP_001610514.1	XP_012648023.1
3	3	1	BDIVROU_0231500.t1.1	XP_001610515.1	XP_012648024.1
3	3	0.333	BDIVROU_0232000.t1.1	XP_001610520.1	XP_012648029.1
3	3	1	BDIVROU_0232500.t1.1	XP_001610522.1	XP_012648031.1
3	3	1	BDIVROU_0232600.t1.1	XP_001610523.1	XP_012648033.1
3	3	1	BDIVROU_0232800.t1.1	XP_001610525.1	XP_012648034.1
3	3	1	BDIVROU_0233000.t1.1	XP_001610527.1	XP_012648036.1
3	3	1	BDIVROU_0233900.t1.1	XP_001610533.1	XP_012648041.1
3	3	1	BDIVROU_0234000.t1.1	XP_001610534.1	XP_012648042.1
3	3	1	BDIVROU_0234100.t1.1	XP_001610536.1	XP_012648045.1
3	3	1	BDIVROU_0234300.t1.1	XP_001610538.1	XP_012648047.1
3	3	1	BDIVROU_0451000.t1.1	XP_001610539.1	XP_012648048.1
3	3	0.333	BDIVROU_0235400.t1.1	XP_001610545.1	XP_012648053.1
3	3	1	BDIVROU_0451200.t1.1	XP_001610546.1	XP_012648054.1
2	2	1	*	XP_001610549.1	XP_012648057.1
3	3	1	BDIVROU_0236700.t1.1	XP_001610550.1	XP_012648058.1
2	2	1	*	XP_001610551.1	XP_012648059.2
3	3	0.333	BDIVROU_0238000.t1.1	XP_001610561.1	XP_012648070.1
3	3	1	BDIVROU_0436300.t1.1	XP_001611223.1	XP_012648075.1
3	3	1	BDIVROU_0435700.t1.1	XP_001611228.1	XP_012648082.1
3	3	1	BDIVROU_0435600.t1.1	XP_001611229.1	XP_012648083.1
3	3	1	BDIVROU_0435500.t1.1	XP_001611230.1	XP_012648084.1
2	2	1	*	XP_001611232.1	XP_012648086.1
3	3	1	BDIVROU_0433600.t1.1	XP_001611261.1	XP_012648089.2
2	2	1	*	XP_001611388.1	XP_012648090.1
3	3	1	BDIVROU_0434100.t1.1	XP_001611248.1	XP_012648091.1
3	3	0.333	BDIVROU_0434200.t1.1	XP_001611247.1	XP_012648094.1
3	3	1	BDIVROU_0434300.t1.1	XP_001611246.1	XP_012648095.1
3	3	1	BDIVROU_0434400.t1.1	XP_001611245.1	XP_012648096.1
3	3	1	BDIVROU_0434600.t1.1	XP_001611242.1	XP_012648100.1
3	3	0.333	BDIVROU_0434700.t1.1	XP_001611240.1	XP_012648102.2
3	3	1	BDIVROU_0434900.t1.1	XP_001611236.1	XP_012648104.1
2	2	1	*	XP_001611272.1	XP_012648106.1
3	3	1	BDIVROU_0432600.t1.1	XP_001611273.1	XP_012648107.1
3	3	0.333	BDIVROU_0453300.t1.1	XP_001611284.1	XP_012648113.1
3	3	1	BDIVROU_0431200.t1.1	XP_001611283.1	XP_012648114.1
3	3	1	BDIVROU_0246300.t1.1	XP_001608978.1	XP_012648126.1
3	3	1	BDIVROU_0447100.t1.1	XP_001608969.1	XP_012648136.1
3	3	1	BDIVROU_0247500.t1.1	XP_001608967.1	XP_012648138.1
3	3	1	BDIVROU_0247600.t1.1	XP_001608966.1	XP_012648140.1
3	3	1	BDIVROU_0247900.t1.1	XP_001608826.1	XP_012648145.1
3	3	1	BDIVROU_0249300.t1.1	XP_001608834.1	XP_012648154.1
3	3	1	BDIVROU_0249500.t1.1	XP_001608839.1	XP_012648156.1
3	3	0.333	BDIVROU_0249700.t1.1	XP_001608840.1	XP_012648157.1
3	3	1	BDIVROU_0250400.t1.1	XP_001608847.1	XP_012648163.1
3	3	1	BDIVROU_0250800.t1.1	XP_001608849.1	XP_012648167.1
3	3	1	BDIVROU_0182400.t1.1	XP_001612283.1	XP_012648185.1
3	3	1	BDIVROU_0182500.t1.1	XP_001612282.1	XP_012648186.1
3	3	1	BDIVROU_0039200.t1.1	XP_001609949.1	XP_012648194.1
3	3	1	BDIVROU_0039300.t1.1	XP_001609948.1	XP_012648195.1
3	3	1	BDIVROU_0039600.t1.1	XP_001609932.1	XP_012648199.1
3	3	1	BDIVROU_0039900.t1.1	XP_001609931.1	XP_012648204.1
3	3	0.333	BDIVROU_0040000.t1.1	XP_001609930.1	XP_012648206.1
3	3	0.333	BDIVROU_0257900.t1.1	XP_001608915.1	XP_012648211.1
3	3	1	BDIVROU_0257800.t1.1	XP_001608914.1	XP_012648212.1
3	3	1	BDIVROU_0014000.t1.1	XP_001608901.1	XP_012648216.1
3	3	1	BDIVROU_0256700.t1.1	XP_001608903.1	XP_012648218.1
3	3	1	BDIVROU_0256800.t1.1	XP_001608904.1	XP_012648219.1
3	3	1	BDIVROU_0257200.t1.1	XP_001608907.1	XP_012648222.1
3	3	0.333	BDIVROU_0257400.t1.1	XP_001608910.1	XP_012648227.1
3	3	1	BDIVROU_0254900.t1.1	XP_001608884.1	XP_012648228.2
3	3	1	BDIVROU_0255300.t1.1	XP_001608889.1	XP_012648229.1
3	3	1	BDIVROU_0255700.t1.1	XP_001608894.1	XP_012648236.1
3	3	1	BDIVROU_0255900.t1.1	XP_001608897.1	XP_012648238.2
3	3	1	BDIVROU_0073100.t1.1	XP_001609671.1	XP_012648239.1
3	3	1	BDIVROU_0072700.t1.1	XP_001609674.1	XP_012648242.1
2	2	1	*	XP_001609681.1	XP_012648248.1
2	2	1	*	XP_001609685.1	XP_012648253.1
3	3	1	BDIVROU_0070500.t1.1	XP_001609688.1	XP_012648258.1
3	3	1	BDIVROU_0070300.t1.1	XP_001609690.1	XP_012648260.1
3	3	1	BDIVROU_0069800.t1.1	XP_001609693.1	XP_012648266.1
2	2	1	*	XP_001610192.1	XP_012648267.1
2	2	1	*	XP_001609219.1	XP_012648268.1
3	3	1	BDIVROU_0141300.t1.1	XP_001611068.1	XP_012648270.1
3	3	1	BDIVROU_0150500.t1.1	XP_001609221.1	XP_012648272.1
3	3	1	BDIVROU_0150400.t1.1	XP_001609220.1	XP_012648274.1
3	3	1	BDIVROU_0033300.t1.1	XP_001609996.1	XP_012648277.1
2	2	1	*	XP_001611211.1	XP_012648292.1
3	3	1	BDIVROU_0264000.t1.1	XP_001608933.1	XP_012648301.1
3	3	1	BDIVROU_0276300.t1.1	XP_001610092.1	XP_012648305.2
3	3	1	BDIVROU_0279900.t1.1	XP_001610123.1	XP_012648307.1
3	3	1	BDIVROU_0279800.t1.1	XP_001610122.1	XP_012648308.1
3	3	0.333	BDIVROU_0279600.t1.1	XP_001610119.1	XP_012648311.1
3	3	0.333	BDIVROU_0279100.t1.1	XP_001610117.1	XP_012648313.1
3	3	1	BDIVROU_0278900.t1.1	XP_001610115.1	XP_012648315.1
3	3	1	BDIVROU_0280100.t1.1	XP_001610127.1	XP_012648318.1
3	3	1	BDIVROU_0280400.t1.1	XP_001610129.1	XP_012648321.1
3	3	1	BDIVROU_0280800.t1.1	XP_001610133.1	XP_012648327.1
3	3	1	BDIVROU_0280900.t1.1	XP_001610134.1	XP_012648328.1
3	3	1	BDIVROU_0281200.t1.1	XP_001610137.1	XP_012648331.1
3	3	0.333	BDIVROU_0078200.t1.1	XP_001609638.1	XP_012648337.1
3	3	0.333	BDIVROU_0078500.t1.1	XP_001609636.1	XP_012648341.1
3	3	1	BDIVROU_0069500.t1.1	XP_001609696.1	XP_012648343.1
3	3	1	BDIVROU_0077600.t1.1	XP_001609642.1	XP_012648347.1
3	3	0.333	BDIVROU_0077800.t1.1	XP_001609641.1	XP_012648350.1
3	3	1	BDIVROU_0076900.t1.1	XP_001609649.1	XP_012648351.1
3	3	1	BDIVROU_0076400.t1.1	XP_001609652.1	XP_012648354.1
3	3	1	BDIVROU_0076300.t1.1	XP_001609653.1	XP_012648356.1
3	3	1	BDIVROU_0074400.t1.1	XP_001609658.1	XP_012648360.1
3	3	1	BDIVROU_0080900.t1.1	XP_001609613.1	XP_012648368.1
3	3	1	BDIVROU_0079200.t1.1	XP_001609633.1	XP_012648370.1
3	3	1	BDIVROU_0007300.t1.1	XP_001609632.1	XP_012648371.1
3	3	1	BDIVROU_0080500.t1.1	XP_001609616.1	XP_012648375.1
3	3	1	BDIVROU_0080400.t1.1	XP_001609617.1	XP_012648376.1
2	2	1	*	XP_001609623.1	XP_012648377.1
3	3	1	BDIVROU_0069600.t1.1	XP_001609695.1	XP_012648383.1
3	3	1	BDIVROU_0287200.t1.1	XP_001610195.1	XP_012648386.1
3	3	1	BDIVROU_0252400.t1.1	XP_001608863.1	XP_012648393.1
3	3	1	BDIVROU_0446600.t1.1	XP_001608865.1	XP_012648396.1
3	3	0.333	BDIVROU_0384700.t1.1	XP_001611666.1	XP_012648415.1
3	3	1	BDIVROU_0384300.t1.1	XP_001611668.1	XP_012648416.1
3	3	1	BDIVROU_0406000.t1.1	XP_001611629.1	XP_012648423.1
3	4	0.25	BDIVROU_0406400.t1.1	XP_001611631.1,XP_001611636.1	XP_012648427.1
2	2	1	*	XP_001611649.1	XP_012648429.1
3	3	1	BDIVROU_0408400.t1.1	XP_001611651.1	XP_012648430.1
3	3	1	BDIVROU_0409100.t1.1	XP_001611655.1	XP_012648437.1
2	2	1	*	XP_001611657.1	XP_012648439.1
3	3	1	BDIVROU_0409500.t1.1	XP_001611659.1	XP_012648441.1
3	3	1	BDIVROU_0409600.t1.1	XP_001611660.1	XP_012648442.1
3	3	0.333	BDIVROU_0410200.t1.1	XP_001611663.1	XP_012648445.1
3	3	1	BDIVROU_0164000.t1.1	XP_001609087.1	XP_012648450.1
3	3	1	BDIVROU_0164200.t1.1	XP_001609086.1	XP_012648451.1
3	4	0.146	BDIVROU_0206900.t1.1	XP_001610306.1,XP_001610312.1	XP_012648453.1
3	3	1	BDIVROU_0013100.t1.1	XP_001610316.1	XP_012648454.1
3	3	0.333	BDIVROU_0207100.t1.1	XP_001610317.1	XP_012648455.1
3	3	1	BDIVROU_0164400.t1.1	XP_001609083.1	XP_012648456.1
2	2	1	*	XP_001609084.1	XP_012648458.1
3	3	1	BDIVROU_0018400.t1.1	XP_001608673.1	XP_012648463.1
3	3	1	BDIVROU_0253300.t1.1	XP_001608871.1	XP_012648467.1
2	2	1	*	XP_001608876.1	XP_012648472.1
3	3	1	BDIVROU_0254000.t1.1	XP_001608877.1	XP_012648474.1
3	3	1	BDIVROU_0255100.t1.1	XP_001608887.1	XP_012648480.2
3	3	1	BDIVROU_0255000.t1.1	XP_001608886.1	XP_012648481.1
3	3	1	BDIVROU_0256000.t1.1	XP_001608898.1	XP_012648485.1
3	3	1	BDIVROU_0073200.t1.1	XP_001609669.1	XP_012648487.1
3	3	0.333	BDIVROU_0074900.t1.1	XP_001609661.1	XP_012648489.1
3	3	1	BDIVROU_0082700.t1.1	XP_001609594.1	XP_012648502.1
2	2	1	*	XP_001609589.1	XP_012648506.1
2	2	1	*	XP_001609587.1	XP_012648508.1
3	3	1	BDIVROU_0007400.t1.1	XP_001609579.1	XP_012648519.1
3	3	1	BDIVROU_0007500.t1.1	XP_001609577.1	XP_012648520.2
3	3	1	BDIVROU_0085200.t1.1	XP_001609576.1	XP_012648521.1
2	2	1	*	XP_001609575.1	XP_012648522.1
3	3	1	BDIVROU_0085900.t1.1	XP_001609571.1	XP_012648526.1
3	3	0.333	BDIVROU_0036800.t1.1	XP_001609966.1	XP_012648530.1
3	3	1	BDIVROU_0037500.t1.1	XP_001609962.1	XP_012648533.1
3	3	0.333	BDIVROU_0037400.t1.1	XP_001609963.1	XP_012648534.1
3	3	1	BDIVROU_0449000.t1.1	XP_001609959.1	XP_012648538.1
2	2	1	*	XP_001609955.1	XP_012648541.1
3	3	1	BDIVROU_0038400.t1.1	XP_001609956.1	XP_012648542.1
3	3	1	BDIVROU_0036400.t1.1	XP_001609970.1	XP_012648551.1
3	3	1	BDIVROU_0035200.t1.1	XP_001609980.1	XP_012648554.1
3	3	1	BDIVROU_0035400.t1.1	XP_001609978.1	XP_012648556.1
3	3	1	BDIVROU_0035300.t1.1	XP_001609979.1	XP_012648557.1
3	3	1	BDIVROU_0026800.t1.1	XP_001609973.1	XP_012648559.1
3	3	1	BDIVROU_0035100.t1.1	XP_001609981.1	XP_012648561.1
3	3	0.333	BDIVROU_0034800.t1.1	XP_001609984.1	XP_012648565.1
3	3	1	BDIVROU_0034500.t1.1	XP_001609985.1	XP_012648566.1
3	3	1	BDIVROU_0034400.t1.1	XP_001609986.1	XP_012648567.1
3	3	0.333	BDIVROU_0447300.t1.1	XP_001609018.1	XP_012648583.2
3	3	1	BDIVROU_0241800.t1.1	XP_001609007.1	XP_012648584.1
3	3	1	BDIVROU_0241600.t1.1	XP_001609009.1	XP_012648586.1
3	3	1	BDIVROU_0241300.t1.1	XP_001609011.1	XP_012648588.1
3	3	1	BDIVROU_0242300.t1.1	XP_001609005.1	XP_012648590.1
3	3	1	BDIVROU_0242500.t1.1	XP_001609003.1	XP_012648594.1
3	3	0.333	BDIVROU_0242400.t1.1	XP_001609004.1	XP_012648595.2
3	3	1	BDIVROU_0243500.t1.1	XP_001608997.1	XP_012648597.1
3	3	1	BDIVROU_0243700.t1.1	XP_001608996.1	XP_012648598.1
3	3	1	BDIVROU_0244400.t2.1	XP_001608992.1	XP_012648602.1
3	3	1	BDIVROU_0244500.t1.1	XP_001608991.1	XP_012648606.2
3	3	1	BDIVROU_0152800.t1.1	XP_001609241.1	XP_012648616.1
3	3	1	BDIVROU_0152200.t1.2	XP_001609236.1	XP_012648621.1
2	2	1	*	XP_001608738.1	XP_012648622.1
3	3	1	BDIVROU_0031100.t1.1	XP_001608737.1	XP_012648623.2
3	3	0.333	BDIVROU_0175500.t1.1	XP_001610218.1	XP_012648624.1
3	3	1	BDIVROU_0011300.t1.1	XP_001609246.1	XP_012648627.1
3	3	1	BDIVROU_0290500.t1.1	XP_001609062.1	XP_012648630.1
3	3	1	BDIVROU_0290800.t1.1	XP_001609060.1	XP_012648632.1
3	3	1	BDIVROU_0291300.t1.1	XP_001609058.1	XP_012648633.1
3	3	1	BDIVROU_0291200.t1.1	XP_001609059.1	XP_012648634.1
3	3	1	BDIVROU_0292300.t1.1	XP_001609050.1	XP_012648638.1
2	2	1	*	XP_001611212.1	XP_012648650.1
3	3	1	BDIVROU_0165100.t1.1	XP_001609073.1	XP_012648651.1
3	4	0.146	BDIVROU_0016800.t1.1	XP_001611073.1	XP_012647402.1,XP_012648654.2
3	3	1	BDIVROU_0165500.t1.2	XP_001609068.1	XP_012648656.1
3	3	1	BDIVROU_0011600.t1.1	XP_001609072.1	XP_012648658.1
3	3	1	BDIVROU_0031000.t1.1	XP_001608736.1	XP_012648664.1
3	3	1	BDIVROU_0030700.t1.1	XP_001608733.1	XP_012648666.1
2	2	1	*	XP_001608732.1	XP_012648667.1
2	2	1	*	XP_001608727.1	XP_012648673.1
3	3	0.333	BDIVROU_0413300.t1.1	XP_001611406.1	XP_012648682.1
3	3	1	BDIVROU_0412700.t1.1	XP_001611400.1	XP_012648686.1
3	3	1	BDIVROU_0412200.t1.1	XP_001611397.1	XP_012648690.1
3	3	0.333	BDIVROU_0284200.t1.1	XP_001610164.1	XP_012648695.1
3	3	1	BDIVROU_0449800.t1.1	XP_001610162.1	XP_012648696.1
3	3	1	BDIVROU_0284600.t1.1	XP_001610170.1	XP_012648700.1
3	3	1	BDIVROU_0284800.t1.1	XP_001610173.1	XP_012648704.2
3	3	1	BDIVROU_0285900.t1.1	XP_001610183.1	XP_012648709.1
3	3	1	BDIVROU_0286300.t1.1	XP_001610185.1	XP_012648711.1
3	3	1	BDIVROU_0462500.t1.1	XP_001611934.1	XP_012648712.1
3	3	1	BDIVROU_0287900.t1.1	XP_001610202.1	XP_012648716.1
3	3	1	BDIVROU_0411800.t1.1	XP_001611393.1	XP_012648719.1
3	3	1	BDIVROU_0386000.t1.1	XP_001611385.1	XP_012648722.1
3	3	1	BDIVROU_0412000.t1.1	XP_001611395.1	XP_012648724.1
2	2	1	*	XP_001610735.1	XP_012648731.1
3	3	1	BDIVROU_0007600.t1.1	XP_001610733.1	XP_012648732.1
3	3	1	BDIVROU_0092300.t1.1	XP_001610729.1	XP_012648736.1
3	3	1	BDIVROU_0092200.t1.1	XP_001610728.1	XP_012648739.1
3	3	1	BDIVROU_0092800.t1.1	XP_001610736.1	XP_012648750.1
2	2	1	*	XP_001610754.1	XP_012648753.1
3	3	1	BDIVROU_0007700.t1.1	XP_001610752.1	XP_012648754.1
3	3	1	BDIVROU_0094400.t1.1	XP_001610750.1	XP_012648755.1
2	2	1	*	XP_001610749.1	XP_012648756.1
3	3	1	BDIVROU_0094300.t1.1	XP_001610748.1	XP_012648757.1
3	3	1	BDIVROU_0094200.t1.1	XP_001610747.1	XP_012648759.2
3	3	1	BDIVROU_0094100.t1.1	XP_001610746.1	XP_012648760.1
3	3	1	BDIVROU_0093900.t1.1	XP_001610744.1	XP_012648762.2
2	2	1	*	XP_001610773.1	XP_012648770.1
3	3	1	BDIVROU_0100700.t1.1	XP_001610810.1	XP_012648775.1
3	3	1	BDIVROU_0100900.t1.1	XP_001610812.1	XP_012648777.1
2	2	1	*	XP_001610813.1	XP_012648778.1
3	3	0.333	BDIVROU_0101200.t1.1	XP_001610817.1	XP_012648781.1
3	3	1	BDIVROU_0101300.t1.1	XP_001610818.1	XP_012648782.1
3	3	1	BDIVROU_0117900.t1.1	XP_001610956.1	XP_012648794.1
3	3	1	BDIVROU_0008900.t1.1	XP_001610954.1	XP_012648797.1
2	2	1	*	XP_001610910.1	XP_012648800.2
3	3	1	BDIVROU_0113400.t1.1	XP_001610911.1	XP_012648803.1
3	3	1	BDIVROU_0113700.t1.1	XP_001610914.1	XP_012648806.1
2	2	1	*	XP_001610916.1	XP_012648808.1
3	3	1	BDIVROU_0114300.t1.1	XP_001610917.1	XP_012648809.1
3	3	0.333	BDIVROU_0015200.t1.1	XP_001609483.1	XP_012648812.1
3	3	1	BDIVROU_0114600.t1.1	XP_001610920.1	XP_012648813.1
3	3	1	BDIVROU_0114500.t1.1	XP_001610919.1	XP_012648814.1
3	3	1	BDIVROU_0115200.t1.1	XP_001610926.1	XP_012648819.1
3	3	0.333	BDIVROU_0115900.t1.1	XP_001610932.1	XP_012648826.1
3	3	1	BDIVROU_0116100.t1.1	XP_001610934.1	XP_012648828.1
3	3	1	BDIVROU_0116300.t1.1	XP_001610935.1	XP_012648829.1
3	3	1	BDIVROU_0116900.t1.1	XP_001610942.1	XP_012648836.1
3	3	1	BDIVROU_0009900.t1.1	XP_001611035.1	XP_012648837.1
3	4	0.146	BDIVROU_0013500.t1.1	XP_001610478.1,XP_001611042.1	XP_012648843.2
3	3	1	BDIVROU_0126300.t1.1	XP_001611041.1	XP_012648844.1
3	3	1	BDIVROU_0126500.t1.1	XP_001611038.1	XP_012648846.1
3	3	1	BDIVROU_0010100.t1.1	XP_001609457.1	XP_012648852.1
3	3	1	BDIVROU_0127100.t1.1	XP_001609458.1	XP_012648853.1
3	3	0.333	BDIVROU_0128000.t1.1	XP_001609464.1	XP_012648860.1
2	2	1	*	XP_001609465.1	XP_012648861.1
2	2	1	*	XP_001609472.1	XP_012648868.1
3	3	1	BDIVROU_0129400.t1.1	XP_001609481.1	XP_012648877.1
3	3	1	BDIVROU_0129700.t1.1	XP_001610925.1	XP_012648878.1
3	3	1	BDIVROU_0132000.t1.1	XP_001609496.1	XP_012648880.1
3	3	1	BDIVROU_0131700.t1.1	XP_001609494.1	XP_012648881.1
3	3	1	BDIVROU_0010600.t1.1	XP_001609492.1	XP_012648884.1
2	2	1	*	XP_001609491.1	XP_012648885.1
3	4	0.25	BDIVROU_0130700.t1.1	XP_001609487.1,XP_001609495.1	XP_012648886.1
3	3	1	BDIVROU_0130101.t1.2	XP_001609485.1	XP_012648889.1
3	3	1	BDIVROU_0010800.t1.1	XP_001609497.1	XP_012648891.1
3	3	1	BDIVROU_0132200.t1.1	XP_001609501.1	XP_012648895.1
3	3	1	BDIVROU_0132100.t1.1	XP_001609500.1	XP_012648896.1
3	3	1	BDIVROU_0098700.t1.1	XP_001610793.1	XP_012648897.1
3	3	0.333	BDIVROU_0142000.t1.1	XP_001611064.1	XP_012648898.1
3	3	1	BDIVROU_0010900.t1.1	XP_001609504.1	XP_012648900.1
3	3	1	BDIVROU_0136300.t1.1	XP_001611107.1	XP_012648901.1
3	3	1	BDIVROU_0136600.t1.1	XP_001611105.1	XP_012648902.2
3	3	0.333	BDIVROU_0133000.t1.1	XP_001611127.1	XP_012648926.1
2	2	1	*	XP_001611128.1	XP_012648927.2
3	3	1	BDIVROU_0137000.t1.1	XP_001611102.1	XP_012648932.1
2	2	1	*	XP_001611099.1	XP_012648934.1
3	3	1	BDIVROU_0137700.t1.1	XP_001611096.1	XP_012648936.1
2	2	1	*	XP_001611091.1	XP_012648939.1
3	3	1	BDIVROU_0138100.t1.1	XP_001611092.1	XP_012648940.1
3	3	1	BDIVROU_0140300.t1.1	XP_001611078.1	XP_012648948.1
3	3	0.333	BDIVROU_0139600.t1.1	XP_001611085.1	XP_012648949.1
3	3	1	BDIVROU_0139700.t1.1	XP_001611084.1	XP_012648950.1
3	3	1	BDIVROU_0179300.t1.1	XP_001612305.1	XP_012648961.1
2	2	1	*	XP_001610206.1	XP_012648972.2
3	3	1	BDIVROU_0288900.t1.1	XP_001610209.1	XP_012648973.1
3	3	1	BDIVROU_0450000.t1.1	XP_001610212.1	XP_012648976.1
2	2	1	*	XP_001610222.1	XP_012648985.1
2	2	1	*	XP_001610224.1	XP_012648987.1
2	2	1	*	XP_001610225.1	XP_012648988.1
3	3	1	BDIVROU_0174000.t1.1	XP_001610228.1	XP_012648991.1
3	3	1	BDIVROU_0168400.t1.1	XP_001610278.1	XP_012649000.1
3	3	1	BDIVROU_0168200.t1.1	XP_001610282.1	XP_012649004.1
3	3	1	BDIVROU_0464200.t1.1	XP_001610269.1	XP_012649006.1
3	3	1	BDIVROU_0450200.t1.1	XP_001610273.1	XP_012649010.1
2	2	1	*	XP_001610275.1	XP_012649013.1
2	2	1	*	XP_001610267.1	XP_012649019.1
3	3	1	BDIVROU_0169400.t1.1	XP_001610268.1	XP_012649020.1
3	3	1	BDIVROU_0169900.t1.1	XP_001610265.1	XP_012649022.1
2	2	1	*	XP_001610258.1	XP_012649027.1
3	3	1	BDIVROU_0170400.t1.1	XP_001610255.1	XP_012649031.2
3	3	1	BDIVROU_0172100.t1.1	XP_001610243.1	XP_012649045.2
3	3	1	BDIVROU_0293000.t1.1	XP_001609043.1	XP_012649053.1
3	3	0.333	BDIVROU_0374400.t1.1	XP_001611743.1	XP_012649061.1
3	3	1	BDIVROU_0372200.t1.1	XP_001611742.1	XP_012649062.1
3	3	0.333	BDIVROU_0370900.t1.1	XP_001611741.1	XP_012649063.1
3	3	1	BDIVROU_0369800.t1.1	XP_001611740.1	XP_012649064.1
3	3	1	BDIVROU_0454400.t1.1	XP_001611748.1	XP_012649066.1
3	3	1	BDIVROU_0365400.t1.1	XP_001611929.1	XP_012649074.1
3	3	1	BDIVROU_0362100.t1.1	XP_001611733.1	XP_012649078.1
3	3	1	BDIVROU_0359700.t1.1	XP_001611731.1	XP_012649081.1
3	3	1	BDIVROU_0002000.t1.1	XP_001611730.1	XP_012649083.1
3	3	1	BDIVROU_0028400.t1.1	XP_001608718.1	XP_012649087.1
3	3	1	BDIVROU_0025700.t1.2	XP_001608692.1	XP_012649089.1
3	3	1	BDIVROU_0047600.t1.1	XP_001609878.1	XP_012649094.1
3	3	1	BDIVROU_0046600.t1.1	XP_001609884.1	XP_012649100.1
3	3	1	BDIVROU_0045700.t1.1	XP_001609887.1	XP_012649103.1
3	3	1	BDIVROU_0045100.t1.1	XP_001609891.1	XP_012649110.1
2	2	1	*	XP_001609893.1	XP_012649113.1
3	3	0.333	BDIVROU_0044400.t1.1	XP_001609895.1	XP_012649116.1
2	2	1	*	XP_001609896.1	XP_012649117.1
3	3	1	BDIVROU_0044000.t1.1	XP_001609897.1	XP_012649118.1
3	3	1	BDIVROU_0042900.t1.1	XP_001609905.1	XP_012649124.1
3	3	1	BDIVROU_0042500.t1.1	XP_001609909.1	XP_012649127.2
3	3	1	BDIVROU_0059600.t1.1	XP_001609779.1	XP_012649133.1
3	3	1	BDIVROU_0058600.t1.1	XP_001609804.1	XP_012649134.1
3	3	1	BDIVROU_0307500.t1.1	XP_001610686.1	XP_012649138.1
2	2	1	*	XP_001610656.1	XP_012649145.1
3	3	1	BDIVROU_0305700.t1.1	XP_001610673.1	XP_012649146.1
3	3	1	BDIVROU_0305200.t1.1	XP_001610666.1	XP_012649152.1
3	3	1	BDIVROU_0308300.t1.1	XP_001610693.1	XP_012649160.1
3	3	1	BDIVROU_0308400.t1.1	XP_001610694.1	XP_012649161.2
3	3	1	BDIVROU_0309600.t1.1	XP_001610703.1	XP_012649167.1
2	2	1	*	XP_001610706.1	XP_012649176.1
3	3	1	BDIVROU_0309800.t1.1	XP_001610705.1	XP_012649178.2
3	3	1	BDIVROU_0280600.t1.1	XP_001611816.1	XP_012649187.1
3	3	1	BDIVROU_0299100.t1.1	XP_001611807.1	XP_012649196.1
3	3	1	BDIVROU_0465400.t1.1	XP_001609026.1	XP_012649199.2
3	3	1	BDIVROU_0309400.t1.1	XP_001611800.1	XP_012649200.1
3	3	1	BDIVROU_0305300.t1.1	XP_001611803.1	XP_012649204.1
3	3	1	BDIVROU_0310600.t1.1	XP_001611799.1	XP_012649206.1
3	3	1	BDIVROU_0313900.t1.1	XP_001611795.1	XP_012649209.1
3	3	1	BDIVROU_0318700.t1.1	XP_001611790.1	XP_012649215.1
3	3	1	BDIVROU_0331300.t1.1	XP_001611769.1	XP_012649219.1
3	3	0.333	BDIVROU_0328000.t1.1	XP_001611772.1	XP_012649221.2
3	3	1	BDIVROU_0324400.t1.1	XP_001611784.1	XP_012649223.1
3	3	1	BDIVROU_0323100.t1.1	XP_001611785.1	XP_012649225.1
3	3	1	BDIVROU_0342800.t1.1	XP_001611764.1	XP_012649231.1
3	3	1	BDIVROU_0343900.t1.1	XP_001611763.1	XP_012649232.2
2	2	1	*	XP_001611721.1	XP_012649237.1
3	3	1	BDIVROU_0350800.t1.1	XP_001611723.1	XP_012649240.1
3	3	1	BDIVROU_0352000.t1.1	XP_001611724.1	XP_012649241.1
2	2	1	*	XP_001611725.1	XP_012649242.1
2	2	1	*	XP_001611745.1	XP_012649248.1
2	2	1	*	XP_001611744.1	XP_012649249.1
3	3	1	BDIVROU_0294000.t1.1	XP_001610579.1	XP_012649250.1
3	3	1	BDIVROU_0294100.t1.1	XP_001610580.1	XP_012649251.1
3	3	1	BDIVROU_0451500.t1.1	XP_001610581.1	XP_012649252.1
3	3	1	BDIVROU_0294300.t1.1	XP_001610582.1	XP_012649254.1
3	3	1	BDIVROU_0294600.t1.1	XP_001610585.1	XP_012649257.1
3	3	0.333	BDIVROU_0295300.t1.1	XP_001610591.1	XP_012649263.1
3	3	1	BDIVROU_0295400.t1.1	XP_001610592.1	XP_012649264.1
3	3	1	BDIVROU_0295500.t1.1	XP_001610595.1	XP_012649265.1
3	3	1	BDIVROU_0295800.t1.1	XP_001610597.1	XP_012649267.1
3	3	1	BDIVROU_0296000.t1.1	XP_001610598.1	XP_012649269.1
3	3	1	BDIVROU_0411700.t1.1	XP_001611392.1	XP_012649270.1
3	3	1	BDIVROU_0296100.t1.1	XP_001610600.1	XP_012649271.1
3	3	1	BDIVROU_0296500.t1.1	XP_001610602.1	XP_012649273.1
3	3	1	BDIVROU_0296600.t1.1	XP_001610603.1	XP_012649274.2
3	3	1	BDIVROU_0296700.t1.1	XP_001610604.1	XP_012649275.2
3	3	1	BDIVROU_0297200.t1.1	XP_001610608.1	XP_012649280.1
3	3	1	BDIVROU_0118200.t1.1	XP_001610960.1	XP_012649287.1
2	2	1	*	XP_001610961.1	XP_012649288.1
3	3	0.333	BDIVROU_0118500.t1.1	XP_001610962.1	XP_012649289.1
2	2	1	*	XP_001610963.1	XP_012649291.1
3	3	0.333	BDIVROU_0118800.t1.1	XP_001610964.1	XP_012649292.1
3	3	1	BDIVROU_0118900.t1.1	XP_001610965.1	XP_012649294.1
3	3	1	BDIVROU_0465900.t1.1	XP_001610966.1	XP_012649295.1
3	3	0.333	BDIVROU_0119100.t1.1	XP_001610967.1	XP_012649296.1
3	3	1	BDIVROU_0119600.t1.1	XP_001610970.1	XP_012649299.1
3	3	1	BDIVROU_0119700.t1.1	XP_001610972.1	XP_012649301.1
3	3	1	BDIVROU_0452200.t1.1	XP_001610975.1	XP_012649303.1
3	3	1	BDIVROU_0009200.t1.1	XP_001610976.1	XP_012649304.1
3	3	1	BDIVROU_0120700.t1.1	XP_001610982.1	XP_012649306.1
3	3	1	BDIVROU_0120200.t1.1	XP_001610979.1	XP_012649308.1
3	3	1	BDIVROU_0009400.t1.1	XP_001610986.1	XP_012649311.1
2	2	1	*	XP_001610987.1	XP_012649312.1
3	3	0.333	BDIVROU_0122000.t1.1	XP_001610997.1	XP_012649325.1
3	3	1	BDIVROU_0122100.t1.1	XP_001610998.1	XP_012649326.1
2	2	1	*	XP_001610999.1	XP_012649327.1
3	3	1	BDIVROU_0009600.t1.1	XP_001611002.1	XP_012649330.1
3	3	1	BDIVROU_0122200.t1.1	XP_001611005.1	XP_012649332.1
3	3	1	BDIVROU_0452400.t1.1	XP_001611010.1	XP_012649337.1
3	3	1	BDIVROU_0123200.t1.1	XP_001611013.1	XP_012649340.1
3	3	1	BDIVROU_0123700.t1.1	XP_001611016.1	XP_012649345.1
3	3	1	BDIVROU_0123800.t1.1	XP_001611017.1	XP_012649346.1
3	3	1	BDIVROU_0009800.t1.1	XP_001611019.1	XP_012649348.1
3	3	1	BDIVROU_0124100.t1.1	XP_001611020.1	XP_012649350.1
3	3	1	BDIVROU_0124600.t1.1	XP_001611025.1	XP_012649354.1
3	3	1	BDIVROU_0008700.t1.1	XP_001610947.1	XP_012649362.1
3	3	1	BDIVROU_0117500.t1.1	XP_001610949.1	XP_012649364.1
3	3	1	BDIVROU_0112100.t1.1	XP_001610902.1	XP_012649372.1
3	3	1	BDIVROU_0112000.t1.1	XP_001610901.1	XP_012649373.1
3	3	0.333	BDIVROU_0111900.t1.1	XP_001610900.1	XP_012649374.2
3	4	0.25	BDIVROU_0451900.t1.1,BDIVROU_0466400.t1.1	XP_001610891.1	XP_012649378.1
3	3	1	BDIVROU_0110500.t1.1	XP_001610890.1	XP_012649379.1
3	3	1	BDIVROU_0110300.t1.1	XP_001610889.1	XP_012649380.1
3	3	1	BDIVROU_0110000.t1.1	XP_001610887.1	XP_012649382.1
3	3	1	BDIVROU_0109600.t1.1	XP_001610883.1	XP_012649386.1
3	3	1	BDIVROU_0451800.t1.1	XP_001610880.1	XP_012649389.1
3	3	1	BDIVROU_0108400.t1.1	XP_001610872.1	XP_012649397.1
2	2	1	*	XP_001610868.1	XP_012649400.2
3	3	1	BDIVROU_0107800.t1.1	XP_001610867.1	XP_012649401.1
3	3	1	BDIVROU_0107600.t1.1	XP_001610866.1	XP_012649402.1
3	3	1	BDIVROU_0107200.t1.1	XP_001610863.1	XP_012649405.1
3	3	1	BDIVROU_0106500.t1.1	XP_001610857.1	XP_012649409.1
3	3	1	BDIVROU_0105900.t1.1	XP_001610852.1	XP_012649413.1
3	3	1	BDIVROU_0105100.t1.1	XP_001610843.1	XP_012649419.1
3	3	1	BDIVROU_0104800.t1.1	XP_001610841.1	XP_012649421.1
3	3	0.333	BDIVROU_0104500.t1.1	XP_001610838.1	XP_012649425.1
3	3	1	BDIVROU_0104300.t1.1	XP_001610836.1	XP_012649428.1
3	3	1	BDIVROU_0104200.t1.1	XP_001610834.1	XP_012649430.1
2	2	1	*	XP_001610824.1	XP_012649431.2
3	3	1	BDIVROU_0103700.t1.1	XP_001610829.1	XP_012649437.1
3	3	1	BDIVROU_0103900.t1.1	XP_001610830.1	XP_012649439.1
3	3	1	BDIVROU_0104100.t1.1	XP_001610833.1	XP_012649443.1
2	2	1	*	XP_001610790.1	XP_012649446.1
3	3	1	BDIVROU_0098600.t1.1	XP_001610791.1	XP_012649447.1
3	3	1	BDIVROU_0098400.t1.1	XP_001610788.1	XP_012649453.1
3	3	1	BDIVROU_0097500.t1.1	XP_001610780.1	XP_012649454.1
3	3	1	BDIVROU_0258000.t1.1	XP_001608916.1	XP_012649457.2
3	3	1	BDIVROU_0298500.t1.1	XP_001610620.1	XP_012649460.1
3	3	1	BDIVROU_0298300.t1.1	XP_001610619.1	XP_012649461.1
3	3	1	BDIVROU_0301300.t1.1	XP_001610643.1	XP_012649464.1
3	3	1	BDIVROU_0298900.t1.1	XP_001610623.1	XP_012649467.1
3	3	0.333	BDIVROU_0277500.t1.1	XP_001610103.1	XP_012649476.1
3	3	1	BDIVROU_0276400.t1.1	XP_001610093.1	XP_012649479.1
3	4	0.5	BDIVROU_0449500.t1.1,BDIVROU_0466600.t1.1	XP_001610096.1	XP_012649481.1
3	3	1	BDIVROU_0276800.t1.1	XP_001610098.1	XP_012649484.1
2	2	1	*	XP_001610142.1	XP_012649486.1
3	3	1	BDIVROU_0282100.t1.1	XP_001610146.1	XP_012649492.1
3	3	0.333	BDIVROU_0260200.t1.1	XP_001608824.1	XP_012649499.1
3	3	1	BDIVROU_0260500.t1.1	XP_001608959.1	XP_012649502.2
2	2	1	*	XP_001608955.1	XP_012649507.1
3	3	0.333	BDIVROU_0262500.t1.1	XP_001608946.1	XP_012649510.2
3	3	1	BDIVROU_0021600.t1.1	XP_001608755.1	XP_012649513.1
3	3	1	BDIVROU_0021900.t1.1	XP_001608752.1	XP_012649516.1
3	3	0.333	BDIVROU_0022800.t1.1	XP_001608744.1	XP_012649517.1
3	3	0.333	BDIVROU_0023000.t1.1	XP_001608743.1	XP_012649518.1
3	3	1	BDIVROU_0148800.t1.1	XP_001609209.1	XP_012649519.1
3	3	1	BDIVROU_0142800.t1.1	XP_001611058.1	XP_012649523.1
3	3	1	BDIVROU_0392600.t1.1	XP_001611504.1	XP_012649528.2
3	3	1	BDIVROU_0022500.t1.1	XP_001608748.1	XP_012649529.1
2	2	1	*	XP_001608747.1	XP_012649530.1
3	3	1	BDIVROU_0007800.t1.1	XP_001610770.1	XP_012649535.1
3	3	1	BDIVROU_0095600.t1.1	XP_001610762.1	XP_012649537.2
3	3	1	BDIVROU_0095400.t1.1	XP_001610760.1	XP_012649539.1
2	2	1	*	XP_001610759.1	XP_012649541.1
3	3	1	BDIVROU_0259300.t1.1	XP_001608817.1	XP_012649546.2
3	3	1	BDIVROU_0016300.t1.1	XP_001609429.1	XP_012649552.1
3	3	1	BDIVROU_0122800.t1.1	XP_001612099.1	XP_012649563.1
3	3	1	BDIVROU_0316200.t1.1	XP_001609445.1	XP_012649564.1
3	3	1	BDIVROU_0316800.t1.1	XP_001609442.1	XP_012649567.1
3	3	1	BDIVROU_0448300.t1.1	XP_001609441.1	XP_012649568.1
3	3	1	BDIVROU_0317000.t1.1	XP_001609440.1	XP_012649570.1
3	3	1	BDIVROU_0317200.t1.1	XP_001609438.1	XP_012649572.1
3	3	1	BDIVROU_0245100.t1.1	XP_001608986.1	XP_012649573.1
3	3	1	BDIVROU_0402500.t1.1	XP_001611599.1	XP_012649586.1
3	3	1	BDIVROU_0455600.t1.1	XP_001612303.1	XP_012649587.1
3	3	1	BDIVROU_0401900.t1.1	XP_001611594.1	XP_012649591.1
3	3	1	BDIVROU_0402700.t1.1	XP_001611600.1	XP_012649593.1
3	3	0.333	BDIVROU_0208400.t1.1	XP_001610323.1	XP_012649595.1
3	3	1	BDIVROU_0208300.t1.1	XP_001610322.1	XP_012649598.1
2	2	1	*	XP_001608800.1	XP_012649604.1
2	2	1	*	XP_001609447.1	XP_012649606.1
3	3	1	BDIVROU_0316100.t1.1	XP_001609446.1	XP_012649607.1
3	3	1	BDIVROU_0000200.t1.1	XP_001612114.1	XP_012649617.1
3	3	1	BDIVROU_0398900.t1.1	XP_001612115.1	XP_012649618.1
3	3	0.333	BDIVROU_0145100.t1.1	XP_001609180.1	XP_012649620.1
3	3	1	BDIVROU_0254200.t1.1	XP_001608879.1	XP_012649637.1
3	3	1	BDIVROU_0319100.t1.1	XP_001609424.1	XP_012649649.1
2	2	1	*	XP_001611301.1	XP_012649657.1
2	2	1	*	XP_001611296.1	XP_012649664.1
3	3	1	BDIVROU_0431800.t1.1	XP_001611277.1	XP_012649666.2
3	3	1	BDIVROU_0430800.t1.1	XP_001611287.1	XP_012649668.1
3	3	1	BDIVROU_0430600.t1.1	XP_001611289.1	XP_012649669.1
2	2	1	*	XP_001611292.1	XP_012649672.1
3	3	1	BDIVROU_0430000.t1.1	XP_001611293.1	XP_012649673.1
3	3	0.333	BDIVROU_0429900.t1.1	XP_001611294.1	XP_012649674.1
3	3	1	BDIVROU_0428600.t1.1	XP_001611306.1	XP_012649676.2
3	3	1	BDIVROU_0428500.t1.1	XP_001611309.1	XP_012649679.1
3	3	1	BDIVROU_0426700.t1.1	XP_001611318.1	XP_012649685.1
3	3	1	BDIVROU_0426300.t1.1	XP_001611322.1	XP_012649688.1
3	3	1	BDIVROU_0426100.t1.1	XP_001611324.1	XP_012649693.1
3	3	1	BDIVROU_0425700.t1.1	XP_001611326.1	XP_012649695.1
3	3	1	BDIVROU_0425300.t1.1	XP_001611329.1	XP_012649698.1
2	2	1	*	XP_001611330.1	XP_012649699.1
3	3	1	BDIVROU_0425200.t1.1	XP_001611331.1	XP_012649700.1
3	3	1	BDIVROU_0425100.t1.1	XP_001611332.1	XP_012649701.1
2	2	1	*	XP_001611346.1	XP_012649728.1
3	3	1	BDIVROU_0420900.t1.1	XP_001611345.1	XP_012649729.1
3	4	0.5	BDIVROU_0453500.t1.1,BDIVROU_0467600.t1.1	XP_001611344.1	XP_012649730.1
2	2	1	*	XP_001611343.1	XP_012649731.2
3	3	1	BDIVROU_0420700.t1.1	XP_001611342.1	XP_012649732.1
3	3	1	BDIVROU_0420600.t1.1	XP_001611341.1	XP_012649737.1
3	3	1	BDIVROU_0419900.t1.1	XP_001611372.1	XP_012649738.1
3	3	1	BDIVROU_0453600.t1.1	XP_001611375.1	XP_012649740.1
3	3	1	BDIVROU_0419600.t1.1	XP_001611377.1	XP_012649742.1
3	3	1	BDIVROU_0418800.t1.1	XP_001611382.1	XP_012649749.1
3	3	0.333	BDIVROU_0349400.t1.1	XP_001609111.1	XP_012649751.1
3	3	1	BDIVROU_0349900.t1.1	XP_001609109.1	XP_012649754.1
3	3	0.333	BDIVROU_0350200.t1.1	XP_001609106.1	XP_012649756.1
3	3	1	BDIVROU_0447600.t1.1	XP_001609112.1	XP_012649758.1
2	2	1	*	XP_001609114.1	XP_012649760.2
3	3	1	BDIVROU_0339200.t1.2	XP_001609119.1	XP_012649764.1
2	2	1	*	XP_001611949.1	XP_012649786.1
3	3	1	BDIVROU_0149200.t1.1	XP_001611941.1	XP_012649791.1
2	2	1	*	XP_001611940.1	XP_012649794.1
3	3	1	BDIVROU_0155000.t1.1	XP_001611927.1	XP_012649797.1
3	3	1	BDIVROU_0158600.t1.1	XP_001611923.1	XP_012649799.1
2	2	1	*	XP_001611922.1	XP_012649800.1
3	3	1	BDIVROU_0167400.t1.1	XP_001611917.1	XP_012649805.1
3	3	1	BDIVROU_0169800.t1.1	XP_001611915.1	XP_012649807.1
3	3	1	BDIVROU_0172300.t1.1	XP_001611913.1	XP_012649809.1
2	2	1	*	XP_001611910.1	XP_012649811.1
3	3	1	BDIVROU_0177100.t1.1	XP_001611908.1	XP_012649816.1
3	3	1	BDIVROU_0178200.t1.1	XP_001611907.1	XP_012649817.2
3	3	1	BDIVROU_0194300.t1.1	XP_001611893.1	XP_012649824.1
3	3	1	BDIVROU_0105200.t1.1	XP_001610844.1	XP_012649828.1
3	3	1	BDIVROU_0199300.t1.1	XP_001611887.1	XP_012649831.2
3	3	1	BDIVROU_0200600.t1.1	XP_001611888.1	XP_012649832.2
3	3	1	BDIVROU_0204200.t1.1	XP_001611885.1	XP_012649835.1
3	3	0.333	BDIVROU_0215300.t1.1	XP_001611880.1	XP_012649841.1
2	3	0.333	*	XP_001611875.1,XP_001611878.1	XP_012649843.1
3	3	1	BDIVROU_0222700.t1.1	XP_001611869.1	XP_012649847.1
3	3	0.333	BDIVROU_0223800.t1.1	XP_001611868.1	XP_012649848.1
3	3	1	BDIVROU_0231900.t1.1	XP_001611860.1	XP_012649854.1
3	3	1	BDIVROU_0001300.t1.1	XP_001611858.1	XP_012649857.1
3	3	1	BDIVROU_0236500.t1.1	XP_001611857.1	XP_012649858.1
2	2	1	*	XP_001611845.1	XP_012649861.2
3	3	1	BDIVROU_0246000.t1.1	XP_001611852.1	XP_012649866.1
3	3	1	BDIVROU_0258700.t1.1	XP_001611838.1	XP_012649873.1
2	2	1	*	XP_001611824.1	XP_012649881.1
3	3	1	BDIVROU_0264500.t1.1	XP_001611826.1	XP_012649883.1
3	3	1	BDIVROU_0265800.t1.1	XP_001611827.1	XP_012649884.1
3	3	1	BDIVROU_0269200.t1.1	XP_001611829.1	XP_012649886.2
3	3	0.333	BDIVROU_0271400.t1.1	XP_001611831.1	XP_012649888.1
3	3	1	BDIVROU_0274700.t1.1	XP_001611834.1	XP_012649891.2
3	3	1	BDIVROU_0282800.t1.1	XP_001611814.1	XP_012649893.1
3	3	1	BDIVROU_0360900.t1.1	XP_001612078.1	XP_012649898.2
3	3	1	BDIVROU_0378800.t1.1	XP_001612075.1	XP_012649902.1
3	3	1	BDIVROU_0382200.t1.1	XP_001612072.1	XP_012649904.2
3	3	1	BDIVROU_0383300.t1.1	XP_001612071.1	XP_012649905.1
3	3	1	BDIVROU_0385500.t1.1	XP_001612069.1	XP_012649907.1
3	3	1	BDIVROU_0387800.t1.1	XP_001612065.1	XP_012649911.2
3	3	1	BDIVROU_0392300.t1.1	XP_001612061.1	XP_012649915.1
3	3	1	BDIVROU_0394500.t1.1	XP_001612059.1	XP_012649916.1
3	3	1	BDIVROU_0401300.t1.1	XP_001612052.1	XP_012649919.1
3	3	1	BDIVROU_0402400.t1.1	XP_001612051.1	XP_012649920.1
3	3	1	BDIVROU_0406600.t1.1	XP_001612048.1	XP_012649922.1
3	3	0.333	BDIVROU_0415900.t1.1	XP_001612042.1	XP_012649929.1
3	3	0.333	BDIVROU_0417000.t1.1	XP_001612041.1	XP_012649930.2
2	2	1	*	XP_001612037.1	XP_012649934.2
2	2	1	*	XP_001612036.1	XP_012649935.1
3	3	1	BDIVROU_0427100.t1.1	XP_001612032.1	XP_012649939.1
3	3	1	BDIVROU_0436200.t1.1	XP_001612027.1	XP_012649943.2
2	2	1	*	XP_001612026.1	XP_012649945.1
2	2	1	*	XP_001612022.1	XP_012649949.1
2	2	1	*	XP_001612017.1	XP_012649953.1
2	2	1	*	XP_001612016.1	XP_012649954.1
2	2	1	*	XP_001612012.1	XP_012649958.1
3	3	1	BDIVROU_0055400.t1.1	XP_001612007.1	XP_012649963.1
2	2	1	*	XP_001612005.1	XP_012649965.1
3	3	0.333	BDIVROU_0068200.t1.1	XP_001612001.1	XP_012649970.1
3	3	1	BDIVROU_0085800.t1.1	XP_001611991.1	XP_012649978.1
3	3	1	BDIVROU_0090400.t1.1	XP_001611988.1	XP_012649979.1
3	3	1	BDIVROU_0092600.t1.1	XP_001611986.1	XP_012649981.1
3	3	0.333	BDIVROU_0099300.t1.1	XP_001611979.1	XP_012649987.1
3	3	1	BDIVROU_0100500.t1.1	XP_001611978.1	XP_012649988.1
3	3	1	BDIVROU_0103800.t1.1	XP_001611976.1	XP_012649990.1
3	3	1	BDIVROU_0116200.t1.1	XP_001611966.1	XP_012650000.1
3	3	1	BDIVROU_0001000.t1.1	XP_001611963.1	XP_012650002.1
2	2	1	*	XP_001611965.1	XP_012650004.1
3	3	1	BDIVROU_0326800.t1.1	XP_001612082.1	XP_012650005.1
3	3	1	BDIVROU_0191200.t1.1	XP_001612215.1	XP_012650010.1
3	3	1	BDIVROU_0191000.t1.1	XP_001612216.1	XP_012650011.1
3	3	1	BDIVROU_0190800.t1.1	XP_001612217.1	XP_012650013.1
3	3	1	BDIVROU_0190400.t1.1	XP_001612221.1	XP_012650016.2
3	3	1	BDIVROU_0190300.t1.1	XP_001612222.1	XP_012650017.1
3	3	1	BDIVROU_0190100.t1.1	XP_001612225.1	XP_012650019.1
3	3	1	BDIVROU_0190000.t1.1	XP_001612226.1	XP_012650020.1
2	2	1	*	XP_001610498.1	XP_012650025.1
3	3	0.333	BDIVROU_0314400.t1.1	XP_001609555.1	XP_012650034.1
3	3	1	BDIVROU_0016100.t1.1	XP_001609549.1	XP_012650038.1
3	3	1	BDIVROU_0407400.t1.1	XP_001611643.1	XP_012650041.1
3	3	1	BDIVROU_0407200.t1.1	XP_001611641.1	XP_012650042.1
3	3	1	BDIVROU_0468900.t1.1	XP_001608810.1	XP_012650044.1
3	3	1	BDIVROU_0024400.t1.1	XP_001608699.1	XP_012650045.1
3	3	0.333	BDIVROU_0310700.t1.1	XP_001610712.1	XP_012650052.1
2	2	1	*	XP_001611605.1	XP_012650053.1
3	3	1	BDIVROU_0024000.t1.1	XP_001608703.1	XP_012650058.1
3	3	1	BDIVROU_0004900.t1.1	XP_001608705.1	XP_012650060.1
2	2	1	*	XP_001611611.1	XP_012650061.1
3	3	0.333	BDIVROU_0403900.t1.1	XP_001611612.1	XP_012650063.1
3	3	1	BDIVROU_0412900.t1.1	XP_001611402.1	XP_012650064.1
3	3	1	BDIVROU_0024900.t1.1	XP_001608696.1	XP_012650065.1
3	3	1	BDIVROU_0028700.t1.1	XP_001608715.1	XP_012650066.2
3	3	1	BDIVROU_0095800.t1.1	XP_001610765.1	XP_012650070.1
3	3	1	BDIVROU_0146300.t1.1	XP_001609187.1	XP_012650073.1
3	3	1	BDIVROU_0146700.t1.1	XP_001609191.1	XP_012650077.1
3	3	1	BDIVROU_0147000.t1.1	XP_001609192.1	XP_012650078.1
3	3	1	BDIVROU_0147100.t1.1	XP_001609193.1	XP_012650079.1
3	3	1	BDIVROU_0023700.t1.1	XP_001608706.1	XP_012650081.1
3	3	0.333	BDIVROU_0023600.t1.1	XP_001608707.1	XP_012650082.1
3	3	1	BDIVROU_0023500.t1.1	XP_001608708.1	XP_012650083.1
3	3	0.333	BDIVROU_0148200.t1.1	XP_001611201.1	XP_012650084.1
2	2	1	*	XP_001609200.1	XP_012650085.1
3	3	0.333	BDIVROU_0147800.t1.1	XP_001609199.1	XP_012650086.1
3	3	1	BDIVROU_0147600.t1.1	XP_001609198.1	XP_012650093.1
3	3	1	BDIVROU_0147400.t1.1	XP_001609196.1	XP_012650095.1
3	3	1	BDIVROU_0304400.t1.1	XP_001610662.1	XP_012650107.1
3	3	0.333	BDIVROU_0297600.t1.1	XP_001610612.1	XP_012650113.1
3	3	1	BDIVROU_0302200.t1.1	XP_001610648.1	XP_012650114.1
3	3	1	BDIVROU_0302100.t1.1	XP_001610647.1	XP_012650116.1
3	3	1	BDIVROU_0297700.t1.1	XP_001610613.1	XP_012650117.1
3	3	1	BDIVROU_0298000.t1.1	XP_001610615.1	XP_012650125.1
3	3	1	BDIVROU_0301400.t1.1	XP_001610644.1	XP_012650127.1
3	3	1	BDIVROU_0050100.t1.1	XP_001609859.1	XP_012650133.1
3	3	1	BDIVROU_0050000.t1.1	XP_001609860.1	XP_012650134.1
2	2	1	*	XP_001611703.1	XP_012650136.2
3	3	0.333	BDIVROU_0379300.t1.1	XP_001611706.1	XP_012650139.1
3	3	1	BDIVROU_0379200.t1.1	XP_001611707.1	XP_012650141.1
3	3	1	BDIVROU_0378100.t1.1	XP_001611754.1	XP_012650145.1
2	2	1	*	XP_001611755.1	XP_012650146.1
3	3	1	BDIVROU_0378500.t1.1	XP_001611758.1	XP_012650150.1
3	3	1	BDIVROU_0384200.t1.1	XP_001611669.1	XP_012650164.1
3	3	1	BDIVROU_0383700.t1.1	XP_001611673.1	XP_012650169.1
3	3	1	BDIVROU_0382800.t1.1	XP_001611678.1	XP_012650175.2
3	3	1	BDIVROU_0454300.t1.1	XP_001611687.1	XP_012650183.1
2	2	1	*	XP_001608677.1	XP_012650188.1
3	3	1	BDIVROU_0187000.t1.1	XP_001612245.1	XP_012650189.1
3	3	1	BDIVROU_0359000.t1.1	XP_001609518.1	XP_012650194.1
3	3	1	BDIVROU_0448400.t1.1	XP_001609515.1	XP_012650196.1
3	3	1	BDIVROU_0204600.t1.1	XP_001609510.1	XP_012650203.1
3	3	1	BDIVROU_0445100.t1.1	XP_001608682.1	XP_012650207.2
2	2	1	*	XP_001608683.1	XP_012650208.1
3	3	1	BDIVROU_0444900.t1.1	XP_001608685.1	XP_012650210.1
3	3	1	BDIVROU_0186600.t1.1	XP_001612247.1	XP_012650212.1
2	2	1	*	XP_001609524.1	XP_012650218.1
3	3	1	BDIVROU_0206100.t1.1	XP_001609527.1	XP_012650221.1
2	2	1	*	XP_001612276.1	XP_012650225.1
3	3	1	BDIVROU_0183800.t1.1	XP_001612271.1	XP_012650231.1
3	3	1	BDIVROU_0455500.t1.1	XP_001612270.1	XP_012650232.1
3	3	1	BDIVROU_0184000.t1.1	XP_001612269.1	XP_012650233.1
3	3	1	BDIVROU_0055700.t1.1	XP_001609816.1	XP_012650234.1
2	2	1	*	XP_001609817.1	XP_012650235.1
2	2	1	*	XP_001609818.1	XP_012650237.1
3	3	1	BDIVROU_0055300.t1.1	XP_001609819.1	XP_012650238.1
3	3	1	BDIVROU_0006500.t1.1	XP_001609820.1	XP_012650240.1
3	3	1	BDIVROU_0055200.t1.1	XP_001609821.1	XP_012650241.1
3	3	1	BDIVROU_0055100.t1.1	XP_001609822.1	XP_012650242.1
2	2	1	*	XP_001609824.1	XP_012650244.1
3	3	1	BDIVROU_0054700.t1.1	XP_001609828.1	XP_012650249.1
3	3	1	BDIVROU_0053600.t1.1	XP_001609834.1	XP_012650254.1
3	3	1	BDIVROU_0053100.t1.1	XP_001609839.1	XP_012650260.2
2	2	1	*	XP_001609842.1	XP_012650263.1
3	3	1	BDIVROU_0052401.t1.2	XP_001609843.1	XP_012650264.1
3	3	0.333	BDIVROU_0051800.t1.1	XP_001609846.1	XP_012650268.1
3	3	1	BDIVROU_0398300.t1.1	XP_001611562.1	XP_012650270.1
3	3	0.333	BDIVROU_0398400.t1.1	XP_001611563.1	XP_012650271.2
3	3	1	BDIVROU_0392800.t1.1	XP_001611506.1	XP_012650277.1
3	3	0.333	BDIVROU_0392900.t1.1	XP_001611507.1	XP_012650278.1
3	3	1	BDIVROU_0393600.t1.1	XP_001611513.1	XP_012650283.1
3	3	1	BDIVROU_0393500.t1.1	XP_001611512.1	XP_012650284.1
3	3	1	BDIVROU_0393700.t1.1	XP_001611514.1	XP_012650285.2
3	3	1	BDIVROU_0394300.t1.1	XP_001611520.1	XP_012650288.1
3	3	1	BDIVROU_0394600.t1.1	XP_001611522.1	XP_012650290.1
3	3	1	BDIVROU_0394700.t1.1	XP_001611523.1	XP_012650292.1
3	3	0.333	BDIVROU_0395200.t1.1	XP_001611528.1	XP_012650300.1
3	3	0.333	BDIVROU_0395400.t1.1	XP_001611531.1	XP_012650303.1
2	2	1	*	XP_001609789.1	XP_012650314.1
3	3	1	BDIVROU_0056800.t1.1	XP_001609790.1	XP_012650317.1
3	3	1	BDIVROU_0057300.t1.1	XP_001609793.1	XP_012650320.1
2	2	1	*	XP_001609795.1	XP_012650322.1
2	2	1	*	XP_001609797.1	XP_012650324.1
3	3	1	BDIVROU_0057800.t1.1	XP_001609798.1	XP_012650325.1
3	3	1	BDIVROU_0057900.t1.1	XP_001609799.1	XP_012650326.1
2	2	1	*	XP_001609800.1	XP_012650327.2
3	3	0.333	BDIVROU_0050900.t1.1	XP_001609853.1	XP_012650328.1
3	3	1	BDIVROU_0051000.t1.1	XP_001609852.1	XP_012650329.1
3	3	1	BDIVROU_0051300.t1.1	XP_001609850.1	XP_012650332.1
3	3	1	BDIVROU_0397700.t1.1	XP_001611558.1	XP_012650333.1
3	3	1	BDIVROU_0397400.t1.1	XP_001611554.1	XP_012650340.1
2	2	1	*	XP_001611553.1	XP_012650341.1
3	3	1	BDIVROU_0399200.t1.1	XP_001611569.1	XP_012650344.1
3	3	1	BDIVROU_0398700.t1.1	XP_001611566.1	XP_012650348.2
3	3	1	BDIVROU_0400600.t1.1	XP_001611584.1	XP_012650355.1
3	3	1	BDIVROU_0401200.t1.1	XP_001611588.1	XP_012650362.1
3	3	1	BDIVROU_0401700.t1.1	XP_001611592.1	XP_012650367.1
3	3	1	BDIVROU_0401800.t1.1	XP_001611593.1	XP_012650371.1
2	2	1	*	XP_001611449.1	XP_012650372.1
3	3	1	BDIVROU_0417700.t1.1	XP_001611426.1	XP_012650379.1
2	2	1	*	XP_001611428.1	XP_012650381.1
2	2	1	*	XP_001611430.1	XP_012650383.1
3	3	1	BDIVROU_0417200.t1.1	XP_001611431.1	XP_012650384.1
2	2	1	*	XP_001611432.1	XP_012650385.1
3	3	1	BDIVROU_0416600.t1.1	XP_001611434.1	XP_012650388.2
3	3	1	BDIVROU_0416500.t1.1	XP_001611435.1	XP_012650389.1
2	2	1	*	XP_001611437.1	XP_012650391.1
3	3	1	BDIVROU_0091800.t1.1	XP_001610724.1	XP_012650395.1
3	3	1	BDIVROU_0092000.t1.1	XP_001610726.1	XP_012650397.1
2	2	1	*	XP_001610803.1	XP_012650399.1
2	2	1	*	XP_001610801.1	XP_012650403.1
3	3	1	BDIVROU_0097700.t1.1	XP_001610782.1	XP_012650412.1
3	3	1	BDIVROU_0451600.t1.1	XP_001610789.1	XP_012650413.1
3	3	1	BDIVROU_0021000.t1.1	XP_001608761.1	XP_012650420.1
3	3	1	BDIVROU_0143600.t1.1	XP_001611052.1	XP_012650421.1
3	3	1	BDIVROU_0143700.t1.1	XP_001611051.1	XP_012650422.1
2	2	1	*	XP_001611049.1	XP_012650424.1
3	3	1	BDIVROU_0143400.t1.1	XP_001611054.1	XP_012650425.1
3	3	1	BDIVROU_0148900.t1.1	XP_001609210.1	XP_012650433.2
2	2	1	*	XP_001609212.1	XP_012650435.1
3	3	1	BDIVROU_0149500.t1.1	XP_001609214.1	XP_012650438.1
3	3	1	BDIVROU_0379000.t1.1	XP_001611762.1	XP_012650441.1
3	3	1	BDIVROU_0356400.t1.1	XP_001611727.1	XP_012650442.1
3	3	1	BDIVROU_0372000.t1.1	XP_001612117.1	XP_012650444.1
3	3	1	BDIVROU_0443500.t1.1	XP_001611160.1	XP_012650450.1
3	3	1	BDIVROU_0283000.t1.1	XP_001610153.1	XP_012650453.1
3	3	1	BDIVROU_0283100.t1.1	XP_001610154.1	XP_012650454.1
3	3	1	BDIVROU_0283300.t1.1	XP_001610156.1	XP_012650456.1
3	3	1	BDIVROU_0415000.t1.1	XP_001611421.1	XP_012650463.1
3	3	1	BDIVROU_0414900.t1.1	XP_001611420.1	XP_012650464.1
3	3	1	BDIVROU_0003800.t1.1	XP_001611419.1	XP_012650465.1
3	3	1	BDIVROU_0414300.t1.1	XP_001611414.1	XP_012650470.1
3	3	1	BDIVROU_0414000.t1.1	XP_001611411.1	XP_012650473.2
3	3	1	BDIVROU_0415200.t1.1	XP_001611455.1	XP_012650474.1
3	3	0.333	BDIVROU_0003900.t1.1	XP_001611454.1	XP_012650475.1
3	3	1	BDIVROU_0441800.t1.1	XP_001611172.1	XP_012650482.1
3	3	1	BDIVROU_0442400.t1.1	XP_001611169.1	XP_012650486.1
3	3	1	BDIVROU_0442500.t1.1	XP_001611168.1	XP_012650487.1
3	3	1	BDIVROU_0442800.t1.1	XP_001611166.1	XP_012650489.1
2	2	1	*	XP_001611164.1	XP_012650491.1
3	3	1	BDIVROU_0443100.t1.1	XP_001611162.1	XP_012650493.1
3	3	1	BDIVROU_0441500.t1.1	XP_001611174.1	XP_012650494.1
3	3	1	BDIVROU_0004600.t1.1	XP_001611175.1	XP_012650495.1
3	3	0.333	BDIVROU_0441000.t1.1	XP_001611177.1	XP_012650497.1
3	3	1	BDIVROU_0439800.t1.1	XP_001611185.1	XP_012650506.1
3	3	0.333	BDIVROU_0439300.t1.2	XP_001611188.1	XP_012650510.1
3	3	1	BDIVROU_0438700.t1.1	XP_001611195.1	XP_012650516.1
3	4	0.146	BDIVROU_0438100.t1.1	XP_001611197.1,XP_001611199.1	XP_012650519.1
3	3	1	BDIVROU_0438300.t1.1	XP_001611198.1	XP_012650521.1
3	3	1	BDIVROU_0444100.t1.1	XP_001611155.1	XP_012650523.1
3	3	1	BDIVROU_0314200.t1.1	XP_001609556.1	XP_012650524.1
3	3	1	BDIVROU_0180100.t1.1	XP_001612297.1	XP_012650525.1
3	3	1	BDIVROU_0031600.t1.1	XP_001610012.1	XP_012650528.1
3	3	1	BDIVROU_0031800.t1.1	XP_001610011.1	XP_012650530.1
3	3	1	BDIVROU_0032000.t1.1	XP_001610009.1	XP_012650533.1
3	3	1	BDIVROU_0032100.t1.1	XP_001610008.1	XP_012650534.1
3	3	1	BDIVROU_0032400.t1.1	XP_001610005.1	XP_012650535.1
3	3	1	BDIVROU_0151700.t1.1	XP_001609232.1	XP_012650541.1
2	2	1	*	XP_001609228.1	XP_012650545.1
2	2	1	*	XP_001609815.1	XP_012650550.1
3	3	1	BDIVROU_0150900.t1.1	XP_001609224.1	XP_012650553.1
3	3	1	BDIVROU_0150800.t1.1	XP_001609223.1	XP_012650554.2
2	2	1	*	XP_001609998.1	XP_012650557.1
3	3	1	BDIVROU_0034100.t1.1	XP_001609990.1	XP_012650563.1
3	3	1	BDIVROU_0005400.t1.1	XP_001609989.1	XP_012650564.1
3	3	1	BDIVROU_0034300.t1.1	XP_001609987.1	XP_012650567.2
3	3	0.333	BDIVROU_0271000.t1.1	XP_001610044.1	XP_021337159.1
3	3	1	BDIVROU_0402000.t1.1	XP_001611595.1	XP_021337160.1
3	3	1	BDIVROU_0402200.t1.1	XP_001611597.1	XP_021337161.1
3	3	1	BDIVROU_0000100.t1.1	XP_001612116.1	XP_021337162.1
3	3	1	BDIVROU_0320400.t1.1	XP_001609421.1	XP_021337164.1
3	3	1	BDIVROU_0320700.t1.1	XP_001609417.1	XP_021337165.1
2	2	1	*	XP_001611307.1	XP_021337166.1
3	3	1	BDIVROU_0426200.t1.1	XP_001611323.1	XP_021337167.1
3	3	0.333	BDIVROU_0424600.t1.1	XP_001611335.1	XP_021337168.1
2	2	1	*	XP_001611363.1	XP_021337169.1
2	2	1	*	XP_001611358.1	XP_021337171.1
3	3	1	BDIVROU_0421700.t1.1	XP_001611354.1	XP_021337172.1
3	3	1	BDIVROU_0421600.t1.1	XP_001611353.1	XP_021337173.1
3	3	1	BDIVROU_0421500.t1.1	XP_001611352.1	XP_021337174.1
2	2	1	*	XP_001611351.1	XP_021337175.1
2	2	1	*	XP_001611338.1	XP_021337176.1
2	2	1	*	XP_001609125.1	XP_021337178.1
3	3	1	BDIVROU_0140900.t1.1	XP_001611948.1	XP_021337179.1
3	3	1	BDIVROU_0468300.t1.1	XP_001611896.1	XP_021337180.1
3	3	1	BDIVROU_0208200.t1.1	XP_001611882.1	XP_021337182.1
3	3	1	BDIVROU_0249400.t1.1	XP_001611849.1	XP_021337183.1
3	3	1	BDIVROU_0241900.t1.1	XP_001611854.1	XP_021337184.1
2	2	1	*	XP_001612074.1	XP_021337185.1
3	3	1	BDIVROU_0407700.t1.1	XP_001612047.1	XP_021337186.1
3	3	1	BDIVROU_0080000.t1.1	XP_001611995.1	XP_021337188.1
3	3	1	BDIVROU_0104900.t1.1	XP_001611974.1	XP_021337190.1
3	3	1	BDIVROU_0315300.t1.1	XP_001609548.1	XP_021337191.1
3	3	1	BDIVROU_0403000.t1.1	XP_001611606.1	XP_021337192.1
3	3	1	BDIVROU_0297400.t1.1	XP_001610610.1	XP_021337193.1
2	2	1	*	XP_001610649.1	XP_021337194.1
3	3	1	BDIVROU_0301900.t1.1	XP_001610645.1	XP_021337195.1
3	3	1	BDIVROU_0377800.t1.1	XP_001611751.1	XP_021337196.1
3	3	1	BDIVROU_0058500.t1.1	XP_001609803.1	XP_021337197.1
3	3	1	BDIVROU_0384100.t1.2	XP_001611670.1	XP_021337198.1
2	2	1	*	XP_001611686.1	XP_021337199.1
3	3	1	BDIVROU_0381500.t1.1	XP_001611711.1	XP_021337200.1
3	3	1	BDIVROU_0205100.t1.1	XP_001609513.1	XP_021337201.1
2	2	1	*	XP_001612275.1	XP_021337202.1
2	2	1	*	XP_001609831.1	XP_021337204.1
3	3	1	BDIVROU_0052000.t1.1	XP_001609845.1	XP_021337205.1
3	3	1	BDIVROU_0051600.t1.1	XP_001609848.1	XP_021337206.1
3	3	1	BDIVROU_0394800.t1.1	XP_001611524.1	XP_021337207.1
3	3	1	BDIVROU_0454000.t1.1	XP_001611560.1	XP_021337208.1
3	3	1	BDIVROU_0399800.t1.1	XP_001611576.1	XP_021337209.1
3	3	1	BDIVROU_0407900.t1.1	XP_001611647.1	XP_021337210.1
3	3	1	BDIVROU_0143300.t1.1	XP_001611055.1	XP_021337211.1
2	2	1	*	XP_001611161.1	XP_021337212.1
2	2	1	*	XP_001610160.1	XP_021337213.1
3	3	1	BDIVROU_0414400.t1.1	XP_001611415.1	XP_021337214.1
3	3	1	BDIVROU_0415600.t1.1	XP_001611450.1	XP_021337215.1
2	2	1	*	XP_001611178.1	XP_021337216.1
3	3	1	BDIVROU_0439100.t1.1	XP_001611190.1	XP_021337217.1
3	3	1	BDIVROU_0180200.t1.1	XP_001612296.1	XP_021337218.1
3	3	1	BDIVROU_0034200.t1.1	XP_001609988.1	XP_021337219.1
3	3	1	BDIVROU_0060500.t1.1	XP_001609770.1	XP_021337232.1
3	3	1	BDIVROU_0062800.t1.1	XP_001609743.1	XP_021337233.1
3	3	0.333	BDIVROU_0062700.t1.1	XP_001609744.1	XP_021337234.1
2	2	1	BDIVROU_0208700.t1.1	XP_001610326.1	*
2	2	1	*	XP_001609088.1	XP_021337238.1
3	3	1	BDIVROU_0182600.t1.1	XP_001612281.1	XP_021337239.1
2	2	1	*	XP_001612280.1	XP_021337240.1
2	2	1	*	XP_001608674.1	XP_021337241.1
2	2	1	*	XP_001608676.1	XP_021337242.1
3	3	1	BDIVROU_0012300.t1.2	XP_001612242.1	XP_021337245.1
3	3	1	BDIVROU_0187500.t1.1	XP_001612241.1	XP_021337246.1
3	3	1	BDIVROU_0188100.t1.1	XP_001612238.1	XP_021337249.1
3	3	1	BDIVROU_0188300.t1.1	XP_001612237.1	XP_021337250.1
3	3	1	BDIVROU_0188500.t1.1	XP_001612235.1	XP_021337252.1
3	3	1	BDIVROU_0188600.t1.1	XP_001612234.1	XP_021337254.1
3	3	0.333	BDIVROU_0180700.t1.1	XP_001612294.1	XP_021337256.1
2	2	1	*	XP_001612295.1	XP_021337257.1
3	3	0.333	BDIVROU_0061000.t1.1	XP_001609763.1	XP_021337262.1
3	3	1	BDIVROU_0062100.t1.1	XP_001609748.1	XP_021337264.1
3	3	1	BDIVROU_0062000.t1.1	XP_001609749.1	XP_021337265.1
3	3	1	BDIVROU_0062200.t1.1	XP_001609747.1	XP_021337266.1
3	3	1	BDIVROU_0061600.t1.1	XP_001609759.1	XP_021337267.1
3	3	1	BDIVROU_0060800.t1.1	XP_001609766.1	XP_021337268.1
3	3	0.333	BDIVROU_0060700.t1.1	XP_001609767.1	XP_021337269.1
3	3	0.333	BDIVROU_0390500.t1.1	XP_001611487.1	XP_021337270.1
3	3	1	BDIVROU_0002600.t1.1	XP_001611486.1	XP_021337271.1
3	3	1	BDIVROU_0002300.t1.1	XP_001611680.1	XP_021337272.1
2	2	1	*	XP_001611500.1	XP_021337275.1
3	3	0.333	BDIVROU_0395800.t1.1	XP_001611533.1	XP_021337277.1
2	2	1	*	XP_001611537.1	XP_021337278.1
3	3	1	BDIVROU_0042400.t1.1	XP_001609910.1	XP_021337279.1
2	2	1	*	XP_001609912.1	XP_021337281.1
3	3	1	BDIVROU_0041900.t1.1	XP_001609913.1	XP_021337282.1
2	2	1	*	XP_001609924.1	XP_021337291.1
3	3	1	BDIVROU_0040500.t1.1	XP_001609925.1	XP_021337292.1
2	2	1	*	XP_001611541.1	XP_021337293.1
3	3	1	BDIVROU_0003000.t1.1	XP_001611542.1	XP_021337294.1
3	3	1	BDIVROU_0453900.t1.1	XP_001611548.1	XP_021337295.1
3	3	1	BDIVROU_0185100.t1.1	XP_001612261.1	XP_021337297.1
2	2	1	*	XP_001609862.1	XP_021337301.1
3	3	1	BDIVROU_0145800.t1.1	XP_001609184.1	XP_021337305.1
3	3	1	BDIVROU_0003300.t1.1	XP_001611603.1	XP_021337306.1
3	3	1	BDIVROU_0402900.t1.1	XP_001611604.1	XP_021337307.1
3	3	0.333	BDIVROU_0379900.t1.1	XP_001611701.1	XP_021337309.1
3	3	1	BDIVROU_0006000.t1.1	XP_001609872.1	XP_021337311.1
2	2	1	*	XP_001609871.1	XP_021337312.1
3	3	1	BDIVROU_0455900.t1.1	XP_001609870.1	XP_021337313.1
3	3	0.333	BDIVROU_0048400.t1.1	XP_001609868.1	XP_021337314.1
3	3	1	BDIVROU_0048700.t2.1	XP_001609867.1	XP_021337316.1
3	3	1	BDIVROU_0049100.t1.1	XP_001609865.1	XP_021337317.1
3	3	1	BDIVROU_0281600.t1.1	XP_001610141.1	XP_021337318.1
3	3	1	BDIVROU_0273400.t1.1	XP_001610071.1	XP_021337319.1
3	3	0.333	BDIVROU_0274000.t1.1	XP_001610076.1	XP_021337324.1
3	3	1	BDIVROU_0276100.t1.1	XP_001610090.1	XP_021337326.1
3	3	1	BDIVROU_0276000.t1.1	XP_001610089.1	XP_021337327.1
3	3	1	BDIVROU_0262600.t1.1	XP_001608945.1	XP_021337328.1
3	3	0.333	BDIVROU_0262800.t1.1	XP_001608944.1	XP_021337329.1
3	3	0.333	BDIVROU_0263000.t1.1	XP_001608943.1	XP_021337330.1
2	2	1	*	XP_001608936.1	XP_021337334.1
3	3	1	BDIVROU_0263800.t1.1	XP_001608935.1	XP_021337335.1
3	3	0.333	BDIVROU_0447000.t1.1	XP_001608928.1	XP_021337337.1
2	2	1	*	XP_001608925.1	XP_021337340.1
2	2	1	*	XP_001608798.1	XP_021337345.1
3	3	0.333	BDIVROU_0266400.t1.1	XP_001608805.1	XP_021337347.1
3	3	1	BDIVROU_0444200.t1.1	XP_001611154.1	XP_021337349.1
3	3	1	BDIVROU_0404500.t2.1	XP_001611615.1	XP_021337350.1
2	2	1	*	XP_001611628.1	XP_021337351.1
3	3	0.333	BDIVROU_0404300.t1.1	XP_001611614.1	XP_021337352.1
2	2	1	*	XP_001610652.1	XP_021337353.1
3	3	0.333	BDIVROU_0303500.t1.1	XP_001610655.1	XP_021337355.1
2	2	1	*	XP_001610677.1	XP_021337356.1
3	3	0.333	BDIVROU_0306700.t1.1	XP_001610678.1	XP_021337359.1
3	3	1	BDIVROU_0307700.t1.1	XP_001610688.1	XP_021337360.1
2	2	1	*	XP_001609215.1	XP_021337362.1
3	3	1	BDIVROU_0299500.t1.1	XP_001610629.1	XP_021337363.1
3	3	1	BDIVROU_0299700.t1.1	XP_001610630.1	XP_021337364.1
3	3	1	BDIVROU_0300000.t1.1	XP_001610631.1	XP_021337365.1
3	3	1	BDIVROU_0300300.t1.1	XP_001610634.1	XP_021337366.1
3	3	1	BDIVROU_0444300.t1.1	XP_001611152.1	XP_021337369.1
3	3	1	BDIVROU_0444600.t1.1	XP_001611150.1	XP_021337370.1
3	3	0.333	BDIVROU_0017700.t1.1	XP_001608678.1	XP_021337372.1
3	3	1	BDIVROU_0018600.t1.1	XP_001608671.1	XP_021337375.1
2	2	1	*	XP_001611961.1	XP_021337377.1
3	3	1	BDIVROU_0124000.t1.1	XP_001611959.1	XP_021337378.1
2	2	1	*	XP_001609324.1	XP_021337382.1
3	3	1	BDIVROU_0333400.t1.1	XP_001609318.1	XP_021337385.1
2	2	1	*	XP_001609317.1	XP_021337386.1
3	3	1	BDIVROU_0333900.t1.1	XP_001609151.1	XP_021337387.1
2	2	1	*	XP_001609143.1	XP_021337390.1
3	3	0.333	BDIVROU_0336600.t1.1	XP_001609141.1	XP_021337391.1
3	3	1	BDIVROU_0332700.t1.1	XP_001609325.1	XP_021337392.1
3	3	1	BDIVROU_0332600.t1.1	XP_001609326.1	XP_021337393.1
3	3	0.333	BDIVROU_0332500.t1.1	XP_001609327.1	XP_021337394.1
3	3	0.333	BDIVROU_0332200.t1.1	XP_001609328.1	XP_021337395.1
2	2	1	*	XP_001609345.1	XP_021337396.1
3	3	1	BDIVROU_0455000.t1.1	XP_001612097.1	XP_021337398.1
3	3	1	BDIVROU_0134900.t1.1	XP_001612098.1	XP_021337399.1
2	2	1	*	XP_001609414.1	XP_021337400.1
3	3	1	BDIVROU_0321600.t1.1	XP_001609411.1	XP_021337401.1
3	3	1	BDIVROU_0322200.t1.1	XP_001609403.1	XP_021337402.1
2	2	1	*	XP_001609401.1	XP_021337403.1
3	3	1	BDIVROU_0016600.t1.1	XP_001609400.1	XP_021337404.1
3	3	1	BDIVROU_0322900.t1.1	XP_001609398.1	XP_021337405.1
3	3	1	BDIVROU_0323000.t1.1	XP_001609397.1	XP_021337406.1
3	3	0.333	BDIVROU_0448100.t1.1	XP_001609396.1	XP_021337407.1
3	3	1	BDIVROU_0457000.t1.1	XP_001609386.1	XP_021337410.1
3	3	1	BDIVROU_0324100.t1.1	XP_001609385.1	XP_021337411.1
3	3	1	BDIVROU_0324200.t1.1	XP_001609380.1	XP_021337412.1
3	3	1	BDIVROU_0324300.t1.1	XP_001609379.1	XP_021337414.1
3	3	1	BDIVROU_0324800.t1.1	XP_001609375.1	XP_021337417.1
3	3	1	BDIVROU_0324900.t1.1	XP_001609374.1	XP_021337418.1
2	2	1	*	XP_001609371.1	XP_021337419.1
3	3	1	BDIVROU_0326000.t1.1	XP_001609370.1	XP_021337420.1
3	3	1	BDIVROU_0326100.t1.1	XP_001609369.1	XP_021337421.1
3	3	1	BDIVROU_0326400.t1.1	XP_001609368.1	XP_021337423.1
2	2	1	*	XP_001609363.1	XP_021337426.1
3	3	1	BDIVROU_0327800.t1.1	XP_001609358.1	XP_021337429.1
3	3	1	BDIVROU_0016900.t1.1	XP_001609357.1	XP_021337430.1
3	3	1	BDIVROU_0327900.t1.1	XP_001609356.1	XP_021337433.1
3	3	0.333	BDIVROU_0328700.t1.1	XP_001609350.1	XP_021337438.1
3	3	1	BDIVROU_0328900.t1.1	XP_001609348.1	XP_021337439.1
3	3	1	BDIVROU_0329000.t1.1	XP_001609347.1	XP_021337440.1
3	3	0.333	BDIVROU_0331700.t1.1	XP_001609332.1	XP_021337442.1
2	2	1	*	XP_001609334.1	XP_021337443.1
3	3	1	BDIVROU_0331000.t1.1	XP_001609335.1	XP_021337444.1
3	3	1	BDIVROU_0192100.t1.1	XP_001612207.1	XP_021337452.1
2	2	1	*	XP_001609733.1	XP_021337456.1
3	3	1	BDIVROU_0195400.t1.1	XP_001612181.1	XP_021337459.1
3	3	1	BDIVROU_0012600.t1.1	XP_001612184.1	XP_021337460.1
3	3	0.333	BDIVROU_0194900.t1.1	XP_001612187.1	XP_021337461.1
2	2	1	*	XP_001612190.1	XP_021337462.1
3	3	1	BDIVROU_0194500.t1.1	XP_001612191.1	XP_021337463.1
3	3	1	BDIVROU_0063500.t1.1	XP_001609738.1	XP_021337464.1
3	3	1	BDIVROU_0390900.t1.1	XP_001611491.1	XP_021337469.1
3	3	1	BDIVROU_0391000.t1.1	XP_001611492.1	XP_021337470.1
3	3	0.333	BDIVROU_0386800.t1.1	XP_001611458.1	XP_021337473.1
2	2	1	*	XP_001611460.1	XP_021337475.1
2	2	1	*	XP_001611480.1	XP_021337482.1
3	3	0.333	BDIVROU_0390200.t1.1	XP_001611483.1	XP_021337483.1
3	3	1	BDIVROU_0418500.t1.1	XP_001611422.1	XP_021337484.1
3	3	0.333	BDIVROU_0418400.t1.1	XP_001611423.1	XP_021337485.1
3	3	0.333	BDIVROU_0177000.t1.1	XP_001609557.1	XP_021337489.1
3	3	1	BDIVROU_0200200.t1.1	XP_001612143.1	XP_021337501.1
3	3	1	BDIVROU_0200100.t1.1	XP_001612144.1	XP_021337502.1
3	3	1	BDIVROU_0012900.t1.1	XP_001612146.1	XP_021337504.1
3	3	1	BDIVROU_0012800.t1.1	XP_001612148.1	XP_021337505.1
3	3	0.333	BDIVROU_0199800.t1.1	XP_001612149.1	XP_021337506.1
3	3	1	BDIVROU_0199500.t2.1	XP_001612152.1	XP_021337509.1
3	3	1	BDIVROU_0199100.t2.1	XP_001612154.1	XP_021337511.1
2	2	1	*	XP_001612155.1	XP_021337512.1
2	2	1	*	XP_001612157.1	XP_021337513.1
3	3	1	BDIVROU_0197600.t1.1	XP_001612163.1	XP_021337516.1
2	2	1	*	XP_001612166.1	XP_021337518.1
2	2	1	*	XP_001612169.1	XP_021337521.1
2	2	1	*	XP_001612170.1	XP_021337522.1
2	2	1	*	XP_001609721.1	XP_021337525.1
3	3	1	BDIVROU_0065210.t1.2	XP_001609722.1	XP_021337526.1
3	3	0.333	BDIVROU_0067200.t1.1	XP_001609715.1	XP_021337529.1
2	2	1	*	XP_001609702.1	XP_021337532.1
2	2	1	*	XP_001610078.1	XP_021337535.1
3	3	1	BDIVROU_0275900.t1.1	XP_001610088.1	XP_021337536.1
3	3	1	BDIVROU_0014900.t1.1	XP_001610087.1	XP_021337539.1
3	3	1	BDIVROU_0274900.t1.1	XP_001610079.1	XP_021337540.1
3	3	1	BDIVROU_0273100.t1.1	XP_001610068.1	XP_021337541.1
3	3	1	BDIVROU_0272400.t1.1	XP_001610062.1	XP_021337544.1
3	3	1	BDIVROU_0272300.t1.1	XP_001610061.1	XP_021337545.1
3	3	1	BDIVROU_0272000.t1.1	XP_001610058.1	XP_021337546.1
2	2	1	*	XP_001610057.1	XP_021337547.1
3	3	1	BDIVROU_0271300.t1.1	XP_001610052.1	XP_021337548.1
3	3	1	BDIVROU_0014800.t1.1	XP_001610050.1	XP_021337549.1
3	3	1	BDIVROU_0014600.t1.1	XP_001610045.1	XP_021337553.1
3	3	1	BDIVROU_0270800.t1.1	XP_001610042.1	XP_021337554.1
3	3	1	BDIVROU_0270400.t1.1	XP_001610039.1	XP_021337556.1
2	2	1	*	XP_001610024.1	XP_021337561.1
2	2	1	*	XP_001610022.1	XP_021337563.1
3	3	1	BDIVROU_0268900.t1.1	XP_001610021.1	XP_021337564.1
3	3	1	BDIVROU_0268700.t1.1	XP_001610018.1	XP_021337566.1
2	2	1	*	XP_001610017.1	XP_021337568.1
3	3	1	BDIVROU_0014300.t1.1	XP_001610016.1	XP_021337569.1
2	2	1	*	XP_001609558.1	XP_021337571.1
3	3	1	BDIVROU_0177200.t1.1	XP_001609559.1	XP_021337572.1
3	3	1	BDIVROU_0177700.t1.1	XP_001609562.1	XP_021337574.1
2	2	1	*	XP_001609564.1	XP_021337575.1
3	3	1	BDIVROU_0268400.t1.1	XP_001610014.1	XP_021337576.1
3	3	1	BDIVROU_0268500.t1.1	XP_001610015.1	XP_021337577.1
2	2	1	*	XP_001610237.1	XP_021337582.1
3	3	1	BDIVROU_0173000.t1.1	XP_001610238.1	XP_021337583.1
3	3	1	BDIVROU_0402100.t1.1	XP_001611596.1	XP_021337588.1
3	3	1	BDIVROU_0402300.t1.1	XP_001611598.1	XP_021337589.1
2	2	1	*	XP_001612304.1	XP_021337593.1
3	3	1	BDIVROU_0446300.t1.1	XP_001608803.1	XP_021337594.1
2	2	1	*	XP_001612108.1	XP_021337599.1
3	3	1	BDIVROU_0422500.t1.1	XP_001612112.1	XP_021337601.1
3	3	0.333	BDIVROU_0145200.t1.1	XP_001609181.1	XP_021337602.1
3	3	1	BDIVROU_0448200.t1.1	XP_001609419.1	XP_021337604.1
3	3	1	BDIVROU_0016400.t1.1	XP_001609406.1	XP_021337610.1
3	3	1	BDIVROU_0016500.t1.1	XP_001609405.1	XP_021337611.1
3	3	1	BDIVROU_0318600.t1.1	XP_001609428.1	XP_021337612.1
3	3	1	BDIVROU_0258800.t1.1	XP_001608922.1	XP_021337613.1
3	3	1	BDIVROU_0258600.t1.1	XP_001608921.1	XP_021337614.1
3	3	1	BDIVROU_0258400.t1.1	XP_001608919.1	XP_021337615.1
2	2	1	*	XP_001611280.1	XP_021337620.1
3	3	1	BDIVROU_0431600.t1.1	XP_001611279.1	XP_021337621.1
2	2	1	*	XP_001611303.1	XP_021337623.1
3	3	1	BDIVROU_0004200.t1.1	XP_001611302.1	XP_021337624.1
3	3	1	BDIVROU_0429400.t1.1	XP_001611298.1	XP_021337626.1
2	2	1	*	XP_001611295.1	XP_021337628.1
2	2	1	*	XP_001611286.1	XP_021337630.1
3	3	0.333	BDIVROU_0430200.t1.1	XP_001611291.1	XP_021337632.1
3	3	1	BDIVROU_0428700.t1.1	XP_001611305.1	XP_021337633.1
3	3	0.333	BDIVROU_0427000.t1.1	XP_001611316.1	XP_021337637.1
3	3	1	BDIVROU_0453400.t1.1	XP_001611314.1	XP_021337640.1
3	3	0.333	BDIVROU_0422800.t1.1	XP_001611362.1	XP_021337644.1
3	3	1	BDIVROU_0422400.t1.1	XP_001611361.1	XP_021337645.1
2	2	1	*	XP_001611357.1	XP_021337647.1
3	3	1	BDIVROU_0421900.t1.1	XP_001611356.1	XP_021337648.1
3	3	1	BDIVROU_0421300.t1.1	XP_001611350.1	XP_021337651.1
3	3	1	BDIVROU_0421000.t1.1	XP_001611348.1	XP_021337654.1
3	3	1	BDIVROU_0420400.t1.1	XP_001611339.1	XP_021337657.1
3	3	1	BDIVROU_0004000.t1.1	XP_001611374.1	XP_021337660.1
3	3	1	BDIVROU_0419700.t1.1	XP_001611376.1	XP_021337661.1
2	2	1	*	XP_001611379.1	XP_021337662.1
3	3	1	BDIVROU_0419100.t1.1	XP_001611380.1	XP_021337663.1
2	2	1	*	XP_001609102.1	XP_021337664.1
2	2	1	*	XP_001609110.1	XP_021337665.1
2	2	1	*	XP_001609107.1	XP_021337666.1
2	2	1	*	XP_001609115.1	XP_021337668.1
3	3	1	BDIVROU_0339410.t1.2	XP_001609118.1	XP_021337670.1
3	3	1	BDIVROU_0447800.t1.1	XP_001609120.1	XP_021337671.1
3	3	1	BDIVROU_0339100.t1.1	XP_001609121.1	XP_021337672.1
3	3	1	BDIVROU_0339000.t1.1	XP_001609122.1	XP_021337673.1
3	3	0.333	BDIVROU_0338300.t1.1	XP_001609129.1	XP_021337676.1
2	2	1	*	XP_001609130.1	XP_021337677.1
3	3	1	BDIVROU_0337200.t1.1	XP_001609136.1	XP_021337683.1
3	3	0.333	BDIVROU_0337000.t1.1	XP_001609139.1	XP_021337685.1
2	2	1	*	XP_001611950.1	XP_021337687.1
3	3	1	BDIVROU_0146900.t1.1	XP_001611943.1	XP_021337688.1
3	3	1	BDIVROU_0161900.t1.1	XP_001611921.1	XP_021337691.1
3	3	1	BDIVROU_0164100.t1.1	XP_001611920.1	XP_021337692.1
3	3	1	BDIVROU_0166300.t1.1	XP_001611918.1	XP_021337693.1
3	3	1	BDIVROU_0170900.t1.1	XP_001611914.1	XP_021337695.1
3	3	1	BDIVROU_0173500.t1.1	XP_001611912.1	XP_021337696.1
2	2	1	*	XP_001611909.1	XP_021337697.1
3	3	1	BDIVROU_0179400.t1.1	XP_001611906.1	XP_021337700.1
2	2	1	*	XP_001611905.1	XP_021337701.1
3	3	1	BDIVROU_0180500.t1.1	XP_001611904.1	XP_021337702.1
3	3	1	BDIVROU_0190900.t1.2	XP_001611895.1	XP_021337703.1
2	2	1	*	XP_001611886.1	XP_021337707.1
3	3	0.333	BDIVROU_0206600.t1.1	XP_001611883.1	XP_021337709.1
3	3	1	BDIVROU_0210500.t1.1	XP_001611881.1	XP_021337710.1
2	2	1	*	XP_001611876.1	XP_021337711.1
3	3	1	BDIVROU_0224900.t1.1	XP_001611867.1	XP_021337713.1
3	3	1	BDIVROU_0227200.t1.1	XP_001611866.1	XP_021337714.1
3	3	1	BDIVROU_0251800.t1.1	XP_001611846.1	XP_021337717.1
3	3	0.333	BDIVROU_0250600.t1.1	XP_001611847.1	XP_021337718.1
3	3	0.333	BDIVROU_0248300.t1.1	XP_001611850.1	XP_021337720.1
3	3	1	BDIVROU_0243400.t3.1	XP_001611853.1	XP_021337722.1
3	3	1	BDIVROU_0240700.t1.1	XP_001611855.1	XP_021337723.1
3	4	0.5	BDIVROU_0257600.t1.1	XP_001611820.1,XP_001611841.1	XP_021337724.1
3	3	1	BDIVROU_0261100.t1.1	XP_001611837.1	XP_021337725.1
3	3	1	BDIVROU_0262300.t1.1	XP_001611823.1	XP_021337726.1
2	2	1	*	XP_001611828.1	XP_021337728.1
3	3	1	BDIVROU_0270300.t1.1	XP_001611830.1	XP_021337729.1
2	2	1	*	XP_001611835.1	XP_021337731.1
3	3	1	BDIVROU_0281700.t1.1	XP_001611815.1	XP_021337733.1
2	2	1	*	XP_001612077.1	XP_021337735.1
3	3	1	BDIVROU_0384400.t1.1	XP_001612070.1	XP_021337737.1
2	2	1	*	XP_001612068.1	XP_021337738.1
2	2	1	*	XP_001612063.1	XP_021337739.1
3	3	1	BDIVROU_0000600.t1.1	XP_001612062.1	XP_021337740.1
2	2	1	*	XP_001612058.1	XP_021337741.1
2	2	1	*	XP_001612057.1	XP_021337742.1
2	2	1	*	XP_001612045.1	XP_021337745.1
3	3	1	BDIVROU_0414800.t1.1	XP_001612044.1	XP_021337746.1
3	3	1	BDIVROU_0454800.t1.1	XP_001612043.1	XP_021337747.1
3	3	1	BDIVROU_0420300.t1.1	XP_001612038.1	XP_021337748.1
3	3	1	BDIVROU_0000700.t1.1	XP_001612035.1	XP_021337749.1
2	2	1	*	XP_001612034.1	XP_021337750.1
2	2	1	*	XP_001612033.1	XP_021337751.1
3	3	1	BDIVROU_0434000.t1.1	XP_001612029.1	XP_021337752.1
3	3	1	BDIVROU_0000800.t1.1	XP_001612025.1	XP_021337755.1
3	3	1	BDIVROU_0030300.t1.1	XP_001612020.1	XP_021337758.1
3	3	1	BDIVROU_0031400.t1.1	XP_001612019.1	XP_021337759.1
2	2	1	*	XP_001612018.1	XP_021337760.1
2	2	1	*	XP_001612015.1	XP_021337761.1
3	3	1	BDIVROU_0042300.t1.1	XP_001612014.1	XP_021337762.1
3	3	0.333	BDIVROU_0044700.t1.1	XP_001612013.1	XP_021337763.1
2	2	1	*	XP_001612011.1	XP_021337764.1
3	3	1	BDIVROU_0051500.t1.1	XP_001612010.1	XP_021337765.1
3	3	1	BDIVROU_0073701.t1.2	XP_001611997.1	XP_021337768.1
3	3	0.333	BDIVROU_0081100.t1.1	XP_001611994.1	XP_021337769.1
3	3	0.333	BDIVROU_0083600.t1.1	XP_001611993.1	XP_021337770.1
3	3	0.333	BDIVROU_0091500.t1.1	XP_001611987.1	XP_021337771.1
2	2	1	*	XP_001611984.1	XP_021337772.1
3	3	1	BDIVROU_0108200.t1.1	XP_001611971.1	XP_021337777.1
3	3	1	BDIVROU_0109300.t1.1	XP_001611970.1	XP_021337778.1
3	3	1	BDIVROU_0110400.t1.1	XP_001611969.1	XP_021337779.1
3	3	1	BDIVROU_0115100.t1.1	XP_001611967.1	XP_021337780.1
3	3	1	BDIVROU_0119500.t1.1	XP_001611964.1	XP_021337781.1
3	3	1	BDIVROU_0315100.t1.1	XP_001612083.1	XP_021337782.1
3	3	1	BDIVROU_0190600.t1.1	XP_001612219.1	XP_021337783.1
3	3	1	BDIVROU_0012500.t1.1	XP_001612223.1	XP_021337785.1
3	3	1	BDIVROU_0190200.t1.1	XP_001612224.1	XP_021337786.1
3	3	1	BDIVROU_0189500.t1.1	XP_001612228.1	XP_021337787.1
3	3	0.333	BDIVROU_0188900.t1.1	XP_001612232.1	XP_021337788.1
3	3	1	BDIVROU_0315700.t1.1	XP_001609543.1	XP_021337789.1
3	3	1	BDIVROU_0314600.t1.1	XP_001609553.1	XP_021337793.1
2	2	1	*	XP_001610711.1	XP_021337801.1
3	3	1	BDIVROU_0147500.t1.1	XP_001609197.1	XP_021337806.1
3	3	0.333	BDIVROU_0403100.t1.1	XP_001611607.1	XP_021337809.1
3	3	1	BDIVROU_0146100.t1.1	XP_001609186.1	XP_021337810.1
3	3	1	BDIVROU_0015900.t1.1	XP_001610683.1	XP_021337813.1
3	3	0.333	BDIVROU_0297300.t1.1	XP_001610609.1	XP_021337814.1
3	3	1	BDIVROU_0297800.t1.1	XP_001610614.1	XP_021337817.1
3	3	1	BDIVROU_0006100.t1.1	XP_001609857.1	XP_021337822.1
3	3	1	BDIVROU_0379400.t1.1	XP_001611705.1	XP_021337823.1
2	2	1	*	XP_001611752.1	XP_021337824.1
3	3	1	BDIVROU_0378300.t1.1	XP_001611757.1	XP_021337827.1
3	3	1	BDIVROU_0378600.t1.1	XP_001611759.1	XP_021337829.1
3	3	1	BDIVROU_0378700.t1.1	XP_001611760.1	XP_021337830.1
3	3	1	BDIVROU_0407500.t1.1	XP_001611644.1	XP_021337833.1
3	3	1	BDIVROU_0384000.t1.1	XP_001611671.1	XP_021337834.1
3	3	1	BDIVROU_0383100.t1.1	XP_001611676.1	XP_021337836.1
3	3	0.333	BDIVROU_0382500.t1.1	XP_001611682.1	XP_021337837.1
3	3	1	BDIVROU_0382400.t1.1	XP_001611683.1	XP_021337838.1
3	3	1	BDIVROU_0445400.t1.1	XP_001608679.1	XP_021337841.1
2	2	1	*	XP_001609516.1	XP_021337844.1
3	3	1	BDIVROU_0445000.t1.1	XP_001608684.1	XP_021337849.1
2	2	1	*	XP_001611627.1	XP_021337850.1
3	3	1	BDIVROU_0013000.t1.1	XP_001609521.1	XP_021337851.1
3	3	1	BDIVROU_0206400.t1.1	XP_001609528.1	XP_021337854.1
3	3	1	BDIVROU_0183400.t1.1	XP_001612274.1	XP_021337855.1
3	3	1	BDIVROU_0183700.t1.1	XP_001612272.1	XP_021337856.1
3	3	1	BDIVROU_0055000.t1.1	XP_001609823.1	XP_021337857.1
2	2	1	*	XP_001609826.1	XP_021337858.1
2	2	1	*	XP_001609827.1	XP_021337859.1
3	3	1	BDIVROU_0054300.t1.1	XP_001609830.1	XP_021337860.1
3	3	0.333	BDIVROU_0053400.t1.1	XP_001609836.1	XP_021337864.1
3	3	1	BDIVROU_0053300.t1.1	XP_001609837.1	XP_021337865.1
3	3	1	BDIVROU_0053200.t1.1	XP_001609838.1	XP_021337866.1
2	2	1	*	XP_001609841.1	XP_021337868.1
3	3	1	BDIVROU_0052300.t2.1	XP_001609844.1	XP_021337869.1
3	3	1	BDIVROU_0393100.t1.1	XP_001611509.1	XP_021337872.1
3	3	1	BDIVROU_0393200.t1.1	XP_001611510.1	XP_021337873.1
2	2	1	*	XP_001611511.1	XP_021337874.1
3	3	1	BDIVROU_0393900.t1.1	XP_001611516.1	XP_021337876.1
3	3	1	BDIVROU_0394900.t1.1	XP_001611525.1	XP_021337877.1
3	3	1	BDIVROU_0395000.t1.1	XP_001611526.1	XP_021337878.1
3	3	1	BDIVROU_0395100.t1.1	XP_001611527.1	XP_021337879.1
3	4	0.5	BDIVROU_0056000.t1.1	XP_001609783.1,XP_001609807.1	XP_021337882.1
3	3	0.333	BDIVROU_0057000.t1.1	XP_001609792.1	XP_021337887.1
2	2	1	*	XP_001609851.1	XP_021337888.1
2	2	1	*	XP_001609849.1	XP_021337889.1
3	3	1	BDIVROU_0397600.t1.1	XP_001611556.1	XP_021337890.1
3	3	1	BDIVROU_0397500.t1.1	XP_001611555.1	XP_021337894.1
3	3	1	BDIVROU_0399300.t1.1	XP_001611570.1	XP_021337895.1
3	3	1	BDIVROU_0454200.t1.1	XP_001611575.1	XP_021337896.1
3	3	1	BDIVROU_0399600.t1.1	XP_001611573.1	XP_021337898.1
3	3	1	BDIVROU_0399400.t1.1	XP_001611571.1	XP_021337899.1
3	3	1	BDIVROU_0003100.t1.1	XP_001611583.1	XP_021337900.1
3	3	1	BDIVROU_0003200.t1.1	XP_001611591.1	XP_021337903.1
2	2	1	*	XP_001611445.1	XP_021337905.1
3	3	1	BDIVROU_0416300.t1.1	XP_001611446.1	XP_021337906.1
2	2	1	*	XP_001611429.1	XP_021337910.1
2	2	1	*	XP_001611436.1	XP_021337911.1
2	2	1	*	XP_001610723.1	XP_021337913.1
3	3	1	BDIVROU_0091900.t1.1	XP_001610725.1	XP_021337914.1
3	3	1	BDIVROU_0008100.t1.1	XP_001610809.1	XP_021337916.1
2	2	1	*	XP_001610806.1	XP_021337917.1
3	4	0.146	BDIVROU_0099800.t1.1	XP_001610802.1,XP_001610805.1	XP_021337918.1
3	3	1	BDIVROU_0099400.t1.1	XP_001610798.1	XP_021337921.1
3	3	1	BDIVROU_0099200.t1.1	XP_001610797.1	XP_021337922.1
3	3	1	BDIVROU_0099000.t1.1	XP_001610795.1	XP_021337923.1
2	2	1	*	XP_001610783.1	XP_021337924.1
2	2	1	*	XP_001611624.1	XP_021337925.1
3	3	1	BDIVROU_0287000.t1.1	XP_001610191.1	XP_021337926.1
3	3	0.333	BDIVROU_0286900.t1.1	XP_001610190.1	XP_021337927.1
3	3	1	BDIVROU_0148400.t1.1	XP_001609206.1	XP_021337931.1
2	2	1	*	XP_001609213.1	XP_021337934.1
3	3	1	BDIVROU_0266700.t1.1	XP_001608807.1	XP_021337937.1
3	3	1	BDIVROU_0282900.t1.1	XP_001610152.1	XP_021337940.1
3	3	1	BDIVROU_0283400.t1.1	XP_001610157.1	XP_021337941.1
3	3	1	BDIVROU_0414600.t1.1	XP_001611417.1	XP_021337945.1
2	2	1	*	XP_001611413.1	XP_021337946.1
3	3	1	BDIVROU_0146000.t1.1	XP_001609185.1	XP_021337949.1
3	3	1	BDIVROU_0404800.t1.1	XP_001611619.1	XP_021337950.1
2	2	1	*	XP_001608812.1	XP_021337951.1
3	3	1	BDIVROU_0441900.t1.1	XP_001611171.1	XP_021337953.1
3	3	1	BDIVROU_0442900.t1.1	XP_001611165.1	XP_021337956.1
2	2	1	*	XP_001611180.1	XP_021337959.1
3	3	1	BDIVROU_0452800.t1.1	XP_001611191.1	XP_021337961.1
2	2	1	*	XP_001611192.1	XP_021337962.1
3	3	1	BDIVROU_0438900.t1.1	XP_001611193.1	XP_021337963.1
3	3	1	BDIVROU_0152000.t1.1	XP_001609235.1	XP_021337971.1
3	3	1	BDIVROU_0032200.t1.1	XP_001610007.1	XP_021337976.1
2	2	1	*	XP_001609247.1	XP_021337980.1
2	2	1	*	XP_001609252.1	XP_021337981.1
3	3	1	BDIVROU_0153800.t1.1	XP_001609251.1	XP_021337983.1
3	3	1	BDIVROU_0154400.t1.1	XP_001609254.1	XP_021337985.1
3	3	1	BDIVROU_0154900.t1.1	XP_001609259.1	XP_021337987.1
2	2	1	*	XP_001609261.1	XP_021337988.1
3	3	1	BDIVROU_0155600.t1.1	XP_001609262.1	XP_021337989.1
3	3	1	BDIVROU_0385700.t1.1	XP_001611383.1	XP_021338432.1
3	3	1	BDIVROU_0155800.t1.1	XP_001609264.1	XP_021337990.1
3	3	0.333	BDIVROU_0155900.t1.1	XP_001609266.1	XP_021337992.1
2	2	1	*	XP_001609272.1	XP_021337995.1
3	3	0.333	BDIVROU_0157000.t1.1	XP_001609273.1	XP_021337996.1
2	2	1	*	XP_001609279.1	XP_021337999.1
2	2	1	*	XP_001609281.1	XP_021338000.1
2	2	1	*	XP_001609285.1	XP_021338001.1
2	2	1	BDIVROU_0158400.t1.1	*	XP_021338002.1
3	3	1	BDIVROU_0159000.t1.1	XP_001609291.1	XP_021338005.1
3	3	1	BDIVROU_0159600.t1.1	XP_001609295.1	XP_021338009.1
3	3	0.333	BDIVROU_0159800.t1.1	XP_001609296.1	XP_021338010.1
2	2	1	*	XP_001609300.1	XP_021338012.1
3	3	1	BDIVROU_0161201.t1.2	XP_001609302.1	XP_021338013.1
3	3	1	BDIVROU_0161400.t1.1	XP_001609304.1	XP_021338015.1
3	3	1	BDIVROU_0459200.t1.1	XP_001609311.1	XP_021338019.1
2	2	1	*	XP_001609313.1	XP_021338020.1
3	3	1	BDIVROU_0163700.t1.1	XP_001609089.1	XP_021338022.1
3	3	1	BDIVROU_0210100.t1.1	XP_001610336.1	XP_021338025.1
3	4	0.146	BDIVROU_0446500.t1.1	XP_001608852.1,XP_001610339.1	XP_021338026.1
2	2	1	*	XP_001610464.1	XP_021338027.1
3	3	1	BDIVROU_0225100.t1.1	XP_001610455.1	XP_021338034.1
3	3	1	BDIVROU_0225000.t1.1	XP_001610454.1	XP_021338035.1
3	3	1	BDIVROU_0224800.t1.1	XP_001610453.1	XP_021338036.1
3	3	1	BDIVROU_0224000.t1.1	XP_001610449.1	XP_021338039.1
2	2	1	*	XP_001610448.1	XP_021338040.1
2	2	1	*	XP_001610436.1	XP_021338043.1
3	3	1	BDIVROU_0221100.t1.1	XP_001610433.1	XP_021338044.1
3	3	1	BDIVROU_0221000.t1.1	XP_001610432.1	XP_021338045.1
3	3	1	BDIVROU_0450800.t1.1	XP_001610426.1	XP_021338047.1
3	3	1	BDIVROU_0219600.t1.1	XP_001610420.1	XP_021338051.1
3	3	1	BDIVROU_0218600.t1.1	XP_001610413.1	XP_021338052.1
3	3	1	BDIVROU_0217100.t1.1	XP_001610397.1	XP_021338053.1
2	2	1	*	XP_001610407.1	XP_021338056.1
3	3	1	BDIVROU_0216500.t1.1	XP_001610391.1	XP_021338057.1
3	3	1	BDIVROU_0216400.t1.1	XP_001610390.1	XP_021338058.1
2	2	1	*	XP_001610351.1	XP_021338060.1
3	3	1	BDIVROU_0212200.t1.1	XP_001610353.1	XP_021338061.1
3	3	1	BDIVROU_0212900.t1.1	XP_001610359.1	XP_021338063.1
2	2	1	*	XP_001610361.1	XP_021338065.1
3	3	1	BDIVROU_0213400.t1.1	XP_001610362.1	XP_021338066.1
3	3	1	BDIVROU_0213600.t1.1	XP_001610364.1	XP_021338067.1
3	3	0.333	BDIVROU_0214200.t1.1	XP_001610369.1	XP_021338070.1
3	3	1	BDIVROU_0013200.t1.1	XP_001610375.1	XP_021338071.1
3	3	1	BDIVROU_0227500.t1.1	XP_001610474.1	XP_021338074.1
2	2	1	*	XP_001610476.1	XP_021338075.1
2	2	1	*	XP_001610473.1	XP_021338076.1
2	2	1	*	XP_001610341.1	XP_021338079.1
3	3	0.333	BDIVROU_0447700.t1.1	XP_001609117.1	XP_021338080.1
2	2	1	BDIVROU_0211200.t1.1	XP_001610344.1	*
3	3	1	BDIVROU_0211300.t1.1	XP_001610345.1	XP_021338082.1
3	3	1	BDIVROU_0211600.t1.1	XP_001610348.1	XP_021338084.1
3	3	1	BDIVROU_0229200.t1.1	XP_001610486.1	XP_021338087.1
2	2	1	*	XP_001610489.1	XP_021338089.1
2	2	1	*	XP_001610499.1	XP_021338090.1
2	2	1	*	XP_001610500.1	XP_021338091.1
3	3	1	BDIVROU_0013600.t1.1	XP_001610503.1	XP_021338093.1
3	3	1	BDIVROU_0460100.t1.1	XP_001610505.1	XP_021338094.1
3	3	1	BDIVROU_0230300.t1.1	XP_001610506.1	XP_021338096.1
3	3	1	BDIVROU_0230400.t1.2	XP_001610507.1	XP_021338097.1
3	3	1	BDIVROU_0231300.t1.1	XP_001610513.1	XP_021338100.1
3	3	1	BDIVROU_0231700.t1.1	XP_001610518.1	XP_021338101.1
2	2	1	*	XP_001610535.1	XP_021338108.1
3	3	1	BDIVROU_0234200.t1.1	XP_001610537.1	XP_021338109.1
2	2	1	*	XP_001610544.1	XP_021338111.1
2	2	1	*	XP_001610554.1	XP_021338113.1
3	3	1	BDIVROU_0237700.t1.1	XP_001610558.1	XP_021338116.1
2	2	1	*	XP_001610559.1	XP_021338117.1
2	2	1	*	XP_001611220.1	XP_021338119.1
3	3	1	BDIVROU_0435400.t1.1	XP_001611231.1	XP_021338125.1
3	3	1	BDIVROU_0435300.t1.1	XP_001611233.1	XP_021338127.1
3	3	1	BDIVROU_0435000.t1.1	XP_001611235.1	XP_021338128.1
3	3	1	BDIVROU_0434500.t1.1	XP_001611244.1	XP_021338131.1
3	3	1	BDIVROU_0453000.t1.1	XP_001611239.1	XP_021338133.1
3	3	1	BDIVROU_0452900.t1.1	XP_001611238.1	XP_021338134.1
3	3	1	BDIVROU_0431100.t1.1	XP_001611285.1	XP_021338142.1
2	2	1	*	XP_001608985.1	XP_021338143.1
3	3	1	BDIVROU_0245400.t1.1	XP_001608984.1	XP_021338144.1
2	2	1	*	XP_001608982.1	XP_021338146.1
3	3	1	BDIVROU_0246700.t1.1	XP_001608974.1	XP_021338147.1
3	3	1	BDIVROU_0246600.t1.1	XP_001608975.1	XP_021338148.1
3	3	0.333	BDIVROU_0246500.t1.1	XP_001608976.1	XP_021338149.1
3	3	0.333	BDIVROU_0247300.t1.1	XP_001608968.1	XP_021338154.1
2	2	1	*	XP_001608842.1	XP_021338158.1
2	2	1	*	XP_001608845.1	XP_021338159.1
2	2	1	*	XP_001608846.1	XP_021338160.1
3	3	1	BDIVROU_0013800.t1.1	XP_001608853.1	XP_021338164.1
3	3	0.333	BDIVROU_0251300.t1.1	XP_001608854.1	XP_021338165.1
3	3	1	BDIVROU_0251900.t1.1	XP_001608858.1	XP_021338167.1
3	3	1	BDIVROU_0039000.t1.1	XP_001609950.1	XP_021338171.1
3	3	1	BDIVROU_0039500.t1.1	XP_001609933.1	XP_021338172.1
2	2	1	*	XP_001608900.1	XP_021338177.1
3	3	1	BDIVROU_0257100.t1.1	XP_001608906.1	XP_021338180.1
3	3	1	BDIVROU_0014100.t1.1	XP_001608909.1	XP_021338182.1
2	2	1	*	XP_001608911.1	XP_021338183.1
2	2	1	*	XP_001608890.1	XP_021338184.1
2	2	1	*	XP_001608892.1	XP_021338185.1
3	3	1	BDIVROU_0255800.t1.1	XP_001608895.1	XP_021338189.1
3	3	1	BDIVROU_0072200.t1.1	XP_001609677.1	XP_021338191.1
3	3	1	BDIVROU_0071900.t1.1	XP_001609679.1	XP_021338194.1
3	3	1	BDIVROU_0070600.t1.1	XP_001609687.1	XP_021338201.1
2	2	1	*	XP_001611070.1	XP_021338207.1
3	3	1	BDIVROU_0033200.t1.1	XP_001609997.1	XP_021338209.1
3	3	1	BDIVROU_0141500.t1.1	XP_001611067.1	XP_021338212.1
2	2	1	*	XP_001611066.1	XP_021338213.1
3	3	1	BDIVROU_0141900.t1.1	XP_001611065.1	XP_021338214.1
3	3	1	BDIVROU_0142300.t1.2	XP_001611063.1	XP_021338216.1
3	3	0.333	BDIVROU_0179000.t1.1	XP_001612307.1	XP_021338217.1
3	3	1	BDIVROU_0142500.t1.1	XP_001611059.1	XP_021338218.1
3	3	1	BDIVROU_0020700.t1.1	XP_001608762.1	XP_021338219.1
2	2	1	*	XP_001610150.1	XP_021338221.1
3	3	1	BDIVROU_0267000.t1.1	XP_001608809.1	XP_021338222.1
2	2	1	*	XP_001612194.1	XP_021338225.1
2	2	1	*	XP_001608932.1	XP_021338227.1
3	3	1	BDIVROU_0015000.t1.1	XP_001610124.1	XP_021338232.1
3	3	1	BDIVROU_0279700.t1.1	XP_001610121.1	XP_021338233.1
3	3	1	BDIVROU_0279300.t1.2	XP_001610118.1	XP_021338235.1
3	3	1	BDIVROU_0279000.t1.1	XP_001610116.1	XP_021338236.1
3	3	1	BDIVROU_0278800.t1.1	XP_001610114.1	XP_021338237.1
2	2	1	BDIVROU_0280310.t1.2	XP_001610128.1	*
2	2	1	*	XP_001610132.1	XP_021338242.1
3	3	1	BDIVROU_0281000.t1.1	XP_001610135.1	XP_021338244.1
3	3	1	BDIVROU_0448500.t1.1	XP_001609637.1	XP_021338247.1
3	3	1	BDIVROU_0077500.t1.1	XP_001609643.1	XP_021338251.1
3	3	1	BDIVROU_0007200.t1.1	XP_001609644.1	XP_021338252.1
2	2	1	*	XP_001609639.1	XP_021338254.1
3	3	1	BDIVROU_0076200.t1.1	XP_001609654.1	XP_021338257.1
3	3	1	BDIVROU_0076100.t1.1	XP_001609655.1	XP_021338258.1
3	3	1	BDIVROU_0074200.t1.1	XP_001609657.1	XP_021338260.1
2	2	1	*	XP_001611810.1	XP_021338263.1
3	3	1	BDIVROU_0081200.t1.1	XP_001609611.1	XP_021338265.1
2	2	1	*	XP_001609612.1	XP_021338266.1
3	3	1	BDIVROU_0080600.t1.1	XP_001609615.1	XP_021338270.1
2	2	1	*	XP_001609625.1	XP_021338271.1
2	2	1	*	XP_001609626.1	XP_021338272.1
3	3	1	BDIVROU_0079600.t2.1	XP_001609628.1	XP_021338274.1
2	2	1	*	XP_001610194.1	XP_021338275.1
2	2	1	*	XP_001611933.1	XP_021338277.1
2	2	1	*	XP_001608867.1	XP_021338279.1
3	3	1	BDIVROU_0446700.t1.1	XP_001608866.1	XP_021338281.1
3	3	1	BDIVROU_0252300.t1.1	XP_001608862.1	XP_021338283.1
2	2	1	*	XP_001612290.1	XP_021338285.1
3	3	1	BDIVROU_0181100.t1.1	XP_001612291.1	XP_021338287.1
3	3	1	BDIVROU_0011500.t1.1	XP_001609075.1	XP_021338290.1
3	3	0.333	BDIVROU_0384800.t1.1	XP_001611665.1	XP_021338291.1
2	2	1	*	XP_001611642.1	XP_021338292.1
3	3	1	BDIVROU_0407100.t1.1	XP_001611640.1	XP_021338294.1
3	3	1	BDIVROU_0407000.t1.1	XP_001611639.1	XP_021338295.1
3	3	1	BDIVROU_0406900.t1.1	XP_001611638.1	XP_021338296.1
2	2	1	*	XP_001611637.1	XP_021338297.1
3	3	1	BDIVROU_0286600.t1.1	XP_001610187.1	XP_021338299.1
3	3	1	BDIVROU_0408800.t2.1	XP_001611653.1	XP_021338300.1
3	3	1	BDIVROU_0409000.t1.1	XP_001611654.1	XP_021338301.1
3	3	0.333	BDIVROU_0164900.t1.1	XP_001609078.1	XP_021338303.1
3	3	1	BDIVROU_0164800.t1.1	XP_001609079.1	XP_021338304.1
3	3	1	BDIVROU_0181900.t1.1	XP_001612285.1	XP_021338305.1
3	3	1	BDIVROU_0018500.t1.1	XP_001608672.1	XP_021338308.1
2	2	1	*	XP_001608869.1	XP_021338310.1
3	3	0.333	BDIVROU_0253600.t1.1	XP_001608874.1	XP_021338311.1
3	3	1	BDIVROU_0254400.t1.1	XP_001608880.1	XP_021338313.1
2	2	1	*	XP_001608881.1	XP_021338314.1
3	3	1	BDIVROU_0013900.t1.1	XP_001608885.1	XP_021338315.1
2	2	1	*	XP_001608883.1	XP_021338316.1
3	3	1	BDIVROU_0007100.t1.1	XP_001609670.1	XP_021338317.1
2	2	1	*	XP_001609660.1	XP_021338321.1
3	3	1	BDIVROU_0082000.t1.1	XP_001609606.1	XP_021338322.1
3	3	0.333	BDIVROU_0082800.t1.1	XP_001609593.1	XP_021338325.1
3	3	1	BDIVROU_0082900.t1.1	XP_001609592.1	XP_021338326.1
3	3	0.333	BDIVROU_0083200.t1.1	XP_001609590.1	XP_021338327.1
3	3	1	BDIVROU_0083800.t1.1	XP_001609586.1	XP_021338329.1
2	2	1	*	XP_001609583.1	XP_021338330.1
2	2	1	*	XP_001609580.1	XP_021338332.1
3	3	0.333	BDIVROU_0085400.t1.1	XP_001609574.1	XP_021338335.1
2	2	1	*	XP_001609964.1	XP_021338340.1
3	3	1	BDIVROU_0037600.t1.1	XP_001609961.1	XP_021338342.1
3	3	1	BDIVROU_0038700.t1.1	XP_001609953.1	XP_021338345.1
3	3	1	BDIVROU_0038800.t1.1	XP_001609952.1	XP_021338346.1
2	2	1	*	XP_001609968.1	XP_021338349.1
2	2	1	*	XP_001609972.1	XP_021338350.1
3	3	1	BDIVROU_0035600.t1.1	XP_001609976.1	XP_021338352.1
3	3	1	BDIVROU_0035000.t1.1	XP_001609982.1	XP_021338354.1
3	3	1	BDIVROU_0034900.t1.1	XP_001609983.1	XP_021338355.1
3	3	1	BDIVROU_0239100.t1.1	XP_001609025.1	XP_021338356.1
3	3	0.333	BDIVROU_0239200.t1.1	XP_001609024.1	XP_021338357.1
3	3	1	BDIVROU_0240000.t1.1	XP_001609022.1	XP_021338358.1
2	2	1	*	XP_001609020.1	XP_021338360.1
3	3	1	BDIVROU_0240600.t1.1	XP_001609016.1	XP_021338363.1
3	3	1	BDIVROU_0241700.t1.1	XP_001609008.1	XP_021338365.1
3	3	1	BDIVROU_0242901.t1.2	XP_001608999.1	XP_021338366.1
3	3	0.333	BDIVROU_0242800.t1.1	XP_001609000.1	XP_021338367.1
3	3	1	BDIVROU_0242600.t1.1	XP_001609002.1	XP_021338369.1
3	3	0.333	BDIVROU_0244000.t1.1	XP_001608994.1	XP_021338372.1
3	3	1	BDIVROU_0244100.t1.1	XP_001608993.1	XP_021338374.1
2	2	1	*	XP_001608987.1	XP_021338375.1
3	3	1	BDIVROU_0152600.t1.1	XP_001609240.1	XP_021338380.1
3	3	1	BDIVROU_0152300.t1.1	XP_001609237.1	XP_021338382.1
3	3	0.333	BDIVROU_0396000.t1.1	XP_001611536.1	XP_021338383.1
3	3	1	BDIVROU_0291400.t1.1	XP_001609057.1	XP_021338385.1
3	3	1	BDIVROU_0292100.t1.1	XP_001609051.1	XP_021338387.1
2	2	1	*	XP_001609052.1	XP_021338390.1
3	3	1	BDIVROU_0291700.t1.1	XP_001609055.1	XP_021338392.1
3	3	1	BDIVROU_0031200.t1.1	XP_001608739.1	XP_021338393.1
3	3	1	BDIVROU_0031300.t1.1	XP_001608740.1	XP_021338394.1
2	2	1	*	XP_001611048.1	XP_021338397.1
2	2	1	*	XP_001611074.1	XP_021338398.1
3	3	1	BDIVROU_0141000.t1.1	XP_001611072.1	XP_021338399.1
2	2	1	*	XP_001609067.1	XP_021338400.1
2	3	0.333	*	XP_001609069.1,XP_001609071.1	XP_021338401.1
3	3	1	BDIVROU_0238800.t1.1	XP_001609027.1	XP_021338402.1
2	2	1	*	XP_001609031.1	XP_021338403.1
2	2	1	*	XP_001608730.1	XP_021338407.1
3	3	0.333	BDIVROU_0405200.t3.1	XP_001608722.1	XP_021338409.1
3	3	1	BDIVROU_0413200.t1.1	XP_001611405.1	XP_021338411.1
2	2	1	*	XP_001611404.1	XP_021338412.1
3	3	0.333	BDIVROU_0426800.t1.1	XP_001611317.1	XP_021338413.1
2	2	1	*	XP_001610161.1	XP_021338416.1
3	3	1	BDIVROU_0449900.t1.1	XP_001610165.1	XP_021338417.1
3	3	1	BDIVROU_0284300.t1.1	XP_001610166.1	XP_021338418.1
3	3	0.333	BDIVROU_0284900.t1.1	XP_001610174.1	XP_021338425.1
2	2	1	*	XP_001610175.1	XP_021338426.1
3	3	0.333	BDIVROU_0285100.t1.1	XP_001610176.1	XP_021338427.1
2	2	1	*	XP_001610189.1	XP_021338429.1
3	3	1	BDIVROU_0462600.t1.1	XP_001610204.1	XP_021338430.1
3	3	1	BDIVROU_0386100.t1.1	XP_001611386.1	XP_021338434.1
3	3	1	BDIVROU_0411900.t1.1	XP_001611394.1	XP_021338435.1
3	3	0.333	BDIVROU_0412101.t1.2	XP_001611396.1	XP_021338436.1
3	3	1	BDIVROU_0005000.t1.1	XP_001608719.1	XP_021338437.1
3	3	1	BDIVROU_0445500.t1.1	XP_001610732.1	XP_021338439.1
3	3	1	BDIVROU_0092500.t1.1	XP_001610731.1	XP_021338440.1
3	3	1	BDIVROU_0092100.t1.1	XP_001610727.1	XP_021338442.1
3	3	1	BDIVROU_0026000.t1.1	XP_001608690.1	XP_021338445.1
3	3	1	BDIVROU_0093400.t1.1	XP_001610740.1	XP_021338448.1
3	3	1	BDIVROU_0095000.t1.1	XP_001610756.1	XP_021338449.1
2	2	1	*	XP_001610745.1	XP_021338450.1
3	3	1	BDIVROU_0093500.t1.1	XP_001610741.1	XP_021338454.1
2	2	1	*	XP_001610777.1	XP_021338455.1
3	3	1	BDIVROU_0008000.t1.1	XP_001610775.1	XP_021338456.1
3	3	1	BDIVROU_0096700.t1.1	XP_001610776.1	XP_021338457.1
3	3	1	BDIVROU_0011100.t1.1	XP_001611046.1	XP_021338458.1
3	3	0.333	BDIVROU_0100800.t1.1	XP_001610811.1	XP_021338459.1
2	2	1	*	XP_001610815.1	XP_021338460.1
3	3	1	BDIVROU_0101800.t1.1	XP_001610821.1	XP_021338462.1
2	2	1	*	XP_001610959.1	XP_021338466.1
3	3	1	BDIVROU_0452100.t1.1	XP_001610958.1	XP_021338467.1
3	3	1	BDIVROU_0009000.t1.1	XP_001610955.1	XP_021338469.1
3	3	1	BDIVROU_0008800.t1.1	XP_001610952.1	XP_021338471.1
2	2	1	*	XP_001610951.1	XP_021338472.1
3	3	1	BDIVROU_0113500.t1.1	XP_001610912.1	XP_021338475.1
3	3	1	BDIVROU_0115000.t1.1	XP_001610924.1	XP_021338477.1
3	3	0.333	BDIVROU_0115700.t1.1	XP_001610929.1	XP_021338479.1
3	3	1	BDIVROU_0008500.t1.1	XP_001610930.1	XP_021338480.1
3	3	1	BDIVROU_0116800.t1.1	XP_001610941.1	XP_021338483.1
2	2	1	*	XP_001611044.1	XP_021338487.1
3	3	1	BDIVROU_0126000.t1.2	XP_001611043.1	XP_021338488.1
3	3	1	BDIVROU_0126600.t1.1	XP_001611036.1	XP_021338490.1
3	3	0.333	BDIVROU_0127000.t1.1	XP_001609456.1	XP_021338491.1
3	3	1	BDIVROU_0126900.t1.1	XP_001609455.1	XP_021338492.1
2	2	1	*	XP_001609453.1	XP_021338494.1
2	2	1	*	XP_001609462.1	XP_021338496.1
3	3	1	BDIVROU_0128300.t1.1	XP_001609468.1	XP_021338498.1
3	3	0.333	BDIVROU_0010300.t1.1	XP_001609469.1	XP_021338499.1
2	2	1	*	XP_001609470.1	XP_021338500.1
2	2	1	*	XP_001609475.1	XP_021338501.1
3	3	1	BDIVROU_0010500.t1.1	XP_001609480.1	XP_021338504.1
2	2	1	*	XP_001609484.1	XP_021338506.1
3	3	0.333	BDIVROU_0131400.t1.1	XP_001609493.1	XP_021338507.1
2	2	1	*	XP_001609489.1	XP_021338509.1
2	2	1	*	XP_001609499.1	XP_021338511.1
2	2	1	*	XP_001609503.1	XP_021338512.1
3	3	1	BDIVROU_0132600.t1.1	XP_001609505.1	XP_021338513.1
3	3	1	BDIVROU_0135300.t2.1	XP_001611113.1	XP_021338519.1
3	3	1	BDIVROU_0134500.t1.1	XP_001611116.1	XP_021338520.1
3	3	1	BDIVROU_0133800.t3.2	XP_001611123.1	XP_021338525.1
2	2	1	*	XP_001609506.1	XP_021338526.1
2	2	1	*	XP_001611093.1	XP_021338531.1
3	3	1	BDIVROU_0139300.t1.1	XP_001611086.1	XP_021338532.1
2	2	1	*	XP_001611075.1	XP_021338536.1
2	2	1	*	XP_001611215.1	XP_021338542.1
2	2	1	*	XP_001611216.1	XP_021338543.1
2	2	1	*	XP_001611208.1	XP_021338545.1
3	3	1	BDIVROU_0437400.t1.1	XP_001611209.1	XP_021338546.1
3	3	0.333	BDIVROU_0436900.t1.1	XP_001611213.1	XP_021338548.1
3	3	1	BDIVROU_0153200.t1.1	XP_001609245.1	XP_021338550.1
3	3	0.333	BDIVROU_0288200.t1.1	XP_001610205.1	XP_021338551.1
3	3	1	BDIVROU_0289000.t1.1	XP_001610210.1	XP_021338552.1
3	3	1	BDIVROU_0289100.t1.1	XP_001610211.1	XP_021338553.1
2	2	1	*	XP_001610213.1	XP_021338554.1
2	2	1	*	XP_001610214.1	XP_021338555.1
3	3	1	BDIVROU_0175800.t1.1	XP_001610215.1	XP_021338556.1
3	4	0.25	BDIVROU_0174900.t1.1,BDIVROU_0175100.t3.1	XP_001610220.1	XP_021338559.1
3	3	1	BDIVROU_0174800.t1.1	XP_001610221.1	XP_021338560.1
2	2	1	*	XP_001610226.1	XP_021338561.1
2	2	1	*	XP_001610227.1	XP_021338562.1
2	2	1	*	XP_001610292.1	XP_021338564.1
2	2	1	*	XP_001610290.1	XP_021338565.1
2	2	1	*	XP_001610289.1	XP_021338566.1
3	3	1	BDIVROU_0168600.t1.1	XP_001610277.1	XP_021338567.1
3	3	0.333	BDIVROU_0168300.t1.1	XP_001610281.1	XP_021338569.1
3	3	1	BDIVROU_0169300.t1.1	XP_001610270.1	XP_021338570.1
2	2	1	*	XP_001610272.1	XP_021338571.1
3	3	1	BDIVROU_0167700.t1.1	XP_001610286.1	XP_021338574.1
3	3	1	BDIVROU_0167900.t1.1	XP_001610285.1	XP_021338575.1
3	3	1	BDIVROU_0169500.t1.1	XP_001610266.1	XP_021338577.1
3	3	1	BDIVROU_0170200.t1.1	XP_001610263.1	XP_021338578.1
2	2	1	*	XP_001610259.1	XP_021338580.1
3	3	0.333	BDIVROU_0171800.t1.1	XP_001610248.1	XP_021338582.1
3	3	0.333	BDIVROU_0011900.t1.1	XP_001610250.1	XP_021338583.1
2	2	1	*	XP_001610256.1	XP_021338584.1
3	3	0.333	BDIVROU_0171100.t1.1	XP_001610257.1	XP_021338585.1
3	3	1	BDIVROU_0171900.t1.1	XP_001610245.1	XP_021338588.1
2	2	1	*	XP_001610244.1	XP_021338589.1
3	3	1	BDIVROU_0292500.t1.1	XP_001609048.1	XP_021338591.1
3	3	1	BDIVROU_0292700.t1.1	XP_001609046.1	XP_021338592.1
3	3	1	BDIVROU_0293400.t1.1	XP_001610573.1	XP_021338595.1
3	3	1	BDIVROU_0015400.t1.1	XP_001610572.1	XP_021338596.1
3	3	1	BDIVROU_0293800.t1.1	XP_001610578.1	XP_021338597.1
2	2	1	*	XP_001611738.1	XP_021338600.1
3	3	1	BDIVROU_0366500.t1.1	XP_001611928.1	XP_021338601.1
2	2	1	*	XP_001611440.1	XP_021338603.1
3	3	1	BDIVROU_0028900.t1.1	XP_001608713.1	XP_021338607.1
2	2	1	*	XP_001608710.1	XP_021338610.1
3	4	0.146	BDIVROU_0315501.t1.2	XP_001608716.1,XP_001609546.1	XP_021338611.1
2	2	1	*	XP_001609874.1	XP_021338613.1
3	3	0.333	BDIVROU_0047800.t1.1	XP_001609876.1	XP_021338614.1
3	3	1	BDIVROU_0047700.t1.1	XP_001609877.1	XP_021338615.1
3	3	1	BDIVROU_0046900.t1.1	XP_001609882.1	XP_021338618.1
3	3	1	BDIVROU_0046300.t1.1	XP_001609886.1	XP_021338620.1
3	3	1	BDIVROU_0045600.t1.1	XP_001609888.1	XP_021338621.1
2	2	1	*	XP_001609889.1	XP_021338623.1
3	3	0.333	BDIVROU_0043100.t1.1	XP_001609903.1	XP_021338630.1
3	3	1	BDIVROU_0043000.t1.1	XP_001609904.1	XP_021338631.1
3	3	1	BDIVROU_0040100.t1.1	XP_001609929.1	XP_021338635.1
3	3	1	BDIVROU_0058100.t1.1	XP_001609801.1	XP_021338636.1
3	3	0.333	BDIVROU_0307600.t1.1	XP_001610687.1	XP_021338639.1
3	3	1	BDIVROU_0303700.t1.1	XP_001610658.1	XP_021338642.1
3	3	0.333	BDIVROU_0306000.t1.1	XP_001610675.1	XP_021338644.1
3	3	1	BDIVROU_0306100.t1.1	XP_001610676.1	XP_021338645.1
3	3	1	BDIVROU_0465100.t1.1	XP_001610669.1	XP_021338646.1
3	3	1	BDIVROU_0015700.t1.1	XP_001610671.1	XP_021338649.1
2	2	1	*	XP_001610692.1	XP_021338651.1
2	2	1	*	XP_001610696.1	XP_021338652.1
3	3	1	BDIVROU_0309200.t1.1	XP_001610701.1	XP_021338655.1
3	3	1	BDIVROU_0309500.t1.1	XP_001610702.1	XP_021338656.1
3	3	1	BDIVROU_0309900.t1.1	XP_001610707.1	XP_021338657.1
3	3	0.333	BDIVROU_0309000.t1.1	XP_001610698.1	XP_021338661.1
3	3	1	BDIVROU_0309100.t1.1	XP_001610700.1	XP_021338662.1
3	3	0.333	BDIVROU_0288400.t1.1	XP_001611812.1	XP_021338669.1
3	3	1	BDIVROU_0289700.t1.1	XP_001611811.1	XP_021338671.1
3	3	1	BDIVROU_0307900.t1.1	XP_001611801.1	XP_021338674.1
3	3	1	BDIVROU_0311700.t1.1	XP_001611798.1	XP_021338675.1
3	3	1	BDIVROU_0465500.t1.1	XP_001611797.1	XP_021338676.1
3	3	1	BDIVROU_0315200.t1.1	XP_001611793.1	XP_021338677.1
2	2	1	*	XP_001611792.1	XP_021338678.1
3	3	0.333	BDIVROU_0317500.t1.1	XP_001611791.1	XP_021338679.1
3	3	1	BDIVROU_0333500.t1.1	XP_001611767.1	XP_021338680.1
3	3	1	BDIVROU_0332400.t1.1	XP_001611768.1	XP_021338681.1
2	2	1	*	XP_001611773.1	XP_021338683.1
3	3	1	BDIVROU_0001700.t1.1	XP_001611786.1	XP_021338684.1
3	3	1	BDIVROU_0322000.t1.1	XP_001611787.1	XP_021338685.1
2	2	1	*	XP_001611765.1	XP_021338687.1
2	2	1	*	XP_001611720.1	XP_021338688.1
3	3	1	BDIVROU_0346200.t1.1	XP_001611718.1	XP_021338689.1
2	2	1	*	XP_001611719.1	XP_021338690.1
3	3	1	BDIVROU_0377600.t1.1	XP_001611750.1	XP_021338691.1
3	3	1	BDIVROU_0368700.t1.1	XP_001611739.1	XP_021338692.1
3	3	1	BDIVROU_0377300.t1.1	XP_001611746.1	XP_021338694.1
2	2	1	*	XP_001610583.1	XP_021338695.1
2	2	1	*	XP_001610584.1	XP_021338696.1
2	2	1	*	XP_001610586.1	XP_021338697.1
2	2	1	*	XP_001610588.1	XP_021338700.1
3	3	0.333	BDIVROU_0296900.t1.1	XP_001610605.1	XP_021338704.1
3	3	1	BDIVROU_0297100.t1.1	XP_001610607.1	XP_021338705.1
3	3	1	BDIVROU_0405300.t4.1	XP_001611621.1	XP_021338708.1
3	3	1	BDIVROU_0119300.t1.1	XP_001610968.1	XP_021338712.1
3	3	1	BDIVROU_0119400.t1.1	XP_001610969.1	XP_021338713.1
3	3	0.333	BDIVROU_0119900.t1.1	XP_001610974.1	XP_021338714.1
3	3	1	BDIVROU_0009300.t1.1	XP_001610985.1	XP_021338716.1
3	3	1	BDIVROU_0009500.t1.1	XP_001610988.1	XP_021338717.1
3	3	1	BDIVROU_0121100.t1.1	XP_001610989.1	XP_021338718.1
3	3	1	BDIVROU_0121400.t1.1	XP_001610991.1	XP_021338719.1
3	3	1	BDIVROU_0121500.t1.1	XP_001610992.1	XP_021338720.1
2	2	1	*	XP_001611001.1	XP_021338725.1
3	3	1	BDIVROU_0122600.t1.1	XP_001611008.1	XP_021338727.1
2	2	1	*	XP_001611007.1	XP_021338728.1
3	3	1	BDIVROU_0122700.t1.1	XP_001611009.1	XP_021338729.1
3	3	0.333	BDIVROU_0123100.t1.1	XP_001611012.1	XP_021338730.1
2	2	1	*	XP_001611014.1	XP_021338731.1
3	3	1	BDIVROU_0124700.t1.1	XP_001611026.1	XP_021338733.1
3	4	0.146	BDIVROU_0125700.t1.1,BDIVROU_0156600.t1.1	XP_001611033.1	XP_021338735.1
3	3	1	BDIVROU_0117100.t1.1	XP_001610945.1	XP_021338736.1
3	3	1	BDIVROU_0117200.t1.1	XP_001610948.1	XP_021338737.1
3	3	1	BDIVROU_0112600.t1.1	XP_001610907.1	XP_021338738.1
3	3	0.333	BDIVROU_0112300.t1.1	XP_001610903.1	XP_021338740.1
2	2	1	*	XP_001610893.1	XP_021338742.1
2	2	1	*	XP_001610894.1	XP_021338743.1
3	3	1	BDIVROU_0111100.t1.1	XP_001610896.1	XP_021338745.1
3	3	0.333	BDIVROU_0111400.t1.1	XP_001610898.1	XP_021338746.1
3	3	1	BDIVROU_0110200.t1.1	XP_001610888.1	XP_021338748.1
3	3	1	BDIVROU_0109900.t1.1	XP_001610886.1	XP_021338749.1
3	3	1	BDIVROU_0008400.t1.1	XP_001610885.1	XP_021338750.1
3	3	0.333	BDIVROU_0109500.t1.1	XP_001610882.1	XP_021338752.1
3	3	0.333	BDIVROU_0109200.t1.1	XP_001610881.1	XP_021338753.1
2	2	1	*	XP_001610879.1	XP_021338754.1
3	3	1	BDIVROU_0109000.t1.1	XP_001610877.1	XP_021338755.1
3	3	1	BDIVROU_0108800.t1.1	XP_001610876.1	XP_021338756.1
3	3	1	BDIVROU_0107500.t1.1	XP_001610865.1	XP_021338760.1
2	2	1	*	XP_001610864.1	XP_021338761.1
3	3	0.333	BDIVROU_0107000.t1.1	XP_001610862.1	XP_021338762.1
2	2	1	*	XP_001610861.1	XP_021338763.1
3	3	1	BDIVROU_0105800.t1.1	XP_001610851.1	XP_021338764.1
2	2	1	*	XP_001610853.1	XP_021338765.1
3	3	1	BDIVROU_0008300.t1.1	XP_001610850.1	XP_021338766.1
3	3	1	BDIVROU_0105400.t1.1	XP_001610846.1	XP_021338768.1
3	3	0.333	BDIVROU_0104400.t1.1	XP_001610837.1	XP_021338771.1
3	3	1	BDIVROU_0102400.t1.1	XP_001610826.1	XP_021338772.1
2	2	1	*	XP_001610827.1	XP_021338773.1
3	3	1	BDIVROU_0104000.t1.1	XP_001610832.1	XP_021338776.1
3	3	1	BDIVROU_0102000.t1.1	XP_001610822.1	XP_021338777.1
3	3	1	BDIVROU_0298600.t1.1	XP_001610621.1	XP_021338784.1
3	3	1	BDIVROU_0298100.t1.1	XP_001610616.1	XP_021338786.1
3	3	1	BDIVROU_0299200.t1.1	XP_001610625.1	XP_021338787.1
3	3	1	BDIVROU_0298800.t1.1	XP_001610622.1	XP_021338788.1
3	3	1	BDIVROU_0278600.t1.1	XP_001610110.1	XP_021338791.1
3	3	1	BDIVROU_0278500.t1.1	XP_001610109.1	XP_021338792.1
3	3	1	BDIVROU_0278400.t1.1	XP_001610108.1	XP_021338793.1
3	3	0.333	BDIVROU_0277400.t1.1	XP_001610102.1	XP_021338797.1
3	3	1	BDIVROU_0276600.t1.1	XP_001610095.1	XP_021338798.1
3	3	1	BDIVROU_0277000.t1.1	XP_001610099.1	XP_021338800.1
3	3	1	BDIVROU_0276200.t1.1	XP_001610091.1	XP_021338806.1
3	3	1	BDIVROU_0260100.t1.1	XP_001608823.1	XP_021338807.1
2	2	1	*	XP_001608958.1	XP_021338809.1
2	2	1	*	XP_001608948.1	XP_021338810.1
2	2	1	*	XP_001608954.1	XP_021338811.1
3	3	0.333	BDIVROU_0021400.t1.1	XP_001608758.1	XP_021338813.1
2	2	1	*	XP_001608756.1	XP_021338814.1
3	3	1	BDIVROU_0021800.t1.1	XP_001608753.1	XP_021338815.1
2	2	1	*	XP_001609208.1	XP_021338816.1
2	2	1	*	XP_001609207.1	XP_021338817.1
3	3	1	BDIVROU_0142700.t1.1	XP_001611061.1	XP_021338819.1
3	3	1	BDIVROU_0022100.t1.1	XP_001608751.1	XP_021338820.1
3	3	0.333	BDIVROU_0446200.t1.1	XP_001608746.1	XP_021338821.1
3	3	1	BDIVROU_0007900.t1.1	XP_001610771.1	XP_021338823.1
3	3	1	BDIVROU_0096300.t1.1	XP_001610769.1	XP_021338824.1
3	3	1	BDIVROU_0095300.t1.1	XP_001610758.1	XP_021338827.1
3	3	0.333	BDIVROU_0095100.t1.1	XP_001610757.1	XP_021338828.1
3	3	0.333	BDIVROU_0097200.t1.1	XP_001610778.1	XP_021338829.1
3	3	1	BDIVROU_0259500.t1.1	XP_001608819.1	XP_021338830.1
3	3	1	BDIVROU_0259200.t1.1	XP_001608816.1	XP_021338831.1
3	3	1	BDIVROU_0259100.t1.2	XP_001608815.1	XP_021338832.1
3	3	1	BDIVROU_0259000.t1.1	XP_001608814.1	XP_021338833.1
3	3	1	BDIVROU_0258900.t1.1	XP_001608923.1	XP_021338834.1
3	3	0.333	BDIVROU_0318300.t1.1	XP_001609431.1	XP_021338836.1
3	3	1	BDIVROU_0317300.t1.1	XP_001609437.1	XP_021338839.1
3	3	1	BDIVROU_0089200.t1.1	XP_001612102.1	XP_021338841.1
3	3	1	BDIVROU_0000300.t1.1	XP_001612101.1	XP_021338842.1
2	2	1	*	XP_001609443.1	XP_021338843.1
2	3	0.333	*	YP_001504106.1	YP_009305216.1,YP_009363187.1
2	3	0.333	*	YP_001504108.1	YP_009305217.1,YP_009363186.1
2	3	0.333	*	YP_001504107.1	YP_009305218.1,YP_009363188.1
3	3	1	BDIVROU_0445900.t1.1	YP_002290873.1	YP_009363157.1
2	2	1	*	YP_002290872.1	YP_009363159.1
2	2	1	*	YP_002290871.1	YP_009363160.1
2	2	1	*	YP_002290864.1	YP_009363173.1
2	2	1	*	YP_002290857.1	YP_009363175.1
2	2	1	*	YP_002290847.1	YP_009363182.1
2	2	1	*	YP_002290846.1	YP_009363183.1
3	3	0.333	BDIVROU_0043800.t1.1	XP_001609899.1	XP_012647086.1
3	3	0.333	BDIVROU_0452700.t1.1	XP_001611149.1	XP_012647325.1
3	3	0.333	BDIVROU_0325000.t1.1	XP_001609373.1	XP_012647421.1
3	3	0.333	BDIVROU_0326500.t1.1	XP_001609367.1	XP_012647428.1
2	2	1	BDIVROU_0195000.t1.1	*	XP_012647507.2
2	2	1	BDIVROU_0200800.t1.1	*	XP_012647596.1
2	2	1	BDIVROU_0197201.t1.2	*	XP_012647628.1
3	3	0.333	BDIVROU_0273000.t1.1	XP_001610067.1	XP_012647682.1
3	3	0.333	BDIVROU_0173200.t1.1	XP_001610236.1	XP_012647760.1
3	3	0.333	BDIVROU_0215400.t1.1	XP_001610381.1	XP_012647951.2
3	3	0.333	BDIVROU_0213500.t1.1	XP_001610363.1	XP_012647963.1
2	2	1	BDIVROU_0450400.t1.1	*	XP_012647972.1
3	3	0.333	BDIVROU_0237500.t1.1	XP_001610556.1	XP_012648066.1
3	3	0.333	BDIVROU_0436000.t1.1	XP_001611225.1	XP_012648078.1
3	3	0.333	BDIVROU_0245800.t1.1	XP_001608981.1	XP_012648120.2
2	2	1	BDIVROU_0247700.t1.1	*	XP_012648141.2
2	2	1	BDIVROU_0249200.t1.1	*	XP_012648153.1
3	3	0.333	BDIVROU_0249900.t1.1	XP_001608843.1	XP_012648159.1
3	3	0.333	BDIVROU_0181800.t1.1	XP_001612286.1	XP_012648181.1
3	3	0.333	BDIVROU_0164700.t1.1	XP_001609080.1	XP_012648187.1
2	2	1	BDIVROU_0005700.t1.1	*	XP_012648201.1
2	4	0.5	BDIVROU_0359300.t1.1,BDIVROU_0373100.t1.1	XP_001610309.1,XP_001610314.1	*
3	3	0.333	BDIVROU_0072800.t1.1	XP_001609673.1	XP_012648241.1
2	2	1	BDIVROU_0280200.t1.1	*	XP_012648317.1
2	2	1	BDIVROU_0076700.t1.1	*	XP_012648352.1
[truncated: 5,242 more rows]
