# Supplementary material for: Comparative and functional genomics of the protozoan parasite Babesia divergens highlighting the invasion and egress processes
Source: PLoS Negl Trop Dis. 2019 Aug 19;13(8):e0007680. doi: 10.1371/journal.pntd.0007680 (PMC6715253; doi:10.1371/journal.pntd.0007680)
Supplement: S2 Table — The columns contain the BlastP, PFAM HMMER search, SignalP, KEGG, COG and EC number annotation results, respectively. For BlastP and PFAM results, the Evalue is attached with the “^” character, to the database target ID result. NA = not available. (TXT) [file pntd.0007680.s004.txt]

BDIVROU_0000100.t1.1	A8XGH1^E:4.04e-66	DNA-directed_RNA_polymerases_I_II_and_III_subunit_RPABC1	PF01191.18^E:3.9e-34	RNA_polymerase_Rpb5_C-terminal_domain	'signalp_coordsNA'	0035335;0003677;0003899;0005634;0005665;0005666;0005736;0006351;0006360;0006366;0006383;0001054;0001055;0001056	K00960;K02999;K03002;K03006;K03010;K03018;K03021;K03040;K03041;K03042;K03043;K03044;K03045;K03046;K03047;K03049;K03050;K03051;K03052;K03053;K03054;K03055;K03056;K03058;K03059;K03060;K10908;K13797;K13798;K16250;K16251;K16252;K21081;K21239;K21313	COG0085;COG0086;COG0202;COG1095;COG2093;COG1460;COG2012;COG1758;COG1761;COG1644;COG1996;COG5108	2.7.7.6
BDIVROU_0000200.t1.1	Q6KI46^E:5.90e-10	30S_ribosomal_protein_S17	PF00366.19^E:3.2e-14	Ribosomal_protein_S17	'signalp_coordsNA'	0030529;0003723;0003735;0005622;0005840;0006412;0019843	'keggNA'	'cogNA'	'ecsNA'
BDIVROU_0000300.t1.1	Q91YT2^E:3.79e-20	E3_ubiquitin-protein_ligase_RNF185	PF13923.5^E:5.3e-11	Zinc_finger_C3HC4_type_(RING_finger)	'signalp_coordsNA'	0070469;0005739;0005741;0005783;0005789;0006914;0016020;0016021;0016567;0016740;0030433;0036503;0036513;0042787;0044390;0046872;0051865;0071712;1904264	'keggNA'	'cogNA'	'ecsNA'
BDIVROU_0000400.t1.1	C0H4K2^E:1.07e-06	Uncharacterized_protein_MAL7P1.13	'pfam_NA'^E:'pfam_evalNA'	'pfam_prodNA'	'signalp_coordsNA'	0007165	'keggNA'	'cogNA'	'ecsNA'
BDIVROU_0000500.t1.1	'spNA'^E:'sp_evalNA'	'sp_prodNA'	PF02144.15^E:0.00054	Repair_protein_Rad1/Rec1/Rad17	'signalp_coordsNA'	'goNA'	'keggNA'	'cogNA'	'ecNA'
BDIVROU_0000600.t1.1	Q8L9A0^E:2.72e-10	50S_ribosomal_protein_L21_mitochondrial	PF00829.20^E:4.2e-17	Ribosomal_prokaryotic_L21_protein	signalp_1-11	0043565;0000741;0003723;0003735;0005622;0005739;0005840;0006412;0007275;0007338;0019843;0030529;0005762	K02863;K02864;K02867;K02871;K02874;K02876;K02878;K02879;K02881;K02884;K02886;K02887;K02888;K02890;K02892;K02895;K02899;K02902;K02906;K02907;K02911;K02913;K02914;K02916;K02919;K02926;K02931;K02933;K02935;K02939;K17418;K17419;K17420;K17421;K17422;K17423;K17424;K17425;K17426;K17427;K17428;K17429;K17430;K17431;K17432;K17433;K17434;K17435;K17436;K17437;K17438;K17439;K17440	COG0081;COG0244;COG0080;COG0102;COG0093;COG0200;COG0197;COG0203;COG0256;COG0335;COG0090;COG0292;COG0261;COG0091;COG0089;COG0198;COG0211;COG0227;COG0087;COG1841;COG0333;COG0267;COG0230;COG0291;COG0257;COG0088;COG0094;COG0097;COG0222;COG0359	3.1.26.-
BDIVROU_0000700.t1.1	'spNA'^E:'sp_evalNA'	'sp_prodNA'	PF09717.9^E:4e-26	Plasmodium_falciparum_domain_of_unknown_function_(CPW_WPC)	signalp_1-23	'goNA'	'keggNA'	'cogNA'	'ecNA'
BDIVROU_0000800.t1.1	Q9C9G6^E:2.08e-43	Protein_AE7	PF01883.18^E:3.7e-10	Iron-sulfur_cluster_assembly_protein	'signalp_coordsNA'	0016787;0005634;0005737;0007059	'keggNA'	'cogNA'	'ecsNA'
BDIVROU_0000900.t1.1	A4RD36^E:8.61e-09	Type_1_phosphatases_regulator_YPI1	PF07491.10^E:1.9e-16	Protein_phosphatase_inhibitor	signalp_1-21	0031410;0004865;0005634;0032515	K08067	'cogNA'	'ecsNA'
BDIVROU_0001000.t1.1	P35687^E:3.01e-26	40S_ribosomal_protein_S21	PF01249.17^E:3.3e-32	Ribosomal_protein_S21e	'signalp_coordsNA'	0030529;0000447;0000461;0003735;0005622;0005840;0006412;0022627	K02945;K02946;K02947;K02948;K02949;K02950;K02951;K02952;K02953;K02954;K02955;K02956;K02957;K02958;K02959;K02960;K02961;K02962;K02963;K02964;K02965;K02966;K02967;K02968;K02969;K02970;K02971;K02973;K02974;K02975;K02976;K02977;K02978;K02979;K02980;K02981;K02982;K02983;K02984;K02985;K02986;K02987;K02988;K02989;K02990;K02991;K02992;K02993;K02994;K02995;K02996;K02997;K02998	COG0539;COG0051;COG0100;COG0186;COG0048;COG1358;COG0099;COG0184;COG0199;COG0096;COG0185;COG0228;COG0103;COG1383;COG0238;COG2238;COG0052;COG0268;COG0828;COG2004;COG1998;COG2051;COG2053;COG0098;COG0092;COG1890;COG0522;COG1471;COG0049;COG0360;COG2125;COG2007	'ecsNA'
BDIVROU_0001100.t1.1	'spNA'^E:'sp_evalNA'	'sp_prodNA'	PF06817.13^E:7e-05	Reverse_transcriptase_thumb_domain	signalp_1-18	'goNA'	'keggNA'	'cogNA'	'ecNA'
BDIVROU_0001200.t1.1	Q6PG31^E:3.16e-10	RNA-binding_protein_with_serine-rich_domain_1	PF00076.21^E:9e-10	RNA_recognition_motif._(a.k.a._RRM_RBD_or_RNP_domain)	'signalp_coordsNA'	0042113;0003676;0003723;0005634;0005737;0006397;0008380;0016607	'keggNA'	'cogNA'	'ecsNA'
BDIVROU_0001300.t1.1	P0DN75^E:2.36e-17	Iron-sulfur_cluster_assembly_1_homolog_mitochondrial	PF01521.19^E:5.5e-12	Iron-sulphur_cluster_biosynthesis	signalp_1-18	0055114;0005198;0005739;0046872;0051536;0097428	'keggNA'	'cogNA'	'ecsNA'
BDIVROU_0001400.t1.1	'spNA'^E:'sp_evalNA'	'sp_prodNA'	PF02970.15^E:3.7e-10	Tubulin_binding_cofactor_A	'signalp_coordsNA'	'goNA'	'keggNA'	'cogNA'	'ecNA'
BDIVROU_0001500.t1.1	Q1QSB5^E:1.16e-13	Iron-sulfur_cluster_insertion_protein_ErpA	'pfam_NA'^E:'pfam_evalNA'	'pfam_prodNA'	'signalp_coordsNA'	1902476;0005198;0046872;0051536;0097428	'keggNA'	'cogNA'	'ecsNA'
BDIVROU_0001600.t1.1	'spNA'^E:'sp_evalNA'	'sp_prodNA'	PF15795.4^E:0.00021	Ectodermal_ciliogenesis_protein	'signalp_coordsNA'	'goNA'	'keggNA'	'cogNA'	'ecNA'
BDIVROU_0001700.t1.1	Q86SZ2^E:2.73e-10	Trafficking_protein_particle_complex_subunit_6B	PF04051.15^E:4e-20	Transport_protein_particle_(TRAPP)_component	signalp_1-22	0071897;0000139;0005515;0005783;0005794;0005801;0005802;0006888;0016192;0030008;0065009	'keggNA'	'cogNA'	'ecsNA'
BDIVROU_0001800.t1.1	Q8VZB2^E:2.66e-04	Very-long-chain_(3R)-3-hydroxyacyl-CoA_dehydratase_PASTICCINO_2	PF04387.13^E:1.5e-09	Protein_tyrosine_phosphatase-like_protein_PTPLA	'signalp_coordsNA'	0005634;0005737;0005783;0005789;0006629;0006631;0006633;0007275;0016020;0016021;0016829;0018812;0030148;0030176;0030497;0102158;0102343;0102344;0102345	K02288;K02619;K03342;K18482	COG1413;COG0115;COG0147	4.4.1.32;4.1.3.38;2.6.1.85
BDIVROU_0001900.t1.1	Q9LVA7^E:1.74e-09	Chloride_conductance_regulatory_protein_ICln	PF03517.12^E:3.1e-12	Regulator_of_volume_decrease_after_cellular_swelling	'signalp_coordsNA'	0043086;0000387;0005634;0005737;0005829;0005886;0006821;0006884;0034709;0034715	K10999	'cogNA'	2.4.1.12
BDIVROU_0002000.t1.1	Q05856^E:2.16e-27	Small_nuclear_ribonucleoprotein-associated_protein_B	PF01423.21^E:1.3e-19	LSM_domain	'signalp_coordsNA'	0098869;0000398;0003723;0005634;0005681;0005682;0005685;0005686;0005687;0006397;0008380;0015030;0030529;0030532;0046540;0071004	K11086;K11087;K11088;K11096;K11097;K11098;K11099;K11100	'cogNA'	'ecsNA'
BDIVROU_0002100.t1.1	Q9QYJ3^E:1.14e-07	DnaJ_homolog_subfamily_B_member_1	PF00226.30^E:4.4e-09	DnaJ_domain	'signalp_coordsNA'	0051209;0001106;0001671;0005634;0005730;0005737;0005829;0006457;0030544;0032781;0045296;0051082;0051085;0051087;0051117;0070062;0090084;0097201	K20773;K09561;K21804;K02105;K05691;K18266;K20165;K17808;K22255	'cogNA'	3.1.-.-;2.3.2.27
BDIVROU_0002200.t1.1	Q6EUN0^E:2.14e-17	ASC1-like_protein_1	PF03798.15^E:2.4e-28	TLC_domain	'signalp_coordsNA'	0102721;0005783;0005789;0006629;0016020;0016021;0046513;0050291	K04709;K04710	COG5058	2.3.1.24
BDIVROU_0002300.t1.1	Q9JI38^E:1.92e-41	tRNA_pseudouridine(38/39)_synthase	PF01416.19^E:1e-27	tRNA_pseudouridine_synthase	'signalp_coordsNA'	0016021;0001522;0003723;0005634;0005737;0008033;0009451;0009982;0016853;0031119;1990481	K01855;K03177;K06043;K06173;K06175;K06176;K06177;K06178;K06179;K06180;K06181;K06182;K06183;K07583;K14655;K15265;K15452;K15453;K15454;K03079;K03082	COG0101;COG0130;COG0564;COG0585;COG1187;COG1258;COG0117;COG3623	5.4.99.45;5.4.99.25;5.4.99.12;5.4.99.26;5.4.99.27;5.4.99.28;5.4.99.29;5.4.99.22;5.4.99.24;5.4.99.23;5.4.99.20;5.4.99.21;5.4.99.19;5.4.99.-;5.4.99.43;5.4.99.44;5.4.99.42;5.1.3.22;5.-.-.-
BDIVROU_0002400.t1.1	'spNA'^E:'sp_evalNA'	'sp_prodNA'	PF00076.21^E:1.8e-06	RNA_recognition_motif._(a.k.a._RRM_RBD_or_RNP_domain)	'signalp_coordsNA'	'goNA'	'keggNA'	'cogNA'	'ecNA'
BDIVROU_0002500.t1.1	Q4N6K2^E:2.92e-28	U1_small_nuclear_ribonucleoprotein_C	PF06220.11^E:7.3e-18	U1_zinc_finger	'signalp_coordsNA'	0016021;0000387;0000398;0003676;0003723;0005634;0005685;0008270;0030529;0046872	'keggNA'	'cogNA'	'ecsNA'
BDIVROU_0002600.t1.1	Q8TUY2^E:1.64e-04	DNA-binding_protein_MK1619	PF01984.19^E:6.8e-11	Double-stranded_DNA-binding_domain	'signalp_coordsNA'	0030529;0003677	'keggNA'	'cogNA'	'ecsNA'
BDIVROU_0002700.t1.1	Q99LX5^E:8.39e-05	Multiple_myeloma_tumor-associated_protein_2_homolog	PF10159.8^E:3.1e-17	Kinase_phosphorylation_protein	'signalp_coordsNA'	0055114;0003723	'keggNA'	'cogNA'	'ecsNA'
BDIVROU_0002800.t1.1	Q5XF07^E:1.28e-33	DNA-(apurinic_or_apyrimidinic_site)_lyase	PF03372.22^E:0.00012	Endonuclease/Exonuclease/phosphatase_family	signalp_1-30	0051087;0003906;0004518;0005634;0005730;0006281;0006284;0006974;0008311;0016787;0016829;0046872;0090305;0140078;0140080	K17808;K01741;K10765;K10771;K10772;K10773;K13295;K02288;K02619;K03342;K18482	COG0177;COG1413;COG0115;COG0147	4.2.99.18;1.14.11.-;4.4.1.32;4.1.3.38;2.6.1.85
BDIVROU_0002900.t1.1	O74983^E:3.26e-49	Ubiquitin-conjugating_enzyme_spm2	PF00179.25^E:3.7e-19	Ubiquitin-conjugating_enzyme	'signalp_coordsNA'	0005515;0005634;0005737;0006301;0016874;0031625;0061630	'keggNA'	'cogNA'	'ecsNA'
BDIVROU_0003000.t1.1	O48713^E:6.94e-09	Suppressor_of_mec-8_and_unc-52_protein_homolog_2	PF07808.12^E:5.3e-19	RED-like_protein_N-terminal_region	'signalp_coordsNA'	0071944;0005634	'keggNA'	'cogNA'	'ecsNA'
BDIVROU_0003100.t1.1	Q96127^E:0.001	Cytochrome_c_oxidase_subunit_2	'pfam_NA'^E:'pfam_evalNA'	'pfam_prodNA'	signalp_1-11	0070469;0004129;0005507;0005739;0005743;0016020;0016021;0016491;0022900;0045277;0046872;0055114;1902600	K00403;K00404;K00405;K00406;K00407;K02256;K02261;K02262;K02263;K02264;K02265;K02266;K02267;K02268;K02269;K02270;K02271;K02272;K02273;K02274;K02275;K02276;K02277;K15408;K15862;K03398	COG3278;COG2993;COG2010;COG0843;COG1622;COG1845;COG3125;COG2242	1.9.3.1;1.-.-.-
BDIVROU_0003200.t1.1	'spNA'^E:'sp_evalNA'	'sp_prodNA'	PF03203.13^E:5.9e-16	MerC_mercury_resistance_protein	'signalp_coordsNA'	'goNA'	'keggNA'	'cogNA'	'ecNA'
BDIVROU_0003300.t1.1	Q9LW64^E:1.09e-27	Uncharacterized_protein_At3g23325	PF07189.10^E:2.2e-29	Splicing_factor_3B_subunit_10_(SF3b10)	'signalp_coordsNA'	0090305;0000398;0005686;0005689;0071011	'keggNA'	'cogNA'	'ecsNA'
BDIVROU_0003400.t1.1	'spNA'^E:'sp_evalNA'	'sp_prodNA'	PF00847.19^E:2.9e-06	AP2_domain	'signalp_coordsNA'	'goNA'	'keggNA'	'cogNA'	'ecNA'
BDIVROU_0003500.t1.1	P58200^E:2.81e-04	Vesicle_transport_through_interaction_with_t-SNAREs_homolog_1B	PF12352.7^E:2.3e-06	Snare_region_anchored_in_the_vesicle_membrane_C-terminus	'signalp_coordsNA'	0071806;0000149;0005484;0005515;0005764;0005765;0005768;0005789;0005794;0005829;0006623;0006886;0006888;0006891;0006896;0012507;0015031;0016020;0016021;0016192;0019869;0031201;0031901;0031902;0031982;0042147;0048280;0048471;0055037;0055038;0065009;1903076;0097352	'keggNA'	'cogNA'	'ecsNA'
BDIVROU_0003600.t1.1	Q5PQL2^E:1.82e-107	CCR4-NOT_transcription_complex_subunit_9	PF04078.12^E:3.3e-111	Cell_differentiation_family_Rcd1-like	'signalp_coordsNA'	0070062;0000288;0000932;0005154;0005515;0005634;0005737;0006351;0006355;0006402;0006417;0016020;0017148;0019221;0019900;0019904;0030014;0030015;0031047;0033138;0033147;0042803;0043234;0045742;2000327	K02104;K02447;K04364;K09782;K09783;K09784;K16690;K16691;K20229	'cogNA'	'ecsNA'
BDIVROU_0003700.t1.1	'spNA'^E:'sp_evalNA'	'sp_prodNA'	PF08839.10^E:1.2e-12	DNA_replication_factor_CDT1_like	'signalp_coordsNA'	'goNA'	'keggNA'	'cogNA'	'ecNA'
BDIVROU_0003800.t1.1	Q60MW2^E:1.06e-14	Probable_signal_peptidase_complex_subunit_3	PF04573.11^E:2e-33	Signal_peptidase_subunit	'signalp_coordsNA'	0036459;0005783;0005787;0005789;0006465;0006508;0008233;0016020;0016021;0016787;0031090;0043231;0045047	K21075	'cogNA'	3.4.19.12;3.4.22.-
BDIVROU_0003900.t1.1	A3LNM0^E:1.95e-09	Pre-rRNA-processing_protein_IPI3	PF00400.31^E:4.6e-09	WD_domain_G-beta_repeat	signalp_1-10	0016021;0005634;0006364;0042254	'keggNA'	'cogNA'	'ecsNA'
BDIVROU_0004000.t1.1	Q28FE2^E:4.48e-27	Mediator_of_RNA_polymerase_II_transcription_subunit_31	PF05669.11^E:8.5e-32	SOH1	'signalp_coordsNA'	0046872;0001104;0003713;0005634;0006351;0006355;0006357;0016592;0070847	K13528;K15128;K15129;K15130;K15131;K15132;K15133;K15134;K15135;K15136;K15137;K15138;K15139;K15140;K15141;K15142;K15143;K15144;K15145;K15146;K15147;K15148;K15149;K15150;K15151;K15152;K15153;K15154;K15155;K15156;K15157;K15158;K15159;K15160;K15162;K15163;K15164;K15165;K15166;K15167;K15168;K15169;K15170	'cogNA'	'ecsNA'
BDIVROU_0004100.t1.1	'spNA'^E:'sp_evalNA'	'sp_prodNA'	PF08583.9^E:1.4e-11	Cytochrome_c_oxidase_biogenesis_protein_Cmc1_like	'signalp_coordsNA'	'goNA'	'keggNA'	'cogNA'	'ecNA'
BDIVROU_0004200.t1.1	'spNA'^E:'sp_evalNA'	'sp_prodNA'	PF11539.7^E:4.6e-79	Protein_of_unknown_function_(DUF3228)	'signalp_coordsNA'	'goNA'	'keggNA'	'cogNA'	'ecNA'
BDIVROU_0004300.t1.1	Q54D67^E:1.11e-11	SET_and_MYND_domain-containing_protein_DDB_G0292454	PF00856.27^E:0.00012	SET_domain	'signalp_coordsNA'	0008236;0008168;0016740;0032259;0046872	'keggNA'	'cogNA'	'ecsNA'
BDIVROU_0004400.t1.1	Q10076^E:4.75e-05	Hydrogen_peroxide_stress_regulator_1	PF00096.25^E:5.7e-12	Zinc_finger_C2H2_type	'signalp_coordsNA'	0000790;0000978;0000982;0003676;0003677;0005634;0006351;0006355;0046872	K19484;K20914;K21404	'cogNA'	'ecsNA'
BDIVROU_0004500.t1.1	'spNA'^E:'sp_evalNA'	'sp_prodNA'	PF06703.10^E:1.7e-08	Microsomal_signal_peptidase_25_kDa_subunit_(SPC25)	'signalp_coordsNA'	'goNA'	'keggNA'	'cogNA'	'ecNA'
BDIVROU_0004600.t1.1	Q10252^E:2.56e-52	4-hydroxybenzoate_polyprenyltransferase_mitochondrial	PF01040.17^E:5.1e-48	UbiA_prenyltransferase_family	signalp_1-34	0046872;0002083;0004659;0005739;0005743;0006744;0008299;0016020;0016021;0016740;0016765;0031305;0047293	K06125	COG0382	2.5.1.39
BDIVROU_0004700.t1.1	Q9LXT3^E:1.35e-29	Multiprotein-bridging_factor_1b	PF08523.9^E:9.8e-20	Multiprotein_bridging_factor_1	'signalp_coordsNA'	0016310;0003677;0003713;0005634;0005730;0006351;0006355;0043565	'keggNA'	'cogNA'	'ecsNA'
BDIVROU_0004800.t1.1	'spNA'^E:'sp_evalNA'	'sp_prodNA'	PF08234.11^E:8.6e-10	Chromosome_segregation_protein_Spc25	'signalp_coordsNA'	'goNA'	'keggNA'	'cogNA'	'ecNA'
BDIVROU_0004900.t1.1	Q9IA79^E:5.86e-19	Probable_Bax_inhibitor_1	PF01027.19^E:3.5e-19	Inhibitor_of_apoptosis-promoting_Bax1	'signalp_coordsNA'	0006367;0005783;0005789;0006915;0006986;0016020;0016021;0043066	'keggNA'	'cogNA'	'ecsNA'
BDIVROU_0005000.t1.1	O94417^E:6.32e-20	Pre-mRNA-splicing_factor_cwf26	PF09736.8^E:8.3e-39	Pre-mRNA-splicing_factor_of_RES_complex	'signalp_coordsNA'	0032968;0005634;0005681;0005737;0006397;0008380;0045292	'keggNA'	'cogNA'	'ecsNA'
BDIVROU_0005100.t1.1	'spNA'^E:'sp_evalNA'	'sp_prodNA'	PF15982.4^E:0.00034	N-terminal_cysteine-rich_region_of_Transmembrane_protein_135	'signalp_coordsNA'	'goNA'	'keggNA'	'cogNA'	'ecNA'
BDIVROU_0005200.t1.1	'spNA'^E:'sp_evalNA'	'sp_prodNA'	PF13833.5^E:0.00048	EF-hand_domain_pair	'signalp_coordsNA'	'goNA'	'keggNA'	'cogNA'	'ecNA'
BDIVROU_0005300.t1.1	B5RLI6^E:2.66e-07	50S_ribosomal_protein_L9	PF01281.18^E:2.1e-16	Ribosomal_protein_L9_N-terminal_domain	signalp_1-19	1990077;0003723;0003735;0005622;0005840;0006412;0019843;0030529	'keggNA'	'cogNA'	'ecsNA'
BDIVROU_0005400.t1.1	Q58FS2^E:9.92e-62	Ubiquitin-conjugating_enzyme_E2_2	PF00179.25^E:2e-47	Ubiquitin-conjugating_enzyme	'signalp_coordsNA'	0046983;0000166;0005524;0005634;0005737;0006281;0006351;0006355;0006974;0016567;0016569;0016740;0030435	'keggNA'	'cogNA'	'ecsNA'
BDIVROU_0005500.t1.1	Q55ED0^E:1.74e-13	Protein_SGT1_homolog	PF05002.14^E:5.1e-18	SGS_domain	'signalp_coordsNA'	0016887;0000151	'keggNA'	'cogNA'	'ecsNA'
BDIVROU_0005600.t1.1	Q9XVV5^E:2.04e-04	Probable_dolichol-phosphate_mannosyltransferase_subunit_3	PF08285.10^E:2.1e-13	Dolichol-phosphate_mannosyltransferase_subunit_3_(DPM3)	'signalp_coordsNA'	0071158;0005783;0005789;0006486;0006506;0016020;0016021;0033185;0035269;0004582	K00721	COG0463	2.4.1.83
BDIVROU_0005700.t1.1	B5XGE7^E:1.60e-10	Trafficking_protein_particle_complex_subunit_2-like_protein	PF04628.12^E:3.7e-09	Sedlin_N-terminal_conserved_region	'signalp_coordsNA'	0070588;0005622;0005737;0005783;0005794;0006888;0016192;0048471	'keggNA'	'cogNA'	'ecsNA'
BDIVROU_0005800.t1.1	Q20263^E:5.69e-16	Probable_Golgi_transport_protein_1	PF04178.11^E:3.8e-11	Got1/Sft2-like_family	'signalp_coordsNA'	0016021;0000139;0005794;0015031;0016020;0016192	'keggNA'	'cogNA'	'ecsNA'
BDIVROU_0005900.t1.1	'spNA'^E:'sp_evalNA'	'sp_prodNA'	PF02996.16^E:4e-11	Prefoldin_subunit	'signalp_coordsNA'	'goNA'	'keggNA'	'cogNA'	'ecNA'
BDIVROU_0006000.t1.1	Q91WN1^E:6.25e-24	DnaJ_homolog_subfamily_C_member_9	PF00226.30^E:1.8e-19	DnaJ_domain	'signalp_coordsNA'	0043231;0005615;0005634;0005654;0005737;0005829;0005886;0016020;0031072;0032781;0035176	K10999	'cogNA'	2.4.1.12
BDIVROU_0006100.t1.1	Q22004^E:1.87e-41	Uncharacterized_protein_R166.3	PF01871.16^E:4.4e-43	AMMECR1	'signalp_coordsNA'	'goNA'	'keggNA'	'cogNA'	'ecsNA'
BDIVROU_0006200.t1.1	'spNA'^E:'sp_evalNA'	'sp_prodNA'	PF08423.10^E:1.6e-06	Rad51	'signalp_coordsNA'	'goNA'	'keggNA'	'cogNA'	'ecNA'
BDIVROU_0006300.t1.1	Q9D2E2^E:3.77e-16	Target_of_EGR1_protein_1	PF04857.19^E:8.7e-52	CAF1_family_ribonuclease	'signalp_coordsNA'	0000175;0003676;0004535;0005634;0005654;0005730;0005737;0015030;0016604;0016607;0017069;0034472;0046872;0090503	K03698;K01148;K12571;K12603;K18764;K19612	COG3481;COG5239	3.1.-.-;3.1.13.4;3.1.4.-
BDIVROU_0006400.t1.1	Q5HZV9^E:9.38e-50	Protein_phosphatase_1_regulatory_subunit_7	PF12799.6^E:6.9e-31	Leucine_Rich_repeats_(2_copies)	'signalp_coordsNA'	0016021;0005634;0005694;0007059;0035307;0070062	'keggNA'	'cogNA'	'ecsNA'
BDIVROU_0006500.t1.1	Q792Q4^E:9.21e-13	Cysteine-rich_PDZ-binding_protein	PF10235.8^E:8.3e-13	Microtubule-associated_protein_CRIPT	'signalp_coordsNA'	0016787;0001650;0005634;0005730;0005737;0030054;0030165;0032403;0042995;0043197;0045202;0097110	'keggNA'	'cogNA'	'ecsNA'
BDIVROU_0006600.t1.1	Q91WS0^E:6.77e-07	CDGSH_iron-sulfur_domain-containing_protein_1	PF09360.9^E:2.4e-09	Iron-binding_zinc_finger_CDGSH_type	'signalp_coordsNA'	0098869;0005506;0005739;0005741;0016020;0016021;0042802;0043231;0043457;0046872;0051536;0051537;0070062	'keggNA'	'cogNA'	'ecsNA'
BDIVROU_0006700.t1.1	Q9LM92^E:2.45e-35	Small_nuclear_ribonucleoprotein_SmD3b	PF01423.21^E:3.7e-15	LSM_domain	'signalp_coordsNA'	0051301;0000243;0000245;0000387;0003723;0005634;0005681;0005682;0005685;0005686;0005687;0005689;0005737;0005829;0006396;0006397;0008380;0030529;0034715;0034719;0071010;0071011;0071013;0097526	'keggNA'	'cogNA'	'ecsNA'
BDIVROU_0006800.t1.1	Q6MWE5^E:8.06e-16	Vacuolar_iron_transporter_1.1	PF01988.18^E:1.6e-34	VIT_family	'signalp_coordsNA'	0090305;0005384;0005773;0005774;0006811;0006880;0016020;0016021;0030026;0034755;0055072;0071281;0071421	K12347;K21398	'cogNA'	'ecsNA'
BDIVROU_0006900.t1.1	Q6ICB0^E:1.75e-26	Desumoylating_isopeptidase_1	PF05903.13^E:5e-32	PPPDE_putative_peptidase_domain	'signalp_coordsNA'	0016021;0005634;0005737;0006508;0008233;0016787;0042802	'keggNA'	'cogNA'	'ecsNA'
BDIVROU_0007000.t1.1	Q8MKW7^E:1.73e-47	Ribonuclease_Z_mitochondrial	PF12706.6^E:1.3e-18	Beta-lactamase_superfamily_domain	signalp_1-19	0008289;0004518;0004519;0005634;0005739;0007275;0008033;0016787;0042781;0046872;0072684	K01173;K15049;K15050;K15051	COG1864	'ecsNA'
BDIVROU_0007100.t1.1	Q553S1^E:4.99e-09	Zinc_finger_protein_593_homolog	PF12171.7^E:3.7e-10	Zinc-finger_double-stranded_RNA-binding	'signalp_coordsNA'	0042254;0000055;0003676;0008270;0030687;0043023;0046872;0000035;0000036;0005829;0009245;0031177	K19160;K02078;K15337	COG0236	3.1.-.-
BDIVROU_0007200.t1.1	Q55GN3^E:3.03e-11	Probable_prefoldin_subunit_2	PF01920.19^E:5e-17	Prefoldin_subunit	'signalp_coordsNA'	0010501;0005737;0006457;0016272;0044183;0051082;0051495	'keggNA'	'cogNA'	'ecsNA'
BDIVROU_0007300.t1.1	Q0BPZ0^E:5.87e-08	30S_ribosomal_protein_S6	PF01250.16^E:8e-12	Ribosomal_protein_S6	'signalp_coordsNA'	0030529;0003723;0003735;0005840;0006412;0019843	'keggNA'	'cogNA'	'ecsNA'
BDIVROU_0007400.t1.1	Q04307^E:8.45e-21	DNA-directed_RNA_polymerase_III_subunit_RPC10	PF01096.17^E:1.5e-20	Transcription_factor_S-II_(TFIIS)	signalp_1-23	0003676;0003899;0005634;0005730;0006351;0006379;0008270;0046872	K00960;K02999;K03002;K03006;K03010;K03018;K03021;K03040;K03041;K03042;K03043;K03044;K03045;K03046;K03047;K03049;K03050;K03051;K03052;K03053;K03054;K03055;K03056;K03058;K03059;K03060;K10908;K13797;K13798;K16250;K16251;K16252;K21081;K21239;K21313	COG0085;COG0086;COG0202;COG1095;COG2093;COG1460;COG2012;COG1758;COG1761;COG1644;COG1996;COG5108	2.7.7.6
BDIVROU_0007500.t1.1	Q8AVK1^E:1.78e-04	Mitochondrial_import_inner_membrane_translocase_subunit_Tim13-B	PF02953.14^E:2.7e-10	Tim10/DDP_family_zinc_finger	signalp_1-30	0006422;0005739;0005743;0015031;0016020;0046872	'keggNA'	'cogNA'	'ecsNA'
BDIVROU_0007600.t1.1	Q84L14^E:1.31e-33	Nuclear_cap-binding_protein_subunit_2	PF00076.21^E:7e-11	RNA_recognition_motif._(a.k.a._RRM_RBD_or_RNP_domain)	'signalp_coordsNA'	0055114;0000339;0000398;0003676;0003723;0005634;0005737;0005846;0006397;0008380;0031047;0045292	'keggNA'	'cogNA'	'ecsNA'
BDIVROU_0007700.t1.1	Q9Z1J2^E:6.27e-53	Serine/threonine-protein_kinase_Nek4	PF00069.24^E:7e-60	Protein_kinase_domain	'signalp_coordsNA'	0000166;0000278;0004672;0004674;0005524;0005737;0005929;0006468;0006974;0007049;0007346;0016301;0016310;0016740;0023014;0031098;0032147;0042981;0042995;0045893;0046872;0051301;1900062;2000772;2001020	K00870	COG0515	2.7.1.37
BDIVROU_0007800.t1.1	Q3T077^E:5.61e-09	Tubulin_polymerization-promoting_protein_family_member_2	PF05517.11^E:8.4e-22	p25-alpha	'signalp_coordsNA'	0006412;0005737;0005829;0015631	K21766	'cogNA'	'ecsNA'
BDIVROU_0007900.t1.1	Q5RCG9^E:9.50e-32	Prefoldin_subunit_3	PF02996.16^E:3.9e-22	Prefoldin_subunit	'signalp_coordsNA'	0007165;0005634;0005737;0005829;0006457;0016272;0043231	'keggNA'	'cogNA'	'ecsNA'
BDIVROU_0008000.t1.1	Q9XGL4^E:6.31e-41	60S_ribosomal_protein_L31	PF01198.18^E:2.2e-36	Ribosomal_protein_L31e	'signalp_coordsNA'	0016832;0003735;0005622;0005840;0006412;0030529	K01636	'cogNA'	4.1.2.-
BDIVROU_0008100.t1.1	'spNA'^E:'sp_evalNA'	'sp_prodNA'	PF05983.10^E:6e-20	MED7_protein	'signalp_coordsNA'	'goNA'	'keggNA'	'cogNA'	'ecNA'
BDIVROU_0008200.t1.1	Q9Y3E5^E:1.49e-31	Peptidyl-tRNA_hydrolase_2_mitochondrial	PF01981.15^E:3.6e-44	Peptidyl-tRNA_hydrolase_PTH2	signalp_1-24	0004045;0005515;0005739;0006915;0016787	K01056;K04794;K05969	COG0193;COG1990	3.1.1.29
BDIVROU_0008300.t1.1	'spNA'^E:'sp_evalNA'	'sp_prodNA'	PF09177.10^E:1e-13	Syntaxin_6_N-terminal	'signalp_coordsNA'	'goNA'	'keggNA'	'cogNA'	'ecNA'
BDIVROU_0008400.t1.1	Q9FKB0^E:5.99e-30	Sm-like_protein_LSM5	PF01423.21^E:2.7e-20	LSM_domain	signalp_1-21	0000398;0000956;0003723;0005634;0005681;0005688;0005737;0006397;0008380;0030529;0046540;1990726	'keggNA'	'cogNA'	'ecsNA'
BDIVROU_0008500.t1.1	Q2ST89^E:4.99e-11	30S_ribosomal_protein_S18	PF01084.19^E:2.1e-16	Ribosomal_protein_S18	'signalp_coordsNA'	0005524;0003723;0003735;0005622;0005840;0006412;0019843;0030529	'keggNA'	'cogNA'	'ecsNA'
BDIVROU_0008600.t1.1	'spNA'^E:'sp_evalNA'	'sp_prodNA'	PF14880.5^E:1.4e-05	Cytochrome_oxidase_c_assembly	'signalp_coordsNA'	'goNA'	'keggNA'	'cogNA'	'ecNA'
BDIVROU_0008700.t1.1	F4HYD7^E:1.81e-33	Ran-binding_protein_M_homolog	PF00622.27^E:8.3e-17	SPRY_domain	'signalp_coordsNA'	0016787;0005515;0005634;0005737;0048471	'keggNA'	'cogNA'	'ecsNA'
BDIVROU_0008800.t1.1	O35623^E:4.50e-05	BET1_homolog	PF07258.13^E:0.00074	COMM_domain	'signalp_coordsNA'	0070858;0000139;0005783;0005789;0005794;0005801;0006888;0015031;0016020;0016021;0016192;0019905;0031201;0031985;0048280	K08518;K17598;K19328;K19902;K19903;K19904;K19905;K19906;K19907;K19908;K19909;K19910;K19911;K19912;K19913;K19914;K19915	COG2319	'ecsNA'
BDIVROU_0008900.t1.1	Q9SG96^E:5.95e-12	RING-H2_finger_protein_ATL72	PF13639.5^E:4.2e-12	Ring_finger_domain	'signalp_coordsNA'	0046355;0016020;0016021;0016567;0016740;0043161;0046872;0061630	'keggNA'	'cogNA'	'ecsNA'
BDIVROU_0009000.t1.1	Q7SEF9^E:9.56e-44	Serine/threonine-protein_phosphatase_2A_activator_2	PF03095.14^E:6.1e-68	Phosphotyrosyl_phosphate_activator_(PTPA)_protein	'signalp_coordsNA'	0008270;0000159;0000413;0003755;0005634;0005737;0008160;0016853;0019211;0030472;0043085;0043666	K01802;K03767;K03768;K03769;K03770;K03771;K03772;K03773;K03774;K03775;K05864;K07533;K09563;K09564;K09565;K09566;K09567;K10598;K12733;K12734;K12735;K12736;K12737;K12738;K12739;K14826;K03079;K03082	COG0652;COG0760;COG0545;COG1047;COG3623	5.2.1.8;5.1.3.22;5.-.-.-
BDIVROU_0009100.t1.1	'spNA'^E:'sp_evalNA'	'sp_prodNA'	PF06705.10^E:2.4e-15	SF-assemblin/beta_giardin	'signalp_coordsNA'	'goNA'	'keggNA'	'cogNA'	'ecNA'
BDIVROU_0009200.t1.1	Q5ZJN1^E:5.73e-19	Protein_RTF2_homolog	PF04641.11^E:1.2e-44	Rtf2_RING-finger	'signalp_coordsNA'	0042803;0005634;0071171;1902979	'keggNA'	'cogNA'	'ecsNA'
BDIVROU_0009300.t1.1	B0K403^E:9.12e-76	Glutamate--tRNA_ligase_2	PF00749.20^E:7.9e-74	tRNA_synthetases_class_I_(E_and_Q)_catalytic_domain	'signalp_coordsNA'	0016021;0000049;0000166;0004812;0004818;0005524;0005737;0006412;0006418;0006424;0008270;0016874;0043039	K01885;K14163	COG0008	6.1.1.17;6.1.1.15
BDIVROU_0009400.t1.1	Q27032^E:0.0	Cell_division_control_protein_2_homolog	PF00069.24^E:3.5e-76	Protein_kinase_domain	'signalp_coordsNA'	0005524;0000166;0004672;0004674;0004693;0005737;0006468;0008353;0016301;0016310;0016740;0051726	K00870;K00916;K02087;K02088;K02089;K02090;K02202;K02206;K02208;K02211;K02449;K04563;K06667;K07760;K08819;K08820;K08821;K15562;K15594;K15595;K15596	COG0515	2.7.1.37;2.7.11.22;2.7.11.23
BDIVROU_0009500.t1.1	P97554^E:1.05e-17	DnaJ_homolog_subfamily_B_member_9	PF00226.30^E:1.8e-22	DnaJ_domain	'signalp_coordsNA'	1903051;0005783;0005788;0030433;0051787;0070062	K17252	'cogNA'	'ecsNA'
BDIVROU_0009600.t1.1	Q9SM23^E:1.17e-19	Acyl-CoA-binding_domain-containing_protein_1	PF00887.18^E:3.4e-18	Acyl_CoA_binding_protein	'signalp_coordsNA'	0016829;0000062;0005515;0005576;0005618;0005783;0005789;0005886;0008289;0016020;0016021;0046872;0048316	K02288;K02619;K03342;K18482;K08762;K10999	COG1413;COG0115;COG0147	4.4.1.32;4.1.3.38;2.6.1.85;2.4.1.12
BDIVROU_0009700.t1.1	Q54D67^E:7.56e-09	SET_and_MYND_domain-containing_protein_DDB_G0292454	PF00856.27^E:4e-07	SET_domain	'signalp_coordsNA'	0008236;0008168;0016740;0032259;0046872	'keggNA'	'cogNA'	'ecsNA'
BDIVROU_0009800.t1.1	O82201^E:4.64e-58	AP-4_complex_subunit_sigma	PF01217.19^E:2.1e-41	Clathrin_adaptor_complex_small_chain	'signalp_coordsNA'	0055114;0005515;0005794;0005905;0008565;0015031;0016020;0016192;0030124	K14290;K14293;K18727;K18752;K18755;K20221;K20222;K20223;K20224;K20361	COG5101;COG5215;COG5656	'ecsNA'
BDIVROU_0009900.t1.1	Q2T9S3^E:9.54e-20	DNA-directed_RNA_polymerase_III_subunit_RPC6	PF05158.11^E:2.1e-31	RNA_polymerase_Rpc34_subunit	'signalp_coordsNA'	0005739;0002376;0003690;0003899;0005634;0005666;0006383;0032728;0045087;0045089;0051607;0001056	K00960;K02999;K03002;K03006;K03010;K03018;K03021;K03040;K03041;K03042;K03043;K03044;K03045;K03046;K03047;K03049;K03050;K03051;K03052;K03053;K03054;K03055;K03056;K03058;K03059;K03060;K10908;K13797;K13798;K16250;K16251;K16252;K21081;K21239;K21313	COG0085;COG0086;COG0202;COG1095;COG2093;COG1460;COG2012;COG1758;COG1761;COG1644;COG1996;COG5108	2.7.7.6
BDIVROU_0010000.t1.1	P83877^E:3.05e-49	Thioredoxin-like_protein_4A	PF02966.15^E:1.7e-42	Mitosis_protein_DIM1	'signalp_coordsNA'	0051301;0000245;0000398;0005634;0005681;0005682;0005737;0005829;0006397;0007049;0008380;0031965;0046540	'keggNA'	'cogNA'	'ecsNA'
BDIVROU_0010100.t1.1	O81769^E:2.06e-90	Probable_diphthine_methyl_ester_synthase	PF00590.19^E:3.5e-24	Tetrapyrrole_(Corrin/Porphyrin)_Methylases	signalp_1-11	0090305;0004164;0008152;0008168;0016740;0017183;0032259	K20215	COG1798	2.1.1.98
BDIVROU_0010200.t1.1	Q7ZUW6^E:1.77e-37	WD_repeat_domain_phosphoinositide-interacting_protein_3	PF08695.9^E:0.00016	Cytochrome_oxidase_complex_assembly_protein_1	'signalp_coordsNA'	0051489;0000422;0005829;0006497;0019898;0032266;0034045;0034497;0044804;0080025	K17988	'cogNA'	'ecsNA'
BDIVROU_0010300.t1.1	Q8VZE7^E:3.63e-05	RAP_domain-containing_protein_chloroplastic	PF08373.9^E:1e-15	RAP_domain	'signalp_coordsNA'	0055114;0003723;0006364;0006952;0009507;0009536;0042644	'keggNA'	'cogNA'	'ecsNA'
BDIVROU_0010400.t1.1	'spNA'^E:'sp_evalNA'	'sp_prodNA'	PF00226.30^E:0.00031	DnaJ_domain	'signalp_coordsNA'	'goNA'	'keggNA'	'cogNA'	'ecNA'
BDIVROU_0010500.t1.1	Q55909^E:2.12e-14	TVP38/TMEM64_family_membrane_protein_slr0305	PF09335.10^E:3.4e-19	SNARE_associated_Golgi_protein	'signalp_coordsNA'	0051536;0005886;0016020;0016021	K10999	'cogNA'	2.4.1.12
BDIVROU_0010600.t1.1	'spNA'^E:'sp_evalNA'	'sp_prodNA'	PF12628.6^E:0.00064	Falstatin_cysteine_peptidase_inhibitor	signalp_1-23	'goNA'	'keggNA'	'cogNA'	'ecNA'
BDIVROU_0010700.t1.1	O32164^E:2.86e-95	Cysteine_desulfurase_SufS	PF00266.18^E:9.4e-105	Aminotransferase_class-V	signalp_1-21	0097428;0003824;0005515;0006534;0016740;0030170;0031071	K04487;K11717	COG1104;COG0520	2.8.1.7;4.4.1.16
BDIVROU_0010800.t1.1	Q16K15^E:1.28e-71	Eukaryotic_translation_initiation_factor_3_subunit_I	PF00400.31^E:1.6e-23	WD_domain_G-beta_repeat	'signalp_coordsNA'	0035556;0003743;0005737;0005852;0006412;0006413	K02518;K02519;K02520;K03113;K03236;K03237;K03238;K03239;K03240;K03241;K03242;K03243;K03244;K03245;K03246;K03247;K03248;K03249;K03250;K03251;K03252;K03253;K03254;K03257;K03258;K03259;K03260;K03262;K03263;K03264;K03680;K03754;K15026;K15027;K15028;K15029;K15030	COG0361;COG0532;COG0290;COG0023;COG1093;COG1601;COG0182;COG1208;COG0050;COG0231;COG1976;COG1184;COG5354	'ecsNA'
BDIVROU_0010900.t1.1	Q39613^E:4.57e-57	Peptidyl-prolyl_cis-trans_isomerase	PF00160.20^E:1.6e-41	Cyclophilin_type_peptidyl-prolyl_cis-trans_isomerase/CLD	'signalp_coordsNA'	0055114;0000413;0003755;0005737;0006457;0016853	K01802;K03767;K03768;K03769;K03770;K03771;K03772;K03773;K03774;K03775;K05864;K07533;K09563;K09564;K09565;K09566;K09567;K10598;K12733;K12734;K12735;K12736;K12737;K12738;K12739;K14826;K03079;K03082	COG0652;COG0760;COG0545;COG1047;COG3623	5.2.1.8;5.1.3.22;5.-.-.-
BDIVROU_0011000.t1.1	'spNA'^E:'sp_evalNA'	'sp_prodNA'	PF06658.11^E:3.7e-18	Protein_of_unknown_function_(DUF1168)	'signalp_coordsNA'	'goNA'	'keggNA'	'cogNA'	'ecNA'
BDIVROU_0011100.t1.1	Q5EAV6^E:3.08e-30	Pre-mRNA-splicing_factor_18	PF02840.14^E:1.2e-48	Prp18_domain	'signalp_coordsNA'	0034715;0005634;0005681;0006397;0008380;0016607	'keggNA'	'cogNA'	'ecsNA'
BDIVROU_0011200.t1.1	Q54LC9^E:5.16e-15	Uncharacterized_Golgi_apparatus_membrane_protein-like_protein_2	PF05832.11^E:2.1e-23	Eukaryotic_protein_of_unknown_function_(DUF846)	'signalp_coordsNA'	0017119;0009306;0016020;0016021;0016192;0030173	K05865;K12042	'cogNA'	'ecsNA'
BDIVROU_0011300.t1.1	Q54V55^E:4.81e-20	Probable_prefoldin_subunit_5	PF02996.16^E:3.1e-21	Prefoldin_subunit	'signalp_coordsNA'	0016021;0005737;0006355;0006457;0016272;0051082	'keggNA'	'cogNA'	'ecsNA'
BDIVROU_0011400.t1.1	O35473^E:2.39e-10	Nuclear_nucleic_acid-binding_protein_C1D	PF04000.14^E:8.5e-06	Sas10/Utp3/C1D_family	signalp_1-10	0102294;0000460;0003677;0003723;0005515;0005634;0005730;0005737;0006351;0006355;0006364;0006915;0000178	'keggNA'	'cogNA'	'ecsNA'
BDIVROU_0011500.t1.1	Q9CQU8^E:1.39e-19	Mitochondrial_inner_membrane_protease_subunit_1	PF10502.8^E:5.5e-06	Signal_peptidase_peptidase_S26	signalp_1-22	0051649;0005739;0005743;0006465;0006508;0006627;0008233;0008236;0016020;0016787;0033108;0042720	'keggNA'	'cogNA'	'ecsNA'
BDIVROU_0011600.t1.1	O14036^E:2.28e-35	Small_nuclear_ribonucleoprotein_Sm_D2	PF01423.21^E:1.2e-17	LSM_domain	'signalp_coordsNA'	1903791;0000387;0000395;0005634;0005682;0006397;0008380;0030529;0030532;0045292;0046540;0071004;0071011;0071013	K11086;K11087;K11088;K11096;K11097;K11098;K11099;K11100	'cogNA'	'ecsNA'
BDIVROU_0011700.t1.1	Q9SMZ9^E:3.71e-04	Uncharacterized_protein_At4g33100	PF05254.11^E:8.9e-12	Uncharacterised_protein_family_(UPF0203)	'signalp_coordsNA'	0055114;0000506;0017176	K00751;K03857	'cogNA'	2.4.1.198
BDIVROU_0011800.t1.1	'spNA'^E:'sp_evalNA'	'sp_prodNA'	PF03661.12^E:1e-09	Uncharacterised_protein_family_(UPF0121)	signalp_1-24	'goNA'	'keggNA'	'cogNA'	'ecNA'
BDIVROU_0011900.t1.1	Q3SYS0^E:2.87e-14	39S_ribosomal_protein_L24_mitochondrial	PF17136.3^E:6.1e-12	Ribosomal_proteins_50S_L24/mitochondrial_39S_L24	signalp_1-37	0071756;0003735;0005622;0005739;0005762;0005840;0006412;0030529	K02863;K02864;K02867;K02871;K02874;K02876;K02878;K02879;K02881;K02884;K02886;K02887;K02888;K02890;K02892;K02895;K02899;K02902;K02906;K02907;K02911;K02913;K02914;K02916;K02919;K02926;K02931;K02933;K02935;K02939;K17418;K17419;K17420;K17421;K17422;K17423;K17424;K17425;K17426;K17427;K17428;K17429;K17430;K17431;K17432;K17433;K17434;K17435;K17436;K17437;K17438;K17439;K17440	COG0081;COG0244;COG0080;COG0102;COG0093;COG0200;COG0197;COG0203;COG0256;COG0335;COG0090;COG0292;COG0261;COG0091;COG0089;COG0198;COG0211;COG0227;COG0087;COG1841;COG0333;COG0267;COG0230;COG0291;COG0257;COG0088;COG0094;COG0097;COG0222;COG0359	3.1.26.-
BDIVROU_0012000.t1.1	Q9BTV6^E:1.82e-17	Diphthine_methyltransferase	'pfam_NA'^E:'pfam_evalNA'	'pfam_prodNA'	signalp_1-10	0016787;0017183;0061685	K17868	'cogNA'	3.1.1.97
BDIVROU_0012100.t1.1	'spNA'^E:'sp_evalNA'	'sp_prodNA'	PF01176.18^E:4e-08	Translation_initiation_factor_1A_/_IF-1	'signalp_coordsNA'	'goNA'	'keggNA'	'cogNA'	'ecNA'
BDIVROU_0012200.t1.1	'spNA'^E:'sp_evalNA'	'sp_prodNA'	PF04930.14^E:3.6e-07	FUN14_family	'signalp_coordsNA'	'goNA'	'keggNA'	'cogNA'	'ecNA'
BDIVROU_0012300.t1.2	Q7ZV00^E:1.44e-20	Babesia_divergens_OTU-like_cysteine_protease_BdOTU	PF02338.18^E:8.9e-23	OTU-like_cysteine_protease	'signalp_coordsNA'	0090502;0006508;0008233;0008234;0016787;0036459	K21075	'cogNA'	3.4.19.12;3.4.22.-
BDIVROU_0012400.t1.1	Q14442^E:1.13e-08	Phosphatidylinositol_N-acetylglucosaminyltransferase_subunit_H	PF10181.8^E:2.4e-12	GPI-GlcNAc_transferase_complex_PIG-H_component	'signalp_coordsNA'	0016021;0005737;0006506;0016740;0016757;0017176	K00751;K03857	'cogNA'	2.4.1.198
BDIVROU_0012500.t1.1	Q9C777^E:1.24e-28	Protein_yippee-like_At3g11230	PF03226.13^E:5e-15	Yippee_zinc-binding/DNA-binding_/Mis18_centromere_assembly	'signalp_coordsNA'	0050994;0046872	'keggNA'	'cogNA'	'ecsNA'
BDIVROU_0012600.t1.1	Q9JKB1^E:2.93e-32	Ubiquitin_carboxyl-terminal_hydrolase_isozyme_L3	PF01088.20^E:6.6e-42	Ubiquitin_carboxyl-terminal_hydrolase_family_1	'signalp_coordsNA'	0004843;0005622;0005634;0005737;0005829;0006508;0006511;0007628;0008233;0008234;0016579;0016787;0030163;0036459;0042755;0043130;0070062	K05609;K05610;K05611;K08588;K08601;K09602;K09603;K11366;K11832;K11833;K11834;K11835;K11836;K11837;K11838;K11839;K11840;K11841;K11842;K11843;K11844;K11845;K11846;K11847;K11848;K11849;K11850;K11851;K11852;K11853;K11854;K11855;K11856;K11857;K11858;K11859;K11860;K11861;K11862;K11866;K11867;K11869;K11870;K11871;K11872;K11873;K11874;K11986;K12655;K13716;K13717;K13718;K15235;K18342;K18343;K21122;K21343;…	'cogNA'	3.4.19.12;3.4.22.-
BDIVROU_0012700.t1.1	Q7MTM4^E:1.85e-16	50S_ribosomal_protein_L24	PF17136.3^E:1.4e-15	Ribosomal_proteins_50S_L24/mitochondrial_39S_L24	'signalp_coordsNA'	0030529;0003723;0003735;0005622;0005840;0006412;0019843	'keggNA'	'cogNA'	'ecsNA'
BDIVROU_0012800.t1.1	Q9SVN5^E:9.29e-30	Methionine--tRNA_ligase_cytoplasmic	PF01588.19^E:3.9e-26	Putative_tRNA_binding_domain	signalp_1-31	0000049;0000166;0003723;0004812;0004825;0005524;0005737;0005829;0006412;0006418;0006431;0016874	K01874	COG0143	6.1.1.10
BDIVROU_0012900.t1.1	'spNA'^E:'sp_evalNA'	'sp_prodNA'	PF00300.21^E:6.4e-06	Histidine_phosphatase_superfamily_(branch_1)	'signalp_coordsNA'	'goNA'	'keggNA'	'cogNA'	'ecNA'
BDIVROU_0013000.t1.1	Q91WU6^E:2.69e-33	Palmitoyltransferase_ZDHHC7	PF01529.19^E:1.5e-28	DHHC_palmitoyltransferase	'signalp_coordsNA'	0046685;0000139;0005794;0016020;0016021;0016409;0016740;0016746;0018230;0018345;0019706	K16675;K18932;K20003;K20027;K20028;K20029;K20030;K20031;K20032	COG5273	2.3.1.225
BDIVROU_0013100.t1.1	Q8AWD2^E:1.22e-59	Adenylyltransferase_and_sulfurtransferase_MOCS3	PF00899.20^E:1.4e-49	ThiF_family	'signalp_coordsNA'	0005874;0000166;0002098;0002143;0003824;0004792;0005524;0005737;0005829;0006777;0008033;0008152;0008641;0016740;0016779;0016783;0018192;0032447;0034227;0042292;0046872;0061604;0061605	K07374;K07375;K10389;K10390;K10391;K01010;K01011;K02439;K11996;K21028;K21147;K21029	COG2897;COG0607;COG0476	2.8.1.1;2.8.1.2;2.7.7.80;2.8.1.11;2.7.7.-;2.8.1.-
BDIVROU_0013200.t1.1	Q8TAC1^E:2.36e-26	Rieske_domain-containing_protein	PF00355.25^E:2.8e-07	Rieske_[2Fe-2S]_domain	'signalp_coordsNA'	0005515;0016491;0046872;0051536;0051537;0055114	K03398	COG2242	1.-.-.-
BDIVROU_0013300.t1.1	Q9V3N8^E:2.33e-32	Probable_tRNA(His)_guanylyltransferase	PF04446.11^E:3.2e-32	tRNAHis_guanylyltransferase	'signalp_coordsNA'	0000166;0000287;0005515;0005525;0006400;0008033;0008193;0016740;0016779;0046872	K10761	COG4021	2.7.7.79
BDIVROU_0013400.t1.1	Q98QD8^E:3.44e-04	Elongation_factor_G	PF00679.23^E:5.1e-05	Elongation_factor_G_C-terminus	'signalp_coordsNA'	0030529;0000166;0003746;0003924;0005525;0005622;0005737;0006412;0006414	K02355;K02356;K02357;K02358;K03231;K03232;K03233;K03234;K03235;K15410;K03864	COG0480;COG0231;COG0264;COG0050;COG2092	3.6.5.2
BDIVROU_0013500.t1.1	Q95JK4^E:6.33e-20	Cell_cycle_control_protein_50C	PF03381.14^E:3.4e-38	LEM3_(ligand-effect_modulator_3)_family_/_CDC50_family	'signalp_coordsNA'	0031410;0016020;0016021	'keggNA'	'cogNA'	'ecsNA'
BDIVROU_0013600.t1.1	A3LSJ2^E:4.20e-51	ATP-dependent_RNA_helicase_DBP6	PF00270.28^E:3.8e-33	DEAD/DEAH_box_helicase	'signalp_coordsNA'	0030529;0000166;0000463;0000466;0003676;0003723;0004386;0005524;0005634;0005730;0005829;0006364;0016787;0030687;0042254	'keggNA'	'cogNA'	'ecsNA'
BDIVROU_0013700.t1.1	Q5SXM8^E:1.45e-24	DNL-type_zinc_finger_protein	PF05180.11^E:2.4e-28	DNL_zinc_finger	'signalp_coordsNA'	0044212;0005739;0006457;0008270;0030150;0046872;0050821;0051087	K17808	'cogNA'	'ecsNA'
BDIVROU_0013800.t1.1	'spNA'^E:'sp_evalNA'	'sp_prodNA'	PF04777.12^E:1.1e-05	Erv1_/_Alr_family	'signalp_coordsNA'	'goNA'	'keggNA'	'cogNA'	'ecNA'
BDIVROU_0013900.t1.1	O14327^E:7.63e-27	Polyadenylate-binding_protein_2	PF00076.21^E:1.4e-15	RNA_recognition_motif._(a.k.a._RRM_RBD_or_RNP_domain)	'signalp_coordsNA'	0061630;0003676;0003723;0005515;0005634	'keggNA'	'cogNA'	'ecsNA'
BDIVROU_0014000.t1.1	Q5M823^E:6.94e-19	NudC_domain-containing_protein_2	PF04969.15^E:3.7e-15	CS_domain	'signalp_coordsNA'	0016787;0000775;0000776;0000777;0000922;0005622;0005694;0005737;0005815;0005856;0006457;0032502;0051082;0070062	'keggNA'	'cogNA'	'ecsNA'
BDIVROU_0014100.t1.1	Q54N08^E:8.73e-22	Alpha-ketoglutarate-dependent_dioxygenase_alkB	PF13532.5^E:4.5e-18	2OG-Fe(II)_oxygenase_superfamily	'signalp_coordsNA'	0031080;0005719;0005739;0006281;0006974;0008198;0016491;0035552;0042245;0043734;0046872;0051213;0055114;0070579	K03398;K10859;K10860;K19469;K10765	COG2242	1.-.-.-;1.14.11.-;1.14.11.54;1.14.11.53;4.2.99.18
BDIVROU_0014200.t1.1	Q9W4J5^E:6.89e-37	Ribosomal_RNA_small_subunit_methyltransferase_NEP1	PF03587.13^E:9e-49	EMG1/NEP1_methyltransferase	'signalp_coordsNA'	0000462;0003723;0005634;0005730;0006364;0008168;0016740;0019843;0031167;0032040;0032259;0042254;0070037;0070475	'keggNA'	'cogNA'	'ecsNA'
BDIVROU_0014300.t1.1	P17937^E:7.68e-17	60S_ribosomal_protein_L7-A	PF00327.19^E:5.2e-06	Ribosomal_protein_L30p/L7e	'signalp_coordsNA'	0000463;0002181;0003723;0003735;0005730;0005840;0022625;0030529;0030687;0042273	K02863;K02864;K02865;K02866;K02867;K02868;K02869;K02870;K02871;K02872;K02873;K02874;K02875;K02876;K02877;K02878;K02879;K02880;K02881;K02882;K02883;K02884;K02885;K02886;K02887;K02888;K02889;K02890;K02891;K02892;K02893;K02894;K02895;K02896;K02897;K02898;K02899;K02900;K02901;K02902;K02903;K02904;K02905;K02906;K02907;K02908;K02909;K02910;K02911;K02912;K02913;K02914;K02915;K02916;K02917;K02918;K02919;…	COG0081;COG0244;COG0197;COG0080;COG0094;COG2058;COG0102;COG0093;COG2163;COG0200;COG1632;COG0203;COG0256;COG2157;COG1727;COG0335;COG2147;COG0090;COG0292;COG0261;COG2139;COG0091;COG0089;COG0198;COG2075;COG1825;COG0211;COG0227;COG0255;COG0087;COG1841;COG1911;COG0254;COG2097;COG0333;COG1717;COG0267;COG0230;COG2174;COG0291;COG2451;COG0257;COG1997;COG2126;COG2167;COG0088;COG1552;COG1631;COG0097;COG0222…	'ecsNA'
BDIVROU_0014400.t1.1	'spNA'^E:'sp_evalNA'	'sp_prodNA'	PF08701.10^E:6.2e-11	GNL3L/Grn1_putative_GTPase	'signalp_coordsNA'	'goNA'	'keggNA'	'cogNA'	'ecNA'
BDIVROU_0014500.t1.1	'spNA'^E:'sp_evalNA'	'sp_prodNA'	PF04278.11^E:3.7e-07	Tic22-like_family	signalp_1-16	'goNA'	'keggNA'	'cogNA'	'ecNA'
BDIVROU_0014600.t1.1	Q10153^E:1.71e-20	CDP-diacylglycerol--inositol_3-phosphatidyltransferase	PF01066.20^E:2.3e-08	CDP-alcohol_phosphatidyltransferase	'signalp_coordsNA'	0016021;0003881;0005524;0005739;0005741;0005783;0005789;0005794;0006629;0006661;0008654;0016020;0016740;0016780;0031090;0043231	K00999	'cogNA'	2.7.8.11
BDIVROU_0014700.t1.1	Q54HK2^E:1.61e-08	ADP-ribosylation_factor_F	PF00025.20^E:1.4e-09	ADP-ribosylation_factor_family	'signalp_coordsNA'	0006309;0000166;0005525;0005622;0005794;0007264;0015031;0016192	'keggNA'	'cogNA'	'ecsNA'
BDIVROU_0014800.t1.1	'spNA'^E:'sp_evalNA'	'sp_prodNA'	PF16531.4^E:3.3e-20	Centriolar_protein_SAS_N-terminal	signalp_1-23	'goNA'	'keggNA'	'cogNA'	'ecNA'
BDIVROU_0014900.t1.1	Q6BP96^E:2.11e-07	RNA_polymerase_II_transcription_factor_B_subunit_3	PF06391.12^E:4.7e-10	CDK-activating_kinase_assembly_factor_MAT1	'signalp_coordsNA'	0008033;0005634;0005675;0005829;0006289;0006351;0006355;0006366;0045737;0046872;0061575;0070816;0070985	'keggNA'	'cogNA'	'ecsNA'
BDIVROU_0015000.t1.1	Q6GPB8^E:5.93e-102	Lariat_debranching_enzyme_A	PF05011.12^E:9.8e-16	Lariat_debranching_enzyme_C-terminal_domain	'signalp_coordsNA'	0055114;0000375;0005634;0006397;0008419;0016787;0016788;0090502	K18328	'cogNA'	3.1.-.-
BDIVROU_0015100.t1.1	'spNA'^E:'sp_evalNA'	'sp_prodNA'	PF08615.10^E:3.4e-10	Ribonuclease_H2_non-catalytic_subunit_(Ylr154p-like)	'signalp_coordsNA'	'goNA'	'keggNA'	'cogNA'	'ecNA'
BDIVROU_0015200.t1.1	Q4PLJ0^E:4.92e-20	NEDD8	PF00240.22^E:1.8e-20	Ubiquitin_family	'signalp_coordsNA'	0046740;0005634;0005654;0005829;0006357;0008104;0031625;0045116	'keggNA'	'cogNA'	'ecsNA'
BDIVROU_0015300.t1.1	'spNA'^E:'sp_evalNA'	'sp_prodNA'	PF01823.18^E:9.8e-13	MAC/Perforin_domain	'signalp_coordsNA'	'goNA'	'keggNA'	'cogNA'	'ecNA'
BDIVROU_0015400.t1.1	Q9P7I9^E:2.20e-09	Endosomal_protein_P24B	PF01105.23^E:3e-24	emp24/gp25L/p24_family/GOLD	'signalp_coordsNA'	0000139;0005783;0005789;0005794;0006886;0006888;0015031;0016020;0016021;0016192;0030134	'keggNA'	'cogNA'	'ecsNA'
BDIVROU_0015500.t1.1	'spNA'^E:'sp_evalNA'	'sp_prodNA'	PF06677.11^E:3.5e-12	Sjogren's_syndrome/scleroderma_autoantigen_1_(Autoantigen_p27)	'signalp_coordsNA'	'goNA'	'keggNA'	'cogNA'	'ecNA'
BDIVROU_0015600.t1.1	B0G102^E:4.06e-10	Cyclin-dependent_kinases_regulatory_subunit	PF01111.18^E:7.9e-19	Cyclin-dependent_kinase_regulatory_subunit	'signalp_coordsNA'	0055114;0000307;0007049;0007346;0016538;0019005;0019901;0042393;0043130;0045737;0045893;0051301;0061575	'keggNA'	'cogNA'	'ecsNA'
BDIVROU_0015700.t1.1	Q3SWZ7^E:2.91e-31	Telomerase_Cajal_body_protein_1	PF00400.31^E:2.5e-07	WD_domain_G-beta_repeat	'signalp_coordsNA'	0048539;0003723;0005634;0005697;0005737;0015030;0032203;0051973	'keggNA'	'cogNA'	'ecsNA'
BDIVROU_0015800.t1.1	Q755K1^E:8.46e-19	Autophagy-related_protein_3	PF03986.12^E:9.3e-14	Autophagocytosis_associated_protein_(Atg3)_N-terminal_domain	'signalp_coordsNA'	1901255;0000045;0000153;0000407;0000422;0005634;0005737;0005829;0006501;0006612;0006914;0015031;0016236;0019776;0032258;0034727;0044804;0044805;0061908	'keggNA'	'cogNA'	'ecsNA'
BDIVROU_0015900.t1.1	O34331^E:5.09e-20	Putative_rRNA_methyltransferase_YlbH	PF03602.14^E:6.3e-36	Conserved_hypothetical_protein_95	signalp_1-17	0090305;0006364;0008168;0016740;0031167;0032259	'keggNA'	'cogNA'	'ecsNA'
BDIVROU_0016000.t1.1	Q54GD9^E:9.17e-08	Protein_arv1_homolog	PF04161.12^E:1.3e-26	Arv1-like_family	'signalp_coordsNA'	0016021;0000139;0005783;0005789;0005794;0006629;0006665;0006869;0016020;0016125;0032366;0032541;0097036	'keggNA'	'cogNA'	'ecsNA'
BDIVROU_0016100.t1.1	Q54E95^E:7.33e-62	Peptidyl-prolyl_cis-trans_isomerase-like_3	PF00160.20^E:2.3e-43	Cyclophilin_type_peptidyl-prolyl_cis-trans_isomerase/CLD	'signalp_coordsNA'	0006432;0000413;0003755;0006457;0016853	K01802;K03767;K03768;K03769;K03770;K03771;K03772;K03773;K03774;K03775;K05864;K07533;K09563;K09564;K09565;K09566;K09567;K10598;K12733;K12734;K12735;K12736;K12737;K12738;K12739;K14826;K03079;K03082	COG0652;COG0760;COG0545;COG1047;COG3623	5.2.1.8;5.1.3.22;5.-.-.-
BDIVROU_0016200.t1.1	Q9JJT9^E:4.23e-04	Phosphorylated_adapter_RNA_export_protein	PF10258.8^E:7.4e-20	PHAX_RNA-binding_domain	'signalp_coordsNA'	0070062;0003723;0005634;0005654;0005737;0005813;0015030;0015031;0015643;0043025	K19159	COG2161	'ecsNA'
BDIVROU_0016300.t1.1	Q9VLV5^E:1.17e-32	Probable_small_nuclear_ribonucleoprotein_E	PF01423.21^E:3.1e-16	LSM_domain	'signalp_coordsNA'	0000387;0000398;0003723;0005634;0005681;0005682;0005685;0005686;0005687;0006397;0008380;0030529;0046540	'keggNA'	'cogNA'	'ecsNA'
BDIVROU_0016400.t1.1	Q6CRJ6^E:1.11e-27	Mitochondrial_import_inner_membrane_translocase_subunit_TIM22	PF02466.18^E:8e-22	Tim17/Tim22/Tim23/Pmp24_family	'signalp_coordsNA'	0016021;0005739;0005743;0015031;0015266;0016020;0030943;0042721;0045039	K07277;K11518;K17496;K17768;K17769;K17770;K17771;K17772;K17773;K17790;K17791;K17792;K17793;K17794;K17795	COG4775;COG5190;COG0457;COG5596	'ecsNA'
BDIVROU_0016500.t1.1	A9WRT1^E:2.35e-14	Demethylmenaquinone_methyltransferase	PF08241.11^E:1.2e-17	Methyltransferase_domain	'signalp_coordsNA'	0071949;0008168;0009234;0016740;0032259;0102955	'keggNA'	'cogNA'	'ecsNA'
BDIVROU_0016600.t1.1	Q5RCP3^E:2.80e-26	U6_snRNA-associated_Sm-like_protein_LSm8	PF01423.21^E:2.5e-15	LSM_domain	'signalp_coordsNA'	0006355;0000398;0003723;0005634;0005681;0005688;0006397;0008380;0030529;0046540	'keggNA'	'cogNA'	'ecsNA'
BDIVROU_0016700.t1.1	F4JZ24^E:7.70e-12	Probable_prolyl_4-hydroxylase_10	PF13640.5^E:8.9e-08	2OG-Fe(II)_oxygenase_superfamily	'signalp_coordsNA'	0090305;0004656;0005506;0005783;0005789;0016020;0016021;0016491;0016705;0019511;0031418;0046872;0051213;0055114	K00472;K03398	COG2242	1.14.11.2;1.-.-.-
BDIVROU_0016800.t1.1	Q9C8J7^E:1.65e-14	Protein_TRAUCO	PF00622.27^E:1.2e-06	SPRY_domain	'signalp_coordsNA'	0005634;0006351;0044212;0048188;0051568;0042800	K09186;K09188;K09189;K14959	'cogNA'	2.1.1.43
BDIVROU_0016900.t1.1	Q9US05^E:3.14e-04	Protein_bfr2	PF08164.11^E:8.9e-10	Apoptosis-antagonizing_transcription_factor_C-terminal	'signalp_coordsNA'	0000462;0005634;0005730;0042254	'keggNA'	'cogNA'	'ecsNA'
BDIVROU_0017000.t1.1	Q5RBX7^E:1.81e-05	Signal_recognition_particle_14_kDa_protein	PF02290.14^E:3.5e-13	Signal_recognition_particle_14kD_protein	'signalp_coordsNA'	0016021;0003723;0005737;0005786;0006614;0008312;0030529;0030942;0048500	'keggNA'	'cogNA'	'ecsNA'
BDIVROU_0017100.t1.1	Q9ZVN9^E:3.60e-56	General_transcription_factor_IIH_subunit_2	PF04056.13^E:1.3e-52	Ssl1-like	'signalp_coordsNA'	0000439;0003676;0005634;0005675;0006281;0006289;0006351;0006355;0006357;0006974;0008270;0046872	'keggNA'	'cogNA'	'ecsNA'
BDIVROU_0017200.t1.1	Q63ZS0^E:3.09e-11	RNA_transcription_translation_and_transport_factor_protein	PF10036.8^E:1.6e-37	Putative_carnitine_deficiency-associated_protein	'signalp_coordsNA'	0007049;0000993;0003723;0005634;0005737;0005813;0005815;0005829;0005856;0006351;0006355;0006388;0006469;0045944;0048471;0072669;0072686	'keggNA'	'cogNA'	'ecsNA'
BDIVROU_0017300.t1.1	P0C5Q0^E:1.34e-06	Putative_uncharacterized_protein_YLR154W-F	'pfam_NA'^E:'pfam_evalNA'	'pfam_prodNA'	'signalp_coordsNA'	GO:NA	'keggNA'	'cogNA'	'ecsNA'
BDIVROU_0017400.t1.1	'spNA'^E:'sp_evalNA'	'sp_prodNA'	PF11641.7^E:8.1e-88	Glycosylphosphatidylinositol-anchored_merozoite_surface_protein	signalp_1-21	'goNA'	'keggNA'	'cogNA'	'ecNA'
BDIVROU_0017500.t1.1	P42747^E:4.07e-48	Ubiquitin-conjugating_enzyme_E2_14	PF00179.25^E:5.1e-45	Ubiquitin-conjugating_enzyme	'signalp_coordsNA'	0061630;0000166;0000209;0005524;0005737;0016567;0016740;0031625	'keggNA'	'cogNA'	'ecsNA'
BDIVROU_0017600.t1.1	'spNA'^E:'sp_evalNA'	'sp_prodNA'	PF11641.7^E:7.6e-05	Glycosylphosphatidylinositol-anchored_merozoite_surface_protein	signalp_1-17	'goNA'	'keggNA'	'cogNA'	'ecNA'
BDIVROU_0017900.t1.1	Q54WI4^E:1.66e-15	SUMO-activating_enzyme_subunit_1	PF00899.20^E:7.6e-06	ThiF_family	'signalp_coordsNA'	0016021;0005634;0005737;0006464;0008641;0016925;0019948;0031510	'keggNA'	'cogNA'	'ecsNA'
BDIVROU_0018100.t1.1	'spNA'^E:'sp_evalNA'	'sp_prodNA'	PF08784.10^E:0.00086	Replication_protein_A_C_terminal	'signalp_coordsNA'	'goNA'	'keggNA'	'cogNA'	'ecNA'
BDIVROU_0018200.t1.1	Q09152^E:1.14e-20	Farnesyl_pyrophosphate_synthase_1_mitochondrial	PF00348.16^E:8e-27	Polyprenyl_synthetase	signalp_1-24	0045735;0004161;0004337;0005737;0005739;0006629;0006694;0006695;0008202;0008203;0008299;0016126;0016740;0033384;0045337;0046872	K00787;K00795;K00804;K13787;K13789;K14066	COG0142	2.5.1.1;2.5.1.10;2.5.1.29
BDIVROU_0018300.t1.1	O14230^E:2.94e-05	Farnesyl_pyrophosphate_synthase	PF00348.16^E:0.00043	Polyprenyl_synthetase	'signalp_coordsNA'	0004161;0004337;0005515;0005634;0005737;0006629;0006696;0008299;0016740;0033384;0033386;0045337;0046872	K00787;K00795;K00804;K13787;K13789;K14066	COG0142	2.5.1.1;2.5.1.10;2.5.1.29
BDIVROU_0018400.t1.1	'spNA'^E:'sp_evalNA'	'sp_prodNA'	PF00847.19^E:5.6e-08	AP2_domain	'signalp_coordsNA'	'goNA'	'keggNA'	'cogNA'	'ecNA'
BDIVROU_0018500.t1.1	Q6PCU2^E:3.85e-29	V-type_proton_ATPase_subunit_E_1	PF01991.17^E:5.6e-32	ATP_synthase_(E/31_kDa)_subunit	'signalp_coordsNA'	0099132;0005737;0005739;0005765;0005768;0005829;0005902;0006811;0008553;0015991;0015992;0016324;0016787;0033178;0046961;0051117;0070062	K01535;K02111;K02112;K02117;K02133;K02145;K22255	COG0474;COG0056;COG0055;COG1155	3.6.3.6;3.6.3.14;3.6.3.15
BDIVROU_0018600.t1.1	Q54XK2^E:0.0	Protein_transport_protein_Sec61_subunit_alpha	PF00344.19^E:2.8e-69	SecY_translocase	'signalp_coordsNA'	0016021;0005783;0005789;0015031;0015450;0016020;0031204	K11518;K17768;K17770;K17771;K17794;K17795;K17804	COG0457;COG5596	'ecsNA'
BDIVROU_0018800.t1.1	Q32PE2^E:1.42e-06	Ran_guanine_nucleotide_release_factor	PF04603.11^E:9.4e-18	Ran-interacting_Mog1_protein	'signalp_coordsNA'	0005576;0005085;0005634;0005737;0015031;0065009	K04370;K05727;K09594;K12367;K13708;K16344;K17697;K17707;K19607;K19940;K19952;K20175;K20397;K20398;K20399;K21852;K21853	COG1196	'ecsNA'
BDIVROU_0018900.t1.1	P08548^E:7.45e-07	LINE-1_reverse_transcriptase_homolog	'pfam_NA'^E:'pfam_evalNA'	'pfam_prodNA'	'signalp_coordsNA'	0090305;0003964;0006278;0016740;0016779;0046872	K00986;K21037;K21038	COG3344	2.7.7.49;2.7.7.7;3.1.26.4
BDIVROU_0019300.t1.1	'spNA'^E:'sp_evalNA'	'sp_prodNA'	PF12785.6^E:1.4e-07	Variant_erythrocyte_surface_antigen-1	'signalp_coordsNA'	'goNA'	'keggNA'	'cogNA'	'ecNA'
BDIVROU_0020100.t1.1	'spNA'^E:'sp_evalNA'	'sp_prodNA'	PF12785.6^E:5.1e-07	Variant_erythrocyte_surface_antigen-1	'signalp_coordsNA'	'goNA'	'keggNA'	'cogNA'	'ecNA'
BDIVROU_0020500.t1.1	'spNA'^E:'sp_evalNA'	'sp_prodNA'	PF04959.12^E:4.8e-05	Arsenite-resistance_protein_2	'signalp_coordsNA'	'goNA'	'keggNA'	'cogNA'	'ecNA'
BDIVROU_0020600.t1.1	O65041^E:5.15e-19	NEDD8-activating_enzyme_E1_catalytic_subunit	PF00899.20^E:5.3e-26	ThiF_family	signalp_1-18	0055114;0000166;0005515;0005524;0005634;0005737;0008641;0016874;0016881;0019781;0045116	K02558	COG0773	6.3.2.45
BDIVROU_0020700.t1.1	Q89Z26^E:2.66e-38	tRNA_modification_GTPase_MnmE	PF01926.22^E:2.5e-22	50S_ribosome-binding_GTPase	signalp_1-15	0023014;0000166;0003924;0005525;0005622;0005737;0006400;0008033;0016787;0046872	K03864	'cogNA'	3.6.5.2
BDIVROU_0021000.t1.1	O66766^E:4.43e-36	Aspartyl/glutamyl-tRNA(Asn/Gln)_amidotransferase_subunit_B	PF02934.14^E:3e-56	GatB/GatE_catalytic_domain	signalp_1-25	0008270;0000166;0003824;0005524;0006412;0016874;0016884;0050567;0070681;0032543	K02433;K02434;K02435;K03330;K03865;K09482	COG0154;COG0064;COG0721;COG2511;COG0252	6.3.5.6;6.3.5.7
BDIVROU_0021400.t1.1	Q45552^E:1.17e-24	Chaperone_protein_DnaJ	PF00226.30^E:8.2e-21	DnaJ_domain	signalp_1-20	0051082;0005524;0005737;0006260;0006457;0009408;0031072;0046872	'keggNA'	'cogNA'	'ecsNA'
BDIVROU_0021500.t1.1	'spNA'^E:'sp_evalNA'	'sp_prodNA'	PF04084.13^E:2.5e-16	Origin_recognition_complex_subunit_2	'signalp_coordsNA'	'goNA'	'keggNA'	'cogNA'	'ecNA'
BDIVROU_0021600.t1.1	Q9LMT2^E:2.89e-94	Nuclear_poly(A)_polymerase_1	PF04928.16^E:1.9e-75	Poly(A)_polymerase_central_domain	'signalp_coordsNA'	0046872;0000166;0003723;0004652;0005515;0005524;0005634;0006378;0006397;0016740;0016779;0031123;0043631	K00970;K03514;K14079;K14376;K18060;K18709;K21315	COG0617;COG5260	2.7.7.19;2.7.7.52
BDIVROU_0021800.t1.1	Q6C804^E:2.36e-55	U3_small_nucleolar_ribonucleoprotein_protein_IMP4	PF04427.17^E:1.7e-14	Brix_domain	'signalp_coordsNA'	0008270;0005634;0005730;0006364;0030515;0030529;0032040;0034457;0042134;0042254;0042274;0043047	K19387	'cogNA'	'ecsNA'
BDIVROU_0021900.t1.1	Q9FKK6^E:3.34e-26	Exonuclease_V_chloroplastic	PF09810.8^E:9.5e-53	Exonuclease_V_-_a_5'_deoxyribonuclease	'signalp_coordsNA'	0090502;0003677;0004518;0004527;0006259;0009507;0009536;0016787;0045145;0046872;0051536;0051539;0090305	K07464;K17815	COG1468	3.1.12.1;3.1.-.-
BDIVROU_0022000.t1.1	'spNA'^E:'sp_evalNA'	'sp_prodNA'	PF12785.6^E:1.7e-07	Variant_erythrocyte_surface_antigen-1	'signalp_coordsNA'	'goNA'	'keggNA'	'cogNA'	'ecNA'
BDIVROU_0022100.t1.1	Q9U6P6^E:3.74e-52	Ribonuclease_H2_subunit_A	PF01351.17^E:7.9e-41	Ribonuclease_HII	signalp_1-18	0003676;0003723;0004518;0004519;0004523;0006298;0016070;0016787;0032299;0043137;0046872;0090305;0090502	K01173;K15049;K15050;K15051;K03469;K03470;K03471;K10743;K14159;K18950;K21037;K22316	COG1864;COG0328;COG0164;COG1039;COG0847	3.1.26.4;2.7.7.7;2.7.7.49
BDIVROU_0022400.t1.1	Q9NZJ4^E:4.52e-09	Sacsin	PF13020.5^E:1.7e-19	Domain_of_unknown_function_(DUF3883)	'signalp_coordsNA'	0005737;0030544;0070628	K09561;K21804	'cogNA'	2.3.2.27
BDIVROU_0022500.t1.1	Q02155^E:4.99e-162	Hexokinase	PF00349.20^E:9.9e-52	Hexokinase	'signalp_coordsNA'	0046872;0000166;0001678;0004396;0005524;0005536;0005623;0005975;0006096;0016301;0016310;0016740;0016773;0019318;0046835	K00844	'cogNA'	2.7.1.1
BDIVROU_0022600.t1.1	'spNA'^E:'sp_evalNA'	'sp_prodNA'	PF01805.19^E:2.8e-05	Surp_module	'signalp_coordsNA'	'goNA'	'keggNA'	'cogNA'	'ecNA'
BDIVROU_0022800.t1.1	P80197^E:2.56e-07	Actin-fragmin_kinase	PF07646.14^E:1.7e-09	Kelch_motif	signalp_1-28	0090502;0000166;0004674;0005524;0005737;0006468;0016301;0016310;0016740	'keggNA'	'cogNA'	'ecsNA'
BDIVROU_0022900.t2.1	P80197^E:5.71e-05	Actin-fragmin_kinase	PF13415.5^E:4.9e-07	Galactose_oxidase_central_domain	signalp_1-28	0090502;0000166;0004674;0005524;0005737;0006468;0016301;0016310;0016740	'keggNA'	'cogNA'	'ecsNA'
BDIVROU_0023000.t1.1	'spNA'^E:'sp_evalNA'	'sp_prodNA'	PF04801.12^E:7.3e-31	Sin-like_protein_conserved_region	'signalp_coordsNA'	'goNA'	'keggNA'	'cogNA'	'ecNA'
BDIVROU_0023100.t1.1	'spNA'^E:'sp_evalNA'	'sp_prodNA'	PF04156.13^E:0.00065	IncA_protein	'signalp_coordsNA'	'goNA'	'keggNA'	'cogNA'	'ecNA'
BDIVROU_0023200.t1.1	'spNA'^E:'sp_evalNA'	'sp_prodNA'	PF11641.7^E:3e-12	Glycosylphosphatidylinositol-anchored_merozoite_surface_protein	signalp_1-18	'goNA'	'keggNA'	'cogNA'	'ecNA'
BDIVROU_0023400.t1.1	A3EWL3^E:1.95e-53	DNA_repair_protein_REV1	PF00817.19^E:2.3e-36	impB/mucB/samB_family	'signalp_coordsNA'	0055114;0003677;0003684;0005634;0006281;0006974;0016740;0016779;0042276;0046872;0071897	'keggNA'	'cogNA'	'ecsNA'
BDIVROU_0023500.t1.1	Q6C537^E:9.66e-30	Synaptobrevin_homolog_YKT6	PF13774.5^E:1.8e-07	Regulated-SNARE-like_domain	'signalp_coordsNA'	0030975;0000149;0000324;0005484;0005768;0005794;0005886;0006887;0006888;0006891;0006906;0016020;0016021;0016192;0016409;0016740;0031201;0042144	K10999	'cogNA'	2.4.1.12
BDIVROU_0023600.t1.1	Q08647^E:4.72e-14	Multisubstrate_pseudouridine_synthase_7	PF01142.17^E:8.2e-56	tRNA_pseudouridine_synthase_D_(TruD)	'signalp_coordsNA'	0001522;0003723;0005634;0006364;0006397;0008033;0008380;0009451;0009982;0016853;0042254	K01855;K03177;K06043;K06173;K06175;K06176;K06177;K06178;K06179;K06180;K06181;K06182;K06183;K07583;K14655;K15265;K15452;K15453;K15454;K03079;K03082	COG0101;COG0130;COG0564;COG0585;COG1187;COG1258;COG0117;COG3623	5.4.99.45;5.4.99.25;5.4.99.12;5.4.99.26;5.4.99.27;5.4.99.28;5.4.99.29;5.4.99.22;5.4.99.24;5.4.99.23;5.4.99.20;5.4.99.21;5.4.99.19;5.4.99.-;5.4.99.43;5.4.99.44;5.4.99.42;5.1.3.22;5.-.-.-
BDIVROU_0023800.t1.1	Q9FGI1^E:5.20e-08	E3_ubiquitin-protein_ligase_listerin	'pfam_NA'^E:'pfam_evalNA'	'pfam_prodNA'	'signalp_coordsNA'	0008270;0016567;0016740;0046872	'keggNA'	'cogNA'	'ecsNA'
BDIVROU_0023900.t2.1	Q9FGI1^E:3.19e-20	E3_ubiquitin-protein_ligase_listerin	'pfam_NA'^E:'pfam_evalNA'	'pfam_prodNA'	signalp_1-19	0008270;0016567;0016740;0046872	'keggNA'	'cogNA'	'ecsNA'
BDIVROU_0024000.t1.1	O05399^E:5.99e-34	Uncharacterized_transporter_YrhG	PF01226.16^E:3.1e-53	Formate/nitrite_transporter	'signalp_coordsNA'	0055114;0005886;0005887;0015499;0015724;0016020;0016021;0022857;0055085;0015513;0015707	K10999;K03459;K06212;K21990;K21993;K02598	COG2116	2.4.1.12
BDIVROU_0024100.t1.1	Q6PIW4^E:8.50e-66	Fidgetin-like_protein_1	PF00004.28^E:2.4e-36	ATPase_family_associated_with_various_cellular_activities_(AAA)	'signalp_coordsNA'	0098794;0000166;0000287;0001649;0005515;0005524;0005634;0005737;0007140;0016787;0033687;0043066;0046034;0046872;0048471;0051726;2001243;0016887	'keggNA'	'cogNA'	'ecsNA'
BDIVROU_0024200.t2.1	Q9VQN8^E:1.35e-48	Fidgetin-like_protein_1	PF00004.28^E:2.4e-36	ATPase_family_associated_with_various_cellular_activities_(AAA)	'signalp_coordsNA'	1904659;0000166;0000287;0005524;0005634;0010569;0016787;0046034;0046872	'keggNA'	'cogNA'	'ecsNA'
BDIVROU_0024300.t1.1	'spNA'^E:'sp_evalNA'	'sp_prodNA'	PF02263.18^E:4.5e-05	Guanylate-binding_protein_N-terminal_domain	'signalp_coordsNA'	'goNA'	'keggNA'	'cogNA'	'ecNA'
BDIVROU_0024400.t1.1	A7AX58^E:0.0	Flap_endonuclease_1	PF00867.17^E:2e-29	XPG_I-region	'signalp_coordsNA'	0016310;0003677;0003824;0004518;0004519;0004527;0005634;0005654;0005730;0005739;0006260;0006281;0006974;0016787;0016788;0046872;0090305	K01173;K15049;K15050;K15051	COG1864	'ecsNA'
BDIVROU_0024600.t1.1	Q0VBY7^E:4.92e-05	DnaJ_homolog_subfamily_C_member_24	PF05207.12^E:3.6e-07	CSL_zinc_finger	signalp_1-10	1990316;0001671;0005737;0005856;0008198;0008270;0017183;0032781;0046872;0055114	'keggNA'	'cogNA'	'ecsNA'
BDIVROU_0024800.t1.1	Q9NAH6^E:6.18e-16	Ribosomal_protein_S6_kinase_beta	PF00069.24^E:4.3e-22	Protein_kinase_domain	'signalp_coordsNA'	0005840;0000166;0002119;0004672;0004674;0005524;0005634;0005737;0006468;0007165;0008340;0010628;0016301;0016310;0016740;0030424;0035556;0042995;0043204;0046872	K00870	COG0515	2.7.1.37
BDIVROU_0024900.t1.1	P78346^E:2.08e-05	Ribonuclease_P_protein_subunit_p30	PF01876.15^E:2.1e-16	RNase_P_subunit_p30	signalp_1-18	0090502;0003723;0003824;0004526;0004540;0005515;0005634;0005730;0008033;0016787	K01164;K03536;K03537;K03538;K03539;K03540;K14522;K14523;K14524;K14525;K14526;K14527;K14528;K14529;K14530;K14533;K18213	COG0594;COG1369;COG1588;COG1603;COG2023	3.1.26.5
BDIVROU_0025400.t1.1	'spNA'^E:'sp_evalNA'	'sp_prodNA'	PF01494.18^E:2.4e-08	FAD_binding_domain	'signalp_coordsNA'	'goNA'	'keggNA'	'cogNA'	'ecNA'
BDIVROU_0025500.t1.1	Q8KN28^E:1.23e-08	24-dichlorophenol_6-monooxygenase	PF01494.18^E:1.6e-14	FAD_binding_domain	'signalp_coordsNA'	0016787;0004497;0016491;0018666;0019439;0046300;0055114;0071949	K03398;K10676	COG2242	1.-.-.-;1.14.13.20
BDIVROU_0025700.t1.2	P53476^E:0.0	Actin	PF00022.18^E:9.1e-142	Actin	'signalp_coordsNA'	0005856;0000166;0005524;0005737	'keggNA'	'cogNA'	'ecsNA'
BDIVROU_0026000.t1.1	P34791^E:1.32e-57	Peptidyl-prolyl_cis-trans_isomerase_CYP20-3_chloroplastic	PF00160.20^E:3.8e-47	Cyclophilin_type_peptidyl-prolyl_cis-trans_isomerase/CLD	'signalp_coordsNA'	0000413;0003755;0005515;0006457;0009507;0009536;0009570;0016853	K01802;K03767;K03768;K03769;K03770;K03771;K03772;K03773;K03774;K03775;K05864;K07533;K09563;K09564;K09565;K09566;K09567;K10598;K12733;K12734;K12735;K12736;K12737;K12738;K12739;K14826;K03079;K03082	COG0652;COG0760;COG0545;COG1047;COG3623	5.2.1.8;5.1.3.22;5.-.-.-
BDIVROU_0027000.t1.1	'spNA'^E:'sp_evalNA'	'sp_prodNA'	PF12785.6^E:3.3e-05	Variant_erythrocyte_surface_antigen-1	'signalp_coordsNA'	'goNA'	'keggNA'	'cogNA'	'ecNA'
BDIVROU_0027500.t1.1	P32453^E:4.98e-09	Protein_ATP11_mitochondrial	PF06644.10^E:2.6e-31	ATP11_protein	'signalp_coordsNA'	0016829;0005739;0006461;0033615	K02288;K02619;K03342;K18482	COG1413;COG0115;COG0147	4.4.1.32;4.1.3.38;2.6.1.85
BDIVROU_0028000.t1.1	P36371^E:3.83e-13	Antigen_peptide_transporter_2	PF00664.22^E:6.5e-25	ABC_transporter_transmembrane_region	signalp_1-18	0000166;0001916;0002250;0002376;0002489;0005515;0005524;0005783;0005789;0015031;0015197;0015433;0015440;0015833;0016020;0016021;0016607;0016887;0019885;0023029;0030176;0042287;0042626;0042825;0046967;0046968;0046978;0046980;0055085	K10823;K15583;K19762	COG4608;COG0444	'ecsNA'
BDIVROU_0028100.t1.1	Q9JI39^E:3.91e-23	ATP-binding_cassette_sub-family_B_member_10_mitochondrial	PF00005.26^E:8.4e-14	ABC_transporter	signalp_1-18	1990481;0000166;0005215;0005515;0005524;0005739;0005743;0016020;0016021;0016887;0032592;0042626;0042803;0055085	'keggNA'	'cogNA'	'ecsNA'
BDIVROU_0028200.t1.1	Q627K4^E:1.08e-04	ADP-ribosylation_factor-like_protein_2	PF00025.20^E:3e-09	ADP-ribosylation_factor_family	'signalp_coordsNA'	0050911;0000166;0005525;0005622;0005737;0005813;0005815;0005856;0005886;0007049;0007264;0007275;0009790;0016020;0030540;0043622;0051301	K10999	'cogNA'	2.4.1.12
BDIVROU_0028400.t1.1	Q8I4V2^E:7.38e-71	Pre-mRNA-splicing_factor_PFL2310w	PF00642.23^E:1.1e-05	Zinc_finger_C-x8-C-x5-C-x3-H_type_(and_similar)	'signalp_coordsNA'	0016021;0000387;0000974;0003676;0003723;0005634;0005681;0006397;0008380;0017070;0036002;0046872;0071006;0071007	'keggNA'	'cogNA'	'ecsNA'
BDIVROU_0028500.t1.1	Q8IIJ9^E:8.42e-14	Probable_cathepsin_C	PF00112.22^E:1.1e-12	Papain_family_cysteine_protease	'signalp_coordsNA'	0004197;0005615;0005764;0006508;0008233;0008234;0016787;0051603	'keggNA'	'cogNA'	'ecsNA'
BDIVROU_0028601.t1.2	ORM42046.1^E:0.0	Babesia_divergens_CPC2-like_protease	PF00112^E:8.41e-43	Papain_family_cysteine_protease	signalp_1-17	0004197;0005615;0005764;0006508;0008233;0008234;0016787;0051603	'keggNA'	'cogNA'	'ecsNA'
BDIVROU_0028700.t1.1	Q12035^E:2.80e-05	rRNA-processing_protein_FCF2	PF08698.10^E:3.6e-14	Fcf2_pre-rRNA_processing	'signalp_coordsNA'	0005634;0005730;0006364;0042254	'keggNA'	'cogNA'	'ecsNA'
BDIVROU_0028800.t1.1	B1AZI6^E:1.93e-16	THO_complex_subunit_2	PF11262.7^E:3.3e-62	Transcription_factor/nuclear_export_subunit_protein_2	'signalp_coordsNA'	0016310;0000346;0000347;0000445;0003723;0005515;0005634;0006397;0006406;0008380;0010977;0016607;0016973;0046784;0048666;0048699;0051028;0000784	'keggNA'	'cogNA'	'ecsNA'
BDIVROU_0028900.t1.1	Q0JL75^E:3.23e-20	Probable_protein_phosphatase_2C_7	PF00481.20^E:2.1e-35	Protein_phosphatase_2C	'signalp_coordsNA'	0016787;0003824;0004721;0004722;0006470;0043169;0046872	K01090;K15544;K15637;K17616;K17618;K01110;K04382;K04457;K04460;K04461;K06269;K10147;K13807;K14497;K14803;K15423;K15427;K15498;K16340;K17499;K17500;K17501;K17502;K17503;K17504;K17505;K17506;K17507;K17508;K17615;K17617;K19704;K19705;K19708;K19790;K20074	COG0631;COG0639;COG5190	3.1.3.16;3.1.3.-;3.1.3.48;3.1.3.67;3.1.3.43
BDIVROU_0029000.t1.1	Q9XSC3^E:2.46e-11	WD_repeat-containing_protein_44	PF00400.31^E:0.00086	WD_domain_G-beta_repeat	'signalp_coordsNA'	1904659;0005737;0005768;0005794;0005829;0010008;0016020;0048471	'keggNA'	'cogNA'	'ecsNA'
BDIVROU_0029200.t1.1	Q94BQ2^E:5.99e-80	26S_proteasome_regulatory_subunit_8_homolog_B	'pfam_NA'^E:'pfam_evalNA'	'pfam_prodNA'	'signalp_coordsNA'	0070652;0000166;0000502;0005524;0005634;0005737;0008540;0016787;0017025;0030163;0030433;0031595;0031597;0036402;0045899;1901800	'keggNA'	'cogNA'	'ecsNA'
BDIVROU_0029300.t1.1	Q9C5U3^E:5.09e-97	26S_proteasome_regulatory_subunit_8_homolog_A	PF00004.28^E:3.7e-22	ATPase_family_associated_with_various_cellular_activities_(AAA)	'signalp_coordsNA'	0000166;0000502;0005524;0005634;0005737;0016787;0017025;0030163;0030433;0031595;0031597;0036402;0045899;1901800	'keggNA'	'cogNA'	'ecsNA'
BDIVROU_0029600.t2.1	'spNA'^E:'sp_evalNA'	'sp_prodNA'	PF12785.6^E:2.1e-08	Variant_erythrocyte_surface_antigen-1	signalp_1-37	'goNA'	'keggNA'	'cogNA'	'ecNA'
BDIVROU_0030300.t1.1	'spNA'^E:'sp_evalNA'	'sp_prodNA'	PF11677.7^E:2.3e-79	Protein_of_unknown_function_(DUF3273)	signalp_1-23	'goNA'	'keggNA'	'cogNA'	'ecNA'
BDIVROU_0030400.t1.1	P56522^E:9.76e-41	NADPH:adrenodoxin_oxidoreductase_mitochondrial	PF07992.13^E:1.2e-06	Pyridine_nucleotide-disulphide_oxidoreductase	signalp_1-18	0070932;0005515;0005739;0005743;0005759;0006629;0006744;0008202;0008203;0015039;0016491;0055114	K18914;K03398	COG0493;COG2242	1.18.1.6;1.-.-.-
BDIVROU_0030600.t1.1	A2T331^E:4.63e-07	30S_ribosomal_protein_S14_chloroplastic	PF00253.20^E:0.00016	Ribosomal_protein_S14p/S29e	'signalp_coordsNA'	0055114;0003723;0003735;0005622;0005840;0006412;0009507;0009536;0019843;0030529	'keggNA'	'cogNA'	'ecsNA'
BDIVROU_0030700.t1.1	Q7K4Q5^E:3.68e-10	Probable_protein_phosphatase_CG10417	PF00481.20^E:5.6e-61	Protein_phosphatase_2C	'signalp_coordsNA'	0003824;0004721;0004722;0005737;0006470;0016787;0043169;0046872	K01090;K15544;K15637;K17616;K17618;K01110;K04382;K04457;K04460;K04461;K06269;K10147;K13807;K14497;K14803;K15423;K15427;K15498;K16340;K17499;K17500;K17501;K17502;K17503;K17504;K17505;K17506;K17507;K17508;K17615;K17617;K19704;K19705;K19708;K19790;K20074	COG0631;COG0639;COG5190	3.1.3.16;3.1.3.-;3.1.3.48;3.1.3.67;3.1.3.43
BDIVROU_0031000.t1.1	P48580^E:1.54e-123	Serine/threonine-protein_phosphatase_PP2A_catalytic_subunit	PF00149.27^E:1.8e-20	Calcineurin-like_phosphoesterase	'signalp_coordsNA'	0046872;0004721;0006470;0016787	K01090;K15544;K15637;K17616;K17618	COG0631;COG0639	3.1.3.16;3.1.3.-
BDIVROU_0031100.t1.1	B3H7G2^E:3.53e-12	Ubiquitin-related_modifier_1_homolog_2	PF09138.10^E:1.8e-20	Urm1_(Ubiquitin_related_modifier)	'signalp_coordsNA'	0003723;0005737;0008033;0034227	'keggNA'	'cogNA'	'ecsNA'
BDIVROU_0031200.t1.1	Q9LNQ4^E:8.34e-74	Probable_phospholipid-transporting_ATPase_4	PF00211.19^E:5.5e-79	Adenylate_and_Guanylate_cyclase_catalytic_domain	'signalp_coordsNA'	0000139;0000166;0000287;0004012;0005524;0005802;0005886;0015914;0016020;0016021;0016787;0045332;0046872;0048194	K01530;K14802;K10999	'cogNA'	3.6.3.1;2.4.1.12
BDIVROU_0031300.t1.1	Q54VR8^E:2.54e-14	ELMO_domain-containing_protein_B	PF04727.12^E:2.3e-28	ELMO/CED-12_family	'signalp_coordsNA'	'goNA'	'keggNA'	'cogNA'	'ecsNA'
BDIVROU_0031400.t1.1	A2AXI2^E:5.50e-47	Ribosomal_RNA_large_subunit_methyltransferase_Cfr	'pfam_NA'^E:'pfam_evalNA'	'pfam_prodNA'	'signalp_coordsNA'	0016887;0003824;0005737;0006364;0008168;0008173;0016740;0032259;0046677;0046872;0051536;0051539;0070475	'keggNA'	'cogNA'	'ecsNA'
BDIVROU_0031600.t1.1	Q9LJL3^E:3.21e-145	Presequence_protease_1_chloroplastic/mitochondrial	PF08367.10^E:1.7e-40	Peptidase_M16C_associated	'signalp_coordsNA'	0003824;0005515;0005739;0005759;0006508;0008233;0008237;0009507;0009536;0009570;0016787;0046872	K20004	'cogNA'	'ecsNA'
BDIVROU_0031700.t1.1	P0CO63^E:6.70e-14	Protein_phosphatase_methylesterase_1	PF12697.6^E:4.1e-07	Alpha/beta_hydrolase_family	signalp_1-16	0052689;0006482;0016787;0051723	'keggNA'	'cogNA'	'ecsNA'
BDIVROU_0031800.t1.1	O94451^E:7.12e-31	E3_SUMO-protein_ligase_pli1	PF02891.19^E:1.7e-19	MIZ/SP-RING_zinc_finger	'signalp_coordsNA'	0005515;0005634;0008270;0016874;0016925;0019789;0046872;2000042	K04706;K16063;K16064;K16065	'cogNA'	'ecsNA'
BDIVROU_0032000.t1.1	A2VDB3^E:9.39e-42	RNA-binding_protein_42	PF00076.21^E:2.2e-17	RNA_recognition_motif._(a.k.a._RRM_RBD_or_RNP_domain)	'signalp_coordsNA'	0003677;0003676;0003723;0005634;0005737	'keggNA'	'cogNA'	'ecsNA'
BDIVROU_0032200.t1.1	'spNA'^E:'sp_evalNA'	'sp_prodNA'	PF05990.11^E:4e-14	Alpha/beta_hydrolase_of_unknown_function_(DUF900)	'signalp_coordsNA'	'goNA'	'keggNA'	'cogNA'	'ecNA'
BDIVROU_0032400.t1.1	P17217^E:3.56e-14	Indole-3-glycerol_phosphate_synthase	PF00218.20^E:8.9e-24	Indole-3-glycerol_phosphate_synthase	'signalp_coordsNA'	0042597;0000162;0003824;0004425;0006568;0008152;0008652;0009073;0016829;0016831	K01609;K01656;K13498;K13501;K02288;K02619;K03342;K18482	COG0134;COG0512;COG0135;COG1413;COG0115;COG0147	4.1.1.48;4.1.3.27;5.3.1.24;4.4.1.32;4.1.3.38;2.6.1.85
BDIVROU_0032500.t1.1	A2AXI2^E:1.75e-22	Ribosomal_RNA_large_subunit_methyltransferase_Cfr	'pfam_NA'^E:'pfam_evalNA'	'pfam_prodNA'	'signalp_coordsNA'	0016887;0003824;0005737;0006364;0008168;0008173;0016740;0032259;0046677;0046872;0051536;0051539;0070475	'keggNA'	'cogNA'	'ecsNA'
BDIVROU_0032600.t1.1	P54319^E:2.87e-12	Phospholipase_A-2-activating_protein	PF08324.10^E:3.3e-13	PUL_domain	'signalp_coordsNA'	0102549;0005634;0005737;0006693;0006954;0007275;0007399;0010992;0016005;0016236;0030054;0032430;0043130;0043161;0043162;0045202;0070062;0071222;1900045;1903423;1903861;2001224	'keggNA'	'cogNA'	'ecsNA'
BDIVROU_0032800.t1.1	'spNA'^E:'sp_evalNA'	'sp_prodNA'	PF10382.8^E:1.6e-06	Protein_of_unknown_function_(DUF2439)	'signalp_coordsNA'	'goNA'	'keggNA'	'cogNA'	'ecNA'
BDIVROU_0033100.t1.1	P51424^E:2.06e-07	60S_ribosomal_protein_L39-1	PF00832.19^E:4.7e-12	Ribosomal_L39_protein	'signalp_coordsNA'	0030529;0003723;0003735;0005622;0005840;0006412;0022625	K02863;K02864;K02865;K02866;K02867;K02868;K02869;K02870;K02871;K02872;K02873;K02874;K02875;K02876;K02877;K02878;K02879;K02880;K02881;K02882;K02883;K02884;K02885;K02886;K02887;K02888;K02889;K02890;K02891;K02892;K02893;K02894;K02895;K02896;K02897;K02898;K02899;K02900;K02901;K02902;K02903;K02904;K02905;K02906;K02907;K02908;K02909;K02910;K02911;K02912;K02913;K02914;K02915;K02916;K02917;K02918;K02919;…	COG0081;COG0244;COG0197;COG0080;COG0094;COG2058;COG0102;COG0093;COG2163;COG0200;COG1632;COG0203;COG0256;COG2157;COG1727;COG0335;COG2147;COG0090;COG0292;COG0261;COG2139;COG0091;COG0089;COG0198;COG2075;COG1825;COG0211;COG0227;COG0255;COG0087;COG1841;COG1911;COG0254;COG2097;COG0333;COG1717;COG0267;COG0230;COG2174;COG0291;COG2451;COG0257;COG1997;COG2126;COG2167;COG0088;COG1552;COG1631;COG0097;COG0222…	'ecsNA'
BDIVROU_0033200.t1.1	Q6BLG8^E:5.04e-06	Mitochondrial_fission_1_protein	PF14853.5^E:3e-07	Fis1_C-terminal_tetratricopeptide_repeat	'signalp_coordsNA'	0043829;0000266;0005739;0005741;0016020;0016021	K15440	'cogNA'	3.5.4.34
BDIVROU_0033300.t1.1	Q5QXL2^E:9.81e-24	Chaperone_protein_DnaJ	PF00226.30^E:6.1e-08	DnaJ_domain	'signalp_coordsNA'	0051082;0005524;0005737;0006260;0006457;0009408;0031072;0046872	'keggNA'	'cogNA'	'ecsNA'
BDIVROU_0033600.t1.1	Q2KMM4^E:7.14e-09	Arachidonate_12-lipoxygenase_12R-type	PF01477.22^E:1.3e-15	PLAT/LH2_domain	signalp_1-30	0065009;0004052;0005506;0005737;0006497;0006629;0006631;0006665;0010628;0016491;0016702;0019369;0019372;0043410;0043651;0046513;0046872;0051213;0055114;0061436;0070257;1990136;0070830	K00458;K03398;K15975	COG2242;COG0346	1.13.11.31;1.-.-.-
BDIVROU_0033700.t1.1	P0CN24^E:7.77e-15	DNA_polymerase_epsilon_subunit_B	PF04042.15^E:2.1e-23	DNA_polymerase_alpha/epsilon_subunit_B	'signalp_coordsNA'	0046872;0003677;0003887;0005634;0006260;0006261;0008622;0016740;0016779;0042276	K00961;K02319;K02322;K02323;K02324;K02325;K02326;K02327;K02330;K02332;K02334;K02335;K02336;K02337;K02338;K02339;K02340;K02341;K02342;K02343;K02344;K02345;K02346;K03506;K03512;K03763;K04479;K10981;K14159;K14162;K16618;K18942;K18963;K18964;K21037;K21237;K21238;K21314;K21923	COG0417;COG1933;COG1311;COG0749;COG1573;COG0258;COG0587;COG0592;COG2927;COG1466;COG0470;COG0847;COG2812;COG3050;COG0389;COG2176;COG1796;COG0328	2.7.7.7;4.2.99.-;3.1.26.4;2.7.7.49
BDIVROU_0033800.t1.1	Q9U3H8^E:4.61e-09	Protein_TAPT1_homolog	PF05346.10^E:2.7e-110	Eukaryotic_membrane_protein_family	'signalp_coordsNA'	0003677;0016020;0016021	'keggNA'	'cogNA'	'ecsNA'
BDIVROU_0034000.t1.1	Q10MH8^E:1.05e-51	DEAD-box_ATP-dependent_RNA_helicase_24	PF00270.28^E:7.8e-20	DEAD/DEAH_box_helicase	'signalp_coordsNA'	0006396;0000166;0003676;0003723;0004004;0004386;0005524;0005730;0005737;0010501;0016787	K03732;K05590;K05591;K05592;K11594;K12823;K12858;K13025;K13026;K13131;K13179;K13181;K14433;K14805;K14806;K14807;K14808;K14809;K14810;K14811;K16911;K17043;K17675;K17678;K17679;K18692;K18994;K18995;K19466;K20096;K20099;K20101;K21869	COG0513	3.6.4.13
BDIVROU_0034100.t1.1	Q3TIU4^E:1.84e-35	2'5'-phosphodiesterase_12	PF03372.22^E:1.7e-08	Endonuclease/Exonuclease/phosphatase_family	signalp_1-11	0010951;0000175;0000288;0000958;0004518;0004527;0004535;0005739;0005759;0006397;0016787;0035457;0044528;0045070;0046872;0060548;0071346;0071359;0090305;0090324;0090503	K03698;K01148;K12571;K12603;K18764;K19612	COG3481;COG5239	3.1.-.-;3.1.13.4;3.1.4.-
BDIVROU_0034200.t1.1	Q4R6V2^E:0.0	T-complex_protein_1_subunit_epsilon	PF00118.23^E:2.3e-151	TCP-1/cpn60_chaperonin_family	'signalp_coordsNA'	0046872;0000166;0003730;0005524;0005730;0005737;0005813;0005815;0005829;0005832;0005856;0005874;0006457;0009615;0031681;0032212;0048027;0048487;0050821;0051082;1904851;1904871;1904874	K13197;K17391;K17392;K17943;K19539;K07374;K07375;K10389;K10390;K10391;K17292;K21767	COG5099	'ecsNA'
BDIVROU_0034300.t1.1	Q7ZV15^E:8.66e-34	Vesicle-trafficking_protein_SEC22b-A	PF13774.5^E:8.2e-19	Regulated-SNARE-like_domain	signalp_1-19	0098869;0000149;0005484;0005783;0005789;0005794;0006888;0015031;0016020;0016021;0016192;0031201;0033116;0042470;0048280;0006887	'keggNA'	'cogNA'	'ecsNA'
BDIVROU_0034400.t1.1	'spNA'^E:'sp_evalNA'	'sp_prodNA'	PF04979.13^E:6.1e-08	Protein_phosphatase_inhibitor_2_(IPP-2)	'signalp_coordsNA'	'goNA'	'keggNA'	'cogNA'	'ecNA'
BDIVROU_0034600.t1.1	P34498^E:7.72e-29	Probable_pre-mRNA-splicing_factor_ATP-dependent_RNA_helicase_mog-1	PF07717.15^E:5.7e-13	Oligonucleotide/oligosaccharide-binding_(OB)-fold	signalp_1-10	0016874;0000166;0000398;0003676;0003723;0004004;0004386;0005515;0005524;0005634;0005681;0005737;0006397;0007275;0008380;0016787;0040022	K03732;K05590;K05591;K05592;K11594;K12823;K12858;K13025;K13026;K13131;K13179;K13181;K14433;K14805;K14806;K14807;K14808;K14809;K14810;K14811;K16911;K17043;K17675;K17678;K17679;K18692;K18994;K18995;K19466;K20096;K20099;K20101;K21869	COG0513	3.6.4.13
BDIVROU_0034700.t1.1	A1L1V4^E:1.86e-05	Lysyl_oxidase_homolog_2B	PF00530.17^E:6.5e-09	Scavenger_receptor_cysteine-rich_domain	'signalp_coordsNA'	0000122;0000785;0001666;0001837;0001935;0002040;0004720;0005044;0005507;0005576;0005578;0005604;0005634;0005694;0005783;0006351;0006355;0006898;0010718;0016020;0016491;0016569;0016641;0018057;0030199;0032332;0043542;0045892;0046872;0055114;0070828;1902455	K00277;K06558;K17300;K03398	COG2242	1.4.3.13;1.-.-.-
BDIVROU_0034800.t1.1	Q38953^E:1.99e-96	Probable_pre-mRNA-splicing_factor_ATP-dependent_RNA_helicase_DEAH5	PF00271.30^E:3.4e-14	Helicase_conserved_C-terminal_domain	'signalp_coordsNA'	0000166;0000398;0003676;0003723;0004004;0004386;0005524;0005634;0005681;0005737;0006397;0008380;0016787	K03732;K05590;K05591;K05592;K11594;K12823;K12858;K13025;K13026;K13131;K13179;K13181;K14433;K14805;K14806;K14807;K14808;K14809;K14810;K14811;K16911;K17043;K17675;K17678;K17679;K18692;K18994;K18995;K19466;K20096;K20099;K20101;K21869	COG0513	3.6.4.13
BDIVROU_0035100.t1.1	Q99N89^E:1.03e-06	39S_ribosomal_protein_L43_mitochondrial	PF05047.15^E:0.00034	Mitochondrial_ribosomal_protein_L51_/_S25_/_CI-B8_domain	'signalp_coordsNA'	0036065;0003723;0003735;0005739;0005762;0005840;0006412;0030529	K02863;K02864;K02867;K02871;K02874;K02876;K02878;K02879;K02881;K02884;K02886;K02887;K02888;K02890;K02892;K02895;K02899;K02902;K02906;K02907;K02911;K02913;K02914;K02916;K02919;K02926;K02931;K02933;K02935;K02939;K17418;K17419;K17420;K17421;K17422;K17423;K17424;K17425;K17426;K17427;K17428;K17429;K17430;K17431;K17432;K17433;K17434;K17435;K17436;K17437;K17438;K17439;K17440	COG0081;COG0244;COG0080;COG0102;COG0093;COG0200;COG0197;COG0203;COG0256;COG0335;COG0090;COG0292;COG0261;COG0091;COG0089;COG0198;COG0211;COG0227;COG0087;COG1841;COG0333;COG0267;COG0230;COG0291;COG0257;COG0088;COG0094;COG0097;COG0222;COG0359	3.1.26.-
BDIVROU_0035200.t1.1	Q9XSU4^E:1.06e-63	40S_ribosomal_protein_S11	PF16205.4^E:4.3e-29	Ribosomal_S17_N-terminal	'signalp_coordsNA'	0070180;0003723;0003735;0005622;0005840;0006412;0019843;0022627;0030529	K02945;K02946;K02947;K02948;K02949;K02950;K02951;K02952;K02953;K02954;K02955;K02956;K02957;K02958;K02959;K02960;K02961;K02962;K02963;K02964;K02965;K02966;K02967;K02968;K02969;K02970;K02971;K02973;K02974;K02975;K02976;K02977;K02978;K02979;K02980;K02981;K02982;K02983;K02984;K02985;K02986;K02987;K02988;K02989;K02990;K02991;K02992;K02993;K02994;K02995;K02996;K02997;K02998	COG0539;COG0051;COG0100;COG0186;COG0048;COG1358;COG0099;COG0184;COG0199;COG0096;COG0185;COG0228;COG0103;COG1383;COG0238;COG2238;COG0052;COG0268;COG0828;COG2004;COG1998;COG2051;COG2053;COG0098;COG0092;COG1890;COG0522;COG1471;COG0049;COG0360;COG2125;COG2007	'ecsNA'
BDIVROU_0035400.t1.1	O00233^E:8.09e-21	26S_proteasome_non-ATPase_regulatory_subunit_9	'pfam_NA'^E:'pfam_evalNA'	'pfam_prodNA'	'signalp_coordsNA'	0003713;0005515;0005634;0005737;0032024;0043425;0045893;0046676;0070682	'keggNA'	'cogNA'	'ecsNA'
BDIVROU_0035800.t1.1	Q98ST5^E:2.28e-04	Cysteine-rich_secretory_protein_LCCL_domain-containing_1	PF03815.18^E:1.1e-51	LCCL_domain	signalp_1-16	0016021;0005576	'keggNA'	'cogNA'	'ecsNA'
BDIVROU_0036200.t1.1	Q9Y5N5^E:3.11e-13	HemK_methyltransferase_family_member_2	'pfam_NA'^E:'pfam_evalNA'	'pfam_prodNA'	signalp_1-19	0016746;0003676;0005515;0005737;0006479;0008168;0008276;0008757;0016740;0032259	'keggNA'	'cogNA'	'ecsNA'
BDIVROU_0036400.t1.1	P24782^E:0.0	ATP-dependent_RNA_helicase_dbp2	PF00270.28^E:7.1e-49	DEAD/DEAH_box_helicase	'signalp_coordsNA'	0000166;0000184;0003676;0003723;0004004;0004386;0005524;0005634;0005730;0005737;0006364;0010501;0016787;0042254	K03732;K05590;K05591;K05592;K11594;K12823;K12858;K13025;K13026;K13131;K13179;K13181;K14433;K14805;K14806;K14807;K14808;K14809;K14810;K14811;K16911;K17043;K17675;K17678;K17679;K18692;K18994;K18995;K19466;K20096;K20099;K20101;K21869	COG0513	3.6.4.13
BDIVROU_0036700.t1.1	A9BBV5^E:1.26e-13	Probable_cytosol_aminopeptidase	PF00883.20^E:5.1e-63	Cytosol_aminopeptidase_family_catalytic_domain	'signalp_coordsNA'	0016874;0004177;0005622;0005737;0006508;0008233;0008235;0016787;0019538;0030145;0046872	K01261;K01262;K14208;K18530	COG1363;COG0006	3.4.11.7;3.4.11.9;3.4.11.-
BDIVROU_0036800.t1.1	'spNA'^E:'sp_evalNA'	'sp_prodNA'	PF09717.9^E:7.3e-31	Plasmodium_falciparum_domain_of_unknown_function_(CPW_WPC)	signalp_1-19	'goNA'	'keggNA'	'cogNA'	'ecNA'
BDIVROU_0036900.t1.2	GBE61475.1^E:0.0	formin-b_FMR-b	PF02181.22^E:1.15e-60,pfam13424^E:1.91e-04,pfam13424^E:5.43e-03	Formin_Homology_2_Domain,Tetratricopeptide_repeat,Tetratricopeptide_repeat	'signalp_coordsNA'	0030036;0003779;0005522;0016043;0017048	K11238;K17971	'cogNA'	'ecsNA'
BDIVROU_0037100.t1.1	A6NHQ2^E:4.01e-08	rRNA/tRNA_2'-O-methyltransferase_fibrillarin-like_protein_1	PF01269.16^E:5.1e-57	Fibrillarin	'signalp_coordsNA'	0045859;0000494;0003723;0005634;0005730;0006364;0008033;0008168;0008649;0015030;0016740;0030529;0031167;0031428;0032040;0032259;1990258;1990259	'keggNA'	'cogNA'	'ecsNA'
BDIVROU_0037200.t1.1	'spNA'^E:'sp_evalNA'	'sp_prodNA'	PF04858.12^E:0.00018	TH1_protein	'signalp_coordsNA'	'goNA'	'keggNA'	'cogNA'	'ecNA'
BDIVROU_0037300.t1.1	'spNA'^E:'sp_evalNA'	'sp_prodNA'	PF08702.9^E:0.00084	Fibrinogen_alpha/beta_chain_family	'signalp_coordsNA'	'goNA'	'keggNA'	'cogNA'	'ecNA'
BDIVROU_0037400.t1.1	Q6ZWB6^E:2.55e-09	BTB/POZ_domain-containing_protein_KCTD8	PF02214.21^E:4.2e-12	BTB/POZ_domain	'signalp_coordsNA'	0016310;0005886;0008277;0016020;0030054;0042734;0043235;0045202;0045211;0051260	K10999	'cogNA'	2.4.1.12
BDIVROU_0037500.t1.1	Q09461^E:1.60e-20	Uncharacterized_mitochondrial_carrier_C16C10.1	PF00153.26^E:5.6e-18	Mitochondrial_carrier_protein	'signalp_coordsNA'	0045762;0005739;0005743;0006839;0016020;0016021;0022857;0055085	'keggNA'	'cogNA'	'ecsNA'
BDIVROU_0037600.t1.1	Q9FGW5^E:1.05e-104	Cyclin-dependent_kinase_G1	PF00069.24^E:1.7e-71	Protein_kinase_domain	'signalp_coordsNA'	0016021;0000166;0004672;0004674;0004693;0005515;0005524;0005634;0005681;0006397;0006468;0007346;0008380;0010468;0016301;0016310;0016607;0016740;0051321	K00870;K00916;K02087;K02088;K02089;K02090;K02202;K02206;K02208;K02211;K02449;K04563;K06667;K07760;K08819;K08820;K08821;K15562;K15594;K15595;K15596	COG0515	2.7.1.37;2.7.11.22;2.7.11.23
BDIVROU_0038100.t1.1	Q5ZK33^E:5.85e-51	Mitochondrial_proton/calcium_exchanger_protein	PF07766.12^E:1.4e-81	LETM1-like_protein	'signalp_coordsNA'	0016021;0005506;0005509;0005739;0005743;0006811;0006816;0006851;0006875;0015297;0015369;0016020;0016705;0020037;0034214;0043022;0046872;0051260;0051560;0055114;0099093	K03327	COG0534	'ecsNA'
BDIVROU_0038200.t1.1	P53860^E:2.25e-18	Phosphatidylinositol_transfer_protein_PDR16	PF00650.19^E:1.3e-24	CRAL/TRIO_domain	'signalp_coordsNA'	0071051;0005783;0005789;0005811;0006869;0008526;0008654;0015914;0016020;0016126;0031090;0042493;0042802;0043231	'keggNA'	'cogNA'	'ecsNA'
BDIVROU_0038300.t1.1	'spNA'^E:'sp_evalNA'	'sp_prodNA'	PF01145.24^E:5.7e-05	SPFH_domain_/_Band_7_family	'signalp_coordsNA'	'goNA'	'keggNA'	'cogNA'	'ecNA'
BDIVROU_0038400.t1.1	A5D9C6^E:4.69e-07	Repressor_of_RNA_polymerase_III_transcription_MAF1_homolog	PF09174.9^E:8.8e-19	Maf1_regulator	'signalp_coordsNA'	0006355;0000994;0001030;0001031;0001032;0005622;0005634;0005730;0005737;0006351;0016480;0043231	'keggNA'	'cogNA'	'ecsNA'
BDIVROU_0038700.t1.1	O04266^E:2.51e-77	GTP-binding_protein_SAR1A	PF00025.20^E:5.4e-56	ADP-ribosylation_factor_family	signalp_1-22	0016310;0000166;0005525;0005622;0005783;0005794;0006886;0015031;0016192	'keggNA'	'cogNA'	'ecsNA'
BDIVROU_0038800.t1.1	Q9PTU3^E:5.76e-38	Exportin-2	PF03378.14^E:9.3e-47	CAS/CSE_protein_C-terminus	signalp_1-19	0043565;0005634;0005737;0006886;0008536;0015031	K12172;K15304;K15306;K18755;K20221;K20222;K20223;K20224	COG5215;COG5656	'ecsNA'
BDIVROU_0038900.t1.1	'spNA'^E:'sp_evalNA'	'sp_prodNA'	PF09717.9^E:6.6e-23	Plasmodium_falciparum_domain_of_unknown_function_(CPW_WPC)	signalp_1-28	'goNA'	'keggNA'	'cogNA'	'ecNA'
BDIVROU_0039000.t1.1	P0DKL6^E:0.0	Spliceosome-associated_protein_130_B	PF10433.8^E:3.5e-137	Mono-functional_DNA-alkylating_methyl_methanesulfonate_N-term	'signalp_coordsNA'	0003676;0005634	'keggNA'	'cogNA'	'ecsNA'
BDIVROU_0039100.t2.1	P0DKL6^E:0.0	Spliceosome-associated_protein_130_B	PF10433.8^E:1.1e-137	Mono-functional_DNA-alkylating_methyl_methanesulfonate_N-term	'signalp_coordsNA'	0003676;0005634	'keggNA'	'cogNA'	'ecsNA'
BDIVROU_0039200.t1.1	P43487^E:1.55e-34	Ran-specific_GTPase-activating_protein	PF00638.17^E:5.4e-40	RanBP1_domain	'signalp_coordsNA'	0046677;0000082;0005096;0005515;0005813;0006405;0006511;0006606;0007051;0043547;0046604;0046907;0050790	K04352;K05732;K07524;K08013;K08052;K08053;K08773;K12367;K12380;K12480;K13708;K13709;K13736;K15837;K15838;K15839;K17630;K17631;K17632;K17633;K17634;K17697;K17700;K17701;K17702;K17703;K17708;K17902;K17933;K18154;K18341;K18469;K18470;K19839;K19840;K19844;K19845;K19944;K19945;K19951;K19953;K20071;K20122;K20130;K20133;K20134;K20165;K20166;K20167;K20168;K20176;K20242;K20284;K20315;K20360;K20372;K20396;…	COG5422;COG5210	'ecsNA'
BDIVROU_0039300.t1.1	Q9LEY9^E:6.33e-23	H/ACA_ribonucleoprotein_complex_subunit_2-like_protein	PF01248.25^E:6.6e-16	Ribosomal_protein_L7Ae/L30e/S12e/Gadd45_family	'signalp_coordsNA'	0000469;0000470;0003723;0005634;0005730;0005732;0006364;0006412;0030515;0030529;0031118;0031120;0031429;0034513;0042254;0022625	K02863;K02864;K02865;K02866;K02867;K02868;K02869;K02870;K02871;K02872;K02873;K02874;K02875;K02876;K02877;K02878;K02879;K02880;K02881;K02882;K02883;K02884;K02885;K02886;K02887;K02888;K02889;K02890;K02891;K02892;K02893;K02894;K02895;K02896;K02897;K02898;K02899;K02900;K02901;K02902;K02903;K02904;K02905;K02906;K02907;K02908;K02909;K02910;K02911;K02912;K02913;K02914;K02915;K02916;K02917;K02918;K02919;…	COG0081;COG0244;COG0197;COG0080;COG0094;COG2058;COG0102;COG0093;COG2163;COG0200;COG1632;COG0203;COG0256;COG2157;COG1727;COG0335;COG2147;COG0090;COG0292;COG0261;COG2139;COG0091;COG0089;COG0198;COG2075;COG1825;COG0211;COG0227;COG0255;COG0087;COG1841;COG1911;COG0254;COG2097;COG0333;COG1717;COG0267;COG0230;COG2174;COG0291;COG2451;COG0257;COG1997;COG2126;COG2167;COG0088;COG1552;COG1631;COG0097;COG0222…	'ecsNA'
BDIVROU_0039400.t1.1	Q8I1N6^E:3.57e-34	AP2/ERF_domain-containing_protein_PFD0985w	PF00847.19^E:1.1e-14	AP2_domain	'signalp_coordsNA'	0051603;0003677;0003700;0005634;0006351;0006355	'keggNA'	'cogNA'	'ecsNA'
BDIVROU_0039500.t1.1	Q8DJ40^E:0.0	Chaperone_protein_ClpB_1	PF07724.13^E:1.2e-54	AAA_domain_(Cdc48_subfamily)	'signalp_coordsNA'	0016021;0000166;0005524;0005737;0009408;0016485;0019538	'keggNA'	'cogNA'	'ecsNA'
BDIVROU_0039600.t1.1	Q9P0U3^E:4.14e-41	Sentrin-specific_protease_1	PF02902.18^E:6.1e-34	Ulp1_protease_family_C-terminal_catalytic_domain	'signalp_coordsNA'	0050856;0005515;0005634;0005737;0006508;0008233;0008234;0010724;0016787;0016926;0032435;0045944;0070140	'keggNA'	'cogNA'	'ecsNA'
BDIVROU_0039700.t1.1	'spNA'^E:'sp_evalNA'	'sp_prodNA'	PF03371.14^E:0.00033	PRP38_family	'signalp_coordsNA'	'goNA'	'keggNA'	'cogNA'	'ecNA'
BDIVROU_0039900.t1.1	Q7XUW5^E:2.80e-08	23.2_kDa_heat_shock_protein	PF00011.20^E:4.6e-13	Hsp20/alpha_crystallin_family	'signalp_coordsNA'	0071805;0005783;0009408	'keggNA'	'cogNA'	'ecsNA'
BDIVROU_0040000.t1.1	A6SY74^E:3.22e-45	ATP-dependent_Clp_protease_proteolytic_subunit	PF00574.22^E:1.4e-45	Clp_protease	signalp_1-10	0051301;0004252;0005737;0006508;0008233;0008236;0016787	'keggNA'	'cogNA'	'ecsNA'
BDIVROU_0040100.t1.1	'spNA'^E:'sp_evalNA'	'sp_prodNA'	PF13385.5^E:7.5e-10	Concanavalin_A-like_lectin/glucanases_superfamily	signalp_1-22	'goNA'	'keggNA'	'cogNA'	'ecNA'
BDIVROU_0040200.t1.1	Q5F3X4^E:0.0	116_kDa_U5_small_nuclear_ribonucleoprotein_component	PF00009.26^E:1.7e-33	Elongation_factor_Tu_GTP_binding_domain	'signalp_coordsNA'	0008270;0000166;0003924;0005525;0005634;0005654;0005681;0005829;0006397;0008380;0015030;0016607;0031012;0046540;0071013	K03864	'cogNA'	3.6.5.2
BDIVROU_0040300.t1.1	Q9UTN2^E:5.31e-18	Uncharacterized_protein_C139.01c	PF12246.7^E:3.2e-32	Temperature_dependent_protein_affecting_M2_dsRNA_replication	'signalp_coordsNA'	1990557;0004518;0004519;0004520;0006281;0016787;0046872;0090305	K01173;K15049;K15050;K15051	COG1864	'ecsNA'
BDIVROU_0040400.t1.1	'spNA'^E:'sp_evalNA'	'sp_prodNA'	PF12314.7^E:1.8e-28	Inner_membrane_complex_protein	'signalp_coordsNA'	'goNA'	'keggNA'	'cogNA'	'ecNA'
BDIVROU_0040500.t1.1	P55828^E:7.16e-25	40S_ribosomal_protein_S20	PF00338.21^E:3.3e-12	Ribosomal_protein_S10p/S20e	'signalp_coordsNA'	0030529;0003723;0003735;0005622;0005840;0006412;0015935	'keggNA'	'cogNA'	'ecsNA'
BDIVROU_0040600.t1.1	Q8H1F6^E:2.52e-28	DAR_GTPase_3_chloroplastic	PF01926.22^E:3.7e-13	50S_ribosome-binding_GTPase	'signalp_coordsNA'	0046872;0000166;0003924;0005525;0009507;0009536;0042254	K03864	'cogNA'	3.6.5.2
BDIVROU_0041100.t1.1	Q8RWB1^E:2.02e-11	Pre-mRNA_splicing_factor_SR-like_1	PF03371.14^E:1.4e-17	PRP38_family	signalp_1-52	0003676;0005634;0005681;0006397;0008380;0071011	'keggNA'	'cogNA'	'ecsNA'
BDIVROU_0041300.t1.1	'spNA'^E:'sp_evalNA'	'sp_prodNA'	PF03941.14^E:0.00017	Inner_centromere_protein_ARK_binding_region	signalp_1-21	'goNA'	'keggNA'	'cogNA'	'ecNA'
BDIVROU_0041600.t1.1	P33892^E:1.14e-04	eIF-2-alpha_kinase_activator_GCN1	'pfam_NA'^E:'pfam_evalNA'	'pfam_prodNA'	signalp_1-10	0005515;0005737;0006417;0019887;0019901;0031369;0033554;0033674;0043022;0045859	'keggNA'	'cogNA'	'ecsNA'
BDIVROU_0041700.t2.1	E9PVA8^E:3.91e-38	eIF-2-alpha_kinase_activator_GCN1	PF13513.5^E:1.7e-08	HEAT-like_repeat	signalp_1-20	0046872;0003723;0005515;0005737;0005829;0006417;0016020;0019887;0019901;0033554;0033674;0043022;0045296;0045859	K02105;K05691;K18266;K20165	'cogNA'	'ecsNA'
BDIVROU_0041800.t1.1	Q6PGF2^E:4.02e-04	MORN_repeat-containing_protein_4	PF02493.19^E:2.4e-09	MORN_repeat	'signalp_coordsNA'	0016021;0005515;0005737;0032420;0032433;0042995	'keggNA'	'cogNA'	'ecsNA'
BDIVROU_0041900.t1.1	Q9SEI3^E:0.0	26S_proteasome_regulatory_subunit_10B_homolog_A	PF00004.28^E:7.8e-42	ATPase_family_associated_with_various_cellular_activities_(AAA)	'signalp_coordsNA'	1901800;0000166;0000502;0005524;0005634;0005737;0016787;0017025;0030163;0030433;0031595;0031597;0036402;0045899	'keggNA'	'cogNA'	'ecsNA'
BDIVROU_0042000.t1.1	Q2HJH6^E:7.49e-28	U5_small_nuclear_ribonucleoprotein_40_kDa_protein	PF00400.31^E:1.6e-18	WD_domain_G-beta_repeat	signalp_1-28	0003723;0005634;0005681;0005682;0006397;0008380;0071011;0071013	'keggNA'	'cogNA'	'ecsNA'
BDIVROU_0042300.t1.1	Q9C9R3^E:1.06e-24	Multifunctional_methyltransferase_subunit_TRM112-like_protein_At1g78190	PF03966.15^E:5.1e-12	Trm112p-like_protein	signalp_1-19	0019904;0005515;0018364;0030488;0070476	'keggNA'	'cogNA'	'ecsNA'
BDIVROU_0042400.t1.1	Q6NPN3^E:5.92e-04	Zinc_finger_CCCH_domain-containing_protein_58	PF00642.23^E:1.6e-08	Zinc_finger_C-x8-C-x5-C-x3-H_type_(and_similar)	'signalp_coordsNA'	0055114;0003677;0005634;0046872	'keggNA'	'cogNA'	'ecsNA'
BDIVROU_0042500.t1.1	Q803U7^E:1.60e-46	Exonuclease_1	PF00867.17^E:3.3e-22	XPG_I-region	'signalp_coordsNA'	0071918;0003677;0003824;0004518;0004519;0004527;0005634;0006281;0006298;0006310;0006974;0016787;0016788;0035312;0045145;0046872;0048256;0090305	K01173;K15049;K15050;K15051;K07464;K17815;K04799;K15338	COG1864;COG1468;COG0258	3.1.12.1;3.1.-.-;3.-.-.-
BDIVROU_0042800.t1.1	'spNA'^E:'sp_evalNA'	'sp_prodNA'	PF05773.21^E:6.4e-05	RWD_domain	'signalp_coordsNA'	'goNA'	'keggNA'	'cogNA'	'ecNA'
BDIVROU_0042900.t1.1	Q39618^E:7.94e-14	SF-assemblin	PF06705.10^E:7.5e-39	SF-assemblin/beta_giardin	'signalp_coordsNA'	0055114;0005200;0005737;0005856;0005874;0007010	K07374;K07375;K10389;K10390;K10391	'cogNA'	'ecsNA'
BDIVROU_0043000.t1.1	Q9C1X0^E:5.35e-32	Uncharacterized_WD_repeat-containing_protein_C713.05	PF00400.31^E:7.9e-18	WD_domain_G-beta_repeat	'signalp_coordsNA'	0071897;0005634;0005737;0045292	'keggNA'	'cogNA'	'ecsNA'
BDIVROU_0043100.t1.1	Q55ED1^E:1.66e-08	Probable_nucleosome_assembly_protein	PF00956.17^E:1.2e-18	Nucleosome_assembly_protein_(NAP)	'signalp_coordsNA'	0005634;0005737;0006334;0042393	'keggNA'	'cogNA'	'ecsNA'
BDIVROU_0043200.t1.1	Q6NX08^E:6.56e-05	Ribosome_biogenesis_protein_wdr12	PF00400.31^E:3.2e-12	WD_domain_G-beta_repeat	'signalp_coordsNA'	0000460;0000463;0000466;0000470;0005634;0005654;0005730;0006364;0008283;0030687;0042254;0070545	'keggNA'	'cogNA'	'ecsNA'
BDIVROU_0043300.t2.1	P49695^E:4.60e-06	Probable_serine/threonine-protein_kinase_PkwA	PF00400.31^E:7.6e-13	WD_domain_G-beta_repeat	'signalp_coordsNA'	0000166;0004672;0004674;0005524;0006468;0016301;0016310;0016740	K00870	COG0515	2.7.1.37
BDIVROU_0043600.t1.1	O60344^E:2.07e-13	Endothelin-converting_enzyme_2	'pfam_NA'^E:'pfam_evalNA'	'pfam_prodNA'	'signalp_coordsNA'	0090630;0000139;0003824;0004222;0005515;0005794;0006508;0007420;0007507;0008152;0008168;0008233;0008237;0010002;0016020;0016021;0016486;0016740;0016787;0032259;0046872	K20004	'cogNA'	'ecsNA'
BDIVROU_0043900.t1.1	P67158^E:1.81e-06	UPF0073_membrane_protein_Mb1114c	'pfam_NA'^E:'pfam_evalNA'	'pfam_prodNA'	'signalp_coordsNA'	0019835;0005886;0016020;0016021	K10999	'cogNA'	2.4.1.12
BDIVROU_0044000.t1.1	Q5RBV0^E:4.75e-06	Importin_subunit_alpha-7	'pfam_NA'^E:'pfam_evalNA'	'pfam_prodNA'	'signalp_coordsNA'	0097726;0005634;0005737;0006606;0008565;0015031	K21870;K14290;K14293;K18727;K18752;K18755;K20221;K20222;K20223;K20224;K20361	COG5101;COG5215;COG5656	'ecsNA'
BDIVROU_0044300.t1.1	'spNA'^E:'sp_evalNA'	'sp_prodNA'	PF08373.9^E:0.00015	RAP_domain	'signalp_coordsNA'	'goNA'	'keggNA'	'cogNA'	'ecNA'
BDIVROU_0044500.t1.1	P40526^E:1.73e-07	Polyprenol_reductase	PF02544.15^E:2.6e-10	3-oxo-5-alpha-steroid_4-dehydrogenase	'signalp_coordsNA'	0042254;0003865;0005737;0005783;0005789;0006486;0006629;0016020;0016021;0016491;0016627;0055114;0102389	K00250;K16051;K03398	COG1053;COG2242	1.3.99.5;1.-.-.-
BDIVROU_0044700.t1.1	Q9DGD3^E:6.19e-26	Cyclin-dependent_kinase_1	PF00069.24^E:6.1e-17	Protein_kinase_domain	'signalp_coordsNA'	0046872;0000166;0004672;0004674;0004693;0005524;0005634;0005737;0005815;0005856;0006468;0007049;0008353;0009794;0016301;0016310;0016740;0051301	K00870;K00916;K02087;K02088;K02089;K02090;K02202;K02206;K02208;K02211;K02449;K04563;K06667;K07760;K08819;K08820;K08821;K15562;K15594;K15595;K15596	COG0515	2.7.1.37;2.7.11.22;2.7.11.23
BDIVROU_0044800.t1.1	'spNA'^E:'sp_evalNA'	'sp_prodNA'	PF03815.18^E:2.3e-05	LCCL_domain	'signalp_coordsNA'	'goNA'	'keggNA'	'cogNA'	'ecNA'
BDIVROU_0044900.t1.1	'spNA'^E:'sp_evalNA'	'sp_prodNA'	PF00652.21^E:4.5e-11	Ricin-type_beta-trefoil_lectin_domain	'signalp_coordsNA'	'goNA'	'keggNA'	'cogNA'	'ecNA'
BDIVROU_0045000.t1.1	Q9HC10^E:5.06e-06	Otoferlin	PF00168.29^E:9.5e-10	C2_domain	'signalp_coordsNA'	0005509;0005783;0005789;0005886;0007605;0016020;0016021;0016079;0016323;0030054;0030672;0031410;0045202	K10999	'cogNA'	2.4.1.12
BDIVROU_0045100.t1.1	Q8I8U2^E:1.72e-103	AP-1_complex_subunit_gamma	PF01602.19^E:8.7e-86	Adaptin_N_terminal_region	'signalp_coordsNA'	0007608;0005515;0005794;0005829;0006886;0008565;0015031;0016020;0016192;0030117;0030131;0030276;0030665;0031410	K14290;K14293;K18727;K18752;K18755;K20221;K20222;K20223;K20224;K20361	COG5101;COG5215;COG5656	'ecsNA'
BDIVROU_0045200.t1.1	'spNA'^E:'sp_evalNA'	'sp_prodNA'	PF08514.10^E:3.7e-06	STAG_domain	'signalp_coordsNA'	'goNA'	'keggNA'	'cogNA'	'ecNA'
BDIVROU_0045500.t1.1	Q478W6^E:1.60e-08	UPF0235_protein_Daro_3887	PF02594.15^E:4.3e-12	Uncharacterised_ACR_YggU_family_COG1872	'signalp_coordsNA'	'goNA'	'keggNA'	'cogNA'	'ecsNA'
BDIVROU_0045600.t1.1	O14463^E:1.80e-14	Thioredoxin-1	PF00085.19^E:2.1e-15	Thioredoxin	'signalp_coordsNA'	0030529;0004791;0005515;0006662;0015035;0016671;0045454;0047134;0055114;0061692	K00384;K22182;K05905	COG0492	1.8.1.9;1.8.1.8
BDIVROU_0045700.t1.1	Q8H0U4^E:1.81e-92	Transportin-1	PF02985.21^E:4.4e-15	HEAT_repeat	'signalp_coordsNA'	0000060;0005515;0005634;0005654;0005737;0006607;0006610;0006886;0008139;0008536;0015031;0031965;0034399;0035280	K14293;K18727;K18752;K20221;K20222;K12172;K15304;K15306;K18755;K20223;K20224	COG5215;COG5656	'ecsNA'
BDIVROU_0045800.t2.1	Q99LG2^E:2.51e-18	Transportin-2	'pfam_NA'^E:'pfam_evalNA'	'pfam_prodNA'	signalp_1-19	0016021;0000060;0005515;0005634;0005737;0006607;0006610;0006886;0008139;0008536;0008565;0015031;0031965;0034399	K14293;K18727;K18752;K20221;K20222;K12172;K15304;K15306;K18755;K20223;K20224;K14290;K20361	COG5215;COG5656;COG5101	'ecsNA'
BDIVROU_0045900.t3.1	Q99LG2^E:3.38e-48	Transportin-2	'pfam_NA'^E:'pfam_evalNA'	'pfam_prodNA'	'signalp_coordsNA'	0016021;0000060;0005515;0005634;0005737;0006607;0006610;0006886;0008139;0008536;0008565;0015031;0031965;0034399	K14293;K18727;K18752;K20221;K20222;K12172;K15304;K15306;K18755;K20223;K20224;K14290;K20361	COG5215;COG5656;COG5101	'ecsNA'
BDIVROU_0046000.t4.1	Q99LG2^E:3.23e-62	Transportin-2	PF13513.5^E:6.1e-08	HEAT-like_repeat	'signalp_coordsNA'	0016021;0000060;0005515;0005634;0005737;0006607;0006610;0006886;0008139;0008536;0008565;0015031;0031965;0034399	K14293;K18727;K18752;K20221;K20222;K12172;K15304;K15306;K18755;K20223;K20224;K14290;K20361	COG5215;COG5656;COG5101	'ecsNA'
BDIVROU_0046100.t5.1	Q8H0U4^E:2.94e-77	Transportin-1	PF02985.21^E:3.6e-15	HEAT_repeat	'signalp_coordsNA'	0000060;0005515;0005634;0005654;0005737;0006607;0006610;0006886;0008139;0008536;0015031;0031965;0034399;0035280	K14293;K18727;K18752;K20221;K20222;K12172;K15304;K15306;K18755;K20223;K20224	COG5215;COG5656	'ecsNA'
BDIVROU_0046300.t1.1	Q27549^E:0.0	Acetyl-coenzyme_A_synthetase	PF00501.27^E:1.7e-89	AMP-binding_enzyme	'signalp_coordsNA'	0032549;0000166;0003824;0003987;0005524;0008152;0016208;0016874;0019427	K01895	COG0365	6.2.1.1
BDIVROU_0046400.t1.1	Q95XU6^E:1.06e-11	Zinc_finger_CCCH_domain-containing_protein_14	PF14608.5^E:3e-12	RNA-binding_Nab2-type_zinc_finger	'signalp_coordsNA'	0016021;0005515;0005634;0005737;0006397;0008143;0016607;0043488;0046872;1900364	K17843	COG5176	'ecsNA'
BDIVROU_0046600.t1.1	P53809^E:4.82e-10	Phosphatidylcholine_transfer_protein	PF01852.18^E:1.4e-06	START_domain	'signalp_coordsNA'	0031210;0005737;0006869;0008203;0008289;0008525;0015914	K09025;K08761	'cogNA'	'ecsNA'
BDIVROU_0046700.t2.1	P53809^E:1.61e-08	Phosphatidylcholine_transfer_protein	'pfam_NA'^E:'pfam_evalNA'	'pfam_prodNA'	'signalp_coordsNA'	0031210;0005737;0006869;0008203;0008289;0008525;0015914	K09025;K08761	'cogNA'	'ecsNA'
BDIVROU_0046900.t1.1	A0A0P0XB70^E:1.25e-44	Protein_mago_nashi_homolog_1	PF02792.13^E:1.3e-43	Mago_nashi_protein	signalp_1-32	0030246;0000184;0003723;0005634;0005737;0006397;0006417;0008380;0051028	'keggNA'	'cogNA'	'ecsNA'
BDIVROU_0047100.t1.1	Q93ZB7^E:9.11e-06	Transcription_factor_GTE11	PF00439.24^E:3.6e-15	Bromodomain	'signalp_coordsNA'	0005515;0005634;0006351;0006355	'keggNA'	'cogNA'	'ecsNA'
BDIVROU_0047200.t2.1	Q93ZB7^E:1.59e-06	Transcription_factor_GTE11	PF00439.24^E:2e-15	Bromodomain	'signalp_coordsNA'	0005515;0005634;0006351;0006355	'keggNA'	'cogNA'	'ecsNA'
BDIVROU_0047400.t1.1	Q9LYG9^E:1.92e-15	Mechanosensitive_ion_channel_protein_10	PF00924.17^E:9.4e-17	Mechanosensitive_ion_channel	'signalp_coordsNA'	0016310;0005886;0006811;0016020;0016021;0034220;0055085	K10999	'cogNA'	2.4.1.12
BDIVROU_0047500.t1.1	'spNA'^E:'sp_evalNA'	'sp_prodNA'	PF00847.19^E:9.1e-19	AP2_domain	'signalp_coordsNA'	'goNA'	'keggNA'	'cogNA'	'ecNA'
BDIVROU_0047600.t1.1	A7SWH1^E:2.52e-60	Pescadillo_homolog	PF06732.10^E:2.3e-86	Pescadillo_N-terminus	'signalp_coordsNA'	0030154;0000463;0003723;0005634;0005654;0005730;0006364;0042254;0070545	'keggNA'	'cogNA'	'ecsNA'
BDIVROU_0047700.t1.1	Q91918^E:1.34e-140	DNA_repair_protein_RAD51_homolog_A	PF08423.10^E:5.8e-115	Rad51	'signalp_coordsNA'	1990426;0000150;0000166;0000228;0000724;0000730;0003677;0003690;0003697;0005524;0005634;0005737;0006259;0006281;0006974;0008094;0043142	'keggNA'	'cogNA'	'ecsNA'
BDIVROU_0047800.t1.1	Q9LYG9^E:1.47e-12	Mechanosensitive_ion_channel_protein_10	PF00924.17^E:1.9e-11	Mechanosensitive_ion_channel	'signalp_coordsNA'	0016310;0005886;0006811;0016020;0016021;0034220;0055085	K10999	'cogNA'	2.4.1.12
BDIVROU_0048000.t1.1	Q96ST2^E:1.27e-19	Protein_IWS1_homolog	PF08711.10^E:0.00019	TFIIS_helical_bundle-like_domain	'signalp_coordsNA'	0016310;0005515;0005634;0006351;0006355;0006397;0008380;0032784;0051028	'keggNA'	'cogNA'	'ecsNA'
BDIVROU_0048300.t1.1	O24412^E:2.87e-49	26S_proteasome_non-ATPase_regulatory_subunit_7_homolog_A	PF01398.20^E:4e-26	JAB1/Mov34/MPN/PAD-1_ubiquitin_protease	signalp_1-36	0000502;0002376;0005838;0043161;0045087	'keggNA'	'cogNA'	'ecsNA'
BDIVROU_0048400.t1.1	A9UNU6^E:1.13e-77	Bystin	PF05291.10^E:7.9e-94	Bystin	'signalp_coordsNA'	0046872;0005634;0005730;0042254	'keggNA'	'cogNA'	'ecsNA'
BDIVROU_0048600.t1.1	Q03387^E:9.82e-21	Eukaryotic_translation_initiation_factor_isoform_4G-1	PF02854.18^E:1.7e-26	MIF4G_domain	'signalp_coordsNA'	0065009;0003723;0003743;0006412;0006413;0006417;0009615;0046740	K02518;K02519;K02520;K03113;K03236;K03237;K03238;K03239;K03240;K03241;K03242;K03243;K03244;K03245;K03246;K03247;K03248;K03249;K03250;K03251;K03252;K03253;K03254;K03257;K03258;K03259;K03260;K03262;K03263;K03264;K03680;K03754;K15026;K15027;K15028;K15029;K15030	COG0361;COG0532;COG0290;COG0023;COG1093;COG1601;COG0182;COG1208;COG0050;COG0231;COG1976;COG1184;COG5354	'ecsNA'
BDIVROU_0048700.t2.1	Q93ZT6^E:1.35e-24	Eukaryotic_translation_initiation_factor_isoform_4G-1	PF02854.18^E:1.1e-27	MIF4G_domain	'signalp_coordsNA'	0003723;0003743;0006412;0006413;0006417	K02518;K02519;K02520;K03113;K03236;K03237;K03238;K03239;K03240;K03241;K03242;K03243;K03244;K03245;K03246;K03247;K03248;K03249;K03250;K03251;K03252;K03253;K03254;K03257;K03258;K03259;K03260;K03262;K03263;K03264;K03680;K03754;K15026;K15027;K15028;K15029;K15030	COG0361;COG0532;COG0290;COG0023;COG1093;COG1601;COG0182;COG1208;COG0050;COG0231;COG1976;COG1184;COG5354	'ecsNA'
BDIVROU_0048800.t3.1	Q03387^E:1.97e-18	Eukaryotic_translation_initiation_factor_isoform_4G-1	PF02854.18^E:8.4e-21	MIF4G_domain	'signalp_coordsNA'	0065009;0003723;0003743;0006412;0006413;0006417;0009615;0046740	K02518;K02519;K02520;K03113;K03236;K03237;K03238;K03239;K03240;K03241;K03242;K03243;K03244;K03245;K03246;K03247;K03248;K03249;K03250;K03251;K03252;K03253;K03254;K03257;K03258;K03259;K03260;K03262;K03263;K03264;K03680;K03754;K15026;K15027;K15028;K15029;K15030	COG0361;COG0532;COG0290;COG0023;COG1093;COG1601;COG0182;COG1208;COG0050;COG0231;COG1976;COG1184;COG5354	'ecsNA'
BDIVROU_0048900.t1.1	B7K0A6^E:9.24e-28	Peptide_chain_release_factor_2	PF03462.17^E:6.2e-13	PCRF_domain	'signalp_coordsNA'	0016021;0003747;0005737;0006412;0006415;0016149	K02835;K02836;K02837;K03265;K03266;K03267	COG0216;COG1186;COG0480;COG1503	'ecsNA'
BDIVROU_0049000.t1.1	'spNA'^E:'sp_evalNA'	'sp_prodNA'	PF14733.5^E:7.5e-24	AP2-coincident_C-terminal	'signalp_coordsNA'	'goNA'	'keggNA'	'cogNA'	'ecNA'
BDIVROU_0049200.t1.1	Q5RHY1^E:3.07e-10	Protein_MCM10_homolog	PF09329.10^E:3.2e-08	Primase_zinc_finger	signalp_1-19	0048244;0003677;0003688;0003697;0005634;0006260;0006270;0006974;0031298;0046872	K00477	'cogNA'	1.14.11.18
BDIVROU_0049300.t2.1	Q5RHY1^E:3.05e-10	Protein_MCM10_homolog	PF09329.10^E:1.1e-08	Primase_zinc_finger	signalp_1-28	0048244;0003677;0003688;0003697;0005634;0006260;0006270;0006974;0031298;0046872	K00477	'cogNA'	1.14.11.18
BDIVROU_0049500.t1.1	O74879^E:6.86e-21	Ribosome_biogenesis_protein_enp2_homolog	PF08159.11^E:5.3e-05	NUC153_domain	'signalp_coordsNA'	0097502;0005634;0005730;0006364;0030686;0042254;0042274	'keggNA'	'cogNA'	'ecsNA'
BDIVROU_0049600.t1.1	Q9BSC4^E:1.20e-12	Nucleolar_protein_10	'pfam_NA'^E:'pfam_evalNA'	'pfam_prodNA'	'signalp_coordsNA'	0006355;0005634;0005730	'keggNA'	'cogNA'	'ecsNA'
BDIVROU_0049700.t1.1	Q92609^E:1.69e-25	TBC1_domain_family_member_5	PF00566.17^E:1.5e-29	Rab-GTPase-TBC_domain	'signalp_coordsNA'	0005096;0005515;0005768;0005776;0005829;0006886;0006914;0010008;0015031;0016020;0017137;0031338;0031410;0090630	K04352;K05732;K07524;K08013;K08052;K08053;K08773;K12367;K12380;K12480;K13708;K13709;K13736;K15837;K15838;K15839;K17630;K17631;K17632;K17633;K17634;K17697;K17700;K17701;K17702;K17703;K17708;K17902;K17933;K18154;K18341;K18469;K18470;K19839;K19840;K19844;K19845;K19944;K19945;K19951;K19953;K20071;K20122;K20130;K20133;K20134;K20165;K20166;K20167;K20168;K20176;K20242;K20284;K20315;K20360;K20372;K20396;…	COG5422;COG5210	'ecsNA'
BDIVROU_0050000.t1.1	O74534^E:5.62e-79	Protein_sly1	PF00995.22^E:2.2e-100	Sec1_family	'signalp_coordsNA'	0008121;0000149;0005737;0006886;0006904;0016192	K00411;K00414;K00415;K00416;K00417;K00418;K00419;K00420	COG0723	1.10.2.2
BDIVROU_0050100.t1.1	P61339^E:2.75e-11	Elongation_factor_Ts	PF00889.18^E:1e-25	Elongation_factor_TS	signalp_1-24	0006414;0003746;0005622;0005737;0006412	K02355;K02356;K02357;K02358;K03231;K03232;K03233;K03234;K03235;K15410	COG0480;COG0231;COG0264;COG0050;COG2092	'ecsNA'
BDIVROU_0050300.t1.1	'spNA'^E:'sp_evalNA'	'sp_prodNA'	PF00085.19^E:4.5e-06	Thioredoxin	signalp_1-21	'goNA'	'keggNA'	'cogNA'	'ecNA'
BDIVROU_0050500.t1.1	B2RS91^E:3.21e-06	RNA_polymerase_I-specific_transcription_initiation_factor_RRN3	PF05327.10^E:1e-35	RNA_polymerase_I_specific_transcription_initiation_factor_RRN3	'signalp_coordsNA'	1990830;0001042;0001164;0001180;0001181;0001701;0005634;0005730;0006351;0006355;0006356;0006361;0007000;0007028;0008283;0010976;0042254;0048872;1902254	'keggNA'	'cogNA'	'ecsNA'
BDIVROU_0050600.t2.1	B2RS91^E:4.70e-06	RNA_polymerase_I-specific_transcription_initiation_factor_RRN3	PF05327.10^E:1.3e-43	RNA_polymerase_I_specific_transcription_initiation_factor_RRN3	'signalp_coordsNA'	1990830;0001042;0001164;0001180;0001181;0001701;0005634;0005730;0006351;0006355;0006356;0006361;0007000;0007028;0008283;0010976;0042254;0048872;1902254	'keggNA'	'cogNA'	'ecsNA'
BDIVROU_0050700.t3.1	B2RS91^E:4.15e-06	RNA_polymerase_I-specific_transcription_initiation_factor_RRN3	PF05327.10^E:9.3e-44	RNA_polymerase_I_specific_transcription_initiation_factor_RRN3	'signalp_coordsNA'	1990830;0001042;0001164;0001180;0001181;0001701;0005634;0005730;0006351;0006355;0006356;0006361;0007000;0007028;0008283;0010976;0042254;0048872;1902254	'keggNA'	'cogNA'	'ecsNA'
BDIVROU_0050900.t1.1	Q92359^E:3.63e-06	Pumilio_domain-containing_protein_C6G9.14	PF00806.18^E:5.4e-53	Pumilio-family_RNA_binding_repeat	'signalp_coordsNA'	0000288;0003723;0003729;0005737	'keggNA'	'cogNA'	'ecsNA'
BDIVROU_0051000.t1.1	P0DPA1^E:5.19e-61	WD_repeat-containing_protein_DDB_G0349043	PF00400.31^E:3.7e-18	WD_domain_G-beta_repeat	signalp_1-32	'goNA'	'keggNA'	'cogNA'	'ecsNA'
BDIVROU_0051200.t1.1	Q53RK8^E:6.12e-95	DEAD-box_ATP-dependent_RNA_helicase_21	PF00270.28^E:5.1e-24	DEAD/DEAH_box_helicase	'signalp_coordsNA'	0061077;0000166;0000375;0003676;0003723;0004004;0004386;0005524;0005634;0005682;0005730;0005737;0006397;0008380;0010501;0016787;0071013	K03732;K05590;K05591;K05592;K11594;K12823;K12858;K13025;K13026;K13131;K13179;K13181;K14433;K14805;K14806;K14807;K14808;K14809;K14810;K14811;K16911;K17043;K17675;K17678;K17679;K18692;K18994;K18995;K19466;K20096;K20099;K20101;K21869	COG0513	3.6.4.13
BDIVROU_0051300.t1.1	Q8LC83^E:8.26e-39	40S_ribosomal_protein_S24-2	PF01282.18^E:2.6e-28	Ribosomal_protein_S24e	'signalp_coordsNA'	0051082;0000462;0003735;0005622;0005840;0006412;0022627;0030529	K02945;K02946;K02947;K02948;K02949;K02950;K02951;K02952;K02953;K02954;K02955;K02956;K02957;K02958;K02959;K02960;K02961;K02962;K02963;K02964;K02965;K02966;K02967;K02968;K02969;K02970;K02971;K02973;K02974;K02975;K02976;K02977;K02978;K02979;K02980;K02981;K02982;K02983;K02984;K02985;K02986;K02987;K02988;K02989;K02990;K02991;K02992;K02993;K02994;K02995;K02996;K02997;K02998	COG0539;COG0051;COG0100;COG0186;COG0048;COG1358;COG0099;COG0184;COG0199;COG0096;COG0185;COG0228;COG0103;COG1383;COG0238;COG2238;COG0052;COG0268;COG0828;COG2004;COG1998;COG2051;COG2053;COG0098;COG0092;COG1890;COG0522;COG1471;COG0049;COG0360;COG2125;COG2007	'ecsNA'
BDIVROU_0051400.t1.1	Q5R460^E:4.29e-17	Protoheme_IX_farnesyltransferase_mitochondrial	PF01040.17^E:3.5e-26	UbiA_prenyltransferase_family	signalp_1-20	0046872;0005739;0006783;0008495;0016020;0016021;0016740;0016765;0031966;0048034	K02257;K02301	COG0109	2.5.1.-
BDIVROU_0051500.t1.1	Q0APC5^E:3.12e-19	GTPase_Era	PF01926.22^E:5.6e-09	50S_ribosome-binding_GTPase	'signalp_coordsNA'	0090502;0000166;0003723;0005525;0005622;0005737;0005886;0016020;0019843;0042254	K10999	'cogNA'	2.4.1.12
BDIVROU_0051600.t1.1	Q569Z1^E:6.35e-86	Eukaryotic_translation_initiation_factor_3_subunit_B	PF08662.10^E:1e-26	Eukaryotic_translation_initiation_factor_eIF2A	'signalp_coordsNA'	0006412;0003676;0003723;0003743;0005737;0005852;0006413;0006446;0031369	K02518;K02519;K02520;K03113;K03236;K03237;K03238;K03239;K03240;K03241;K03242;K03243;K03244;K03245;K03246;K03247;K03248;K03249;K03250;K03251;K03252;K03253;K03254;K03257;K03258;K03259;K03260;K03262;K03263;K03264;K03680;K03754;K15026;K15027;K15028;K15029;K15030	COG0361;COG0532;COG0290;COG0023;COG1093;COG1601;COG0182;COG1208;COG0050;COG0231;COG1976;COG1184;COG5354	'ecsNA'
BDIVROU_0051700.t1.1	Q550F6^E:1.62e-08	Protein_doublecortin	PF05517.11^E:1.4e-10	p25-alpha	'signalp_coordsNA'	0016021;0005737;0005856;0019933;0035556	'keggNA'	'cogNA'	'ecsNA'
BDIVROU_0051800.t1.1	'spNA'^E:'sp_evalNA'	'sp_prodNA'	PF00847.19^E:5.1e-10	AP2_domain	'signalp_coordsNA'	'goNA'	'keggNA'	'cogNA'	'ecNA'
BDIVROU_0052000.t1.1	Q21755^E:4.32e-24	Nitric_oxide_synthase-interacting_protein_homolog	PF15906.4^E:3.7e-09	Zinc-finger_of_nitric_oxide_synthase-interacting_protein	'signalp_coordsNA'	0035556;0005634;0005737;0016567;0061630	'keggNA'	'cogNA'	'ecsNA'
BDIVROU_0052300.t2.1	C0SVM5^E:1.81e-08	B-box_zinc_finger_protein_19	PF00643.23^E:9.2e-08	B-box_zinc_finger	'signalp_coordsNA'	0043565;0000989;0005515;0005622;0005634;0006351;0006355;0008270;0046872	'keggNA'	'cogNA'	'ecsNA'
BDIVROU_0052401.t1.2	XP_012767354.1^E:0.0	gliding_associated_protein_40_GAP40	'pfam_NA'^E:'pfam_evalNA'	'pfam_prodNA'	signalp_1-10	0090305;0005515;0005634;0005737	'keggNA'	'cogNA'	'ecsNA'
BDIVROU_0052500.t1.1	Q05D32^E:7.40e-10	CTD_small_phosphatase-like_protein_2	PF03031.17^E:2.1e-15	NLI_interacting_factor-like_phosphatase	'signalp_coordsNA'	0005634;0004721;0006470;0016787;0016791;0030514;0046827	K01090;K15544;K15637;K17616;K17618	COG0631;COG0639	3.1.3.16;3.1.3.-
BDIVROU_0053000.t1.1	Q55DE7^E:7.84e-05	Ataxin-2_homolog	PF06741.12^E:2e-10	LsmAD_domain	'signalp_coordsNA'	0003723;0010494;0010603;0034063	'keggNA'	'cogNA'	'ecsNA'
BDIVROU_0053100.t1.1	Q54EG3^E:4.10e-76	40S_ribosomal_protein_S14	PF00411.18^E:2.2e-46	Ribosomal_protein_S11	signalp_1-19	0052381;0000028;0000462;0003723;0003735;0005840;0006412;0022627;0030529;0048027;0070181	K02945;K02946;K02947;K02948;K02949;K02950;K02951;K02952;K02953;K02954;K02955;K02956;K02957;K02958;K02959;K02960;K02961;K02962;K02963;K02964;K02965;K02966;K02967;K02968;K02969;K02970;K02971;K02973;K02974;K02975;K02976;K02977;K02978;K02979;K02980;K02981;K02982;K02983;K02984;K02985;K02986;K02987;K02988;K02989;K02990;K02991;K02992;K02993;K02994;K02995;K02996;K02997;K02998;K13197;K17391;K17392;K21970	COG0539;COG0051;COG0100;COG0186;COG0048;COG1358;COG0099;COG0184;COG0199;COG0096;COG0185;COG0228;COG0103;COG1383;COG0238;COG2238;COG0052;COG0268;COG0828;COG2004;COG1998;COG2051;COG2053;COG0098;COG0092;COG1890;COG0522;COG1471;COG0049;COG0360;COG2125;COG2007	'ecsNA'
BDIVROU_0053200.t1.1	Q03ZL3^E:2.81e-07	tRNA_pseudouridine_synthase_A	PF01416.19^E:0.00012	tRNA_pseudouridine_synthase	'signalp_coordsNA'	0048037;0001522;0003723;0008033;0009451;0009982;0016853	K01855;K03177;K06043;K06173;K06175;K06176;K06177;K06178;K06179;K06180;K06181;K06182;K06183;K07583;K14655;K15265;K15452;K15453;K15454;K03079;K03082	COG0101;COG0130;COG0564;COG0585;COG1187;COG1258;COG0117;COG3623	5.4.99.45;5.4.99.25;5.4.99.12;5.4.99.26;5.4.99.27;5.4.99.28;5.4.99.29;5.4.99.22;5.4.99.24;5.4.99.23;5.4.99.20;5.4.99.21;5.4.99.19;5.4.99.-;5.4.99.43;5.4.99.44;5.4.99.42;5.1.3.22;5.-.-.-
BDIVROU_0053400.t1.1	B5YHT8^E:3.41e-51	Translation_initiation_factor_IF-2	PF00009.26^E:1e-23	Elongation_factor_Tu_GTP_binding_domain	'signalp_coordsNA'	0030529;0000166;0003743;0003924;0005525;0005622;0005737;0006412;0006413	K02518;K02519;K02520;K03113;K03236;K03237;K03238;K03239;K03240;K03241;K03242;K03243;K03244;K03245;K03246;K03247;K03248;K03249;K03250;K03251;K03252;K03253;K03254;K03257;K03258;K03259;K03260;K03262;K03263;K03264;K03680;K03754;K15026;K15027;K15028;K15029;K15030;K03864	COG0361;COG0532;COG0290;COG0023;COG1093;COG1601;COG0182;COG1208;COG0050;COG0231;COG1976;COG1184;COG5354	3.6.5.2
BDIVROU_0053600.t1.1	Q9FF52^E:4.34e-69	60S_ribosomal_protein_L12-3	PF03946.13^E:2.6e-22	Ribosomal_protein_L11_N-terminal_domain	'signalp_coordsNA'	0016740;0000027;0003723;0003735;0005840;0006412;0019843;0030529	'keggNA'	'cogNA'	'ecsNA'
BDIVROU_0053800.t1.1	Q7ZUX1^E:4.45e-06	DNA-directed_RNA_polymerase_III_subunit_RPC3	PF08221.10^E:6e-10	RNA_polymerase_III_subunit_RPC82_helix-turn-helix_domain	'signalp_coordsNA'	0046872;0003677;0003899;0005634;0005666;0006351;0006383;0001056	K00960;K02999;K03002;K03006;K03010;K03018;K03021;K03040;K03041;K03042;K03043;K03044;K03045;K03046;K03047;K03049;K03050;K03051;K03052;K03053;K03054;K03055;K03056;K03058;K03059;K03060;K10908;K13797;K13798;K16250;K16251;K16252;K21081;K21239;K21313	COG0085;COG0086;COG0202;COG1095;COG2093;COG1460;COG2012;COG1758;COG1761;COG1644;COG1996;COG5108	2.7.7.6
BDIVROU_0053900.t1.1	P25382^E:3.30e-09	Ribosome_assembly_protein_4	PF00400.31^E:6.6e-28	WD_domain_G-beta_repeat	signalp_1-11	0031160;0005515;0005634;0005730;0042254	'keggNA'	'cogNA'	'ecsNA'
BDIVROU_0054000.t1.1	Q7ZXK9^E:4.91e-12	Notchless_protein_homolog_1	PF08154.11^E:1e-10	NLE_(NUC135)_domain	'signalp_coordsNA'	0006396;0005634;0005730;0007219	'keggNA'	'cogNA'	'ecsNA'
BDIVROU_0054400.t1.1	'spNA'^E:'sp_evalNA'	'sp_prodNA'	PF08621.9^E:6.7e-07	RPAP1-like_N-terminal	'signalp_coordsNA'	'goNA'	'keggNA'	'cogNA'	'ecNA'
BDIVROU_0054500.t1.1	Q04418^E:1.21e-04	RNA_polymerase_II-associated_protein_RBA50	PF08620.9^E:3.3e-19	RPAP1-like_C-terminal	'signalp_coordsNA'	0005634;0005737;0006351;0006355	'keggNA'	'cogNA'	'ecsNA'
BDIVROU_0054600.t2.1	'spNA'^E:'sp_evalNA'	'sp_prodNA'	PF08620.9^E:1.6e-07	RPAP1-like_C-terminal	'signalp_coordsNA'	'goNA'	'keggNA'	'cogNA'	'ecNA'
BDIVROU_0054700.t1.1	P25387^E:6.00e-52	Guanine_nucleotide-binding_protein_subunit_beta-like_protein	PF00400.31^E:2.3e-24	WD_domain_G-beta_repeat	'signalp_coordsNA'	0048280;0005840;0030529	'keggNA'	'cogNA'	'ecsNA'
BDIVROU_0054900.t1.1	Q54NQ0^E:1.76e-29	26S_proteasome_non-ATPase_regulatory_subunit_13	PF01399.26^E:4.1e-09	PCI_domain	'signalp_coordsNA'	0016021;0000502;0005198;0005634;0005829;0006511;0008541;0043248	'keggNA'	'cogNA'	'ecsNA'
BDIVROU_0055000.t1.1	Q9VV41^E:3.45e-113	Probable_tRNA_N6-adenosine_threonylcarbamoyltransferase	PF00814.24^E:2.8e-76	Glycoprotease_family	'signalp_coordsNA'	0017137;0000408;0002949;0005634;0005737;0008033;0016740;0016746;0046872;0061711	K15291;K15297;K18266;K19946;K20131;K20133;K20242;K20284;K21847;K21851;K22235;K22236;K22237	'cogNA'	'ecsNA'
BDIVROU_0055200.t1.1	Q8LFT2^E:9.36e-97	Dynamin-related_protein_3B	PF01031.19^E:3.9e-81	Dynamin_central_region	'signalp_coordsNA'	0016021;0000166;0003924;0005515;0005525;0005739;0005777;0007031;0007049;0008017;0016787;0051301	K03864	'cogNA'	3.6.5.2
BDIVROU_0055300.t1.1	Q0WW26^E:1.22e-124	Coatomer_subunit_gamma	PF01602.19^E:1.1e-67	Adaptin_N_terminal_region	'signalp_coordsNA'	0055114;0000139;0005198;0005737;0005794;0006886;0015031;0016020;0016192;0030117;0030126;0030663;0031410	'keggNA'	'cogNA'	'ecsNA'
BDIVROU_0055400.t1.1	Q7QEI1^E:9.11e-111	Regulator_of_telomere_elongation_helicase_1_homolog	PF13307.5^E:1.3e-53	Helicase_C-terminal_domain	signalp_1-41	0065009;0000166;0000723;0003676;0003677;0004003;0004386;0005524;0005634;0006139;0006260;0006281;0006310;0006974;0008026;0010569;0016787;0016818;0032508;0046872;0051536;0051539	K11136;K11367;K11642;K11643;K14435;K15362;K20091;K20092;K21810;K18655;K18656	COG0513	3.6.4.12;3.6.4.13
BDIVROU_0055700.t1.1	Q8IZN3^E:7.04e-38	Probable_palmitoyltransferase_ZDHHC14	PF01529.19^E:2.1e-35	DHHC_palmitoyltransferase	'signalp_coordsNA'	0016310;0016020;0016021;0016740;0016746;0019706	K16675;K18932;K20003;K20027;K20028;K20029;K20030;K20031;K20032	COG5273	2.3.1.225
BDIVROU_0055800.t1.1	Q9U2M7^E:5.31e-14	Bis(5'-nucleosyl)-tetraphosphatase_[asymmetrical]	PF00293.27^E:2.4e-13	NUDIX_domain	signalp_1-22	0005634;0000166;0005524;0008796;0016787	'keggNA'	'cogNA'	'ecsNA'
BDIVROU_0056100.t1.1	Q9U2M7^E:5.31e-14	Bis(5'-nucleosyl)-tetraphosphatase_[asymmetrical]	PF00293.27^E:2.4e-13	NUDIX_domain	signalp_1-22	0005634;0000166;0005524;0008796;0016787	'keggNA'	'cogNA'	'ecsNA'
BDIVROU_0056200.t1.2	ALW83631.1^E:1e-161	thrombospondin-related_apical_membrane_protein_TRAP	'pfam_NA'^E:'pfam_evalNA'	'pfam_prodNA'	signalp_1-23	'goNA'	'keggNA'	'cogNA'	'ecNA'
BDIVROU_0056701.t1.2	ASN79589.1^E:1e-119	thrombospondin-related_apical_membrane_protein_TRAP	PF00092.27^E:4.22e-29	von_Willebrand_factor_type_A_domain	'signalp_coordsNA'	0048500;0005886;0016020;0016021	K10999	'cogNA'	2.4.1.12
BDIVROU_0056800.t1.1	Q9LXG1^E:6.54e-49	40S_ribosomal_protein_S9-1	PF01479.24^E:2.6e-12	S4_domain	'signalp_coordsNA'	0046872;0003723;0003735;0005515;0005622;0005840;0006412;0015935;0019843;0022627;0030529;0045903	K02945;K02946;K02947;K02948;K02949;K02950;K02951;K02952;K02953;K02954;K02955;K02956;K02957;K02958;K02959;K02960;K02961;K02962;K02963;K02964;K02965;K02966;K02967;K02968;K02969;K02970;K02971;K02973;K02974;K02975;K02976;K02977;K02978;K02979;K02980;K02981;K02982;K02983;K02984;K02985;K02986;K02987;K02988;K02989;K02990;K02991;K02992;K02993;K02994;K02995;K02996;K02997;K02998	COG0539;COG0051;COG0100;COG0186;COG0048;COG1358;COG0099;COG0184;COG0199;COG0096;COG0185;COG0228;COG0103;COG1383;COG0238;COG2238;COG0052;COG0268;COG0828;COG2004;COG1998;COG2051;COG2053;COG0098;COG0092;COG1890;COG0522;COG1471;COG0049;COG0360;COG2125;COG2007	'ecsNA'
BDIVROU_0057000.t1.1	Q9Y5B9^E:5.04e-104	FACT_complex_subunit_SPT16	PF08644.10^E:1.4e-39	FACT_complex_subunit_(SPT16/CDC68)	'signalp_coordsNA'	0046872;0005515;0005634;0005694;0006260;0006281;0006351;0006355;0006368;0006974;0031491;0032968;0034724;0035101;0042393	K15188	'cogNA'	'ecsNA'
BDIVROU_0057100.t1.1	O82491^E:1.29e-23	FACT_complex_subunit_SPT16	PF00557.23^E:3.1e-13	Metallopeptidase_family_M24	'signalp_coordsNA'	0016021;0005634;0005694;0006260;0006281;0006351;0006355;0006368;0006974;0031491;0032968;0034724;0042393	K15188	'cogNA'	'ecsNA'
BDIVROU_0057200.t1.1	Q2UBF1^E:4.28e-05	FACT_complex_subunit_spt16	PF14826.5^E:3.2e-12	FACT_complex_subunit_SPT16_N-terminal_lobe_domain	'signalp_coordsNA'	0046872;0005634;0005694;0006260;0006281;0006351;0006355;0006974	'keggNA'	'cogNA'	'ecsNA'
BDIVROU_0057300.t1.1	Q6NYA0^E:6.43e-47	Serine/arginine-rich_splicing_factor_1B	PF00076.21^E:5.3e-32	RNA_recognition_motif._(a.k.a._RRM_RBD_or_RNP_domain)	'signalp_coordsNA'	0003723;0003676;0005634;0005737;0006397;0008380;0016607	'keggNA'	'cogNA'	'ecsNA'
BDIVROU_0057500.t1.1	Q9IB83^E:2.99e-15	Proteasome_subunit_beta_type-1-B	PF00227.25^E:2.8e-06	Proteasome_subunit	'signalp_coordsNA'	0000502;0004175;0004298;0005634;0005737;0005839;0006508;0008233;0016787;0019774;0051603	'keggNA'	'cogNA'	'ecsNA'
BDIVROU_0057600.t1.1	Q8I4T1^E:1.88e-23	Vacuolar_protein_sorting-associated_protein_26	PF03643.14^E:3.3e-15	Vacuolar_protein_sorting-associated_protein_26	'signalp_coordsNA'	0005768;0005829;0006886;0008565;0015031;0030904;0042147	K14290;K14293;K18727;K18752;K18755;K20221;K20222;K20223;K20224;K20361	COG5101;COG5215;COG5656	'ecsNA'
BDIVROU_0057700.t1.1	O80513^E:1.50e-29	Cyclin-U4-1	PF08613.10^E:2.8e-31	Cyclin	signalp_1-11	0044212;0000079;0005515;0007049;0019901;0051301	'keggNA'	'cogNA'	'ecsNA'
BDIVROU_0057800.t1.1	C1A6R5^E:9.27e-14	50S_ribosomal_protein_L14	PF00238.18^E:1.1e-17	Ribosomal_protein_L14p/L23e	signalp_1-18	0030529;0003723;0003735;0005840;0006412;0015934;0019843	'keggNA'	'cogNA'	'ecsNA'
BDIVROU_0057900.t1.1	P79943^E:5.64e-05	Histone_RNA_hairpin-binding_protein	PF15247.5^E:4.3e-18	Histone_RNA_hairpin-binding_protein_RNA-binding_domain	'signalp_coordsNA'	0090503;0003723;0003729;0005634;0005737;0006397	'keggNA'	'cogNA'	'ecsNA'
BDIVROU_0058100.t1.1	Q5N643^E:2.38e-100	Arginine--tRNA_ligase	PF00750.18^E:9.1e-64	tRNA_synthetases_class_I_(R)	'signalp_coordsNA'	0046872;0000166;0004812;0004814;0005524;0005737;0006412;0006418;0006420;0016874	K01887	COG0018	6.1.1.19
BDIVROU_0058200.t1.1	P54677^E:5.33e-38	Phosphatidylinositol_4-kinase	PF00454.26^E:3.4e-26	Phosphatidylinositol_3-_and_4-kinase	'signalp_coordsNA'	0048015;0000166;0004430;0005524;0005737;0016020;0016301;0016310;0016740;0031152;0043327;0046854	K00888;K13711;K19801	COG5032	2.7.1.67
BDIVROU_0058300.t2.1	P54677^E:2.23e-39	Phosphatidylinositol_4-kinase	PF00454.26^E:9.1e-27	Phosphatidylinositol_3-_and_4-kinase	signalp_1-16	0048015;0000166;0004430;0005524;0005737;0016020;0016301;0016310;0016740;0031152;0043327;0046854	K00888;K13711;K19801	COG5032	2.7.1.67
BDIVROU_0058400.t3.1	P54677^E:3.28e-39	Phosphatidylinositol_4-kinase	PF00454.26^E:9.7e-27	Phosphatidylinositol_3-_and_4-kinase	signalp_1-18	0048015;0000166;0004430;0005524;0005737;0016020;0016301;0016310;0016740;0031152;0043327;0046854	K00888;K13711;K19801	COG5032	2.7.1.67
BDIVROU_0058500.t1.1	Q9LRX8^E:5.21e-35	60S_ribosomal_protein_L13a-2	'pfam_NA'^E:'pfam_evalNA'	'pfam_prodNA'	signalp_1-10	0006355;0003729;0003735;0005840;0006412;0015934;0022625;0030529	K02863;K02864;K02865;K02866;K02867;K02868;K02869;K02870;K02871;K02872;K02873;K02874;K02875;K02876;K02877;K02878;K02879;K02880;K02881;K02882;K02883;K02884;K02885;K02886;K02887;K02888;K02889;K02890;K02891;K02892;K02893;K02894;K02895;K02896;K02897;K02898;K02899;K02900;K02901;K02902;K02903;K02904;K02905;K02906;K02907;K02908;K02909;K02910;K02911;K02912;K02913;K02914;K02915;K02916;K02917;K02918;K02919;…	COG0081;COG0244;COG0197;COG0080;COG0094;COG2058;COG0102;COG0093;COG2163;COG0200;COG1632;COG0203;COG0256;COG2157;COG1727;COG0335;COG2147;COG0090;COG0292;COG0261;COG2139;COG0091;COG0089;COG0198;COG2075;COG1825;COG0211;COG0227;COG0255;COG0087;COG1841;COG1911;COG0254;COG2097;COG0333;COG1717;COG0267;COG0230;COG2174;COG0291;COG2451;COG0257;COG1997;COG2126;COG2167;COG0088;COG1552;COG1631;COG0097;COG0222…	'ecsNA'
BDIVROU_0058600.t1.1	Q9SWH4^E:1.53e-11	Syntaxin-42	PF05739.18^E:1.1e-05	SNARE_domain	'signalp_coordsNA'	0031514;0000149;0005484;0005515;0005794;0006886;0006906;0007030;0007034;0009306;0015031;0016020;0016021;0016192;0031201;0048278;1900150	'keggNA'	'cogNA'	'ecsNA'
BDIVROU_0058900.t1.1	Q8I4T1^E:1.64e-40	Vacuolar_protein_sorting-associated_protein_26	PF03643.14^E:1.2e-21	Vacuolar_protein_sorting-associated_protein_26	signalp_1-30	0005768;0005829;0006886;0008565;0015031;0030904;0042147	K14290;K14293;K18727;K18752;K18755;K20221;K20222;K20223;K20224;K20361	COG5101;COG5215;COG5656	'ecsNA'
BDIVROU_0059500.t1.1	'spNA'^E:'sp_evalNA'	'sp_prodNA'	PF08722.10^E:0.00025	TnsA_endonuclease_N_terminal	'signalp_coordsNA'	'goNA'	'keggNA'	'cogNA'	'ecNA'
BDIVROU_0059600.t1.1	Q9CPW7^E:4.41e-24	Zinc_finger_matrin-type_protein_2	PF12171.7^E:2.4e-07	Zinc-finger_double-stranded_RNA-binding	'signalp_coordsNA'	0016021;0000398;0003676;0003677;0003723;0005634;0008270;0046540;0046872	'keggNA'	'cogNA'	'ecsNA'
BDIVROU_0059700.t1.1	P32637^E:5.71e-154	Glyceraldehyde-3-phosphate_dehydrogenase	PF02167.14^E:5.5e-92	Cytochrome_C1_family	'signalp_coordsNA'	0055114;0004365;0005737;0006006;0006096;0016491;0016620;0050661;0051287	K00134;K10705;K03398	COG0057;COG2242	1.2.1.12;1.-.-.-
BDIVROU_0059800.t1.1	Q2SSS1^E:1.25e-05	Translation_initiation_factor_IF-3	PF00707.21^E:6.6e-05	Translation_initiation_factor_IF-3_C-terminal_domain	'signalp_coordsNA'	0046872;0003743;0005737;0006412;0006413	K02518;K02519;K02520;K03113;K03236;K03237;K03238;K03239;K03240;K03241;K03242;K03243;K03244;K03245;K03246;K03247;K03248;K03249;K03250;K03251;K03252;K03253;K03254;K03257;K03258;K03259;K03260;K03262;K03263;K03264;K03680;K03754;K15026;K15027;K15028;K15029;K15030	COG0361;COG0532;COG0290;COG0023;COG1093;COG1601;COG0182;COG1208;COG0050;COG0231;COG1976;COG1184;COG5354	'ecsNA'
BDIVROU_0059900.t1.1	Q9ZPR1^E:2.51e-05	Cell_division_control_protein_48_homolog_B	PF00004.28^E:1.1e-11	ATPase_family_associated_with_various_cellular_activities_(AAA)	'signalp_coordsNA'	0016020;0000166;0005524;0005634;0005737;0005856;0007049;0009524;0015031;0051301	'keggNA'	'cogNA'	'ecsNA'
BDIVROU_0060000.t1.1	Q54ST4^E:7.97e-66	Probable_replication_factor_C_subunit_5	PF08542.10^E:7.9e-17	Replication_factor_C_C-terminal_domain	'signalp_coordsNA'	0000166;0003677;0005524;0005634;0005663;0006260;0006261;0006272;0006281;0016887;0031391;0003689	'keggNA'	'cogNA'	'ecsNA'
BDIVROU_0060300.t1.1	Q9ERH3^E:6.32e-09	WD_repeat-containing_protein_7	PF00400.31^E:2.3e-05	WD_domain_G-beta_repeat	signalp_1-24	0006955;0002244;0005515	'keggNA'	'cogNA'	'ecsNA'
BDIVROU_0060500.t1.1	O59737^E:3.54e-69	GTPase-activating_protein_gyp1	PF00566.17^E:3.9e-44	Rab-GTPase-TBC_domain	signalp_1-10	0046912;0005096;0005634;0005737;0005794;0005795;0006886;0017137;0031338;0090630	K04352;K05732;K07524;K08013;K08052;K08053;K08773;K12367;K12380;K12480;K13708;K13709;K13736;K15837;K15838;K15839;K17630;K17631;K17632;K17633;K17634;K17697;K17700;K17701;K17702;K17703;K17708;K17902;K17933;K18154;K18341;K18469;K18470;K19839;K19840;K19844;K19845;K19944;K19945;K19951;K19953;K20071;K20122;K20130;K20133;K20134;K20165;K20166;K20167;K20168;K20176;K20242;K20284;K20315;K20360;K20372;K20396;…	COG5422;COG5210	'ecsNA'
BDIVROU_0060600.t1.1	'spNA'^E:'sp_evalNA'	'sp_prodNA'	PF08302.10^E:8.8e-05	Fungal_tRNA_ligase_phosphodiesterase_domain	'signalp_coordsNA'	'goNA'	'keggNA'	'cogNA'	'ecNA'
BDIVROU_0060700.t1.1	'spNA'^E:'sp_evalNA'	'sp_prodNA'	PF06743.14^E:0.00033	FAST_kinase-like_protein_subdomain_1	signalp_1-10	'goNA'	'keggNA'	'cogNA'	'ecNA'
BDIVROU_0060800.t1.1	Q5XH39^E:1.85e-07	E3_ubiquitin-protein_ligase_MARCH8	PF12906.6^E:7.3e-13	RING-variant_domain	'signalp_coordsNA'	0016021;0002376;0004842;0005764;0005765;0005768;0008270;0016020;0016567;0016740;0030659;0031410;0031901;0046872	'keggNA'	'cogNA'	'ecsNA'
BDIVROU_0060900.t1.1	'spNA'^E:'sp_evalNA'	'sp_prodNA'	PF10154.8^E:1.6e-07	Uncharacterized_conserved_protein_(DUF2362)	'signalp_coordsNA'	'goNA'	'keggNA'	'cogNA'	'ecNA'
BDIVROU_0061000.t1.1	Q9W062^E:1.34e-07	Microfibrillar-associated_protein_1	PF06991.10^E:3e-18	Microfibril-associated/Pre-mRNA_processing	'signalp_coordsNA'	0000398;0005515;0005634;0005681;0006397;0008380;0043234	'keggNA'	'cogNA'	'ecsNA'
BDIVROU_0061100.t1.1	P55080^E:2.11e-30	Microfibrillar-associated_protein_1	PF06991.10^E:1.8e-35	Microfibril-associated/Pre-mRNA_processing	'signalp_coordsNA'	0042612;0005634	'keggNA'	'cogNA'	'ecsNA'
BDIVROU_0061400.t1.1	O16519^E:1.62e-15	Gastrulation_defective_protein_1	PF00400.31^E:2.1e-05	WD_domain_G-beta_repeat	'signalp_coordsNA'	0055114;0005515;0005623;0007275	'keggNA'	'cogNA'	'ecsNA'
BDIVROU_0061500.t1.1	Q5ZLT0^E:1.23e-152	Exportin-7	PF03810.18^E:2.3e-07	Importin-beta_N-terminal_domain	'signalp_coordsNA'	0032039;0005049;0005634;0005643;0005737;0006611;0006886;0008536;0015031	K18460;K12172;K15304;K15306;K18755;K20221;K20222;K20223;K20224	COG5215;COG5656	'ecsNA'
BDIVROU_0061600.t1.1	P35207^E:4.72e-72	Antiviral_helicase_SKI2	PF08148.11^E:3.8e-45	DSHCT_(NUC185)_domain	'signalp_coordsNA'	0050790;0000166;0003676;0003677;0003723;0003724;0004004;0004386;0005515;0005524;0005737;0005773;0006401;0006417;0006813;0016441;0016787;0035864;0051607;0055087;0070478	K18664;K03732;K05590;K05591;K05592;K11594;K12823;K12858;K13025;K13026;K13131;K13179;K13181;K14433;K14805;K14806;K14807;K14808;K14809;K14810;K14811;K16911;K17043;K17675;K17678;K17679;K18692;K18994;K18995;K19466;K20096;K20099;K20101;K21869	COG0513	3.6.4.13
BDIVROU_0061700.t1.1	Q15477^E:1.44e-101	Helicase_SKI2W	PF00270.28^E:8.8e-20	DEAD/DEAH_box_helicase	'signalp_coordsNA'	2001014;0000166;0003676;0003723;0003724;0004386;0005524;0005634;0005737;0006401;0016787;0070478	K18664	'cogNA'	3.6.4.13
BDIVROU_0061800.t1.1	O07834^E:1.86e-30	Dipeptidyl_aminopeptidase_BI	PF00326.20^E:9e-28	Prolyl_oligopeptidase_family	signalp_1-13	0030529;0004177;0004252;0006508;0008233;0008236;0016787;0070008	K01261;K01262;K14208;K18530	COG1363;COG0006	3.4.11.7;3.4.11.9;3.4.11.-
BDIVROU_0061900.t1.1	O81146^E:3.48e-25	Proteasome_subunit_alpha_type-6-A	PF00227.25^E:1.1e-15	Proteasome_subunit	'signalp_coordsNA'	0016998;0000502;0004175;0004298;0005634;0005737;0005839;0006508;0006511;0008233;0016787;0019773;0051603	'keggNA'	'cogNA'	'ecsNA'
BDIVROU_0062000.t1.1	Q8S9J2^E:1.41e-115	Tyrosine--tRNA_ligase_1_cytoplasmic	PF00579.24^E:4e-44	tRNA_synthetases_class_I_(W_and_Y)	'signalp_coordsNA'	0055114;0000166;0004812;0004831;0004832;0005524;0005737;0006412;0006418;0006438;0016874;0005829	K01866;K01873	COG0162;COG0525	6.1.1.1;6.1.1.9
BDIVROU_0062100.t1.1	P55034^E:3.87e-66	26S_proteasome_non-ATPase_regulatory_subunit_4_homolog	PF13519.5^E:3.7e-15	von_Willebrand_factor_type_A_domain	'signalp_coordsNA'	0055114;0000502;0005515;0007165	'keggNA'	'cogNA'	'ecsNA'
BDIVROU_0062200.t1.1	Q9VM71^E:7.70e-164	5'-3'_exoribonuclease_2_homolog	PF03159.17^E:1.1e-97	XRN_5'-3'_exonuclease_N-terminus	'signalp_coordsNA'	0032040;0000738;0003676;0004518;0004527;0004534;0005634;0006139;0006351;0006353;0006355;0006397;0008409;0016787;0046872;0090503	K20553;K02600;K02601;K15341;K15363	COG0195;COG0250	3.1.13.-;3.1.-.-;3.1.21.-;3.1.4.1
BDIVROU_0062400.t1.1	'spNA'^E:'sp_evalNA'	'sp_prodNA'	PF02714.14^E:4.8e-06	Calcium-dependent_channel_7TM_region_putative_phosphate	'signalp_coordsNA'	'goNA'	'keggNA'	'cogNA'	'ecNA'
BDIVROU_0062500.t1.1	Q9YHY6^E:8.64e-36	Condensin_complex_subunit_1	PF12717.6^E:4.5e-35	non-SMC_mitotic_condensation_complex_subunit_1	signalp_1-11	0005634;0000278;0005515;0005694;0005737;0007049;0007076;0030261;0051301	'keggNA'	'cogNA'	'ecsNA'
BDIVROU_0062800.t1.1	A6QLU8^E:2.27e-12	Nucleoredoxin	PF13905.5^E:9.7e-48	Thioredoxin-like	signalp_1-22	0016020;0004791;0005634;0005737;0005829;0007275;0016055;0016491;0030154;0030178;0031397;0045454;0047134;0055114;0072358;0098869	K00384;K22182;K03398;K05905	COG0492;COG2242	1.8.1.9;1.-.-.-;1.8.1.8
BDIVROU_0062900.t1.1	A1VC40^E:2.70e-19	Ribosomal_RNA_large_subunit_methyltransferase_E	PF01728.18^E:2.9e-22	FtsJ-like_methyltransferase	'signalp_coordsNA'	0046872;0001510;0005737;0006364;0008168;0016740;0032259	'keggNA'	'cogNA'	'ecsNA'
BDIVROU_0063000.t1.1	'spNA'^E:'sp_evalNA'	'sp_prodNA'	PF04410.13^E:0.00062	Gar1/Naf1_RNA_binding_region	'signalp_coordsNA'	'goNA'	'keggNA'	'cogNA'	'ecNA'
BDIVROU_0063100.t1.1	Q76CY8^E:2.00e-27	Meiosis-specific_protein_PAIR2	PF02301.17^E:3.1e-51	HORMA_domain	'signalp_coordsNA'	0030246;0000775;0005634;0005694;0051321	'keggNA'	'cogNA'	'ecsNA'
BDIVROU_0063300.t1.1	Q5ZJ85^E:1.97e-36	U4/U6_small_nuclear_ribonucleoprotein_Prp3	PF08572.9^E:3e-47	pre-mRNA_processing_factor_3_(PRP3)	'signalp_coordsNA'	2001235;0000244;0000398;0005634;0005681;0006397;0008380;0016607;0046540	'keggNA'	'cogNA'	'ecsNA'
BDIVROU_0063400.t2.1	Q5ZJ85^E:5.67e-37	U4/U6_small_nuclear_ribonucleoprotein_Prp3	PF08572.9^E:2.4e-54	pre-mRNA_processing_factor_3_(PRP3)	'signalp_coordsNA'	2001235;0000244;0000398;0005634;0005681;0006397;0008380;0016607;0046540	'keggNA'	'cogNA'	'ecsNA'
BDIVROU_0063500.t1.1	'spNA'^E:'sp_evalNA'	'sp_prodNA'	PF02320.15^E:4.2e-17	Ubiquinol-cytochrome_C_reductase_hinge_protein	'signalp_coordsNA'	'goNA'	'keggNA'	'cogNA'	'ecNA'
BDIVROU_0063600.t1.1	'spNA'^E:'sp_evalNA'	'sp_prodNA'	PF14703.5^E:2.8e-08	Cytosolic_domain_of_10TM_putative_phosphate_transporter	'signalp_coordsNA'	'goNA'	'keggNA'	'cogNA'	'ecNA'
BDIVROU_0063900.t1.1	'spNA'^E:'sp_evalNA'	'sp_prodNA'	PF08317.10^E:1.2e-05	Spc7_kinetochore_protein	'signalp_coordsNA'	'goNA'	'keggNA'	'cogNA'	'ecNA'
BDIVROU_0064000.t1.1	Q0VRS0^E:3.67e-07	Phosphoenolpyruvate_carboxylase	PF00311.16^E:8.1e-05	Phosphoenolpyruvate_carboxylase	'signalp_coordsNA'	0051537;0003824;0006099;0008964;0015977;0016829	K01595;K02288;K02619;K03342;K18482	COG2352;COG1892;COG1413;COG0115;COG0147	4.1.1.31;4.4.1.32;4.1.3.38;2.6.1.85
BDIVROU_0064100.t1.1	Q8GVE8^E:1.27e-52	Phosphoenolpyruvate_carboxylase_4	PF00311.16^E:2.4e-66	Phosphoenolpyruvate_carboxylase	'signalp_coordsNA'	0016740;0003824;0005737;0005829;0006099;0015977;0015979;0016829	K02288;K02619;K03342;K18482	COG1413;COG0115;COG0147	4.4.1.32;4.1.3.38;2.6.1.85
BDIVROU_0064200.t1.1	A6VUQ5^E:1.38e-65	Phosphoenolpyruvate_carboxylase	PF00311.16^E:1.1e-76	Phosphoenolpyruvate_carboxylase	'signalp_coordsNA'	0016740;0003824;0006099;0008964;0015977;0016829	K01595;K02288;K02619;K03342;K18482	COG2352;COG1892;COG1413;COG0115;COG0147	4.1.1.31;4.4.1.32;4.1.3.38;2.6.1.85
BDIVROU_0064300.t1.1	Q6GQN7^E:3.96e-05	Rab9_effector_protein_with_kelch_motifs	PF01344.24^E:4.6e-48	Kelch_motif	signalp_1-17	0016747	'keggNA'	'cogNA'	'ecsNA'
BDIVROU_0064500.t1.1	P38420^E:0.0	DNA-directed_RNA_polymerase_II_subunit_2	PF00562.27^E:1e-120	RNA_polymerase_Rpb2_domain_6	'signalp_coordsNA'	0055114;0003677;0003899;0005634;0006351;0006366;0016740;0016779;0032549;0046872;0001055	K00960;K02999;K03002;K03006;K03010;K03018;K03021;K03040;K03041;K03042;K03043;K03044;K03045;K03046;K03047;K03049;K03050;K03051;K03052;K03053;K03054;K03055;K03056;K03058;K03059;K03060;K10908;K13797;K13798;K16250;K16251;K16252;K21081;K21239;K21313	COG0085;COG0086;COG0202;COG1095;COG2093;COG1460;COG2012;COG1758;COG1761;COG1644;COG1996;COG5108	2.7.7.6
BDIVROU_0064901.t1.2	GBE61740.1^E:0.0	MAC1	PF01823.18^E:1.00e-33	MAC/Perforin_domain	'signalp_coordsNA'	'goNA'	'keggNA'	'cogNA'	'ecNA'
BDIVROU_0065000.t1.1	'spNA'^E:'sp_evalNA'	'sp_prodNA'	PF01823.18^E:7.3e-12	MAC/Perforin_domain	signalp_1-28	'goNA'	'keggNA'	'cogNA'	'ecNA'
BDIVROU_0065100.t1.1	Q9H9Y6^E:7.83e-12	DNA-directed_RNA_polymerase_I_subunit_RPA2	PF04560.19^E:2.8e-12	RNA_polymerase_Rpb2_domain_7	'signalp_coordsNA'	1990022;0003677;0003899;0005515;0005634;0005730;0005736;0006351;0007566;0009303;0016740;0016779;0017126;0032549;0046872;0001054	K00960;K02999;K03002;K03006;K03010;K03018;K03021;K03040;K03041;K03042;K03043;K03044;K03045;K03046;K03047;K03049;K03050;K03051;K03052;K03053;K03054;K03055;K03056;K03058;K03059;K03060;K10908;K13797;K13798;K16250;K16251;K16252;K21081;K21239;K21313	COG0085;COG0086;COG0202;COG1095;COG2093;COG1460;COG2012;COG1758;COG1761;COG1644;COG1996;COG5108	2.7.7.6
BDIVROU_0065210.t1.2	GBE61744.1^E:0.0	mac/perforin_protein_3_MAC3	PF00562.27^E:4.89e-150	RNA_polymerase_Rpb2_domain_6	'signalp_coordsNA'	0005524;0003677;0003899;0005634;0005730;0006351;0016740;0016779;0032549;0046872	K00960;K02999;K03002;K03006;K03010;K03018;K03021;K03040;K03041;K03042;K03043;K03044;K03045;K03046;K03047;K03049;K03050;K03051;K03052;K03053;K03054;K03055;K03056;K03058;K03059;K03060;K10908;K13797;K13798;K16250;K16251;K16252;K21081;K21239;K21313	COG0085;COG0086;COG0202;COG1095;COG2093;COG1460;COG2012;COG1758;COG1761;COG1644;COG1996;COG5108	2.7.7.6
BDIVROU_0065300.t1.1	Q0DJA0^E:2.41e-05	Coatomer_subunit_delta-1	'pfam_NA'^E:'pfam_evalNA'	'pfam_prodNA'	'signalp_coordsNA'	0031410;0000139;0005737;0005794;0006890;0015031;0016020;0016192;0030126;0030663	'keggNA'	'cogNA'	'ecsNA'
BDIVROU_0065600.t1.1	Q9HTH0^E:3.47e-23	Cardiolipin_synthase_A	PF13091.5^E:8.8e-32	PLD-like_domain	'signalp_coordsNA'	0003824;0005886;0006629;0008654;0008808;0016020;0016021;0016740;0016780;0032049	K10999;K06131;K06132	COG1502	2.4.1.12;2.7.8.-
BDIVROU_0065800.t1.1	P41247^E:9.04e-10	Patatin-like_phospholipase_domain-containing_protein_4	PF01734.21^E:5.1e-05	Patatin-like_phospholipase	'signalp_coordsNA'	0050900;0004806;0005739;0005811;0006629;0008152;0016020;0016042;0016787;0019433;0042572;0050253;0055088	K01046;K12298;K13534;K13616;K14073;K14074;K14075;K14076;K14452;K14674;K14675;K16816;K17900;K22283;K22284	COG1075;COG5153	3.1.1.3;3.1.1.13;2.3.1.-;3.1.1.4;2.3.1.51
BDIVROU_0065900.t2.1	P41247^E:2.50e-09	Patatin-like_phospholipase_domain-containing_protein_4	PF00004.28^E:4.1e-07	ATPase_family_associated_with_various_cellular_activities_(AAA)	'signalp_coordsNA'	0050900;0004806;0005739;0005811;0006629;0008152;0016020;0016042;0016787;0019433;0042572;0050253;0055088	K01046;K12298;K13534;K13616;K14073;K14074;K14075;K14076;K14452;K14674;K14675;K16816;K17900;K22283;K22284	COG1075;COG5153	3.1.1.3;3.1.1.13;2.3.1.-;3.1.1.4;2.3.1.51
BDIVROU_0067000.t1.1	Q9VAQ7^E:5.95e-49	Pre-mRNA-splicing_factor_Slu7	PF11708.7^E:4.4e-38	Pre-mRNA_splicing_Prp18-interacting_factor	signalp_1-20	0052909;0000389;0000398;0003676;0005634;0005681;0006397;0008270;0008380;0016607;0030628;0046872;0000386	'keggNA'	'cogNA'	'ecsNA'
BDIVROU_0067100.t1.1	Q39238^E:1.85e-40	Serine/threonine-protein_kinase_TOUSLED	PF00069.24^E:5.3e-39	Protein_kinase_domain	'signalp_coordsNA'	0044212;0000166;0004672;0004674;0005515;0005524;0005634;0006468;0016301;0016310;0016740;0042802	K00870	COG0515	2.7.1.37
BDIVROU_0067200.t1.1	Q9Y5Q9^E:1.55e-15	General_transcription_factor_3C_polypeptide_3	PF14559.5^E:1.5e-10	Tetratricopeptide_repeat	'signalp_coordsNA'	0003677;0005515;0005634;0006351;0006359;0006383;0042791;0042797;0000995	'keggNA'	'cogNA'	'ecsNA'
BDIVROU_0067300.t1.1	P40282^E:2.95e-68	Histone_H2A	PF16211.4^E:8.7e-17	C-terminus_of_histone_H2A	'signalp_coordsNA'	0046982;0000786;0003677;0005634;0005694	'keggNA'	'cogNA'	'ecsNA'
BDIVROU_0067400.t1.1	P84239^E:8.53e-94	Histone_H3	PF00125.23^E:2.4e-54	Core_histone_H2A/H2B/H3/H4	'signalp_coordsNA'	0046982;0000786;0003677;0005634;0005694	'keggNA'	'cogNA'	'ecsNA'
BDIVROU_0067500.t1.1	P49756^E:5.41e-11	RNA-binding_protein_25	PF01480.16^E:5.4e-10	PWI_domain	signalp_1-45	0003676;0003723;0005515;0005634;0005681;0005737;0006397;0008380;0016607	'keggNA'	'cogNA'	'ecsNA'
BDIVROU_0067600.t1.1	Q1PDV2^E:1.19e-16	Serine/arginine-rich_SC35-like_splicing_factor_SCL28	PF00076.21^E:1.1e-20	RNA_recognition_motif._(a.k.a._RRM_RBD_or_RNP_domain)	'signalp_coordsNA'	0098869;0003676;0003723;0005515;0005634;0005681;0006397;0008380;0016607	'keggNA'	'cogNA'	'ecsNA'
BDIVROU_0067700.t1.1	Q54JE3^E:3.93e-21	60S_ribosomal_protein_L22_1	PF01776.16^E:1.3e-23	Ribosomal_L22e_protein_family	'signalp_coordsNA'	0080111;0002181;0003723;0003735;0005622;0005840;0006412;0022625;0030529	K02863;K02864;K02865;K02866;K02867;K02868;K02869;K02870;K02871;K02872;K02873;K02874;K02875;K02876;K02877;K02878;K02879;K02880;K02881;K02882;K02883;K02884;K02885;K02886;K02887;K02888;K02889;K02890;K02891;K02892;K02893;K02894;K02895;K02896;K02897;K02898;K02899;K02900;K02901;K02902;K02903;K02904;K02905;K02906;K02907;K02908;K02909;K02910;K02911;K02912;K02913;K02914;K02915;K02916;K02917;K02918;K02919;…	COG0081;COG0244;COG0197;COG0080;COG0094;COG2058;COG0102;COG0093;COG2163;COG0200;COG1632;COG0203;COG0256;COG2157;COG1727;COG0335;COG2147;COG0090;COG0292;COG0261;COG2139;COG0091;COG0089;COG0198;COG2075;COG1825;COG0211;COG0227;COG0255;COG0087;COG1841;COG1911;COG0254;COG2097;COG0333;COG1717;COG0267;COG0230;COG2174;COG0291;COG2451;COG0257;COG1997;COG2126;COG2167;COG0088;COG1552;COG1631;COG0097;COG0222…	'ecsNA'
BDIVROU_0067800.t1.1	Q93Y35^E:1.21e-10	26S_proteasome_non-ATPase_regulatory_subunit_6_homolog	PF10602.8^E:1e-12	26S_proteasome_subunit_RPN7	'signalp_coordsNA'	0016310;0000502;0030234;0043161;0050790	'keggNA'	'cogNA'	'ecsNA'
BDIVROU_0067900.t1.1	Q8W425^E:6.97e-57	26S_proteasome_non-ATPase_regulatory_subunit_6	PF10602.8^E:1.3e-14	26S_proteasome_subunit_RPN7	'signalp_coordsNA'	0005838;0000502;0030234;0043161;0050790	'keggNA'	'cogNA'	'ecsNA'
BDIVROU_0068000.t1.1	A7SPX9^E:1.78e-24	Eukaryotic_translation_initiation_factor_3_subunit_M	PF01399.26^E:5.3e-16	PCI_domain	'signalp_coordsNA'	0046982;0002183;0003743;0005737;0005852;0006412;0006413	K02518;K02519;K02520;K03113;K03236;K03237;K03238;K03239;K03240;K03241;K03242;K03243;K03244;K03245;K03246;K03247;K03248;K03249;K03250;K03251;K03252;K03253;K03254;K03257;K03258;K03259;K03260;K03262;K03263;K03264;K03680;K03754;K15026;K15027;K15028;K15029;K15030	COG0361;COG0532;COG0290;COG0023;COG1093;COG1601;COG0182;COG1208;COG0050;COG0231;COG1976;COG1184;COG5354	'ecsNA'
BDIVROU_0068200.t1.1	Q68WR2^E:2.94e-15	Tryptophan--tRNA_ligase	PF00579.24^E:7.2e-21	tRNA_synthetases_class_I_(W_and_Y)	signalp_1-11	0016746;0000166;0004812;0004830;0005524;0005737;0006412;0006418;0006436;0016874	K01867	COG0180	6.1.1.2
BDIVROU_0068400.t1.1	'spNA'^E:'sp_evalNA'	'sp_prodNA'	PF12295.7^E:9.1e-29	Symplekin_tight_junction_protein_C_terminal	signalp_1-33	'goNA'	'keggNA'	'cogNA'	'ecNA'
BDIVROU_0068600.t1.1	Q9Y4C8^E:3.12e-79	Probable_RNA-binding_protein_19	PF00076.21^E:3.4e-59	RNA_recognition_motif._(a.k.a._RRM_RBD_or_RNP_domain)	'signalp_coordsNA'	0003676;0003723;0005634;0005654;0005694;0005730;0005737;0007275;0040019	'keggNA'	'cogNA'	'ecsNA'
BDIVROU_0068700.t1.1	'spNA'^E:'sp_evalNA'	'sp_prodNA'	PF00249.30^E:5.8e-08	Myb-like_DNA-binding_domain	'signalp_coordsNA'	'goNA'	'keggNA'	'cogNA'	'ecNA'
BDIVROU_0068800.t1.1	Q99543^E:9.42e-11	DnaJ_homolog_subfamily_C_member_2	PF00226.30^E:2.7e-09	DnaJ_domain	'signalp_coordsNA'	0051591;0003677;0005515;0005634;0005737;0005829;0006260;0006351;0006355;0016569;0030544;0032781;2000279	K09561;K21804	'cogNA'	2.3.2.27
BDIVROU_0069000.t1.1	P07795^E:1.56e-50	Late_histone_H2B.2.2	PF00125.23^E:5.3e-16	Core_histone_H2A/H2B/H3/H4	'signalp_coordsNA'	0035267;0000786;0003677;0005634;0005694;0046982	'keggNA'	'cogNA'	'ecsNA'
BDIVROU_0069200.t1.1	Q8IED2^E:0.0	Structural_maintenance_of_chromosomes_protein_2	PF02463.18^E:1.1e-65	RecF/RecN/SMC_N_terminal_domain	'signalp_coordsNA'	0000166;0000796;0005524;0005634;0005694;0007049;0007076;0030261;0046982;0051276;0051301	'keggNA'	'cogNA'	'ecsNA'
BDIVROU_0069400.t1.1	Q93YW5^E:9.00e-08	Probable_protein_phosphatase_2C_58	PF00481.20^E:4e-10	Protein_phosphatase_2C	signalp_1-17	0008270;0003824;0004721;0004722;0006470;0016787;0046872	K01090;K15544;K15637;K17616;K17618;K01110;K04382;K04457;K04460;K04461;K06269;K10147;K13807;K14497;K14803;K15423;K15427;K15498;K16340;K17499;K17500;K17501;K17502;K17503;K17504;K17505;K17506;K17507;K17508;K17615;K17617;K19704;K19705;K19708;K19790;K20074	COG0631;COG0639;COG5190	3.1.3.16;3.1.3.-;3.1.3.48;3.1.3.67;3.1.3.43
BDIVROU_0070300.t1.1	Q9SIP7^E:2.27e-110	40S_ribosomal_protein_S3-1	PF00189.19^E:4.6e-24	Ribosomal_protein_S3_C-terminal_domain	'signalp_coordsNA'	0005576;0002181;0003684;0003723;0003735;0005634;0005840;0006281;0006412;0008534;0015935;0022627;0030529	K01248;K03660;K10563;K02945;K02946;K02947;K02948;K02949;K02950;K02951;K02952;K02953;K02954;K02955;K02956;K02957;K02958;K02959;K02960;K02961;K02962;K02963;K02964;K02965;K02966;K02967;K02968;K02969;K02970;K02971;K02973;K02974;K02975;K02976;K02977;K02978;K02979;K02980;K02981;K02982;K02983;K02984;K02985;K02986;K02987;K02988;K02989;K02990;K02991;K02992;K02993;K02994;K02995;K02996;K02997;K02998	COG0122;COG0266;COG0539;COG0051;COG0100;COG0186;COG0048;COG1358;COG0099;COG0184;COG0199;COG0096;COG0185;COG0228;COG0103;COG1383;COG0238;COG2238;COG0052;COG0268;COG0828;COG2004;COG1998;COG2051;COG2053;COG0098;COG0092;COG1890;COG0522;COG1471;COG0049;COG0360;COG2125;COG2007	3.2.2.23;3.2.2.-;4.2.99.18
BDIVROU_0070500.t1.1	Q2QM47^E:1.80e-24	Serine/threonine-protein_phosphatase_BSL2_homolog	PF13854.5^E:2.2e-29	Kelch_motif	'signalp_coordsNA'	0042254;0004721;0005634;0006470;0009742;0016787;0046872	K01090;K15544;K15637;K17616;K17618	COG0631;COG0639	3.1.3.16;3.1.3.-
BDIVROU_0070600.t1.1	Q5F418^E:4.06e-96	26S_proteasome_non-ATPase_regulatory_subunit_1	PF00149.27^E:2.2e-24	Calcineurin-like_phosphoesterase	'signalp_coordsNA'	0003723;0000502;0005634;0008540;0022624;0030234;0034515;0042176;0043161;0050790;0004175	'keggNA'	'cogNA'	'ecsNA'
BDIVROU_0070700.t1.1	Q75CF3^E:2.29e-09	26S_proteasome_regulatory_subunit_RPN2	'pfam_NA'^E:'pfam_evalNA'	'pfam_prodNA'	'signalp_coordsNA'	0055114;0000502;0004175;0005634;0005829;0006511;0008540;0030234;0030674;0034515;0042176;0043161;0043248;0050790	'keggNA'	'cogNA'	'ecsNA'
BDIVROU_0070800.t1.1	'spNA'^E:'sp_evalNA'	'sp_prodNA'	PF00847.19^E:2.4e-14	AP2_domain	'signalp_coordsNA'	'goNA'	'keggNA'	'cogNA'	'ecNA'
BDIVROU_0071000.t1.1	Q5R9J1^E:1.63e-18	60S_ribosome_subunit_biogenesis_protein_NIP7_homolog	'pfam_NA'^E:'pfam_evalNA'	'pfam_prodNA'	signalp_1-10	0046872;0003723;0005634;0005730;0005829;0042254;0042255	'keggNA'	'cogNA'	'ecsNA'
BDIVROU_0071100.t1.1	'spNA'^E:'sp_evalNA'	'sp_prodNA'	PF07540.10^E:0.00042	Nucleolar_complex-associated_protein	'signalp_coordsNA'	'goNA'	'keggNA'	'cogNA'	'ecNA'
BDIVROU_0071200.t1.1	'spNA'^E:'sp_evalNA'	'sp_prodNA'	PF04977.14^E:0.00012	Septum_formation_initiator	'signalp_coordsNA'	'goNA'	'keggNA'	'cogNA'	'ecNA'
BDIVROU_0071510.t1.2	GBE58663.1^E:0.0	diacylglycerol_kinase_1_DGK1	PF00270.28^E:1.43e-50	DEAD/DEAH_box_helicase	'signalp_coordsNA'	0051321;0000166;0003676;0003723;0004004;0004386;0005524;0005634;0005730;0005737;0006364;0010501;0016787;0042254	K03732;K05590;K05591;K05592;K11594;K12823;K12858;K13025;K13026;K13131;K13179;K13181;K14433;K14805;K14806;K14807;K14808;K14809;K14810;K14811;K16911;K17043;K17675;K17678;K17679;K18692;K18994;K18995;K19466;K20096;K20099;K20101;K21869	COG0513	3.6.4.13
BDIVROU_0071600.t1.1	'spNA'^E:'sp_evalNA'	'sp_prodNA'	PF08265.10^E:4.2e-14	YL1_nuclear_protein_C-terminal_domain	signalp_1-43	'goNA'	'keggNA'	'cogNA'	'ecNA'
BDIVROU_0071800.t1.1	Q9LJI5^E:4.64e-15	V-type_proton_ATPase_subunit_d1	PF01992.15^E:4.4e-16	ATP_synthase_(C/AC39)_subunit	'signalp_coordsNA'	0016310;0005765;0005773;0005774;0006811;0007034;0007035;0008553;0015078;0015991;0015992;0016020;0016471;0033179;0046961	K01535;K02111;K02112;K02117;K02133;K02145	COG0474;COG0056;COG0055;COG1155	3.6.3.6;3.6.3.14;3.6.3.15
BDIVROU_0071900.t1.1	P54641^E:5.74e-34	V-type_proton_ATPase_subunit_d	PF01992.15^E:4.3e-43	ATP_synthase_(C/AC39)_subunit	signalp_1-18	0051603;0005515;0005765;0006811;0007034;0007035;0008553;0015078;0015991;0015992;0016471;0033179;0046961	K01535;K02111;K02112;K02117;K02133;K02145	COG0474;COG0056;COG0055;COG1155	3.6.3.6;3.6.3.14;3.6.3.15
BDIVROU_0072000.t1.1	'spNA'^E:'sp_evalNA'	'sp_prodNA'	PF15565.5^E:0.00028	Immunity_protein_30	'signalp_coordsNA'	'goNA'	'keggNA'	'cogNA'	'ecNA'
BDIVROU_0072200.t1.1	Q2KJ46^E:1.85e-82	26S_proteasome_non-ATPase_regulatory_subunit_3	PF01399.26^E:9.8e-20	PCI_domain	signalp_1-24	0003723;0000502;0005838;0006511;0008541;0022624;0030234;0042176;0050790	'keggNA'	'cogNA'	'ecsNA'
BDIVROU_0072700.t1.1	Q25691^E:0.0	V-type_proton_ATPase_subunit_B	PF00006.24^E:9.5e-65	ATP_synthase_alpha/beta_family_nucleotide-binding_domain	'signalp_coordsNA'	0006414;0005524;0006811;0015991;0015992;0016787;0033180;0046034	'keggNA'	'cogNA'	'ecsNA'
BDIVROU_0073100.t1.1	Q54C49^E:1.67e-38	Eukaryotic_translation_initiation_factor_3_subunit_F	PF01398.20^E:1.5e-15	JAB1/Mov34/MPN/PAD-1_ubiquitin_protease	'signalp_coordsNA'	0006396;0003743;0005737;0005852;0006412;0006413;0031369;0071541	K02518;K02519;K02520;K03113;K03236;K03237;K03238;K03239;K03240;K03241;K03242;K03243;K03244;K03245;K03246;K03247;K03248;K03249;K03250;K03251;K03252;K03253;K03254;K03257;K03258;K03259;K03260;K03262;K03263;K03264;K03680;K03754;K15026;K15027;K15028;K15029;K15030	COG0361;COG0532;COG0290;COG0023;COG1093;COG1601;COG0182;COG1208;COG0050;COG0231;COG1976;COG1184;COG5354	'ecsNA'
BDIVROU_0073200.t1.1	Q6ZPZ3^E:6.96e-08	Zinc_finger_CCCH_domain-containing_protein_4	PF00642.23^E:4.2e-08	Zinc_finger_C-x8-C-x5-C-x3-H_type_(and_similar)	'signalp_coordsNA'	0055114;0003723;0046872	'keggNA'	'cogNA'	'ecsNA'
BDIVROU_0073701.t1.2	GBE58668.1^E:0.0	F-actina binding_protein_or_coronin	PF08953.10^E:1.18e-06	Domain_of_unknown_function_(DUF1899)	'signalp_coordsNA'	0007017;0001772;0001845;0001891;0003779;0003785;0005737;0005769;0005829;0005856;0005884;0005886;0005911;0005938;0006816;0006909;0007015;0008022;0008064;0008092;0008360;0015629;0016020;0016477;0030027;0030036;0030335;0030424;0030595;0030670;0030833;0030864;0031252;0031339;0031410;0031589;0032036;0032796;0032956;0034097;0038180;0042102;0042802;0042803;0043029;0043234;0043320;0043524;0043548;0045335…	K10999;K17455;K17456;K19326;K19346;K21761;K21877	'cogNA'	2.4.1.12
BDIVROU_0074200.t1.1	Q9M7Z1^E:3.05e-45	Lipoamide_acyltransferase_component_of_branched-chain_alpha-keto_acid_dehydrogenase_complex_mitochondrial	PF00198.22^E:1.1e-66	2-oxoacid_dehydrogenases_acyltransferase_(catalytic_domain)	'signalp_coordsNA'	0005739;0005759;0006629;0006631;0006633;0008152;0016740;0016746;0043754	'keggNA'	'cogNA'	'ecsNA'
BDIVROU_0074300.t1.1	P11182^E:1.87e-14	Lipoamide_acyltransferase_component_of_branched-chain_alpha-keto_acid_dehydrogenase_complex_mitochondrial	PF00364.21^E:6e-14	Biotin-requiring_enzyme	signalp_1-25	0043754;0005739;0005759;0008152;0016740;0016746;0031625	'keggNA'	'cogNA'	'ecsNA'
BDIVROU_0074400.t1.1	'spNA'^E:'sp_evalNA'	'sp_prodNA'	PF12314.7^E:8e-26	Inner_membrane_complex_protein	'signalp_coordsNA'	'goNA'	'keggNA'	'cogNA'	'ecNA'
BDIVROU_0074500.t1.1	Q08CX5^E:8.19e-13	TBC1_domain_family_member_24	PF07534.15^E:7.6e-17	TLD	'signalp_coordsNA'	0005524;0005096;0043547	K04352;K05732;K07524;K08013;K08052;K08053;K08773;K12367;K12380;K12480;K13708;K13709;K13736;K15837;K15838;K15839;K17630;K17631;K17632;K17633;K17634;K17697;K17700;K17701;K17702;K17703;K17708;K17902;K17933;K18154;K18341;K18469;K18470;K19839;K19840;K19844;K19845;K19944;K19945;K19951;K19953;K20071;K20122;K20130;K20133;K20134;K20165;K20166;K20167;K20168;K20176;K20242;K20284;K20315;K20360;K20372;K20396;…	COG5422;COG5210	'ecsNA'
BDIVROU_0074600.t1.1	O15315^E:3.27e-10	DNA_repair_protein_RAD51_homolog_2	PF08423.10^E:6.1e-15	Rad51	signalp_1-16	0006278;0000150;0000166;0000707;0000724;0003677;0005515;0005524;0005634;0006281;0006310;0006312;0006974;0008094;0010212;0033063;0042148;0004520	'keggNA'	'cogNA'	'ecsNA'
BDIVROU_0074800.t1.1	P31244^E:2.35e-45	DNA_repair_protein_RAD16	PF00271.30^E:4.1e-18	Helicase_conserved_C-terminal_domain	'signalp_coordsNA'	0055085;0000166;0003677;0004386;0005515;0005524;0005634;0006281;0006974;0016787;0046872	'keggNA'	'cogNA'	'ecsNA'
BDIVROU_0074900.t1.1	Q9NVE7^E:1.68e-24	Pantothenate_kinase_4	PF03630.13^E:7.2e-40	Fumble	signalp_1-15	0036459;0000166;0004594;0005524;0005737;0015937;0016301;0016310;0016740	K21075;K00867;K00896;K01947;K09680	COG1072;COG0340;COG1521	3.4.19.12;3.4.22.-;2.7.1.33;6.3.4.15
BDIVROU_0075700.t1.1	'spNA'^E:'sp_evalNA'	'sp_prodNA'	PF11641.7^E:7.4e-09	Glycosylphosphatidylinositol-anchored_merozoite_surface_protein	signalp_1-21	'goNA'	'keggNA'	'cogNA'	'ecNA'
BDIVROU_0075800.t1.1	Q921G8^E:2.24e-34	Gamma-tubulin_complex_component_2	PF04130.12^E:2.6e-59	Spc97_/_Spc98_family	signalp_1-37	0055114;0000226;0000922;0000923;0005200;0005654;0005737;0005813;0005815;0005856;0005874;0007020;0008275;0016020;0031122;0043015;0051298;0051321;0051415;0090307;0005816;0051011	K07374;K07375;K10389;K10390;K10391;K18266	'cogNA'	'ecsNA'
BDIVROU_0075900.t2.1	Q921G8^E:8.77e-20	Gamma-tubulin_complex_component_2	PF04130.12^E:2.7e-36	Spc97_/_Spc98_family	'signalp_coordsNA'	0055114;0000226;0000922;0000923;0005200;0005654;0005737;0005813;0005815;0005856;0005874;0007020;0008275;0016020;0031122;0043015;0051298;0051321;0051415;0090307;0005816;0051011	K07374;K07375;K10389;K10390;K10391;K18266	'cogNA'	'ecsNA'
BDIVROU_0076000.t1.1	'spNA'^E:'sp_evalNA'	'sp_prodNA'	PF00176.22^E:0.00026	SNF2_family_N-terminal_domain	'signalp_coordsNA'	'goNA'	'keggNA'	'cogNA'	'ecNA'
BDIVROU_0076100.t1.1	Q4P6L3^E:2.61e-12	Palmitoyltransferase_AKR1	PF01529.19^E:1.4e-24	DHHC_palmitoyltransferase	'signalp_coordsNA'	0030983;0000139;0005768;0005794;0016020;0016021;0016740;0016746;0019706;0031901	K16675;K18932;K20003;K20027;K20028;K20029;K20030;K20031;K20032	COG5273	2.3.1.225
BDIVROU_0076200.t1.1	Q9FMN2^E:7.22e-78	Phosphatidate_phosphatase_PAH2	PF08235.12^E:2.8e-93	LNS2_(Lipin/Ned1/Smp2)	signalp_1-18	0009904;0005737;0005829;0006629;0008195;0008654;0016311;0016787;0019375	K01080;K01096;K15728;K18693	COG0671	3.1.3.4;3.1.3.27;3.1.3.81;3.6.1.27
BDIVROU_0076300.t1.1	P20435^E:1.24e-28	DNA-directed_RNA_polymerases_I_II_and_III_subunit_RPABC2	PF01192.21^E:4.3e-17	RNA_polymerase_Rpb6	'signalp_coordsNA'	0001172;0003677;0003899;0005634;0005665;0005737;0006351;0042254	K00960;K02999;K03002;K03006;K03010;K03018;K03021;K03040;K03041;K03042;K03043;K03044;K03045;K03046;K03047;K03049;K03050;K03051;K03052;K03053;K03054;K03055;K03056;K03058;K03059;K03060;K10908;K13797;K13798;K16250;K16251;K16252;K21081;K21239;K21313	COG0085;COG0086;COG0202;COG1095;COG2093;COG1460;COG2012;COG1758;COG1761;COG1644;COG1996;COG5108	2.7.7.6
BDIVROU_0076400.t1.1	A2VDZ9^E:2.03e-16	Vesicle-associated_membrane_protein-associated_protein_B	PF00635.25^E:6.2e-24	MSP_(Major_sperm_protein)_domain	'signalp_coordsNA'	1904668;0000139;0005737;0005783;0005789;0005794;0006874;0006888;0006986;0006987;0007029;0008017;0016020;0016021;0019048;0019899;0030968;0033149;0042803;0045070;0045296;0046982;0048487;0090114	K02105;K05691;K18266;K20165;K17292;K21767	'cogNA'	'ecsNA'
BDIVROU_0076500.t1.1	'spNA'^E:'sp_evalNA'	'sp_prodNA'	PF04824.15^E:7e-07	Conserved_region_of_Rad21_/_Rec8_like_protein	signalp_1-21	'goNA'	'keggNA'	'cogNA'	'ecNA'
BDIVROU_0076700.t1.1	Q8VYP6^E:6.17e-16	Polynucleotide_5'-hydroxyl-kinase_NOL9	PF16575.4^E:3.6e-26	mRNA_cleavage_and_polyadenylation_factor_CLP1_P-loop	signalp_1-30	2000377;0000166;0000448;0005524;0005634;0005730;0006364;0016301;0016310;0016740;0051731	'keggNA'	'cogNA'	'ecsNA'
BDIVROU_0076900.t1.1	Q96VN5^E:1.56e-69	Triosephosphate_isomerase	PF00121.17^E:5.6e-76	Triosephosphate_isomerase	'signalp_coordsNA'	0016758;0003824;0004807;0006094;0006096;0006098;0008152;0016853	K01803;K15330;K03079;K03082	COG0149;COG0126;COG3623	5.3.1.1;2.7.2.3;5.1.3.22;5.-.-.-
BDIVROU_0077000.t1.1	P0CR14^E:2.41e-49	Pre-mRNA-splicing_factor_CWC2	PF16131.4^E:1.3e-32	Torus_domain	'signalp_coordsNA'	0016787;0000387;0000974;0003676;0003723;0005634;0005681;0006397;0007049;0008380;0017070;0033120;0036002;0045292;0045787;0046872;0071006;0071007;0071014	'keggNA'	'cogNA'	'ecsNA'
BDIVROU_0077200.t1.1	Q9FIY7^E:8.20e-07	DNA_repair_protein_RAD5B	PF00176.22^E:3e-14	SNF2_family_N-terminal_domain	signalp_1-10	0000166;0003676;0004386;0005524;0005634;0006281;0006974;0008270;0016569;0016787;0016818;0046872	'keggNA'	'cogNA'	'ecsNA'
BDIVROU_0077500.t1.1	Q8TSN5^E:4.00e-103	Lysine--tRNA_ligase_2	PF00152.19^E:2.7e-63	tRNA_synthetases_class_II_(D_K_and_N)	'signalp_coordsNA'	0016810;0000166;0003676;0004812;0004824;0005524;0005737;0006412;0006418;0006430;0016874;0046872	K01871;K04566;K04567	COG1384;COG1190	6.1.1.6
BDIVROU_0077600.t1.1	Q09177^E:6.17e-17	DNA-directed_RNA_polymerases_I_and_III_subunit_RPAC2	PF13656.5^E:5.6e-25	RNA_polymerase_Rpb3/Rpb11_dimerisation_domain	'signalp_coordsNA'	0003677;0003899;0005634;0005666;0005736;0006351;0006360;0006383;0046983;0001054;0001056	K00960;K02999;K03002;K03006;K03010;K03018;K03021;K03040;K03041;K03042;K03043;K03044;K03045;K03046;K03047;K03049;K03050;K03051;K03052;K03053;K03054;K03055;K03056;K03058;K03059;K03060;K10908;K13797;K13798;K16250;K16251;K16252;K21081;K21239;K21313	COG0085;COG0086;COG0202;COG1095;COG2093;COG1460;COG2012;COG1758;COG1761;COG1644;COG1996;COG5108	2.7.7.6
BDIVROU_0077900.t1.1	Q69TY5^E:8.82e-05	Stromal_processing_peptidase_chloroplastic	PF05193.20^E:9.7e-21	Peptidase_M16_inactive_domain	'signalp_coordsNA'	0098869;0003824;0005739;0006508;0008233;0008237;0009507;0009536;0009570;0009793;0016787;0046872	K20004	'cogNA'	'ecsNA'
BDIVROU_0078000.t1.1	P45623^E:3.58e-12	Delta-aminolevulinic_acid_dehydratase_chloroplastic	PF00490.20^E:1.9e-11	Delta-aminolevulinic_acid_dehydratase	'signalp_coordsNA'	0046872;0003824;0004655;0006779;0006782;0006783;0008152;0009507;0009536;0015995;0016829;0033014	K01698;K02288;K02619;K03342;K18482	COG0113;COG1413;COG0115;COG0147	4.2.1.24;4.4.1.32;4.1.3.38;2.6.1.85
BDIVROU_0078200.t1.1	Q38950^E:1.80e-20	Serine/threonine-protein_phosphatase_2A_65_kDa_regulatory_subunit_A_beta_isoform	PF02985.21^E:2.2e-10	HEAT_repeat	signalp_1-26	0005515;0005634;0005737;0005777;0005829	'keggNA'	'cogNA'	'ecsNA'
BDIVROU_0078300.t1.1	Q4U9I8^E:2.11e-27	Protein_SEY1_homolog	PF04438.15^E:9.8e-06	HIT_zinc_finger	signalp_1-20	0030529;0000166;0005525;0005783;0005789;0016020;0016021;0016787	'keggNA'	'cogNA'	'ecsNA'
BDIVROU_0078500.t1.1	A7AT07^E:0.0	Protein_SEY1_homolog	PF05879.11^E:9.5e-53	Root_hair_defective_3_GTP-binding_protein_(RHD3)	'signalp_coordsNA'	0030529;0000166;0005525;0005783;0005789;0016020;0016021;0016787	'keggNA'	'cogNA'	'ecsNA'
BDIVROU_0078600.t1.1	A7AT07^E:3.26e-77	Protein_SEY1_homolog	PF05879.11^E:1.6e-35	Root_hair_defective_3_GTP-binding_protein_(RHD3)	'signalp_coordsNA'	0030529;0000166;0005525;0005783;0005789;0016020;0016021;0016787	'keggNA'	'cogNA'	'ecsNA'
BDIVROU_0078700.t1.1	O74477^E:9.01e-11	Metacaspase-1	PF00656.21^E:1.5e-28	Caspase_domain	'signalp_coordsNA'	0004197;0005634;0005737;0006508;0006915;0008233;0008234;0016787	'keggNA'	'cogNA'	'ecsNA'
BDIVROU_0078800.t2.1	A7F075^E:7.64e-11	Metacaspase-1	PF00656.21^E:5.3e-28	Caspase_domain	'signalp_coordsNA'	0005815;0006508;0006915;0008233;0008234;0016787	'keggNA'	'cogNA'	'ecsNA'
BDIVROU_0078900.t3.1	A3LSY7^E:1.60e-04	Metacaspase-1	PF00656.21^E:6.3e-14	Caspase_domain	'signalp_coordsNA'	0055085;0004198;0005634;0005829;0006508;0006515;0006915;0008233;0008234;0016787	K01367;K03853;K04740;K08573;K08574;K08575;K08576;K08577;K08578;K08579;K08580;K08581;K08582;K08583;K08584;K13442	'cogNA'	3.4.22.52;3.4.22.53;3.4.22.-;3.4.22.54
BDIVROU_0079000.t4.1	O74477^E:1.27e-10	Metacaspase-1	PF00656.21^E:1e-28	Caspase_domain	'signalp_coordsNA'	0004197;0005634;0005737;0006508;0006915;0008233;0008234;0016787	'keggNA'	'cogNA'	'ecsNA'
BDIVROU_0079200.t1.1	P90702^E:9.65e-33	60S_ribosomal_protein_L44	PF00935.18^E:1.6e-24	Ribosomal_protein_L44	'signalp_coordsNA'	0042302;0003735;0005622;0005840;0006412;0030529	'keggNA'	'cogNA'	'ecsNA'
BDIVROU_0079300.t1.1	Q6DGE9^E:2.50e-07	Protein_unc-45_homolog_B	PF00514.22^E:2.9e-08	Armadillo/beta-catenin-like_repeat	'signalp_coordsNA'	0003676;0005515;0005737;0007275;0007517;0007519;0030018;0030154;0030239;0031672;0048471;0048738;0048747;0060538	'keggNA'	'cogNA'	'ecsNA'
BDIVROU_0079400.t1.1	'spNA'^E:'sp_evalNA'	'sp_prodNA'	PF14418.5^E:6.7e-22	OST-HTH_Associated_domain	'signalp_coordsNA'	'goNA'	'keggNA'	'cogNA'	'ecNA'
BDIVROU_0079500.t1.1	Q15269^E:1.78e-48	Periodic_tryptophan_protein_2_homolog	PF00400.31^E:7.2e-17	WD_domain_G-beta_repeat	signalp_1-17	0000028;0000462;0005634;0005730;0030515;0032040;0034388	'keggNA'	'cogNA'	'ecsNA'
BDIVROU_0079600.t2.1	Q9C270^E:1.63e-80	Periodic_tryptophan_protein_2_homolog	PF04003.11^E:1e-15	Dip2/Utp12_Family	signalp_1-17	0016021;0000028;0000462;0030515;0032040;0034388	'keggNA'	'cogNA'	'ecsNA'
BDIVROU_0079700.t1.1	Q9C1X1^E:1.06e-31	Periodic_tryptophan_protein_2_homolog	PF00400.31^E:2.1e-10	WD_domain_G-beta_repeat	'signalp_coordsNA'	0045292;0000028;0000462;0005732;0006364;0030515;0032040;0034388	'keggNA'	'cogNA'	'ecsNA'
BDIVROU_0080000.t1.1	P51414^E:9.56e-57	60S_ribosomal_protein_L26-1	PF16906.4^E:2.8e-37	Ribosomal_proteins_L26_eukaryotic_L24P_archaeal	'signalp_coordsNA'	0002181;0003723;0003735;0005622;0005840;0006412;0015934;0022625;0030529;0042273	K02863;K02864;K02865;K02866;K02867;K02868;K02869;K02870;K02871;K02872;K02873;K02874;K02875;K02876;K02877;K02878;K02879;K02880;K02881;K02882;K02883;K02884;K02885;K02886;K02887;K02888;K02889;K02890;K02891;K02892;K02893;K02894;K02895;K02896;K02897;K02898;K02899;K02900;K02901;K02902;K02903;K02904;K02905;K02906;K02907;K02908;K02909;K02910;K02911;K02912;K02913;K02914;K02915;K02916;K02917;K02918;K02919;…	COG0081;COG0244;COG0197;COG0080;COG0094;COG2058;COG0102;COG0093;COG2163;COG0200;COG1632;COG0203;COG0256;COG2157;COG1727;COG0335;COG2147;COG0090;COG0292;COG0261;COG2139;COG0091;COG0089;COG0198;COG2075;COG1825;COG0211;COG0227;COG0255;COG0087;COG1841;COG1911;COG0254;COG2097;COG0333;COG1717;COG0267;COG0230;COG2174;COG0291;COG2451;COG0257;COG1997;COG2126;COG2167;COG0088;COG1552;COG1631;COG0097;COG0222…	'ecsNA'
BDIVROU_0080300.t1.1	Q9H040^E:4.39e-04	SprT-like_domain-containing_protein_Spartan	PF10263.8^E:3e-06	SprT-like_family	'signalp_coordsNA'	0005524;0003677;0005515;0005634;0005694;0006281;0006974;0046872	'keggNA'	'cogNA'	'ecsNA'
BDIVROU_0080400.t1.1	O04487^E:3.10e-23	Probable_elongation_factor_1-gamma_1	PF00647.18^E:1.8e-30	Elongation_factor_1_gamma_conserved_domain	'signalp_coordsNA'	0016020;0003746;0004364;0005634;0005737;0006412;0006414;0006749	K02355;K02356;K02357;K02358;K03231;K03232;K03233;K03234;K03235;K15410;K00799;K04097;K13299;K21888	COG0480;COG0231;COG0264;COG0050;COG2092;COG0625	2.5.1.18;5.3.99.2
BDIVROU_0080500.t1.1	Q54D63^E:4.21e-31	60S_ribosomal_protein_L6	PF01159.18^E:2.8e-27	Ribosomal_protein_L6e	'signalp_coordsNA'	0051603;0000027;0002181;0003723;0003735;0005622;0005840;0006412;0022625;0030529	K02863;K02864;K02865;K02866;K02867;K02868;K02869;K02870;K02871;K02872;K02873;K02874;K02875;K02876;K02877;K02878;K02879;K02880;K02881;K02882;K02883;K02884;K02885;K02886;K02887;K02888;K02889;K02890;K02891;K02892;K02893;K02894;K02895;K02896;K02897;K02898;K02899;K02900;K02901;K02902;K02903;K02904;K02905;K02906;K02907;K02908;K02909;K02910;K02911;K02912;K02913;K02914;K02915;K02916;K02917;K02918;K02919;…	COG0081;COG0244;COG0197;COG0080;COG0094;COG2058;COG0102;COG0093;COG2163;COG0200;COG1632;COG0203;COG0256;COG2157;COG1727;COG0335;COG2147;COG0090;COG0292;COG0261;COG2139;COG0091;COG0089;COG0198;COG2075;COG1825;COG0211;COG0227;COG0255;COG0087;COG1841;COG1911;COG0254;COG2097;COG0333;COG1717;COG0267;COG0230;COG2174;COG0291;COG2451;COG0257;COG1997;COG2126;COG2167;COG0088;COG1552;COG1631;COG0097;COG0222…	'ecsNA'
BDIVROU_0080600.t1.1	O80983^E:7.98e-137	ATP-dependent_zinc_metalloprotease_FTSH_4_mitochondrial	PF01434.17^E:3.3e-50	Peptidase_family_M41	'signalp_coordsNA'	0000166;0004176;0004222;0005524;0005739;0005743;0006508;0008233;0008237;0009941;0016020;0016021;0016787;0046872	K20004	'cogNA'	'ecsNA'
BDIVROU_0080900.t1.1	Q8VDQ9^E:5.24e-36	Protein_KRI1_homolog	PF12936.6^E:1.3e-19	KRI1-like_family_C-terminal	'signalp_coordsNA'	2000777;0000447;0003723;0005730;0030686	'keggNA'	'cogNA'	'ecsNA'
BDIVROU_0081100.t1.1	Q94AZ4^E:2.32e-08	Probable_calcium-binding_protein_CML13	PF13499.5^E:1e-09	EF-hand_domain_pair	'signalp_coordsNA'	1904659;0005509;0046872	'keggNA'	'cogNA'	'ecsNA'
BDIVROU_0081400.t1.1	Q802R9^E:1.73e-19	Structural_maintenance_of_chromosomes_protein_5	PF02463.18^E:2.8e-18	RecF/RecN/SMC_N_terminal_domain	'signalp_coordsNA'	0090398;0000166;0000722;0000724;0000781;0005524;0005634;0005694;0006281;0006310;0006974;0007049;0007062;0016605;0030915;0034184;0051301	'keggNA'	'cogNA'	'ecsNA'
BDIVROU_0081500.t1.1	Q9FT73^E:4.77e-103	Mediator_of_RNA_polymerase_II_transcription_subunit_34	PF00270.28^E:2.2e-17	DEAD/DEAH_box_helicase	'signalp_coordsNA'	0046872;0000166;0000724;0003676;0003677;0003824;0004386;0005515;0005524;0005622;0005634;0005694;0005737;0006260;0006281;0006310;0006351;0006355;0008026;0016787;0032508;0043140;0044237	K18655;K18656;K18663;K19781	COG0513	3.6.4.13;3.6.4.12
BDIVROU_0082000.t1.1	P20712^E:1.63e-153	Bifunctional_dihydrofolate_reductase-thymidylate_synthase	PF00303.18^E:1.1e-103	Thymidylate_synthase	signalp_1-22	0071363;0003824;0004146;0004799;0006231;0006730;0008152;0008168;0009165;0016491;0016740;0032259;0046654;0055114	K00287;K13938;K13998;K18589;K18590;K18591;K19643;K19644;K19645;K00560;K03398	COG0262;COG1028;COG0207;COG2242	1.5.1.3;1.5.1.-;2.1.1.45;1.-.-.-
BDIVROU_0082100.t1.1	Q14680^E:4.48e-18	Maternal_embryonic_leucine_zipper_kinase	PF00069.24^E:3.9e-30	Protein_kinase_domain	'signalp_coordsNA'	0000166;0004672;0004674;0004715;0005515;0005524;0005634;0005737;0005886;0006468;0006915;0007049;0008289;0008631;0016020;0016301;0016310;0016740;0018108;0030097;0035556;0043065;0061351	K00870;K00903;K04447;K05703;K05704;K05705;K05725;K05728;K05854;K05855;K05856;K05871;K06619;K07360;K07363;K07364;K07370;K07527;K08016;K08885;K08886;K08887;K08888;K08889;K08890;K08891;K08892;K08893;K08894;K08895;K08896;K11217;K11218;K11219;K17510;K17511;K17512;K10999	COG0515;COG0489	2.7.1.37;2.7.10.2;2.7.11.1;2.4.1.12
BDIVROU_0082300.t1.1	Q55DP9^E:3.15e-07	Myb-like_protein_P	PF00249.30^E:5e-13	Myb-like_DNA-binding_domain	'signalp_coordsNA'	0046872;0003677;0005634	'keggNA'	'cogNA'	'ecsNA'
BDIVROU_0082400.t2.1	Q55DP9^E:3.29e-07	Myb-like_protein_P	PF00249.30^E:8.9e-14	Myb-like_DNA-binding_domain	'signalp_coordsNA'	0046872;0003677;0005634	'keggNA'	'cogNA'	'ecsNA'
BDIVROU_0082500.t1.1	Q9NXL9^E:1.81e-48	DNA_helicase_MCM9	PF00493.22^E:2.4e-47	MCM2/3/5_family	'signalp_coordsNA'	0051033;0000166;0000724;0003677;0004386;0005524;0005634;0006270;0006281;0006974;0007276;0007292;0016787;0097362	K10737;K10738	'cogNA'	3.6.4.12
BDIVROU_0082700.t1.1	'spNA'^E:'sp_evalNA'	'sp_prodNA'	PF08373.9^E:1.8e-13	RAP_domain	'signalp_coordsNA'	'goNA'	'keggNA'	'cogNA'	'ecNA'
BDIVROU_0082900.t1.1	Q8R050^E:7.82e-149	Eukaryotic_peptide_chain_release_factor_GTP-binding_subunit_ERF3A	PF00009.26^E:3.5e-41	Elongation_factor_Tu_GTP_binding_domain	'signalp_coordsNA'	0016021;0000166;0000184;0002184;0003723;0003747;0003924;0005525;0005829;0006412;0006479;0018444	K02835;K02836;K02837;K03265;K03266;K03267;K03864	COG0216;COG1186;COG0480;COG1503	3.6.5.2
BDIVROU_0083000.t1.1	Q8HXH0^E:3.35e-04	LON_peptidase_N-terminal_domain_and_RING_finger_protein_3	PF13923.5^E:7.3e-11	Zinc_finger_C3HC4_type_(RING_finger)	'signalp_coordsNA'	0102076;0046872	'keggNA'	'cogNA'	'ecsNA'
BDIVROU_0083200.t1.1	Q9CZV8^E:2.85e-04	F-box/LRR-repeat_protein_20	PF12799.6^E:7.4e-05	Leucine_Rich_repeats_(2_copies)	signalp_1-43	0006897;0001662;0004842;0005515;0005737;0016567	'keggNA'	'cogNA'	'ecsNA'
BDIVROU_0083300.t1.1	Q62915^E:6.25e-08	Peripheral_plasma_membrane_protein_CASK	PF00069.24^E:2.2e-05	Protein_kinase_domain	'signalp_coordsNA'	0016021;0000166;0001953;0004672;0004674;0005515;0005516;0005524;0005604;0005634;0005652;0005730;0005737;0005829;0005886;0005911;0005925;0006468;0008022;0010839;0016020;0016301;0016310;0016323;0016363;0016740;0030165;0031982;0032403;0042043;0045202;0045944;0061045;0070509;0090280;0090288	K00870;K10999	COG0515	2.7.1.37;2.4.1.12
BDIVROU_0083400.t2.1	P25323^E:2.64e-61	Myosin_light_chain_kinase_A	PF00069.24^E:3.9e-75	Protein_kinase_domain	'signalp_coordsNA'	0000166;0004672;0004674;0004687;0005524;0006468;0016301;0016310;0016740;0018105;0018107;0005516	K00870;K00907	COG0515	2.7.1.37;2.7.11.18
BDIVROU_0083500.t3.1	P25323^E:1.30e-64	Myosin_light_chain_kinase_A	PF00069.24^E:1.7e-75	Protein_kinase_domain	'signalp_coordsNA'	0000166;0004672;0004674;0004687;0005524;0006468;0016301;0016310;0016740;0018105;0018107;0005516	K00870;K00907	COG0515	2.7.1.37;2.7.11.18
BDIVROU_0083600.t1.1	P0A5J3^E:2.04e-27	Methionine_aminopeptidase	PF00557.23^E:5.1e-15	Metallopeptidase_family_M24	'signalp_coordsNA'	0016020;0004177;0006508;0008233;0008235;0016787;0046872	K01261;K01262;K14208;K18530	COG1363;COG0006	3.4.11.7;3.4.11.9;3.4.11.-
BDIVROU_0083700.t1.1	F4KCC2^E:3.26e-18	E3_ubiquitin-protein_ligase_PRT6	PF02207.19^E:3e-16	Putative_zinc_finger_in_N-recognin_(UBR_box)	'signalp_coordsNA'	0000151;0005737;0008270;0016567;0016740;0046872;0061630;0071596	'keggNA'	'cogNA'	'ecsNA'
BDIVROU_0083800.t1.1	'spNA'^E:'sp_evalNA'	'sp_prodNA'	PF01765.18^E:6e-06	Ribosome_recycling_factor	'signalp_coordsNA'	'goNA'	'keggNA'	'cogNA'	'ecNA'
BDIVROU_0084200.t1.1	Q54IA4^E:4.02e-12	GPI_mannosyltransferase_1	PF05007.12^E:4.2e-15	Mannosyltransferase_(PIG-M)	'signalp_coordsNA'	0016021;0005783;0005789;0006506;0016020;0016740;0016757;0016758	'keggNA'	'cogNA'	'ecsNA'
BDIVROU_0084700.t1.1	O94693^E:1.18e-04	LIN1-like_protein	'pfam_NA'^E:'pfam_evalNA'	'pfam_prodNA'	'signalp_coordsNA'	0097255;0000244;0005634;0005682	'keggNA'	'cogNA'	'ecsNA'
BDIVROU_0084800.t1.1	Q9SHS7^E:1.15e-11	Serine/threonine-protein_phosphatase_BSL3	PF13415.5^E:5.7e-15	Galactose_oxidase_central_domain	signalp_1-25	0004721;0005634;0006470;0009742;0016787;0046872	K01090;K15544;K15637;K17616;K17618	COG0631;COG0639	3.1.3.16;3.1.3.-
BDIVROU_0085100.t1.1	Q9ATY5^E:1.33e-04	DNA_repair_protein_UVH3	PF00867.17^E:3.8e-24	XPG_I-region	signalp_1-17	0035335;0003677;0003697;0003824;0004518;0004519;0005515;0005634;0006281;0006289;0006974;0016787;0016788;0046872;0090305	K01173;K15049;K15050;K15051	COG1864	'ecsNA'
BDIVROU_0085200.t1.1	P35622^E:2.44e-04	Troponin_C	PF13499.5^E:1.8e-06	EF-hand_domain_pair	'signalp_coordsNA'	0005509;0046872	'keggNA'	'cogNA'	'ecsNA'
BDIVROU_0085400.t1.1	'spNA'^E:'sp_evalNA'	'sp_prodNA'	PF12171.7^E:4.7e-05	Zinc-finger_double-stranded_RNA-binding	'signalp_coordsNA'	'goNA'	'keggNA'	'cogNA'	'ecNA'
BDIVROU_0085700.t1.1	'spNA'^E:'sp_evalNA'	'sp_prodNA'	PF00566.17^E:9.2e-07	Rab-GTPase-TBC_domain	'signalp_coordsNA'	'goNA'	'keggNA'	'cogNA'	'ecNA'
BDIVROU_0085800.t1.1	P40826^E:5.62e-28	Ubiquitin_carboxyl-terminal_hydrolase_14	PF00443.28^E:1e-28	Ubiquitin_carboxyl-terminal_hydrolase	signalp_1-21	0070143;0000502;0002376;0004843;0004866;0005737;0005829;0005886;0006508;0006511;0007268;0008233;0008234;0009986;0010951;0016020;0016579;0016787;0031410;0036459;0045087;0045202;0050920;0061136;0070628;1903070	K05609;K05610;K05611;K08588;K08601;K09602;K09603;K11366;K11832;K11833;K11834;K11835;K11836;K11837;K11838;K11839;K11840;K11841;K11842;K11843;K11844;K11845;K11846;K11847;K11848;K11849;K11850;K11851;K11852;K11853;K11854;K11855;K11856;K11857;K11858;K11859;K11860;K11861;K11862;K11866;K11867;K11869;K11870;K11871;K11872;K11873;K11874;K11986;K12655;K13716;K13717;K13718;K15235;K18342;K18343;K21122;K21343;…	'cogNA'	3.4.19.12;2.4.1.12;3.4.22.-
BDIVROU_0085900.t1.1	Q9Y810^E:1.95e-09	Cytochrome_oxidase_assembly_protein_shy1	PF02104.14^E:7.8e-30	SURF1_family	signalp_1-10	0005739;0005743;0016020;0016021;0033617;0051082	'keggNA'	'cogNA'	'ecsNA'
BDIVROU_0086000.t1.1	Q9QZS2^E:1.29e-04	E3_ubiquitin-protein_ligase_RNF4	PF14634.5^E:2.5e-07	zinc-RING_finger_domain	signalp_1-16	0072577;0003677;0004842;0005515;0005634;0005654;0005737;0006351;0006355;0008134;0016567;0016605;0016740;0031491;0032184;0042802;0043161;0045893;0045944;0046685;0046872;0051865;0061630;0070534;0070936;0070979;0085020;0090169;0090234	'keggNA'	'cogNA'	'ecsNA'
BDIVROU_0086100.t1.1	'spNA'^E:'sp_evalNA'	'sp_prodNA'	PF12785.6^E:5.2e-09	Variant_erythrocyte_surface_antigen-1	'signalp_coordsNA'	'goNA'	'keggNA'	'cogNA'	'ecNA'
BDIVROU_0086200.t1.1	Q8BYI9^E:3.31e-04	Tenascin-R	'pfam_NA'^E:'pfam_evalNA'	'pfam_prodNA'	'signalp_coordsNA'	0016021;0005576;0005578;0007155;0007158;0008306;0022029;0022408;0030198;0035641;0048692;0050767;0050804;0050805;0050808;0050885;0051968;0051971;0060291	'keggNA'	'cogNA'	'ecsNA'
BDIVROU_0086900.t1.1	Q96EP5^E:2.75e-25	DAZ-associated_protein_1	PF00076.21^E:5.5e-29	RNA_recognition_motif._(a.k.a._RRM_RBD_or_RNP_domain)	'signalp_coordsNA'	0061630;0001893;0003676;0003723;0005515;0005634;0005737;0007275;0007283;0008283;0030154;0035613;0048026	'keggNA'	'cogNA'	'ecsNA'
BDIVROU_0087200.t1.1	'spNA'^E:'sp_evalNA'	'sp_prodNA'	PF12785.6^E:5.4e-05	Variant_erythrocyte_surface_antigen-1	'signalp_coordsNA'	'goNA'	'keggNA'	'cogNA'	'ecNA'
BDIVROU_0087600.t1.1	'spNA'^E:'sp_evalNA'	'sp_prodNA'	PF12785.6^E:0.00073	Variant_erythrocyte_surface_antigen-1	'signalp_coordsNA'	'goNA'	'keggNA'	'cogNA'	'ecNA'
BDIVROU_0089200.t1.1	P54357^E:3.13e-05	Myosin-2_essential_light_chain	PF13405.5^E:0.0004	EF-hand_domain	'signalp_coordsNA'	0005509;0005515;0016459;0016460;0017022;0030048;0031475;0031476;0031477;0032036;0046872	'keggNA'	'cogNA'	'ecsNA'
BDIVROU_0089300.t1.1	Q03441^E:6.38e-07	Sporulation_protein_RMD1	PF02582.13^E:1.3e-05	Uncharacterised_ACR_YagE_family_COG1723	'signalp_coordsNA'	1902600;0005737;0030435;0051321	'keggNA'	'cogNA'	'ecsNA'
BDIVROU_0090100.t1.1	'spNA'^E:'sp_evalNA'	'sp_prodNA'	PF12785.6^E:6.6e-08	Variant_erythrocyte_surface_antigen-1	'signalp_coordsNA'	'goNA'	'keggNA'	'cogNA'	'ecNA'
BDIVROU_0090400.t1.1	Q9ZS88^E:6.50e-25	Derlin-2.2	PF04511.14^E:6.5e-33	Der1-like_family	'signalp_coordsNA'	0019239;0005783;0005789;0016020;0016021	'keggNA'	'cogNA'	'ecsNA'
BDIVROU_0091500.t1.1	'spNA'^E:'sp_evalNA'	'sp_prodNA'	PF02291.14^E:4.9e-07	Transcription_initiation_factor_IID_31kD_subunit	'signalp_coordsNA'	'goNA'	'keggNA'	'cogNA'	'ecNA'
BDIVROU_0091700.t1.1	Q9LYK6^E:3.20e-05	Protein_ANTHESIS_POMOTING_FACTOR_1	'pfam_NA'^E:'pfam_evalNA'	'pfam_prodNA'	'signalp_coordsNA'	0016020;0003682;0005634;0009908;0016571;0048188;0080008;0080182;0042800	K09186;K09188;K09189;K14959	'cogNA'	2.1.1.43
BDIVROU_0091800.t1.1	P87303^E:8.75e-23	RNA_polymerase_II_transcription_factor_B_subunit_2	PF03849.13^E:4.7e-57	Transcription_factor_Tfb2	'signalp_coordsNA'	0051321;0000112;0000439;0000717;0000991;0003690;0003700;0004003;0005634;0005675;0006281;0006289;0006351;0006355;0006367;0006974;0070816;0008353	K17498;K11136;K11367;K11642;K11643;K14435;K15362;K20091;K20092;K21810;K00916;K02087;K02202;K02208;K02211;K08819;K15562	COG5139;COG0515	3.6.4.12;2.7.11.22;2.7.11.23
BDIVROU_0092100.t1.1	O22823^E:2.54e-21	Sm-like_protein_LSM36B	PF01423.21^E:4.4e-15	LSM_domain	'signalp_coordsNA'	0000398;0000932;0003723;0005634;0005681;0005688;0005730;0005732;0005737;0006397;0008380;0030490;0030529;0046540	'keggNA'	'cogNA'	'ecsNA'
BDIVROU_0092200.t1.1	Q63XL8^E:3.66e-77	Ribose-phosphate_pyrophosphokinase	PF13793.5^E:2.9e-38	N-terminal_domain_of_ribose_phosphate_pyrophosphokinase	'signalp_coordsNA'	0050515;0000166;0000287;0004749;0005524;0005737;0006015;0009116;0009156;0009165;0016301;0016310;0016740;0044249;0046872	K00948	COG0462	2.7.6.1
BDIVROU_0092300.t1.1	P27362^E:2.70e-173	Phosphoglycerate_kinase	PF00162.18^E:2.6e-140	Phosphoglycerate_kinase	signalp_1-12	2000657;0000166;0004618;0005524;0006096;0016301;0016310;0016740	K00927;K15330	COG0126;COG0149	2.7.2.3;5.3.1.1
BDIVROU_0092500.t1.1	P52817^E:1.45e-70	60S_ribosomal_protein_L35	PF00831.22^E:3.8e-17	Ribosomal_L29_protein	'signalp_coordsNA'	0030529;0003735;0005622;0005840;0006412	'keggNA'	'cogNA'	'ecsNA'
BDIVROU_0092600.t1.1	F6XBL2^E:1.05e-21	26S_proteasome_non-ATPase_regulatory_subunit_11	PF01399.26^E:6.6e-18	PCI_domain	'signalp_coordsNA'	0045893;0000502;0005198;0005634;0005737;0005829;0006511;0008541;0022624;0043248;0048863	'keggNA'	'cogNA'	'ecsNA'
BDIVROU_0092700.t1.1	Q6DDF4^E:6.76e-09	Vacuolar_protein-sorting-associated_protein_36	PF04157.15^E:1.6e-08	EAP30/Vps36_family	signalp_1-30	0055114;0005737;0005768;0015031;0032266;0043130	K17988	'cogNA'	'ecsNA'
BDIVROU_0092800.t1.1	Q8T6B4^E:9.53e-08	ABC_transporter_F_family_member_4	PF00005.26^E:2.9e-37	ABC_transporter	'signalp_coordsNA'	0046872;0000166;0005524;0005829;0006448;0016887	'keggNA'	'cogNA'	'ecsNA'
BDIVROU_0092900.t2.1	O59672^E:7.73e-09	Uncharacterized_ABC_transporter_ATP-binding_protein_C29A3.09c	PF00005.26^E:1.1e-18	ABC_transporter	'signalp_coordsNA'	0070449;0000166;0005524;0005737;0016887;0022626;1900247	'keggNA'	'cogNA'	'ecsNA'
BDIVROU_0093000.t1.1	Q9NY15^E:5.71e-05	Stabilin-1	'pfam_NA'^E:'pfam_evalNA'	'pfam_prodNA'	signalp_1-20	0005509;0005515;0005540;0006954;0007155;0016020;0016021;0055114	K19013;K19020	'cogNA'	'ecsNA'
BDIVROU_0093100.t1.1	'spNA'^E:'sp_evalNA'	'sp_prodNA'	PF08429.10^E:1.3e-40	PLU-1-like_protein	'signalp_coordsNA'	'goNA'	'keggNA'	'cogNA'	'ecNA'
BDIVROU_0093200.t1.1	Q94CD5^E:8.34e-21	Ubiquitin-like_modifier-activating_enzyme_atg7	PF00899.20^E:8.6e-16	ThiF_family	'signalp_coordsNA'	0046872;0000045;0000407;0000422;0005737;0006501;0006914;0006995;0008641;0015031;0019778;0019779;0034727;0044805	'keggNA'	'cogNA'	'ecsNA'
BDIVROU_0093300.t1.1	A5DLC6^E:8.03e-36	Ubiquitin-like_modifier-activating_enzyme_ATG7	PF00899.20^E:5.2e-05	ThiF_family	signalp_1-16	0016021;0000407;0000422;0005634;0005737;0005829;0006501;0006914;0008641;0015031;0016020;0016236;0019778;0019779;0032258;0032446;0034727;0042802;0044805;0097632	'keggNA'	'cogNA'	'ecsNA'
BDIVROU_0093400.t1.1	P04801^E:0.0	Threonine--tRNA_ligase_cytoplasmic	PF00587.24^E:5.3e-31	tRNA_synthetase_class_II_core_domain_(G_H_P_S_and_T)	'signalp_coordsNA'	0000166;0004812;0004829;0005524;0005737;0006412;0006418;0006435;0016874;0043039	K01868	COG0441	6.1.1.3
BDIVROU_0093500.t1.1	Q55FN7^E:1.03e-148	2-oxoisovalerate_dehydrogenase_subunit_beta_mitochondrial	PF02780.19^E:4.5e-36	Transketolase_C-terminal_domain	'signalp_coordsNA'	0016021;0003824;0003863;0005739;0005759;0005947;0008152;0009083;0016491;0055114	K00165;K00166;K00167;K11381;K03398	COG1071;COG0022;COG2242	1.2.4.4;1.-.-.-
BDIVROU_0093700.t1.1	E1BP36^E:4.07e-10	MMS19_nucleotide_excision_repair_protein_homolog	PF14500.5^E:4.8e-28	Dos2-interacting_transcription_regulator_of_RNA-Pol-II	'signalp_coordsNA'	2000637;0005634;0005737;0005819;0005856;0006259;0006281;0006351;0006355;0006974;0007059;0016226;0097361	'keggNA'	'cogNA'	'ecsNA'
BDIVROU_0093800.t1.1	'spNA'^E:'sp_evalNA'	'sp_prodNA'	PF00400.31^E:0.0004	WD_domain_G-beta_repeat	signalp_1-11	'goNA'	'keggNA'	'cogNA'	'ecNA'
BDIVROU_0093900.t1.1	Q9SP35^E:1.66e-44	Mitochondrial_import_inner_membrane_translocase_subunit_TIM17-2	PF02466.18^E:9.9e-25	Tim17/Tim22/Tim23/Pmp24_family	'signalp_coordsNA'	0046872;0005739;0005741;0005743;0015031;0016020;0016021;0030150;0031305;0015266	K07277;K11518;K17496;K17768;K17769;K17770;K17771;K17772;K17773;K17790;K17791;K17792;K17793;K17794;K17795	COG4775;COG5190;COG0457;COG5596	'ecsNA'
BDIVROU_0094100.t1.1	Q9SY09^E:9.15e-36	Small_nuclear_ribonucleoprotein_SmD1b	PF01423.21^E:1.3e-15	LSM_domain	signalp_1-10	0000387;0005634;0005730;0006396;0016607;0030529	'keggNA'	'cogNA'	'ecsNA'
BDIVROU_0094300.t1.1	B2IDD9^E:7.05e-32	Protein_GrpE	PF01025.18^E:7.9e-40	GrpE	'signalp_coordsNA'	0071555;0000774;0005737;0006457;0042803;0050790;0051087	K18715;K17808	COG5651	'ecsNA'
BDIVROU_0094400.t1.1	P31209^E:1.72e-20	Polyadenylate-binding_protein_cytoplasmic_and_nuclear	PF00076.21^E:1.2e-77	RNA_recognition_motif._(a.k.a._RRM_RBD_or_RNP_domain)	'signalp_coordsNA'	0052796;0003676;0003723;0005634;0005737;0006397;0006417;0051028	'keggNA'	'cogNA'	'ecsNA'
BDIVROU_0094600.t1.1	O81024^E:2.20e-12	Probable_ethanolamine_kinase	PF01633.19^E:1.6e-16	Choline/ethanolamine_kinase	'signalp_coordsNA'	0016788;0000166;0004305;0005524;0006629;0006646;0008654;0016301;0016310;0016740	K00894;K14156	COG0510	2.7.1.82;2.7.1.32
BDIVROU_0094700.t1.1	O81024^E:4.46e-11	Probable_ethanolamine_kinase	PF01633.19^E:1.9e-31	Choline/ethanolamine_kinase	'signalp_coordsNA'	0016788;0000166;0004305;0005524;0006629;0006646;0008654;0016301;0016310;0016740	K00894;K14156	COG0510	2.7.1.82;2.7.1.32
BDIVROU_0094900.t1.1	P32363^E:7.15e-12	Phosphatidylinositol_N-acetylglucosaminyltransferase_GPI3_subunit	PF08288.11^E:2.2e-16	PIGA_(GPI_anchor_biosynthesis)	signalp_1-10	0005783;0005789;0006506;0016020;0016021;0016740;0016757;0017176	K00751;K03857	'cogNA'	2.4.1.198
BDIVROU_0095000.t1.1	Q54W83^E:3.92e-07	Probable_U6_snRNA-associated_Sm-like_protein_LSm1	PF01423.21^E:9.6e-13	LSM_domain	'signalp_coordsNA'	0016021;0000290;0000339;0000932;0000956;0003723;0005737;0005845;0006397;0006402;0008380;0030529;1990726	'keggNA'	'cogNA'	'ecsNA'
BDIVROU_0095200.t1.1	P54609^E:3.65e-07	Cell_division_control_protein_48_homolog_A	PF02359.17^E:1.5e-20	Cell_division_protein_48_(CDC48)_N-terminal_domain	'signalp_coordsNA'	0016810;0000166;0005515;0005524;0005634;0005737;0005856;0005886;0007049;0009524;0015031;0016020;0016787;0042802;0051301	K10999	'cogNA'	2.4.1.12
BDIVROU_0095300.t1.1	Q9LZF6^E:6.04e-56	Cell_division_control_protein_48_homolog_E	PF00004.28^E:1.7e-76	ATPase_family_associated_with_various_cellular_activities_(AAA)	'signalp_coordsNA'	0000166;0005515;0005524;0005634;0005737;0005856;0007049;0009524;0015031;0016787;0051301	'keggNA'	'cogNA'	'ecsNA'
BDIVROU_0095400.t1.1	Q7G8Y3^E:0.0	Probable_chromatin-remodeling_complex_ATPase_chain	PF00176.22^E:7.7e-64	SNF2_family_N-terminal_domain	'signalp_coordsNA'	0000166;0003676;0003677;0004386;0005524;0005634;0006338;0016569;0016589;0016787;0016818;0016887;0031491;0043044	'keggNA'	'cogNA'	'ecsNA'
BDIVROU_0095500.t1.1	Q9BZ23^E:7.78e-05	Pantothenate_kinase_2_mitochondrial	PF03630.13^E:6.1e-10	Fumble	'signalp_coordsNA'	0035235;0000166;0004594;0005524;0005737;0005739;0005829;0007286;0009060;0015937;0016301;0016310;0016740;0051881;0070584	K00867;K00896;K01947;K09680	COG1072;COG0340;COG1521	2.7.1.33;6.3.4.15
BDIVROU_0095600.t1.1	Q22235^E:1.62e-159	Endoplasmin_homolog	PF00183.17^E:6.2e-143	Hsp90_protein	signalp_1-28	0016021;0000166;0005524;0005783;0005788;0006457;0006950;0051082	'keggNA'	'cogNA'	'ecsNA'
BDIVROU_0095700.t1.1	Q9Y2L5^E:8.04e-06	Trafficking_protein_particle_complex_subunit_8	PF12739.6^E:3.6e-09	ER-Golgi_trafficking_TRAPP_I_complex_85_kDa_subunit	signalp_1-31	0000407;0005515;0005794;0006888;0016192;0030242;0031410;0034497;0044804;0065009;1990072;0032258	'keggNA'	'cogNA'	'ecsNA'
BDIVROU_0095800.t1.1	B1HS10^E:1.53e-18	Elongation_factor_P	PF09285.10^E:2.3e-09	Elongation_factor_P_C-terminal	signalp_1-26	0055114;0003746;0005737;0006412;0006414;0043043	K02355;K02356;K02357;K02358;K03231;K03232;K03233;K03234;K03235;K15410	COG0480;COG0231;COG0264;COG0050;COG2092	'ecsNA'
BDIVROU_0096200.t1.1	Q7T105^E:1.59e-07	Mesoderm_induction_early_response_protein_1	'pfam_NA'^E:'pfam_evalNA'	'pfam_prodNA'	'signalp_coordsNA'	0045893;0003677;0004871;0005634;0006351;0006355;0007165;0017053;0031937	'keggNA'	'cogNA'	'ecsNA'
BDIVROU_0096300.t1.1	Q74K18^E:5.98e-23	ATP_synthase_subunit_delta	PF00213.17^E:2.1e-43	ATP_synthase_delta_(OSCP)_subunit	'signalp_coordsNA'	0099132;0005886;0006754;0006811;0015986;0015992;0016020;0045261;0046933	K10999;K02111;K02112;K02133	COG0056;COG0055	2.4.1.12;3.6.3.14
BDIVROU_0096400.t1.1	Q9LHP2^E:3.14e-25	Serine/arginine-rich_SC35-like_splicing_factor_SCL30A	PF00076.21^E:4e-21	RNA_recognition_motif._(a.k.a._RRM_RBD_or_RNP_domain)	'signalp_coordsNA'	0000398;0003676;0003723;0005515;0005634;0005681;0006397;0008380;0016607	'keggNA'	'cogNA'	'ecsNA'
BDIVROU_0096510.t1.2	ORM42004.1^E:2e-75	actin-depolymerizing_factor_ADF_or_cofilin	PF00241.19^E:2.55e-11	Cofilin/tropomyosin-type_actin-binding_protein	'signalp_coordsNA'	0003696;0003779;0005622;0005634;0005737;0005856;0006897;0007015;0007049;0015629;0016363;0030042;0030479;0043001;0051014;0051015;0051301	K17455;K17456;K19326;K19346;K21761;K21877	'cogNA'	'ecsNA'
BDIVROU_0096600.t1.1	Q561M0^E:7.23e-09	N-terminal_kinase-like_protein	PF12717.6^E:3.5e-05	non-SMC_mitotic_condensation_complex_subunit_1	'signalp_coordsNA'	0051726;0004672;0005524;0006468	K00870	COG0515	2.7.1.37
BDIVROU_0096700.t1.1	Q56X76^E:1.12e-22	DEAD-box_ATP-dependent_RNA_helicase_39	PF00271.30^E:2.5e-19	Helicase_conserved_C-terminal_domain	'signalp_coordsNA'	0003954;0000166;0003676;0003723;0004004;0004386;0005524;0005730;0010501;0016787	K00356;K03885;K03934;K03935;K03936;K03940;K03941;K03942;K03943;K03732;K05590;K05591;K05592;K11594;K12823;K12858;K13025;K13026;K13131;K13179;K13181;K14433;K14805;K14806;K14807;K14808;K14809;K14810;K14811;K16911;K17043;K17675;K17678;K17679;K18692;K18994;K18995;K19466;K20096;K20099;K20101;K21869	COG1252;COG0513	1.6.99.3;1.6.5.3;3.6.4.13
BDIVROU_0096900.t1.1	O74431^E:4.42e-28	Probable_cation-transporting_ATPase_C1672.11c	PF00702.25^E:3e-09	haloacid_dehalogenase-like_hydrolase	'signalp_coordsNA'	0016787;0000166;0005388;0005524;0005887;0006812;0006874;0016020;0016021;0016887;0042626;0043231;0046872;0055085;0070588;0099132	K01537;K05850;K05853	COG0474	3.6.3.8
BDIVROU_0097000.t1.1	O74431^E:1.69e-33	Probable_cation-transporting_ATPase_C1672.11c	PF00122.19^E:2.4e-18	E1-E2_ATPase	'signalp_coordsNA'	0016787;0000166;0005388;0005524;0005887;0006812;0006874;0016020;0016021;0016887;0042626;0043231;0046872;0055085;0070588;0099132	K01537;K05850;K05853	COG0474	3.6.3.8
BDIVROU_0097100.t1.1	O74889^E:8.72e-09	SAC3_family_protein_1	PF03399.15^E:2.2e-42	SAC3/GANP_family	'signalp_coordsNA'	0031966;0005634;0005635;0005643;0005737;0006406;0006611;0042274;0070390	'keggNA'	'cogNA'	'ecsNA'
BDIVROU_0097300.t1.1	Q8K2V6^E:2.02e-06	Importin-11	'pfam_NA'^E:'pfam_evalNA'	'pfam_prodNA'	signalp_1-24	0016020;0001650;0005515;0005634;0005635;0005737;0005829;0006886;0008536;0015031;0042991	K12172;K15304;K15306;K18755;K20221;K20222;K20223;K20224	COG5215;COG5656	'ecsNA'
BDIVROU_0097500.t1.1	Q0CYG9^E:1.63e-55	Protein_transport_protein_sec31	'pfam_NA'^E:'pfam_evalNA'	'pfam_prodNA'	signalp_1-19	0003755;0005737;0005783;0005789;0005829;0006886;0006888;0006998;0012507;0015031;0016020;0016192;0031410	K01802;K03767;K03768;K03769;K03770;K03771;K03772;K03773;K03774;K03775;K05864;K07533;K09563;K09564;K09565;K09566;K09567;K10598;K12733;K12734;K12735;K12736;K12737;K12738;K12739;K14826	COG0652;COG0760;COG0545;COG1047	5.2.1.8
BDIVROU_0097700.t1.1	Q9Y813^E:1.38e-10	Ribonuclease_P_protein_subunit_rpr2	PF04032.15^E:1.2e-18	RNAse_P_Rpr2/Rpp21/SNM1_subunit_domain	'signalp_coordsNA'	0004526;0005634;0005655;0005737;0008033;0016787;0046872;0090501;0090502	K01164;K03536;K03537;K03538;K03539;K03540;K14522;K14523;K14524;K14525;K14526;K14527;K14528;K14529;K14530;K14533;K18213	COG0594;COG1369;COG1588;COG1603;COG2023	3.1.26.5
BDIVROU_0098400.t1.1	Q54QR2^E:1.24e-57	Proteasome_subunit_beta_type-7	PF00227.25^E:1.8e-32	Proteasome_subunit	'signalp_coordsNA'	0046872;0000502;0004175;0004298;0005634;0005737;0005839;0006508;0008233;0016787;0019774;0051603	'keggNA'	'cogNA'	'ecsNA'
BDIVROU_0098500.t1.1	'spNA'^E:'sp_evalNA'	'sp_prodNA'	PF00134.22^E:0.00017	Cyclin_N-terminal_domain	'signalp_coordsNA'	'goNA'	'keggNA'	'cogNA'	'ecNA'
BDIVROU_0098600.t1.1	Q91WF7^E:1.05e-69	Polyphosphoinositide_phosphatase	PF02383.17^E:2.3e-61	SacI_homology_domain	'signalp_coordsNA'	0016020;0004438;0005768;0005783;0005794;0005811;0007033;0007626;0010008;0010976;0016311;0016787;0031642;0032288;0034593;0042578;0043231;0043473;0043812;0046488;0048666;0055037	K01108;K18081;K18082;K18083;K18086;K21302	'cogNA'	3.1.3.64;3.1.3.95;3.1.3.48
BDIVROU_0098700.t1.1	Q4P821^E:5.54e-19	Cytochrome_c_oxidase_assembly_protein_COX19	'pfam_NA'^E:'pfam_evalNA'	'pfam_prodNA'	'signalp_coordsNA'	0046872;0005737;0005739;0005758	'keggNA'	'cogNA'	'ecsNA'
BDIVROU_0099000.t1.1	Q5RGJ5^E:2.71e-11	CWF19-like_protein_1	PF04677.14^E:5.1e-11	Protein_similar_to_CwfJ_C-terminus_1	signalp_1-22	0004842	'keggNA'	'cogNA'	'ecsNA'
BDIVROU_0099100.t1.1	P39744^E:1.65e-14	Nucleolar_complex_protein_2	PF03715.12^E:5.3e-56	Noc2p_family	'signalp_coordsNA'	0005515;0005634;0005654;0005730;0030690;0030691;0042254	'keggNA'	'cogNA'	'ecsNA'
BDIVROU_0099200.t1.1	P30315^E:0.0	DNA_polymerase_delta_catalytic_subunit	PF00136.20^E:1.4e-131	DNA_polymerase_family_B	'signalp_coordsNA'	0090305;0000166;0003676;0003677;0003887;0004518;0004527;0005634;0006260;0008408;0016740;0016779;0016787;0046872;0051536;0051539;0071897	K00961;K02319;K02322;K02323;K02324;K02325;K02326;K02327;K02330;K02332;K02334;K02335;K02336;K02337;K02338;K02339;K02340;K02341;K02342;K02343;K02344;K02345;K02346;K03506;K03512;K03763;K04479;K10981;K14159;K14162;K16618;K18942;K18963;K18964;K21037;K21237;K21238;K21314;K21923	COG0417;COG1933;COG1311;COG0749;COG1573;COG0258;COG0587;COG0592;COG2927;COG1466;COG0470;COG0847;COG2812;COG3050;COG0389;COG2176;COG1796;COG0328	2.7.7.7;4.2.99.-;3.1.26.4;2.7.7.49
BDIVROU_0099400.t1.1	Q9D0M0^E:4.71e-22	Exosome_complex_exonuclease_RRP42	PF01138.20^E:1.5e-15	3'_exoribonuclease_family_domain_1	'signalp_coordsNA'	0000176;0000177;0000178;0000467;0003723;0005634;0005730;0005737;0006364;0017091;0034427;0034473;0034475;0034476;0043928;0071028;0071035;0071038;0071042	'keggNA'	'cogNA'	'ecsNA'
BDIVROU_0099900.t1.1	Q5PQL4^E:3.38e-09	Polyribonucleotide_5'-hydroxyl-kinase_Clp1	PF16573.4^E:2.1e-12	N-terminal_beta-sandwich_domain_of_polyadenylation_factor	'signalp_coordsNA'	0042500;0000166;0000214;0005524;0005634;0005654;0005829;0005849;0006378;0006379;0006388;0006397;0008033;0016301;0016310;0016740;0021695;0030423;0031124;0035087;0046404;0051731;0051733;0051736	K08073;K14399	'cogNA'	3.1.3.32;2.7.1.78
BDIVROU_0100000.t1.1	Q5PQL4^E:4.07e-17	Polyribonucleotide_5'-hydroxyl-kinase_Clp1	PF16575.4^E:9.7e-15	mRNA_cleavage_and_polyadenylation_factor_CLP1_P-loop	'signalp_coordsNA'	0042500;0000166;0000214;0005524;0005634;0005654;0005829;0005849;0006378;0006379;0006388;0006397;0008033;0016301;0016310;0016740;0021695;0030423;0031124;0035087;0046404;0051731;0051733;0051736	K08073;K14399	'cogNA'	3.1.3.32;2.7.1.78
BDIVROU_0100100.t1.1	A4QQE0^E:7.36e-05	mRNA_cleavage_and_polyadenylation_factor_CLP1	'pfam_NA'^E:'pfam_evalNA'	'pfam_prodNA'	'signalp_coordsNA'	0046872;0000166;0005524;0005634;0005849;0006397;0031124	'keggNA'	'cogNA'	'ecsNA'
BDIVROU_0100400.t1.1	Q03EG5^E:1.30e-29	Glutamyl-tRNA(Gln)_amidotransferase_subunit_A	PF01425.20^E:4.3e-46	Amidase	'signalp_coordsNA'	0050567;0000166;0004040;0005524;0006412;0016874;0030956	K02433;K02434;K02435;K03330;K03865;K09482;K01426	COG0154;COG0064;COG0721;COG2511;COG0252	6.3.5.6;6.3.5.7;3.5.1.4
BDIVROU_0100500.t1.1	P62979^E:2.62e-26	Ubiquitin-40S_ribosomal_protein_S27a	PF01599.18^E:5.8e-23	Ribosomal_protein_S27a	signalp_1-23	0046872;0003735;0005515;0005634;0005737;0005840;0006412;0030529;0043209;0043657;0044322	'keggNA'	'cogNA'	'ecsNA'
BDIVROU_0100600.t1.1	'spNA'^E:'sp_evalNA'	'sp_prodNA'	PF02453.16^E:2e-10	Reticulon	'signalp_coordsNA'	'goNA'	'keggNA'	'cogNA'	'ecNA'
BDIVROU_0100700.t1.1	Q5ACM4^E:6.80e-75	Pre-rRNA-processing_protein_PNO1	PF00013.28^E:3.5e-05	KH_domain	'signalp_coordsNA'	0005730;0003676;0003723;0005634;0005737;0042254	'keggNA'	'cogNA'	'ecsNA'
BDIVROU_0100800.t1.1	Q5F339^E:2.82e-24	Cytochrome_c-type_heme_lyase	PF01265.16^E:1.5e-21	Cytochrome_c/c1_heme_lyase	'signalp_coordsNA'	1903955;0004408;0005739;0005743;0016020;0016829;0018063;0046872	K01764;K02288;K02619;K03342;K18482	COG1413;COG0115;COG0147	4.4.1.17;4.4.1.32;4.1.3.38;2.6.1.85
BDIVROU_0100900.t1.1	Q9Y0V6^E:5.55e-10	Mitochondrial_import_inner_membrane_translocase_subunit_Tim10	PF02953.14^E:1e-14	Tim10/DDP_family_zinc_finger	'signalp_coordsNA'	0046872;0000003;0005739;0005743;0008565;0015031;0016020;0040014;0042719;0042721;0045039	K14290;K14293;K18727;K18752;K18755;K20221;K20222;K20223;K20224;K20361	COG5101;COG5215;COG5656	'ecsNA'
BDIVROU_0101000.t1.1	Q9XI91^E:1.64e-52	Eukaryotic_translation_initiation_factor_5A-1	PF01287.19^E:6.3e-27	Eukaryotic_elongation_factor_5A_hypusine_DNA-binding_OB_fold	'signalp_coordsNA'	0003723;0003743;0003746;0006412;0006413;0006452;0043022;0045901;0045905	K02518;K02519;K02520;K03113;K03236;K03237;K03238;K03239;K03240;K03241;K03242;K03243;K03244;K03245;K03246;K03247;K03248;K03249;K03250;K03251;K03252;K03253;K03254;K03257;K03258;K03259;K03260;K03262;K03263;K03264;K03680;K03754;K15026;K15027;K15028;K15029;K15030;K02355;K02356;K02357;K02358;K03231;K03232;K03233;K03234;K03235;K15410	COG0361;COG0532;COG0290;COG0023;COG1093;COG1601;COG0182;COG1208;COG0050;COG0231;COG1976;COG1184;COG5354;COG0480;COG0264;COG2092	'ecsNA'
BDIVROU_0101100.t1.1	'spNA'^E:'sp_evalNA'	'sp_prodNA'	PF01442.17^E:7.4e-05	Apolipoprotein_A1/A4/E_domain	'signalp_coordsNA'	'goNA'	'keggNA'	'cogNA'	'ecNA'
BDIVROU_0101200.t1.1	P28548^E:5.61e-22	Casein_kinase_II_subunit_beta	PF01214.17^E:1.3e-32	Casein_kinase_II_regulatory_subunit	'signalp_coordsNA'	0016740;0005515;0005929;0005956;0007610;0016055;0019887;0030424;0030425;0042995;0043204;0045859	'keggNA'	'cogNA'	'ecsNA'
BDIVROU_0101300.t1.1	Q922Q2^E:1.88e-04	Serine/threonine-protein_kinase_RIO1	PF01163.21^E:3.3e-55	RIO1_family	'signalp_coordsNA'	0070062;0000166;0004674;0005524;0005737;0006468;0016301;0016310;0016740;0016787;0030490;0030688;0042254;0042274;0046872;2000234	'keggNA'	'cogNA'	'ecsNA'
BDIVROU_0101400.t1.1	'spNA'^E:'sp_evalNA'	'sp_prodNA'	PF04385.14^E:0.00012	Domain_of_unknown_function_DUF529	signalp_1-21	'goNA'	'keggNA'	'cogNA'	'ecNA'
BDIVROU_0101700.t1.1	O94432^E:1.34e-40	Uncharacterized_RNA-binding_protein_C660.15	PF00076.21^E:2.3e-31	RNA_recognition_motif._(a.k.a._RRM_RBD_or_RNP_domain)	'signalp_coordsNA'	0003676;0003723;0003729;0005634;0005737;0005849;0006378;0006379	'keggNA'	'cogNA'	'ecsNA'
BDIVROU_0101800.t1.1	Q8WUD1^E:8.49e-96	Ras-related_protein_Rab-2B	PF00071.21^E:1.5e-59	Ras_family	'signalp_coordsNA'	0071564;0000139;0000166;0003924;0005515;0005525;0005783;0005789;0005794;0005886;0015031;0016020;0016192;0098793	K03864;K10999	'cogNA'	3.6.5.2;2.4.1.12
BDIVROU_0102000.t1.1	Q5R8S2^E:1.60e-62	Proteasome_subunit_beta_type-5	PF00227.25^E:1.1e-37	Proteasome_subunit	'signalp_coordsNA'	0016020;0000502;0004175;0004298;0005634;0005737;0005839;0006508;0008233;0016787;0019774;0043161;0051603	'keggNA'	'cogNA'	'ecsNA'
BDIVROU_0102100.t1.1	Q32NQ8^E:5.18e-05	RING_finger_protein_10	PF00097.24^E:2.4e-07	Zinc_finger_C3HC4_type_(RING_finger)	signalp_1-11	0070286;0003677;0005634;0005737;0006351;0006355;0010626;0031643;0044212;0045944;0046872	'keggNA'	'cogNA'	'ecsNA'
BDIVROU_0102200.t1.1	'spNA'^E:'sp_evalNA'	'sp_prodNA'	PF00013.28^E:8.3e-15	KH_domain	'signalp_coordsNA'	'goNA'	'keggNA'	'cogNA'	'ecNA'
BDIVROU_0102300.t1.1	Q84L33^E:3.16e-34	Ubiquitin_receptor_RAD23b	PF09280.10^E:2e-21	XPC-binding_domain	signalp_1-28	0003684;0005634;0005737;0006281;0006289;0006974;0043161	'keggNA'	'cogNA'	'ecsNA'
BDIVROU_0102400.t1.1	Q84L30^E:4.55e-20	Ubiquitin_receptor_RAD23d	PF00240.22^E:9.1e-14	Ubiquitin_family	'signalp_coordsNA'	0006412;0003684;0005634;0005737;0006281;0006289;0006974;0043161	'keggNA'	'cogNA'	'ecsNA'
BDIVROU_0102700.t1.1	Q5R7X2^E:9.81e-18	U2_snRNP-associated_SURP_motif-containing_protein	PF01805.19^E:1.5e-10	Surp_module	'signalp_coordsNA'	0042475;0003676;0003723;0005634;0006396	'keggNA'	'cogNA'	'ecsNA'
BDIVROU_0102900.t1.1	'spNA'^E:'sp_evalNA'	'sp_prodNA'	PF07690.15^E:0.00015	Major_Facilitator_Superfamily	'signalp_coordsNA'	'goNA'	'keggNA'	'cogNA'	'ecNA'
BDIVROU_0103000.t1.1	'spNA'^E:'sp_evalNA'	'sp_prodNA'	PF07690.15^E:3.7e-08	Major_Facilitator_Superfamily	'signalp_coordsNA'	'goNA'	'keggNA'	'cogNA'	'ecNA'
BDIVROU_0103100.t1.1	'spNA'^E:'sp_evalNA'	'sp_prodNA'	PF11641.7^E:3.5e-12	Glycosylphosphatidylinositol-anchored_merozoite_surface_protein	signalp_1-27	'goNA'	'keggNA'	'cogNA'	'ecNA'
BDIVROU_0103200.t1.1	'spNA'^E:'sp_evalNA'	'sp_prodNA'	PF11641.7^E:4.5e-10	Glycosylphosphatidylinositol-anchored_merozoite_surface_protein	signalp_1-27	'goNA'	'keggNA'	'cogNA'	'ecNA'
BDIVROU_0103300.t1.1	'spNA'^E:'sp_evalNA'	'sp_prodNA'	PF11641.7^E:8.7e-06	Glycosylphosphatidylinositol-anchored_merozoite_surface_protein	'signalp_coordsNA'	'goNA'	'keggNA'	'cogNA'	'ecNA'
BDIVROU_0103600.t1.1	'spNA'^E:'sp_evalNA'	'sp_prodNA'	PF11641.7^E:1.8e-08	Glycosylphosphatidylinositol-anchored_merozoite_surface_protein	signalp_1-26	'goNA'	'keggNA'	'cogNA'	'ecNA'
BDIVROU_0103700.t1.1	Q9UJT0^E:3.82e-34	Tubulin_epsilon_chain	PF00091.24^E:4.8e-39	Tubulin/FtsZ_family_GTPase_domain	signalp_1-27	0051726;0000166;0003924;0005525;0005737;0005815;0005856;0005874;0007017	K03864;K07374;K07375;K10389;K10390;K10391	'cogNA'	3.6.5.2
BDIVROU_0103900.t1.1	Q7KU24^E:0.0	Chromodomain-helicase-DNA-binding_protein_1	PF00176.22^E:3e-58	SNF2_family_N-terminal_domain	'signalp_coordsNA'	0005576;0000166;0003677;0004386;0005524;0005634;0005694;0006351;0006355;0016569;0016787	'keggNA'	'cogNA'	'ecsNA'
BDIVROU_0104000.t1.1	Q9V438^E:1.22e-16	Protein_disulfide-isomerase_A6_homolog	PF00085.19^E:2.1e-32	Thioredoxin	'signalp_coordsNA'	0000386;0003756;0005783;0005788;0006457;0006909;0009986;0016853;0034976;0045454	K01829;K03981;K08056;K09580;K09581;K09582;K09583;K09584;K09585;K13996;K03079;K03082	COG0526;COG1651;COG3623	5.3.4.1;5.1.3.22;5.-.-.-
BDIVROU_0104100.t1.1	Q6CEF3^E:1.59e-127	GMP_synthase_[glutamine-hydrolyzing]	PF00958.21^E:2.3e-30	GMP_synthase_C_terminal_domain	'signalp_coordsNA'	0004662;0000166;0003921;0003922;0005524;0005737;0005829;0006164;0006177;0006541;0016462;0016874	K05955;K11713;K01936;K01951	COG0518;COG0519	2.5.1.58;2.5.1.59;6.3.4.1;6.3.5.2
BDIVROU_0104200.t1.1	P00128^E:2.76e-07	Cytochrome_b-c1_complex_subunit_7	PF02271.15^E:2.7e-19	Ubiquinol-cytochrome_C_reductase_complex_14kD_subunit	'signalp_coordsNA'	0005739;0005743;0005750;0006122;0016020;0055114;0070469	'keggNA'	'cogNA'	'ecsNA'
BDIVROU_0104300.t1.1	P32529^E:9.29e-05	DNA-directed_RNA_polymerase_I_subunit_RPA12	PF01096.17^E:1e-12	Transcription_factor_S-II_(TFIIS)	'signalp_coordsNA'	0046872;0003676;0003899;0005634;0005730;0006351;0006379;0008270;0042254;0042790;0061629	K00960;K02999;K03002;K03006;K03010;K03018;K03021;K03040;K03041;K03042;K03043;K03044;K03045;K03046;K03047;K03049;K03050;K03051;K03052;K03053;K03054;K03055;K03056;K03058;K03059;K03060;K10908;K13797;K13798;K16250;K16251;K16252;K21081;K21239;K21313	COG0085;COG0086;COG0202;COG1095;COG2093;COG1460;COG2012;COG1758;COG1761;COG1644;COG1996;COG5108	2.7.7.6
BDIVROU_0104500.t1.1	P42698^E:1.49e-08	DNA-damage-repair/toleration_protein_DRT111_chloroplastic	PF01585.22^E:1.2e-11	G-patch_domain	'signalp_coordsNA'	0003676;0003723;0006281;0006397;0006974;0008380;0009507;0009536;0043484	K15194	'cogNA'	'ecsNA'
BDIVROU_0104700.t1.1	Q7TNH6^E:3.59e-05	Nephrocystin-3	PF13424.5^E:4.7e-25	Tetratricopeptide_repeat	signalp_1-54	0055114;0001822;0001947;0003283;0005929;0006629;0007368;0016055;0030198;0030324;0035469;0042995;0045494;0048496;0060027;0060271;0060993;0071908;0071909;0071910;0072189;0090090;2000095	'keggNA'	'cogNA'	'ecsNA'
BDIVROU_0104800.t1.1	P56286^E:9.69e-79	Eukaryotic_translation_initiation_factor_2_subunit_alpha	PF07541.11^E:2.4e-27	Eukaryotic_translation_initiation_factor_2_alpha_subunit	'signalp_coordsNA'	0046872;0002183;0003676;0003723;0003743;0005515;0005840;0005850;0005851;0006412;0006413;0033290;0043022;0043614	K02518;K02519;K02520;K03113;K03236;K03237;K03238;K03239;K03240;K03241;K03242;K03243;K03244;K03245;K03246;K03247;K03248;K03249;K03250;K03251;K03252;K03253;K03254;K03257;K03258;K03259;K03260;K03262;K03263;K03264;K03680;K03754;K15026;K15027;K15028;K15029;K15030	COG0361;COG0532;COG0290;COG0023;COG1093;COG1601;COG0182;COG1208;COG0050;COG0231;COG1976;COG1184;COG5354	'ecsNA'
BDIVROU_0104900.t1.1	Q4U8U5^E:2.34e-146	40S_ribosomal_protein_SA	PF00318.19^E:9.4e-29	Ribosomal_protein_S2	'signalp_coordsNA'	0032515;0003735;0005622;0005737;0005840;0006412;0015935;0030529	'keggNA'	'cogNA'	'ecsNA'
BDIVROU_0105100.t1.1	P49972^E:1.10e-149	Signal_recognition_particle_54_kDa_protein_2	PF00448.21^E:3.2e-59	SRP54-type_protein_GTPase_domain	'signalp_coordsNA'	0048500;0000166;0003723;0003924;0005525;0005737;0005786;0006614;0008312;0030529	K03864	'cogNA'	3.6.5.2
BDIVROU_0105200.t1.1	'spNA'^E:'sp_evalNA'	'sp_prodNA'	PF00013.28^E:2.9e-05	KH_domain	'signalp_coordsNA'	'goNA'	'keggNA'	'cogNA'	'ecNA'
BDIVROU_0105300.t1.1	Q9PFE1^E:1.37e-12	Translation_initiation_factor_IF-3	PF05198.15^E:5.7e-11	Translation_initiation_factor_IF-3_N-terminal_domain	signalp_1-21	0030529;0003743;0005737;0006412;0006413	K02518;K02519;K02520;K03113;K03236;K03237;K03238;K03239;K03240;K03241;K03242;K03243;K03244;K03245;K03246;K03247;K03248;K03249;K03250;K03251;K03252;K03253;K03254;K03257;K03258;K03259;K03260;K03262;K03263;K03264;K03680;K03754;K15026;K15027;K15028;K15029;K15030	COG0361;COG0532;COG0290;COG0023;COG1093;COG1601;COG0182;COG1208;COG0050;COG0231;COG1976;COG1184;COG5354	'ecsNA'
BDIVROU_0105400.t1.1	F4IHL3^E:1.74e-05	Transcription_termination_factor_MTERF2_chloroplastic	PF02536.13^E:2.1e-15	mTERF	signalp_1-19	0003723;0003690;0003727;0006351;0006353;0006355;0008380;0009507;0009536;0009658;0019843;0032502;0042255	K02600;K02601	COG0195;COG0250	'ecsNA'
BDIVROU_0105800.t1.1	Q9SZD4^E:0.0	26S_proteasome_regulatory_subunit_4_homolog_A	PF00004.28^E:6.4e-38	ATPase_family_associated_with_various_cellular_activities_(AAA)	'signalp_coordsNA'	0000166;0000502;0002376;0005524;0005634;0005737;0007292;0016787;0017025;0030163;0030433;0031595;0031597;0036402;0045087;0045899;0048232;1901800	'keggNA'	'cogNA'	'ecsNA'
BDIVROU_0105900.t1.1	'spNA'^E:'sp_evalNA'	'sp_prodNA'	PF13874.5^E:2.3e-05	Nucleoporin_complex_subunit_54	'signalp_coordsNA'	'goNA'	'keggNA'	'cogNA'	'ecNA'
BDIVROU_0106100.t1.1	Q9QSK5^E:1.44e-06	Putative_exonuclease_012L	'pfam_NA'^E:'pfam_evalNA'	'pfam_prodNA'	'signalp_coordsNA'	0016787;0003676;0004518;0004527;0090305	'keggNA'	'cogNA'	'ecsNA'
BDIVROU_0106500.t1.1	Q5BB41^E:3.69e-52	NADPH-dependent_diflavin_oxidoreductase_1	PF00258.24^E:3.6e-19	Flavodoxin	signalp_1-16	0000030;0003958;0005737;0005739;0010181;0016491;0055114	K03854;K05284;K07542;K10967;K00327;K14338;K03398	COG2124;COG0369;COG2242	2.4.1.-;1.6.2.4;1.14.14.1;1.-.-.-
BDIVROU_0106600.t1.1	Q05580^E:5.72e-16	E3_ubiquitin-protein_ligase_HEL2	'pfam_NA'^E:'pfam_evalNA'	'pfam_prodNA'	'signalp_coordsNA'	0055114;0003676;0005737;0016567;0016740;0046872	'keggNA'	'cogNA'	'ecsNA'
BDIVROU_0106800.t1.1	Q8IBG1^E:7.45e-08	Dynein_heavy_chain-like_protein_MAL7P1.162	PF08385.11^E:2.4e-14	Dynein_heavy_chain_N-terminal_region_1	'signalp_coordsNA'	0016021;0000166;0003774;0003777;0005524;0005737;0005856;0005868;0005874;0005875;0007018;0008569;0016887;0030286;0031122;0045503;0045505;0051959;0072382	K06227;K10392;K10393;K10394;K10395;K10396;K10397;K10398;K10399;K10400;K10401;K10402;K10403;K10404;K10405;K10406;K10407;K17387;K17914;K17915;K17916;K18627;K18806;K20196;K20197;K20198;K07374;K07375;K10389;K10390;K10391	'cogNA'	'ecsNA'
BDIVROU_0106900.t1.1	Q14204^E:8.02e-11	Cytoplasmic_dynein_1_heavy_chain_1	PF12774.6^E:3.6e-46	Hydrolytic_ATP_binding_site_of_dynein_motor_region_D1	'signalp_coordsNA'	0000166;0003774;0003777;0005515;0005524;0005737;0005856;0005874;0007018;0007049;0016887;0030175;0030286;0031122;0033962;0034063;0045503;0045505;0051301;0051959;0072382	K06227;K10392;K10393;K10394;K10395;K10396;K10397;K10398;K10399;K10400;K10401;K10402;K10403;K10404;K10405;K10406;K10407;K17387;K17914;K17915;K17916;K18627;K18806;K20196;K20197;K20198;K07374;K07375;K10389;K10390;K10391	'cogNA'	'ecsNA'
BDIVROU_0107000.t1.1	Q9LDK9^E:1.29e-37	Beta-adaptin-like_protein_A	PF01602.19^E:4.4e-28	Adaptin_N_terminal_region	'signalp_coordsNA'	0005794;0006886;0015031;0016020;0016192;0030117;0030131;0030276;0030665;0031410;0043424	'keggNA'	'cogNA'	'ecsNA'
BDIVROU_0107200.t1.1	Q9VEP1^E:6.56e-54	Putative_tRNA_(cytidine(32)/guanosine(34)-2'-O)-methyltransferase_1	PF01728.18^E:3.4e-60	FtsJ-like_methyltransferase	'signalp_coordsNA'	0001510;0002181;0005737;0008033;0008168;0008175;0016740;0030488;0032259	K14864;K15446;K15450;K15451	COG0293;COG1590	2.1.1.205;2.1.1.225;2.1.1.282;2.1.1.290;2.3.1.231
BDIVROU_0107300.t1.1	Q54JN0^E:2.28e-33	Ribosome_biogenesis_protein_BRX1_homolog	PF04427.17^E:2.8e-16	Brix_domain	signalp_1-35	0016810;0000027;0003723;0005634;0005730;0042134;0042254	K19387	'cogNA'	'ecsNA'
BDIVROU_0107400.t1.1	Q9VZE6^E:2.76e-06	Ribosome_biogenesis_protein_BRX1_homolog	'pfam_NA'^E:'pfam_evalNA'	'pfam_prodNA'	'signalp_coordsNA'	0000027;0003723;0005634;0005730;0019843;0042254	'keggNA'	'cogNA'	'ecsNA'
BDIVROU_0107500.t1.1	Q09817^E:5.09e-52	60S_ribosomal_export_protein_nmd3	PF04981.12^E:7.2e-45	NMD3_family	'signalp_coordsNA'	0019509;0000054;0000055;0005634;0005654;0005737;0015031;0043023	K19160	'cogNA'	3.1.-.-
BDIVROU_0107600.t1.1	O04438^E:4.91e-07	Signal_recognition_particle_9_kDa_protein	'pfam_NA'^E:'pfam_evalNA'	'pfam_prodNA'	'signalp_coordsNA'	0016740;0003723;0005737;0005786;0006614;0008312;0030529;0045900;0048500	'keggNA'	'cogNA'	'ecsNA'
BDIVROU_0107800.t1.1	O43719^E:9.35e-21	HIV_Tat-specific_factor_1	PF00076.21^E:6.3e-12	RNA_recognition_motif._(a.k.a._RRM_RBD_or_RNP_domain)	'signalp_coordsNA'	0000398;0003676;0003723;0005634;0005684;0005686;0006351;0006355	'keggNA'	'cogNA'	'ecsNA'
BDIVROU_0108100.t1.1	Q5F361^E:1.09e-07	TBC_domain-containing_protein_kinase-like_protein	PF00069.24^E:2.3e-14	Protein_kinase_domain	signalp_1-33	0048193;0004672;0005096;0005524;0005622;0005737;0005819;0005856;0006468;0006886;0012505;0017137;0030496;0031338;0090630	K00870;K04352;K05732;K07524;K08013;K08052;K08053;K08773;K12367;K12380;K12480;K13708;K13709;K13736;K15837;K15838;K15839;K17630;K17631;K17632;K17633;K17634;K17697;K17700;K17701;K17702;K17703;K17708;K17902;K17933;K18154;K18341;K18469;K18470;K19839;K19840;K19844;K19845;K19944;K19945;K19951;K19953;K20071;K20122;K20130;K20133;K20134;K20165;K20166;K20167;K20168;K20176;K20242;K20284;K20315;K20360;K20372;…	COG0515;COG5422;COG5210	2.7.1.37
BDIVROU_0108200.t1.1	B2J3X9^E:4.87e-16	Ribosome_maturation_factor_RimM	PF01782.17^E:5.6e-16	RimM_N-terminal_domain	'signalp_coordsNA'	0030170;0005737;0005840;0006364;0042254;0043022	'keggNA'	'cogNA'	'ecsNA'
BDIVROU_0108400.t1.1	Q869P0^E:3.79e-74	Probable_ATP-dependent_RNA_helicase_ddx31	PF00270.28^E:2.1e-31	DEAD/DEAH_box_helicase	'signalp_coordsNA'	0043614;0000166;0003676;0003723;0004004;0004386;0005524;0005730;0005737;0010501;0016787	K03732;K05590;K05591;K05592;K11594;K12823;K12858;K13025;K13026;K13131;K13179;K13181;K14433;K14805;K14806;K14807;K14808;K14809;K14810;K14811;K16911;K17043;K17675;K17678;K17679;K18692;K18994;K18995;K19466;K20096;K20099;K20101;K21869	COG0513	3.6.4.13
BDIVROU_0108500.t1.1	'spNA'^E:'sp_evalNA'	'sp_prodNA'	PF08743.9^E:2.4e-07	Nse4_C-terminal	'signalp_coordsNA'	'goNA'	'keggNA'	'cogNA'	'ecNA'
BDIVROU_0108600.t1.1	Q9FMJ0^E:1.77e-07	Phosphatidylinositol_4-kinase_beta_1	PF00454.26^E:1.1e-34	Phosphatidylinositol_3-_and_4-kinase	'signalp_coordsNA'	0004430;0005515;0005794;0005886;0007275;0009860;0016020;0016301;0016310;0016740;0017137;0030659;0031410;0043424;0046854;0048015;0048768	K00888;K13711;K19801;K10999;K15291;K15297;K18266;K19946;K20131;K20133;K20242;K20284;K21847;K21851;K22235;K22236;K22237	COG5032	2.7.1.67;2.4.1.12
BDIVROU_0108700.t1.1	Q8BGV0^E:4.26e-30	Probable_asparagine--tRNA_ligase_mitochondrial	PF00152.19^E:1.9e-23	tRNA_synthetases_class_II_(D_K_and_N)	signalp_1-19	0045075;0000166;0003676;0004812;0004816;0005524;0005654;0005737;0005739;0005759;0005829;0006412;0006418;0006421;0016874	K01893	COG0017	6.1.1.22
BDIVROU_0108900.t1.1	Q96BP3^E:7.64e-11	Peptidylprolyl_isomerase_domain_and_WD_repeat-containing_protein_1	'pfam_NA'^E:'pfam_evalNA'	'pfam_prodNA'	signalp_1-16	0000398;0000413;0003755;0005634;0005681;0006397;0008380;0016853	K01802;K03767;K03768;K03769;K03770;K03771;K03772;K03773;K03774;K03775;K05864;K07533;K09563;K09564;K09565;K09566;K09567;K10598;K12733;K12734;K12735;K12736;K12737;K12738;K12739;K14826;K03079;K03082	COG0652;COG0760;COG0545;COG1047;COG3623	5.2.1.8;5.1.3.22;5.-.-.-
BDIVROU_0109000.t1.1	Q8W4D0^E:3.64e-68	Peptidyl-prolyl_cis-trans_isomerase_CYP71	PF00160.20^E:1.9e-17	Cyclophilin_type_peptidyl-prolyl_cis-trans_isomerase/CLD	signalp_1-34	0008889;0000413;0003755;0005634;0016853	K01126;K18696;K01802;K03767;K03768;K03769;K03770;K03771;K03772;K03773;K03774;K03775;K05864;K07533;K09563;K09564;K09565;K09566;K09567;K10598;K12733;K12734;K12735;K12736;K12737;K12738;K12739;K14826;K03079;K03082	COG0584;COG0666;COG5408;COG0652;COG0760;COG0545;COG1047;COG3623	3.1.4.46;5.2.1.8;5.1.3.22;5.-.-.-
BDIVROU_0109100.t1.1	Q67ER4^E:3.49e-46	RING_finger_protein_113A	PF00642.23^E:5.9e-13	Zinc_finger_C-x8-C-x5-C-x3-H_type_(and_similar)	'signalp_coordsNA'	0046872;0005684;0034247;0045292	'keggNA'	'cogNA'	'ecsNA'
BDIVROU_0109200.t1.1	Q9M354^E:3.48e-06	Probable_ADP-ribosylation_factor_GTPase-activating_protein_AGD6	'pfam_NA'^E:'pfam_evalNA'	'pfam_prodNA'	'signalp_coordsNA'	1902600;0005096;0043547;0046872	K04352;K05732;K07524;K08013;K08052;K08053;K08773;K12367;K12380;K12480;K13708;K13709;K13736;K15837;K15838;K15839;K17630;K17631;K17632;K17633;K17634;K17697;K17700;K17701;K17702;K17703;K17708;K17902;K17933;K18154;K18341;K18469;K18470;K19839;K19840;K19844;K19845;K19944;K19945;K19951;K19953;K20071;K20122;K20130;K20133;K20134;K20165;K20166;K20167;K20168;K20176;K20242;K20284;K20315;K20360;K20372;K20396;…	COG5422;COG5210	'ecsNA'
BDIVROU_0109300.t1.1	'spNA'^E:'sp_evalNA'	'sp_prodNA'	PF04139.12^E:1.6e-15	Rad9	signalp_1-25	'goNA'	'keggNA'	'cogNA'	'ecNA'
BDIVROU_0109400.t1.1	P10964^E:1.05e-16	DNA-directed_RNA_polymerase_I_subunit_RPA190	PF04997.11^E:5e-12	RNA_polymerase_Rpb1_domain_1	'signalp_coordsNA'	0017076;0003677;0003899;0005515;0005634;0005730;0006351;0008270;0016740;0016779;0042254;0042790;0046872	K00960;K02999;K03002;K03006;K03010;K03018;K03021;K03040;K03041;K03042;K03043;K03044;K03045;K03046;K03047;K03049;K03050;K03051;K03052;K03053;K03054;K03055;K03056;K03058;K03059;K03060;K10908;K13797;K13798;K16250;K16251;K16252;K21081;K21239;K21313	COG0085;COG0086;COG0202;COG1095;COG2093;COG1460;COG2012;COG1758;COG1761;COG1644;COG1996;COG5108	2.7.7.6
BDIVROU_0109500.t1.1	P15398^E:1.93e-16	DNA-directed_RNA_polymerase_I_subunit_rpa1	PF04998.16^E:2.3e-83	RNA_polymerase_Rpb1_domain_5	'signalp_coordsNA'	0090305;0003677;0003899;0005515;0005634;0005730;0005736;0006351;0006360;0008270;0016740;0016779;0046872;0001054	K00960;K02999;K03002;K03006;K03010;K03018;K03021;K03040;K03041;K03042;K03043;K03044;K03045;K03046;K03047;K03049;K03050;K03051;K03052;K03053;K03054;K03055;K03056;K03058;K03059;K03060;K10908;K13797;K13798;K16250;K16251;K16252;K21081;K21239;K21313	COG0085;COG0086;COG0202;COG1095;COG2093;COG1460;COG2012;COG1758;COG1761;COG1644;COG1996;COG5108	2.7.7.6
BDIVROU_0109600.t1.1	P54860^E:9.32e-32	E4_ubiquitin-protein_ligase_UFD2	PF10408.8^E:3.5e-121	Ubiquitin_elongating_factor_core	'signalp_coordsNA'	0000151;0000209;0004842;0005515;0005634;0005737;0006511;0016567;0016740;0034450	'keggNA'	'cogNA'	'ecsNA'
BDIVROU_0109800.t1.1	Q29KH2^E:2.41e-07	DNA_repair_and_recombination_protein_RAD54-like	'pfam_NA'^E:'pfam_evalNA'	'pfam_prodNA'	'signalp_coordsNA'	0016021;0000166;0000711;0000724;0003677;0004386;0005524;0005634;0006281;0006302;0006338;0006974;0007049;0007131;0010212;0016787;0016817;0030716;0043150;0045003;0046843;0048477;0051301;0051321	'keggNA'	'cogNA'	'ecsNA'
BDIVROU_0109900.t1.1	A4PBL4^E:1.79e-145	DNA_repair_and_recombination_protein_RAD54	PF00176.22^E:1.1e-44	SNF2_family_N-terminal_domain	signalp_1-13	0043565;0000166;0000724;0003677;0004386;0005524;0005634;0006281;0006974;0007049;0010332;0016787;0045003;0051301;0051701;0071248;0071480	'keggNA'	'cogNA'	'ecsNA'
BDIVROU_0110000.t1.1	P42749^E:4.40e-33	Ubiquitin-conjugating_enzyme_E2_5	PF00179.25^E:2.6e-14	Ubiquitin-conjugating_enzyme	'signalp_coordsNA'	0000166;0005524;0016567;0016740;0031625;0061630	'keggNA'	'cogNA'	'ecsNA'
BDIVROU_0110200.t1.1	P00793^E:6.04e-16	Pepsin_A	PF00026.22^E:1.6e-27	Eukaryotic_aspartyl_protease	signalp_1-20	0030163;0004190;0006508;0006914;0007586;0008233;0016787	'keggNA'	'cogNA'	'ecsNA'
BDIVROU_0110300.t1.1	Q9UT32^E:4.01e-23	Putative_ribosome_biogenesis_protein_C8F11.04	PF00687.20^E:1.3e-41	Ribosomal_protein_L1p/L10e_family	'signalp_coordsNA'	0051321;0000470;0003723;0005634;0005730;0006364;0030490;0030686;0042254;0006412;0022625	K02863;K02864;K02865;K02866;K02867;K02868;K02869;K02870;K02871;K02872;K02873;K02874;K02875;K02876;K02877;K02878;K02879;K02880;K02881;K02882;K02883;K02884;K02885;K02886;K02887;K02888;K02889;K02890;K02891;K02892;K02893;K02894;K02895;K02896;K02897;K02898;K02899;K02900;K02901;K02902;K02903;K02904;K02905;K02906;K02907;K02908;K02909;K02910;K02911;K02912;K02913;K02914;K02915;K02916;K02917;K02918;K02919;…	COG0081;COG0244;COG0197;COG0080;COG0094;COG2058;COG0102;COG0093;COG2163;COG0200;COG1632;COG0203;COG0256;COG2157;COG1727;COG0335;COG2147;COG0090;COG0292;COG0261;COG2139;COG0091;COG0089;COG0198;COG2075;COG1825;COG0211;COG0227;COG0255;COG0087;COG1841;COG1911;COG0254;COG2097;COG0333;COG1717;COG0267;COG0230;COG2174;COG0291;COG2451;COG0257;COG1997;COG2126;COG2167;COG0088;COG1552;COG1631;COG0097;COG0222…	'ecsNA'
BDIVROU_0110400.t1.1	Q5QX63^E:2.19e-05	Ribosomal_RNA_large_subunit_methyltransferase_K/L	'pfam_NA'^E:'pfam_evalNA'	'pfam_prodNA'	'signalp_coordsNA'	0055114;0003676;0003723;0005737;0006364;0008168;0008990;0016740;0031167;0032259;0052915	K00564;K08316;K11391;K12297;K15984	COG2813;COG0742;COG0116;COG1092;COG0500	2.1.1.172;2.1.1.171;2.1.1.174;2.1.1.173;2.1.1.264;2.1.1.242
BDIVROU_0110800.t1.1	Q9ZT71^E:8.93e-06	Protein_STABILIZED1	PF13428.5^E:4.1e-21	Tetratricopeptide_repeat	'signalp_coordsNA'	0016021;0000244;0000398;0005515;0005634;0005681;0006396;0006397;0008380;0015030;0046540;0071013	'keggNA'	'cogNA'	'ecsNA'
BDIVROU_0110900.t1.1	Q9ZT71^E:1.68e-04	Protein_STABILIZED1	PF06424.11^E:2.4e-34	PRP1_splicing_factor_N-terminal	signalp_1-10	0016021;0000244;0000398;0005515;0005634;0005681;0006396;0006397;0008380;0015030;0046540;0071013	'keggNA'	'cogNA'	'ecsNA'
BDIVROU_0111100.t1.1	Q7X659^E:4.50e-94	Vacuolar_protein_sorting-associated_protein_35A	PF03635.16^E:4.4e-154	Vacuolar_protein_sorting-associated_protein_35	'signalp_coordsNA'	0016021;0005515;0005737;0005768;0005770;0005794;0005829;0008565;0010008;0015031;0016020;0030904;0030906;0031902;0042147	K14290;K14293;K18727;K18752;K18755;K20221;K20222;K20223;K20224;K20361	COG5101;COG5215;COG5656	'ecsNA'
BDIVROU_0111500.t1.1	'spNA'^E:'sp_evalNA'	'sp_prodNA'	PF01425.20^E:0.00026	Amidase	'signalp_coordsNA'	'goNA'	'keggNA'	'cogNA'	'ecNA'
BDIVROU_0111800.t1.1	Q8CCT7^E:3.37e-05	tRNA_(cytosine(34)-C(5))-methyltransferase_mitochondrial	PF01189.16^E:8.8e-08	16S_rRNA_methyltransferase_RsmB/F	'signalp_coordsNA'	0034220;0000049;0002127;0003723;0005739;0005759;0005762;0008168;0016428;0016740;0031167;0032259;0070129	K02863;K02864;K02867;K02871;K02874;K02876;K02878;K02879;K02881;K02884;K02886;K02887;K02888;K02890;K02892;K02895;K02899;K02902;K02906;K02907;K02911;K02913;K02914;K02916;K02919;K02926;K02931;K02933;K02935;K02939;K17418;K17419;K17420;K17421;K17422;K17423;K17424;K17425;K17426;K17427;K17428;K17429;K17430;K17431;K17432;K17433;K17434;K17435;K17436;K17437;K17438;K17439;K17440;K15334;K15335;K15336;K21969;…	COG0081;COG0244;COG0080;COG0102;COG0093;COG0200;COG0197;COG0203;COG0256;COG0335;COG0090;COG0292;COG0261;COG0091;COG0089;COG0198;COG0211;COG0227;COG0087;COG1841;COG0333;COG0267;COG0230;COG0291;COG0257;COG0088;COG0094;COG0097;COG0222;COG0359;COG0144	3.1.26.-;2.1.1.202;2.1.1.203;2.1.1.204
BDIVROU_0111900.t1.1	Q96DF8^E:4.53e-06	Protein_DGCR14	PF09751.8^E:5.1e-20	Nuclear_protein_Es2	'signalp_coordsNA'	0008270;0000398;0005515;0005634;0005681;0006397;0007399;0008380	'keggNA'	'cogNA'	'ecsNA'
BDIVROU_0112000.t1.1	Q7RPB4^E:9.27e-66	Actin-2	PF00022.18^E:4.9e-70	Actin	signalp_1-11	0008612;0000166;0005524;0005737;0005856	'keggNA'	'cogNA'	'ecsNA'
BDIVROU_0112100.t1.1	Q9UTK2^E:8.22e-35	54S_ribosomal_protein_L19_mitochondrial	PF00298.18^E:2.7e-19	Ribosomal_protein_L11_RNA_binding_domain	signalp_1-16	0033617;0000027;0003735;0005737;0005739;0005762;0005840;0006412;0019843;0030529;0032543	K02863;K02864;K02867;K02871;K02874;K02876;K02878;K02879;K02881;K02884;K02886;K02887;K02888;K02890;K02892;K02895;K02899;K02902;K02906;K02907;K02911;K02913;K02914;K02916;K02919;K02926;K02931;K02933;K02935;K02939;K17418;K17419;K17420;K17421;K17422;K17423;K17424;K17425;K17426;K17427;K17428;K17429;K17430;K17431;K17432;K17433;K17434;K17435;K17436;K17437;K17438;K17439;K17440	COG0081;COG0244;COG0080;COG0102;COG0093;COG0200;COG0197;COG0203;COG0256;COG0335;COG0090;COG0292;COG0261;COG0091;COG0089;COG0198;COG0211;COG0227;COG0087;COG1841;COG0333;COG0267;COG0230;COG0291;COG0257;COG0088;COG0094;COG0097;COG0222;COG0359	3.1.26.-
BDIVROU_0112200.t1.1	Q9UJA5^E:2.92e-11	tRNA_(adenine(58)-N(1))-methyltransferase_non-catalytic_subunit_TRM6	PF04189.12^E:2.2e-27	Gcd10p_family	'signalp_coordsNA'	0005634;0008033;0030488;0031515	'keggNA'	'cogNA'	'ecsNA'
BDIVROU_0112300.t1.1	'spNA'^E:'sp_evalNA'	'sp_prodNA'	PF04189.12^E:4.7e-05	Gcd10p_family	signalp_1-28	'goNA'	'keggNA'	'cogNA'	'ecNA'
BDIVROU_0112600.t1.1	O43976^E:9.93e-56	Phosphomannomutase	PF03332.12^E:1.5e-47	Eukaryotic_phosphomannomutase	'signalp_coordsNA'	0008284;0004615;0005737;0009298;0016853	K01840;K15778;K16881;K17497;K03079;K03082	COG1109;COG1208;COG3623	5.4.2.8;5.4.2.2;2.7.7.13;5.1.3.22;5.-.-.-
BDIVROU_0112800.t1.1	'spNA'^E:'sp_evalNA'	'sp_prodNA'	PF03085.14^E:3e-53	Rhoptry-associated_protein_1_(RAP-1)	'signalp_coordsNA'	'goNA'	'keggNA'	'cogNA'	'ecNA'
BDIVROU_0112901.t1.2	AIN51396.1^E:8e-68	rhoptry-associated_protein_1b_RAP1b	PF03085.14^E:4.78e-27	Rhoptry-associated_protein_1_(RAP-1)	signalp_1-17	'goNA'	'keggNA'	'cogNA'	'ecNA'
BDIVROU_0113000.t1.1	'spNA'^E:'sp_evalNA'	'sp_prodNA'	PF03085.14^E:1.4e-105	Rhoptry-associated_protein_1_(RAP-1)	signalp_1-21	'goNA'	'keggNA'	'cogNA'	'ecNA'
BDIVROU_0113100.t2.2	AIP86054.1^E:0.0	rhoptry-associated_protein_1_RAP1	PF03085.14^E:2.39e-45	Rhoptry-associated_protein_1_(RAP-1)	signalp_1-21	'goNA'	'keggNA'	'cogNA'	'ecNA'
BDIVROU_0113200.t1.1	A5JZ19^E:4.60e-06	Deoxyhypusine_hydroxylase	PF13646.5^E:2.1e-05	HEAT_repeats	'signalp_coordsNA'	0016021;0004497;0008612;0016491;0019135;0046872;0055114	K03398;K06072	COG2242;COG1413	1.-.-.-;1.14.99.29
BDIVROU_0113300.t1.1	Q9BU89^E:9.12e-15	Deoxyhypusine_hydroxylase	PF03130.15^E:2.2e-09	PBS_lyase_HEAT-like_repeat	'signalp_coordsNA'	0016021;0004497;0005515;0008612;0016491;0019135;0046872;0055114	K03398;K06072	COG2242;COG1413	1.-.-.-;1.14.99.29
BDIVROU_0113400.t1.1	P31689^E:3.94e-105	DnaJ_homolog_subfamily_A_member_1	PF01556.17^E:1.5e-35	DnaJ_C_terminal_domain	'signalp_coordsNA'	0070413;0001664;0005515;0005524;0005634;0005737;0005739;0005783;0006457;0009408;0016020;0030957;0031072;0031625;0032781;0043231;0046872;0048471;0051082;0051087;0055131	K17808	'cogNA'	'ecsNA'
BDIVROU_0113500.t1.1	O74965^E:1.80e-37	Eukaryotic_translation_initiation_factor_2A	PF08662.10^E:9.2e-59	Eukaryotic_translation_initiation_factor_eIF2A	'signalp_coordsNA'	0000049;0002183;0003729;0003743;0005737;0006412;0006413;0006417;0022627;0043022	K02518;K02519;K02520;K03113;K03236;K03237;K03238;K03239;K03240;K03241;K03242;K03243;K03244;K03245;K03246;K03247;K03248;K03249;K03250;K03251;K03252;K03253;K03254;K03257;K03258;K03259;K03260;K03262;K03263;K03264;K03680;K03754;K15026;K15027;K15028;K15029;K15030;K02945;K02946;K02947;K02948;K02949;K02950;K02951;K02952;K02953;K02954;K02955;K02956;K02957;K02958;K02959;K02960;K02961;K02962;K02963;K02964;…	COG0361;COG0532;COG0290;COG0023;COG1093;COG1601;COG0182;COG1208;COG0050;COG0231;COG1976;COG1184;COG5354;COG0539;COG0051;COG0100;COG0186;COG0048;COG1358;COG0099;COG0184;COG0199;COG0096;COG0185;COG0228;COG0103;COG1383;COG0238;COG2238;COG0052;COG0268;COG0828;COG2004;COG1998;COG2051;COG2053;COG0098;COG0092;COG1890;COG0522;COG1471;COG0049;COG0360;COG2125;COG2007	'ecsNA'
BDIVROU_0113700.t1.1	Q5R9I6^E:1.44e-150	26S_proteasome_non-ATPase_regulatory_subunit_2	PF01851.21^E:2.2e-10	Proteasome/cyclosome_repeat	'signalp_coordsNA'	0017101;0000502;0022624;0030234;0042176;0050790	'keggNA'	'cogNA'	'ecsNA'
BDIVROU_0114000.t1.1	O64982^E:2.81e-49	26S_proteasome_regulatory_subunit_7	'pfam_NA'^E:'pfam_evalNA'	'pfam_prodNA'	'signalp_coordsNA'	0009570;0000166;0000502;0005524;0005634;0005737;0016787;0030163	'keggNA'	'cogNA'	'ecsNA'
BDIVROU_0114100.t1.1	O64982^E:3.14e-47	26S_proteasome_regulatory_subunit_7	PF00004.28^E:6.8e-20	ATPase_family_associated_with_various_cellular_activities_(AAA)	signalp_1-23	0009570;0000166;0000502;0005524;0005634;0005737;0016787;0030163	'keggNA'	'cogNA'	'ecsNA'
BDIVROU_0114200.t2.1	Q41365^E:3.86e-113	26S_proteasome_regulatory_subunit_7	PF00004.28^E:5.3e-38	ATPase_family_associated_with_various_cellular_activities_(AAA)	'signalp_coordsNA'	0071423;0000166;0000502;0005524;0005634;0005737;0016787;0030163	'keggNA'	'cogNA'	'ecsNA'
BDIVROU_0114300.t1.1	Q9BXS5^E:2.88e-170	AP-1_complex_subunit_mu-1	PF00928.20^E:8.5e-82	Adaptor_complexes_medium_subunit_family	'signalp_coordsNA'	0005515;0005794;0006886;0015031;0016020;0016032;0016192;0030131;0030665;0031410	'keggNA'	'cogNA'	'ecsNA'
BDIVROU_0114500.t1.1	Q69VR7^E:2.70e-35	Phosphoenolpyruvate/phosphate_translocator_1_chloroplastic	PF03151.15^E:2.3e-61	Triose-phosphate_Transporter_family	'signalp_coordsNA'	0031047;0008643;0009507;0009536;0016020;0016021;0022857;0031969;0055085;0089722	'keggNA'	'cogNA'	'ecsNA'
BDIVROU_0114600.t1.1	Q9LTS6^E:1.57e-12	30S_ribosomal_protein_S16-2_chloroplastic/mitochondrial	PF00886.18^E:4.2e-11	Ribosomal_protein_S16	'signalp_coordsNA'	0046983;0003735;0005622;0005739;0005840;0006412;0009507;0009536;0015935;0030529;0032543	'keggNA'	'cogNA'	'ecsNA'
BDIVROU_0114700.t1.1	Q9SLC6^E:6.79e-31	Septin_and_tuftelin-interacting_protein_1_homolog_2	PF07842.11^E:6.8e-16	GC-rich_sequence_DNA-binding_factor-like_protein	'signalp_coordsNA'	0061630;0000390;0003676;0003677;0005634;0005681;0006355;0006397;0008380;0071008	'keggNA'	'cogNA'	'ecsNA'
BDIVROU_0115000.t1.1	O34431^E:1.40e-129	Calcium-transporting_ATPase	PF00122.19^E:7.2e-50	E1-E2_ATPase	'signalp_coordsNA'	0016021;0000166;0005388;0005524;0005886;0006811;0006816;0016020;0016787;0046872;0070588;0099132	K01537;K05850;K05853;K10999	COG0474	3.6.3.8;2.4.1.12
BDIVROU_0115100.t1.1	O75005^E:0.0	Valine--tRNA_ligase	PF00133.21^E:9.7e-159	tRNA_synthetases_class_I_(I_L_M_and_V)	'signalp_coordsNA'	1903461;0000166;0002161;0004812;0004832;0005524;0005737;0006412;0006418;0006438;0016874;0106074	K01873	COG0525	6.1.1.9
BDIVROU_0115200.t1.1	Q6PCI7^E:6.08e-131	DNA_replication_licensing_factor_mcm5-B	PF00493.22^E:1.2e-127	MCM2/3/5_family	'signalp_coordsNA'	0044020;0000166;0000785;0003677;0003678;0003682;0003688;0004386;0005524;0005634;0005737;0005829;0006260;0006268;0006270;0007049;0016787;0030174;0042555;0016887	K02314;K02209;K02210;K02212;K02540;K02541;K02542	COG0305;COG1241	3.6.4.12
BDIVROU_0115400.t1.1	O60341^E:5.63e-06	Lysine-specific_histone_demethylase_1A	PF01593.23^E:1e-50	Flavin_containing_amine_oxidoreductase	signalp_1-20	1990381;0000122;0000380;0000790;0002039;0003677;0003682;0005515;0005634;0005667;0006351;0006355;0007275;0008134;0010976;0014070;0016491;0016569;0016575;0019899;0021987;0034720;0035563;0042551;0043392;0044212;0045793;0045944;0046098;0050660;0055001;0055114;0060992;0071320	K20915;K03398	COG2242	1.-.-.-
BDIVROU_0115500.t1.1	Q9UXG1^E:6.70e-46	Minichromosome_maintenance_protein_MCM	PF00493.22^E:9.3e-66	MCM2/3/5_family	'signalp_coordsNA'	0005515;0000166;0003677;0004386;0005524;0006260;0006270;0016787;0042802	'keggNA'	'cogNA'	'ecsNA'
BDIVROU_0115600.t1.1	O70628^E:8.94e-09	High_affinity_cGMP-specific_3'5'-cyclic_phosphodiesterase_9A	PF00233.18^E:4.4e-19	3'5'-cyclic_nucleotide_phosphodiesterase	'signalp_coordsNA'	1900026;0004114;0005737;0005783;0005794;0005829;0005886;0007165;0008081;0016020;0016787;0019934;0032587;0042383;0042802;0042995;0043204;0046068;0046069;0046872;0047555;0048471	K01120;K13298;K18438;K10999;K08718;K13756;K13757;K13761;K13762;K13763	'cogNA'	3.1.4.17;3.1.4.35;2.4.1.12
BDIVROU_0115700.t1.1	O60658^E:1.82e-09	High_affinity_cAMP-specific_and_IBMX-insensitive_3'5'-cyclic_phosphodiesterase_8A	PF00233.18^E:4.7e-14	3'5'-cyclic_nucleotide_phosphodiesterase	'signalp_coordsNA'	0004114;0004115;0006198;0006355;0007165;0008081;0016787;0019900;0046872;0070374;0071364	K01120;K13298;K18438;K03651;K13293;K13294;K18436;K18437	COG1409	3.1.4.17;3.1.4.35;3.1.4.53
BDIVROU_0115800.t1.1	'spNA'^E:'sp_evalNA'	'sp_prodNA'	PF16016.4^E:2.9e-12	Domain_of_unknown_function_(DUF4782)	signalp_1-25	'goNA'	'keggNA'	'cogNA'	'ecNA'
BDIVROU_0115900.t1.1	Q923W1^E:3.35e-11	Trimethylguanosine_synthase	PF09445.9^E:2.3e-17	RNA_cap_guanine-N2_methyltransferase	'signalp_coordsNA'	0098869;0001510;0005615;0005634;0005730;0005737;0005829;0006351;0006355;0008168;0009452;0015030;0016740;0032259;0036261;0071164	K14292	'cogNA'	2.1.1.-
BDIVROU_0116000.t1.1	P54672^E:4.38e-37	AP-2_complex_subunit_mu	PF00928.20^E:7.2e-39	Adaptor_complexes_medium_subunit_family	'signalp_coordsNA'	0006334;0005515;0005886;0005905;0006886;0006897;0015031;0016020;0016192;0030131;0030132	K10999	'cogNA'	2.4.1.12
BDIVROU_0116100.t1.1	P54527^E:8.77e-06	Uncharacterized_protein_YqiK	PF03009.16^E:8.3e-16	Glycerophosphoryl_diester_phosphodiesterase_family	signalp_1-21	0030288;0006629;0008081;0008889	K01126;K18696	COG0584;COG0666;COG5408	3.1.4.46
BDIVROU_0116200.t1.1	B5ME19^E:4.65e-93	Eukaryotic_translation_initiation_factor_3_subunit_C-like_protein	PF05470.11^E:9.6e-97	Eukaryotic_translation_initiation_factor_3_subunit_8_N-terminus	'signalp_coordsNA'	0043565;0003723;0003743;0005737;0005852;0006412;0006413;0031369	K02518;K02519;K02520;K03113;K03236;K03237;K03238;K03239;K03240;K03241;K03242;K03243;K03244;K03245;K03246;K03247;K03248;K03249;K03250;K03251;K03252;K03253;K03254;K03257;K03258;K03259;K03260;K03262;K03263;K03264;K03680;K03754;K15026;K15027;K15028;K15029;K15030	COG0361;COG0532;COG0290;COG0023;COG1093;COG1601;COG0182;COG1208;COG0050;COG0231;COG1976;COG1184;COG5354	'ecsNA'
BDIVROU_0116300.t1.1	Q7SXN5^E:9.85e-06	Dynamin-1-like_protein	PF00350.22^E:9e-11	Dynamin_family	'signalp_coordsNA'	2000766;0000166;0000266;0003374;0003924;0005525;0005737;0005739;0005741;0005777;0005794;0005829;0005905;0008017;0008289;0012505;0016020;0016559;0016787;0030054;0030672;0031410;0031966;0042803;0045202;0051259;0061025	K03864	'cogNA'	3.6.5.2
BDIVROU_0116500.t1.1	Q6NRY2^E:4.58e-06	Nucleolar_protein_6	PF17405.1^E:7.3e-20	Nrap_protein_nucleotidyltransferase_domain_4	'signalp_coordsNA'	0046835;0003723;0005634;0005730	'keggNA'	'cogNA'	'ecsNA'
BDIVROU_0116700.t1.1	Q5Z880^E:6.56e-30	ERAD-associated_E3_ubiquitin-protein_ligase_HRD1	PF13639.5^E:3.1e-10	Ring_finger_domain	'signalp_coordsNA'	0016021;0000209;0000836;0005783;0005789;0016020;0016567;0016740;0030433;0030968;0036513;0042787;0044322;0046872;0051082;1904264;1990381	'keggNA'	'cogNA'	'ecsNA'
BDIVROU_0116800.t1.1	Q7MX30^E:9.25e-25	50S_ribosomal_protein_L1	PF00687.20^E:2.3e-14	Ribosomal_protein_L1p/L10e_family	'signalp_coordsNA'	0042254;0000049;0003723;0003735;0005840;0006412;0006417;0015934;0019843;0030529	'keggNA'	'cogNA'	'ecsNA'
BDIVROU_0116900.t1.1	Q962Q5^E:3.24e-21	40S_ribosomal_protein_S25	PF03297.14^E:1.7e-29	S25_ribosomal_protein	'signalp_coordsNA'	0030529;0005840	'keggNA'	'cogNA'	'ecsNA'
BDIVROU_0117100.t1.1	Q07785^E:8.88e-64	Cell_division_control_protein_2_homolog	PF00069.24^E:1.9e-51	Protein_kinase_domain	'signalp_coordsNA'	0046872;0000166;0004672;0004674;0004693;0005524;0005737;0006468;0008353;0016301;0016310;0016740;0051726	K00870;K00916;K02087;K02088;K02089;K02090;K02202;K02206;K02208;K02211;K02449;K04563;K06667;K07760;K08819;K08820;K08821;K15562;K15594;K15595;K15596	COG0515	2.7.1.37;2.7.11.22;2.7.11.23
BDIVROU_0117300.t1.1	Q09795^E:5.90e-06	Uncharacterized_peptidase_C22G7.01c	PF16189.4^E:1.5e-07	Creatinase/Prolidase_N-terminal_domain	'signalp_coordsNA'	0046872;0006508;0016787;0034396;0070006	'keggNA'	'cogNA'	'ecsNA'
BDIVROU_0117400.t1.1	'spNA'^E:'sp_evalNA'	'sp_prodNA'	PF07422.12^E:1.9e-14	Sexual_stage_antigen_s48/45_domain	signalp_1-22	'goNA'	'keggNA'	'cogNA'	'ecNA'
BDIVROU_0117500.t1.1	Q9HGP4^E:7.30e-11	Bromodomain-containing_protein_C631.02	PF12796.6^E:7.8e-19	Ankyrin_repeats_(3_copies)	signalp_1-25	0044255;0005634;0006338	'keggNA'	'cogNA'	'ecsNA'
BDIVROU_0117600.t1.1	'spNA'^E:'sp_evalNA'	'sp_prodNA'	PF03085.14^E:2.7e-46	Rhoptry-associated_protein_1_(RAP-1)	signalp_1-15	'goNA'	'keggNA'	'cogNA'	'ecNA'
BDIVROU_0117800.t1.1	Q9C813^E:2.21e-105	ATP-dependent_RNA_helicase_DEAH13	PF00271.30^E:4.3e-10	Helicase_conserved_C-terminal_domain	'signalp_coordsNA'	0051028;0000166;0003723;0004004;0004386;0005524;0005737;0006396;0016787	K03732;K05590;K05591;K05592;K11594;K12823;K12858;K13025;K13026;K13131;K13179;K13181;K14433;K14805;K14806;K14807;K14808;K14809;K14810;K14811;K16911;K17043;K17675;K17678;K17679;K18692;K18994;K18995;K19466;K20096;K20099;K20101;K21869	COG0513	3.6.4.13
BDIVROU_0117900.t1.1	Q84WW3^E:1.01e-130	Inositol_hexakisphosphate_and_diphosphoinositol-pentakisphosphate_kinase_VIP2	PF00328.21^E:2.7e-54	Histidine_phosphatase_superfamily_(branch_2)	'signalp_coordsNA'	0000166;0000828;0000829;0000832;0005524;0005737;0005829;0005886;0016301;0016310;0016740;0033857;0052723;0052724;1904966	K07756;K10999;K13024	'cogNA'	2.7.4.21;2.4.1.12;2.7.4.24
BDIVROU_0118000.t1.1	P00791^E:5.11e-20	Pepsin_A	PF00026.22^E:1e-24	Eukaryotic_aspartyl_protease	'signalp_coordsNA'	0046872;0004190;0005576;0006508;0006914;0007586;0008233;0016787;0030163	'keggNA'	'cogNA'	'ecsNA'
BDIVROU_0118100.t1.1	Q9GMY8^E:1.63e-15	Pepsin_A	PF00026.22^E:5.7e-22	Eukaryotic_aspartyl_protease	signalp_1-25	0016787;0004190;0005576;0006508;0007586;0008233	'keggNA'	'cogNA'	'ecsNA'
BDIVROU_0118200.t1.1	P28998^E:8.49e-118	NADP-specific_glutamate_dehydrogenase_(Fragment)	PF00208.20^E:1.3e-57	Glutamate/Leucine/Phenylalanine/Valine_dehydrogenase	'signalp_coordsNA'	0004354;0006520;0009507;0009536;0016491;0016639;0055114	K00262;K03398	COG0334;COG2242	1.4.1.4;1.-.-.-
BDIVROU_0118400.t1.1	A7E4T8^E:5.69e-77	Probable_Xaa-Pro_aminopeptidase_P	PF00557.23^E:6.8e-42	Metallopeptidase_family_M24	'signalp_coordsNA'	0031965;0004177;0006508;0008233;0008237;0016787;0046872;0070006	K01261;K01262;K14208;K18530;K20004	COG1363;COG0006	3.4.11.7;3.4.11.9;3.4.11.-
BDIVROU_0118500.t1.1	Q9SV20^E:3.72e-80	Coatomer_subunit_beta-2	PF01602.19^E:9.9e-49	Adaptin_N_terminal_region	signalp_1-37	0000139;0005198;0005737;0005794;0006886;0006888;0006890;0006891;0015031;0016020;0016192;0030117;0030126;0030663;0031410	'keggNA'	'cogNA'	'ecsNA'
BDIVROU_0118800.t1.1	Q6FPD9^E:1.49e-24	2-(3-amino-3-carboxypropyl)histidine_synthase_subunit_2	PF01866.16^E:1.2e-37	Putative_diphthamide_synthesis_protein	'signalp_coordsNA'	0019856;0005737;0016740;0017183	'keggNA'	'cogNA'	'ecsNA'
BDIVROU_0118900.t1.1	P32646^E:1.37e-43	Cytochrome_c_oxidase_subunit_2_mitochondrial_(Fragment)	PF00116.19^E:1.6e-42	Cytochrome_C_oxidase_subunit_II_periplasmic_domain	'signalp_coordsNA'	0051321;0004129;0005507;0005739;0005743;0016020;0016021;0016491;0022900;0046872;0055114;0070469;1902600	K00403;K00404;K00405;K00406;K00407;K02256;K02261;K02262;K02263;K02264;K02265;K02266;K02267;K02268;K02269;K02270;K02271;K02272;K02273;K02274;K02275;K02276;K02277;K15408;K15862;K03398	COG3278;COG2993;COG2010;COG0843;COG1622;COG1845;COG3125;COG2242	1.9.3.1;1.-.-.-
BDIVROU_0119100.t1.1	Q9SHS8^E:3.83e-33	GTPase_LSG1-1	'pfam_NA'^E:'pfam_evalNA'	'pfam_prodNA'	signalp_1-20	0000166;0003924;0005525;0005737;0016787;0042254	K03864	'cogNA'	3.6.5.2
BDIVROU_0119200.t1.1	Q6NY89^E:3.92e-13	Large_subunit_GTPase_1_homolog	'pfam_NA'^E:'pfam_evalNA'	'pfam_prodNA'	signalp_1-25	0031902;0000166;0003924;0005525;0005634;0005737;0005783;0005829;0015030;0015031;0016787;0042254;0051168	K03864	'cogNA'	3.6.5.2
BDIVROU_0119400.t1.1	Q54QB1^E:2.24e-139	Extracellular_signal-regulated_kinase_2	PF00069.24^E:2.2e-67	Protein_kinase_domain	'signalp_coordsNA'	0016021;0000165;0000166;0004672;0004674;0004707;0005515;0005524;0006468;0006935;0007049;0016301;0016310;0016740;0051301;0051344	K00870;K04371;K04441;K04464;K06855;K08293;K14512;K19603;K20535;K20536;K20537;K20538;K20600	COG0515	2.7.1.37;2.7.11.24
BDIVROU_0119500.t1.1	Q10139^E:1.22e-05	54S_ribosomal_protein_img2_mitochondrial	PF05046.13^E:3.4e-10	Mitochondrial_large_subunit_ribosomal_protein_(Img2)	signalp_1-16	0071852;0003735;0005622;0005739;0005762;0005840;0006412;0030529;0032543	K02863;K02864;K02867;K02871;K02874;K02876;K02878;K02879;K02881;K02884;K02886;K02887;K02888;K02890;K02892;K02895;K02899;K02902;K02906;K02907;K02911;K02913;K02914;K02916;K02919;K02926;K02931;K02933;K02935;K02939;K17418;K17419;K17420;K17421;K17422;K17423;K17424;K17425;K17426;K17427;K17428;K17429;K17430;K17431;K17432;K17433;K17434;K17435;K17436;K17437;K17438;K17439;K17440	COG0081;COG0244;COG0080;COG0102;COG0093;COG0200;COG0197;COG0203;COG0256;COG0335;COG0090;COG0292;COG0261;COG0091;COG0089;COG0198;COG0211;COG0227;COG0087;COG1841;COG0333;COG0267;COG0230;COG0291;COG0257;COG0088;COG0094;COG0097;COG0222;COG0359	3.1.26.-
BDIVROU_0119600.t1.1	Q9P567^E:1.59e-106	Succinate--CoA_ligase_[ADP-forming]_subunit_beta_mitochondrial	PF08442.9^E:2.7e-56	ATP-grasp_domain	signalp_1-10	0016021;0000166;0003824;0004775;0005524;0005739;0006099;0008152;0016874;0046872	K01899;K01900;K01901;K01902;K01903	COG0074;COG0045	6.2.1.4;6.2.1.5
BDIVROU_0119700.t1.1	Q9T043^E:3.98e-11	60S_ribosomal_protein_L14-2	PF01929.16^E:7.4e-25	Ribosomal_protein_L14	'signalp_coordsNA'	0045454;0003723;0003735;0005622;0005840;0006412;0022625;0030529;0042273	K02863;K02864;K02865;K02866;K02867;K02868;K02869;K02870;K02871;K02872;K02873;K02874;K02875;K02876;K02877;K02878;K02879;K02880;K02881;K02882;K02883;K02884;K02885;K02886;K02887;K02888;K02889;K02890;K02891;K02892;K02893;K02894;K02895;K02896;K02897;K02898;K02899;K02900;K02901;K02902;K02903;K02904;K02905;K02906;K02907;K02908;K02909;K02910;K02911;K02912;K02913;K02914;K02915;K02916;K02917;K02918;K02919;…	COG0081;COG0244;COG0197;COG0080;COG0094;COG2058;COG0102;COG0093;COG2163;COG0200;COG1632;COG0203;COG0256;COG2157;COG1727;COG0335;COG2147;COG0090;COG0292;COG0261;COG2139;COG0091;COG0089;COG0198;COG2075;COG1825;COG0211;COG0227;COG0255;COG0087;COG1841;COG1911;COG0254;COG2097;COG0333;COG1717;COG0267;COG0230;COG2174;COG0291;COG2451;COG0257;COG1997;COG2126;COG2167;COG0088;COG1552;COG1631;COG0097;COG0222…	'ecsNA'
BDIVROU_0119800.t1.1	'spNA'^E:'sp_evalNA'	'sp_prodNA'	PF05600.11^E:7.3e-08	Protein_of_unknown_function_(DUF773)	'signalp_coordsNA'	'goNA'	'keggNA'	'cogNA'	'ecNA'
BDIVROU_0119900.t1.1	P32856^E:1.83e-04	Syntaxin-2	'pfam_NA'^E:'pfam_evalNA'	'pfam_prodNA'	'signalp_coordsNA'	0090522;0000149;0005484;0005515;0006886;0007340;0008021;0016020;0016021;0016192;0030154;0031201;0031629;0048278;0048306	K17610	COG5126	'ecsNA'
BDIVROU_0120000.t1.1	'spNA'^E:'sp_evalNA'	'sp_prodNA'	PF12146.7^E:6.5e-17	Serine_aminopeptidase_S33	'signalp_coordsNA'	'goNA'	'keggNA'	'cogNA'	'ecNA'
BDIVROU_0120100.t1.1	Q6K431^E:2.78e-13	Histone-lysine_N-methyltransferase_TRX1	PF13832.5^E:8.1e-17	PHD-zinc-finger_like_domain	'signalp_coordsNA'	0016740;0005515;0005634;0008168;0009908;0016569;0016571;0018024;0032259;0034968;0035556;0046872	K06101;K09187;K11420;K11421;K11422;K11423;K11424;K11425;K11428;K11429;K11430;K11431;K11432;K11433;K18494;K19199;K20795;K20796	'cogNA'	2.1.1.43
BDIVROU_0120200.t1.1	Q557G3^E:2.36e-06	Trafficking_protein_particle_complex_subunit_1	PF04099.11^E:1.7e-14	Sybindin-like_family	'signalp_coordsNA'	0016021;0005783;0005794;0006888;0016192;0017112;0030008;0065009	K04575;K16779;K18061;K20131;K20160;K20161;K20162;K20163;K20164;K20476;K20477	'cogNA'	'ecsNA'
BDIVROU_0120500.t1.1	Q84LK0^E:4.54e-04	DNA_mismatch_repair_protein_MSH1_mitochondrial	PF01624.19^E:3.3e-06	MutS_domain_I	'signalp_coordsNA'	0000002;0000166;0000404;0003677;0003684;0005524;0005739;0006281;0006298;0006974;0008094;0009408;0009507;0009536;0030983;0032300;0043570	'keggNA'	'cogNA'	'ecsNA'
BDIVROU_0120600.t1.1	Q54EQ8^E:5.50e-22	Nuclear_pore_complex_protein_Nup98-Nup96	PF04096.13^E:5.1e-36	Nucleoporin_autopeptidase	'signalp_coordsNA'	0031225;0000973;0003723;0005487;0005634;0005643;0006405;0006606;0006913;0008139;0015031;0016020;0017056;0031965;0034398;0044614;0051028;0051292	K09291;K14296;K14297;K14300;K14301;K14303;K14306;K14307;K14308;K14313;K14317;K18715;K18716;K18717;K18718;K18720;K18721;K18722;K14293;K18727;K18752;K20221;K20222;K14295;K14299;K14302;K14304;K14305;K14309;K14310;K14311;K14312;K14314;K14315;K14316;K14318;K18719;K18724;K18725	COG1196;COG5651;COG5215;COG5308	'ecsNA'
BDIVROU_0120700.t1.1	P50650^E:1.21e-122	Ribonucleoside-diphosphate_reductase_small_chain	PF00268.20^E:3.8e-85	Ribonucleotide_reductase_small_chain	'signalp_coordsNA'	0055114;0004748;0006260;0009263;0016491;0046872	K00525;K00526;K10807;K10808;K19448;K03398	COG0209;COG0208;COG2242	1.17.4.1;1.-.-.-
BDIVROU_0120800.t1.1	Q07051^E:3.16e-118	Elongation_factor_1-alpha_(Fragment)	PF03143.16^E:1.3e-39	Elongation_factor_Tu_C-terminal_domain	'signalp_coordsNA'	0000228;0000166;0003746;0003924;0005525;0005737;0006412;0006414	K02355;K02356;K02357;K02358;K03231;K03232;K03233;K03234;K03235;K15410;K03864	COG0480;COG0231;COG0264;COG0050;COG2092	3.6.5.2
BDIVROU_0120900.t1.1	P90519^E:0.0	Elongation_factor_1-alpha	PF00009.26^E:1.8e-53	Elongation_factor_Tu_GTP_binding_domain	'signalp_coordsNA'	0046872;0000166;0003746;0003924;0005525;0005737;0006412;0006414	K02355;K02356;K02357;K02358;K03231;K03232;K03233;K03234;K03235;K15410;K03864	COG0480;COG0231;COG0264;COG0050;COG2092	3.6.5.2
BDIVROU_0121000.t1.1	Q07051^E:1.09e-134	Elongation_factor_1-alpha_(Fragment)	PF03143.16^E:1.8e-39	Elongation_factor_Tu_C-terminal_domain	'signalp_coordsNA'	0000228;0000166;0003746;0003924;0005525;0005737;0006412;0006414	K02355;K02356;K02357;K02358;K03231;K03232;K03233;K03234;K03235;K15410;K03864	COG0480;COG0231;COG0264;COG0050;COG2092	3.6.5.2
BDIVROU_0121100.t1.1	Q9FN03^E:5.43e-04	Ultraviolet-B_receptor_UVR8	PF00415.17^E:1.2e-29	Regulator_of_chromosome_condensation_(RCC1)_repeat	signalp_1-23	0046872;0005515;0005634;0005737;0005829;0007165;0009881;0010224;0018298;0042802;0042803;0050896;0065009	'keggNA'	'cogNA'	'ecsNA'
BDIVROU_0121200.t1.1	'spNA'^E:'sp_evalNA'	'sp_prodNA'	PF00069.24^E:6.5e-15	Protein_kinase_domain	'signalp_coordsNA'	'goNA'	'keggNA'	'cogNA'	'ecNA'
BDIVROU_0121400.t1.1	Q9FI61^E:1.61e-49	Ubiquitin-conjugating_enzyme_E2_27	PF00179.25^E:5.7e-45	Ubiquitin-conjugating_enzyme	'signalp_coordsNA'	0016787;0000166;0000209;0005524;0005634;0016567;0016740;0031625;0043161;0061630	'keggNA'	'cogNA'	'ecsNA'
BDIVROU_0121500.t1.1	Q9LNQ1^E:9.87e-13	Mitochondrial_import_inner_membrane_translocase_subunit_TIM23-1	PF02466.18^E:4.5e-13	Tim17/Tim22/Tim23/Pmp24_family	'signalp_coordsNA'	0006950;0005739;0005743;0015266;0016020;0016021;0030150;0031305	K07277;K11518;K17496;K17768;K17769;K17770;K17771;K17772;K17773;K17790;K17791;K17792;K17793;K17794;K17795	COG4775;COG5190;COG0457;COG5596	'ecsNA'
BDIVROU_0122000.t1.1	Q6AXX4^E:1.37e-09	Something_about_silencing_protein_10	PF09368.9^E:3.4e-15	Sas10_C-terminal_domain	'signalp_coordsNA'	0072332;0000462;0003723;0005634;0005730;0007275;0007420;0016569;0032040	'keggNA'	'cogNA'	'ecsNA'
BDIVROU_0122100.t1.1	'spNA'^E:'sp_evalNA'	'sp_prodNA'	PF00630.18^E:5.5e-15	Filamin/ABP280_repeat	'signalp_coordsNA'	'goNA'	'keggNA'	'cogNA'	'ecNA'
BDIVROU_0122200.t1.1	O94514^E:2.05e-108	Nucleolar_protein_56	PF01798.17^E:8.8e-74	snoRNA_binding_domain_fibrillarin	signalp_1-15	0000154;0005634;0005730;0005732;0006364;0030515;0030529;0030532;0031428;0032040;0042254	K11086;K11087;K11088;K11096;K11097;K11098;K11099;K11100	'cogNA'	'ecsNA'
BDIVROU_0122300.t1.1	Q9FLF7^E:3.77e-63	Histone_acetyltransferase_of_the_MYST_family_1	PF01853.17^E:2.3e-66	MOZ/SAS_family	'signalp_coordsNA'	0030529;0004402;0005515;0005634;0006351;0006355;0016569;0016573;0016740;0016746;0043981;0046872	K00653;K02223;K04498;K06062;K07739;K09101;K11256;K11303;K11304;K11305;K11306;K11307;K11308;K11310;K11378;K11401;K15719	COG1243	2.3.1.48;3.2.1.169
BDIVROU_0122400.t1.1	Q8LI34^E:1.77e-19	Putative_MYST-like_histone_acetyltransferase_1	PF11717.7^E:3.6e-09	RNA_binding_activity-knot_of_a_chromodomain	'signalp_coordsNA'	0055114;0004402;0005634;0006351;0006355;0016569;0016573;0016740;0016746;0046872	K00653;K02223;K04498;K06062;K07739;K09101;K11256;K11303;K11304;K11305;K11306;K11307;K11308;K11310;K11378;K11401;K15719	COG1243	2.3.1.48;3.2.1.169
BDIVROU_0122500.t1.1	P48053^E:3.69e-09	Uncharacterized_protein_C05D11.1	'pfam_NA'^E:'pfam_evalNA'	'pfam_prodNA'	'signalp_coordsNA'	0046872;0003824	'keggNA'	'cogNA'	'ecsNA'
BDIVROU_0122600.t1.1	P48053^E:2.69e-77	Uncharacterized_protein_C05D11.1	PF05193.20^E:5.4e-16	Peptidase_M16_inactive_domain	'signalp_coordsNA'	0046872;0003824	'keggNA'	'cogNA'	'ecsNA'
BDIVROU_0122700.t1.1	Q9CQN1^E:3.86e-144	Heat_shock_protein_75_kDa_mitochondrial	PF00183.17^E:3.3e-99	Hsp90_protein	'signalp_coordsNA'	0097428;0000166;0003723;0005524;0005654;0005739;0005743;0005758;0005759;0005811;0006457;0006950;0009386;0016020;0019901;0051082;0070062;1901856;1903751	'keggNA'	'cogNA'	'ecsNA'
BDIVROU_0122800.t1.1	Q6SYB9^E:3.08e-163	S-adenosylmethionine_synthase_2	PF02773.15^E:1.2e-59	S-adenosylmethionine_synthetase_C-terminal_domain	'signalp_coordsNA'	0016021;0000166;0004478;0005524;0005737;0006556;0006730;0016740;0046872	K00789	COG0192;COG1812	2.5.1.6
BDIVROU_0122900.t1.1	A1USL4^E:1.21e-47	50S_ribosomal_protein_L3	PF00297.21^E:2.2e-11	Ribosomal_protein_L3	signalp_1-20	0030529;0003723;0003735;0005622;0005840;0006412;0019843	'keggNA'	'cogNA'	'ecsNA'
BDIVROU_0123100.t1.1	P40692^E:5.95e-56	DNA_mismatch_repair_protein_Mlh1	PF01119.18^E:1.5e-24	DNA_mismatch_repair_protein_C-terminal_domain	'signalp_coordsNA'	0055114;0000166;0000289;0000712;0000793;0000794;0000795;0001673;0002204;0003682;0005515;0005524;0005634;0005694;0005712;0005715;0006281;0006298;0006303;0006974;0007049;0007060;0007129;0007131;0007140;0007283;0008630;0016321;0016446;0016447;0016887;0030983;0032137;0032300;0032389;0043060;0045132;0045141;0045143;0045190;0045950;0048298;0048304;0048477;0051257;0051321	'keggNA'	'cogNA'	'ecsNA'
BDIVROU_0123200.t1.1	P38545^E:8.34e-123	GTP-binding_nuclear_protein_Ran	PF00071.21^E:1.4e-47	Ras_family	'signalp_coordsNA'	0048477;0000166;0003924;0005525;0005634;0006913;0015031	K03864	'cogNA'	3.6.5.2
BDIVROU_0123300.t1.1	Q8IFN0^E:1.05e-10	Uncharacterized_protein_PFD1115c	'pfam_NA'^E:'pfam_evalNA'	'pfam_prodNA'	'signalp_coordsNA'	0016020;0016021	'keggNA'	'cogNA'	'ecsNA'
BDIVROU_0123400.t1.1	Q8IFN0^E:2.78e-08	Uncharacterized_protein_PFD1115c	'pfam_NA'^E:'pfam_evalNA'	'pfam_prodNA'	signalp_1-16	0016020;0016021	'keggNA'	'cogNA'	'ecsNA'
BDIVROU_0123700.t1.1	C0R4X5^E:6.37e-37	Tyrosine--tRNA_ligase	PF00579.24^E:9.7e-31	tRNA_synthetases_class_I_(W_and_Y)	'signalp_coordsNA'	0008270;0000166;0003723;0004812;0004831;0005524;0005737;0006412;0006418;0006437;0016874	K01866	COG0162	6.1.1.1
BDIVROU_0123800.t1.1	'spNA'^E:'sp_evalNA'	'sp_prodNA'	PF11677.7^E:3.8e-99	Protein_of_unknown_function_(DUF3273)	'signalp_coordsNA'	'goNA'	'keggNA'	'cogNA'	'ecNA'
BDIVROU_0124000.t1.1	B2A1E8^E:3.88e-27	Probable_GTP-binding_protein_EngB	PF01926.22^E:4e-16	50S_ribosome-binding_GTPase	signalp_1-22	0030163;0000166;0005525;0007049;0046872;0051301	'keggNA'	'cogNA'	'ecsNA'
BDIVROU_0124100.t1.1	Q10I26^E:0.0	Eukaryotic_initiation_factor_4A-III_homolog_B	PF00270.28^E:2e-44	DEAD/DEAH_box_helicase	'signalp_coordsNA'	0016757;0000166;0000184;0003676;0003723;0004004;0004386;0005524;0005634;0005730;0005737;0006397;0006417;0008380;0010468;0010501;0016787;0051028;0071013	K03732;K05590;K05591;K05592;K11594;K12823;K12858;K13025;K13026;K13131;K13179;K13181;K14433;K14805;K14806;K14807;K14808;K14809;K14810;K14811;K16911;K17043;K17675;K17678;K17679;K18692;K18994;K18995;K19466;K20096;K20099;K20101;K21869	COG0513	3.6.4.13
BDIVROU_0124600.t1.1	Q24572^E:2.86e-67	Probable_histone-binding_protein_Caf1	PF12265.7^E:1.2e-18	Histone-binding_protein_RBBP4_or_subunit_C_of_CAF1_complex	'signalp_coordsNA'	0005515;0005634;0005667;0006342;0006351;0006355;0007307;0016569;0016573;0016589;0031497;0035035;0042803;0042826;0051567;0070734;0046974;0046976;0070615	K19201;K21486;K11419;K17451	'cogNA'	2.1.1.43
BDIVROU_0124700.t1.1	F4IRU3^E:7.72e-173	Myosin-12	PF00063.20^E:4.2e-201	Myosin_head_(motor_domain)	'signalp_coordsNA'	0090305;0000166;0003774;0003779;0005515;0005516;0005524;0016459	'keggNA'	'cogNA'	'ecsNA'
BDIVROU_0124800.t1.2	ORM39516.1^E:0.0	phosphoinositide_phospholipase_C_PI-PLC	PF00388.18^E:6.35e-47,pfam00168^E:2.92e-11	Phosphatidylinositol-specific_phospholipase_C_X_domain,C2_domain	'signalp_coordsNA'	0001525;0004435;0004871;0005509;0005737;0006629;0007165;0008081;0016020;0016042;0016787;0035556;0042127;0046872	K01116;K05857;K05858;K05859;K05860;K05861	'cogNA'	3.1.4.11
BDIVROU_0125000.t1.1	'spNA'^E:'sp_evalNA'	'sp_prodNA'	PF16690.4^E:2.8e-06	Methylmalonic_aciduria_and_homocystinuria_type_C_family	'signalp_coordsNA'	'goNA'	'keggNA'	'cogNA'	'ecNA'
BDIVROU_0125100.t1.1	'spNA'^E:'sp_evalNA'	'sp_prodNA'	PF12785.6^E:1.6e-06	Variant_erythrocyte_surface_antigen-1	'signalp_coordsNA'	'goNA'	'keggNA'	'cogNA'	'ecNA'
BDIVROU_0125500.t1.1	'spNA'^E:'sp_evalNA'	'sp_prodNA'	PF04615.12^E:3.3e-05	Utp14_protein	'signalp_coordsNA'	'goNA'	'keggNA'	'cogNA'	'ecNA'
BDIVROU_0125600.t1.1	P87137^E:1.50e-06	Uncharacterized_protein_C57A7.06	PF04615.12^E:1.8e-22	Utp14_protein	'signalp_coordsNA'	0071423;0005634;0005730;0006364;0030490;0032040;0030515	'keggNA'	'cogNA'	'ecsNA'
BDIVROU_0125700.t1.1	Q02336^E:8.73e-20	Transcriptional_adapter_2	'pfam_NA'^E:'pfam_evalNA'	'pfam_prodNA'	'signalp_coordsNA'	0000781;0003677;0003700;0003713;0005515;0005634;0006338;0006351;0006355;0006357;0008270;0016573;0035065;0046872	'keggNA'	'cogNA'	'ecsNA'
BDIVROU_0125900.t1.1	Q9FMG4^E:1.17e-07	Serine/arginine-rich_splicing_factor_SC35	PF00076.21^E:1.6e-10	RNA_recognition_motif._(a.k.a._RRM_RBD_or_RNP_domain)	'signalp_coordsNA'	0016787;0003676;0003723;0005634;0005681;0006397;0008380;0016607	'keggNA'	'cogNA'	'ecsNA'
BDIVROU_0126000.t1.2	ACC96234.2^E:0.0	apical_membrane_antigen_1_AMA1	PF02430.14^E:1.45e-151	Apical_membrane_antigen_1	'signalp_coordsNA'	0016743;0009405;0016020;0016021	'keggNA'	'cogNA'	'ecsNA'
BDIVROU_0126200.t1.1	'spNA'^E:'sp_evalNA'	'sp_prodNA'	PF17538.1^E:7.9e-06	DNA_Binding_Domain_(C-terminal)_Leafy/Floricaula	'signalp_coordsNA'	'goNA'	'keggNA'	'cogNA'	'ecNA'
BDIVROU_0126500.t1.1	Q5HYJ3^E:2.34e-13	Protein_FAM76B	PF16046.4^E:6.2e-25	FAM76_protein	'signalp_coordsNA'	0055114;0005515;0005634;0016607	'keggNA'	'cogNA'	'ecsNA'
BDIVROU_0126600.t1.1	Q8VY00^E:0.0	Pre-mRNA-splicing_factor_ATP-dependent_RNA_helicase_DEAH1	PF04408.22^E:1.7e-22	Helicase_associated_domain_(HA2)	'signalp_coordsNA'	0034605;0000166;0000398;0003723;0004004;0004386;0005524;0005681;0005737;0006397;0008380;0016787	K03732;K05590;K05591;K05592;K11594;K12823;K12858;K13025;K13026;K13131;K13179;K13181;K14433;K14805;K14806;K14807;K14808;K14809;K14810;K14811;K16911;K17043;K17675;K17678;K17679;K18692;K18994;K18995;K19466;K20096;K20099;K20101;K21869	COG0513	3.6.4.13
BDIVROU_0126800.t1.1	'spNA'^E:'sp_evalNA'	'sp_prodNA'	PF08576.9^E:1.2e-08	Eukaryotic_protein_of_unknown_function_(DUF1764)	'signalp_coordsNA'	'goNA'	'keggNA'	'cogNA'	'ecNA'
BDIVROU_0126900.t1.1	Q169H6^E:2.23e-07	Elongation_factor_P	PF01132.19^E:2.7e-05	Elongation_factor_P_(EF-P)_OB_domain	'signalp_coordsNA'	0032259;0003746;0005737;0006412;0006414;0043043	K02355;K02356;K02357;K02358;K03231;K03232;K03233;K03234;K03235;K15410	COG0480;COG0231;COG0264;COG0050;COG2092	'ecsNA'
BDIVROU_0127000.t1.1	P31583^E:1.51e-33	Ras-related_protein_RHN1	PF00071.21^E:5.4e-26	Ras_family	signalp_1-10	0031902;0000166;0003924;0005525;0005886;0015031;0016020	K03864;K10999	'cogNA'	3.6.5.2;2.4.1.12
BDIVROU_0127100.t1.1	Q08480^E:5.27e-84	Adenylate_kinase_4	PF00406.21^E:5.2e-50	Adenylate_kinase	'signalp_coordsNA'	0046939;0000166;0004017;0005524;0005737;0006139;0016301;0016310;0016740;0016776;0019205	K00939;K18532;K18533	COG0563;COG1936	2.7.4.3;2.7.4.6
BDIVROU_0127200.t1.1	O43670^E:1.41e-30	BUB3-interacting_and_GLEBS_motif-containing_protein_ZNF207	PF13894.5^E:4.7e-07	C2H2-type_zinc_finger	'signalp_coordsNA'	0043679;0000775;0000776;0000777;0001578;0003676;0003677;0005515;0005634;0005694;0005737;0005819;0005856;0005874;0007049;0007059;0008017;0008201;0046785;0046872;0051301;0090307	K07374;K07375;K10389;K10390;K10391;K20244;K20245	'cogNA'	'ecsNA'
BDIVROU_0127600.t1.1	Q54SH0^E:1.89e-06	Integrator_complex_subunit_9_homolog	'pfam_NA'^E:'pfam_evalNA'	'pfam_prodNA'	'signalp_coordsNA'	0065009;0005634;0016180;0032039	'keggNA'	'cogNA'	'ecsNA'
BDIVROU_0127800.t1.1	Q84PB3^E:1.08e-26	Eukaryotic_translation_initiation_factor_isoform_4G-1	PF02854.18^E:2.9e-26	MIF4G_domain	'signalp_coordsNA'	0016021;0003723;0003743;0006412;0006413;0006417	K02518;K02519;K02520;K03113;K03236;K03237;K03238;K03239;K03240;K03241;K03242;K03243;K03244;K03245;K03246;K03247;K03248;K03249;K03250;K03251;K03252;K03253;K03254;K03257;K03258;K03259;K03260;K03262;K03263;K03264;K03680;K03754;K15026;K15027;K15028;K15029;K15030	COG0361;COG0532;COG0290;COG0023;COG1093;COG1601;COG0182;COG1208;COG0050;COG0231;COG1976;COG1184;COG5354	'ecsNA'
BDIVROU_0127900.t1.1	'spNA'^E:'sp_evalNA'	'sp_prodNA'	PF13812.5^E:8e-06	Pentatricopeptide_repeat_domain	signalp_1-11	'goNA'	'keggNA'	'cogNA'	'ecNA'
BDIVROU_0128000.t1.1	Q9ZSZ8^E:3.14e-11	FKBP12-interacting_protein_of_37_kDa	PF17098.4^E:2.1e-27	WTAP/Mum2p_family	'signalp_coordsNA'	0032259;0000381;0005515;0005634;0016607;0043621;0080009	'keggNA'	'cogNA'	'ecsNA'
BDIVROU_0128200.t1.1	'spNA'^E:'sp_evalNA'	'sp_prodNA'	PF11831.7^E:5.7e-16	pre-mRNA_splicing_factor_component	'signalp_coordsNA'	'goNA'	'keggNA'	'cogNA'	'ecNA'
BDIVROU_0128300.t1.1	P92948^E:5.69e-64	Cell_division_cycle_5-like_protein	PF00249.30^E:4.3e-11	Myb-like_DNA-binding_domain	'signalp_coordsNA'	0000981;0001135;0002376;0003677;0005515;0005634;0005681;0006281;0006351;0006355;0006357;0006397;0006952;0006974;0007049;0008380;0030154;0043565;0044212;0045087	'keggNA'	'cogNA'	'ecsNA'
BDIVROU_0128400.t1.1	Q9HBG4^E:1.09e-124	V-type_proton_ATPase_116_kDa_subunit_a_isoform_4	PF01496.18^E:2.2e-249	V-type_ATPase_116kDa_subunit_family	'signalp_coordsNA'	0070588;0000220;0005515;0005768;0005886;0005903;0006811;0007035;0015078;0015986;0015991;0015992;0016020;0016021;0016324;0016471;0033179;0045177;0046961;0051117;0070072	K10999;K02111;K02112;K02117;K02133;K02145;K22255	COG0056;COG0055;COG1155	2.4.1.12;3.6.3.14;3.6.3.15
BDIVROU_0128600.t1.1	Q8L850^E:2.68e-16	Phosphatidylinositol_4-phosphate_5-kinase_9	PF02493.19^E:2e-25	MORN_repeat	'signalp_coordsNA'	0030014;0000166;0005515;0005524;0005634;0016020;0016301;0016307;0016308;0016310;0016740;0046488;0046854	K00889;K13712	COG5253	2.7.1.68
BDIVROU_0128700.t1.1	Q8VXX4^E:5.60e-27	Replication_factor_C_subunit_3	'pfam_NA'^E:'pfam_evalNA'	'pfam_prodNA'	'signalp_coordsNA'	0051082;0000166;0003677;0005524;0005634;0005663;0006260;0006261;0006281;0003689	'keggNA'	'cogNA'	'ecsNA'
BDIVROU_0128900.t1.1	A0JP85^E:3.87e-20	CCR4-NOT_transcription_complex_subunit_1	PF16415.4^E:6.5e-67	CCR4-NOT_transcription_complex_subunit_1_CAF1-binding_domain	'signalp_coordsNA'	0055114;0000122;0000288;0000932;0005634;0005737;0006351;0006355;0006417;0010606;0017148;0030014;0030015;0030331;0031047;0032947;0033147;0042974;0048387;0060213;1900153	K17563;K18712;K18714	'cogNA'	'ecsNA'
BDIVROU_0129300.t1.1	Q0JIL1^E:3.86e-07	Probable_nucleoredoxin_2	PF13905.5^E:1.4e-16	Thioredoxin-like	'signalp_coordsNA'	0016787;0004791;0005737;0016491;0045454;0047134;0055114;0098869	K00384;K22182;K03398;K05905	COG0492;COG2242	1.8.1.9;1.-.-.-;1.8.1.8
BDIVROU_0129400.t1.1	P47843^E:7.86e-35	Solute_carrier_family_2_facilitated_glucose_transporter_member_3	PF00083.23^E:2.6e-63	Sugar_(and_other)_transporter	signalp_1-20	1904659;0002080;0005215;0005355;0005536;0005737;0005886;0005887;0008643;0015758;0016020;0016021;0022857;0033300;0055056;0055085;0070837	K02778;K02779;K07191;K07299;K07593;K08142;K08143;K08144;K08145;K20116;K20117;K20118;K10999	COG1264;COG1263;COG2190	2.7.1.199;2.4.1.12
BDIVROU_0129500.t2.1	Q8WMN1^E:2.59e-15	Solute_carrier_family_2_facilitated_glucose_transporter_member_5	PF00083.23^E:2.4e-28	Sugar_(and_other)_transporter	signalp_1-20	1904659;0005215;0005353;0005886;0008643;0015755;0016020;0016021;0016324;0022857;0042383;0055085;0071332	K08143;K10999	'cogNA'	2.4.1.12
BDIVROU_0129700.t1.1	P0CH27^E:4.26e-96	Ubiquitin-60S_ribosomal_protein_L40	PF00240.22^E:3.1e-69	Ubiquitin_family	'signalp_coordsNA'	0046872;0003735;0005634;0005737;0005840;0006412;0030529	'keggNA'	'cogNA'	'ecsNA'
BDIVROU_0130101.t1.2	AKB95545.1^E:0.0	calcium-dependent_protein_kinase_4_CDPK-4	PF00069.24^E:6.10e-103	Protein_kinase_domain	'signalp_coordsNA'	0016874;0000166;0004672;0004674;0004683;0005509;0005516;0005524;0005634;0005737;0006468;0006470;0007275;0009931;0016301;0016310;0016740;0018105;0030154;0035556;0046777;0046872	K00870;K00908;K04515;K05869;K07359;K08794	COG0515	2.7.1.37;2.7.11.17
BDIVROU_0130200.t2.1	Q7RJG2^E:2.28e-161	Calcium-dependent_protein_kinase_4	PF00069.24^E:7e-72	Protein_kinase_domain	'signalp_coordsNA'	0046654;0000166;0004672;0004674;0005509;0005524;0006468;0007275;0016301;0016310;0016740;0030154;0046872	K00870	COG0515	2.7.1.37
BDIVROU_0130700.t1.1	Q8L5Z4^E:3.46e-16	Endoribonuclease_YBEY_chloroplastic	PF08282.11^E:3.9e-29	haloacid_dehalogenase-like_hydrolase	'signalp_coordsNA'	0061630;0004222;0004518;0004519;0006364;0006508;0009507;0009536;0009570;0016787;0042254;0046872;0090305;0090502	K01173;K15049;K15050;K15051	COG1864	'ecsNA'
BDIVROU_0130800.t1.1	Q8L5Z4^E:1.33e-11	Endoribonuclease_YBEY_chloroplastic	PF08282.11^E:1.6e-20	haloacid_dehalogenase-like_hydrolase	'signalp_coordsNA'	0061630;0004222;0004518;0004519;0006364;0006508;0009507;0009536;0009570;0016787;0042254;0046872;0090305;0090502	K01173;K15049;K15050;K15051	COG1864	'ecsNA'
BDIVROU_0130900.t1.1	Q8L5Z4^E:7.42e-11	Endoribonuclease_YBEY_chloroplastic	PF08282.11^E:4.7e-29	haloacid_dehalogenase-like_hydrolase	'signalp_coordsNA'	0061630;0004222;0004518;0004519;0006364;0006508;0009507;0009536;0009570;0016787;0042254;0046872;0090305;0090502	K01173;K15049;K15050;K15051	COG1864	'ecsNA'
BDIVROU_0131200.t1.1	Q10319^E:3.98e-06	Protein_AF-9_homolog	PF03366.15^E:1.2e-09	YEATS_family	'signalp_coordsNA'	0051539;0005634;0005737;0006281;0006342;0006351;0006355;0006974;0016569;0016573;0043486	'keggNA'	'cogNA'	'ecsNA'
BDIVROU_0131300.t1.1	P13825^E:8.74e-32	Aspartic_acid-rich_protein	PF00956.17^E:3.8e-08	Nucleosome_assembly_protein_(NAP)	'signalp_coordsNA'	0003723;0005634;0006334	'keggNA'	'cogNA'	'ecsNA'
BDIVROU_0131400.t1.1	O74945^E:1.66e-91	Ribosome_assembly_protein_1	PF00009.26^E:6.9e-56	Elongation_factor_Tu_GTP_binding_domain	'signalp_coordsNA'	0000166;0003924;0005525;0005737;0016787;0042254	K03864	'cogNA'	3.6.5.2
BDIVROU_0131500.t1.1	Q8C0D5^E:1.85e-04	Elongation_factor-like_GTPase_1	'pfam_NA'^E:'pfam_evalNA'	'pfam_prodNA'	signalp_1-26	0051058;0000166;0003746;0003924;0005525;0006412;0006414;0042254;0042256;0043022;0046039	K02355;K02356;K02357;K02358;K03231;K03232;K03233;K03234;K03235;K15410;K03864	COG0480;COG0231;COG0264;COG0050;COG2092	3.6.5.2
BDIVROU_0131600.t1.1	Q6C9T0^E:1.84e-09	Pre-mRNA-splicing_factor_SLU7	PF10197.8^E:1.6e-10	N-terminal_domain_of_CBF1_interacting_co-repressor_CIR	'signalp_coordsNA'	0003676;0000375;0005634;0005681;0006397;0008270;0008380;0046872;0000386	'keggNA'	'cogNA'	'ecsNA'
BDIVROU_0131700.t1.1	P47816^E:2.06e-17	Programmed_cell_death_protein_2	PF04194.12^E:5.1e-30	Programmed_cell_death_protein_2_C-terminal_putative_domain	signalp_1-16	0006413;0003677;0005634;0005737;0006915;0006919;0019899;0043065;0046872;0070062;1901532;1902035	'keggNA'	'cogNA'	'ecsNA'
BDIVROU_0131800.t1.1	Q8L5Z4^E:3.46e-16	Endoribonuclease_YBEY_chloroplastic	PF08282.11^E:3.9e-29	haloacid_dehalogenase-like_hydrolase	'signalp_coordsNA'	0061630;0004222;0004518;0004519;0006364;0006508;0009507;0009536;0009570;0016787;0042254;0046872;0090305;0090502	K01173;K15049;K15050;K15051	COG1864	'ecsNA'
BDIVROU_0131900.t1.1	Q8L5Z4^E:1.27e-11	Endoribonuclease_YBEY_chloroplastic	PF08282.11^E:1.6e-20	haloacid_dehalogenase-like_hydrolase	'signalp_coordsNA'	0061630;0004222;0004518;0004519;0006364;0006508;0009507;0009536;0009570;0016787;0042254;0046872;0090305;0090502	K01173;K15049;K15050;K15051	COG1864	'ecsNA'
BDIVROU_0132100.t1.1	Q4G0N4^E:2.08e-04	NAD_kinase_2_mitochondrial	'pfam_NA'^E:'pfam_evalNA'	'pfam_prodNA'	'signalp_coordsNA'	0016021;0000166;0003951;0005524;0005739;0006741;0008152;0016301;0016310;0016740;0019674	K00858	COG0061	2.7.1.23
BDIVROU_0132200.t1.1	P12262^E:3.74e-36	Elongation_factor_1-beta	PF00736.18^E:2e-27	EF-1_guanine_nucleotide_exchange_domain	'signalp_coordsNA'	0006414;0003746;0005853;0006412	K02355;K02356;K02357;K02358;K03231;K03232;K03233;K03234;K03235;K15410	COG0480;COG0231;COG0264;COG0050;COG2092	'ecsNA'
BDIVROU_0132300.t1.1	Q5BC71^E:3.47e-10	Protein_AF-9_homolog	PF03366.15^E:3.1e-09	YEATS_family	'signalp_coordsNA'	0050662;0005634;0005737;0006281;0006351;0006355;0006974;0016569	'keggNA'	'cogNA'	'ecsNA'
BDIVROU_0132400.t1.1	Q99PT9^E:4.40e-46	Kinesin-like_protein_KIF19	PF00225.22^E:6.8e-74	Kinesin_motor_domain	'signalp_coordsNA'	0008017;0000166;0003777;0005524;0005737;0005856;0005871;0005874;0005929;0005930;0007018;0042995	K06227;K10392;K10393;K10394;K10395;K10396;K10397;K10398;K10399;K10400;K10401;K10402;K10403;K10404;K10405;K10406;K10407;K17387;K17914;K17915;K17916;K18627;K18806;K20196;K20197;K20198;K07374;K07375;K10389;K10390;K10391	'cogNA'	'ecsNA'
BDIVROU_0132600.t1.1	Q9FMU6^E:8.13e-79	Mitochondrial_phosphate_carrier_protein_3_mitochondrial	PF00153.26^E:7.3e-29	Mitochondrial_carrier_protein	'signalp_coordsNA'	0080008;0005739;0005743;0006839;0015114;0016020;0016021;0035435	'keggNA'	'cogNA'	'ecsNA'
BDIVROU_0132700.t1.1	Q6P3R8^E:3.08e-27	Serine/threonine-protein_kinase_Nek5	PF00069.24^E:4.5e-38	Protein_kinase_domain	'signalp_coordsNA'	0055085;0000166;0004672;0004674;0005524;0006468;0016301;0016310;0016740;0046872;0051155;2001056	K00870	COG0515	2.7.1.37
BDIVROU_0132800.t1.1	O26928^E:6.33e-13	tRNA_pseudouridine_synthase_A	'pfam_NA'^E:'pfam_evalNA'	'pfam_prodNA'	'signalp_coordsNA'	0008761;0001522;0003723;0008033;0009451;0009982;0016853	K01791;K01855;K03177;K06043;K06173;K06175;K06176;K06177;K06178;K06179;K06180;K06181;K06182;K06183;K07583;K14655;K15265;K15452;K15453;K15454;K03079;K03082	COG0381;COG0101;COG0130;COG0564;COG0585;COG1187;COG1258;COG0117;COG3623	5.1.3.14;5.4.99.45;5.4.99.25;5.4.99.12;5.4.99.26;5.4.99.27;5.4.99.28;5.4.99.29;5.4.99.22;5.4.99.24;5.4.99.23;5.4.99.20;5.4.99.21;5.4.99.19;5.4.99.-;5.4.99.43;5.4.99.44;5.4.99.42;5.1.3.22;5.-.-.-
BDIVROU_0133000.t1.1	O43447^E:5.48e-45	Peptidyl-prolyl_cis-trans_isomerase_H	PF00160.20^E:3.7e-24	Cyclophilin_type_peptidyl-prolyl_cis-trans_isomerase/CLD	signalp_1-16	0060575;0000398;0000413;0003755;0005515;0005634;0005681;0005737;0006397;0006457;0008380;0016607;0016853	K01802;K03767;K03768;K03769;K03770;K03771;K03772;K03773;K03774;K03775;K05864;K07533;K09563;K09564;K09565;K09566;K09567;K10598;K12733;K12734;K12735;K12736;K12737;K12738;K12739;K14826;K03079;K03082	COG0652;COG0760;COG0545;COG1047;COG3623	5.2.1.8;5.1.3.22;5.-.-.-
BDIVROU_0133100.t1.1	O82171^E:1.11e-28	ADP-ribosylation_factor_GTPase-activating_protein_AGD10	PF01412.17^E:9.7e-32	Putative_GTPase_activating_protein_for_Arf	'signalp_coordsNA'	0005096;0005794;0043547;0046872	K04352;K05732;K07524;K08013;K08052;K08053;K08773;K12367;K12380;K12480;K13708;K13709;K13736;K15837;K15838;K15839;K17630;K17631;K17632;K17633;K17634;K17697;K17700;K17701;K17702;K17703;K17708;K17902;K17933;K18154;K18341;K18469;K18470;K19839;K19840;K19844;K19845;K19944;K19945;K19951;K19953;K20071;K20122;K20130;K20133;K20134;K20165;K20166;K20167;K20168;K20176;K20242;K20284;K20315;K20360;K20372;K20396;…	COG5422;COG5210	'ecsNA'
BDIVROU_0133200.t1.1	P62345^E:7.96e-13	Calcium-dependent_protein_kinase_4	PF00069.24^E:7.8e-24	Protein_kinase_domain	'signalp_coordsNA'	0046872;0000166;0004672;0004674;0005509;0005524;0006468;0007275;0016301;0016310;0016740;0030154	K00870	COG0515	2.7.1.37
BDIVROU_0133500.t1.1	Q58083^E:1.35e-04	Probable_ATP-dependent_RNA_helicase_MJ0669	PF00270.28^E:1.8e-27	DEAD/DEAH_box_helicase	'signalp_coordsNA'	0046125;0000166;0003676;0003723;0004004;0004386;0005524;0005737;0010501;0016787;0005730	K03732;K05590;K05591;K05592;K11594;K12823;K12858;K13025;K13026;K13131;K13179;K13181;K14433;K14805;K14806;K14807;K14808;K14809;K14810;K14811;K16911;K17043;K17675;K17678;K17679;K18692;K18994;K18995;K19466;K20096;K20099;K20101;K21869	COG0513	3.6.4.13
BDIVROU_0133600.t1.1	Q6P798^E:4.63e-05	RCC1_and_BTB_domain-containing_protein_2	PF00415.17^E:4.1e-24	Regulator_of_chromosome_condensation_(RCC1)_repeat	'signalp_coordsNA'	0001669	'keggNA'	'cogNA'	'ecsNA'
BDIVROU_0133700.t2.1	O00934^E:7.80e-89	Myosin-A	PF00063.20^E:6.1e-112	Myosin_head_(motor_domain)	'signalp_coordsNA'	0031410;0000166;0003774;0003779;0005524;0005886;0016020;0016459	K10999	'cogNA'	2.4.1.12
BDIVROU_0133800.t3.2	GBE60105.1^E:0.0	myosin_chain_B_MYOB	PF00063.20^E:0e+00,pfam13540^E:5.92e-08,pfam00612^E:6.51e-03,pfam00612^E:7.92e-03	Myosin_head_(motor_domain),Regulator_of_chromosome_condensation_(RCC1)_repeat,IQ_calmodulin-binding_motif,IQ_calmodulin-binding_motif	'signalp_coordsNA'	0031410;0000166;0003774;0003779;0005524;0005886;0016020;0016459	K10999	'cogNA'	2.4.1.12
BDIVROU_0133900.t1.1	'spNA'^E:'sp_evalNA'	'sp_prodNA'	PF04403.12^E:1.6e-10	Paraquat-inducible_protein_A	'signalp_coordsNA'	'goNA'	'keggNA'	'cogNA'	'ecNA'
BDIVROU_0134100.t1.1	Q9D074^E:1.53e-16	E3_ubiquitin-protein_ligase_MGRN1	PF13920.5^E:4.4e-14	Zinc_finger_C3HC4_type_(RING_finger)	signalp_1-22	0004842;0005634;0005737;0005768;0005769;0005886;0006513;0008333;0016020;0016567;0016740;0043951;0045744;0046872;0070062	K10999	'cogNA'	2.4.1.12
BDIVROU_0134300.t1.1	'spNA'^E:'sp_evalNA'	'sp_prodNA'	PF00098.22^E:0.0001	Zinc_knuckle	'signalp_coordsNA'	'goNA'	'keggNA'	'cogNA'	'ecNA'
BDIVROU_0134500.t1.1	Q552J0^E:9.53e-157	T-complex_protein_1_subunit_theta	PF00118.23^E:1.5e-150	TCP-1/cpn60_chaperonin_family	signalp_1-13	0016192;0000166;0005524;0005737;0005832;0006457;0006458;0044183;0051082;0061077	'keggNA'	'cogNA'	'ecsNA'
BDIVROU_0134600.t1.1	'spNA'^E:'sp_evalNA'	'sp_prodNA'	PF04181.12^E:3.1e-12	Rtr1/RPAP2_family	'signalp_coordsNA'	'goNA'	'keggNA'	'cogNA'	'ecNA'
BDIVROU_0134900.t1.1	Q6C0I0^E:4.92e-36	13_kDa_ribonucleoprotein-associated_protein	PF01248.25^E:2.7e-16	Ribosomal_protein_L7Ae/L30e/S12e/Gadd45_family	'signalp_coordsNA'	0016021;0000398;0000462;0000470;0003723;0005634;0005681;0005730;0006364;0006397;0008380;0030490;0030529;0030621;0031428;0032040;0034511;0042254;0046540;0071011;0006412;0022625	K02863;K02864;K02865;K02866;K02867;K02868;K02869;K02870;K02871;K02872;K02873;K02874;K02875;K02876;K02877;K02878;K02879;K02880;K02881;K02882;K02883;K02884;K02885;K02886;K02887;K02888;K02889;K02890;K02891;K02892;K02893;K02894;K02895;K02896;K02897;K02898;K02899;K02900;K02901;K02902;K02903;K02904;K02905;K02906;K02907;K02908;K02909;K02910;K02911;K02912;K02913;K02914;K02915;K02916;K02917;K02918;K02919;…	COG0081;COG0244;COG0197;COG0080;COG0094;COG2058;COG0102;COG0093;COG2163;COG0200;COG1632;COG0203;COG0256;COG2157;COG1727;COG0335;COG2147;COG0090;COG0292;COG0261;COG2139;COG0091;COG0089;COG0198;COG2075;COG1825;COG0211;COG0227;COG0255;COG0087;COG1841;COG1911;COG0254;COG2097;COG0333;COG1717;COG0267;COG0230;COG2174;COG0291;COG2451;COG0257;COG1997;COG2126;COG2167;COG0088;COG1552;COG1631;COG0097;COG0222…	'ecsNA'
BDIVROU_0135200.t1.1	'spNA'^E:'sp_evalNA'	'sp_prodNA'	PF12328.7^E:6.3e-07	Rpp20_subunit_of_nuclear_RNase_MRP_and_P	'signalp_coordsNA'	'goNA'	'keggNA'	'cogNA'	'ecNA'
BDIVROU_0135300.t2.1	'spNA'^E:'sp_evalNA'	'sp_prodNA'	PF12328.7^E:2.1e-09	Rpp20_subunit_of_nuclear_RNase_MRP_and_P	'signalp_coordsNA'	'goNA'	'keggNA'	'cogNA'	'ecNA'
BDIVROU_0135700.t1.1	'spNA'^E:'sp_evalNA'	'sp_prodNA'	PF07106.12^E:2.2e-06	Tat_binding_protein_1(TBP-1)-interacting_protein_(TBPIP)	'signalp_coordsNA'	'goNA'	'keggNA'	'cogNA'	'ecNA'
BDIVROU_0135900.t1.1	Q661M6^E:3.62e-23	50S_ribosomal_protein_L1	PF00687.20^E:8.4e-19	Ribosomal_protein_L1p/L10e_family	signalp_1-26	0030529;0000049;0003723;0003735;0005840;0006412;0006417;0015934;0019843	'keggNA'	'cogNA'	'ecsNA'
BDIVROU_0136000.t1.1	P0CS46^E:1.48e-50	Polyadenylation_factor_subunit_2	PF00400.31^E:1e-22	WD_domain_G-beta_repeat	'signalp_coordsNA'	0016020;0005634;0005847;0006378;0006379;0006397;0007059	'keggNA'	'cogNA'	'ecsNA'
BDIVROU_0136100.t1.1	Q55C58^E:5.65e-28	Vacuolar_protein_sorting-associated_protein_16_homolog	PF04841.12^E:2.1e-23	Vps16_N-terminal_region	signalp_1-24	0050321;0003779;0005737;0005765;0005768;0006886;0007033;0010008;0015031;0015629;0016020;0016192;0016197;0030897;0032889;0035542;0042144	K03083;K05960;K08822;K20179;K20180;K20181;K20182;K20183;K20184	COG5158	2.7.11.26
BDIVROU_0136300.t1.1	B8H444^E:1.69e-146	ATP-dependent_zinc_metalloprotease_FtsH	PF01434.17^E:2.4e-67	Peptidase_family_M41	'signalp_coordsNA'	0006974;0000166;0004222;0005524;0005886;0006508;0007049;0008233;0008237;0008270;0016020;0016021;0016787;0046872;0051301	K10999;K20004	'cogNA'	2.4.1.12
BDIVROU_0136600.t1.1	Q94BZ7^E:7.04e-158	DNA_gyrase_subunit_B_mitochondrial	PF00204.24^E:3.1e-42	DNA_gyrase_B	'signalp_coordsNA'	0016791;0000166;0003677;0003916;0003918;0005524;0005694;0005739;0006265;0007059;0009295;0016853;0046872	K01863;K01864;K02469;K02470;K02621;K02622;K03164;K03166;K03167;K03170;K03079;K03082	COG0188;COG0187;COG1697;COG1389;COG1110;COG3623	5.99.1.3;5.99.1.-;3.6.4.12;5.1.3.22;5.-.-.-
BDIVROU_0136700.t1.1	'spNA'^E:'sp_evalNA'	'sp_prodNA'	PF14733.5^E:7.2e-12	AP2-coincident_C-terminal	'signalp_coordsNA'	'goNA'	'keggNA'	'cogNA'	'ecNA'
BDIVROU_0136800.t2.1	'spNA'^E:'sp_evalNA'	'sp_prodNA'	PF00847.19^E:5.6e-10	AP2_domain	'signalp_coordsNA'	'goNA'	'keggNA'	'cogNA'	'ecNA'
BDIVROU_0137000.t1.1	Q9ZI48^E:4.74e-06	50S_ribosomal_protein_L23	PF00276.19^E:1.1e-13	Ribosomal_protein_L23	signalp_1-15	0030529;0003723;0003735;0005622;0005840;0006412;0019843	'keggNA'	'cogNA'	'ecsNA'
BDIVROU_0137200.t1.1	Q5ZHN9^E:5.44e-10	CDP-diacylglycerol--glycerol-3-phosphate_3-phosphatidyltransferase_mitochondrial	PF13091.5^E:1.2e-15	PLD-like_domain	'signalp_coordsNA'	0003723;0000166;0003824;0005524;0005739;0005783;0006629;0006655;0008444;0008654;0016740;0017169;0032049	K00995	COG0558	2.7.8.5
BDIVROU_0137400.t1.1	Q9NDJ2^E:7.47e-15	Helicase_domino	PF00176.22^E:4.3e-64	SNF2_family_N-terminal_domain	'signalp_coordsNA'	0016055;0000123;0000166;0003677;0004386;0005515;0005524;0005634;0006351;0006355;0007049;0007275;0008094;0016458;0016569;0016787;0030154;0035222;0045747;0048477	'keggNA'	'cogNA'	'ecsNA'
BDIVROU_0137600.t1.1	C0H4W3^E:2.04e-53	Probable_ATP-dependent_helicase_PF08_0048	PF00271.30^E:1.1e-10	Helicase_conserved_C-terminal_domain	'signalp_coordsNA'	1990726;0000166;0003677;0004386;0005524;0005634;0006351;0006355;0016569;0016787	'keggNA'	'cogNA'	'ecsNA'
BDIVROU_0137700.t1.1	A5UPS3^E:1.82e-23	Orotidine_5'-phosphate_decarboxylase	PF00215.23^E:6.5e-20	Orotidine_5'-phosphate_decarboxylase_/_HUMPS_family	'signalp_coordsNA'	0005737;0003824;0004590;0006207;0006221;0008152;0016829;0016831;0044205	K01591;K13421;K02288;K02619;K03342;K18482	COG0284;COG1413;COG0115;COG0147	4.1.1.23;2.4.2.10;4.4.1.32;4.1.3.38;2.6.1.85
BDIVROU_0137800.t1.1	'spNA'^E:'sp_evalNA'	'sp_prodNA'	PF16953.4^E:1.7e-06	Protein-only_RNase_P	'signalp_coordsNA'	'goNA'	'keggNA'	'cogNA'	'ecNA'
BDIVROU_0138000.t1.1	'spNA'^E:'sp_evalNA'	'sp_prodNA'	PF03152.13^E:1e-05	Ubiquitin_fusion_degradation_protein_UFD1	signalp_1-10	'goNA'	'keggNA'	'cogNA'	'ecNA'
BDIVROU_0138100.t1.1	Q54I86^E:2.42e-31	Solute_carrier_family_35_member_B1	PF08449.10^E:1.6e-40	UAA_transporter_family	'signalp_coordsNA'	0046872;0005459;0005783;0005789;0008643;0016020;0016021;0030173;0030176;0055085;0072334	K15275;K05865;K12042	'cogNA'	'ecsNA'
BDIVROU_0138200.t1.1	Q9SII8^E:1.22e-09	Ubiquitin_domain-containing_protein_DSK2b	PF00627.30^E:3e-05	UBA/TS-N_domain	signalp_1-10	0090305;0005515;0005634;0005737	'keggNA'	'cogNA'	'ecsNA'
BDIVROU_0138400.t1.1	'spNA'^E:'sp_evalNA'	'sp_prodNA'	PF07690.15^E:0.00057	Major_Facilitator_Superfamily	'signalp_coordsNA'	'goNA'	'keggNA'	'cogNA'	'ecNA'
BDIVROU_0138600.t1.1	Q03976^E:7.89e-05	37S_ribosomal_protein_S24_mitochondrial	PF10213.8^E:1.8e-08	Mitochondrial_ribosomal_subunit_protein	'signalp_coordsNA'	0046872;0003735;0005739;0005840;0030529;0032543	'keggNA'	'cogNA'	'ecsNA'
BDIVROU_0139300.t1.1	Q4QEZ7^E:6.40e-41	Protein_tyrosine_phosphatase_PRL-1	PF00782.19^E:1.2e-08	Dual_specificity_phosphatase_catalytic_domain	'signalp_coordsNA'	0051536;0004721;0004725;0005576;0005634;0005737;0005739;0006470;0008138;0009405;0016311;0016787;0016791;0020023;0035335;0070062	K01090;K15544;K15637;K17616;K17618;K01104;K01110;K02374;K02555;K04459;K05696;K05766;K05866;K05867;K06639;K06645;K11240;K14165;K14167;K14819;K15616;K17614;K17619;K17620;K17621;K17622;K18018;K18019;K18024;K18025;K18026;K18027;K18039;K18040;K18043;K18045;K18046;K18065;K18082;K18498;K19269;K19806;K19812;K20216;K20220;K20551;K20945;K21278;K21946;K07313;K07314;K18042;K18047	COG0631;COG0639;COG0394;COG5599;COG2365;COG2453;COG4464;COG5105	3.1.3.16;3.1.3.-;3.1.3.48;3.1.3.67;1.20.4.-;3.1.3.64;3.1.3.95;3.1.3.18
BDIVROU_0139600.t1.1	P07032^E:1.05e-19	Acylphosphatase-1	PF00708.17^E:1.6e-21	Acylphosphatase	signalp_1-18	0016787;0003998	K01512	COG1254	3.6.1.7
BDIVROU_0139700.t1.1	O95149^E:3.28e-05	Snurportin-1	'pfam_NA'^E:'pfam_evalNA'	'pfam_prodNA'	'signalp_coordsNA'	0035335;0003723;0005515;0005634;0005737;0006606;0008565;0061015	K14290;K14293;K18727;K18752;K18755;K20221;K20222;K20223;K20224;K20361	COG5101;COG5215;COG5656	'ecsNA'
BDIVROU_0139800.t1.1	O45924^E:2.15e-11	2-oxoisovalerate_dehydrogenase_subunit_alpha_mitochondrial	'pfam_NA'^E:'pfam_evalNA'	'pfam_prodNA'	signalp_1-17	0098655;0003826;0003863;0005739;0005759;0006629;0006631;0006633;0008152;0009083;0016491;0016624;0046872;0055114	K00165;K00166;K00167;K11381;K03398	COG1071;COG0022;COG2242	1.2.4.4;1.-.-.-
BDIVROU_0140000.t1.1	Q2I6J1^E:5.28e-11	Phosphatidylinositol_345-trisphosphate_5-phosphatase_2A	'pfam_NA'^E:'pfam_evalNA'	'pfam_prodNA'	'signalp_coordsNA'	0046856;0002376;0003779;0005737;0005829;0005856;0007155;0016020;0016787;0030027;0030175;0030509;0040037;0042995;0090024	'keggNA'	'cogNA'	'ecsNA'
BDIVROU_0140300.t1.1	Q755N4^E:3.65e-25	ATP-dependent_RNA_helicase_DBP2	PF00271.30^E:5.7e-23	Helicase_conserved_C-terminal_domain	'signalp_coordsNA'	0005634;0000166;0000184;0003676;0003723;0004004;0004386;0005524;0005730;0005737;0005829;0006364;0008186;0010501;0016787;0042254;0071042;1990120	K03732;K05590;K05591;K05592;K11594;K12823;K12858;K13025;K13026;K13131;K13179;K13181;K14433;K14805;K14806;K14807;K14808;K14809;K14810;K14811;K16911;K17043;K17675;K17678;K17679;K18692;K18994;K18995;K19466;K20096;K20099;K20101;K21869	COG0513	3.6.4.13
BDIVROU_0140400.t1.1	P50942^E:1.36e-68	Polyphosphatidylinositol_phosphatase_INP52	PF02383.17^E:1.7e-55	SacI_homology_domain	'signalp_coordsNA'	0102132;0004439;0005515;0005737;0005856;0006629;0006897;0015031;0016787;0030479;0036092;0042578;0046856	K01099;K20278;K20279	'cogNA'	3.1.3.36
BDIVROU_0140500.t1.1	B9RAJ0^E:2.25e-37	Probable_aspartyl_aminopeptidase	PF02127.14^E:1e-43	Aminopeptidase_I_zinc_metalloprotease_(M18)	'signalp_coordsNA'	0046939;0004177;0005737;0006508;0008233;0008237;0008270;0016787;0046872	K01261;K01262;K14208;K18530;K20004	COG1363;COG0006	3.4.11.7;3.4.11.9;3.4.11.-
BDIVROU_0140600.t1.1	Q54RJ1^E:5.32e-18	CLPTM1-like_membrane_protein_cnrB	PF05602.11^E:1.3e-44	Cleft_lip_and_palate_transmembrane_protein_1_(CLPTM1)	'signalp_coordsNA'	0016021;0016020	'keggNA'	'cogNA'	'ecsNA'
BDIVROU_0140700.t1.1	Q6DEL2^E:4.89e-54	Cleft_lip_and_palate_transmembrane_protein_1_homolog	PF05602.11^E:2.4e-05	Cleft_lip_and_palate_transmembrane_protein_1_(CLPTM1)	'signalp_coordsNA'	1902475;0005887;0007275;0016020;0016021;0030154	'keggNA'	'cogNA'	'ecsNA'
BDIVROU_0140800.t1.1	Q91X20^E:1.21e-04	Set1/Ash2_histone_methyltransferase_complex_subunit_ASH2	'pfam_NA'^E:'pfam_evalNA'	'pfam_prodNA'	'signalp_coordsNA'	0003677;0005515;0005634;0006351;0006355;0006974;0008013;0008284;0016569;0035097;0042800;0043627;0044212;0044666;0045944;0046872;0048188;0051568;0071339	K19407;K09186;K09188;K09189;K14959	'cogNA'	2.1.1.43
BDIVROU_0140900.t1.1	Q54M22^E:1.23e-76	2-oxoisovalerate_dehydrogenase_subunit_alpha_mitochondrial	PF00676.19^E:1.4e-56	Dehydrogenase_E1_component	signalp_1-21	0006986;0003826;0003863;0005739;0005759;0008152;0009083;0016491;0016624;0017086;0046872;0055114	K00165;K00166;K00167;K11381;K03398	COG1071;COG0022;COG2242	1.2.4.4;1.-.-.-
BDIVROU_0141000.t1.1	Q58DR2^E:5.40e-31	DnaJ_homolog_subfamily_B_member_12	PF00226.30^E:7e-25	DnaJ_domain	'signalp_coordsNA'	0043967;0005634;0005783;0005789;0016020;0016021;0030176;0031965;0036503;0043623;0051085;0071218	'keggNA'	'cogNA'	'ecsNA'
BDIVROU_0141300.t1.1	O15905^E:4.85e-90	Superoxide_dismutase_[Fe]	PF02777.17^E:1.1e-31	Iron/manganese_superoxide_dismutases_C-terminal_domain	signalp_1-39	0055114;0004784;0006801;0016491;0019430;0046872	K00518;K04565;K16627;K03398	COG2032;COG2242	1.15.1.1;1.-.-.-
BDIVROU_0141500.t1.1	Q80YA3^E:2.08e-09	Phospholipase_DDHD1	PF02862.16^E:2.5e-38	DDHD_domain	'signalp_coordsNA'	0004620;0005737;0006629;0016042;0016787;0046872;0090141	'keggNA'	'cogNA'	'ecsNA'
BDIVROU_0141600.t1.1	Q9SS94^E:7.58e-08	Cell_division_control_protein_48_homolog_C	PF00004.28^E:3.7e-17	ATPase_family_associated_with_various_cellular_activities_(AAA)	'signalp_coordsNA'	0016757;0000166;0005524;0005634;0005737;0005856;0007049;0009524;0015031;0051301	'keggNA'	'cogNA'	'ecsNA'
BDIVROU_0141700.t1.1	Q9DBY8^E:1.66e-11	Nuclear_valosin-containing_protein-like	PF00004.28^E:5.8e-32	ATPase_family_associated_with_various_cellular_activities_(AAA)	'signalp_coordsNA'	0031519;0000166;0003723;0005524;0005634;0005654;0005697;0005730;0016020;0042254;0051973;1990275	'keggNA'	'cogNA'	'ecsNA'
BDIVROU_0141800.t2.1	Q54SY2^E:5.73e-19	Putative_ribosome_biogenesis_ATPase_nvl	'pfam_NA'^E:'pfam_evalNA'	'pfam_prodNA'	'signalp_coordsNA'	0043565;0000055;0000166;0005524;0005634;0005730;0042254	'keggNA'	'cogNA'	'ecsNA'
BDIVROU_0142000.t1.1	Q41382^E:2.44e-13	DEAD-box_ATP-dependent_RNA_helicase_7	PF08152.11^E:2.2e-05	GUCT_(NUC152)_domain	'signalp_coordsNA'	0048193;0000166;0003676;0003723;0004386;0005524;0005634;0016787	'keggNA'	'cogNA'	'ecsNA'
BDIVROU_0142300.t1.2	GBE60182.1^E:0.0	rhoptry_neck_protein_5_RON5	pfam05109^E:1.18e-04	Herpes_virus_major_outer_envelope_glycoprotein_(BLLF1)	signalp_1-19	'goNA'	'keggNA'	'cogNA'	'ecNA'
BDIVROU_0142400.t1.1	'spNA'^E:'sp_evalNA'	'sp_prodNA'	PF07690.15^E:3.4e-11	Major_Facilitator_Superfamily	'signalp_coordsNA'	'goNA'	'keggNA'	'cogNA'	'ecNA'
BDIVROU_0142700.t1.1	Q9SMX1^E:1.38e-88	DExH-box_ATP-dependent_RNA_helicase_DExH16_mitochondrial	PF00271.30^E:5.3e-12	Helicase_conserved_C-terminal_domain	signalp_1-25	0000166;0000965;0003723;0004386;0005524;0005634;0005739;0005759;0006401;0016787;0016817;0042645;0045025	'keggNA'	'cogNA'	'ecsNA'
BDIVROU_0142800.t1.1	Q9LU44^E:6.83e-53	Splicing_factor-like_protein_1	PF16275.4^E:1.5e-25	Splicing_factor_1_helix-hairpin_domain	'signalp_coordsNA'	0031146;0003676;0003723;0005515;0005634;0005681;0006397;0008270;0008380;0009738;0046872	'keggNA'	'cogNA'	'ecsNA'
BDIVROU_0142900.t1.1	Q75JN1^E:1.02e-07	Probable_serine/threonine-protein_kinase_ifkC	PF00069.24^E:1.9e-07	Protein_kinase_domain	'signalp_coordsNA'	0071596;0000077;0000166;0004672;0004674;0004694;0005524;0006468;0010998;0016301;0016310;0016740	K00870;K08860;K16194;K16195;K16196	COG0515	2.7.1.37;2.7.11.1
BDIVROU_0143000.t1.1	Q9Z2B5^E:2.94e-22	Eukaryotic_translation_initiation_factor_2-alpha_kinase_3	PF00069.24^E:1e-24	Protein_kinase_domain	signalp_1-19	0050896;0000166;0001501;0001503;0001525;0002063;0004672;0004674;0004694;0005515;0005524;0005783;0005789;0006417;0006468;0006919;0006983;0006986;0007029;0007595;0010575;0010628;0016020;0016021;0016301;0016310;0016740;0017148;0019217;0019722;0019899;0019903;0030282;0030968;0031016;0031018;0031642;0032092;0034198;0034976;0036492;0042149;0042802;0043066;0045943;0046777;0048009;0051260;0070059;0070417…	K00870;K08860;K16194;K16195;K16196	COG0515	2.7.1.37;2.7.11.1
BDIVROU_0143100.t1.1	O13901^E:2.03e-08	Uncharacterized_CDP-alcohol_phosphatidyltransferase_class-I_family_protein_C22A12.10	PF01066.20^E:1.8e-07	CDP-alcohol_phosphatidyltransferase	'signalp_coordsNA'	0071013;0004142;0004307;0005783;0005789;0006646;0006656;0006657;0008654;0016020;0016021;0016740;0016780	K00994;K13644;K00993;K05287	'cogNA'	2.7.8.2;2.7.8.1;2.7.-.-
BDIVROU_0143300.t1.1	Q7K3D8^E:3.02e-20	DNA_methyltransferase_1-associated_protein_1	PF16282.4^E:3.9e-20	SANT/Myb-like_domain_of_DAMP1	'signalp_coordsNA'	0061077;0002376;0003714;0005634;0005737;0006281;0006338;0006351;0006355;0016569;0035267;0043967;0043968;0045892	K19495	'cogNA'	'ecsNA'
BDIVROU_0143400.t1.1	O95707^E:2.31e-10	Ribonuclease_P_protein_subunit_p29	PF01868.15^E:1.7e-09	Domain_of_unknown_function_UPF0086	'signalp_coordsNA'	0016887;0000172;0003723;0004526;0004540;0005515;0005634;0005655;0005730;0006364;0006379;0008033;0016787;0030677;0033204;0090502;0000171	K01164;K03536;K03537;K03538;K03539;K03540;K14522;K14523;K14524;K14525;K14526;K14527;K14528;K14529;K14530;K14533;K18213	COG0594;COG1369;COG1588;COG1603;COG2023	3.1.26.5
BDIVROU_0143500.t1.1	C6KTB7^E:1.02e-05	Putative_E3_ubiquitin-protein_ligase_protein_PFF1365c	PF00632.24^E:1.2e-42	HECT-domain_(ubiquitin-transferase)	'signalp_coordsNA'	0046872;0004842;0005737;0016020;0016021;0016567;0016740;0061630	'keggNA'	'cogNA'	'ecsNA'
BDIVROU_0143600.t1.1	Q5CPU3^E:2.78e-18	Diamine_acetyltransferase	PF00583.24^E:4.6e-10	Acetyltransferase_(GNAT)_family	'signalp_coordsNA'	0030529;0004145;0005737;0008080;0009447;0016740;0016746	K00657	COG1670	2.3.1.57
BDIVROU_0143700.t1.1	P07207^E:1.12e-05	Neurogenic_locus_Notch_protein	PF12661.6^E:8.1e-05	Human_growth_factor-like_EGF	signalp_1-27	0051060;0005509;0005515;0005634;0005768;0005886;0006351;0006355;0007219;0007275;0007399;0007400;0007616;0016020;0016021;0030154;0040008;0043234;0043697;0048477;0050793;0097150;1902692	K01200;K10999	COG1523	3.2.1.41;2.4.1.12
BDIVROU_0143900.t1.1	P53991^E:2.14e-05	Ferredoxin--NADP_reductase_chloroplastic	'pfam_NA'^E:'pfam_evalNA'	'pfam_prodNA'	'signalp_coordsNA'	0004324;0009507;0009535;0009536;0009570;0009579;0015979;0016020;0016491;0055114	K00528;K02641;K21567;K03398	COG1018;COG0369;COG0492;COG2242	1.18.1.2;1.19.1.1;1.-.-.-
BDIVROU_0144000.t1.1	Q27743^E:1.39e-108	L-lactate_dehydrogenase	PF00056.22^E:5.8e-34	lactate/malate_dehydrogenase_NAD_binding_domain	signalp_1-23	0098869;0003824;0004459;0005975;0016491;0016616;0019752;0055114	K00016;K03398	COG0039;COG2242	1.1.1.27;1.-.-.-
BDIVROU_0144100.t1.1	Q8VZM1^E:1.34e-07	N-terminal_acetyltransferase_A_complex_auxiliary_subunit_NAA15	PF12569.7^E:2.3e-30	NMDA_receptor-regulated_protein_1	'signalp_coordsNA'	'goNA'	'keggNA'	'cogNA'	'ecsNA'
BDIVROU_0144200.t2.1	Q6N069^E:9.70e-06	N-alpha-acetyltransferase_16_NatA_auxiliary_subunit	PF12569.7^E:1.1e-30	NMDA_receptor-regulated_protein_1	'signalp_coordsNA'	2000727;0005515;0005634;0005667;0005737;0006474;0017196;0045893;0016407;0043022	'keggNA'	'cogNA'	'ecsNA'
BDIVROU_0144300.t1.1	'spNA'^E:'sp_evalNA'	'sp_prodNA'	PF11641.7^E:8e-110	Glycosylphosphatidylinositol-anchored_merozoite_surface_protein	signalp_1-19	'goNA'	'keggNA'	'cogNA'	'ecNA'
BDIVROU_0144400.t1.1	Q86AS0^E:1.49e-73	Probable_helicase_DDB_G0274399	PF13087.5^E:1.4e-61	AAA_domain	'signalp_coordsNA'	0046872;0000166;0004386;0005524;0005634;0016787	'keggNA'	'cogNA'	'ecsNA'
BDIVROU_0144700.t1.1	'spNA'^E:'sp_evalNA'	'sp_prodNA'	PF11641.7^E:6.6e-10	Glycosylphosphatidylinositol-anchored_merozoite_surface_protein	signalp_1-27	'goNA'	'keggNA'	'cogNA'	'ecNA'
BDIVROU_0145100.t1.1	O74918^E:7.21e-28	Exosome_complex_component_rrp45	PF01138.20^E:6e-12	3'_exoribonuclease_family_domain_1	'signalp_coordsNA'	0000175;0000176;0000177;0000178;0000467;0003723;0005634;0005730;0005737;0006364;0006396;0017091;0034427;0034473;0034475;0034476;0034661;0043928;0070478;0070481;0070651;0071028;0071035;0071038;0071042	K03698	COG3481	3.1.-.-
BDIVROU_0145200.t1.1	P40690^E:1.00e-25	Aldo-keto_reductase_(Fragment)	PF00248.20^E:1e-09	Aldo/keto_reductase_family	'signalp_coordsNA'	1902875;0016491;0055114	K03398	COG2242	1.-.-.-
BDIVROU_0145600.t1.1	Q9P376^E:8.57e-19	RNA_polymerase_II_subunit_A_C-terminal_domain_phosphatase	PF03031.17^E:2.8e-22	NLI_interacting_factor-like_phosphatase	'signalp_coordsNA'	0030137;0004721;0005515;0005634;0006357;0016591;0016787;0046872	K01090;K15544;K15637;K17616;K17618	COG0631;COG0639	3.1.3.16;3.1.3.-
BDIVROU_0145700.t2.1	Q9P376^E:5.43e-10	RNA_polymerase_II_subunit_A_C-terminal_domain_phosphatase	PF03031.17^E:7.2e-08	NLI_interacting_factor-like_phosphatase	'signalp_coordsNA'	0030137;0004721;0005515;0005634;0006357;0016591;0016787;0046872	K01090;K15544;K15637;K17616;K17618	COG0631;COG0639	3.1.3.16;3.1.3.-
BDIVROU_0145800.t1.1	Q9NES8^E:4.87e-130	Serine/threonine-protein_phosphatase_5	PF00149.27^E:6.3e-33	Calcineurin-like_phosphoesterase	signalp_1-16	0061025;0004721;0005737;0005819;0005856;0006470;0016787;0045920;0046872;0051879	K01090;K15544;K15637;K17616;K17618;K09561;K21991	COG0631;COG0639	3.1.3.16;3.1.3.-;2.3.2.27
BDIVROU_0146000.t1.1	O14096^E:7.74e-15	Queuine_tRNA-ribosyltransferase_accessory_subunit_2	'pfam_NA'^E:'pfam_evalNA'	'pfam_prodNA'	'signalp_coordsNA'	0008479;0005737;0006400;0008033;0008616;0016763;0046872	K00773;K15407	COG0343	2.4.2.29
BDIVROU_0146300.t1.1	Q4N3P0^E:4.67e-105	40S_ribosomal_protein_S8	PF01201.21^E:3.6e-55	Ribosomal_protein_S8e	'signalp_coordsNA'	0016021;0003735;0005622;0005840;0006412;0030529	'keggNA'	'cogNA'	'ecsNA'
BDIVROU_0146400.t1.1	'spNA'^E:'sp_evalNA'	'sp_prodNA'	PF06101.10^E:4.6e-06	Vacuolar_protein_sorting-associated_protein_62	'signalp_coordsNA'	'goNA'	'keggNA'	'cogNA'	'ecNA'
BDIVROU_0146500.t2.1	'spNA'^E:'sp_evalNA'	'sp_prodNA'	PF12340.7^E:7.2e-23	Protein_of_unknown_function_(DUF3638)	signalp_1-11	'goNA'	'keggNA'	'cogNA'	'ecNA'
BDIVROU_0146700.t1.1	Q5ZJ54^E:0.0	T-complex_protein_1_subunit_zeta	PF00118.23^E:4.9e-168	TCP-1/cpn60_chaperonin_family	signalp_1-25	0043547;0000166;0005524;0005737;0005832;0006457;0006458;0044183;0051082;0061077;1901998	'keggNA'	'cogNA'	'ecsNA'
BDIVROU_0146800.t1.1	Q7A5J0^E:6.99e-09	30S_ribosomal_protein_S1	PF00575.22^E:1e-08	S1_RNA_binding_domain	signalp_1-25	0016021;0003676;0003723;0005840;0030529	'keggNA'	'cogNA'	'ecsNA'
BDIVROU_0146900.t1.1	Q03498^E:0.0	V-type_proton_ATPase_catalytic_subunit_A	PF00006.24^E:1.8e-84	ATP_synthase_alpha/beta_family_nucleotide-binding_domain	'signalp_coordsNA'	0016477;0000166;0005524;0006811;0015991;0015992;0016787;0033180;0046034;0046961	K02111;K02112;K02117;K02133;K02145	COG0056;COG0055;COG1155	3.6.3.14;3.6.3.15
BDIVROU_0147000.t1.1	Q9UT16^E:3.71e-08	Protein_atp12_mitochondrial	PF07542.10^E:2.5e-09	ATP12_chaperone_protein	signalp_1-18	0005739;0005759;0033615;0043461;0051082	'keggNA'	'cogNA'	'ecsNA'
BDIVROU_0147100.t1.1	Q8U4D1^E:2.20e-82	Glutamine--fructose-6-phosphate_aminotransferase_[isomerizing]	PF01380.21^E:6.9e-31	SIS_domain	'signalp_coordsNA'	0051603;0004360;0005737;0006541;0008483;0016740;0097367;1901135;1901137	K00820;K00841;K00842	COG0449;COG0436;COG1168	2.6.1.16;2.6.1.-
BDIVROU_0147200.t1.1	P42567^E:4.73e-07	Epidermal_growth_factor_receptor_substrate_15	PF12763.6^E:3.7e-19	Cytoskeletal-regulatory_complex_EF_hand	'signalp_coordsNA'	0001921;0005509;0005515;0005737;0005768;0005769;0005829;0005886;0005905;0006895;0006897;0009925;0015031;0016020;0016235;0016324;0017124;0019065;0031593;0031901;0032456;0042127;0042802;0043231;0045296;0046718;0046872;0048268	K10999;K20065;K20774;K20799;K02105;K05691;K18266;K20165	'cogNA'	2.4.1.12
BDIVROU_0147300.t1.1	Q8CGC6^E:2.03e-05	RNA-binding_protein_28	PF00076.21^E:6.7e-34	RNA_recognition_motif._(a.k.a._RRM_RBD_or_RNP_domain)	'signalp_coordsNA'	0030529;0003676;0003723;0005634;0005681;0005730;0006397;0008380	'keggNA'	'cogNA'	'ecsNA'
BDIVROU_0147600.t1.1	Q8BNI4^E:1.82e-05	Derlin-2	PF04511.14^E:1.3e-17	Der1-like_family	'signalp_coordsNA'	0008270;0001967;0005783;0005785;0005789;0006986;0008284;0016020;0016021;0030176;0030307;0030433;0030968;0030970;0048500;1904153	'keggNA'	'cogNA'	'ecsNA'
BDIVROU_0147800.t1.1	Q8RX88^E:1.37e-59	CAAX_prenyl_protease_1_homolog	PF01435.17^E:2.7e-33	Peptidase_family_M48	'signalp_coordsNA'	0047274;0004222;0005783;0005789;0006508;0008233;0008237;0016020;0016021;0016787;0030176;0046872;0071586	K06617;K20004	'cogNA'	2.4.1.82
BDIVROU_0147900.t1.1	'spNA'^E:'sp_evalNA'	'sp_prodNA'	PF16491.4^E:3e-07	CAAX_prenyl_protease_N-terminal_five_membrane_helices	signalp_1-10	'goNA'	'keggNA'	'cogNA'	'ecNA'
BDIVROU_0148200.t1.1	F1RQM2^E:5.13e-60	Phosphoacetylglucosamine_mutase	PF02878.15^E:5.6e-14	Phosphoglucomutase/phosphomannomutase_alpha/beta/alpha_domain_I	'signalp_coordsNA'	0006895;0000287;0004610;0004614;0005829;0005975;0006048;0006487;0006493;0007283;0016853;0016868;0019255;0030097;0046872;0071704	K01836;K01835;K15778;K15779;K03079;K03082	COG1109;COG0033;COG3623	5.4.2.3;5.4.2.2;5.4.2.8;5.4.2.7;5.1.3.22;5.-.-.-
BDIVROU_0148300.t2.1	O95394^E:2.95e-33	Phosphoacetylglucosamine_mutase	PF02878.15^E:1.9e-14	Phosphoglucomutase/phosphomannomutase_alpha/beta/alpha_domain_I	'signalp_coordsNA'	2000138;0000287;0004610;0004614;0005829;0005975;0006048;0007283;0016853;0016868;0019255;0030097;0046872;0071704	K01836;K01835;K15778;K15779;K03079;K03082	COG1109;COG0033;COG3623	5.4.2.3;5.4.2.2;5.4.2.8;5.4.2.7;5.1.3.22;5.-.-.-
BDIVROU_0148400.t1.1	Q9VCG3^E:9.51e-10	Putative_OPA3-like_protein_CG13603	PF07047.11^E:4e-33	Optic_atrophy_3_protein_(OPA3)	signalp_1-20	0019216;0005739	'keggNA'	'cogNA'	'ecsNA'
BDIVROU_0148600.t1.1	A1CYG5^E:2.27e-41	ATP-dependent_RNA_helicase_dbp5	PF00271.30^E:2.8e-23	Helicase_conserved_C-terminal_domain	'signalp_coordsNA'	0046872;0000166;0003676;0003723;0004386;0005524;0005634;0005643;0005737;0015031;0016020;0016787;0031965;0051028	'keggNA'	'cogNA'	'ecsNA'
BDIVROU_0148700.t1.1	Q5AJD0^E:1.37e-27	ATP-dependent_RNA_helicase_DBP5	PF00270.28^E:3.8e-15	DEAD/DEAH_box_helicase	'signalp_coordsNA'	0000166;0003676;0003723;0004386;0005524;0005634;0005643;0005737;0015031;0016020;0016787;0031965;0051028	'keggNA'	'cogNA'	'ecsNA'
BDIVROU_0149000.t1.1	Q6PD62^E:1.13e-07	RNA_polymerase-associated_protein_CTR9_homolog	PF13428.5^E:4.1e-10	Tetratricopeptide_repeat	'signalp_coordsNA'	0005509;0000122;0000993;0001711;0001826;0001829;0001832;0005515;0005634;0006351;0006355;0007259;0016055;0016570;0016607;0019827;0035327;0042169;0051571;0070102;0071222;0080182;2000653	'keggNA'	'cogNA'	'ecsNA'
BDIVROU_0149200.t1.1	Q4N594^E:1.01e-13	Cytochrome_c	PF00034.20^E:1.2e-05	Cytochrome_c	'signalp_coordsNA'	0016021;0005739;0005758;0009055;0020037;0022900;0046872;0055114;0070469	'keggNA'	'cogNA'	'ecsNA'
BDIVROU_0149300.t1.1	Q93W20^E:5.87e-04	NifU-like_protein_2_chloroplastic	PF01106.16^E:9.1e-14	NifU-like_domain	signalp_1-19	0016021;0005506;0009507;0009536;0009570;0016226;0046872;0051536;0051537	'keggNA'	'cogNA'	'ecsNA'
BDIVROU_0149500.t1.1	P35813^E:1.24e-04	Protein_phosphatase_1A	PF00481.20^E:8.8e-15	Protein_phosphatase_2C	signalp_1-35	0030414;0000287;0003824;0004721;0004722;0005515;0005634;0005737;0005829;0006470;0006499;0016020;0016787;0030145;0030514;0043169;0046827;0046872;0070412;0071560	K01090;K15544;K15637;K17616;K17618;K01110;K04382;K04457;K04460;K04461;K06269;K10147;K13807;K14497;K14803;K15423;K15427;K15498;K16340;K17499;K17500;K17501;K17502;K17503;K17504;K17505;K17506;K17507;K17508;K17615;K17617;K19704;K19705;K19708;K19790;K20074;K04501;K21433	COG0631;COG0639;COG5190	3.1.3.16;3.1.3.-;3.1.3.48;3.1.3.67;3.1.3.43
BDIVROU_0149600.t1.1	Q9SBB2^E:3.96e-34	Protein_ABC_transporter_1_mitochondrial	PF03109.15^E:1.3e-18	ABC1_family	signalp_1-13	0050790;0000166;0005524;0005739;0005743;0006744;0016020;0016740	'keggNA'	'cogNA'	'ecsNA'
BDIVROU_0149700.t1.1	B4S8Y3^E:2.36e-19	50S_ribosomal_protein_L33	PF00471.19^E:2.5e-20	Ribosomal_protein_L33	signalp_1-24	0030170;0003735;0005622;0005840;0006412;0030529	'keggNA'	'cogNA'	'ecsNA'
BDIVROU_0149800.t1.1	P11030^E:1.30e-19	Acyl-CoA-binding_protein	PF00887.18^E:1e-28	Acyl_CoA_binding_protein	'signalp_coordsNA'	0000062;0001662;0001942;0005515;0005739;0005783;0005794;0006641;0007611;0008289;0021670;0036042;0036151;0043588;0046983;0060291;0070062;0097038;0018345	K08762	'cogNA'	'ecsNA'
BDIVROU_0149900.t1.1	'spNA'^E:'sp_evalNA'	'sp_prodNA'	PF00847.19^E:6.2e-12	AP2_domain	'signalp_coordsNA'	'goNA'	'keggNA'	'cogNA'	'ecNA'
BDIVROU_0150000.t1.1	'spNA'^E:'sp_evalNA'	'sp_prodNA'	PF02375.16^E:0.00055	jmjN_domain	'signalp_coordsNA'	'goNA'	'keggNA'	'cogNA'	'ecNA'
BDIVROU_0150100.t1.1	C0SUT9^E:1.22e-15	Putative_lysine-specific_demethylase_JMJ16	'pfam_NA'^E:'pfam_evalNA'	'pfam_prodNA'	'signalp_coordsNA'	0046872;0005634;0006351;0006355;0016491;0016569;0051213;0055114	K03398	COG2242	1.-.-.-
BDIVROU_0150300.t1.1	P08570^E:6.19e-15	60S_acidic_ribosomal_protein_P1	PF00428.18^E:1.7e-24	60s_Acidic_ribosomal_protein	signalp_1-20	0031225;0002181;0003735;0005515;0005622;0005840;0006414;0030295;0030529;0032147;0045860	'keggNA'	'cogNA'	'ecsNA'
BDIVROU_0150400.t1.1	P52297^E:7.47e-89	Importin_subunit_beta	PF13513.5^E:6.6e-09	HEAT-like_repeat	signalp_1-20	0090307;0005515;0005634;0005635;0005737;0006886;0008536;0015031	K12172;K15304;K15306;K18755;K20221;K20222;K20223;K20224	COG5215;COG5656	'ecsNA'
BDIVROU_0150500.t1.1	O94331^E:8.65e-35	Orotate_phosphoribosyltransferase	PF00156.26^E:3.2e-12	Phosphoribosyl_transferase_domain	signalp_1-10	0003991;0004588;0005634;0005737;0006221;0009116;0016740;0016757;0044205	K00930;K12659;K00762;K13421	COG0548;COG0002;COG0461	2.7.2.8;1.2.1.38;2.4.2.10;4.1.1.23
BDIVROU_0150900.t1.1	Q4V7N2^E:2.38e-70	tRNA_(cytosine(34)-C(5))-methyltransferase	PF01189.16^E:1.9e-29	16S_rRNA_methyltransferase_RsmB/F	'signalp_coordsNA'	0006396;0000049;0003723;0005634;0005730;0005737;0008033;0008168;0016428;0016740;0030488;0032259	K15334;K15335;K15336;K21969;K21971	COG0144	2.1.1.202;2.1.1.203;2.1.1.204
BDIVROU_0151000.t1.1	F1RCR6^E:6.62e-48	E3_ubiquitin-protein_ligase_TRIP12	PF00632.24^E:2.4e-64	HECT-domain_(ubiquitin-transferase)	'signalp_coordsNA'	0006355;0004842;0005634;0005654;0005737;0006281;0006974;0016567;0016740;0042787;0045995;0061630;1901315;2000780	'keggNA'	'cogNA'	'ecsNA'
BDIVROU_0151300.t1.1	Q8RW96^E:1.26e-125	Serine/threonine_protein_phosphatase_2A_59_kDa_regulatory_subunit_B'_gamma_isoform	PF01603.19^E:1.4e-141	Protein_phosphatase_2A_regulatory_B_subunit_(B56_family)	'signalp_coordsNA'	0000159;0005515;0005634;0005737;0005829;0006952;0007165;0009742;0009908;0010090;0019888;0043666	K19613	'cogNA'	'ecsNA'
BDIVROU_0151400.t1.1	Q9SEL5^E:2.88e-05	Vesicle_transport_v-SNARE_12	'pfam_NA'^E:'pfam_evalNA'	'pfam_prodNA'	'signalp_coordsNA'	0016021;0005484;0005515;0005789;0005794;0005829;0006886;0006888;0006896;0012507;0015031;0016020;0016192;0031201;0031902;0042147;0048280	'keggNA'	'cogNA'	'ecsNA'
BDIVROU_0151600.t1.1	Q6P0B1^E:3.11e-19	CUGBP_Elav-like_family_member_2	PF00076.21^E:1.4e-18	RNA_recognition_motif._(a.k.a._RRM_RBD_or_RNP_domain)	'signalp_coordsNA'	0046983;0003676;0003723;0005634;0005737;0006397	'keggNA'	'cogNA'	'ecsNA'
BDIVROU_0151700.t1.1	Q99PK0^E:0.0	Pre-mRNA-splicing_factor_SYF1	PF13428.5^E:4.9e-13	Tetratricopeptide_repeat	'signalp_coordsNA'	0003676;0000349;0000974;0001824;0005634;0005681;0006281;0006283;0006351;0006396;0006397;0006974;0008380;0016020;0071010;0071012;0071013;0071014	'keggNA'	'cogNA'	'ecsNA'
BDIVROU_0152000.t1.1	Q9JLV6^E:2.61e-10	Bifunctional_polynucleotide_phosphatase/kinase	PF08645.10^E:8.7e-35	Polynucleotide_kinase_3_phosphatase	signalp_1-12	0061630;0000166;0003690;0003824;0005524;0005634;0005730;0006281;0006974;0006979;0008152;0010836;0016020;0016301;0016310;0016311;0016740;0016787;0019201;0032212;0042769;0046403;0046404;0046939;0051973;0098504;0098506;1904355	K08073;K08075;K14399	'cogNA'	3.1.3.32;2.7.1.78
BDIVROU_0152100.t1.1	O13911^E:5.64e-21	Bifunctional_polynucleotide_phosphatase/kinase	PF13671.5^E:3.7e-15	AAA_domain	'signalp_coordsNA'	0042254;0000166;0003690;0003824;0005524;0005634;0006281;0006974;0008152;0016301;0016310;0016740;0016787;0019201;0046403;0046404;0046939;0098506	K08073;K08075;K14399	'cogNA'	3.1.3.32;2.7.1.78
BDIVROU_0152200.t1.2	ORM40400.1^E:0.0	glideosome-associated_connector_GAC	'pfam_NA'^E:'pfam_evalNA'	'pfam_prodNA'	'signalp_coordsNA'	'goNA'	'keggNA'	'cogNA'	'ecNA'
BDIVROU_0152300.t1.1	Q37370^E:1.50e-10	Cytochrome_c_oxidase_subunit_1+2	'pfam_NA'^E:'pfam_evalNA'	'pfam_prodNA'	signalp_1-17	0004129;0005506;0005507;0005739;0005743;0006119;0009055;0009060;0016020;0016021;0016491;0020037;0022900;0045277;0046872;0055114;0070469;1902600	K00403;K00404;K00405;K00406;K00407;K02256;K02261;K02262;K02263;K02264;K02265;K02266;K02267;K02268;K02269;K02270;K02271;K02272;K02273;K02274;K02275;K02276;K02277;K15408;K15862;K03398	COG3278;COG2993;COG2010;COG0843;COG1622;COG1845;COG3125;COG2242	1.9.3.1;1.-.-.-
BDIVROU_0152600.t1.1	Q3U2P1^E:6.30e-108	Protein_transport_protein_Sec24A	PF04811.14^E:5.5e-36	Sec23/Sec24_trunk_domain	'signalp_coordsNA'	0006355;0000139;0005737;0005783;0005789;0005829;0006886;0006888;0008270;0012507;0015031;0016020;0016192;0030127;0031410;0046872;0090110	'keggNA'	'cogNA'	'ecsNA'
BDIVROU_0152800.t1.1	A2X0Q3^E:9.15e-93	Protein_arginine_N-methyltransferase_5	PF05185.15^E:5.3e-59	PRMT5_arginine-N-methyltransferase	signalp_1-43	0006355;0005737;0006479;0008168;0016740;0032259;0035246	'keggNA'	'cogNA'	'ecsNA'
BDIVROU_0153200.t1.1	P49577^E:2.94e-162	Fructose-bisphosphate_aldolase_2	PF00274.18^E:1.2e-158	Fructose-bisphosphate_aldolase_class-I	'signalp_coordsNA'	0046872;0003824;0004332;0006096;0016829	K01622;K01623;K01624;K11645;K16305;K16306;K02288;K02619;K03342;K18482	COG1980;COG3588;COG0191;COG1830;COG1413;COG0115;COG0147	4.1.2.13;3.1.3.11;2.2.1.11;2.2.1.10;4.4.1.32;4.1.3.38;2.6.1.85
BDIVROU_0153300.t1.1	F4JRJ6^E:1.48e-17	Probable_pre-mRNA-splicing_factor_ATP-dependent_RNA_helicase_DEAH9	'pfam_NA'^E:'pfam_evalNA'	'pfam_prodNA'	'signalp_coordsNA'	0016021;0000166;0003723;0004004;0004386;0005524;0005681;0005737;0006396;0006397;0008380;0016787	K03732;K05590;K05591;K05592;K11594;K12823;K12858;K13025;K13026;K13131;K13179;K13181;K14433;K14805;K14806;K14807;K14808;K14809;K14810;K14811;K16911;K17043;K17675;K17678;K17679;K18692;K18994;K18995;K19466;K20096;K20099;K20101;K21869	COG0513	3.6.4.13
BDIVROU_0153400.t1.1	Q9H5Z1^E:4.55e-31	Probable_ATP-dependent_RNA_helicase_DHX35	PF04408.22^E:2.2e-12	Helicase_associated_domain_(HA2)	'signalp_coordsNA'	0090102;0000166;0000398;0003723;0004004;0004386;0005524;0005681;0005737;0006396;0006397;0008380;0016787	K03732;K05590;K05591;K05592;K11594;K12823;K12858;K13025;K13026;K13131;K13179;K13181;K14433;K14805;K14806;K14807;K14808;K14809;K14810;K14811;K16911;K17043;K17675;K17678;K17679;K18692;K18994;K18995;K19466;K20096;K20099;K20101;K21869	COG0513	3.6.4.13
BDIVROU_0153500.t1.1	Q11KD0^E:2.17e-08	Cytochrome_c_oxidase_assembly_protein_CtaG	'pfam_NA'^E:'pfam_evalNA'	'pfam_prodNA'	'signalp_coordsNA'	1902600;0005507;0005886;0016020;0016021	K10999	'cogNA'	2.4.1.12
BDIVROU_0153600.t2.1	Q11KD0^E:1.49e-07	Cytochrome_c_oxidase_assembly_protein_CtaG	'pfam_NA'^E:'pfam_evalNA'	'pfam_prodNA'	signalp_1-10	1902600;0005507;0005886;0016020;0016021	K10999	'cogNA'	2.4.1.12
BDIVROU_0153800.t1.1	Q8K339^E:1.82e-68	DNA/RNA-binding_protein_KIN17	PF10357.8^E:2.1e-44	Domain_of_Kin17_curved_DNA-binding_protein	'signalp_coordsNA'	0016021;0003677;0003723;0005634;0005737;0006260;0006281;0006310;0006397;0006974;0016363;0043231;0043234;0046872	'keggNA'	'cogNA'	'ecsNA'
BDIVROU_0153900.t1.1	'spNA'^E:'sp_evalNA'	'sp_prodNA'	PF12807.6^E:8.1e-09	Translation_initiation_factor_eIF3_subunit_135	'signalp_coordsNA'	'goNA'	'keggNA'	'cogNA'	'ecNA'
BDIVROU_0154200.t1.1	'spNA'^E:'sp_evalNA'	'sp_prodNA'	PF00210.23^E:2.1e-05	Ferritin-like_domain	'signalp_coordsNA'	'goNA'	'keggNA'	'cogNA'	'ecNA'
BDIVROU_0154400.t1.1	Q8LPQ9^E:1.53e-06	Flowering_time_control_protein_FPA	PF07744.12^E:1.6e-10	SPOC_domain	'signalp_coordsNA'	1904659;0000398;0003676;0003723;0005634;0006351;0006355;0007275;0009553;0009908;0030154	'keggNA'	'cogNA'	'ecsNA'
BDIVROU_0154600.t1.1	'spNA'^E:'sp_evalNA'	'sp_prodNA'	PF16093.4^E:1e-10	Proteasome_assembly_chaperone_4	'signalp_coordsNA'	'goNA'	'keggNA'	'cogNA'	'ecNA'
BDIVROU_0154700.t1.1	Q8R9F9^E:1.15e-31	Ribosomal_RNA_small_subunit_methyltransferase_H	PF01795.18^E:7.3e-39	MraW_methylase_family	'signalp_coordsNA'	0009295;0005737;0006364;0008168;0016740;0032259	'keggNA'	'cogNA'	'ecsNA'
BDIVROU_0154800.t1.1	P0DMT5^E:4.14e-51	Buparvaquone-resistant_peptidyl-prolyl_cis-trans_isomerase_NIMA-interacting_1	PF00639.20^E:6.6e-22	PPIC-type_PPIASE_domain	'signalp_coordsNA'	0090729;0000413;0003755;0005576;0009405;0016853;0030430;0042025	K01802;K03767;K03768;K03769;K03770;K03771;K03772;K03773;K03774;K03775;K05864;K07533;K09563;K09564;K09565;K09566;K09567;K10598;K12733;K12734;K12735;K12736;K12737;K12738;K12739;K14826;K03079;K03082	COG0652;COG0760;COG0545;COG1047;COG3623	5.2.1.8;5.1.3.22;5.-.-.-
BDIVROU_0154900.t1.1	Q2QY04^E:3.40e-05	PP2A_regulatory_subunit_TAP46	PF04177.11^E:5.4e-34	TAP42-like_family	signalp_1-23	0016740;0005829;0009966;0019888;0035303;0043666;0051721	K19613	'cogNA'	'ecsNA'
BDIVROU_0155000.t1.1	O95671^E:1.10e-17	N-acetylserotonin_O-methyltransferase-like_protein	PF02545.13^E:1.2e-31	Maf-like_protein	'signalp_coordsNA'	1902600;0005515;0008168;0008171;0016740;0032259;0047429	K01519	'cogNA'	3.6.1.-
BDIVROU_0155300.t1.1	Q8VEB6^E:4.99e-26	Zinc_phosphodiesterase_ELAC_protein_1	PF12706.6^E:2.1e-07	Beta-lactamase_superfamily_domain	'signalp_coordsNA'	0004518;0004519;0005634;0005737;0005829;0008033;0016787;0016891;0034414;0042779;0042781;0046872;0090502	K01173;K15049;K15050;K15051;K00784;K21813	COG1864;COG1234	3.1.26.11
BDIVROU_0155400.t2.1	Q8VEB6^E:3.99e-26	Zinc_phosphodiesterase_ELAC_protein_1	PF12706.6^E:1.6e-07	Beta-lactamase_superfamily_domain	'signalp_coordsNA'	0004518;0004519;0005634;0005737;0005829;0008033;0016787;0016891;0034414;0042779;0042781;0046872;0090502	K01173;K15049;K15050;K15051;K00784;K21813	COG1864;COG1234	3.1.26.11
BDIVROU_0155600.t1.1	Q8LKS5^E:7.37e-115	Long_chain_acyl-CoA_synthetase_7_peroxisomal	PF00501.27^E:4e-62	AMP-binding_enzyme	signalp_1-21	0055114;0000166;0001676;0003824;0004467;0005515;0005524;0005777;0006629;0006631;0008152;0016874;0102391	K01897;K08745;K08746;K08748;K08749;K08772;K15013	COG0318;COG1022	6.2.1.3;6.2.1.-;6.2.1.7
BDIVROU_0155700.t1.1	P53692^E:1.17e-08	Structural_maintenance_of_chromosomes_protein_6	'pfam_NA'^E:'pfam_evalNA'	'pfam_prodNA'	'signalp_coordsNA'	0000166;0000724;0005515;0005524;0005634;0005694;0006281;0006310;0006974;0030915;0051321	'keggNA'	'cogNA'	'ecsNA'
BDIVROU_0155800.t1.1	P53692^E:2.16e-18	Structural_maintenance_of_chromosomes_protein_6	PF02463.18^E:0.00045	RecF/RecN/SMC_N_terminal_domain	'signalp_coordsNA'	0000166;0000724;0005515;0005524;0005634;0005694;0006281;0006310;0006974;0030915;0051321	'keggNA'	'cogNA'	'ecsNA'
BDIVROU_0155900.t1.1	Q2KHP8^E:2.40e-47	S-adenosyl-L-methionine-dependent_tRNA_4-demethylwyosine_synthase	PF04055.20^E:0.00018	Radical_SAM_superfamily	signalp_1-16	0055114;0000166;0003824;0008033;0010181;0016829;0046872;0051536;0051539;0102521	K02288;K02619;K03342;K18482	COG1413;COG0115;COG0147	4.4.1.32;4.1.3.38;2.6.1.85
BDIVROU_0156000.t1.1	Q5FM65^E:9.61e-06	DNA-directed_RNA_polymerase_subunit_alpha	PF01000.25^E:3.1e-08	RNA_polymerase_Rpb3/RpoA_insert_domain	signalp_1-23	0030529;0003677;0003899;0006351;0016740;0016779;0046983	K00960;K02999;K03002;K03006;K03010;K03018;K03021;K03040;K03041;K03042;K03043;K03044;K03045;K03046;K03047;K03049;K03050;K03051;K03052;K03053;K03054;K03055;K03056;K03058;K03059;K03060;K10908;K13797;K13798;K16250;K16251;K16252;K21081;K21239;K21313	COG0085;COG0086;COG0202;COG1095;COG2093;COG1460;COG2012;COG1758;COG1761;COG1644;COG1996;COG5108	2.7.7.6
BDIVROU_0156100.t1.1	'spNA'^E:'sp_evalNA'	'sp_prodNA'	PF14520.5^E:0.00031	Helix-hairpin-helix_domain	'signalp_coordsNA'	'goNA'	'keggNA'	'cogNA'	'ecNA'
BDIVROU_0156200.t1.1	'spNA'^E:'sp_evalNA'	'sp_prodNA'	PF04182.11^E:0.00024	B-block_binding_subunit_of_TFIIIC	signalp_1-15	'goNA'	'keggNA'	'cogNA'	'ecNA'
BDIVROU_0156300.t1.1	Q28GH3^E:6.46e-76	SUMO-activating_enzyme_subunit_2	PF00899.20^E:1.7e-49	ThiF_family	'signalp_coordsNA'	0032040;0000166;0005524;0005634;0005737;0008641;0016874;0016925;0019948;0031510;0046872	'keggNA'	'cogNA'	'ecsNA'
BDIVROU_0156600.t1.1	Q9SFD5^E:4.90e-32	Transcriptional_adapter_ADA2a	PF00249.30^E:1.2e-11	Myb-like_DNA-binding_domain	'signalp_coordsNA'	0003723;0003677;0003682;0003700;0003713;0005515;0005634;0006338;0006351;0006355;0006357;0008270;0016573;0035065;0035066;0046872;0004402	K00653;K02223;K04498;K06062;K07739;K09101;K11256;K11303;K11304;K11305;K11306;K11307;K11308;K11310;K11378;K11401;K15719	COG1243	2.3.1.48;3.2.1.169
BDIVROU_0156700.t1.1	Q67IX6^E:4.39e-18	Protein_disulfide_isomerase-like_1-4	PF00085.19^E:8e-05	Thioredoxin	'signalp_coordsNA'	0016926;0003756;0005783;0005788;0006457;0016853;0034976;0045454	K01829;K03981;K08056;K09580;K09581;K09582;K09583;K09584;K09585;K13996;K03079;K03082	COG0526;COG1651;COG3623	5.3.4.1;5.1.3.22;5.-.-.-
BDIVROU_0156900.t1.1	Q6FU45^E:4.46e-07	mRNA_3'-end-processing_protein_RNA14	'pfam_NA'^E:'pfam_evalNA'	'pfam_prodNA'	signalp_1-39	0103045;0003723;0005634;0005737;0005739;0005829;0005849;0006378;0006396;0006397;0046982;0072423;0098789	'keggNA'	'cogNA'	'ecsNA'
BDIVROU_0157000.t1.1	'spNA'^E:'sp_evalNA'	'sp_prodNA'	PF05843.13^E:0.00084	Suppressor_of_forked_protein_(Suf)	signalp_1-18	'goNA'	'keggNA'	'cogNA'	'ecNA'
BDIVROU_0157100.t1.1	'spNA'^E:'sp_evalNA'	'sp_prodNA'	PF05542.10^E:6.3e-28	Protein_of_unknown_function_(DUF760)	signalp_1-29	'goNA'	'keggNA'	'cogNA'	'ecNA'
BDIVROU_0157500.t1.1	'spNA'^E:'sp_evalNA'	'sp_prodNA'	PF12314.7^E:1.3e-18	Inner_membrane_complex_protein	'signalp_coordsNA'	'goNA'	'keggNA'	'cogNA'	'ecNA'
BDIVROU_0157600.t1.1	Q38942^E:1.27e-44	Protein_RAE1	PF00400.31^E:1.5e-06	WD_domain_G-beta_repeat	'signalp_coordsNA'	0019901;0000972;0003723;0005515;0005634;0005635;0005643;0006405;0006606;0015031;0043130;0051028;0080008	'keggNA'	'cogNA'	'ecsNA'
BDIVROU_0157700.t1.1	O22468^E:2.52e-11	WD-40_repeat-containing_protein_MSI2	PF00400.31^E:2.6e-08	WD_domain_G-beta_repeat	'signalp_coordsNA'	0005634;0006351;0006355;0016569;0080008	'keggNA'	'cogNA'	'ecsNA'
BDIVROU_0158000.t1.1	Q86AS6^E:1.14e-125	Histidine--tRNA_ligase_cytoplasmic	PF13393.5^E:3.4e-41	Histidyl-tRNA_synthetase	signalp_1-23	0000166;0004812;0004821;0005524;0005737;0005739;0006412;0006427;0016874;0032543	K01891;K01892	COG0124	6.1.1.21
BDIVROU_0158100.t1.1	Q93Y39^E:2.14e-29	DEAD-box_ATP-dependent_RNA_helicase_13	PF00270.28^E:2.2e-27	DEAD/DEAH_box_helicase	'signalp_coordsNA'	0016021;0000166;0003676;0003723;0004004;0004386;0005524;0005730;0005737;0010501;0016787	K03732;K05590;K05591;K05592;K11594;K12823;K12858;K13025;K13026;K13131;K13179;K13181;K14433;K14805;K14806;K14807;K14808;K14809;K14810;K14811;K16911;K17043;K17675;K17678;K17679;K18692;K18994;K18995;K19466;K20096;K20099;K20101;K21869	COG0513	3.6.4.13
BDIVROU_0158200.t1.1	Q0C7C4^E:2.98e-21	Esterase_AAEL000016	PF03959.12^E:5e-36	Serine_hydrolase_(FSH1)	signalp_1-10	0016021;0016787	'keggNA'	'cogNA'	'ecsNA'
BDIVROU_0158400.t1.1	P51567^E:3.87e-32	Serine/threonine-protein_kinase_AFC2	PF00069.24^E:1.2e-21	Protein_kinase_domain	'signalp_coordsNA'	0016740;0000166;0004672;0004674;0004712;0005515;0005524;0006468;0016301;0016310	K00870;K02559;K02831;K08866;K08886	COG0515	2.7.1.37;2.7.12.1;2.7.11.-;2.7.10.2;2.7.11.1
BDIVROU_0158600.t1.1	Q8IJN7^E:0.0	Enolase	PF00113.21^E:2.1e-149	Enolase_C-terminal_TIM_barrel_domain	signalp_1-12	0016021;0000015;0000287;0004634;0005515;0005737;0006096;0016829;0046872	K01689;K02288;K02619;K03342;K18482	COG0148;COG1413;COG0115;COG0147	4.2.1.11;4.4.1.32;4.1.3.38;2.6.1.85
BDIVROU_0158900.t1.1	Q42290^E:5.19e-15	Probable_mitochondrial-processing_peptidase_subunit_beta_mitochondrial	PF00675.19^E:9.2e-13	Insulinase_(Peptidase_family_M16)	'signalp_coordsNA'	0032259;0003824;0004222;0005739;0006122;0006508;0008233;0008237;0009060;0016485;0016491;0016787;0046872;0055114	K20004;K03398	COG2242	1.-.-.-
BDIVROU_0159000.t1.1	Q42290^E:5.18e-67	Probable_mitochondrial-processing_peptidase_subunit_beta_mitochondrial	PF05193.20^E:5.1e-31	Peptidase_M16_inactive_domain	'signalp_coordsNA'	0032259;0003824;0004222;0005739;0006122;0006508;0008233;0008237;0009060;0016485;0016491;0016787;0046872;0055114	K20004;K03398	COG2242	1.-.-.-
BDIVROU_0159100.t1.1	O73787^E:8.13e-20	Gamma-tubulin_complex_component_3_homolog	PF04130.12^E:6.3e-24	Spc97_/_Spc98_family	signalp_1-36	0018108;0000226;0000922;0005737;0005815;0005856;0005874;0007020;0043015	K07374;K07375;K10389;K10390;K10391;K18266	'cogNA'	'ecsNA'
BDIVROU_0159200.t1.1	Q5SX39^E:2.58e-04	Myosin-4	PF07926.11^E:8.1e-05	TPR/MLP1/MLP2-like_protein	signalp_1-13	0097009;0000166;0003725;0003774;0003779;0005516;0005524;0005737;0006936;0016459;0030016;0032982;0051015	K17455;K17456;K19326;K19346;K21761;K21877	'cogNA'	'ecsNA'
BDIVROU_0159500.t1.1	Q8W4M7^E:1.01e-25	DNA_repair_helicase_XPD	PF13307.5^E:1.1e-10	Helicase_C-terminal_domain	'signalp_coordsNA'	0061615;0000166;0003676;0003677;0004003;0004386;0005515;0005524;0005634;0006139;0006281;0006289;0006351;0006355;0006974;0008026;0016787;0016818;0032508;0046872;0051536;0051539	K11136;K11367;K11642;K11643;K14435;K15362;K20091;K20092;K21810;K18655;K18656	COG0513	3.6.4.12;3.6.4.13
BDIVROU_0159600.t1.1	Q55G81^E:2.51e-166	TFIIH_basal_transcription_factor_complex_helicase_repD_subunit	PF06777.10^E:1.5e-23	Helical_and_beta-bridge_domain	signalp_1-24	0006278;0000166;0003676;0003677;0004003;0004386;0005524;0005634;0005675;0006139;0006281;0006289;0006351;0006355;0006366;0006974;0008026;0016787;0016818;0032508;0043141;0046872;0051536;0051539	K11136;K11367;K11642;K11643;K14435;K15362;K20091;K20092;K21810;K18655;K18656;K11338;K15254;K15255;K19036;K19783	COG0513;COG0507;COG1112	3.6.4.12;3.6.4.13
BDIVROU_0159700.t1.1	Q7ZV80^E:1.16e-07	Survival_of_motor_neuron-related-splicing_factor_30	'pfam_NA'^E:'pfam_evalNA'	'pfam_prodNA'	'signalp_coordsNA'	0044211;0003723;0005634;0005681;0005737;0006397;0008380;0015030;0016607	'keggNA'	'cogNA'	'ecsNA'
BDIVROU_0159800.t1.1	Q924K2^E:2.59e-07	FAS-associated_factor_1	PF00789.19^E:2.2e-15	UBX_domain	signalp_1-31	0043066;0005634;0005635;0005737;0005829;0006915;0007253;0008219;0010942;0019901;0019904;0030155;0031072;0031334;0031625;0034098;0042176;0043130;0048471;0051059;1902043	K02581;K04734;K05872;K14214;K14242	'cogNA'	'ecsNA'
BDIVROU_0160700.t1.1	Q8VIG3^E:3.39e-13	Radial_spoke_head_1_homolog	PF02493.19^E:1e-40	MORN_repeat	'signalp_coordsNA'	0051321;0005634;0005694;0005737;0005829;0005929;0007286;0031514;0035082;0042995	'keggNA'	'cogNA'	'ecsNA'
BDIVROU_0160900.t1.1	Q810V0^E:1.30e-13	U3_small_nucleolar_ribonucleoprotein_protein_MPP10	PF04006.11^E:1.6e-33	Mpp10_protein	'signalp_coordsNA'	0003723;0005634;0005694;0005730;0005732;0006364;0010923;0030490;0030529;0032040;0034457;0042254	'keggNA'	'cogNA'	'ecsNA'
BDIVROU_0161000.t1.1	B3PL38^E:1.67e-86	Serine--tRNA_ligase	PF00587.24^E:1e-25	tRNA_synthetase_class_II_core_domain_(G_H_P_S_and_T)	signalp_1-21	0055114;0000166;0004812;0004828;0005524;0005737;0006412;0006418;0006434;0016874;0097056	K01875	COG0172	6.1.1.11
BDIVROU_0161100.t1.1	A5UNC8^E:9.09e-08	Signal_recognition_particle_19_kDa_protein	PF01922.16^E:1.6e-14	SRP19_protein	'signalp_coordsNA'	0090305;0003723;0005737;0006614;0008312;0030529;0048500	'keggNA'	'cogNA'	'ecsNA'
BDIVROU_0161201.t1.2	XP_012769946.1^E:0.0	mac/perforin_protein_2_MAC2	PF01823.18^E:5.58e-44	MAC/Perforin_domain	'signalp_coordsNA'	'goNA'	'keggNA'	'cogNA'	'ecNA'
BDIVROU_0161400.t1.1	Q8I5R7^E:3.32e-165	Proline--tRNA_ligase	PF00587.24^E:1e-22	tRNA_synthetase_class_II_core_domain_(G_H_P_S_and_T)	'signalp_coordsNA'	0016021;0000166;0002161;0004812;0004827;0005524;0005737;0006412;0006418;0006433;0016874;0017101;0106074	K01881;K14163	COG0442	6.1.1.15;6.1.1.17
BDIVROU_0161500.t1.1	Q8I5R7^E:9.43e-31	Proline--tRNA_ligase	PF04073.14^E:2e-15	Aminoacyl-tRNA_editing_domain	'signalp_coordsNA'	0016021;0000166;0002161;0004812;0004827;0005524;0005737;0006412;0006418;0006433;0016874;0017101;0106074	K01881;K14163	COG0442	6.1.1.15;6.1.1.17
BDIVROU_0161600.t1.1	P56287^E:2.22e-08	Probable_translation_initiation_factor_eIF-2B_subunit_epsilon	PF00132.23^E:9.2e-07	Bacterial_transferase_hexapeptide_(six_repeats)	'signalp_coordsNA'	0043614;0003743;0005085;0005515;0006412;0006413;0009058;0016779;0065009	K02518;K02519;K02520;K03113;K03236;K03237;K03238;K03239;K03240;K03241;K03242;K03243;K03244;K03245;K03246;K03247;K03248;K03249;K03250;K03251;K03252;K03253;K03254;K03257;K03258;K03259;K03260;K03262;K03263;K03264;K03680;K03754;K15026;K15027;K15028;K15029;K15030;K04370;K05727;K09594;K12367;K13708;K16344;K17697;K17707;K19607;K19940;K19952;K20175;K20397;K20398;K20399;K21852;K21853	COG0361;COG0532;COG0290;COG0023;COG1093;COG1601;COG0182;COG1208;COG0050;COG0231;COG1976;COG1184;COG5354;COG1196	'ecsNA'
BDIVROU_0161900.t1.1	Q55FP1^E:8.48e-07	General_transcription_factor_IIH_subunit_1	PF03909.16^E:2.7e-06	BSD_domain	'signalp_coordsNA'	0000112;0000439;0005634;0005675;0006281;0006289;0006351;0006355;0006360;0006366;0006974;0070816;0008094;0008353	K00916;K02087;K02202;K02208;K02211;K08819;K15562	COG0515	2.7.11.22;2.7.11.23
BDIVROU_0162000.t1.1	Q9JJI6^E:6.26e-12	GPI_ethanolamine_phosphate_transferase_3	'pfam_NA'^E:'pfam_evalNA'	'pfam_prodNA'	'signalp_coordsNA'	1903955;0003824;0005515;0005783;0005789;0006506;0008152;0016020;0016021;0016740;0051377	'keggNA'	'cogNA'	'ecsNA'
BDIVROU_0162100.t1.1	P41992^E:2.67e-04	Probable_geranylgeranyl_transferase_type-2_subunit_beta	PF00432.20^E:7.8e-09	Prenyltransferase_and_squalene_oxidase_repeat	'signalp_coordsNA'	0003824;0004659;0004663;0005968;0008270;0016740;0017137;0018344;0046872	K05956;K14050;K15291;K15297;K18266;K19946;K20131;K20133;K20242;K20284;K21847;K21851;K22235;K22236;K22237	'cogNA'	2.5.1.60
BDIVROU_0162500.t1.1	Q96468^E:1.58e-60	2-Cys_peroxiredoxin_BAS1_chloroplastic_(Fragment)	PF00578.20^E:4.1e-27	AhpC/TSA_family	signalp_1-38	0016798;0004601;0009507;0009536;0016209;0016491;0045454;0051920;0055114;0098869	K00430;K10788;K10789;K11188;K12550;K19511;K03398;K03386;K03564;K11065;K11185;K11186;K11187;K13279	COG2242;COG0450;COG1225;COG2077	1.11.1.7;1.11.2.2;1.11.1.15;3.1.1.-;1.-.-.-
BDIVROU_0162600.t1.1	Q27774^E:9.63e-25	Peptidyl-prolyl_cis-trans_isomerase_B	PF00160.20^E:1.8e-22	Cyclophilin_type_peptidyl-prolyl_cis-trans_isomerase/CLD	'signalp_coordsNA'	0055114;0000413;0003755;0005783;0005788;0006457;0016853	K01802;K03767;K03768;K03769;K03770;K03771;K03772;K03773;K03774;K03775;K05864;K07533;K09563;K09564;K09565;K09566;K09567;K10598;K12733;K12734;K12735;K12736;K12737;K12738;K12739;K14826;K03079;K03082	COG0652;COG0760;COG0545;COG1047;COG3623	5.2.1.8;5.1.3.22;5.-.-.-
BDIVROU_0162700.t1.1	Q5RCU3^E:2.05e-21	N-acyl-phosphatidylethanolamine-hydrolyzing_phospholipase_D	PF12706.6^E:1.4e-12	Beta-lactamase_superfamily_domain	signalp_1-15	0016592;0006629;0008270;0009395;0016020;0016042;0016787;0046872;0070290;0102200	'keggNA'	'cogNA'	'ecsNA'
BDIVROU_0162800.t1.1	Q9LY99^E:8.75e-32	Prohibitin-5_mitochondrial	PF01145.24^E:9.7e-12	SPFH_domain_/_Band_7_family	signalp_1-34	0016021;0005739;0005743;0016020	'keggNA'	'cogNA'	'ecsNA'
BDIVROU_0162900.t1.1	Q5E9K0^E:1.12e-46	Proteasome_subunit_beta_type-2	PF00227.25^E:4.5e-34	Proteasome_subunit	signalp_1-10	0004674;0000502;0004175;0004298;0005634;0005654;0005737;0005839;0006508;0008233;0016787;0019774;0051603	'keggNA'	'cogNA'	'ecsNA'
BDIVROU_0163100.t1.1	'spNA'^E:'sp_evalNA'	'sp_prodNA'	PF14559.5^E:7.7e-09	Tetratricopeptide_repeat	'signalp_coordsNA'	'goNA'	'keggNA'	'cogNA'	'ecNA'
BDIVROU_0163200.t1.1	P91240^E:1.02e-05	Signal_recognition_particle_subunit_SRP72	PF08492.11^E:1.1e-09	SRP72_RNA-binding_domain	'signalp_coordsNA'	0016021;0005737;0005786;0006614;0006616;0008312;0030529;0048500	'keggNA'	'cogNA'	'ecsNA'
BDIVROU_0163300.t1.1	O04716^E:5.69e-105	DNA_mismatch_repair_protein_MSH6	PF00488.20^E:1.3e-57	MutS_domain_V	'signalp_coordsNA'	0000166;0000404;0003677;0005515;0005524;0005634;0006281;0006298;0006974;0008094;0030983;0032300;0043570	'keggNA'	'cogNA'	'ecsNA'
BDIVROU_0163400.t1.1	Q8S1Z1^E:1.58e-11	Probable_U3_small_nucleolar_RNA-associated_protein_11	PF03998.12^E:2.5e-27	Utp11_protein	'signalp_coordsNA'	0090502;0005634;0005730;0006364;0009561;0032040;0042274	'keggNA'	'cogNA'	'ecsNA'
BDIVROU_0163600.t1.1	Q84WK5^E:1.41e-05	Protein_GID8_homolog	PF10607.8^E:6.7e-07	CTLH/CRA_C-terminal_to_LisH_motif_domain	'signalp_coordsNA'	0052689;0005515;0005737	'keggNA'	'cogNA'	'ecsNA'
BDIVROU_0163700.t1.1	Q9HE11^E:1.63e-06	U3_small_nucleolar_RNA-associated_protein_5	PF04003.11^E:4.5e-16	Dip2/Utp12_Family	'signalp_coordsNA'	0005634;0005730;0006351;0006364;0030490;0030515;0030529;0032040;0034455;0042254	'keggNA'	'cogNA'	'ecsNA'
BDIVROU_0163800.t1.1	B1X0N5^E:1.57e-13	Arginine--tRNA_ligase	PF05746.14^E:5.8e-19	DALR_anticodon_binding_domain	'signalp_coordsNA'	0016021;0000166;0004812;0004814;0005524;0005737;0006412;0006418;0006420;0016874	K01887	COG0018	6.1.1.19
BDIVROU_0163900.t1.1	Q8DKN4^E:1.90e-24	Arginine--tRNA_ligase	PF00750.18^E:4.1e-31	tRNA_synthetases_class_I_(R)	'signalp_coordsNA'	0016021;0000166;0004812;0004814;0005524;0005737;0006412;0006418;0006420;0016874	K01887	COG0018	6.1.1.19
BDIVROU_0164000.t1.1	Q9D0I8^E:2.89e-55	mRNA_turnover_protein_4_homolog	PF00466.19^E:2.6e-09	Ribosomal_protein_L10	'signalp_coordsNA'	0016567;0000027;0000956;0003723;0005622;0005634;0005730;0005737;0006364;0042254	'keggNA'	'cogNA'	'ecsNA'
BDIVROU_0164100.t1.1	O43290^E:3.05e-06	U4/U6.U5_tri-snRNP-associated_protein_1	PF03343.12^E:6.1e-58	SART-1_family	'signalp_coordsNA'	0000398;0000481;0005515;0005634;0005681;0006397;0008380;0045292;0046540	'keggNA'	'cogNA'	'ecsNA'
BDIVROU_0164200.t1.1	Q9S752^E:4.35e-07	Probable_E3_ubiquitin-protein_ligase_LOG2	PF13920.5^E:4.6e-13	Zinc_finger_C3HC4_type_(RING_finger)	'signalp_coordsNA'	0071897;0005515;0005886;0016020;0016567;0016740;0046872;0080144	K10999	'cogNA'	2.4.1.12
BDIVROU_0164400.t1.1	Q9LZQ9^E:0.0	Probable_pre-mRNA-splicing_factor_ATP-dependent_RNA_helicase_DEAH2	PF04408.22^E:1.5e-20	Helicase_associated_domain_(HA2)	'signalp_coordsNA'	0090305;0000166;0003676;0003723;0004004;0004386;0005524;0005681;0005737;0006396;0006397;0008380;0016787	K03732;K05590;K05591;K05592;K11594;K12823;K12858;K13025;K13026;K13131;K13179;K13181;K14433;K14805;K14806;K14807;K14808;K14809;K14810;K14811;K16911;K17043;K17675;K17678;K17679;K18692;K18994;K18995;K19466;K20096;K20099;K20101;K21869	COG0513	3.6.4.13
BDIVROU_0164800.t1.1	Q55BZ4^E:3.44e-78	Ethanolamine-phosphate_cytidylyltransferase	PF01467.25^E:4.5e-37	Cytidylyltransferase-like	signalp_1-11	0016021;0003824;0004306;0006629;0006646;0008654;0009058;0016740;0016779	K00967	COG0615	2.7.7.14
BDIVROU_0164900.t1.1	P53397^E:9.43e-17	N-glycosylase/DNA_lyase	PF00730.24^E:1.4e-07	HhH-GPD_superfamily_base_excision_DNA_repair_protein	'signalp_coordsNA'	0003684;0003824;0003906;0005634;0006281;0006284;0006289;0006974;0008152;0008534;0016787;0016798;0016829;0034039;0070987;0140078;0140080	K01741;K10765;K10771;K10772;K10773;K13295;K01248;K03660;K10563;K02288;K02619;K03342;K18482	COG0177;COG0122;COG0266;COG1413;COG0115;COG0147	4.2.99.18;1.14.11.-;3.2.2.23;3.2.2.-;4.4.1.32;4.1.3.38;2.6.1.85
BDIVROU_0165000.t1.1	'spNA'^E:'sp_evalNA'	'sp_prodNA'	PF00847.19^E:1.5e-09	AP2_domain	'signalp_coordsNA'	'goNA'	'keggNA'	'cogNA'	'ecNA'
BDIVROU_0165100.t1.1	Q9H270^E:1.59e-34	Vacuolar_protein_sorting-associated_protein_11_homolog	PF17122.4^E:1.1e-06	Zinc-finger	signalp_1-10	0000166;0005515;0005764;0005765;0005768;0005769;0005776;0006886;0006904;0006914;0007032;0007040;0015031;0016020;0016192;0019904;0030136;0030674;0031410;0031902;0035542;0046872	'keggNA'	'cogNA'	'ecsNA'
BDIVROU_0165301.t1.2	GBE62215.1^E:0.0	spherical_body_protein_3_SPB3	PF04385.14^E:2.65e-03	Domain_of_unknown_function_DUF529	signalp_1-32	'goNA'	'keggNA'	'cogNA'	'ecNA'
BDIVROU_0165400.t1.1	P34580^E:2.64e-71	Putative_ATP-dependent_RNA_helicase_T26G10.1	PF00270.28^E:3.3e-41	DEAD/DEAH_box_helicase	'signalp_coordsNA'	0031410;0000166;0003676;0003723;0004004;0004386;0005524;0005634;0005730;0005737;0006364;0010501;0016787;0042254	K03732;K05590;K05591;K05592;K11594;K12823;K12858;K13025;K13026;K13131;K13179;K13181;K14433;K14805;K14806;K14807;K14808;K14809;K14810;K14811;K16911;K17043;K17675;K17678;K17679;K18692;K18994;K18995;K19466;K20096;K20099;K20101;K21869	COG0513	3.6.4.13
BDIVROU_0165500.t1.2	ORM40303.1^E:0.0	cAMP-dependent_protein_kinase_cAMP-PKA	PF00069.24^E:1.55e-80	Protein_kinase_domain	'signalp_coordsNA'	0000166;0001525;0001935;0004672;0004674;0005515;0005524;0005634;0005737;0006468;0007155;0007275;0016301;0016310;0016740;0030154	K00870	COG0515	2.7.1.37
BDIVROU_0165600.t1.1	A6SUL1^E:1.84e-33	Glycerol_kinase	PF02782.15^E:2.1e-29	FGGY_family_of_carbohydrate_kinases_C-terminal_domain	'signalp_coordsNA'	0008080;0000166;0004370;0005524;0005975;0006071;0006072;0016301;0016310;0016740;0016773;0019563	K00864;K19583	COG0554	2.7.1.30
BDIVROU_0166300.t1.1	Q5TEA6^E:1.56e-16	Protein_sel-1_homolog_2	PF08238.11^E:5e-24	Sel1_repeat	'signalp_coordsNA'	0016020;0016021	'keggNA'	'cogNA'	'ecsNA'
BDIVROU_0166800.t1.1	Q6NWW5^E:1.05e-39	Kinesin-like_protein_KIF24	PF00225.22^E:3.3e-32	Kinesin_motor_domain	'signalp_coordsNA'	0046872;0000166;0003777;0005524;0005737;0005814;0005856;0005871;0005874;0007018;0007019;0008017;0016887;0030030;0042802;0043234;0060271	K06227;K10392;K10393;K10394;K10395;K10396;K10397;K10398;K10399;K10400;K10401;K10402;K10403;K10404;K10405;K10406;K10407;K17387;K17914;K17915;K17916;K18627;K18806;K20196;K20197;K20198;K07374;K07375;K10389;K10390;K10391	'cogNA'	'ecsNA'
BDIVROU_0166900.t1.1	Q6P8M1^E:1.80e-12	Putative_deoxyribonuclease_TATDN1	PF01026.20^E:5.4e-05	TatD_related_DNase	'signalp_coordsNA'	0016787;0004518;0004536;0005634;0005654;0006308;0016788;0016888;0046872;0090305	'keggNA'	'cogNA'	'ecsNA'
BDIVROU_0167300.t1.1	P22314^E:5.54e-33	Ubiquitin-like_modifier-activating_enzyme_1	PF00899.20^E:1.7e-34	ThiF_family	'signalp_coordsNA'	0090729;0000166;0004839;0005515;0005524;0005634;0005737;0005739;0006464;0006511;0008641;0016567;0016874	'keggNA'	'cogNA'	'ecsNA'
BDIVROU_0167500.t1.1	Q29504^E:1.99e-37	Ubiquitin-like_modifier-activating_enzyme_1	PF16190.4^E:1.2e-21	Ubiquitin-activating_enzyme_E1_FCCH_domain	'signalp_coordsNA'	0070936;0000166;0004839;0005524;0005634;0005737;0005739;0006464;0008641;0016567;0016874	'keggNA'	'cogNA'	'ecsNA'
BDIVROU_0167700.t1.1	P30085^E:6.07e-37	UMP-CMP_kinase	PF00406.21^E:5.5e-20	Adenylate_kinase	'signalp_coordsNA'	0000166;0004127;0004550;0005524;0005634;0005737;0006139;0006207;0006221;0006222;0009041;0016301;0016310;0016740;0019205;0046940	K13800;K13809;K00940;K18533;K09903	COG0563;COG0105;COG0528	2.7.4.-;2.7.4.14;2.7.4.6;2.7.4.3;2.7.4.22
BDIVROU_0167900.t1.1	Q5ZJ17^E:2.15e-20	Rab_GTPase-activating_protein_1-like	PF00566.17^E:1.1e-41	Rab-GTPase-TBC_domain	'signalp_coordsNA'	0070412;0005096;0005622;0005768;0005769;0005794;0006886;0006897;0007049;0012505;0015031;0017137;0031338;0043547;0090630	K04501;K21433;K04352;K05732;K07524;K08013;K08052;K08053;K08773;K12367;K12380;K12480;K13708;K13709;K13736;K15837;K15838;K15839;K17630;K17631;K17632;K17633;K17634;K17697;K17700;K17701;K17702;K17703;K17708;K17902;K17933;K18154;K18341;K18469;K18470;K19839;K19840;K19844;K19845;K19944;K19945;K19951;K19953;K20071;K20122;K20130;K20133;K20134;K20165;K20166;K20167;K20168;K20176;K20242;K20284;K20315;K20360;…	COG5422;COG5210	'ecsNA'
BDIVROU_0168200.t1.1	O15865^E:8.55e-73	Calcium-dependent_protein_kinase_2	PF00069.24^E:2.1e-62	Protein_kinase_domain	'signalp_coordsNA'	0009073;0000166;0004672;0004674;0005509;0005524;0006468;0016301;0016310;0016740;0046872	K00870	COG0515	2.7.1.37
BDIVROU_0168300.t1.1	'spNA'^E:'sp_evalNA'	'sp_prodNA'	PF05700.10^E:6e-05	Breast_carcinoma_amplified_sequence_2_(BCAS2)	'signalp_coordsNA'	'goNA'	'keggNA'	'cogNA'	'ecNA'
BDIVROU_0168400.t1.1	O82221^E:8.87e-27	Probable_small_nuclear_ribonucleoprotein_G	PF01423.21^E:8.6e-19	LSM_domain	'signalp_coordsNA'	0000387;0000398;0003723;0005634;0005681;0005682;0005685;0005686;0005687;0005689;0006397;0008380;0030529;0034719;0043186;0071004;0071011;0071013;0097526	'keggNA'	'cogNA'	'ecsNA'
BDIVROU_0168500.t1.1	'spNA'^E:'sp_evalNA'	'sp_prodNA'	PF00847.19^E:0.00078	AP2_domain	'signalp_coordsNA'	'goNA'	'keggNA'	'cogNA'	'ecNA'
BDIVROU_0168600.t1.1	Q4PE39^E:0.0	Protein_transport_protein_SEC23	PF04811.14^E:6.1e-51	Sec23/Sec24_trunk_domain	'signalp_coordsNA'	0019706;0000139;0005737;0005783;0005789;0005794;0006886;0006888;0008270;0012507;0015031;0016020;0016192;0030127;0031410;0046872;0090114	K16675;K18932;K20003;K20027;K20028;K20029;K20030;K20031;K20032	COG5273	2.3.1.225
BDIVROU_0168700.t1.1	P0CR38^E:6.80e-37	Protein_transport_protein_SEC23	PF04810.14^E:2.3e-15	Sec23/Sec24_zinc_finger	signalp_1-23	0055114;0000139;0005737;0005783;0005789;0005794;0006886;0006888;0008270;0012507;0015031;0016020;0016192;0030127;0031410;0046872;0090114	'keggNA'	'cogNA'	'ecsNA'
BDIVROU_0168800.t1.1	Q9Y7T6^E:6.07e-07	Dolichol_kinase_sec59	'pfam_NA'^E:'pfam_evalNA'	'pfam_prodNA'	'signalp_coordsNA'	1990316;0004168;0005783;0005789;0006486;0006487;0016020;0016021;0016301;0016310;0016740;0030176;0043048	K00902	COG0170	2.7.1.108
BDIVROU_0169000.t1.1	'spNA'^E:'sp_evalNA'	'sp_prodNA'	PF09824.8^E:0.0002	ArsR_transcriptional_regulator	'signalp_coordsNA'	'goNA'	'keggNA'	'cogNA'	'ecNA'
BDIVROU_0169300.t1.1	P72943^E:6.17e-14	Probable_ribosomal_RNA_small_subunit_methyltransferase_B	PF17125.4^E:9e-06	N-terminal_domain_of_16S_rRNA_methyltransferase_RsmF	'signalp_coordsNA'	0055085;0003723;0005737;0005829;0006355;0006364;0008168;0008649;0009383;0016740;0032259;0042254;0070475	K03500;K06969;K11392;K21970	COG0144;COG1092	2.1.1.176;2.1.1.191;2.1.1.178
BDIVROU_0169400.t1.1	O16991^E:8.55e-33	Transcription_initiation_factor_IIB	PF08271.11^E:9.8e-09	TFIIB_zinc-binding	'signalp_coordsNA'	0050911;0005634;0006351;0006355;0017025;0046872;0070897	'keggNA'	'cogNA'	'ecsNA'
BDIVROU_0169500.t1.1	Q9LT08^E:2.26e-101	26S_proteasome_non-ATPase_regulatory_subunit_14_homolog	PF01398.20^E:1.6e-17	JAB1/Mov34/MPN/PAD-1_ubiquitin_protease	'signalp_coordsNA'	0016192;0000502;0006508;0008233;0008237;0016787;0046872;0061578;0070536	K20004	'cogNA'	'ecsNA'
BDIVROU_0169600.t1.1	Q5FWF4^E:4.17e-53	DNA_annealing_helicase_and_endonuclease_ZRANB3	PF00271.30^E:8.1e-15	Helicase_conserved_C-terminal_domain	'signalp_coordsNA'	0046872;0000166;0000733;0003676;0003824;0004386;0004518;0004519;0005515;0005524;0005634;0005694;0006281;0006974;0008152;0016787;0090305	K01173;K15049;K15050;K15051	COG1864	'ecsNA'
BDIVROU_0169700.t2.1	Q6NZP1^E:1.80e-105	DNA_annealing_helicase_and_endonuclease_ZRANB3	PF00176.22^E:1.5e-25	SNF2_family_N-terminal_domain	'signalp_coordsNA'	0016310;0000166;0000733;0003676;0003824;0004386;0004518;0004519;0004520;0005524;0005634;0005694;0006281;0006974;0008152;0009411;0016787;0031297;0036292;0036310;0043596;0045910;0046872;0048478;0070530;0090305;0003678	K01173;K15049;K15050;K15051;K19946;K20775;K20779;K20805;K02314	COG1864;COG0305	2.3.2.27;3.6.4.12
BDIVROU_0169800.t1.1	Q99JW1^E:1.21e-37	Protein_ABHD17A	PF12146.7^E:1.7e-12	Serine_aminopeptidase_S33	'signalp_coordsNA'	0070859;0002084;0005576;0005886;0008474;0010008;0014069;0016020;0016787;0018345;0055038;0072657;1902817;1905668	K10999;K01074	'cogNA'	2.4.1.12;3.1.2.22
BDIVROU_0169900.t1.1	Q55GN6^E:2.24e-41	Probable_phosphatidylinositol_phosphate_kinase_DDB_G0267588	PF01504.17^E:2e-74	Phosphatidylinositol-4-phosphate_5-Kinase	'signalp_coordsNA'	0000166;0005524;0016301;0016307;0016310;0016740;0046488;0046854	'keggNA'	'cogNA'	'ecsNA'
BDIVROU_0170200.t1.1	Q9FJ79^E:1.12e-149	DNA_topoisomerase_1_beta	PF01028.19^E:5.9e-105	Eukaryotic_DNA_topoisomerase_I_catalytic_core	'signalp_coordsNA'	0103095;0003677;0003916;0003917;0005634;0005694;0005730;0006260;0006265;0006338;0007059;0016853;0031298	K01862;K03163;K03165;K03168;K03169;K03079;K03082	COG3569;COG0550;COG0551;COG1754;COG3623	5.99.1.2;5.1.3.22;5.-.-.-
BDIVROU_0170400.t1.1	B0UAV0^E:5.07e-41	Ubiquinone_biosynthesis_O-methyltransferase	PF13489.5^E:4.4e-22	Methyltransferase_domain	'signalp_coordsNA'	0016021;0006744;0008152;0008168;0008425;0008689;0016740;0032259	K03183;K06127	COG2226	2.1.1.163;2.1.1.201
BDIVROU_0170500.t1.1	Q28ID3^E:1.21e-20	Glutaredoxin-3	PF00462.23^E:4.6e-15	Glutaredoxin	'signalp_coordsNA'	0030117;0005737;0005829;0009055;0015035;0022900;0044571;0045454;0046872;0051536;0055114;0097428	'keggNA'	'cogNA'	'ecsNA'
BDIVROU_0170900.t1.1	B4RZM6^E:4.03e-67	23-bisphosphoglycerate-dependent_phosphoglycerate_mutase	PF00300.21^E:5.7e-19	Histidine_phosphatase_superfamily_(branch_1)	signalp_1-24	0030529;0003824;0004619;0006094;0006096;0008152;0016853;0016868	K01834;K15634;K15635;K03079;K03082	COG0588;COG0406;COG3635;COG3623	5.4.2.11;5.4.2.12;5.1.3.22;5.-.-.-
BDIVROU_0171000.t1.1	Q6C3J2^E:2.08e-10	Spindle_assembly_checkpoint_kinase	'pfam_NA'^E:'pfam_evalNA'	'pfam_prodNA'	'signalp_coordsNA'	0042254;0000070;0000166;0000775;0000776;0000777;0000778;0000780;0000784;0000939;0004672;0004674;0005524;0005634;0005694;0005737;0005819;0005856;0005876;0006468;0007049;0007052;0007059;0007094;0010971;0016301;0016310;0016740;0031670;0032133;0032465;0033316;0034501;0034503;0035174;0035175;0035404;0043987;0051233;0051316;0072687;0090267;0090699;0098783;0120110;1902412;1903380;1905824;1990023;1990385…	K00870	COG0515	2.7.1.37
BDIVROU_0171100.t1.1	O88445^E:3.75e-30	Aurora_kinase_C	PF00069.24^E:6e-40	Protein_kinase_domain	'signalp_coordsNA'	1904322;0000166;0000775;0000780;0000793;0000910;0004672;0004674;0004712;0005524;0005634;0005694;0005737;0005819;0005856;0005876;0006468;0007049;0007052;0007283;0016301;0016310;0016740;0030496;0031616;0032133;0032465;0035174;0035404;0048599;0051233;0051255;0051301;0051321	K00870;K02559;K02831;K08866;K08886	COG0515	2.7.1.37;2.7.12.1;2.7.11.-;2.7.10.2;2.7.11.1
BDIVROU_0171200.t1.1	Q8TDN4^E:1.22e-05	CDK5_and_ABL1_enzyme_substrate_1	PF00134.22^E:6.9e-07	Cyclin_N-terminal_domain	'signalp_coordsNA'	0071805;0005515;0005634;0005737;0007049;0007399;0051301;0051726	'keggNA'	'cogNA'	'ecsNA'
BDIVROU_0171300.t2.1	Q8TDN4^E:2.36e-04	CDK5_and_ABL1_enzyme_substrate_1	PF00134.22^E:5e-06	Cyclin_N-terminal_domain	'signalp_coordsNA'	0071805;0005515;0005634;0005737;0007049;0007399;0051301;0051726	'keggNA'	'cogNA'	'ecsNA'
BDIVROU_0171500.t1.1	P32909^E:9.96e-05	Protein_SMY2	PF02213.15^E:5.2e-12	GYF_domain	'signalp_coordsNA'	0051301;0005737;0006888	'keggNA'	'cogNA'	'ecsNA'
BDIVROU_0171700.t3.1	P32909^E:9.60e-05	Protein_SMY2	PF02213.15^E:3.8e-12	GYF_domain	'signalp_coordsNA'	0051301;0005737;0006888	'keggNA'	'cogNA'	'ecsNA'
BDIVROU_0171900.t1.1	Q6R8G2^E:1.39e-24	Phosphate_transporter_PHO1_homolog_8	PF03124.13^E:1.6e-59	EXS_family	'signalp_coordsNA'	0016021;0005802;0005886;0006817;0016020	K10999	'cogNA'	2.4.1.12
BDIVROU_0172100.t1.1	Q10251^E:0.0	Eukaryotic_translation_initiation_factor_5B	PF00009.26^E:8.2e-32	Elongation_factor_Tu_GTP_binding_domain	signalp_1-24	0000166;0002183;0003743;0003924;0005525;0005737;0006412;0006413;0016787;0033290;0046872	K02518;K02519;K02520;K03113;K03236;K03237;K03238;K03239;K03240;K03241;K03242;K03243;K03244;K03245;K03246;K03247;K03248;K03249;K03250;K03251;K03252;K03253;K03254;K03257;K03258;K03259;K03260;K03262;K03263;K03264;K03680;K03754;K15026;K15027;K15028;K15029;K15030;K03864	COG0361;COG0532;COG0290;COG0023;COG1093;COG1601;COG0182;COG1208;COG0050;COG0231;COG1976;COG1184;COG5354	3.6.5.2
BDIVROU_0172300.t1.1	'spNA'^E:'sp_evalNA'	'sp_prodNA'	PF00583.24^E:7.4e-11	Acetyltransferase_(GNAT)_family	'signalp_coordsNA'	'goNA'	'keggNA'	'cogNA'	'ecNA'
BDIVROU_0172400.t1.1	Q0WMV8^E:4.39e-64	PHD_finger-like_domain-containing_protein_5B	PF03660.13^E:4.1e-50	PHF5-like_protein	'signalp_coordsNA'	0055085;0000398;0005686;0005689;0071011;0071013	'keggNA'	'cogNA'	'ecsNA'
BDIVROU_0172500.t1.1	Q8W4K1^E:1.08e-14	tRNA_wybutosine-synthesizing_protein_2/3/4	PF02676.13^E:2e-38	Methyltransferase_TYW3	signalp_1-10	0003824;0008033;0008152;0008168;0016740;0031591;0032259;0102522	'keggNA'	'cogNA'	'ecsNA'
BDIVROU_0172600.t1.1	Q9NJU9^E:4.98e-45	Calcium-dependent_protein_kinase_3	PF00069.24^E:1e-46	Protein_kinase_domain	'signalp_coordsNA'	0008484;0000166;0004672;0004674;0004683;0005509;0005516;0005524;0005634;0005737;0006468;0007275;0009931;0016301;0016310;0016740;0018105;0030154;0035556;0046777;0046872	K00870;K00908;K04515;K05869;K07359;K08794	COG0515	2.7.1.37;2.7.11.17
BDIVROU_0172700.t1.1	Q9SMV6^E:0.0	Protein_EXPORTIN_1A	PF08767.10^E:5.5e-116	CRM1_C_terminal	'signalp_coordsNA'	0071013;0000055;0000056;0005049;0005515;0005634;0005643;0006886;0007275;0008536;0009553;0009555;0009846;0009860;0015031;0016020;0031965;0046825;0051028	K18460;K12172;K15304;K15306;K18755;K20221;K20222;K20223;K20224	COG5215;COG5656	'ecsNA'
BDIVROU_0172900.t1.1	P18759^E:9.07e-23	Vesicular-fusion_protein_SEC18	'pfam_NA'^E:'pfam_evalNA'	'pfam_prodNA'	'signalp_coordsNA'	0007015;0000166;0005524;0005737;0005773;0005794;0005886;0015031;0016192	K10999	'cogNA'	2.4.1.12
BDIVROU_0173000.t1.1	Q9M0Y8^E:1.63e-125	Vesicle-fusing_ATPase	PF00004.28^E:3.1e-38	ATPase_family_associated_with_various_cellular_activities_(AAA)	'signalp_coordsNA'	0046872;0000166;0005515;0005524;0005737;0015031;0016192;0016787	'keggNA'	'cogNA'	'ecsNA'
BDIVROU_0173100.t1.1	A6U5U0^E:1.07e-35	Dihydroorotate_dehydrogenase_(quinone)	PF01180.20^E:2.2e-34	Dihydroorotate_dehydrogenase	'signalp_coordsNA'	0055085;0003824;0004152;0005737;0005886;0006207;0006221;0016020;0016491;0016627;0044205;0055114	K00254;K10999;K03398	COG2242	1.3.5.2;2.4.1.12;1.-.-.-
BDIVROU_0173200.t1.1	Q28DH9^E:4.77e-14	Centrosomal_protein_of_76_kDa	PF00168.29^E:1.2e-12	C2_domain	'signalp_coordsNA'	0046872;0005737;0005814;0005815;0005856;0046599	'keggNA'	'cogNA'	'ecsNA'
BDIVROU_0173300.t2.1	Q28DH9^E:2.58e-14	Centrosomal_protein_of_76_kDa	PF00168.29^E:2.5e-06	C2_domain	'signalp_coordsNA'	0046872;0005737;0005814;0005815;0005856;0046599	'keggNA'	'cogNA'	'ecsNA'
BDIVROU_0173400.t1.1	O16129^E:4.08e-45	Probable_phenylalanine--tRNA_ligase_mitochondrial	PF01409.19^E:1.2e-20	tRNA_synthetases_class_II_core_domain_(F)	'signalp_coordsNA'	0005634;0000049;0000166;0004812;0004826;0005524;0005737;0005739;0005759;0006412;0006432;0008033;0016874;0043039	K01888;K01889;K01890	COG0016;COG0072	6.1.1.20
BDIVROU_0173500.t1.1	Q8EUM4^E:7.23e-21	Chaperone_protein_DnaJ	PF00226.30^E:4.5e-23	DnaJ_domain	'signalp_coordsNA'	0035335;0005524;0005737;0006260;0006457;0009408;0031072;0046872;0051082	'keggNA'	'cogNA'	'ecsNA'
BDIVROU_0173601.t1.2	ORM40882.1^E:2e-153	mac/perforin_protein_4_MAC4	PF01823.18^E:9.64e-32	MAC/Perforin_domain	signalp_1-22	'goNA'	'keggNA'	'cogNA'	'ecNA'
BDIVROU_0173700.t1.1	Q8IZH2^E:1.50e-99	5'-3'_exoribonuclease_1	PF03159.17^E:4.4e-84	XRN_5'-3'_exonuclease_N-terminus	signalp_1-26	0000932;0000956;0002151;0003676;0003677;0003723;0004518;0004527;0004534;0005515;0005634;0005737;0008409;0016787;0017148;0030425;0032211;0033574;0043025;0045202;0051880;0070034;0071409;0090503;1905795	K20553;K15341;K15363	'cogNA'	3.1.13.-;3.1.-.-;3.1.21.-;3.1.4.1
BDIVROU_0173900.t1.1	'spNA'^E:'sp_evalNA'	'sp_prodNA'	PF00847.19^E:2.1e-10	AP2_domain	'signalp_coordsNA'	'goNA'	'keggNA'	'cogNA'	'ecNA'
BDIVROU_0174000.t1.1	Q9UU76^E:6.22e-18	Pumilio_homology_domain_family_member_6	PF08144.10^E:8.6e-07	CPL_(NUC119)_domain	'signalp_coordsNA'	0071004;0000900;0003723;0003729;0003730;0005634;0005730;0006417;0017148;0042273	K13197;K17391;K17392;K17943;K19539	COG5099	'ecsNA'
BDIVROU_0174100.t1.1	Q54RM2^E:1.51e-08	Origin_recognition_complex_subunit_1	'pfam_NA'^E:'pfam_evalNA'	'pfam_prodNA'	'signalp_coordsNA'	0000166;0003677;0005524;0005634;0006260	'keggNA'	'cogNA'	'ecsNA'
BDIVROU_0174300.t1.1	A4SFS4^E:9.69e-05	4-diphosphocytidyl-2-C-methyl-D-erythritol_kinase	'pfam_NA'^E:'pfam_evalNA'	'pfam_prodNA'	'signalp_coordsNA'	0016810;0000166;0005524;0008299;0016114;0016301;0016310;0016740;0019288;0050515	'keggNA'	'cogNA'	'ecsNA'
BDIVROU_0174400.t1.1	B1XIH9^E:2.94e-13	50S_ribosomal_protein_L28	PF00830.18^E:1.1e-13	Ribosomal_L28_family	'signalp_coordsNA'	0016021;0003735;0005622;0005840;0006412;0030529	'keggNA'	'cogNA'	'ecsNA'
BDIVROU_0174700.t1.1	O24473^E:3.88e-10	Eukaryotic_translation_initiation_factor_2_subunit_beta	'pfam_NA'^E:'pfam_evalNA'	'pfam_prodNA'	signalp_1-10	0016021;0003743;0006412;0006413;0046872	K02518;K02519;K02520;K03113;K03236;K03237;K03238;K03239;K03240;K03241;K03242;K03243;K03244;K03245;K03246;K03247;K03248;K03249;K03250;K03251;K03252;K03253;K03254;K03257;K03258;K03259;K03260;K03262;K03263;K03264;K03680;K03754;K15026;K15027;K15028;K15029;K15030	COG0361;COG0532;COG0290;COG0023;COG1093;COG1601;COG0182;COG1208;COG0050;COG0231;COG1976;COG1184;COG5354	'ecsNA'
BDIVROU_0174800.t1.1	Q7JWR9^E:1.88e-13	Zinc_finger_CCCH_domain-containing_protein_15_homolog	PF16543.4^E:4.7e-10	DRG_Family_Regulatory_Proteins_Tma46	'signalp_coordsNA'	0046872	'keggNA'	'cogNA'	'ecsNA'
BDIVROU_0174900.t1.1	O95453^E:1.43e-17	Poly(A)-specific_ribonuclease_PARN	PF04857.19^E:8e-38	CAF1_family_ribonuclease	'signalp_coordsNA'	0071333;0000184;0003676;0003723;0004518;0004527;0004535;0005515;0005634;0005730;0005737;0006402;0016787;0019901;0046872;0070034	K01148;K12571;K12603;K18764;K19612	COG5239	3.1.13.4;3.1.4.-
BDIVROU_0175000.t2.1	O95453^E:7.47e-30	Poly(A)-specific_ribonuclease_PARN	PF04857.19^E:1.4e-74	CAF1_family_ribonuclease	signalp_1-10	0071333;0000184;0003676;0003723;0004518;0004527;0004535;0005515;0005634;0005730;0005737;0006402;0016787;0019901;0046872;0070034	K01148;K12571;K12603;K18764;K19612	COG5239	3.1.13.4;3.1.4.-
BDIVROU_0175100.t3.1	P69341^E:6.89e-24	Poly(A)-specific_ribonuclease_PARN	PF04857.19^E:2.5e-67	CAF1_family_ribonuclease	signalp_1-10	0055085;0000184;0003676;0003723;0004518;0004527;0004535;0005634;0005737;0006402;0016787;0019901;0032212;0043169;0046872;0051973;0090503;0090669;0110008;1904872	K01148;K12571;K12603;K18764;K19612	COG5239	3.1.13.4;3.1.4.-
BDIVROU_0175200.t4.1	O95453^E:1.95e-25	Poly(A)-specific_ribonuclease_PARN	PF04857.19^E:3e-58	CAF1_family_ribonuclease	'signalp_coordsNA'	0071333;0000184;0003676;0003723;0004518;0004527;0004535;0005515;0005634;0005730;0005737;0006402;0016787;0019901;0046872;0070034	K01148;K12571;K12603;K18764;K19612	COG5239	3.1.13.4;3.1.4.-
BDIVROU_0175300.t1.1	Q9UGJ1^E:7.96e-22	Gamma-tubulin_complex_component_4	PF04130.12^E:2.1e-38	Spc97_/_Spc98_family	signalp_1-18	0000226;0000922;0000923;0000930;0005200;0005515;0005737;0005815;0005856;0005874;0007020;0031122;0043015;0051298;0051321;0051415;0090307;0005816;0051011	K07374;K07375;K10389;K10390;K10391;K18266	'cogNA'	'ecsNA'
BDIVROU_0175400.t1.1	Q9D4F8^E:1.12e-07	Gamma-tubulin_complex_component_4	PF04130.12^E:1.6e-13	Spc97_/_Spc98_family	signalp_1-46	0000226;0000922;0000923;0000930;0005200;0005737;0005813;0005815;0005856;0005874;0007020;0016020;0031122;0043015;0051298;0051321;0051415;0055037;0090307;0005816;0051011	K07374;K07375;K10389;K10390;K10391;K18266	'cogNA'	'ecsNA'
BDIVROU_0175500.t1.1	'spNA'^E:'sp_evalNA'	'sp_prodNA'	PF07690.15^E:0.00027	Major_Facilitator_Superfamily	'signalp_coordsNA'	'goNA'	'keggNA'	'cogNA'	'ecNA'
BDIVROU_0175700.t1.1	'spNA'^E:'sp_evalNA'	'sp_prodNA'	PF00787.23^E:0.00071	PX_domain	'signalp_coordsNA'	'goNA'	'keggNA'	'cogNA'	'ecNA'
BDIVROU_0175800.t1.1	Q54ED4^E:1.23e-46	Glutamate-rich_WD_repeat-containing_protein_1	PF12265.7^E:3.9e-16	Histone-binding_protein_RBBP4_or_subunit_C_of_CAF1_complex	'signalp_coordsNA'	0051082;0005634;0005730	'keggNA'	'cogNA'	'ecsNA'
BDIVROU_0176000.t1.1	'spNA'^E:'sp_evalNA'	'sp_prodNA'	PF08217.10^E:1.8e-07	Fungal_domain_of_unknown_function_(DUF1712)	'signalp_coordsNA'	'goNA'	'keggNA'	'cogNA'	'ecNA'
BDIVROU_0176100.t1.1	Q9LT31^E:1.15e-08	Vacuolar_protein_sorting-associated_protein_9A	PF02204.17^E:0.00023	Vacuolar_sorting_protein_9_(VPS9)_domain	'signalp_coordsNA'	0000166;0005096;0005515;0005525;0043547;0065009	K04352;K05732;K07524;K08013;K08052;K08053;K08773;K12367;K12380;K12480;K13708;K13709;K13736;K15837;K15838;K15839;K17630;K17631;K17632;K17633;K17634;K17697;K17700;K17701;K17702;K17703;K17708;K17902;K17933;K18154;K18341;K18469;K18470;K19839;K19840;K19844;K19845;K19944;K19945;K19951;K19953;K20071;K20122;K20130;K20133;K20134;K20165;K20166;K20167;K20168;K20176;K20242;K20284;K20315;K20360;K20372;K20396;…	COG5422;COG5210	'ecsNA'
BDIVROU_0176400.t1.1	'spNA'^E:'sp_evalNA'	'sp_prodNA'	PF07690.15^E:9.3e-17	Major_Facilitator_Superfamily	'signalp_coordsNA'	'goNA'	'keggNA'	'cogNA'	'ecNA'
BDIVROU_0176700.t1.1	'spNA'^E:'sp_evalNA'	'sp_prodNA'	PF02437.16^E:4.9e-05	SKI/SNO/DAC_family	signalp_1-15	'goNA'	'keggNA'	'cogNA'	'ecNA'
BDIVROU_0177000.t1.1	Q95XZ0^E:3.28e-07	Conserved_oligomeric_Golgi_complex_subunit_4	PF08318.11^E:1.2e-17	COG4_transport_protein	'signalp_coordsNA'	0016021;0000139;0000301;0005794;0006890;0007030;0015031;0016020;0017119;0030334;0035262;0048213	'keggNA'	'cogNA'	'ecsNA'
BDIVROU_0177100.t1.1	P27420^E:0.0	Heat_shock_70_kDa_protein_C	PF00012.19^E:3.9e-225	Hsp70_protein	'signalp_coordsNA'	0030529;0000166;0005524;0005783;0005788;0016887;0034663	'keggNA'	'cogNA'	'ecsNA'
BDIVROU_0177200.t1.1	Q5RCW6^E:1.05e-17	Rab_GTPase-activating_protein_1-like	PF00566.17^E:8.6e-22	Rab-GTPase-TBC_domain	signalp_1-11	0043231;0005096;0005768;0005769;0005794;0006897;0007049;0015031;0043547	K04352;K05732;K07524;K08013;K08052;K08053;K08773;K12367;K12380;K12480;K13708;K13709;K13736;K15837;K15838;K15839;K17630;K17631;K17632;K17633;K17634;K17697;K17700;K17701;K17702;K17703;K17708;K17902;K17933;K18154;K18341;K18469;K18470;K19839;K19840;K19844;K19845;K19944;K19945;K19951;K19953;K20071;K20122;K20130;K20133;K20134;K20165;K20166;K20167;K20168;K20176;K20242;K20284;K20315;K20360;K20372;K20396;…	COG5422;COG5210	'ecsNA'
BDIVROU_0177300.t1.1	Q96CN4^E:2.88e-06	EVI5-like_protein	PF00566.17^E:1.7e-14	Rab-GTPase-TBC_domain	'signalp_coordsNA'	0016021;0005096;0005515;0005622;0006886;0012505;0017137;0031338;0043087;0090630	K04352;K05732;K07524;K08013;K08052;K08053;K08773;K12367;K12380;K12480;K13708;K13709;K13736;K15837;K15838;K15839;K17630;K17631;K17632;K17633;K17634;K17697;K17700;K17701;K17702;K17703;K17708;K17902;K17933;K18154;K18341;K18469;K18470;K19839;K19840;K19844;K19845;K19944;K19945;K19951;K19953;K20071;K20122;K20130;K20133;K20134;K20165;K20166;K20167;K20168;K20176;K20242;K20284;K20315;K20360;K20372;K20396;…	COG5422;COG5210	'ecsNA'
BDIVROU_0177400.t1.1	Q94AH8^E:8.87e-123	Alphaalpha-trehalose-phosphate_synthase_[UDP-forming]_6	PF00982.20^E:6.3e-101	Glycosyltransferase_family_20	'signalp_coordsNA'	1990822;0003824;0003825;0004805;0005737;0005992;0016311;0016740;0016757;0070413	K00697;K01087	COG0380;COG1877	2.4.1.15;3.1.3.12
BDIVROU_0177700.t1.1	P70541^E:9.14e-15	Translation_initiation_factor_eIF-2B_subunit_gamma	PF00483.22^E:6e-09	Nucleotidyl_transferase	'signalp_coordsNA'	0003743;0005085;0005737;0005851;0006412;0006413;0008135;0009058;0014003;0016779;0051716;0065009	K02518;K02519;K02520;K03113;K03236;K03237;K03238;K03239;K03240;K03241;K03242;K03243;K03244;K03245;K03246;K03247;K03248;K03249;K03250;K03251;K03252;K03253;K03254;K03257;K03258;K03259;K03260;K03262;K03263;K03264;K03680;K03754;K15026;K15027;K15028;K15029;K15030;K04370;K05727;K09594;K12367;K13708;K16344;K17697;K17707;K19607;K19940;K19952;K20175;K20397;K20398;K20399;K21852;K21853	COG0361;COG0532;COG0290;COG0023;COG1093;COG1601;COG0182;COG1208;COG0050;COG0231;COG1976;COG1184;COG5354;COG1196	'ecsNA'
BDIVROU_0177800.t1.1	Q24562^E:2.33e-06	Splicing_factor_U2AF_50_kDa_subunit	PF00076.21^E:7.3e-12	RNA_recognition_motif._(a.k.a._RRM_RBD_or_RNP_domain)	'signalp_coordsNA'	0007017;0000243;0000398;0003676;0003723;0005515;0005634;0005681;0006397;0008380;0016607;0030628;0071004	'keggNA'	'cogNA'	'ecsNA'
BDIVROU_0177900.t1.1	Q9Z321^E:5.81e-56	DNA_topoisomerase_3-beta-1	PF01131.19^E:6.5e-17	DNA_topoisomerase	'signalp_coordsNA'	0070062;0003677;0003723;0003916;0003917;0005634;0006265;0007059;0016853	K01862;K03163;K03165;K03168;K03169;K03079;K03082	COG3569;COG0550;COG0551;COG1754;COG3623	5.99.1.2;5.1.3.22;5.-.-.-
BDIVROU_0178000.t1.1	Q0J0S6^E:9.02e-29	DNA_topoisomerase_3-beta	PF01751.21^E:3.7e-16	Toprim_domain	signalp_1-20	0055114;0003677;0003729;0003916;0003917;0005634;0006265;0016853;0046872	K01862;K03163;K03165;K03168;K03169;K03079;K03082	COG3569;COG0550;COG0551;COG1754;COG3623	5.99.1.2;5.1.3.22;5.-.-.-
BDIVROU_0178100.t1.1	'spNA'^E:'sp_evalNA'	'sp_prodNA'	PF08661.10^E:1.6e-05	Replication_factor_A_protein_3	'signalp_coordsNA'	'goNA'	'keggNA'	'cogNA'	'ecNA'
BDIVROU_0178200.t1.1	P28547^E:0.0	Casein_kinase_II_subunit_alpha	PF00069.24^E:6.7e-64	Protein_kinase_domain	'signalp_coordsNA'	0046872;0000166;0004672;0004674;0005524;0005737;0006468;0016301;0016310;0016740	K00870	COG0515	2.7.1.37
BDIVROU_0178400.t1.1	'spNA'^E:'sp_evalNA'	'sp_prodNA'	PF04385.14^E:7.2e-18	Domain_of_unknown_function_DUF529	signalp_1-18	'goNA'	'keggNA'	'cogNA'	'ecNA'
BDIVROU_0179000.t1.1	P73481^E:1.03e-29	Uncharacterized_HIT-like_protein_slr1234	PF01230.22^E:2.4e-21	HIT_domain	signalp_1-18	0055114;0003824	'keggNA'	'cogNA'	'ecsNA'
BDIVROU_0179400.t1.1	B3FHT4^E:1.23e-124	Succinate--CoA_ligase_[ADP-forming]_subunit_alpha	PF01139.16^E:2.6e-38	tRNA-splicing_ligase_RtcB	'signalp_coordsNA'	0050896;0000166;0003824;0004775;0006099;0008152;0016874;0042566;0048037	K01899;K01900;K01901;K01902;K01903	COG0074;COG0045	6.2.1.4;6.2.1.5
BDIVROU_0179500.t1.1	O13775^E:1.24e-22	Probable_glutamate--tRNA_ligase_cytoplasmic	PF00749.20^E:2.9e-63	tRNA_synthetases_class_I_(E_and_Q)_catalytic_domain	signalp_1-37	0046872;0000166;0004812;0004818;0005515;0005524;0005634;0005737;0006412;0006418;0006424;0016874;0043039	K01885;K14163	COG0008	6.1.1.17;6.1.1.15
BDIVROU_0179600.t1.1	Q975G8^E:3.54e-11	Exosome_complex_component_Rrp41	PF01138.20^E:2.7e-17	3'_exoribonuclease_family_domain_1	'signalp_coordsNA'	0008143;0000178;0004518;0004527;0005737;0006401;0016787;0016896;0090305;0090503	K17843	COG5176	'ecsNA'
BDIVROU_0179700.t1.1	Q9U9L2^E:1.93e-131	60S_ribosomal_protein_L8	PF03947.17^E:5.9e-45	Ribosomal_Proteins_L2_C-terminal_domain	'signalp_coordsNA'	0030529;0002181;0003723;0003735;0005622;0005737;0005840;0006412;0015934;0019843;0022625	K02863;K02864;K02865;K02866;K02867;K02868;K02869;K02870;K02871;K02872;K02873;K02874;K02875;K02876;K02877;K02878;K02879;K02880;K02881;K02882;K02883;K02884;K02885;K02886;K02887;K02888;K02889;K02890;K02891;K02892;K02893;K02894;K02895;K02896;K02897;K02898;K02899;K02900;K02901;K02902;K02903;K02904;K02905;K02906;K02907;K02908;K02909;K02910;K02911;K02912;K02913;K02914;K02915;K02916;K02917;K02918;K02919;…	COG0081;COG0244;COG0197;COG0080;COG0094;COG2058;COG0102;COG0093;COG2163;COG0200;COG1632;COG0203;COG0256;COG2157;COG1727;COG0335;COG2147;COG0090;COG0292;COG0261;COG2139;COG0091;COG0089;COG0198;COG2075;COG1825;COG0211;COG0227;COG0255;COG0087;COG1841;COG1911;COG0254;COG2097;COG0333;COG1717;COG0267;COG0230;COG2174;COG0291;COG2451;COG0257;COG1997;COG2126;COG2167;COG0088;COG1552;COG1631;COG0097;COG0222…	'ecsNA'
BDIVROU_0179800.t1.1	Q90875^E:1.01e-31	Cytoplasmic_aconitate_hydratase	PF00330.19^E:3e-18	Aconitase_family_(aconitate_hydratase)	'signalp_coordsNA'	0003723;0003994;0005737;0006099;0006879;0008152;0010040;0016829;0046872;0051536;0051539	K01680;K01681;K01682;K02288;K02619;K03342;K18482	COG0065;COG1048;COG1049;COG1413;COG0115;COG0147	4.2.1.3;4.2.1.99;4.4.1.32;4.1.3.38;2.6.1.85
BDIVROU_0179900.t1.1	Q54X73^E:0.0	Probable_cytoplasmic_aconitate_hydratase	PF00330.19^E:1.3e-121	Aconitase_family_(aconitate_hydratase)	signalp_1-17	0016021;0003994;0005737;0006099;0008152;0016829;0046872;0051536;0051539	K01680;K01681;K01682;K02288;K02619;K03342;K18482	COG0065;COG1048;COG1049;COG1413;COG0115;COG0147	4.2.1.3;4.2.1.99;4.4.1.32;4.1.3.38;2.6.1.85
BDIVROU_0180000.t1.1	Q5XTS1^E:8.85e-11	Calcium-independent_phospholipase_A2-gamma	PF01734.21^E:3.9e-10	Patatin-like_phospholipase	'signalp_coordsNA'	0019012;0000139;0004622;0005737;0005783;0005789;0005794;0006629;0008152;0016020;0016021;0016042;0016787;0048471	K01048;K06128;K06129;K10804;K13278;K13333;K13334;K14621;K14676	COG2267;COG2755;COG0664;COG1752	3.1.1.5;3.1.2.-;3.1.1.47;3.5.1.1;3.1.1.4
BDIVROU_0180200.t1.1	Q9LHE5^E:3.49e-05	Mitochondrial_import_receptor_subunit_TOM40-1	PF01459.21^E:1.6e-07	Eukaryotic_porin	signalp_1-24	0080188;0005515;0005739;0005741;0006811;0015031;0015266;0015288;0016020;0016021;0030150;0046930;0055085	K07277;K11518;K17496;K17768;K17769;K17770;K17771;K17772;K17773;K17790;K17791;K17792;K17793;K17794;K17795	COG4775;COG5190;COG0457;COG5596	'ecsNA'
BDIVROU_0180300.t1.1	A7AQ93^E:1.85e-82	Translation_factor_GUF1_homolog_mitochondrial	PF06421.11^E:1.4e-20	GTP-binding_protein_LepA_C-terminus	'signalp_coordsNA'	0016021;0000166;0003924;0005525;0005739;0005743;0006412;0016020;0016787	K03864	'cogNA'	3.6.5.2
BDIVROU_0180400.t1.1	A7AQ93^E:1.67e-140	Translation_factor_GUF1_homolog_mitochondrial	PF14492.5^E:7.2e-05	Elongation_Factor_G_domain_II	'signalp_coordsNA'	0016021;0000166;0003924;0005525;0005739;0005743;0006412;0016020;0016787	K03864	'cogNA'	3.6.5.2
BDIVROU_0180500.t1.1	Q4N1R8^E:1.05e-30	tRNA-splicing_ligase_RtcB_homolog	PF01139.16^E:7.2e-22	tRNA-splicing_ligase_RtcB	'signalp_coordsNA'	0016021;0000166;0003972;0005524;0006388;0006396;0008033;0008452;0016874;0046872;0072669	K01973;K14415;K14679;K14680;K18961;K18962	COG1690	6.5.1.3
BDIVROU_0180600.t1.1	Q4UIN6^E:1.29e-11	Translation_factor_GUF1_homolog_mitochondrial	PF00009.26^E:4.7e-08	Elongation_factor_Tu_GTP_binding_domain	'signalp_coordsNA'	0016021;0000166;0003924;0005525;0005739;0005743;0006412;0016020;0016787	K03864	'cogNA'	3.6.5.2
BDIVROU_0180700.t1.1	Q66PY1^E:3.35e-09	Signal_peptide_CUB_and_EGF-like_domain-containing_protein_3	PF07699.12^E:5.7e-22	Putative_ephrin-receptor_like	signalp_1-20	0055114;0005509;0005576;0005615;0005886;0009986;0030154;0051260;0051291	K10999	'cogNA'	2.4.1.12
BDIVROU_0180800.t1.1	Q21313^E:2.70e-04	Laminin-like_protein_epi-1	PF07699.12^E:6.5e-08	Putative_ephrin-receptor_like	'signalp_coordsNA'	0055085;0001764;0005201;0007155	K19866;K22023	'cogNA'	'ecsNA'
BDIVROU_0180900.t1.1	Q6NZL8^E:1.24e-11	Signal_peptide_CUB_and_EGF-like_domain-containing_protein_1	PF07699.12^E:4.2e-32	Putative_ephrin-receptor_like	'signalp_coordsNA'	0042555;0005509;0005576;0005615;0005886;0009897;0009986;0016020;0019897;0030154;0042802;0046982;0051260	K02209;K02210;K02212;K02540;K02541;K02542;K10999	COG1241	3.6.4.12;2.4.1.12
BDIVROU_0181100.t1.1	Q1LZ75^E:1.62e-31	DNA_excision_repair_protein_ERCC-1	PF03834.13^E:4.2e-32	Binding_domain_of_DNA_repair_protein_Ercc1_(rad10/Swi10)	'signalp_coordsNA'	0042278;0000014;0000109;0000110;0000710;0000720;0000784;0001094;0001302;0003677;0003684;0003697;0004518;0004519;0005634;0005654;0005669;0005829;0006281;0006289;0006295;0006296;0006302;0006303;0006310;0006312;0006949;0006974;0006979;0007281;0007283;0008022;0008283;0008584;0009650;0010165;0010259;0016787;0019904;0032205;0035166;0035264;0036297;0045190;0048468;0048477;0051276;0061819;0070522;0070914…	K20773;K01173;K15049;K15050;K15051	COG1864	3.1.-.-
BDIVROU_0181200.t1.1	'spNA'^E:'sp_evalNA'	'sp_prodNA'	PF05549.10^E:0.00076	Allexivirus_40kDa_protein	'signalp_coordsNA'	'goNA'	'keggNA'	'cogNA'	'ecNA'
BDIVROU_0181500.t1.1	O34693^E:5.83e-16	Uncharacterized_protein_YloA	PF05670.12^E:6.8e-23	Domain_of_unknown_function_(DUF814)	'signalp_coordsNA'	'goNA'	'keggNA'	'cogNA'	'ecsNA'
BDIVROU_0181800.t1.1	Q8K0G5^E:2.22e-20	EARP-interacting_protein	'pfam_NA'^E:'pfam_evalNA'	'pfam_prodNA'	'signalp_coordsNA'	0046872;1904811	'keggNA'	'cogNA'	'ecsNA'
BDIVROU_0181900.t1.1	P36428^E:0.0	Alanine--tRNA_ligase	PF01411.18^E:7.8e-182	tRNA_synthetases_class_II_(A)	'signalp_coordsNA'	0006355;0000049;0000166;0003676;0003723;0004812;0004813;0005524;0005737;0005739;0006400;0006412;0006419;0016597;0016874;0043039;0046872	K01872	COG0013	6.1.1.7
BDIVROU_0182000.t2.1	P36428^E:0.0	Alanine--tRNA_ligase	PF01411.18^E:4.7e-178	tRNA_synthetases_class_II_(A)	'signalp_coordsNA'	0006355;0000049;0000166;0003676;0003723;0004812;0004813;0005524;0005737;0005739;0006400;0006412;0006419;0016597;0016874;0043039;0046872	K01872	COG0013	6.1.1.7
BDIVROU_0182200.t1.1	Q0WQF4^E:1.39e-23	Vacuolar_protein_sorting-associated_protein_53_A	PF04100.11^E:2.9e-36	Vps53-like_N-terminal	'signalp_coordsNA'	0008234;0000139;0005515;0005737;0005768;0005794;0005829;0006890;0010008;0015031;0016020;0042147	'keggNA'	'cogNA'	'ecsNA'
BDIVROU_0182300.t1.1	Q0WQF4^E:6.34e-08	Vacuolar_protein_sorting-associated_protein_53_A	'pfam_NA'^E:'pfam_evalNA'	'pfam_prodNA'	signalp_1-23	0008234;0000139;0005515;0005737;0005768;0005794;0005829;0006890;0010008;0015031;0016020;0042147	'keggNA'	'cogNA'	'ecsNA'
BDIVROU_0182400.t1.1	Q5S7T7^E:1.40e-24	Mitochondrial_import_inner_membrane_translocase_subunit_TIM50	PF03031.17^E:1.3e-31	NLI_interacting_factor-like_phosphatase	'signalp_coordsNA'	0016791;0005739;0005743;0005744;0015031;0016020;0016021	'keggNA'	'cogNA'	'ecsNA'
BDIVROU_0182500.t1.1	'spNA'^E:'sp_evalNA'	'sp_prodNA'	PF08783.10^E:7.3e-10	DWNN_domain	'signalp_coordsNA'	'goNA'	'keggNA'	'cogNA'	'ecNA'
BDIVROU_0182600.t1.1	Q09709^E:1.85e-45	Uncharacterized_protein_C18B11.02c	PF00849.21^E:6.9e-29	RNA_pseudouridylate_synthase	'signalp_coordsNA'	0090305;0000455;0001522;0003723;0005634;0005737;0005739;0009451;0009982;0031119;0019239	K01855;K03177;K06043;K06173;K06175;K06176;K06177;K06178;K06179;K06180;K06181;K06182;K06183;K07583;K14655;K15265;K15452;K15453;K15454	COG0101;COG0130;COG0564;COG0585;COG1187;COG1258;COG0117	5.4.99.45;5.4.99.25;5.4.99.12;5.4.99.26;5.4.99.27;5.4.99.28;5.4.99.29;5.4.99.22;5.4.99.24;5.4.99.23;5.4.99.20;5.4.99.21;5.4.99.19;5.4.99.-;5.4.99.43;5.4.99.44;5.4.99.42
BDIVROU_0182700.t1.1	'spNA'^E:'sp_evalNA'	'sp_prodNA'	PF04910.13^E:5.1e-07	Transcriptional_repressor_TCF25	'signalp_coordsNA'	'goNA'	'keggNA'	'cogNA'	'ecNA'
BDIVROU_0182800.t1.1	'spNA'^E:'sp_evalNA'	'sp_prodNA'	PF04910.13^E:4.9e-22	Transcriptional_repressor_TCF25	signalp_1-32	'goNA'	'keggNA'	'cogNA'	'ecNA'
BDIVROU_0182900.t1.2	CAD19563.1^E:0.0	37-kDa_glycosylphosphatidylinositol-anchored_surface_protein_Bd37	PF11641.7^E:1e-119	Glycosylphosphatidylinositol-anchored_merozoite_surface_protein	signalp_1-26	'goNA'	'keggNA'	'cogNA'	'ecNA'
BDIVROU_0183000.t1.2	CCX35043.1^E:0.0	50-kDa_surface_protein_BdP50	'pfam_NA'^E:'pfam_evalNA'	'pfam_prodNA'	signalp_1-19	'goNA'	'keggNA'	'cogNA'	'ecNA'
BDIVROU_0183100.t1.1	P38770^E:2.55e-15	Nucleus_export_protein_BRL1	PF10104.8^E:7.5e-34	Di-sulfide_bridge_nucleocytoplasmic_transport_domain	'signalp_coordsNA'	0043547;0005634;0015031;0016020;0016021;0031965;0051028;0055088	'keggNA'	'cogNA'	'ecsNA'
BDIVROU_0183200.t1.1	Q54UJ0^E:1.11e-14	26S_proteasome_non-ATPase_regulatory_subunit_12	'pfam_NA'^E:'pfam_evalNA'	'pfam_prodNA'	'signalp_coordsNA'	0000502;0005737;0008541;0031595;0043161	'keggNA'	'cogNA'	'ecsNA'
BDIVROU_0183300.t1.1	Q5RA42^E:1.33e-38	Eukaryotic_translation_initiation_factor_1A_X-chromosomal	PF01176.18^E:1.5e-09	Translation_initiation_factor_1A_/_IF-1	'signalp_coordsNA'	0016021;0003723;0003743;0006412;0006413	K02518;K02519;K02520;K03113;K03236;K03237;K03238;K03239;K03240;K03241;K03242;K03243;K03244;K03245;K03246;K03247;K03248;K03249;K03250;K03251;K03252;K03253;K03254;K03257;K03258;K03259;K03260;K03262;K03263;K03264;K03680;K03754;K15026;K15027;K15028;K15029;K15030	COG0361;COG0532;COG0290;COG0023;COG1093;COG1601;COG0182;COG1208;COG0050;COG0231;COG1976;COG1184;COG5354	'ecsNA'
BDIVROU_0183400.t1.1	Q54SN4^E:8.44e-48	DNA-directed_RNA_polymerases_I_and_III_subunit_rpac1	PF01000.25^E:2.1e-17	RNA_polymerase_Rpb3/RpoA_insert_domain	'signalp_coordsNA'	0008152;0003677;0003899;0005634;0005666;0005736;0006351;0006360;0006383;0046983;0001054;0001056	K00960;K02999;K03002;K03006;K03010;K03018;K03021;K03040;K03041;K03042;K03043;K03044;K03045;K03046;K03047;K03049;K03050;K03051;K03052;K03053;K03054;K03055;K03056;K03058;K03059;K03060;K10908;K13797;K13798;K16250;K16251;K16252;K21081;K21239;K21313	COG0085;COG0086;COG0202;COG1095;COG2093;COG1460;COG2012;COG1758;COG1761;COG1644;COG1996;COG5108	2.7.7.6
BDIVROU_0183600.t1.1	P40362^E:1.31e-15	U3_small_nucleolar_RNA-associated_protein_18	'pfam_NA'^E:'pfam_evalNA'	'pfam_prodNA'	signalp_1-23	0003876;0005515;0005634;0005730;0006364;0030529;0042254	K01490	'cogNA'	3.5.4.6
BDIVROU_0183700.t1.1	F4JVA9^E:9.70e-44	Phosphatidylinositol/phosphatidylcholine_transfer_protein_SFH2	PF00650.19^E:3.3e-32	CRAL/TRIO_domain	'signalp_coordsNA'	0016021;0000139;0005794;0005886;0015031;0016020	K10999	'cogNA'	2.4.1.12
BDIVROU_0183800.t1.1	Q54N41^E:3.69e-44	Pre-mRNA-splicing_factor_ISY1_homolog	PF06246.11^E:6.3e-59	Isy1-like_splicing_family	signalp_1-11	1990429;0000350;0000389;0000398;0000974;0005634;0005681;0006397;0008380;0071012;0071013;0071014;0071020;0000384	'keggNA'	'cogNA'	'ecsNA'
BDIVROU_0183900.t2.1	Q54N41^E:1.22e-30	Pre-mRNA-splicing_factor_ISY1_homolog	PF06246.11^E:5.3e-41	Isy1-like_splicing_family	'signalp_coordsNA'	1990429;0000350;0000389;0000398;0000974;0005634;0005681;0006397;0008380;0071012;0071013;0071014;0071020;0000384	'keggNA'	'cogNA'	'ecsNA'
BDIVROU_0184000.t1.1	Q9V464^E:4.80e-35	Histone_chaperone_asf1	PF04729.12^E:3.1e-51	ASF1_like_histone_chaperone	'signalp_coordsNA'	0001103;0005515;0005634;0005694;0006325;0006333;0006351;0006355;0016569	K20773	'cogNA'	3.1.-.-
BDIVROU_0184300.t1.1	A2YH41^E:6.23e-62	Serine/threonine-protein_kinase_ATR	PF00454.26^E:3.5e-35	Phosphatidylinositol_3-_and_4-kinase	signalp_1-11	0046872;0000166;0004674;0005524;0005634;0006281;0006468;0006974;0007049;0016301;0016310;0016740	'keggNA'	'cogNA'	'ecsNA'
BDIVROU_0184400.t2.1	A2YH41^E:1.50e-61	Serine/threonine-protein_kinase_ATR	PF00454.26^E:5.4e-35	Phosphatidylinositol_3-_and_4-kinase	'signalp_coordsNA'	0046872;0000166;0004674;0005524;0005634;0006281;0006468;0006974;0007049;0016301;0016310;0016740	'keggNA'	'cogNA'	'ecsNA'
BDIVROU_0184500.t1.1	Q8TAD8^E:2.59e-27	Smad_nuclear-interacting_protein_1	PF00498.25^E:7.5e-13	FHA_domain	'signalp_coordsNA'	0098655;0003729;0005515;0005634;0006355;0007249;0031047	'keggNA'	'cogNA'	'ecsNA'
BDIVROU_0184900.t1.1	Q5SRX1^E:0.001	TOM1-like_protein_2	'pfam_NA'^E:'pfam_evalNA'	'pfam_prodNA'	'signalp_coordsNA'	0060052;0005622;0006886;0007165;0015031;0019901;0030276;0045839;0070062	'keggNA'	'cogNA'	'ecsNA'
BDIVROU_0185100.t1.1	P73297^E:2.04e-22	DNA-directed_RNA_polymerase_subunit_alpha	PF01000.25^E:1.9e-05	RNA_polymerase_Rpb3/RpoA_insert_domain	signalp_1-21	0030529;0003677;0003899;0005737;0006351;0006354;0016740;0016779;0046983	K00960;K02999;K03002;K03006;K03010;K03018;K03021;K03040;K03041;K03042;K03043;K03044;K03045;K03046;K03047;K03049;K03050;K03051;K03052;K03053;K03054;K03055;K03056;K03058;K03059;K03060;K10908;K13797;K13798;K16250;K16251;K16252;K21081;K21239;K21313	COG0085;COG0086;COG0202;COG1095;COG2093;COG1460;COG2012;COG1758;COG1761;COG1644;COG1996;COG5108	2.7.7.6
BDIVROU_0185200.t1.1	Q93ZS9^E:9.79e-13	Zinc_finger_CCCH_domain-containing_protein_47	PF00642.23^E:2.1e-05	Zinc_finger_C-x8-C-x5-C-x3-H_type_(and_similar)	'signalp_coordsNA'	0080008;0003677;0005634;0046872	'keggNA'	'cogNA'	'ecsNA'
BDIVROU_0185300.t1.1	'spNA'^E:'sp_evalNA'	'sp_prodNA'	PF12624.6^E:1e-07	N-terminal_region_of_Chorein_or_VPS13	'signalp_coordsNA'	'goNA'	'keggNA'	'cogNA'	'ecNA'
BDIVROU_0185400.t2.1	'spNA'^E:'sp_evalNA'	'sp_prodNA'	PF12624.6^E:1.6e-07	N-terminal_region_of_Chorein_or_VPS13	'signalp_coordsNA'	'goNA'	'keggNA'	'cogNA'	'ecNA'
BDIVROU_0185500.t3.1	'spNA'^E:'sp_evalNA'	'sp_prodNA'	PF12624.6^E:2.7e-06	N-terminal_region_of_Chorein_or_VPS13	'signalp_coordsNA'	'goNA'	'keggNA'	'cogNA'	'ecNA'
BDIVROU_0185700.t1.1	'spNA'^E:'sp_evalNA'	'sp_prodNA'	PF12785.6^E:4.6e-08	Variant_erythrocyte_surface_antigen-1	signalp_1-10	'goNA'	'keggNA'	'cogNA'	'ecNA'
BDIVROU_0186300.t1.1	'spNA'^E:'sp_evalNA'	'sp_prodNA'	PF12785.6^E:3.5e-08	Variant_erythrocyte_surface_antigen-1	'signalp_coordsNA'	'goNA'	'keggNA'	'cogNA'	'ecNA'
BDIVROU_0186600.t1.1	Q6MEC9^E:1.05e-159	Asparagine--tRNA_ligase	PF00152.19^E:8.7e-75	tRNA_synthetases_class_II_(D_K_and_N)	'signalp_coordsNA'	0055114;0000166;0003676;0004812;0004816;0005524;0005737;0006412;0006418;0006421;0016874	K01893	COG0017	6.1.1.22
BDIVROU_0186800.t1.1	Q8IL06^E:5.29e-07	Uncharacterized_protein_PF14_0444	'pfam_NA'^E:'pfam_evalNA'	'pfam_prodNA'	'signalp_coordsNA'	0055114	'keggNA'	'cogNA'	'ecsNA'
BDIVROU_0187000.t1.1	Q86JB0^E:5.62e-08	Putative_uncharacterized_protein_DDB_G0277003	PF10294.8^E:2.3e-21	Lysine_methyltransferase	'signalp_coordsNA'	'goNA'	'keggNA'	'cogNA'	'ecsNA'
BDIVROU_0187100.t1.1	Q08BB5^E:1.29e-08	CTD_small_phosphatase-like_protein_2-A	PF03031.17^E:9.5e-21	NLI_interacting_factor-like_phosphatase	'signalp_coordsNA'	0035091;0004721;0006470;0016311;0016787;0016791	K01090;K15544;K15637;K17616;K17618	COG0631;COG0639	3.1.3.16;3.1.3.-
BDIVROU_0187200.t2.1	'spNA'^E:'sp_evalNA'	'sp_prodNA'	PF03031.17^E:5.6e-09	NLI_interacting_factor-like_phosphatase	'signalp_coordsNA'	'goNA'	'keggNA'	'cogNA'	'ecNA'
BDIVROU_0187300.t3.1	Q08BB5^E:2.30e-10	CTD_small_phosphatase-like_protein_2-A	PF03031.17^E:2.9e-26	NLI_interacting_factor-like_phosphatase	'signalp_coordsNA'	0035091;0004721;0006470;0016311;0016787;0016791	K01090;K15544;K15637;K17616;K17618	COG0631;COG0639	3.1.3.16;3.1.3.-
BDIVROU_0187400.t1.1	'spNA'^E:'sp_evalNA'	'sp_prodNA'	PF15863.4^E:7.3e-05	Extended_EGL-27_and_MTA1_homology_domain	'signalp_coordsNA'	'goNA'	'keggNA'	'cogNA'	'ecNA'
BDIVROU_0187500.t1.1	Q9VIU7^E:1.61e-58	Probable_dolichol-phosphate_mannosyltransferase	PF00535.25^E:5.9e-26	Glycosyl_transferase_family_2	'signalp_coordsNA'	0055114;0004582;0005783;0006486;0016740;0016757;0097502	K00721	COG0463	2.4.1.83
BDIVROU_0188000.t1.1	P87177^E:1.36e-27	Uncharacterized_WD_repeat-containing_protein_C3D6.12	PF00400.31^E:4.6e-13	WD_domain_G-beta_repeat	'signalp_coordsNA'	0030490;0030515;0032040;0034388	'keggNA'	'cogNA'	'ecsNA'
BDIVROU_0188100.t1.1	Q8BHB4^E:1.53e-06	WD_repeat-containing_protein_3	PF00400.31^E:1.9e-16	WD_domain_G-beta_repeat	'signalp_coordsNA'	0051249;0003723;0005634;0005730;0030490;0030515;0031965;0032040;0034388	'keggNA'	'cogNA'	'ecsNA'
BDIVROU_0188200.t1.1	'spNA'^E:'sp_evalNA'	'sp_prodNA'	PF07690.15^E:8.3e-15	Major_Facilitator_Superfamily	'signalp_coordsNA'	'goNA'	'keggNA'	'cogNA'	'ecNA'
BDIVROU_0188300.t1.1	Q9LVM1^E:4.76e-103	ABC_transporter_B_family_member_25_mitochondrial	PF00005.26^E:8.5e-34	ABC_transporter	signalp_1-23	0016021;0000166;0005524;0005739;0005743;0006811;0006879;0016020;0016887;0042626;0055072;0055085	'keggNA'	'cogNA'	'ecsNA'
BDIVROU_0188400.t2.1	Q9LVM1^E:4.09e-123	ABC_transporter_B_family_member_25_mitochondrial	PF00005.26^E:1e-33	ABC_transporter	signalp_1-23	0016021;0000166;0005524;0005739;0005743;0006811;0006879;0016020;0016887;0042626;0055072;0055085	'keggNA'	'cogNA'	'ecsNA'
BDIVROU_0188500.t1.1	P07260^E:4.34e-07	Eukaryotic_translation_initiation_factor_4E	PF01652.17^E:2.5e-19	Eukaryotic_initiation_factor_4E	'signalp_coordsNA'	0004151;0003723;0003743;0005515;0005737;0006412;0006413;0006417	K01465;K11540;K02518;K02519;K02520;K03113;K03236;K03237;K03238;K03239;K03240;K03241;K03242;K03243;K03244;K03245;K03246;K03247;K03248;K03249;K03250;K03251;K03252;K03253;K03254;K03257;K03258;K03259;K03260;K03262;K03263;K03264;K03680;K03754;K15026;K15027;K15028;K15029;K15030	COG0044;COG0418;COG0361;COG0532;COG0290;COG0023;COG1093;COG1601;COG0182;COG1208;COG0050;COG0231;COG1976;COG1184;COG5354	3.5.2.3;6.3.5.5;2.1.3.2
BDIVROU_0188600.t1.1	P0CS40^E:1.75e-15	WD_repeat-containing_protein_JIP5	'pfam_NA'^E:'pfam_evalNA'	'pfam_prodNA'	'signalp_coordsNA'	0016569;0005634;0005730;0006364;0042273	'keggNA'	'cogNA'	'ecsNA'
BDIVROU_0188700.t1.1	'spNA'^E:'sp_evalNA'	'sp_prodNA'	PF10193.8^E:0.00083	Telomere_length_regulation_protein	signalp_1-20	'goNA'	'keggNA'	'cogNA'	'ecNA'
BDIVROU_0188800.t2.1	'spNA'^E:'sp_evalNA'	'sp_prodNA'	PF10193.8^E:0.0006	Telomere_length_regulation_protein	'signalp_coordsNA'	'goNA'	'keggNA'	'cogNA'	'ecNA'
BDIVROU_0189200.t1.1	Q8RWB8^E:2.74e-66	E3_ubiquitin-protein_ligase_UPL6	PF00632.24^E:2e-69	HECT-domain_(ubiquitin-transferase)	'signalp_coordsNA'	0004842;0005737;0016567;0016740;0061630	'keggNA'	'cogNA'	'ecsNA'
BDIVROU_0189300.t2.1	Q8RWB8^E:1.41e-66	E3_ubiquitin-protein_ligase_UPL6	PF00632.24^E:1.2e-69	HECT-domain_(ubiquitin-transferase)	'signalp_coordsNA'	0004842;0005737;0016567;0016740;0061630	'keggNA'	'cogNA'	'ecsNA'
BDIVROU_0189500.t1.1	Q17EJ1^E:2.51e-31	Mitochondrial_GTPase_1	PF01926.22^E:5.5e-12	50S_ribosome-binding_GTPase	'signalp_coordsNA'	0008536;0000166;0005525;0005739;0005743;0016020	K12172;K15304;K15306;K18755;K20221;K20222;K20223;K20224	COG5215;COG5656	'ecsNA'
BDIVROU_0189600.t1.1	Q29AK9^E:3.88e-46	RuvB-like_helicase_1	PF06068.12^E:1e-52	TIP49_C-terminus	'signalp_coordsNA'	0016021;0000166;0003678;0003713;0004386;0004402;0005524;0005634;0006281;0006310;0006351;0006355;0006974;0007049;0007095;0010628;0016569;0016573;0016787;0030111;0031011;0032508;0035060;0035267;0042127;0043141;0043486;0051301;0090307	K02314;K00653;K02223;K04498;K06062;K07739;K09101;K11256;K11303;K11304;K11305;K11306;K11307;K11308;K11310;K11378;K11401;K15719;K11338;K15254;K15255;K19036;K19783	COG0305;COG1243;COG0507;COG1112	3.6.4.12;2.3.1.48;3.2.1.169;3.6.4.13
BDIVROU_0190100.t1.1	Q612A4^E:5.43e-42	V-type_proton_ATPase_subunit_C	PF03223.14^E:3.5e-78	V-ATPase_subunit_C	signalp_1-16	0043169;0000221;0005765;0006811;0007275;0008553;0009790;0015078;0015991;0015992;0030728;0033180;0043229;0046961	K01535;K02111;K02112;K02117;K02133;K02145	COG0474;COG0056;COG0055;COG1155	3.6.3.6;3.6.3.14;3.6.3.15
BDIVROU_0190200.t1.1	Q7KQL8^E:3.16e-18	Thioredoxin	PF00085.19^E:1.3e-14	Thioredoxin	signalp_1-10	0102391;0004791;0006662;0015035;0016671;0034599;0045454;0047134;0055114;0098869	K00384;K22182;K05905	COG0492	1.8.1.9;1.8.1.8
BDIVROU_0190300.t1.1	P56517^E:0.0	Histone_deacetylase_1	PF00850.18^E:8.7e-76	Histone_deacetylase_domain	'signalp_coordsNA'	0097381;0000122;0000785;0000790;0001046;0001047;0001085;0001103;0001106;0002039;0004407;0005634;0005654;0005829;0006346;0006351;0006355;0006476;0008134;0008284;0010629;0010870;0016569;0016575;0016580;0016581;0016787;0019899;0032041;0033558;0033613;0042826;0043234;0043922;0044212;0045892;0045893;0045944;0047485;0051059;0060766;0070491;0070932;0070933;0090090	K20773;K20915;K06067;K11404;K11405;K11406;K11407;K11408;K11409;K11418;K11482;K11483;K11484;K18671;K19201;K21486;K02581;K04734;K05872;K14214;K14242	'cogNA'	3.1.-.-;3.5.1.98
BDIVROU_0190400.t1.1	A8GRW1^E:1.64e-44	Proline--tRNA_ligase	PF00587.24^E:7.9e-27	tRNA_synthetase_class_II_core_domain_(G_H_P_S_and_T)	signalp_1-22	0046872;0000166;0004812;0004827;0005524;0005737;0006412;0006418;0006433;0016874	K01881;K14163	COG0442	6.1.1.15;6.1.1.17
BDIVROU_0190600.t1.1	Q9Y0B7^E:5.52e-177	Serine/threonine-protein_phosphatase_4_catalytic_subunit	PF00149.27^E:6.3e-36	Calcineurin-like_phosphoesterase	'signalp_coordsNA'	0004721;0005515;0005634;0005737;0006470;0016787;0031156;0046872;0050920	K01090;K15544;K15637;K17616;K17618	COG0631;COG0639	3.1.3.16;3.1.3.-
BDIVROU_0190700.t1.1	Q569M3^E:4.45e-16	Histone_H3-like_centromeric_protein_A	PF00125.23^E:1.4e-20	Core_histone_H2A/H2B/H3/H4	'signalp_coordsNA'	0046872;0000775;0000776;0000777;0000786;0003677;0005634;0005694;0046982	'keggNA'	'cogNA'	'ecsNA'
BDIVROU_0190800.t1.1	Q9LW15^E:7.15e-09	Cytochrome_c_oxidase_subunit_5b-1_mitochondrial	PF01215.18^E:7.4e-12	Cytochrome_c_oxidase_subunit_Vb	'signalp_coordsNA'	0016787;0004129;0005739;0005740;0005743;0005751;0006123;0016020;0042776;0046872	K00403;K00404;K00405;K00406;K00407;K02256;K02261;K02262;K02263;K02264;K02265;K02266;K02267;K02268;K02269;K02270;K02271;K02272;K02273;K02274;K02275;K02276;K02277;K15408;K15862	COG3278;COG2993;COG2010;COG0843;COG1622;COG1845;COG3125	1.9.3.1
BDIVROU_0190900.t1.2	Q9R1S8^E:4.26e-63	Babesia_divergens_Calpain-7	PF00648.20^E:3.4e-34	Calpain_family_cysteine_protease	'signalp_coordsNA'	0055085;0004175;0004198;0005622;0005634;0005654;0005737;0005829;0006508;0008233;0008234;0010634;0016604;0016787;0070062;0090541;0097264	K01367;K03853;K04740;K08573;K08574;K08575;K08576;K08577;K08578;K08579;K08580;K08581;K08582;K08583;K08584;K13442	'cogNA'	3.4.22.52;3.4.22.53;3.4.22.-;3.4.22.54
BDIVROU_0191000.t1.1	P46248^E:9.18e-44	Aspartate_aminotransferase_chloroplastic	PF00155.20^E:3.2e-35	Aminotransferase_class_I_and_II	'signalp_coordsNA'	0030529;0003824;0004069;0006103;0006520;0006531;0006536;0008483;0009058;0009501;0009507;0009536;0016740;0030170;0080130	K00811;K00812;K00813;K11358;K14454;K14455;K15849;K00841;K00842	COG0436;COG1448;COG1168	2.6.1.1;2.6.1.78;2.6.1.79;2.6.1.-
BDIVROU_0191100.t1.1	Q54SF7^E:2.33e-24	Aspartate_aminotransferase_cytoplasmic	PF00155.20^E:2.5e-15	Aminotransferase_class_I_and_II	'signalp_coordsNA'	0042254;0003824;0004069;0005737;0006103;0006520;0006531;0006532;0006536;0008483;0009058;0016740;0030170;0080130	K00811;K00812;K00813;K11358;K14454;K14455;K15849;K00841;K00842	COG0436;COG1448;COG1168	2.6.1.1;2.6.1.78;2.6.1.79;2.6.1.-
BDIVROU_0191200.t1.1	B3EPZ5^E:3.76e-05	50S_ribosomal_protein_L25	'pfam_NA'^E:'pfam_evalNA'	'pfam_prodNA'	'signalp_coordsNA'	0055085;0003723;0003735;0005840;0006412;0008097;0019843;0030529	'keggNA'	'cogNA'	'ecsNA'
BDIVROU_0191300.t1.1	Q8LDP4^E:2.13e-63	Peptidyl-prolyl_cis-trans_isomerase_CYP19-4	PF00160.20^E:6.1e-48	Cyclophilin_type_peptidyl-prolyl_cis-trans_isomerase/CLD	signalp_1-21	0016021;0000413;0003755;0005515;0005576;0005737;0005783;0006457;0016020;0016853	K01802;K03767;K03768;K03769;K03770;K03771;K03772;K03773;K03774;K03775;K05864;K07533;K09563;K09564;K09565;K09566;K09567;K10598;K12733;K12734;K12735;K12736;K12737;K12738;K12739;K14826;K03079;K03082	COG0652;COG0760;COG0545;COG1047;COG3623	5.2.1.8;5.1.3.22;5.-.-.-
BDIVROU_0191400.t1.1	P33331^E:2.13e-26	Nuclear_transport_factor_2	PF02136.19^E:1.2e-23	Nuclear_transport_factor_2_(NTF2)_domain	'signalp_coordsNA'	0016740;0005737;0015031	'keggNA'	'cogNA'	'ecsNA'
BDIVROU_0191501.t1.2	ORM42389.1^E:0.0	rhoptry_neck_protein_4_RON4	'pfam_NA'^E:'pfam_evalNA'	'pfam_prodNA'	signalp_1-26	0046872;0005576;0016020;0020005	'keggNA'	'cogNA'	'ecsNA'
BDIVROU_0191600.t1.1	Q9XID0^E:2.74e-30	Putative_1-phosphatidylinositol-3-phosphate_5-kinase_FAB1D	PF01504.17^E:2.1e-32	Phosphatidylinositol-4-phosphate_5-Kinase	'signalp_coordsNA'	0003677;0000166;0000285;0005524;0005829;0010008;0016301;0016307;0016310;0016740;0042147;0046488;0046854;0006458;0044183;0051082;0061077	K00921	'cogNA'	2.7.1.150
BDIVROU_0191700.t1.1	P86288^E:1.95e-116	Actin-2	PF00022.18^E:3.4e-107	Actin	'signalp_coordsNA'	0000166;0005200;0005524;0005737;0005856;0005884;0007010;0070359	'keggNA'	'cogNA'	'ecsNA'
BDIVROU_0191800.t1.1	Q9VSF4^E:2.37e-139	Probable_deoxyhypusine_synthase	PF01916.16^E:1.7e-129	Deoxyhypusine_synthase	'signalp_coordsNA'	0061630;0005737;0008612;0016740;0034038	'keggNA'	'cogNA'	'ecsNA'
BDIVROU_0191900.t1.1	Q3UMC0^E:1.69e-144	Spermatogenesis-associated_protein_5	PF00004.28^E:3.6e-78	ATPase_family_associated_with_various_cellular_activities_(AAA)	signalp_1-20	0031083;0000166;0005524;0005737;0005739;0007275;0007283;0007420;0030154	K08366;K16750;K20002;K20185;K20186;K20187;K20188;K20189	'cogNA'	'ecsNA'
BDIVROU_0192000.t1.1	Q9HFE8^E:2.28e-48	Transcription-associated_protein_1	PF02259.22^E:1.4e-20	FAT_domain	signalp_1-26	0042274;0000123;0005515;0005634;0006281;0006338;0006351;0006355;0006357;0016301;0016310;0016569;0016573	'keggNA'	'cogNA'	'ecsNA'
BDIVROU_0192100.t1.1	O60551^E:3.81e-66	Glycylpeptide_N-tetradecanoyltransferase_2	PF01233.18^E:5.3e-55	Myristoyl-CoA:protein_N-myristoyltransferase_N-terminal_domain	'signalp_coordsNA'	0004379;0005737;0006499;0016020;0016740;0016746;0043657	K00671	'cogNA'	2.3.1.97
BDIVROU_0192300.t1.1	Q8WVJ2^E:6.16e-04	NudC_domain-containing_protein_2	PF04969.15^E:6.2e-08	CS_domain	'signalp_coordsNA'	0051301;0000775;0000776;0000777;0000922;0005515;0005694;0005737;0005815;0005856;0006457;0032502;0051082	'keggNA'	'cogNA'	'ecsNA'
BDIVROU_0192400.t1.1	'spNA'^E:'sp_evalNA'	'sp_prodNA'	PF04130.12^E:8.6e-10	Spc97_/_Spc98_family	signalp_1-11	'goNA'	'keggNA'	'cogNA'	'ecNA'
BDIVROU_0192500.t1.1	Q9LXC9^E:1.22e-61	Soluble_inorganic_pyrophosphatase_6_chloroplastic	PF00719.18^E:9.3e-43	Inorganic_pyrophosphatase	'signalp_coordsNA'	0004842;0000287;0004427;0005737;0006796;0009507;0009536;0009570;0016787;0046872	K01507;K06019;K11725;K11726;K15986;K15987	COG0221;COG0546;COG1227;COG3808	3.6.1.1;3.1.3.-
BDIVROU_0192600.t1.1	Q9BZD4^E:4.04e-04	Kinetochore_protein_Nuf2	PF03800.13^E:4.4e-11	Nuf2_family	signalp_1-16	0051685;0000278;0000775;0000776;0000777;0005515;0005634;0005694;0007049;0051301	'keggNA'	'cogNA'	'ecsNA'
BDIVROU_0192700.t1.1	P62246^E:1.65e-46	40S_ribosomal_protein_S15a	PF00410.18^E:5.7e-08	Ribosomal_protein_S8	signalp_1-28	0070062;0003723;0003735;0005737;0005739;0005840;0006412;0008284;0009615;0016020;0022627;0030529;0031012;0045787	K02945;K02946;K02947;K02948;K02949;K02950;K02951;K02952;K02953;K02954;K02955;K02956;K02957;K02958;K02959;K02960;K02961;K02962;K02963;K02964;K02965;K02966;K02967;K02968;K02969;K02970;K02971;K02973;K02974;K02975;K02976;K02977;K02978;K02979;K02980;K02981;K02982;K02983;K02984;K02985;K02986;K02987;K02988;K02989;K02990;K02991;K02992;K02993;K02994;K02995;K02996;K02997;K02998	COG0539;COG0051;COG0100;COG0186;COG0048;COG1358;COG0099;COG0184;COG0199;COG0096;COG0185;COG0228;COG0103;COG1383;COG0238;COG2238;COG0052;COG0268;COG0828;COG2004;COG1998;COG2051;COG2053;COG0098;COG0092;COG1890;COG0522;COG1471;COG0049;COG0360;COG2125;COG2007	'ecsNA'
BDIVROU_0192800.t1.1	B2RZ37^E:1.26e-05	Receptor_expression-enhancing_protein_5	PF03134.18^E:7.6e-08	TB2/DP1_HVA22_family	'signalp_coordsNA'	0085020;0005783;0016020;0016021;0070062;0071782	'keggNA'	'cogNA'	'ecsNA'
BDIVROU_0192900.t1.1	'spNA'^E:'sp_evalNA'	'sp_prodNA'	PF01363.20^E:5.3e-05	FYVE_zinc_finger	signalp_1-23	'goNA'	'keggNA'	'cogNA'	'ecNA'
BDIVROU_0193000.t1.1	'spNA'^E:'sp_evalNA'	'sp_prodNA'	PF10473.8^E:5.3e-06	Leucine-rich_repeats_of_kinetochore_protein_Cenp-F/LEK1	'signalp_coordsNA'	'goNA'	'keggNA'	'cogNA'	'ecNA'
BDIVROU_0193400.t1.1	O96693^E:5.17e-49	1-deoxy-D-xylulose_5-phosphate_reductoisomerase_apicoplastic	PF13288.5^E:3.2e-31	DXP_reductoisomerase_C-terminal_domain	'signalp_coordsNA'	0032486;0008299;0009536;0016491;0019288;0020011;0030604;0046872;0055114;0070402	K03398;K00099	COG2242;COG0743	1.-.-.-;1.1.1.267
BDIVROU_0193700.t1.1	'spNA'^E:'sp_evalNA'	'sp_prodNA'	PF11641.7^E:7e-05	Glycosylphosphatidylinositol-anchored_merozoite_surface_protein	'signalp_coordsNA'	'goNA'	'keggNA'	'cogNA'	'ecNA'
BDIVROU_0194000.t1.1	'spNA'^E:'sp_evalNA'	'sp_prodNA'	PF11641.7^E:1.7e-12	Glycosylphosphatidylinositol-anchored_merozoite_surface_protein	'signalp_coordsNA'	'goNA'	'keggNA'	'cogNA'	'ecNA'
BDIVROU_0194300.t1.1	O43660^E:1.15e-160	Pleiotropic_regulator_1	PF00400.31^E:1.5e-40	WD_domain_G-beta_repeat	'signalp_coordsNA'	0000398;0000974;0005515;0005634;0005681;0006397;0008380;0016607;0034504;0071011;0080008;1900087	'keggNA'	'cogNA'	'ecsNA'
BDIVROU_0194500.t1.1	P59015^E:1.24e-45	Vacuolar_protein_sorting-associated_protein_18_homolog	PF05131.13^E:6.7e-19	Pep3/Vps18/deep_orange_family	signalp_1-19	0061799;0005764;0005765;0005768;0006886;0006904;0007032;0007040;0007275;0007634;0008333;0015031;0015721;0016020;0016192;0030674;0030897;0031902;0035542;0043485;0045176;0046872;0048069;0048757;0060036	K03637;K20967;K20179;K20180;K20181;K20182;K20183;K20184	COG0315;COG2896;COG5158	4.6.1.17;4.1.99.22
BDIVROU_0194600.t1.1	'spNA'^E:'sp_evalNA'	'sp_prodNA'	PF13921.5^E:4.6e-06	Myb-like_DNA-binding_domain	'signalp_coordsNA'	'goNA'	'keggNA'	'cogNA'	'ecNA'
BDIVROU_0194800.t1.1	P0DJ19^E:2.51e-35	60S_ribosomal_protein_L27	PF12251.7^E:1.2e-37	snRNA-activating_protein_of_50kDa_MW_C_terminal	'signalp_coordsNA'	0030529;0003735;0005622;0005737;0005840;0006412	'keggNA'	'cogNA'	'ecsNA'
BDIVROU_0195000.t1.1	Q9C5H4^E:9.33e-10	VHS_domain-containing_protein_At3g16270	'pfam_NA'^E:'pfam_evalNA'	'pfam_prodNA'	'signalp_coordsNA'	0005622;0006886	'keggNA'	'cogNA'	'ecsNA'
BDIVROU_0195100.t2.1	Q4V832^E:1.53e-10	AP-4_complex_accessory_subunit_tepsin	'pfam_NA'^E:'pfam_evalNA'	'pfam_prodNA'	'signalp_coordsNA'	0046872;0005737;0005794;0005829;0016020;0030662;0031410;0030124	'keggNA'	'cogNA'	'ecsNA'
BDIVROU_0195300.t1.1	Q2KID0^E:1.99e-19	Exosome_complex_component_RRP4	PF14382.5^E:9.3e-08	Exosome_complex_exonuclease_RRP4_N-terminal_region	signalp_1-10	2001214;0000176;0000177;0000178;0000467;0003723;0005634;0005730;0005737;0006364;0030307;0034427;0034475;0043928;0071034;0071035;0071038;0071049;0071051	'keggNA'	'cogNA'	'ecsNA'
BDIVROU_0195400.t1.1	Q4N655^E:2.81e-168	60S_ribosomal_protein_L5	PF17144.3^E:5.7e-82	Ribosomal_large_subunit_proteins_60S_L5_and_50S_L18	'signalp_coordsNA'	0042254;0003723;0003735;0005622;0005634;0005737;0005840;0006412;0008097;0019843;0030529	'keggNA'	'cogNA'	'ecsNA'
BDIVROU_0195600.t1.1	P0DKK7^E:3.61e-94	60S_ribosomal_protein_L7a-2	PF01248.25^E:2.3e-21	Ribosomal_protein_L7Ae/L30e/S12e/Gadd45_family	'signalp_coordsNA'	0055114;0005840;0030529;0042254	'keggNA'	'cogNA'	'ecsNA'
BDIVROU_0195900.t1.1	P41000^E:5.19e-05	Protein_cps3	PF00642.23^E:5.5e-11	Zinc_finger_C-x8-C-x5-C-x3-H_type_(and_similar)	'signalp_coordsNA'	0005737;0046872;0051321	'keggNA'	'cogNA'	'ecsNA'
BDIVROU_0196000.t1.1	O60678^E:9.22e-06	Protein_arginine_N-methyltransferase_3	'pfam_NA'^E:'pfam_evalNA'	'pfam_prodNA'	'signalp_coordsNA'	2000117;0003676;0005515;0005737;0005829;0005840;0006355;0006479;0008168;0008469;0016274;0016740;0019919;0032259;0034969;0035242;0035246;0046872	K02516;K05931;K11434;K11435;K11436;K11437;K11438;K11439;K18477;K19737	'cogNA'	2.1.1.320;2.1.1.319;2.1.1.321;2.1.1.322
BDIVROU_0196100.t1.1	Q9URX7^E:5.97e-37	Protein_arginine_N-methyltransferase_1	'pfam_NA'^E:'pfam_evalNA'	'pfam_prodNA'	'signalp_coordsNA'	0030529;0005515;0005634;0005829;0006355;0006406;0006479;0008168;0008469;0016740;0032259;0034969;0035242	'keggNA'	'cogNA'	'ecsNA'
BDIVROU_0196200.t1.1	O42706^E:1.15e-49	60S_ribosomal_protein_L21-B	PF01157.17^E:1.8e-39	Ribosomal_protein_L21e	'signalp_coordsNA'	0055114;0002181;0003735;0005622;0005840;0006412;0022625;0030529	K02863;K02864;K02865;K02866;K02867;K02868;K02869;K02870;K02871;K02872;K02873;K02874;K02875;K02876;K02877;K02878;K02879;K02880;K02881;K02882;K02883;K02884;K02885;K02886;K02887;K02888;K02889;K02890;K02891;K02892;K02893;K02894;K02895;K02896;K02897;K02898;K02899;K02900;K02901;K02902;K02903;K02904;K02905;K02906;K02907;K02908;K02909;K02910;K02911;K02912;K02913;K02914;K02915;K02916;K02917;K02918;K02919;…	COG0081;COG0244;COG0197;COG0080;COG0094;COG2058;COG0102;COG0093;COG2163;COG0200;COG1632;COG0203;COG0256;COG2157;COG1727;COG0335;COG2147;COG0090;COG0292;COG0261;COG2139;COG0091;COG0089;COG0198;COG2075;COG1825;COG0211;COG0227;COG0255;COG0087;COG1841;COG1911;COG0254;COG2097;COG0333;COG1717;COG0267;COG0230;COG2174;COG0291;COG2451;COG0257;COG1997;COG2126;COG2167;COG0088;COG1552;COG1631;COG0097;COG0222…	'ecsNA'
BDIVROU_0196300.t1.1	Q64152^E:1.55e-24	Transcription_factor_BTF3	PF01849.17^E:4.9e-19	NAC_domain	'signalp_coordsNA'	0038191;0001701;0003723;0005634;0005737;0005829;0006351;0006355;0015031	'keggNA'	'cogNA'	'ecsNA'
BDIVROU_0196400.t1.1	Q6PCT5^E:1.83e-04	Polyglutamine-binding_protein_1	PF00397.25^E:3.2e-10	WW_domain	'signalp_coordsNA'	0048471;0000380;0002218;0002230;0002376;0003690;0005515;0005634;0005737;0006351;0006355;0006397;0008022;0008380;0010494;0016607;0031175;0032481;0043021;0043484;0045087;0048814;0051607;0071360;0071598	K15194	'cogNA'	'ecsNA'
BDIVROU_0196500.t1.1	Q54J69^E:3.01e-21	60S_ribosomal_protein_L10	'pfam_NA'^E:'pfam_evalNA'	'pfam_prodNA'	'signalp_coordsNA'	0051087;0000027;0003723;0003735;0005622;0005840;0006412;0022625;0030529	K17808;K02863;K02864;K02865;K02866;K02867;K02868;K02869;K02870;K02871;K02872;K02873;K02874;K02875;K02876;K02877;K02878;K02879;K02880;K02881;K02882;K02883;K02884;K02885;K02886;K02887;K02888;K02889;K02890;K02891;K02892;K02893;K02894;K02895;K02896;K02897;K02898;K02899;K02900;K02901;K02902;K02903;K02904;K02905;K02906;K02907;K02908;K02909;K02910;K02911;K02912;K02913;K02914;K02915;K02916;K02917;K02918;…	COG0081;COG0244;COG0197;COG0080;COG0094;COG2058;COG0102;COG0093;COG2163;COG0200;COG1632;COG0203;COG0256;COG2157;COG1727;COG0335;COG2147;COG0090;COG0292;COG0261;COG2139;COG0091;COG0089;COG0198;COG2075;COG1825;COG0211;COG0227;COG0255;COG0087;COG1841;COG1911;COG0254;COG2097;COG0333;COG1717;COG0267;COG0230;COG2174;COG0291;COG2451;COG0257;COG1997;COG2126;COG2167;COG0088;COG1552;COG1631;COG0097;COG0222…	'ecsNA'
BDIVROU_0196600.t1.1	'spNA'^E:'sp_evalNA'	'sp_prodNA'	PF07946.13^E:3.6e-24	Protein_of_unknown_function_(DUF1682)	'signalp_coordsNA'	'goNA'	'keggNA'	'cogNA'	'ecNA'
BDIVROU_0196700.t1.1	Q92372^E:1.24e-13	Replication_factor_A_protein_1	PF08646.9^E:1.8e-27	Replication_factor-A_C_terminal_domain	signalp_1-14	0051082;0000723;0000724;0000784;0003676;0003677;0005515;0005634;0005737;0006260;0006281;0006310;0046872	'keggNA'	'cogNA'	'ecsNA'
BDIVROU_0196900.t1.1	B8CXL0^E:7.75e-25	Chaperone_protein_DnaJ	PF01556.17^E:2.2e-21	DnaJ_C_terminal_domain	'signalp_coordsNA'	0032259;0005524;0005737;0006260;0006457;0009408;0031072;0046872;0051082	'keggNA'	'cogNA'	'ecsNA'
BDIVROU_0197000.t1.1	Q03FR6^E:3.27e-13	Chaperone_protein_DnaJ	PF00226.30^E:1.1e-14	DnaJ_domain	signalp_1-25	0016021;0005524;0005737;0006260;0006457;0009408;0031072;0046872;0051082	'keggNA'	'cogNA'	'ecsNA'
BDIVROU_0197100.t1.1	'spNA'^E:'sp_evalNA'	'sp_prodNA'	PF06024.11^E:3.2e-05	Orf78_(ac78)	'signalp_coordsNA'	'goNA'	'keggNA'	'cogNA'	'ecNA'
BDIVROU_0197201.t1.2	GBE60971.1^E:2e-128	Babesia_divergens_papain-like_cysteine_protease	PF00112^E:3.83e-62,PF08246^E:4.64e-06	Papain_family_cysteine_protease,Cathepsin_propeptide_inhibitor_domain_(I29)	signalp_1-16	0103025;0006508;0007586;0008233;0008234;0016787	'keggNA'	'cogNA'	'ecsNA'
BDIVROU_0197300.t1.1	O59811^E:1.66e-05	Cytoplasmic_60S_subunit_biogenesis_factor_SPCC550.15c	PF12756.6^E:9.9e-29	C2H2_type_zinc-finger_(2_copies)	'signalp_coordsNA'	0003676;0005737;0006913;0008270;0022625;0030687;0042254;0042273;0046872	K02863;K02864;K02865;K02866;K02867;K02868;K02869;K02870;K02871;K02872;K02873;K02874;K02875;K02876;K02877;K02878;K02879;K02880;K02881;K02882;K02883;K02884;K02885;K02886;K02887;K02888;K02889;K02890;K02891;K02892;K02893;K02894;K02895;K02896;K02897;K02898;K02899;K02900;K02901;K02902;K02903;K02904;K02905;K02906;K02907;K02908;K02909;K02910;K02911;K02912;K02913;K02914;K02915;K02916;K02917;K02918;K02919;…	COG0081;COG0244;COG0197;COG0080;COG0094;COG2058;COG0102;COG0093;COG2163;COG0200;COG1632;COG0203;COG0256;COG2157;COG1727;COG0335;COG2147;COG0090;COG0292;COG0261;COG2139;COG0091;COG0089;COG0198;COG2075;COG1825;COG0211;COG0227;COG0255;COG0087;COG1841;COG1911;COG0254;COG2097;COG0333;COG1717;COG0267;COG0230;COG2174;COG0291;COG2451;COG0257;COG1997;COG2126;COG2167;COG0088;COG1552;COG1631;COG0097;COG0222…	'ecsNA'
BDIVROU_0197500.t1.1	'spNA'^E:'sp_evalNA'	'sp_prodNA'	PF03878.14^E:1.5e-09	YIF1	signalp_1-18	'goNA'	'keggNA'	'cogNA'	'ecNA'
BDIVROU_0197600.t1.1	Q9ULC5^E:1.58e-103	Long-chain-fatty-acid--CoA_ligase_5	PF00501.27^E:3.4e-67	AMP-binding_enzyme	'signalp_coordsNA'	0000166;0001676;0003824;0004467;0005524;0005739;0005741;0005743;0005783;0005789;0006629;0006631;0008152;0016020;0016021;0016874;0102391	K01897;K08745;K08746;K08748;K08749;K08772;K15013	COG0318;COG1022	6.2.1.3;6.2.1.-;6.2.1.7
BDIVROU_0197700.t1.1	Q9LK90^E:3.31e-101	Probable_phospholipid-transporting_ATPase_8	PF16212.4^E:7.6e-63	Phospholipid-translocating_P-type_ATPase_C-terminal	'signalp_coordsNA'	0000139;0000166;0000287;0004012;0005524;0005802;0005886;0015914;0016020;0016021;0016787;0045332;0046872;0048194	K01530;K14802;K10999	'cogNA'	3.6.3.1;2.4.1.12
BDIVROU_0197800.t2.1	Q9LK90^E:1.59e-142	Probable_phospholipid-transporting_ATPase_8	PF16212.4^E:1.3e-62	Phospholipid-translocating_P-type_ATPase_C-terminal	'signalp_coordsNA'	0000139;0000166;0000287;0004012;0005524;0005802;0005886;0015914;0016020;0016021;0016787;0045332;0046872;0048194	K01530;K14802;K10999	'cogNA'	3.6.3.1;2.4.1.12
BDIVROU_0197900.t3.1	Q9LK90^E:2.46e-104	Probable_phospholipid-transporting_ATPase_8	PF16212.4^E:7.9e-63	Phospholipid-translocating_P-type_ATPase_C-terminal	signalp_1-26	0000139;0000166;0000287;0004012;0005524;0005802;0005886;0015914;0016020;0016021;0016787;0045332;0046872;0048194	K01530;K14802;K10999	'cogNA'	3.6.3.1;2.4.1.12
BDIVROU_0198200.t1.1	'spNA'^E:'sp_evalNA'	'sp_prodNA'	PF08729.9^E:5.2e-10	HPC2_and_ubinuclein_domain	'signalp_coordsNA'	'goNA'	'keggNA'	'cogNA'	'ecNA'
BDIVROU_0198300.t1.1	O24454^E:4.58e-38	Ubiquitin_carboxyl-terminal_hydrolase_3	PF00443.28^E:5.7e-22	Ubiquitin_carboxyl-terminal_hydrolase	'signalp_coordsNA'	0009607;0005634;0006508;0006511;0008233;0008234;0016579;0016787;0036459	K21075	'cogNA'	3.4.19.12;3.4.22.-
BDIVROU_0198500.t1.1	F4KAB8^E:1.10e-171	DNA_replication_licensing_factor_MCM6	PF00493.22^E:2.5e-133	MCM2/3/5_family	'signalp_coordsNA'	0032259;0000166;0003677;0003678;0004386;0005515;0005524;0005634;0006260;0006270;0007049;0016787;0042555;0046872	K02314;K02209;K02210;K02212;K02540;K02541;K02542	COG0305;COG1241	3.6.4.12
BDIVROU_0198600.t2.1	F4KAB8^E:3.85e-50	DNA_replication_licensing_factor_MCM6	PF17207.2^E:5.2e-33	MCM_OB_domain	'signalp_coordsNA'	0032259;0000166;0003677;0003678;0004386;0005515;0005524;0005634;0006260;0006270;0007049;0016787;0042555;0046872	K02314;K02209;K02210;K02212;K02540;K02541;K02542	COG0305;COG1241	3.6.4.12
BDIVROU_0198700.t1.1	'spNA'^E:'sp_evalNA'	'sp_prodNA'	PF14551.5^E:0.00075	MCM_N-terminal_domain	'signalp_coordsNA'	'goNA'	'keggNA'	'cogNA'	'ecNA'
BDIVROU_0198800.t1.1	'spNA'^E:'sp_evalNA'	'sp_prodNA'	PF08320.11^E:2.6e-08	PIG-X_/_PBN1	signalp_1-24	'goNA'	'keggNA'	'cogNA'	'ecNA'
BDIVROU_0198900.t2.1	'spNA'^E:'sp_evalNA'	'sp_prodNA'	PF08320.11^E:1.2e-08	PIG-X_/_PBN1	'signalp_coordsNA'	'goNA'	'keggNA'	'cogNA'	'ecNA'
BDIVROU_0199000.t1.1	Q9FJL0^E:7.35e-86	Structural_maintenance_of_chromosomes_protein_4	PF02463.18^E:1.9e-34	RecF/RecN/SMC_N_terminal_domain	'signalp_coordsNA'	0043531;0000166;0005524;0005634;0005694;0007049;0030261;0051276;0051301;0051321	'keggNA'	'cogNA'	'ecsNA'
BDIVROU_0199100.t2.1	P50532^E:0.0	Structural_maintenance_of_chromosomes_protein_4	PF02463.18^E:1.5e-71	RecF/RecN/SMC_N_terminal_domain	'signalp_coordsNA'	0003689;0000166;0005524;0005634;0005694;0005737;0007049;0007076;0030261;0046982;0051276;0051301	'keggNA'	'cogNA'	'ecsNA'
BDIVROU_0199200.t1.1	O74857^E:1.92e-05	DNA-directed_RNA_polymerase_III_subunit_rpc4	PF05132.13^E:5.7e-21	RNA_polymerase_III_RPC4	'signalp_coordsNA'	0090503;0003677;0003899;0005634;0005666;0005737;0006383;0001056	K00960;K02999;K03002;K03006;K03010;K03018;K03021;K03040;K03041;K03042;K03043;K03044;K03045;K03046;K03047;K03049;K03050;K03051;K03052;K03053;K03054;K03055;K03056;K03058;K03059;K03060;K10908;K13797;K13798;K16250;K16251;K16252;K21081;K21239;K21313	COG0085;COG0086;COG0202;COG1095;COG2093;COG1460;COG2012;COG1758;COG1761;COG1644;COG1996;COG5108	2.7.7.6
BDIVROU_0199300.t1.1	Q8QG64^E:1.26e-43	RING-box_protein_1	PF12678.6^E:6.5e-26	RING-H2_zinc_finger_domain	signalp_1-30	0046872;0005634;0005737;0006513;0008270;0016567;0019005;0019788;0031146;0031463;0031464;0031465;0031467;0043161;0045116;0004842	'keggNA'	'cogNA'	'ecsNA'
BDIVROU_0199400.t1.1	Q56Y74^E:3.57e-14	Protein_MICRORCHIDIA_6	PF13589.5^E:8.8e-11	Histidine_kinase-_DNA_gyrase_B-_and_HSP90-like_ATPase	'signalp_coordsNA'	0000166;0003677;0003723;0004518;0004519;0005515;0005524;0005634;0006281;0006282;0006952;0006974;0016569;0016787;0031047;0031935;0090305	K01173;K15049;K15050;K15051	COG1864	'ecsNA'
BDIVROU_0199500.t2.1	Q56Y74^E:5.16e-14	Protein_MICRORCHIDIA_6	PF13418.5^E:7.8e-19	Galactose_oxidase_central_domain	signalp_1-36	0000166;0003677;0003723;0004518;0004519;0005515;0005524;0005634;0006281;0006282;0006952;0006974;0016569;0016787;0031047;0031935;0090305	K01173;K15049;K15050;K15051	COG1864	'ecsNA'
BDIVROU_0199600.t1.1	Q93ZS9^E:8.30e-05	Zinc_finger_CCCH_domain-containing_protein_47	'pfam_NA'^E:'pfam_evalNA'	'pfam_prodNA'	signalp_1-10	0080008;0003677;0005634;0046872	'keggNA'	'cogNA'	'ecsNA'
BDIVROU_0199800.t1.1	O02494^E:1.94e-139	Eukaryotic_initiation_factor_4A	PF00271.30^E:2e-32	Helicase_conserved_C-terminal_domain	'signalp_coordsNA'	0045879;0000166;0003676;0003723;0003743;0004386;0005524;0006412;0006413;0016787	K02518;K02519;K02520;K03113;K03236;K03237;K03238;K03239;K03240;K03241;K03242;K03243;K03244;K03245;K03246;K03247;K03248;K03249;K03250;K03251;K03252;K03253;K03254;K03257;K03258;K03259;K03260;K03262;K03263;K03264;K03680;K03754;K15026;K15027;K15028;K15029;K15030	COG0361;COG0532;COG0290;COG0023;COG1093;COG1601;COG0182;COG1208;COG0050;COG0231;COG1976;COG1184;COG5354	'ecsNA'
BDIVROU_0199900.t1.1	O02494^E:3.61e-49	Eukaryotic_initiation_factor_4A	PF00270.28^E:1.5e-14	DEAD/DEAH_box_helicase	'signalp_coordsNA'	0045879;0000166;0003676;0003723;0003743;0004386;0005524;0006412;0006413;0016787	K02518;K02519;K02520;K03113;K03236;K03237;K03238;K03239;K03240;K03241;K03242;K03243;K03244;K03245;K03246;K03247;K03248;K03249;K03250;K03251;K03252;K03253;K03254;K03257;K03258;K03259;K03260;K03262;K03263;K03264;K03680;K03754;K15026;K15027;K15028;K15029;K15030	COG0361;COG0532;COG0290;COG0023;COG1093;COG1601;COG0182;COG1208;COG0050;COG0231;COG1976;COG1184;COG5354	'ecsNA'
BDIVROU_0200000.t1.1	'spNA'^E:'sp_evalNA'	'sp_prodNA'	PF14418.5^E:3.8e-15	OST-HTH_Associated_domain	'signalp_coordsNA'	'goNA'	'keggNA'	'cogNA'	'ecNA'
BDIVROU_0200200.t1.1	Q7S906^E:1.41e-57	DNA_damage-inducible_protein_1	PF09668.9^E:7.3e-49	Aspartyl_protease	signalp_1-10	0042273;0004190;0005737;0006508;0008233;0015031;0016787;0043130	'keggNA'	'cogNA'	'ecsNA'
BDIVROU_0200300.t2.1	P0CS14^E:1.77e-36	DNA_damage-inducible_protein_1	PF09668.9^E:2.7e-35	Aspartyl_protease	'signalp_coordsNA'	0032259;0004190;0005737;0006508;0008233;0015031;0016787;0043130	'keggNA'	'cogNA'	'ecsNA'
BDIVROU_0200400.t1.1	Q5RA75^E:9.51e-20	Protein_FAM135A	PF05057.13^E:1.4e-21	Putative_serine_esterase_(DUF676)	'signalp_coordsNA'	'goNA'	'keggNA'	'cogNA'	'ecsNA'
BDIVROU_0200600.t1.1	Q29RH4^E:2.15e-07	THO_complex_subunit_3	PF12894.6^E:7.4e-08	Anaphase-promoting_complex_subunit_4_WD40_domain	'signalp_coordsNA'	0046872;0000445;0003723;0005634;0006397;0006406;0008380;0016607;0051028	'keggNA'	'cogNA'	'ecsNA'
BDIVROU_0201100.t1.1	'spNA'^E:'sp_evalNA'	'sp_prodNA'	PF07035.11^E:1e-06	Colon_cancer-associated_protein_Mic1-like	'signalp_coordsNA'	'goNA'	'keggNA'	'cogNA'	'ecNA'
BDIVROU_0201400.t1.1	Q44473^E:6.96e-67	Pyruvate_kinase	PF00224.20^E:1.4e-86	Pyruvate_kinase_barrel_domain	'signalp_coordsNA'	0055114;0000166;0000287;0003824;0004743;0005524;0006096;0016301;0016310;0016740;0030955;0046872	K00873;K12406	COG0469	2.7.1.40
BDIVROU_0201500.t1.1	P14284^E:6.62e-33	DNA_polymerase_zeta_catalytic_subunit	PF00136.20^E:9.7e-34	DNA_polymerase_family_B	signalp_1-16	0042597;0000166;0003676;0003677;0003887;0005515;0005634;0005739;0006260;0006281;0006974;0008408;0016035;0016740;0016779;0019985;0042276;0046872;0051536;0051539;0090305;0000790	K00961;K02319;K02322;K02323;K02324;K02325;K02326;K02327;K02330;K02332;K02334;K02335;K02336;K02337;K02338;K02339;K02340;K02341;K02342;K02343;K02344;K02345;K02346;K03506;K03512;K03763;K04479;K10981;K14159;K14162;K16618;K18942;K18963;K18964;K21037;K21237;K21238;K21314;K21923	COG0417;COG1933;COG1311;COG0749;COG1573;COG0258;COG0587;COG0592;COG2927;COG1466;COG0470;COG0847;COG2812;COG3050;COG0389;COG2176;COG1796;COG0328	2.7.7.7;4.2.99.-;3.1.26.4;2.7.7.49
BDIVROU_0201600.t1.1	Q9P6L6^E:2.72e-04	DNA_polymerase_zeta_catalytic_subunit	PF00136.20^E:1.8e-28	DNA_polymerase_family_B	'signalp_coordsNA'	0000166;0003676;0003677;0003887;0005634;0005739;0006260;0006281;0006974;0008408;0016035;0016740;0016779;0019985;0042276;0043504;0043596;0046872;0051536;0051539;0070987;0090305	K00961;K02319;K02322;K02323;K02324;K02325;K02326;K02327;K02330;K02332;K02334;K02335;K02336;K02337;K02338;K02339;K02340;K02341;K02342;K02343;K02344;K02345;K02346;K03506;K03512;K03763;K04479;K10981;K14159;K14162;K16618;K18942;K18963;K18964;K21037;K21237;K21238;K21314;K21923	COG0417;COG1933;COG1311;COG0749;COG1573;COG0258;COG0587;COG0592;COG2927;COG1466;COG0470;COG0847;COG2812;COG3050;COG0389;COG2176;COG1796;COG0328	2.7.7.7;4.2.99.-;3.1.26.4;2.7.7.49
BDIVROU_0202100.t1.1	P51955^E:5.58e-47	Serine/threonine-protein_kinase_Nek2	PF00069.24^E:7.4e-48	Protein_kinase_domain	'signalp_coordsNA'	0000070;0000166;0000775;0000776;0000777;0000794;0000922;0001824;0004672;0004674;0005515;0005524;0005634;0005694;0005730;0005737;0005815;0005856;0005874;0006468;0007049;0007059;0016301;0016310;0016740;0019903;0030496;0043392;0046872;0051301;0051321;0090307	K00870;K07374;K07375;K10389;K10390;K10391	COG0515	2.7.1.37
BDIVROU_0202200.t1.1	Q9LXW3^E:4.95e-06	Probable_cysteine_protease_RDL3	PF08246.11^E:1.8e-12	Cathepsin_propeptide_inhibitor_domain_(I29)	'signalp_coordsNA'	0004197;0005615;0005764;0006508;0008233;0008234;0016787;0051603	'keggNA'	'cogNA'	'ecsNA'
BDIVROU_0202300.t2.2	XP_012766088.1^E:2e-82	Babesia_divergens_vignain_like_protease	PF00112^E:2.54e-47,PF08246^E:2.75e-12	Papain_family_cysteine_protease,Cathepsin_propeptide_inhibitor_domain_(I29)	'signalp_coordsNA'	0055114;0004197;0005615;0005764;0005783;0006508;0008233;0008234;0016787;0051603	'keggNA'	'cogNA'	'ecsNA'
BDIVROU_0202400.t1.1	P31692^E:6.34e-143	ADPATP_carrier_protein	PF00153.26^E:1e-65	Mitochondrial_carrier_protein	signalp_1-18	0055085;0005739;0005743;0016020;0016021;0022857	'keggNA'	'cogNA'	'ecsNA'
BDIVROU_0202500.t1.1	P54861^E:5.62e-123	Dynamin-related_protein_DNM1	PF01031.19^E:2.4e-88	Dynamin_central_region	signalp_1-21	0000001;0000166;0000266;0003374;0003924;0005525;0005739;0005741;0007031;0008017;0016020;0016559;0016787;0042802;0061025	K03864	'cogNA'	3.6.5.2
BDIVROU_0202600.t1.1	O00835^E:0.0	TFIIH_basal_transcription_factor_complex_helicase_repB_subunit	PF16203.4^E:2.3e-107	ERCC3/RAD25/XPB_C-terminal_helicase	'signalp_coordsNA'	0031410;0000166;0003677;0004003;0004386;0005524;0005634;0005675;0006281;0006289;0006351;0006355;0006366;0006367;0006974;0016787;0032508	K11136;K11367;K11642;K11643;K14435;K15362;K20091;K20092;K21810	'cogNA'	3.6.4.12
BDIVROU_0202800.t1.1	Q58536^E:1.21e-86	Uncharacterized_protein_MJ1136	PF16199.4^E:3e-18	Radical_SAM_C-terminal_domain	'signalp_coordsNA'	0061799;0003824;0005737;0008080;0046872;0051536	K03637;K20967	COG0315;COG2896	4.6.1.17;4.1.99.22
BDIVROU_0202900.t2.1	Q58536^E:4.07e-37	Uncharacterized_protein_MJ1136	PF04055.20^E:4.5e-13	Radical_SAM_superfamily	'signalp_coordsNA'	0061799;0003824;0005737;0008080;0046872;0051536	K03637;K20967	COG0315;COG2896	4.6.1.17;4.1.99.22
BDIVROU_0203000.t3.1	Q58536^E:1.03e-20	Uncharacterized_protein_MJ1136	'pfam_NA'^E:'pfam_evalNA'	'pfam_prodNA'	'signalp_coordsNA'	0061799;0003824;0005737;0008080;0046872;0051536	K03637;K20967	COG0315;COG2896	4.6.1.17;4.1.99.22
BDIVROU_0203200.t1.1	P16019^E:0.0	Heat_shock_70_kDa_protein	PF00012.19^E:2.5e-253	Hsp70_protein	'signalp_coordsNA'	0006414;0000166;0005524	'keggNA'	'cogNA'	'ecsNA'
BDIVROU_0203300.t1.1	Q9V3D6^E:4.13e-28	Probable_cleavage_and_polyadenylation_specificity_factor_subunit_2	PF16661.4^E:8.9e-20	Metallo-beta-lactamase_superfamily_domain	signalp_1-16	0003723;0005515;0005634;0005847;0006378;0006379;0006397	'keggNA'	'cogNA'	'ecsNA'
BDIVROU_0203500.t1.1	Q54CS9^E:6.56e-28	DNA_repair_protein_RAD50	PF13476.5^E:1.5e-21	AAA_domain	'signalp_coordsNA'	0016020;0000019;0000166;0000722;0000724;0000781;0000784;0000790;0000794;0003690;0003691;0004017;0005524;0005634;0005694;0006281;0006302;0006310;0006974;0007004;0007049;0007131;0016233;0016787;0016887;0030674;0030870;0032508;0035861;0043047;0046872;0046939;0051321;0051880;0070192;0090305;0000014;0004003;0008408	K21772;K00939;K18532;K18533;K20773;K11136;K11367;K11642;K11643;K14435;K15362;K20091;K20092;K21810	COG0563;COG1936	2.7.4.3;2.7.4.6;3.1.-.-;3.6.4.12
BDIVROU_0203800.t1.1	Q8LGF7^E:3.25e-49	Protein_PEROXIN-4	PF00179.25^E:1.8e-28	Ubiquitin-conjugating_enzyme	'signalp_coordsNA'	0008017;0000166;0005515;0005524;0005737;0005777;0005778;0007031;0015031;0016020;0016567;0016740;0031625;0061630	'keggNA'	'cogNA'	'ecsNA'
BDIVROU_0204000.t1.1	P53622^E:3.68e-165	Coatomer_subunit_alpha	PF04053.13^E:1.7e-84	Coatomer_WD_associated_region	signalp_1-26	0000139;0005198;0005515;0005737;0005794;0006886;0006891;0015031;0016020;0016192;0030117;0030126;0030663;0031410	'keggNA'	'cogNA'	'ecsNA'
BDIVROU_0204200.t1.1	Q8T7J8^E:1.79e-66	Histone_H4	PF15511.5^E:7.1e-09	Centromere_kinetochore_component_CENP-T_histone_fold	'signalp_coordsNA'	0046982;0000786;0003677;0005634;0005694;0006334	'keggNA'	'cogNA'	'ecsNA'
BDIVROU_0204300.t1.1	P91119^E:1.07e-12	Probable_3'5'-cyclic_phosphodiesterase_pde-5	PF01590.25^E:2.4e-13	GAF_domain	'signalp_coordsNA'	0050907;0004114;0006935;0007165;0007602;0007635;0008081;0008340;0010446;0010628;0010754;0016787;0032528;0042542;0046872;0047555	K01120;K13298;K18438;K08718;K13756;K13757;K13761;K13762;K13763	'cogNA'	3.1.4.17;3.1.4.35
BDIVROU_0204400.t1.1	Q91WW7^E:9.09e-05	Patatin-like_phospholipase_domain-containing_protein_3	PF01734.21^E:3.1e-09	Patatin-like_phospholipase	'signalp_coordsNA'	0003700;0001676;0004623;0004806;0005737;0005811;0006629;0006650;0006654;0008152;0016020;0016021;0016042;0016740;0016746;0016787;0019432;0019433;0034389;0035727;0036042;0036153;0042171;0051264;0051265;0055088	K01047;K01058;K14621;K16342;K01046;K12298;K13534;K13616;K14073;K14074;K14075;K14076;K14452;K14674;K14675;K16816;K17900;K22283;K22284	COG2829;COG1075;COG5153	3.1.1.4;3.1.1.32;3.1.1.5;3.1.1.3;3.1.1.13;2.3.1.-;2.3.1.51
BDIVROU_0204500.t1.1	'spNA'^E:'sp_evalNA'	'sp_prodNA'	PF03178.14^E:3e-11	CPSF_A_subunit_region	'signalp_coordsNA'	'goNA'	'keggNA'	'cogNA'	'ecNA'
BDIVROU_0204600.t1.1	Q9GR88^E:4.48e-130	Eukaryotic_peptide_chain_release_factor_subunit_1	PF03464.14^E:1e-41	eRF1_domain_2	'signalp_coordsNA'	0046983;0003747;0005737;0006412;0006415	K02835;K02836;K02837;K03265;K03266;K03267	COG0216;COG1186;COG0480;COG1503	'ecsNA'
BDIVROU_0204700.t1.1	Q5CG95^E:4.72e-72	Eukaryotic_peptide_chain_release_factor_subunit_1	PF03463.14^E:1.2e-15	eRF1_domain_1	'signalp_coordsNA'	0030246;0003747;0005737;0006412;0006415	K02835;K02836;K02837;K03265;K03266;K03267	COG0216;COG1186;COG0480;COG1503	'ecsNA'
BDIVROU_0204800.t1.1	Q54SV6^E:1.62e-05	Mitochondrial_import_inner_membrane_translocase_subunit_tim16	'pfam_NA'^E:'pfam_evalNA'	'pfam_prodNA'	signalp_1-19	0019432;0005739;0005743;0005744;0015031;0016020;0030150	'keggNA'	'cogNA'	'ecsNA'
BDIVROU_0205100.t1.1	Q11KJ6^E:0.0	Chaperone_protein_DnaK	PF00012.19^E:9.3e-267	Hsp70_protein	'signalp_coordsNA'	0051082;0000166;0005524;0006457	'keggNA'	'cogNA'	'ecsNA'
BDIVROU_0205400.t1.1	W0LYS5^E:8.70e-33	Calcium/calmodulin-dependent_protein_kinase_type_1	PF00069.24^E:1.2e-47	Protein_kinase_domain	'signalp_coordsNA'	1902600;0000166;0003824;0004672;0004674;0004683;0005516;0005524;0006468;0008152;0016301;0016310;0016740	K00870;K00908;K04515;K05869;K07359;K08794	COG0515	2.7.1.37;2.7.11.17
BDIVROU_0205600.t1.1	Q31CY0^E:5.76e-14	50S_ribosomal_protein_L7/L12	PF00542.18^E:2e-21	Ribosomal_protein_L7/L12_C-terminal_domain	signalp_1-50	0042254;0003735;0005622;0005840;0006412;0030529	'keggNA'	'cogNA'	'ecsNA'
BDIVROU_0206100.t1.1	F1Q4S1^E:0.0	Probable_phospholipid-transporting_ATPase_IIB	PF16212.4^E:2.7e-32	Phospholipid-translocating_P-type_ATPase_C-terminal	signalp_1-18	0035591;0000166;0000287;0004012;0005524;0005768;0005794;0005802;0005886;0006890;0006897;0015914;0016020;0016021;0016787;0045332;0046872	K01530;K14802;K10999	'cogNA'	3.6.3.1;2.4.1.12
BDIVROU_0206300.t1.1	Q9CAF6^E:3.00e-52	DNA_gyrase_subunit_A_chloroplastic/mitochondrial	PF00521.19^E:3.2e-43	DNA_gyrase/topoisomerase_IV_subunit_A	signalp_1-25	0055085;0000166;0003677;0003916;0003918;0005524;0005634;0005694;0005739;0006259;0006265;0006351;0006355;0009507;0009536;0016853	K01863;K01864;K02469;K02470;K02621;K02622;K03164;K03166;K03167;K03170;K03079;K03082	COG0188;COG0187;COG1697;COG1389;COG1110;COG3623	5.99.1.3;5.99.1.-;3.6.4.12;5.1.3.22;5.-.-.-
BDIVROU_0206400.t1.1	Q55738^E:4.80e-58	DNA_gyrase_subunit_A	PF00521.19^E:2.9e-59	DNA_gyrase/topoisomerase_IV_subunit_A	signalp_1-34	1902600;0000166;0003677;0003916;0003918;0005524;0005694;0005737;0006259;0006265;0016853	K01863;K01864;K02469;K02470;K02621;K02622;K03164;K03166;K03167;K03170;K03079;K03082	COG0188;COG0187;COG1697;COG1389;COG1110;COG3623	5.99.1.3;5.99.1.-;3.6.4.12;5.1.3.22;5.-.-.-
BDIVROU_0206700.t1.1	Q6ZJW9^E:2.99e-20	Actin-related_protein_4	PF00022.18^E:7.8e-40	Actin	signalp_1-33	0035098;0005634;0005730;0005737;0007275;0016569;0048235;0048574	'keggNA'	'cogNA'	'ecsNA'
BDIVROU_0206800.t1.1	Q9FY94^E:6.48e-11	Bidirectional_sugar_transporter_SWEET15	PF03083.15^E:7.2e-25	Sugar_efflux_transporter_for_intercellular_exchange	signalp_1-23	0000139;0005515;0005794;0005886;0007275;0008643;0016020;0016021;0034219;0051119	K10999	'cogNA'	2.4.1.12
BDIVROU_0207000.t1.1	Q6PUR6^E:1.62e-81	GPN-loop_GTPase_2	PF03029.16^E:2.8e-63	Conserved_hypothetical_ATP_binding_protein	'signalp_coordsNA'	0000166;0003924;0005525;0005737;0016787;0044376;1990022	K03864	'cogNA'	3.6.5.2
BDIVROU_0207100.t1.1	'spNA'^E:'sp_evalNA'	'sp_prodNA'	PF00226.30^E:0.00094	DnaJ_domain	'signalp_coordsNA'	'goNA'	'keggNA'	'cogNA'	'ecNA'
BDIVROU_0207900.t5.1	'spNA'^E:'sp_evalNA'	'sp_prodNA'	PF06970.10^E:0.00099	Replication_initiator_protein_A_(RepA)_N-terminus	signalp_1-48	'goNA'	'keggNA'	'cogNA'	'ecNA'
BDIVROU_0208000.t1.1	'spNA'^E:'sp_evalNA'	'sp_prodNA'	PF05667.10^E:0.00093	Protein_of_unknown_function_(DUF812)	'signalp_coordsNA'	'goNA'	'keggNA'	'cogNA'	'ecNA'
BDIVROU_0208200.t1.1	O62738^E:7.61e-124	40S_ribosomal_protein_S4_X_isoform	PF00900.19^E:5.9e-32	Ribosomal_family_S4e	signalp_1-10	0016310;0003723;0003735;0005622;0005737;0005840;0005844;0006412;0007275;0008284;0015935;0019843;0022627;0030529;0031012;0036464;0045727	K02945;K02946;K02947;K02948;K02949;K02950;K02951;K02952;K02953;K02954;K02955;K02956;K02957;K02958;K02959;K02960;K02961;K02962;K02963;K02964;K02965;K02966;K02967;K02968;K02969;K02970;K02971;K02973;K02974;K02975;K02976;K02977;K02978;K02979;K02980;K02981;K02982;K02983;K02984;K02985;K02986;K02987;K02988;K02989;K02990;K02991;K02992;K02993;K02994;K02995;K02996;K02997;K02998	COG0539;COG0051;COG0100;COG0186;COG0048;COG1358;COG0099;COG0184;COG0199;COG0096;COG0185;COG0228;COG0103;COG1383;COG0238;COG2238;COG0052;COG0268;COG0828;COG2004;COG1998;COG2051;COG2053;COG0098;COG0092;COG1890;COG0522;COG1471;COG0049;COG0360;COG2125;COG2007	'ecsNA'
BDIVROU_0208400.t1.1	'spNA'^E:'sp_evalNA'	'sp_prodNA'	PF13921.5^E:2.3e-07	Myb-like_DNA-binding_domain	'signalp_coordsNA'	'goNA'	'keggNA'	'cogNA'	'ecNA'
BDIVROU_0208700.t1.1	Q8JIY8^E:1.41e-17	MKI67_FHA_domain-interacting_nucleolar_phosphoprotein	PF00076.21^E:3.9e-22	RNA_recognition_motif._(a.k.a._RRM_RBD_or_RNP_domain)	'signalp_coordsNA'	0070932;0003676;0003723;0005634;0005730;0007275	'keggNA'	'cogNA'	'ecsNA'
BDIVROU_0208800.t1.1	O77682^E:3.56e-06	Protein_AAR2_homolog	PF05282.10^E:2.5e-62	AAR2_protein	'signalp_coordsNA'	0010469;0005681;0006397;0008380	'keggNA'	'cogNA'	'ecsNA'
BDIVROU_0208900.t1.1	Q4R8Y1^E:1.44e-05	Bromodomain_testis-specific_protein	PF00439.24^E:1.3e-06	Bromodomain	'signalp_coordsNA'	0016021;0001207;0005634;0006338;0006351;0006355;0006397;0007140;0007141;0007283;0008380;0016569;0030154;0042393;0043484;0051039;0051321;0070577	K15194	'cogNA'	'ecsNA'
BDIVROU_0209000.t1.1	F6ZT52^E:1.98e-06	POC1_centriolar_protein_homolog_B	PF00400.31^E:2.2e-10	WD_domain_G-beta_repeat	'signalp_coordsNA'	0043025;0003014;0005737;0005814;0005856;0007507;0007634;0010842;0030030;0060271;0060287	'keggNA'	'cogNA'	'ecsNA'
BDIVROU_0209100.t1.1	Q5XGE2^E:1.80e-28	U3_small_nucleolar_RNA-associated_protein_15_homolog	PF09384.9^E:1.3e-24	UTP15_C_terminal	'signalp_coordsNA'	0072383;0005634;0005730;0006364	'keggNA'	'cogNA'	'ecsNA'
BDIVROU_0209300.t1.1	'spNA'^E:'sp_evalNA'	'sp_prodNA'	PF00036.31^E:1.8e-08	EF_hand	'signalp_coordsNA'	'goNA'	'keggNA'	'cogNA'	'ecNA'
BDIVROU_0209600.t1.1	Q91ZR4^E:6.29e-07	Serine/threonine-protein_kinase_Nek8	PF00069.24^E:1e-45	Protein_kinase_domain	'signalp_coordsNA'	0051090;0000166;0004672;0004674;0005515;0005524;0005737;0005856;0005929;0006468;0009887;0016301;0016310;0016740;0035330;0042995;0046872	K00870	COG0515	2.7.1.37
BDIVROU_0209700.t1.1	A8F4T7^E:1.60e-04	30S_ribosomal_protein_S11	PF00411.18^E:2.4e-05	Ribosomal_protein_S11	'signalp_coordsNA'	0030529;0003723;0003735;0005622;0005840;0006412;0019843	'keggNA'	'cogNA'	'ecsNA'
BDIVROU_0209800.t1.1	Q03020^E:2.44e-41	Iron_sulfur_cluster_assembly_protein_1_mitochondrial	PF01592.15^E:9.7e-35	NifU-like_N_terminal_domain	'signalp_coordsNA'	1902751;0002098;0005506;0005515;0005739;0005759;0016226;0036455;0046872;0051536;0051537;0051539;0097428	'keggNA'	'cogNA'	'ecsNA'
BDIVROU_0209900.t1.1	Q9CHU6^E:9.26e-51	6-phosphogluconate_dehydrogenase_decarboxylating	PF00393.18^E:5.9e-57	6-phosphogluconate_dehydrogenase_C-terminal_domain	'signalp_coordsNA'	0071805;0004616;0006098;0016491;0019521;0055114	K00033;K03398	COG0362;COG1023;COG2242	1.1.1.44;1.1.1.343;1.-.-.-
BDIVROU_0210000.t1.1	Q8SWN8^E:2.05e-13	Actin	PF00022.18^E:4.9e-38	Actin	signalp_1-16	0032259;0000166;0005524;0005737;0005856	'keggNA'	'cogNA'	'ecsNA'
BDIVROU_0210300.t1.1	O14199^E:7.96e-05	UDP-N-acetylglucosamine_transferase_subunit_alg14	PF08660.10^E:1e-07	Oligosaccharide_biosynthesis_protein_Alg14_like	'signalp_coordsNA'	0005634;0005783;0005789;0006487;0006488;0016020;0016021;0030176;0031965;0004577	K07432;K07441	'cogNA'	2.4.1.141
BDIVROU_0210500.t1.1	Q6XLQ7^E:5.61e-09	Calumenin	PF13202.5^E:2.8e-16	EF_hand	signalp_1-19	0051301;0005509;0005576;0005783;0005789;0005794;0016020;0016529;0033018;0042470;0046872	'keggNA'	'cogNA'	'ecsNA'
BDIVROU_0210600.t1.1	O95628^E:4.75e-61	CCR4-NOT_transcription_complex_subunit_4	PF14570.5^E:1.4e-19	RING/Ubox_like_zinc-binding_domain	'signalp_coordsNA'	0043486;0000288;0003676;0003723;0005515;0005634;0005737;0016567;0016740;0046872	'keggNA'	'cogNA'	'ecsNA'
BDIVROU_0210700.t1.1	Q62384^E:3.79e-11	Zinc_finger_protein_ZPR1	PF03367.12^E:3.9e-24	ZPR1_zinc-finger_domain	'signalp_coordsNA'	0070827;0005515;0005634;0005654;0005730;0005737;0006397;0007275;0008270;0008380;0010628;0015030;0030154;0030424;0030426;0030576;0030971;0031369;0032797;0033120;0042307;0042995;0046872;0048471;0061564;0071364;0071931;0097504;1990261	'keggNA'	'cogNA'	'ecsNA'
BDIVROU_0210800.t1.1	Q55E13^E:2.37e-19	Zinc_finger_protein_ZPR1_homolog	PF03367.12^E:2.1e-34	ZPR1_zinc-finger_domain	'signalp_coordsNA'	0016021;0005634;0005737;0008270;0046872	'keggNA'	'cogNA'	'ecsNA'
BDIVROU_0211000.t2.1	A8C756^E:1.17e-05	Thyroid_adenoma-associated_protein_homolog	PF10350.8^E:8.6e-22	Putative_death-receptor_fusion_protein_(DUF2428)	'signalp_coordsNA'	1902600;0005783;0032471;0055088	'keggNA'	'cogNA'	'ecsNA'
BDIVROU_0211100.t1.1	Q5B0V6^E:1.12e-12	Palmitoyltransferase_akr1	PF01529.19^E:4.3e-18	DHHC_palmitoyltransferase	'signalp_coordsNA'	0019901;0000139;0005768;0005794;0016020;0016021;0016740;0016746;0019706;0031901	K16675;K18932;K20003;K20027;K20028;K20029;K20030;K20031;K20032	COG5273	2.3.1.225
BDIVROU_0211200.t1.1	A4FV72^E:5.78e-21	Peptidyl-prolyl_cis-trans_isomerase_E	PF00076.21^E:3.5e-17	RNA_recognition_motif._(a.k.a._RRM_RBD_or_RNP_domain)	'signalp_coordsNA'	0055114;0000413;0003676;0003723;0003755;0005634;0005681;0006397;0006457;0008380;0016853	K01802;K03767;K03768;K03769;K03770;K03771;K03772;K03773;K03774;K03775;K05864;K07533;K09563;K09564;K09565;K09566;K09567;K10598;K12733;K12734;K12735;K12736;K12737;K12738;K12739;K14826;K03079;K03082	COG0652;COG0760;COG0545;COG1047;COG3623	5.2.1.8;5.1.3.22;5.-.-.-
BDIVROU_0211300.t1.1	Q9SCY5^E:2.27e-10	SNF1-related_protein_kinase_regulatory_subunit_beta-2	PF16561.4^E:4.5e-12	Glycogen_recognition_site_of_AMP-activated_protein_kinase	'signalp_coordsNA'	0061077;0000166;0005515;0005524;0005975;0006629;0006631;0006633;0042128	'keggNA'	'cogNA'	'ecsNA'
BDIVROU_0211400.t1.1	Q4KMI4^E:1.09e-04	Receptor_expression-enhancing_protein_2	PF03134.18^E:6.3e-10	TB2/DP1_HVA22_family	'signalp_coordsNA'	0005881;0016020;0016021	'keggNA'	'cogNA'	'ecsNA'
[truncated: 1,482 more rows]
