# Supplementary material for: Comparative and functional genomics of the protozoan parasite Babesia divergens highlighting the invasion and egress processes
Source: PLoS Negl Trop Dis. 2019 Aug 19;13(8):e0007680. doi: 10.1371/journal.pntd.0007680 (PMC6715253; doi:10.1371/journal.pntd.0007680)
Supplement: S3 Table — (ZIP) [file pntd.0007680.s005.zip]

Archive with 109 entries (109 files):
- gffs/Contig_31.gff
- gffs/Contig_134.gff
- gffs/Contig_32.gff
- gffs/Contig_99.gff
- gffs/Contig_38.gff
- gffs/Contig_67.gff
- gffs/Contig_23.gff
- gffs/Contig_14.gff
- gffs/Contig_79.gff
- gffs/Contig_68.gff
- gffs/Contig_62.gff
- gffs/Contig_86.gff
- gffs/Contig_41.gff
- gffs/Contig_110.gff
- gffs/Contig_33.gff
- gffs/Contig_48.gff
- gffs/Contig_113.gff
- gffs/Contig_30.gff
- gffs/Contig_26.gff
- gffs/Contig_76.gff
- gffs/Contig_109.gff
- gffs/Contig_18.gff
- gffs/Contig_20.gff
- gffs/Contig_19.gff
- gffs/Contig_2.gff
- gffs/Contig_6.gff
- gffs/Contig_70.gff
- gffs/Contig_34.gff
- gffs/Contig_69.gff
- gffs/Contig_16.gff
- gffs/Contig_53.gff
- gffs/Contig_78.gff
- gffs/Contig_10.gff
- gffs/Contig_108.gff
- gffs/Contig_1.gff
- gffs/Contig_13.gff
- gffs/Contig_83.gff
- gffs/Contig_37.gff
- gffs/Contig_39.gff
- gffs/Contig_35.gff
- gffs/Contig_91.gff
- gffs/Contig_115.gff
- gffs/Contig_36.gff
- gffs/Contig_123.gff
- gffs/Contig_107.gff
- gffs/Contig_46.gff
- gffs/Contig_120.gff
- gffs/Contig_60.gff
- gffs/Contig_42.gff
- gffs/Contig_133.gff
- gffs/Contig_72.gff
- gffs/Contig_28.gff
- gffs/Contig_12.gff
- gffs/Contig_92.gff
- gffs/Contig_52.gff
- gffs/Contig_4.gff
- gffs/Contig_90.gff
- gffs/Contig_71.gff
- gffs/Contig_21.gff
- gffs/Contig_131.gff
- gffs/Contig_22.gff
- gffs/Contig_116.gff
- gffs/Contig_130.gff
- gffs/Contig_103.gff
- gffs/Contig_94.gff
- gffs/Contig_77.gff
- gffs/Contig_112.gff
- gffs/Contig_63.gff
- gffs/Contig_87.gff
- gffs/Contig_58.gff
- gffs/Contig_27.gff
- gffs/Contig_25.gff
- gffs/Contig_101.gff
- gffs/Contig_40.gff
- gffs/Contig_55.gff
- gffs/Contig_129.gff
- gffs/Contig_104.gff
- gffs/Contig_89.gff
- gffs/Contig_98.gff
- gffs/Contig_50.gff
- gffs/Contig_80.gff
- gffs/Contig_3.gff
- gffs/Contig_47.gff
- gffs/Contig_65.gff
- gffs/Contig_66.gff
- gffs/Contig_49.gff
- gffs/Contig_85.gff
- gffs/Contig_51.gff
- gffs/Contig_59.gff
- gffs/Contig_111.gff
- gffs/Contig_8.gff
- gffs/Contig_119.gff
- gffs/Contig_64.gff
- gffs/Contig_54.gff
- gffs/Contig_9.gff
- gffs/Contig_81.gff
- gffs/Contig_17.gff
- gffs/Contig_24.gff
- gffs/Contig_102.gff
- gffs/Contig_127.gff
- gffs/Contig_100.gff
- gffs/Contig_5.gff
- gffs/Contig_56.gff
- gffs/Contig_11.gff
- gffs/Contig_29.gff
- gffs/Contig_75.gff
- gffs/Contig_15.gff
- gffs/Contig_45.gff
- gffs/Contig_7.gff
