# Supplementary material for: Comparative and functional genomics of the protozoan parasite Babesia divergens highlighting the invasion and egress processes
Source: PLoS Negl Trop Dis. 2019 Aug 19;13(8):e0007680. doi: 10.1371/journal.pntd.0007680 (PMC6715253; doi:10.1371/journal.pntd.0007680)
Supplement: S3 Table — (ZIP) [file pntd.0007680.s005.zip › gffs/Contig_23.gff]

Contig_23_len:16843	exonerate:est2genome	gene	470	712	.	-	.	ID=BDIVROU_0360100.t1;
Contig_23_len:16843	exonerate:est2genome	mRNA	470	712	.	-	.	ID=BDIVROU_0360100.t1.1;Parent=BDIVROU_0360100.t1;
Contig_23_len:16843	exonerate:est2genome	CDS	470	712	.	-	.	ID=BDIVROU_0360100.t1.1.1;Parent=BDIVROU_0360100.t1.1;
Contig_23_len:16843	exonerate:est2genome	gene	1865	3996	.	+	.	ID=BDIVROU_0360200.t1;
Contig_23_len:16843	exonerate:est2genome	mRNA	1865	3996	.	+	.	ID=BDIVROU_0360200.t1.1;Parent=BDIVROU_0360200.t1;
Contig_23_len:16843	exonerate:est2genome	CDS	1865	3854	.	+	.	ID=BDIVROU_0360200.t1.1.1;Parent=BDIVROU_0360200.t1.1;
Contig_23_len:16843	exonerate:est2genome	CDS	3965	3996	.	+	.	ID=BDIVROU_0360200.t1.1.2;Parent=BDIVROU_0360200.t1.1;
Contig_23_len:16843	exonerate:est2genome	gene	12082	13446	.	+	.	ID=BDIVROU_0360300.t1;
Contig_23_len:16843	exonerate:est2genome	mRNA	12082	13446	.	+	.	ID=BDIVROU_0360300.t1.1;Parent=BDIVROU_0360300.t1;
Contig_23_len:16843	exonerate:est2genome	CDS	12082	13446	.	+	.	ID=BDIVROU_0360300.t1.1.1;Parent=BDIVROU_0360300.t1.1;
Contig_23_len:16843	exonerate:est2genome	gene	15251	15655	.	+	.	ID=BDIVROU_0360400.t1;
Contig_23_len:16843	exonerate:est2genome	mRNA	15251	15655	.	+	.	ID=BDIVROU_0360400.t1.1;Parent=BDIVROU_0360400.t1;
Contig_23_len:16843	exonerate:est2genome	CDS	15251	15655	.	+	.	ID=BDIVROU_0360400.t1.1.1;Parent=BDIVROU_0360400.t1.1;
