# Supplementary material for: Comparative and functional genomics of the protozoan parasite Babesia divergens highlighting the invasion and egress processes
Source: PLoS Negl Trop Dis. 2019 Aug 19;13(8):e0007680. doi: 10.1371/journal.pntd.0007680 (PMC6715253; doi:10.1371/journal.pntd.0007680)
Supplement: S3 Table — (ZIP) [file pntd.0007680.s005.zip › gffs/Contig_14.gff]

Contig_14_len:53844	exonerate:est2genome	gene	3212	6703	.	+	.	ID=BDIVROU_0353500.t1;
Contig_14_len:53844	exonerate:est2genome	mRNA	3212	6703	.	+	.	ID=BDIVROU_0353500.t1.1;Parent=BDIVROU_0353500.t1;
Contig_14_len:53844	exonerate:est2genome	CDS	3212	6703	.	+	.	ID=BDIVROU_0353500.t1.1.1;Parent=BDIVROU_0353500.t1.1;
Contig_14_len:53844	exonerate:est2genome	gene	13251	18150	.	+	.	ID=BDIVROU_0353600.t1;
Contig_14_len:53844	exonerate:est2genome	mRNA	13251	18150	.	+	.	ID=BDIVROU_0353600.t1.1;Parent=BDIVROU_0353600.t1;
Contig_14_len:53844	exonerate:est2genome	CDS	13251	14806	.	+	.	ID=BDIVROU_0353600.t1.1.1;Parent=BDIVROU_0353600.t1.1;
Contig_14_len:53844	exonerate:est2genome	CDS	15870	18150	.	+	.	ID=BDIVROU_0353600.t1.1.2;Parent=BDIVROU_0353600.t1.1;
Contig_14_len:53844	exonerate:est2genome	gene	18603	21014	.	+	.	ID=BDIVROU_0353700.t1;
Contig_14_len:53844	exonerate:est2genome	mRNA	18603	21014	.	+	.	ID=BDIVROU_0353700.t1.1;Parent=BDIVROU_0353700.t1;
Contig_14_len:53844	exonerate:est2genome	CDS	18603	21014	.	+	.	ID=BDIVROU_0353700.t1.1.1;Parent=BDIVROU_0353700.t1.1;
Contig_14_len:53844	exonerate:est2genome	gene	24759	26042	.	+	.	ID=BDIVROU_0353800.t1;
Contig_14_len:53844	exonerate:est2genome	mRNA	24759	26042	.	+	.	ID=BDIVROU_0353800.t1.1;Parent=BDIVROU_0353800.t1;
Contig_14_len:53844	exonerate:est2genome	CDS	24759	26042	.	+	.	ID=BDIVROU_0353800.t1.1.1;Parent=BDIVROU_0353800.t1.1;
Contig_14_len:53844	exonerate:est2genome	gene	26683	27327	.	+	.	ID=BDIVROU_0353900.t1;
Contig_14_len:53844	exonerate:est2genome	mRNA	26683	27327	.	+	.	ID=BDIVROU_0353900.t1.1;Parent=BDIVROU_0353900.t1;
Contig_14_len:53844	exonerate:est2genome	CDS	26683	27327	.	+	.	ID=BDIVROU_0353900.t1.1.1;Parent=BDIVROU_0353900.t1.1;
Contig_14_len:53844	exonerate:est2genome	gene	27776	29233	.	+	.	ID=BDIVROU_0354000.t1;
Contig_14_len:53844	exonerate:est2genome	mRNA	27776	29233	.	+	.	ID=BDIVROU_0354000.t1.1;Parent=BDIVROU_0354000.t1;
Contig_14_len:53844	exonerate:est2genome	CDS	27776	29233	.	+	.	ID=BDIVROU_0354000.t1.1.1;Parent=BDIVROU_0354000.t1.1;
Contig_14_len:53844	exonerate:est2genome	gene	34474	38238	.	+	.	ID=BDIVROU_0354100.t1;
Contig_14_len:53844	exonerate:est2genome	mRNA	34474	38238	.	+	.	ID=BDIVROU_0354100.t1.1;Parent=BDIVROU_0354100.t1;
Contig_14_len:53844	exonerate:est2genome	CDS	34474	38238	.	+	.	ID=BDIVROU_0354100.t1.1.1;Parent=BDIVROU_0354100.t1.1;
Contig_14_len:53844	exonerate:est2genome	gene	38668	42911	.	+	.	ID=BDIVROU_0354300.t1;
Contig_14_len:53844	exonerate:est2genome	mRNA	38668	42911	.	+	.	ID=BDIVROU_0354300.t1.1;Parent=BDIVROU_0354300.t1;
Contig_14_len:53844	exonerate:est2genome	CDS	38668	39336	.	+	.	ID=BDIVROU_0354300.t1.1.1;Parent=BDIVROU_0354300.t1.1;
Contig_14_len:53844	exonerate:est2genome	CDS	39501	42911	.	+	.	ID=BDIVROU_0354300.t1.1.2;Parent=BDIVROU_0354300.t1.1;
Contig_14_len:53844	exonerate:est2genome	gene	49994	51249	.	+	.	ID=BDIVROU_0354400.t1;
Contig_14_len:53844	exonerate:est2genome	mRNA	49994	51249	.	+	.	ID=BDIVROU_0354400.t1.1;Parent=BDIVROU_0354400.t1;
Contig_14_len:53844	exonerate:est2genome	CDS	49994	50061	.	+	.	ID=BDIVROU_0354400.t1.1.1;Parent=BDIVROU_0354400.t1.1;
Contig_14_len:53844	exonerate:est2genome	CDS	50187	51249	.	+	.	ID=BDIVROU_0354400.t1.1.2;Parent=BDIVROU_0354400.t1.1;
Contig_14_len:53844	exonerate:est2genome	gene	51701	53125	.	+	.	ID=BDIVROU_0354500.t1;
Contig_14_len:53844	exonerate:est2genome	mRNA	51701	53125	.	+	.	ID=BDIVROU_0354500.t1.1;Parent=BDIVROU_0354500.t1;
Contig_14_len:53844	exonerate:est2genome	CDS	51701	53125	.	+	.	ID=BDIVROU_0354500.t1.1.1;Parent=BDIVROU_0354500.t1.1;
Contig_14_len:53844	exonerate:est2genome	gene	28820	29233	.	+	.	ID=BDIVROU_0373800.t1;
Contig_14_len:53844	exonerate:est2genome	mRNA	28820	29233	.	+	.	ID=BDIVROU_0373800.t1.1;Parent=BDIVROU_0373800.t1;
Contig_14_len:53844	exonerate:est2genome	CDS	28820	29233	.	+	.	ID=BDIVROU_0373800.t1.1.1;Parent=BDIVROU_0373800.t1.1;
