# Supplementary material for: Comparative and functional genomics of the protozoan parasite Babesia divergens highlighting the invasion and egress processes
Source: PLoS Negl Trop Dis. 2019 Aug 19;13(8):e0007680. doi: 10.1371/journal.pntd.0007680 (PMC6715253; doi:10.1371/journal.pntd.0007680)
Supplement: S3 Table — (ZIP) [file pntd.0007680.s005.zip › gffs/Contig_30.gff]

Contig_30_len:14528	exonerate:est2genome	gene	10143	12497	.	+	.	ID=BDIVROU_0363100.t1;
Contig_30_len:14528	exonerate:est2genome	mRNA	10143	12497	.	+	.	ID=BDIVROU_0363100.t1.1;Parent=BDIVROU_0363100.t1;
Contig_30_len:14528	exonerate:est2genome	CDS	10143	12497	.	+	.	ID=BDIVROU_0363100.t1.1.1;Parent=BDIVROU_0363100.t1.1;
Contig_30_len:14528	exonerate:est2genome	gene	12916	14526	.	+	.	ID=BDIVROU_0363300.t1;
Contig_30_len:14528	exonerate:est2genome	mRNA	12916	14526	.	+	.	ID=BDIVROU_0363300.t1.1;Parent=BDIVROU_0363300.t1;
Contig_30_len:14528	exonerate:est2genome	CDS	12916	14526	.	+	.	ID=BDIVROU_0363300.t1.1.1;Parent=BDIVROU_0363300.t1.1;
