# Supplementary material for: Comparative and functional genomics of the protozoan parasite Babesia divergens highlighting the invasion and egress processes
Source: PLoS Negl Trop Dis. 2019 Aug 19;13(8):e0007680. doi: 10.1371/journal.pntd.0007680 (PMC6715253; doi:10.1371/journal.pntd.0007680)
Supplement: S3 Table — (ZIP) [file pntd.0007680.s005.zip › gffs/Contig_26.gff]

Contig_26_len:15628	exonerate:est2genome	gene	1003	2322	.	-	.	ID=BDIVROU_0361800.t1;
Contig_26_len:15628	exonerate:est2genome	mRNA	1003	2322	.	-	.	ID=BDIVROU_0361800.t1.1;Parent=BDIVROU_0361800.t1;
Contig_26_len:15628	exonerate:est2genome	CDS	1003	2322	.	-	.	ID=BDIVROU_0361800.t1.1.1;Parent=BDIVROU_0361800.t1.1;
Contig_26_len:15628	exonerate:est2genome	gene	12380	12799	.	-	.	ID=BDIVROU_0361900.t1;
Contig_26_len:15628	exonerate:est2genome	mRNA	12380	12799	.	-	.	ID=BDIVROU_0361900.t1.1;Parent=BDIVROU_0361900.t1;
Contig_26_len:15628	exonerate:est2genome	CDS	12380	12799	.	-	.	ID=BDIVROU_0361900.t1.1.1;Parent=BDIVROU_0361900.t1.1;
Contig_26_len:15628	exonerate:est2genome	gene	13225	14541	.	-	.	ID=BDIVROU_0362000.t1;
Contig_26_len:15628	exonerate:est2genome	mRNA	13225	14541	.	-	.	ID=BDIVROU_0362000.t1.1;Parent=BDIVROU_0362000.t1;
Contig_26_len:15628	exonerate:est2genome	CDS	13225	14541	.	-	.	ID=BDIVROU_0362000.t1.1.1;Parent=BDIVROU_0362000.t1.1;
