# Supplementary material for: Comparative and functional genomics of the protozoan parasite Babesia divergens highlighting the invasion and egress processes
Source: PLoS Negl Trop Dis. 2019 Aug 19;13(8):e0007680. doi: 10.1371/journal.pntd.0007680 (PMC6715253; doi:10.1371/journal.pntd.0007680)
Supplement: S3 Table — (ZIP) [file pntd.0007680.s005.zip › gffs/Contig_18.gff]

Contig_18_len:23672	exonerate:est2genome	gene	2350	4719	.	+	.	ID=BDIVROU_0357000.t1;
Contig_18_len:23672	exonerate:est2genome	mRNA	2350	4719	.	+	.	ID=BDIVROU_0357000.t1.1;Parent=BDIVROU_0357000.t1;
Contig_18_len:23672	exonerate:est2genome	CDS	2350	4719	.	+	.	ID=BDIVROU_0357000.t1.1.1;Parent=BDIVROU_0357000.t1.1;
Contig_18_len:23672	exonerate:est2genome	gene	4981	8853	.	+	.	ID=BDIVROU_0357100.t1;
Contig_18_len:23672	exonerate:est2genome	mRNA	4981	8853	.	+	.	ID=BDIVROU_0357100.t1.1;Parent=BDIVROU_0357100.t1;
Contig_18_len:23672	exonerate:est2genome	CDS	4981	8853	.	+	.	ID=BDIVROU_0357100.t1.1.1;Parent=BDIVROU_0357100.t1.1;
Contig_18_len:23672	exonerate:est2genome	gene	9999	13688	.	+	.	ID=BDIVROU_0357200.t1;
Contig_18_len:23672	exonerate:est2genome	mRNA	9999	13688	.	+	.	ID=BDIVROU_0357200.t1.1;Parent=BDIVROU_0357200.t1;
Contig_18_len:23672	exonerate:est2genome	CDS	9999	13688	.	+	.	ID=BDIVROU_0357200.t1.1.1;Parent=BDIVROU_0357200.t1.1;
Contig_18_len:23672	exonerate:est2genome	gene	14752	17187	.	+	.	ID=BDIVROU_0357300.t1;
Contig_18_len:23672	exonerate:est2genome	mRNA	14752	17187	.	+	.	ID=BDIVROU_0357300.t1.1;Parent=BDIVROU_0357300.t1;
Contig_18_len:23672	exonerate:est2genome	CDS	14752	17187	.	+	.	ID=BDIVROU_0357300.t1.1.1;Parent=BDIVROU_0357300.t1.1;
Contig_18_len:23672	exonerate:est2genome	gene	18824	21266	.	+	.	ID=BDIVROU_0357400.t1;
Contig_18_len:23672	exonerate:est2genome	mRNA	18824	21266	.	+	.	ID=BDIVROU_0357400.t1.1;Parent=BDIVROU_0357400.t1;
Contig_18_len:23672	exonerate:est2genome	CDS	18824	18901	.	+	.	ID=BDIVROU_0357400.t1.1.1;Parent=BDIVROU_0357400.t1.1;
Contig_18_len:23672	exonerate:est2genome	CDS	18985	19578	.	+	.	ID=BDIVROU_0357400.t1.1.2;Parent=BDIVROU_0357400.t1.1;
Contig_18_len:23672	exonerate:est2genome	CDS	19671	19962	.	+	.	ID=BDIVROU_0357400.t1.1.3;Parent=BDIVROU_0357400.t1.1;
Contig_18_len:23672	exonerate:est2genome	CDS	20284	21266	.	+	.	ID=BDIVROU_0357400.t1.1.4;Parent=BDIVROU_0357400.t1.1;
Contig_18_len:23672	exonerate:est2genome	gene	21729	22166	.	+	.	ID=BDIVROU_0357600.t1;
Contig_18_len:23672	exonerate:est2genome	mRNA	21729	22166	.	+	.	ID=BDIVROU_0357600.t1.1;Parent=BDIVROU_0357600.t1;
Contig_18_len:23672	exonerate:est2genome	CDS	21729	22166	.	+	.	ID=BDIVROU_0357600.t1.1.1;Parent=BDIVROU_0357600.t1.1;
