# Supplementary material for: Comparative and functional genomics of the protozoan parasite Babesia divergens highlighting the invasion and egress processes
Source: PLoS Negl Trop Dis. 2019 Aug 19;13(8):e0007680. doi: 10.1371/journal.pntd.0007680 (PMC6715253; doi:10.1371/journal.pntd.0007680)
Supplement: S3 Table — (ZIP) [file pntd.0007680.s005.zip › gffs/Contig_20.gff]

Contig_20_len:23456	exonerate:est2genome	gene	709	2085	.	+	.	ID=BDIVROU_0358100.t1;
Contig_20_len:23456	exonerate:est2genome	mRNA	709	2085	.	+	.	ID=BDIVROU_0358100.t1.1;Parent=BDIVROU_0358100.t1;
Contig_20_len:23456	exonerate:est2genome	CDS	709	2085	.	+	.	ID=BDIVROU_0358100.t1.1.1;Parent=BDIVROU_0358100.t1.1;
Contig_20_len:23456	exonerate:est2genome	gene	9738	11840	.	+	.	ID=BDIVROU_0358200.t1;
Contig_20_len:23456	exonerate:est2genome	mRNA	9738	11840	.	+	.	ID=BDIVROU_0358200.t1.1;Parent=BDIVROU_0358200.t1;
Contig_20_len:23456	exonerate:est2genome	CDS	9738	11840	.	+	.	ID=BDIVROU_0358200.t1.1.1;Parent=BDIVROU_0358200.t1.1;
Contig_20_len:23456	exonerate:est2genome	gene	18548	20416	.	+	.	ID=BDIVROU_0358300.t1;
Contig_20_len:23456	exonerate:est2genome	mRNA	18548	20416	.	+	.	ID=BDIVROU_0358300.t1.1;Parent=BDIVROU_0358300.t1;
Contig_20_len:23456	exonerate:est2genome	CDS	18548	20416	.	+	.	ID=BDIVROU_0358300.t1.1.1;Parent=BDIVROU_0358300.t1.1;
Contig_20_len:23456	exonerate:est2genome	gene	20992	23139	.	+	.	ID=BDIVROU_0358400.t1;
Contig_20_len:23456	exonerate:est2genome	mRNA	20992	23139	.	+	.	ID=BDIVROU_0358400.t1.1;Parent=BDIVROU_0358400.t1;
Contig_20_len:23456	exonerate:est2genome	CDS	20992	23139	.	+	.	ID=BDIVROU_0358400.t1.1.1;Parent=BDIVROU_0358400.t1.1;
