# Supplementary material for: Comparative and functional genomics of the protozoan parasite Babesia divergens highlighting the invasion and egress processes
Source: PLoS Negl Trop Dis. 2019 Aug 19;13(8):e0007680. doi: 10.1371/journal.pntd.0007680 (PMC6715253; doi:10.1371/journal.pntd.0007680)
Supplement: S3 Table — (ZIP) [file pntd.0007680.s005.zip › gffs/Contig_19.gff]

Contig_19_len:23668	exonerate:est2genome	gene	8892	9650	.	+	.	ID=BDIVROU_0357700.t1;
Contig_19_len:23668	exonerate:est2genome	mRNA	8892	9650	.	+	.	ID=BDIVROU_0357700.t1.1;Parent=BDIVROU_0357700.t1;
Contig_19_len:23668	exonerate:est2genome	CDS	8892	9650	.	+	.	ID=BDIVROU_0357700.t1.1.1;Parent=BDIVROU_0357700.t1.1;
Contig_19_len:23668	exonerate:est2genome	gene	10996	12306	.	+	.	ID=BDIVROU_0357800.t1;
Contig_19_len:23668	exonerate:est2genome	mRNA	10996	12306	.	+	.	ID=BDIVROU_0357800.t1.1;Parent=BDIVROU_0357800.t1;
Contig_19_len:23668	exonerate:est2genome	CDS	10996	12306	.	+	.	ID=BDIVROU_0357800.t1.1.1;Parent=BDIVROU_0357800.t1.1;
Contig_19_len:23668	exonerate:est2genome	gene	12750	13154	.	+	.	ID=BDIVROU_0357900.t1;
Contig_19_len:23668	exonerate:est2genome	mRNA	12750	13154	.	+	.	ID=BDIVROU_0357900.t1.1;Parent=BDIVROU_0357900.t1;
Contig_19_len:23668	exonerate:est2genome	CDS	12750	13154	.	+	.	ID=BDIVROU_0357900.t1.1.1;Parent=BDIVROU_0357900.t1.1;
Contig_19_len:23668	exonerate:est2genome	gene	20245	22218	.	+	.	ID=BDIVROU_0358000.t1;
Contig_19_len:23668	exonerate:est2genome	mRNA	20245	22218	.	+	.	ID=BDIVROU_0358000.t1.1;Parent=BDIVROU_0358000.t1;
Contig_19_len:23668	exonerate:est2genome	CDS	20245	22218	.	+	.	ID=BDIVROU_0358000.t1.1.1;Parent=BDIVROU_0358000.t1.1;
