# Supplementary material for: Comparative and functional genomics of the protozoan parasite Babesia divergens highlighting the invasion and egress processes
Source: PLoS Negl Trop Dis. 2019 Aug 19;13(8):e0007680. doi: 10.1371/journal.pntd.0007680 (PMC6715253; doi:10.1371/journal.pntd.0007680)
Supplement: S3 Table — (ZIP) [file pntd.0007680.s005.zip › gffs/Contig_2.gff]

Contig_2_len:1407476	exonerate:est2genome	gene	525	1964	.	+	.	ID=BDIVROU_0019500.t1
Contig_2_len:1407476	exonerate:est2genome	CDS	525	1964	.	+	0	ID=BDIVROU_0019500.t1.1.1;Parent=BDIVROU_0019500.t1.1
Contig_2_len:1407476	exonerate:est2genome	mRNA	525	1964	.	+	.	ID=BDIVROU_0019500.t1.1;Parent=BDIVROU_0019500.t1
Contig_2_len:1407476	exonerate:est2genome	gene	6266	7615	.	-	.	ID=BDIVROU_0019600.t1
Contig_2_len:1407476	exonerate:est2genome	CDS	6266	7615	.	-	0	ID=BDIVROU_0019600.t1.1.1;Parent=BDIVROU_0019600.t1.1
Contig_2_len:1407476	exonerate:est2genome	mRNA	6266	7615	.	-	.	ID=BDIVROU_0019600.t1.1;Parent=BDIVROU_0019600.t1
Contig_2_len:1407476	exonerate:est2genome	gene	8258	9574	.	-	.	ID=BDIVROU_0019700.t1
Contig_2_len:1407476	exonerate:est2genome	CDS	8258	9574	.	-	0	ID=BDIVROU_0019700.t1.1.1;Parent=BDIVROU_0019700.t1.1
Contig_2_len:1407476	exonerate:est2genome	mRNA	8258	9574	.	-	.	ID=BDIVROU_0019700.t1.1;Parent=BDIVROU_0019700.t1
Contig_2_len:1407476	exonerate:est2genome	gene	11047	11352	.	-	.	ID=BDIVROU_0019900.t1
Contig_2_len:1407476	exonerate:est2genome	CDS	11047	11352	.	-	0	ID=BDIVROU_0019900.t1.1.1;Parent=BDIVROU_0019900.t1.1
Contig_2_len:1407476	exonerate:est2genome	mRNA	11047	11352	.	-	.	ID=BDIVROU_0019900.t1.1;Parent=BDIVROU_0019900.t1
Contig_2_len:1407476	exonerate:est2genome	gene	11722	12420	.	-	.	ID=BDIVROU_0020000.t1
Contig_2_len:1407476	exonerate:est2genome	CDS	11722	12420	.	-	0	ID=BDIVROU_0020000.t1.1.1;Parent=BDIVROU_0020000.t1.1
Contig_2_len:1407476	exonerate:est2genome	mRNA	11722	12420	.	-	.	ID=BDIVROU_0020000.t1.1;Parent=BDIVROU_0020000.t1
Contig_2_len:1407476	exonerate:est2genome	gene	14599	16628	.	-	.	ID=BDIVROU_0020100.t1
Contig_2_len:1407476	exonerate:est2genome	CDS	14599	15428	.	-	0	ID=BDIVROU_0020100.t1.1.1;Parent=BDIVROU_0020100.t1.1
Contig_2_len:1407476	exonerate:est2genome	CDS	15518	16628	.	-	0	ID=BDIVROU_0020100.t1.1.2;Parent=BDIVROU_0020100.t1.1
Contig_2_len:1407476	exonerate:est2genome	mRNA	14599	16628	.	-	.	ID=BDIVROU_0020100.t1.1;Parent=BDIVROU_0020100.t1
Contig_2_len:1407476	exonerate:est2genome	gene	18428	20749	.	-	.	ID=BDIVROU_0020200.t1
Contig_2_len:1407476	exonerate:est2genome	CDS	18428	20749	.	-	0	ID=BDIVROU_0020200.t1.1.1;Parent=BDIVROU_0020200.t1.1
Contig_2_len:1407476	exonerate:est2genome	mRNA	18428	20749	.	-	.	ID=BDIVROU_0020200.t1.1;Parent=BDIVROU_0020200.t1
Contig_2_len:1407476	exonerate:est2genome	gene	21997	22719	.	+	.	ID=BDIVROU_0020300.t1
Contig_2_len:1407476	exonerate:est2genome	CDS	21997	22719	.	+	0	ID=BDIVROU_0020300.t1.1.1;Parent=BDIVROU_0020300.t1.1
Contig_2_len:1407476	exonerate:est2genome	mRNA	21997	22719	.	+	.	ID=BDIVROU_0020300.t1.1;Parent=BDIVROU_0020300.t1
Contig_2_len:1407476	exonerate:est2genome	gene	23686	24347	.	+	.	ID=BDIVROU_0020400.t1
Contig_2_len:1407476	exonerate:est2genome	CDS	23686	23720	.	+	0	ID=BDIVROU_0020400.t1.1.1;Parent=BDIVROU_0020400.t1.1
Contig_2_len:1407476	exonerate:est2genome	CDS	23782	23848	.	+	0	ID=BDIVROU_0020400.t1.1.2;Parent=BDIVROU_0020400.t1.1
Contig_2_len:1407476	exonerate:est2genome	CDS	24162	24347	.	+	0	ID=BDIVROU_0020400.t1.1.3;Parent=BDIVROU_0020400.t1.1
Contig_2_len:1407476	exonerate:est2genome	mRNA	23686	24347	.	+	.	ID=BDIVROU_0020400.t1.1;Parent=BDIVROU_0020400.t1
Contig_2_len:1407476	exonerate:est2genome	gene	24375	25838	.	+	.	ID=BDIVROU_0020500.t1
Contig_2_len:1407476	exonerate:est2genome	CDS	24375	24458	.	+	0	ID=BDIVROU_0020500.t1.1.1;Parent=BDIVROU_0020500.t1.1
Contig_2_len:1407476	exonerate:est2genome	CDS	25041	25838	.	+	0	ID=BDIVROU_0020500.t1.1.2;Parent=BDIVROU_0020500.t1.1
Contig_2_len:1407476	exonerate:est2genome	mRNA	24375	25838	.	+	.	ID=BDIVROU_0020500.t1.1;Parent=BDIVROU_0020500.t1
Contig_2_len:1407476	exonerate:est2genome	gene	27237	27614	.	-	.	ID=BDIVROU_0020600.t1
Contig_2_len:1407476	exonerate:est2genome	CDS	27237	27318	.	-	0	ID=BDIVROU_0020600.t1.1.1;Parent=BDIVROU_0020600.t1.1
Contig_2_len:1407476	exonerate:est2genome	CDS	27375	27480	.	-	0	ID=BDIVROU_0020600.t1.1.2;Parent=BDIVROU_0020600.t1.1
Contig_2_len:1407476	exonerate:est2genome	CDS	27563	27614	.	-	0	ID=BDIVROU_0020600.t1.1.3;Parent=BDIVROU_0020600.t1.1
Contig_2_len:1407476	exonerate:est2genome	mRNA	27237	27614	.	-	.	ID=BDIVROU_0020600.t1.1;Parent=BDIVROU_0020600.t1
Contig_2_len:1407476	exonerate:est2genome	gene	29061	29924	.	-	.	ID=BDIVROU_0020700.t1
Contig_2_len:1407476	exonerate:est2genome	CDS	29061	29924	.	-	0	ID=BDIVROU_0020700.t1.1.1;Parent=BDIVROU_0020700.t1.1
Contig_2_len:1407476	exonerate:est2genome	mRNA	29061	29924	.	-	.	ID=BDIVROU_0020700.t1.1;Parent=BDIVROU_0020700.t1
Contig_2_len:1407476	exonerate:est2genome	gene	30215	30758	.	-	.	ID=BDIVROU_0461100.t1
Contig_2_len:1407476	exonerate:est2genome	CDS	30215	30287	.	-	0	ID=BDIVROU_0461100.t1.1.1;Parent=BDIVROU_0461100.t1.1
Contig_2_len:1407476	exonerate:est2genome	CDS	30332	30531	.	-	0	ID=BDIVROU_0461100.t1.1.2;Parent=BDIVROU_0461100.t1.1
Contig_2_len:1407476	exonerate:est2genome	CDS	30648	30758	.	-	0	ID=BDIVROU_0461100.t1.1.3;Parent=BDIVROU_0461100.t1.1
Contig_2_len:1407476	exonerate:est2genome	mRNA	30215	30758	.	-	.	ID=BDIVROU_0461100.t1.1;Parent=BDIVROU_0461100.t1
Contig_2_len:1407476	exonerate:est2genome	gene	32989	33525	.	-	.	ID=BDIVROU_0020800.t1
Contig_2_len:1407476	exonerate:est2genome	CDS	32989	33033	.	-	0	ID=BDIVROU_0020800.t1.1.1;Parent=BDIVROU_0020800.t1.1
Contig_2_len:1407476	exonerate:est2genome	CDS	33146	33384	.	-	0	ID=BDIVROU_0020800.t1.1.2;Parent=BDIVROU_0020800.t1.1
Contig_2_len:1407476	exonerate:est2genome	CDS	33477	33525	.	-	0	ID=BDIVROU_0020800.t1.1.3;Parent=BDIVROU_0020800.t1.1
Contig_2_len:1407476	exonerate:est2genome	mRNA	32989	33525	.	-	.	ID=BDIVROU_0020800.t1.1;Parent=BDIVROU_0020800.t1
Contig_2_len:1407476	exonerate:est2genome	gene	33926	36031	.	+	.	ID=BDIVROU_0021000.t1
Contig_2_len:1407476	exonerate:est2genome	CDS	33926	36031	.	+	0	ID=BDIVROU_0021000.t1.1.1;Parent=BDIVROU_0021000.t1.1
Contig_2_len:1407476	exonerate:est2genome	mRNA	33926	36031	.	+	.	ID=BDIVROU_0021000.t1.1;Parent=BDIVROU_0021000.t1
Contig_2_len:1407476	exonerate:est2genome	gene	36079	37719	.	-	.	ID=BDIVROU_0021100.t1
Contig_2_len:1407476	exonerate:est2genome	CDS	36079	37719	.	-	0	ID=BDIVROU_0021100.t1.1.1;Parent=BDIVROU_0021100.t1.1
Contig_2_len:1407476	exonerate:est2genome	mRNA	36079	37719	.	-	.	ID=BDIVROU_0021100.t1.1;Parent=BDIVROU_0021100.t1
Contig_2_len:1407476	exonerate:est2genome	gene	38092	38700	.	-	.	ID=BDIVROU_0021200.t1
Contig_2_len:1407476	exonerate:est2genome	CDS	38092	38700	.	-	0	ID=BDIVROU_0021200.t1.1.1;Parent=BDIVROU_0021200.t1.1
Contig_2_len:1407476	exonerate:est2genome	mRNA	38092	38700	.	-	.	ID=BDIVROU_0021200.t1.1;Parent=BDIVROU_0021200.t1
Contig_2_len:1407476	exonerate:est2genome	gene	38745	40088	.	-	.	ID=BDIVROU_0021300.t1
Contig_2_len:1407476	exonerate:est2genome	CDS	38745	40088	.	-	0	ID=BDIVROU_0021300.t1.1.1;Parent=BDIVROU_0021300.t1.1
Contig_2_len:1407476	exonerate:est2genome	mRNA	38745	40088	.	-	.	ID=BDIVROU_0021300.t1.1;Parent=BDIVROU_0021300.t1
Contig_2_len:1407476	exonerate:est2genome	gene	41105	41809	.	-	.	ID=BDIVROU_0021400.t1
Contig_2_len:1407476	exonerate:est2genome	CDS	41105	41809	.	-	0	ID=BDIVROU_0021400.t1.1.1;Parent=BDIVROU_0021400.t1.1
Contig_2_len:1407476	exonerate:est2genome	mRNA	41105	41809	.	-	.	ID=BDIVROU_0021400.t1.1;Parent=BDIVROU_0021400.t1
Contig_2_len:1407476	exonerate:est2genome	gene	42945	45120	.	+	.	ID=BDIVROU_0021500.t1
Contig_2_len:1407476	exonerate:est2genome	CDS	42945	43601	.	+	0	ID=BDIVROU_0021500.t1.1.1;Parent=BDIVROU_0021500.t1.1
Contig_2_len:1407476	exonerate:est2genome	CDS	43761	43901	.	+	0	ID=BDIVROU_0021500.t1.1.2;Parent=BDIVROU_0021500.t1.1
Contig_2_len:1407476	exonerate:est2genome	CDS	43985	44376	.	+	0	ID=BDIVROU_0021500.t1.1.3;Parent=BDIVROU_0021500.t1.1
Contig_2_len:1407476	exonerate:est2genome	CDS	44619	45120	.	+	0	ID=BDIVROU_0021500.t1.1.4;Parent=BDIVROU_0021500.t1.1
Contig_2_len:1407476	exonerate:est2genome	mRNA	42945	45120	.	+	.	ID=BDIVROU_0021500.t1.1;Parent=BDIVROU_0021500.t1
Contig_2_len:1407476	exonerate:est2genome	gene	46748	47671	.	-	.	ID=BDIVROU_0021600.t1
Contig_2_len:1407476	exonerate:est2genome	CDS	46748	47671	.	-	0	ID=BDIVROU_0021600.t1.1.1;Parent=BDIVROU_0021600.t1.1
Contig_2_len:1407476	exonerate:est2genome	mRNA	46748	47671	.	-	.	ID=BDIVROU_0021600.t1.1;Parent=BDIVROU_0021600.t1
Contig_2_len:1407476	exonerate:est2genome	gene	48543	49916	.	+	.	ID=BDIVROU_0021700.t1
Contig_2_len:1407476	exonerate:est2genome	CDS	48543	49916	.	+	0	ID=BDIVROU_0021700.t1.1.1;Parent=BDIVROU_0021700.t1.1
Contig_2_len:1407476	exonerate:est2genome	mRNA	48543	49916	.	+	.	ID=BDIVROU_0021700.t1.1;Parent=BDIVROU_0021700.t1
Contig_2_len:1407476	exonerate:est2genome	gene	50569	51211	.	-	.	ID=BDIVROU_0021800.t1
Contig_2_len:1407476	exonerate:est2genome	CDS	50569	50885	.	-	0	ID=BDIVROU_0021800.t1.1.1;Parent=BDIVROU_0021800.t1.1
Contig_2_len:1407476	exonerate:est2genome	CDS	50977	51211	.	-	0	ID=BDIVROU_0021800.t1.1.2;Parent=BDIVROU_0021800.t1.1
Contig_2_len:1407476	exonerate:est2genome	mRNA	50569	51211	.	-	.	ID=BDIVROU_0021800.t1.1;Parent=BDIVROU_0021800.t1
Contig_2_len:1407476	exonerate:est2genome	gene	51736	52734	.	-	.	ID=BDIVROU_0021900.t1
Contig_2_len:1407476	exonerate:est2genome	CDS	51736	52734	.	-	0	ID=BDIVROU_0021900.t1.1.1;Parent=BDIVROU_0021900.t1.1
Contig_2_len:1407476	exonerate:est2genome	mRNA	51736	52734	.	-	.	ID=BDIVROU_0021900.t1.1;Parent=BDIVROU_0021900.t1
Contig_2_len:1407476	exonerate:est2genome	gene	53061	54354	.	+	.	ID=BDIVROU_0022100.t1
Contig_2_len:1407476	exonerate:est2genome	CDS	53061	53092	.	+	0	ID=BDIVROU_0022100.t1.1.1;Parent=BDIVROU_0022100.t1.1
Contig_2_len:1407476	exonerate:est2genome	CDS	53426	53705	.	+	0	ID=BDIVROU_0022100.t1.1.2;Parent=BDIVROU_0022100.t1.1
Contig_2_len:1407476	exonerate:est2genome	CDS	53782	53916	.	+	0	ID=BDIVROU_0022100.t1.1.3;Parent=BDIVROU_0022100.t1.1
Contig_2_len:1407476	exonerate:est2genome	CDS	53977	54354	.	+	0	ID=BDIVROU_0022100.t1.1.4;Parent=BDIVROU_0022100.t1.1
Contig_2_len:1407476	exonerate:est2genome	mRNA	53061	54354	.	+	.	ID=BDIVROU_0022100.t1.1;Parent=BDIVROU_0022100.t1
Contig_2_len:1407476	exonerate:est2genome	gene	54596	55531	.	-	.	ID=BDIVROU_0022200.t1
Contig_2_len:1407476	exonerate:est2genome	CDS	54596	55531	.	-	0	ID=BDIVROU_0022200.t1.1.1;Parent=BDIVROU_0022200.t1.1
Contig_2_len:1407476	exonerate:est2genome	mRNA	54596	55531	.	-	.	ID=BDIVROU_0022200.t1.1;Parent=BDIVROU_0022200.t1
Contig_2_len:1407476	exonerate:est2genome	gene	55681	56052	.	-	.	ID=BDIVROU_0022300.t1
Contig_2_len:1407476	exonerate:est2genome	CDS	55681	56052	.	-	0	ID=BDIVROU_0022300.t1.1.1;Parent=BDIVROU_0022300.t1.1
Contig_2_len:1407476	exonerate:est2genome	mRNA	55681	56052	.	-	.	ID=BDIVROU_0022300.t1.1;Parent=BDIVROU_0022300.t1
Contig_2_len:1407476	exonerate:est2genome	gene	56789	65014	.	-	.	ID=BDIVROU_0022400.t1
Contig_2_len:1407476	exonerate:est2genome	CDS	56789	65014	.	-	0	ID=BDIVROU_0022400.t1.1.1;Parent=BDIVROU_0022400.t1.1
Contig_2_len:1407476	exonerate:est2genome	mRNA	56789	65014	.	-	.	ID=BDIVROU_0022400.t1.1;Parent=BDIVROU_0022400.t1
Contig_2_len:1407476	exonerate:est2genome	gene	65910	67373	.	+	.	ID=BDIVROU_0022500.t1
Contig_2_len:1407476	exonerate:est2genome	CDS	65910	67373	.	+	0	ID=BDIVROU_0022500.t1.1.1;Parent=BDIVROU_0022500.t1.1
Contig_2_len:1407476	exonerate:est2genome	mRNA	65910	67373	.	+	.	ID=BDIVROU_0022500.t1.1;Parent=BDIVROU_0022500.t1
Contig_2_len:1407476	exonerate:est2genome	gene	68544	69037	.	-	.	ID=BDIVROU_0022600.t1
Contig_2_len:1407476	exonerate:est2genome	CDS	68544	68858	.	-	0	ID=BDIVROU_0022600.t1.1.1;Parent=BDIVROU_0022600.t1.1
Contig_2_len:1407476	exonerate:est2genome	CDS	68921	69037	.	-	0	ID=BDIVROU_0022600.t1.1.2;Parent=BDIVROU_0022600.t1.1
Contig_2_len:1407476	exonerate:est2genome	mRNA	68544	69037	.	-	.	ID=BDIVROU_0022600.t1.1;Parent=BDIVROU_0022600.t1
Contig_2_len:1407476	exonerate:est2genome	gene	69897	70351	.	+	.	ID=BDIVROU_0446200.t1
Contig_2_len:1407476	exonerate:est2genome	CDS	69897	70024	.	+	0	ID=BDIVROU_0446200.t1.1.1;Parent=BDIVROU_0446200.t1.1
Contig_2_len:1407476	exonerate:est2genome	CDS	70099	70131	.	+	0	ID=BDIVROU_0446200.t1.1.2;Parent=BDIVROU_0446200.t1.1
Contig_2_len:1407476	exonerate:est2genome	CDS	70175	70250	.	+	0	ID=BDIVROU_0446200.t1.1.3;Parent=BDIVROU_0446200.t1.1
Contig_2_len:1407476	exonerate:est2genome	CDS	70292	70351	.	+	0	ID=BDIVROU_0446200.t1.1.4;Parent=BDIVROU_0446200.t1.1
Contig_2_len:1407476	exonerate:est2genome	mRNA	69897	70351	.	+	.	ID=BDIVROU_0446200.t1.1;Parent=BDIVROU_0446200.t1
Contig_2_len:1407476	exonerate:est2genome	gene	70783	72267	.	-	.	ID=BDIVROU_0022700.t1
Contig_2_len:1407476	exonerate:est2genome	CDS	70783	72087	.	-	0	ID=BDIVROU_0022700.t1.1.1;Parent=BDIVROU_0022700.t1.1
Contig_2_len:1407476	exonerate:est2genome	CDS	72178	72267	.	-	0	ID=BDIVROU_0022700.t1.1.2;Parent=BDIVROU_0022700.t1.1
Contig_2_len:1407476	exonerate:est2genome	mRNA	70783	72267	.	-	.	ID=BDIVROU_0022700.t1.1;Parent=BDIVROU_0022700.t1
Contig_2_len:1407476	exonerate:est2genome	gene	72720	73530	.	+	.	ID=BDIVROU_0022800.t1
Contig_2_len:1407476	exonerate:est2genome	CDS	72720	72936	.	+	0	ID=BDIVROU_0022800.t1.1.1;Parent=BDIVROU_0022800.t1.1
Contig_2_len:1407476	exonerate:est2genome	CDS	72989	73141	.	+	0	ID=BDIVROU_0022800.t1.1.2;Parent=BDIVROU_0022800.t1.1
Contig_2_len:1407476	exonerate:est2genome	CDS	73211	73530	.	+	0	ID=BDIVROU_0022800.t1.1.3;Parent=BDIVROU_0022800.t1.1
Contig_2_len:1407476	exonerate:est2genome	mRNA	72720	73530	.	+	.	ID=BDIVROU_0022800.t1.1;Parent=BDIVROU_0022800.t1
Contig_2_len:1407476	exonerate:est2genome	gene	74360	76378	.	-	.	ID=BDIVROU_0023000.t1
Contig_2_len:1407476	exonerate:est2genome	CDS	74360	76378	.	-	0	ID=BDIVROU_0023000.t1.1.1;Parent=BDIVROU_0023000.t1.1
Contig_2_len:1407476	exonerate:est2genome	mRNA	74360	76378	.	-	.	ID=BDIVROU_0023000.t1.1;Parent=BDIVROU_0023000.t1
Contig_2_len:1407476	exonerate:est2genome	gene	77785	78867	.	+	.	ID=BDIVROU_0023100.t1
Contig_2_len:1407476	exonerate:est2genome	CDS	77785	78351	.	+	0	ID=BDIVROU_0023100.t1.1.1;Parent=BDIVROU_0023100.t1.1
Contig_2_len:1407476	exonerate:est2genome	CDS	78484	78867	.	+	0	ID=BDIVROU_0023100.t1.1.2;Parent=BDIVROU_0023100.t1.1
Contig_2_len:1407476	exonerate:est2genome	mRNA	77785	78867	.	+	.	ID=BDIVROU_0023100.t1.1;Parent=BDIVROU_0023100.t1
Contig_2_len:1407476	exonerate:est2genome	gene	79245	81053	.	+	.	ID=BDIVROU_0023300.t1
Contig_2_len:1407476	exonerate:est2genome	CDS	79245	81053	.	+	0	ID=BDIVROU_0023300.t1.1.1;Parent=BDIVROU_0023300.t1.1
Contig_2_len:1407476	exonerate:est2genome	mRNA	79245	81053	.	+	.	ID=BDIVROU_0023300.t1.1;Parent=BDIVROU_0023300.t1
Contig_2_len:1407476	exonerate:est2genome	gene	81584	85369	.	-	.	ID=BDIVROU_0023400.t1
Contig_2_len:1407476	exonerate:est2genome	CDS	81584	85369	.	-	0	ID=BDIVROU_0023400.t1.1.1;Parent=BDIVROU_0023400.t1.1
Contig_2_len:1407476	exonerate:est2genome	mRNA	81584	85369	.	-	.	ID=BDIVROU_0023400.t1.1;Parent=BDIVROU_0023400.t1
Contig_2_len:1407476	exonerate:est2genome	gene	85416	86021	.	-	.	ID=BDIVROU_0023500.t1
Contig_2_len:1407476	exonerate:est2genome	CDS	85416	86021	.	-	0	ID=BDIVROU_0023500.t1.1.1;Parent=BDIVROU_0023500.t1.1
Contig_2_len:1407476	exonerate:est2genome	mRNA	85416	86021	.	-	.	ID=BDIVROU_0023500.t1.1;Parent=BDIVROU_0023500.t1
Contig_2_len:1407476	exonerate:est2genome	gene	86563	89208	.	-	.	ID=BDIVROU_0023600.t1
Contig_2_len:1407476	exonerate:est2genome	CDS	86563	89208	.	-	0	ID=BDIVROU_0023600.t1.1.1;Parent=BDIVROU_0023600.t1.1
Contig_2_len:1407476	exonerate:est2genome	mRNA	86563	89208	.	-	.	ID=BDIVROU_0023600.t1.1;Parent=BDIVROU_0023600.t1
Contig_2_len:1407476	exonerate:est2genome	gene	89484	90146	.	-	.	ID=BDIVROU_0023700.t1
Contig_2_len:1407476	exonerate:est2genome	CDS	89484	90146	.	-	0	ID=BDIVROU_0023700.t1.1.1;Parent=BDIVROU_0023700.t1.1
Contig_2_len:1407476	exonerate:est2genome	mRNA	89484	90146	.	-	.	ID=BDIVROU_0023700.t1.1;Parent=BDIVROU_0023700.t1
Contig_2_len:1407476	exonerate:est2genome	gene	90768	91645	.	-	.	ID=BDIVROU_0004900.t1
Contig_2_len:1407476	exonerate:est2genome	CDS	90768	90954	.	-	0	ID=BDIVROU_0004900.t1.1.1;Parent=BDIVROU_0004900.t1.1
Contig_2_len:1407476	exonerate:est2genome	CDS	90993	91206	.	-	0	ID=BDIVROU_0004900.t1.1.2;Parent=BDIVROU_0004900.t1.1
Contig_2_len:1407476	exonerate:est2genome	CDS	91242	91341	.	-	0	ID=BDIVROU_0004900.t1.1.3;Parent=BDIVROU_0004900.t1.1
Contig_2_len:1407476	exonerate:est2genome	CDS	91382	91645	.	-	0	ID=BDIVROU_0004900.t1.1.4;Parent=BDIVROU_0004900.t1.1
Contig_2_len:1407476	exonerate:est2genome	mRNA	90768	91645	.	-	.	ID=BDIVROU_0004900.t1.1;Parent=BDIVROU_0004900.t1
Contig_2_len:1407476	exonerate:est2genome	gene	91913	97186	.	-	.	ID=BDIVROU_0023800.t1
Contig_2_len:1407476	exonerate:est2genome	CDS	91913	97186	.	-	0	ID=BDIVROU_0023800.t1.1.1;Parent=BDIVROU_0023800.t1.1
Contig_2_len:1407476	exonerate:est2genome	mRNA	91913	97186	.	-	.	ID=BDIVROU_0023800.t1.1;Parent=BDIVROU_0023800.t1
Contig_2_len:1407476	exonerate:est2genome	gene	97454	98287	.	-	.	ID=BDIVROU_0024000.t1
Contig_2_len:1407476	exonerate:est2genome	CDS	97454	98287	.	-	0	ID=BDIVROU_0024000.t1.1.1;Parent=BDIVROU_0024000.t1.1
Contig_2_len:1407476	exonerate:est2genome	mRNA	97454	98287	.	-	.	ID=BDIVROU_0024000.t1.1;Parent=BDIVROU_0024000.t1
Contig_2_len:1407476	exonerate:est2genome	gene	99406	101286	.	+	.	ID=BDIVROU_0024100.t1
Contig_2_len:1407476	exonerate:est2genome	CDS	99406	101286	.	+	0	ID=BDIVROU_0024100.t1.1.1;Parent=BDIVROU_0024100.t1.1
Contig_2_len:1407476	exonerate:est2genome	mRNA	99406	101286	.	+	.	ID=BDIVROU_0024100.t1.1;Parent=BDIVROU_0024100.t1
Contig_2_len:1407476	exonerate:est2genome	gene	101419	104184	.	-	.	ID=BDIVROU_0024300.t1
Contig_2_len:1407476	exonerate:est2genome	CDS	101419	104184	.	-	0	ID=BDIVROU_0024300.t1.1.1;Parent=BDIVROU_0024300.t1.1
Contig_2_len:1407476	exonerate:est2genome	mRNA	101419	104184	.	-	.	ID=BDIVROU_0024300.t1.1;Parent=BDIVROU_0024300.t1
Contig_2_len:1407476	exonerate:est2genome	gene	105281	107837	.	+	.	ID=BDIVROU_0024400.t1
Contig_2_len:1407476	exonerate:est2genome	CDS	105281	105321	.	+	0	ID=BDIVROU_0024400.t1.1.1;Parent=BDIVROU_0024400.t1.1
Contig_2_len:1407476	exonerate:est2genome	CDS	105404	105468	.	+	0	ID=BDIVROU_0024400.t1.1.2;Parent=BDIVROU_0024400.t1.1
Contig_2_len:1407476	exonerate:est2genome	CDS	105798	107055	.	+	0	ID=BDIVROU_0024400.t1.1.3;Parent=BDIVROU_0024400.t1.1
Contig_2_len:1407476	exonerate:est2genome	CDS	107198	107837	.	+	0	ID=BDIVROU_0024400.t1.1.4;Parent=BDIVROU_0024400.t1.1
Contig_2_len:1407476	exonerate:est2genome	mRNA	105281	107837	.	+	.	ID=BDIVROU_0024400.t1.1;Parent=BDIVROU_0024400.t1
Contig_2_len:1407476	exonerate:est2genome	gene	107924	108337	.	-	.	ID=BDIVROU_0024600.t1
Contig_2_len:1407476	exonerate:est2genome	CDS	107924	108337	.	-	0	ID=BDIVROU_0024600.t1.1.1;Parent=BDIVROU_0024600.t1.1
Contig_2_len:1407476	exonerate:est2genome	mRNA	107924	108337	.	-	.	ID=BDIVROU_0024600.t1.1;Parent=BDIVROU_0024600.t1
Contig_2_len:1407476	exonerate:est2genome	gene	110591	111034	.	+	.	ID=BDIVROU_0024700.t1
Contig_2_len:1407476	exonerate:est2genome	CDS	110591	111034	.	+	0	ID=BDIVROU_0024700.t1.1.1;Parent=BDIVROU_0024700.t1.1
Contig_2_len:1407476	exonerate:est2genome	mRNA	110591	111034	.	+	.	ID=BDIVROU_0024700.t1.1;Parent=BDIVROU_0024700.t1
Contig_2_len:1407476	exonerate:est2genome	gene	111196	111577	.	+	.	ID=BDIVROU_0024800.t1
Contig_2_len:1407476	exonerate:est2genome	CDS	111196	111467	.	+	0	ID=BDIVROU_0024800.t1.1.1;Parent=BDIVROU_0024800.t1.1
Contig_2_len:1407476	exonerate:est2genome	CDS	111526	111577	.	+	0	ID=BDIVROU_0024800.t1.1.2;Parent=BDIVROU_0024800.t1.1
Contig_2_len:1407476	exonerate:est2genome	mRNA	111196	111577	.	+	.	ID=BDIVROU_0024800.t1.1;Parent=BDIVROU_0024800.t1
Contig_2_len:1407476	exonerate:est2genome	gene	111870	112715	.	-	.	ID=BDIVROU_0024900.t1
Contig_2_len:1407476	exonerate:est2genome	CDS	111870	112715	.	-	0	ID=BDIVROU_0024900.t1.1.1;Parent=BDIVROU_0024900.t1.1
Contig_2_len:1407476	exonerate:est2genome	mRNA	111870	112715	.	-	.	ID=BDIVROU_0024900.t1.1;Parent=BDIVROU_0024900.t1
Contig_2_len:1407476	exonerate:est2genome	gene	114122	114883	.	+	.	ID=BDIVROU_0025000.t1
Contig_2_len:1407476	exonerate:est2genome	CDS	114122	114883	.	+	0	ID=BDIVROU_0025000.t1.1.1;Parent=BDIVROU_0025000.t1.1
Contig_2_len:1407476	exonerate:est2genome	mRNA	114122	114883	.	+	.	ID=BDIVROU_0025000.t1.1;Parent=BDIVROU_0025000.t1
Contig_2_len:1407476	exonerate:est2genome	gene	116995	118494	.	+	.	ID=BDIVROU_0025100.t1
Contig_2_len:1407476	exonerate:est2genome	CDS	116995	118494	.	+	0	ID=BDIVROU_0025100.t1.1.1;Parent=BDIVROU_0025100.t1.1
Contig_2_len:1407476	exonerate:est2genome	mRNA	116995	118494	.	+	.	ID=BDIVROU_0025100.t1.1;Parent=BDIVROU_0025100.t1
Contig_2_len:1407476	exonerate:est2genome	gene	121002	121940	.	+	.	ID=BDIVROU_0025200.t1
Contig_2_len:1407476	exonerate:est2genome	CDS	121002	121940	.	+	0	ID=BDIVROU_0025200.t1.1.1;Parent=BDIVROU_0025200.t1.1
Contig_2_len:1407476	exonerate:est2genome	mRNA	121002	121940	.	+	.	ID=BDIVROU_0025200.t1.1;Parent=BDIVROU_0025200.t1
Contig_2_len:1407476	exonerate:est2genome	gene	122000	122800	.	+	.	ID=BDIVROU_0025300.t1
Contig_2_len:1407476	exonerate:est2genome	CDS	122000	122800	.	+	0	ID=BDIVROU_0025300.t1.1.1;Parent=BDIVROU_0025300.t1.1
Contig_2_len:1407476	exonerate:est2genome	mRNA	122000	122800	.	+	.	ID=BDIVROU_0025300.t1.1;Parent=BDIVROU_0025300.t1
Contig_2_len:1407476	exonerate:est2genome	gene	124388	125117	.	-	.	ID=BDIVROU_0025400.t1
Contig_2_len:1407476	exonerate:est2genome	CDS	124388	124531	.	-	0	ID=BDIVROU_0025400.t1.1.1;Parent=BDIVROU_0025400.t1.1
Contig_2_len:1407476	exonerate:est2genome	CDS	124602	125117	.	-	0	ID=BDIVROU_0025400.t1.1.2;Parent=BDIVROU_0025400.t1.1
Contig_2_len:1407476	exonerate:est2genome	mRNA	124388	125117	.	-	.	ID=BDIVROU_0025400.t1.1;Parent=BDIVROU_0025400.t1
Contig_2_len:1407476	exonerate:est2genome	gene	125162	125661	.	-	.	ID=BDIVROU_0025500.t1
Contig_2_len:1407476	exonerate:est2genome	CDS	125162	125388	.	-	0	ID=BDIVROU_0025500.t1.1.1;Parent=BDIVROU_0025500.t1.1
Contig_2_len:1407476	exonerate:est2genome	CDS	125490	125661	.	-	0	ID=BDIVROU_0025500.t1.1.2;Parent=BDIVROU_0025500.t1.1
Contig_2_len:1407476	exonerate:est2genome	mRNA	125162	125661	.	-	.	ID=BDIVROU_0025500.t1.1;Parent=BDIVROU_0025500.t1
Contig_2_len:1407476	exonerate:est2genome	gene	128068	129195	.	+	.	ID=BDIVROU_0025700.t1
Contig_2_len:1407476	exonerate:est2genome	CDS	128068	129195	.	+	0	ID=BDIVROU_0025700.t1.2.1;Parent=BDIVROU_0025700.t1.2
Contig_2_len:1407476	exonerate:est2genome	mRNA	128068	129195	.	+	.	ID=BDIVROU_0025700.t1.2;Parent=BDIVROU_0025700.t1
Contig_2_len:1407476	exonerate:est2genome	gene	129328	130497	.	-	.	ID=BDIVROU_0025800.t1
Contig_2_len:1407476	exonerate:est2genome	CDS	129328	130497	.	-	0	ID=BDIVROU_0025800.t1.1.1;Parent=BDIVROU_0025800.t1.1
Contig_2_len:1407476	exonerate:est2genome	mRNA	129328	130497	.	-	.	ID=BDIVROU_0025800.t1.1;Parent=BDIVROU_0025800.t1
Contig_2_len:1407476	exonerate:est2genome	gene	130587	130967	.	-	.	ID=BDIVROU_0025900.t1
Contig_2_len:1407476	exonerate:est2genome	CDS	130587	130967	.	-	0	ID=BDIVROU_0025900.t1.1.1;Parent=BDIVROU_0025900.t1.1
Contig_2_len:1407476	exonerate:est2genome	mRNA	130587	130967	.	-	.	ID=BDIVROU_0025900.t1.1;Parent=BDIVROU_0025900.t1
Contig_2_len:1407476	exonerate:est2genome	gene	131915	132925	.	+	.	ID=BDIVROU_0026000.t1
Contig_2_len:1407476	exonerate:est2genome	CDS	131915	132925	.	+	0	ID=BDIVROU_0026000.t1.1.1;Parent=BDIVROU_0026000.t1.1
Contig_2_len:1407476	exonerate:est2genome	mRNA	131915	132925	.	+	.	ID=BDIVROU_0026000.t1.1;Parent=BDIVROU_0026000.t1
Contig_2_len:1407476	exonerate:est2genome	gene	133013	133696	.	-	.	ID=BDIVROU_0026100.t1
Contig_2_len:1407476	exonerate:est2genome	CDS	133013	133696	.	-	0	ID=BDIVROU_0026100.t1.1.1;Parent=BDIVROU_0026100.t1.1
Contig_2_len:1407476	exonerate:est2genome	mRNA	133013	133696	.	-	.	ID=BDIVROU_0026100.t1.1;Parent=BDIVROU_0026100.t1
Contig_2_len:1407476	exonerate:est2genome	gene	133757	136630	.	-	.	ID=BDIVROU_0026200.t1
Contig_2_len:1407476	exonerate:est2genome	CDS	133757	136630	.	-	0	ID=BDIVROU_0026200.t1.1.1;Parent=BDIVROU_0026200.t1.1
Contig_2_len:1407476	exonerate:est2genome	mRNA	133757	136630	.	-	.	ID=BDIVROU_0026200.t1.1;Parent=BDIVROU_0026200.t1
Contig_2_len:1407476	exonerate:est2genome	gene	137680	140673	.	+	.	ID=BDIVROU_0026300.t1
Contig_2_len:1407476	exonerate:est2genome	CDS	137680	140167	.	+	0	ID=BDIVROU_0026300.t1.1.1;Parent=BDIVROU_0026300.t1.1
Contig_2_len:1407476	exonerate:est2genome	CDS	140234	140673	.	+	0	ID=BDIVROU_0026300.t1.1.2;Parent=BDIVROU_0026300.t1.1
Contig_2_len:1407476	exonerate:est2genome	mRNA	137680	140673	.	+	.	ID=BDIVROU_0026300.t1.1;Parent=BDIVROU_0026300.t1
Contig_2_len:1407476	exonerate:est2genome	gene	144870	145274	.	-	.	ID=BDIVROU_0026400.t1
Contig_2_len:1407476	exonerate:est2genome	CDS	144870	145274	.	-	0	ID=BDIVROU_0026400.t1.1.1;Parent=BDIVROU_0026400.t1.1
Contig_2_len:1407476	exonerate:est2genome	mRNA	144870	145274	.	-	.	ID=BDIVROU_0026400.t1.1;Parent=BDIVROU_0026400.t1
Contig_2_len:1407476	exonerate:est2genome	gene	146251	146816	.	-	.	ID=BDIVROU_0026500.t1
Contig_2_len:1407476	exonerate:est2genome	CDS	146251	146448	.	-	0	ID=BDIVROU_0026500.t1.1.1;Parent=BDIVROU_0026500.t1.1
Contig_2_len:1407476	exonerate:est2genome	CDS	146580	146816	.	-	0	ID=BDIVROU_0026500.t1.1.2;Parent=BDIVROU_0026500.t1.1
Contig_2_len:1407476	exonerate:est2genome	mRNA	146251	146816	.	-	.	ID=BDIVROU_0026500.t1.1;Parent=BDIVROU_0026500.t1
Contig_2_len:1407476	exonerate:est2genome	gene	148157	150142	.	-	.	ID=BDIVROU_0026700.t1
Contig_2_len:1407476	exonerate:est2genome	CDS	148157	150142	.	-	0	ID=BDIVROU_0026700.t1.1.1;Parent=BDIVROU_0026700.t1.1
Contig_2_len:1407476	exonerate:est2genome	mRNA	148157	150142	.	-	.	ID=BDIVROU_0026700.t1.1;Parent=BDIVROU_0026700.t1
Contig_2_len:1407476	exonerate:est2genome	gene	150898	152150	.	-	.	ID=BDIVROU_0026900.t1
Contig_2_len:1407476	exonerate:est2genome	CDS	150898	151185	.	-	0	ID=BDIVROU_0026900.t1.1.1;Parent=BDIVROU_0026900.t1.1
Contig_2_len:1407476	exonerate:est2genome	CDS	151311	152150	.	-	0	ID=BDIVROU_0026900.t1.1.2;Parent=BDIVROU_0026900.t1.1
Contig_2_len:1407476	exonerate:est2genome	mRNA	150898	152150	.	-	.	ID=BDIVROU_0026900.t1.1;Parent=BDIVROU_0026900.t1
Contig_2_len:1407476	exonerate:est2genome	gene	154232	156988	.	-	.	ID=BDIVROU_0027000.t1
Contig_2_len:1407476	exonerate:est2genome	CDS	154232	156988	.	-	0	ID=BDIVROU_0027000.t1.1.1;Parent=BDIVROU_0027000.t1.1
Contig_2_len:1407476	exonerate:est2genome	mRNA	154232	156988	.	-	.	ID=BDIVROU_0027000.t1.1;Parent=BDIVROU_0027000.t1
Contig_2_len:1407476	exonerate:est2genome	gene	158214	158552	.	+	.	ID=BDIVROU_0027100.t1
Contig_2_len:1407476	exonerate:est2genome	CDS	158214	158552	.	+	0	ID=BDIVROU_0027100.t1.1.1;Parent=BDIVROU_0027100.t1.1
Contig_2_len:1407476	exonerate:est2genome	mRNA	158214	158552	.	+	.	ID=BDIVROU_0027100.t1.1;Parent=BDIVROU_0027100.t1
Contig_2_len:1407476	exonerate:est2genome	gene	159530	160330	.	+	.	ID=BDIVROU_0027200.t1
Contig_2_len:1407476	exonerate:est2genome	CDS	159530	160330	.	+	0	ID=BDIVROU_0027200.t1.1.1;Parent=BDIVROU_0027200.t1.1
Contig_2_len:1407476	exonerate:est2genome	mRNA	159530	160330	.	+	.	ID=BDIVROU_0027200.t1.1;Parent=BDIVROU_0027200.t1
Contig_2_len:1407476	exonerate:est2genome	gene	161579	162538	.	-	.	ID=BDIVROU_0027300.t1
Contig_2_len:1407476	exonerate:est2genome	CDS	161579	162538	.	-	0	ID=BDIVROU_0027300.t1.1.1;Parent=BDIVROU_0027300.t1.1
Contig_2_len:1407476	exonerate:est2genome	mRNA	161579	162538	.	-	.	ID=BDIVROU_0027300.t1.1;Parent=BDIVROU_0027300.t1
Contig_2_len:1407476	exonerate:est2genome	gene	162712	163734	.	-	.	ID=BDIVROU_0027400.t1
Contig_2_len:1407476	exonerate:est2genome	CDS	162712	163734	.	-	0	ID=BDIVROU_0027400.t1.1.1;Parent=BDIVROU_0027400.t1.1
Contig_2_len:1407476	exonerate:est2genome	mRNA	162712	163734	.	-	.	ID=BDIVROU_0027400.t1.1;Parent=BDIVROU_0027400.t1
Contig_2_len:1407476	exonerate:est2genome	gene	165251	165808	.	-	.	ID=BDIVROU_0027500.t1
Contig_2_len:1407476	exonerate:est2genome	CDS	165251	165808	.	-	0	ID=BDIVROU_0027500.t1.1.1;Parent=BDIVROU_0027500.t1.1
Contig_2_len:1407476	exonerate:est2genome	mRNA	165251	165808	.	-	.	ID=BDIVROU_0027500.t1.1;Parent=BDIVROU_0027500.t1
Contig_2_len:1407476	exonerate:est2genome	gene	165856	166177	.	-	.	ID=BDIVROU_0027600.t1
Contig_2_len:1407476	exonerate:est2genome	CDS	165856	166056	.	-	0	ID=BDIVROU_0027600.t1.1.1;Parent=BDIVROU_0027600.t1.1
Contig_2_len:1407476	exonerate:est2genome	CDS	166136	166177	.	-	0	ID=BDIVROU_0027600.t1.1.2;Parent=BDIVROU_0027600.t1.1
Contig_2_len:1407476	exonerate:est2genome	mRNA	165856	166177	.	-	.	ID=BDIVROU_0027600.t1.1;Parent=BDIVROU_0027600.t1
Contig_2_len:1407476	exonerate:est2genome	gene	167942	168847	.	+	.	ID=BDIVROU_0027700.t1
Contig_2_len:1407476	exonerate:est2genome	CDS	167942	168847	.	+	0	ID=BDIVROU_0027700.t1.1.1;Parent=BDIVROU_0027700.t1.1
Contig_2_len:1407476	exonerate:est2genome	mRNA	167942	168847	.	+	.	ID=BDIVROU_0027700.t1.1;Parent=BDIVROU_0027700.t1
Contig_2_len:1407476	exonerate:est2genome	gene	168880	171774	.	-	.	ID=BDIVROU_0027800.t1
Contig_2_len:1407476	exonerate:est2genome	CDS	168880	171774	.	-	0	ID=BDIVROU_0027800.t1.1.1;Parent=BDIVROU_0027800.t1.1
Contig_2_len:1407476	exonerate:est2genome	mRNA	168880	171774	.	-	.	ID=BDIVROU_0027800.t1.1;Parent=BDIVROU_0027800.t1
Contig_2_len:1407476	exonerate:est2genome	gene	172648	173772	.	+	.	ID=BDIVROU_0028000.t1
Contig_2_len:1407476	exonerate:est2genome	CDS	172648	173772	.	+	0	ID=BDIVROU_0028000.t1.1.1;Parent=BDIVROU_0028000.t1.1
Contig_2_len:1407476	exonerate:est2genome	mRNA	172648	173772	.	+	.	ID=BDIVROU_0028000.t1.1;Parent=BDIVROU_0028000.t1
Contig_2_len:1407476	exonerate:est2genome	gene	173918	174346	.	+	.	ID=BDIVROU_0028100.t1
Contig_2_len:1407476	exonerate:est2genome	CDS	173918	174346	.	+	0	ID=BDIVROU_0028100.t1.1.1;Parent=BDIVROU_0028100.t1.1
Contig_2_len:1407476	exonerate:est2genome	mRNA	173918	174346	.	+	.	ID=BDIVROU_0028100.t1.1;Parent=BDIVROU_0028100.t1
Contig_2_len:1407476	exonerate:est2genome	gene	175505	175909	.	-	.	ID=BDIVROU_0028200.t1
Contig_2_len:1407476	exonerate:est2genome	CDS	175505	175909	.	-	0	ID=BDIVROU_0028200.t1.1.1;Parent=BDIVROU_0028200.t1.1
Contig_2_len:1407476	exonerate:est2genome	mRNA	175505	175909	.	-	.	ID=BDIVROU_0028200.t1.1;Parent=BDIVROU_0028200.t1
Contig_2_len:1407476	exonerate:est2genome	gene	176194	177021	.	-	.	ID=BDIVROU_0028300.t1
Contig_2_len:1407476	exonerate:est2genome	CDS	176194	177021	.	-	0	ID=BDIVROU_0028300.t1.1.1;Parent=BDIVROU_0028300.t1.1
Contig_2_len:1407476	exonerate:est2genome	mRNA	176194	177021	.	-	.	ID=BDIVROU_0028300.t1.1;Parent=BDIVROU_0028300.t1
Contig_2_len:1407476	exonerate:est2genome	gene	177243	178122	.	-	.	ID=BDIVROU_0005000.t1
Contig_2_len:1407476	exonerate:est2genome	CDS	177243	177302	.	-	0	ID=BDIVROU_0005000.t1.1.1;Parent=BDIVROU_0005000.t1.1
Contig_2_len:1407476	exonerate:est2genome	CDS	177359	177474	.	-	0	ID=BDIVROU_0005000.t1.1.2;Parent=BDIVROU_0005000.t1.1
Contig_2_len:1407476	exonerate:est2genome	CDS	177511	177809	.	-	0	ID=BDIVROU_0005000.t1.1.3;Parent=BDIVROU_0005000.t1.1
Contig_2_len:1407476	exonerate:est2genome	CDS	177845	177905	.	-	0	ID=BDIVROU_0005000.t1.1.4;Parent=BDIVROU_0005000.t1.1
Contig_2_len:1407476	exonerate:est2genome	CDS	177945	178122	.	-	0	ID=BDIVROU_0005000.t1.1.5;Parent=BDIVROU_0005000.t1.1
Contig_2_len:1407476	exonerate:est2genome	mRNA	177243	178122	.	-	.	ID=BDIVROU_0005000.t1.1;Parent=BDIVROU_0005000.t1
Contig_2_len:1407476	exonerate:est2genome	gene	178138	178554	.	+	.	ID=BDIVROU_0005100.t1
Contig_2_len:1407476	exonerate:est2genome	CDS	178138	178554	.	+	0	ID=BDIVROU_0005100.t1.1.1;Parent=BDIVROU_0005100.t1.1
Contig_2_len:1407476	exonerate:est2genome	mRNA	178138	178554	.	+	.	ID=BDIVROU_0005100.t1.1;Parent=BDIVROU_0005100.t1
Contig_2_len:1407476	exonerate:est2genome	gene	178904	179635	.	-	.	ID=BDIVROU_0028400.t1
Contig_2_len:1407476	exonerate:est2genome	CDS	178904	179635	.	-	0	ID=BDIVROU_0028400.t1.1.1;Parent=BDIVROU_0028400.t1.1
Contig_2_len:1407476	exonerate:est2genome	mRNA	178904	179635	.	-	.	ID=BDIVROU_0028400.t1.1;Parent=BDIVROU_0028400.t1
Contig_2_len:1407476	exonerate:est2genome	gene	180882	181832	.	+	.	ID=BDIVROU_0005200.t1
Contig_2_len:1407476	exonerate:est2genome	CDS	180882	180975	.	+	0	ID=BDIVROU_0005200.t1.1.1;Parent=BDIVROU_0005200.t1.1
Contig_2_len:1407476	exonerate:est2genome	CDS	181011	181082	.	+	0	ID=BDIVROU_0005200.t1.1.2;Parent=BDIVROU_0005200.t1.1
Contig_2_len:1407476	exonerate:est2genome	CDS	181126	181240	.	+	0	ID=BDIVROU_0005200.t1.1.3;Parent=BDIVROU_0005200.t1.1
Contig_2_len:1407476	exonerate:est2genome	CDS	181277	181442	.	+	0	ID=BDIVROU_0005200.t1.1.4;Parent=BDIVROU_0005200.t1.1
Contig_2_len:1407476	exonerate:est2genome	CDS	181481	181549	.	+	0	ID=BDIVROU_0005200.t1.1.5;Parent=BDIVROU_0005200.t1.1
Contig_2_len:1407476	exonerate:est2genome	CDS	181587	181832	.	+	0	ID=BDIVROU_0005200.t1.1.6;Parent=BDIVROU_0005200.t1.1
Contig_2_len:1407476	exonerate:est2genome	mRNA	180882	181832	.	+	.	ID=BDIVROU_0005200.t1.1;Parent=BDIVROU_0005200.t1
Contig_2_len:1407476	exonerate:est2genome	gene	182069	184143	.	-	.	ID=BDIVROU_0028600.t1
Contig_2_len:1407476	exonerate:est2genome	CDS	182069	182304	.	-	0	ID=BDIVROU_0028601.t1.2.1;Parent=BDIVROU_0028601.t1.2
Contig_2_len:1407476	exonerate:est2genome	CDS	182341	182406	.	-	0	ID=BDIVROU_0028601.t1.2.2;Parent=BDIVROU_0028601.t1.2
Contig_2_len:1407476	exonerate:est2genome	CDS	182444	182878	.	-	0	ID=BDIVROU_0028601.t1.2.3;Parent=BDIVROU_0028601.t1.2
Contig_2_len:1407476	exonerate:est2genome	CDS	182922	183056	.	-	0	ID=BDIVROU_0028601.t1.2.4;Parent=BDIVROU_0028601.t1.2
Contig_2_len:1407476	exonerate:est2genome	CDS	183093	183256	.	-	0	ID=BDIVROU_0028601.t1.2.5;Parent=BDIVROU_0028601.t1.2
Contig_2_len:1407476	exonerate:est2genome	CDS	183295	183505	.	-	0	ID=BDIVROU_0028601.t1.2.6;Parent=BDIVROU_0028601.t1.2
Contig_2_len:1407476	exonerate:est2genome	CDS	183543	183652	.	-	0	ID=BDIVROU_0028601.t1.2.7;Parent=BDIVROU_0028601.t1.2
Contig_2_len:1407476	exonerate:est2genome	CDS	183690	183964	.	-	0	ID=BDIVROU_0028601.t1.2.8;Parent=BDIVROU_0028601.t1.2
Contig_2_len:1407476	exonerate:est2genome	CDS	184069	184143	.	-	0	ID=BDIVROU_0028601.t1.2.9;Parent=BDIVROU_0028601.t1.2
Contig_2_len:1407476	exonerate:est2genome	mRNA	182069	184143	.	-	.	ID=BDIVROU_0028601.t1.2;Parent=BDIVROU_0028600.t1
Contig_2_len:1407476	exonerate:est2genome	gene	184630	185372	.	+	.	ID=BDIVROU_0028700.t1
Contig_2_len:1407476	exonerate:est2genome	CDS	184630	184809	.	+	0	ID=BDIVROU_0028700.t1.1.1;Parent=BDIVROU_0028700.t1.1
Contig_2_len:1407476	exonerate:est2genome	CDS	184953	185372	.	+	0	ID=BDIVROU_0028700.t1.1.2;Parent=BDIVROU_0028700.t1.1
Contig_2_len:1407476	exonerate:est2genome	mRNA	184630	185372	.	+	.	ID=BDIVROU_0028700.t1.1;Parent=BDIVROU_0028700.t1
Contig_2_len:1407476	exonerate:est2genome	gene	185896	190017	.	-	.	ID=BDIVROU_0028800.t1
Contig_2_len:1407476	exonerate:est2genome	CDS	185896	190017	.	-	0	ID=BDIVROU_0028800.t1.1.1;Parent=BDIVROU_0028800.t1.1
Contig_2_len:1407476	exonerate:est2genome	mRNA	185896	190017	.	-	.	ID=BDIVROU_0028800.t1.1;Parent=BDIVROU_0028800.t1
Contig_2_len:1407476	exonerate:est2genome	gene	190193	191676	.	-	.	ID=BDIVROU_0028900.t1
Contig_2_len:1407476	exonerate:est2genome	CDS	190193	191060	.	-	0	ID=BDIVROU_0028900.t1.1.1;Parent=BDIVROU_0028900.t1.1
Contig_2_len:1407476	exonerate:est2genome	CDS	191192	191676	.	-	0	ID=BDIVROU_0028900.t1.1.2;Parent=BDIVROU_0028900.t1.1
Contig_2_len:1407476	exonerate:est2genome	mRNA	190193	191676	.	-	.	ID=BDIVROU_0028900.t1.1;Parent=BDIVROU_0028900.t1
Contig_2_len:1407476	exonerate:est2genome	gene	192076	192678	.	-	.	ID=BDIVROU_0446100.t1
Contig_2_len:1407476	exonerate:est2genome	CDS	192076	192438	.	-	0	ID=BDIVROU_0446100.t1.1.1;Parent=BDIVROU_0446100.t1.1
Contig_2_len:1407476	exonerate:est2genome	CDS	192473	192589	.	-	0	ID=BDIVROU_0446100.t1.1.2;Parent=BDIVROU_0446100.t1.1
Contig_2_len:1407476	exonerate:est2genome	CDS	192625	192678	.	-	0	ID=BDIVROU_0446100.t1.1.3;Parent=BDIVROU_0446100.t1.1
Contig_2_len:1407476	exonerate:est2genome	mRNA	192076	192678	.	-	.	ID=BDIVROU_0446100.t1.1;Parent=BDIVROU_0446100.t1
Contig_2_len:1407476	exonerate:est2genome	gene	194848	195516	.	+	.	ID=BDIVROU_0029200.t1
Contig_2_len:1407476	exonerate:est2genome	CDS	194848	195516	.	+	0	ID=BDIVROU_0029200.t1.1.1;Parent=BDIVROU_0029200.t1.1
Contig_2_len:1407476	exonerate:est2genome	mRNA	194848	195516	.	+	.	ID=BDIVROU_0029200.t1.1;Parent=BDIVROU_0029200.t1
Contig_2_len:1407476	exonerate:est2genome	gene	195605	196132	.	+	.	ID=BDIVROU_0029300.t1
Contig_2_len:1407476	exonerate:est2genome	CDS	195605	196132	.	+	0	ID=BDIVROU_0029300.t1.1.1;Parent=BDIVROU_0029300.t1.1
Contig_2_len:1407476	exonerate:est2genome	mRNA	195605	196132	.	+	.	ID=BDIVROU_0029300.t1.1;Parent=BDIVROU_0029300.t1
Contig_2_len:1407476	exonerate:est2genome	gene	196320	196955	.	-	.	ID=BDIVROU_0029400.t1
Contig_2_len:1407476	exonerate:est2genome	CDS	196320	196955	.	-	0	ID=BDIVROU_0029400.t1.1.1;Parent=BDIVROU_0029400.t1.1
Contig_2_len:1407476	exonerate:est2genome	mRNA	196320	196955	.	-	.	ID=BDIVROU_0029400.t1.1;Parent=BDIVROU_0029400.t1
Contig_2_len:1407476	exonerate:est2genome	gene	197062	198123	.	-	.	ID=BDIVROU_0029500.t1
Contig_2_len:1407476	exonerate:est2genome	CDS	197062	198123	.	-	0	ID=BDIVROU_0029500.t1.1.1;Parent=BDIVROU_0029500.t1.1
Contig_2_len:1407476	exonerate:est2genome	mRNA	197062	198123	.	-	.	ID=BDIVROU_0029500.t1.1;Parent=BDIVROU_0029500.t1
Contig_2_len:1407476	exonerate:est2genome	gene	202182	204229	.	+	.	ID=BDIVROU_0029700.t1
Contig_2_len:1407476	exonerate:est2genome	CDS	202182	202493	.	+	0	ID=BDIVROU_0029700.t1.1.1;Parent=BDIVROU_0029700.t1.1
Contig_2_len:1407476	exonerate:est2genome	CDS	202589	204229	.	+	0	ID=BDIVROU_0029700.t1.1.2;Parent=BDIVROU_0029700.t1.1
Contig_2_len:1407476	exonerate:est2genome	mRNA	202182	204229	.	+	.	ID=BDIVROU_0029700.t1.1;Parent=BDIVROU_0029700.t1
Contig_2_len:1407476	exonerate:est2genome	gene	206773	207477	.	+	.	ID=BDIVROU_0029800.t1
Contig_2_len:1407476	exonerate:est2genome	CDS	206773	207477	.	+	0	ID=BDIVROU_0029800.t1.1.1;Parent=BDIVROU_0029800.t1.1
Contig_2_len:1407476	exonerate:est2genome	mRNA	206773	207477	.	+	.	ID=BDIVROU_0029800.t1.1;Parent=BDIVROU_0029800.t1
Contig_2_len:1407476	exonerate:est2genome	gene	208573	209979	.	-	.	ID=BDIVROU_0029900.t1
Contig_2_len:1407476	exonerate:est2genome	CDS	208573	209979	.	-	0	ID=BDIVROU_0029900.t1.1.1;Parent=BDIVROU_0029900.t1.1
Contig_2_len:1407476	exonerate:est2genome	mRNA	208573	209979	.	-	.	ID=BDIVROU_0029900.t1.1;Parent=BDIVROU_0029900.t1
Contig_2_len:1407476	exonerate:est2genome	gene	210794	211180	.	+	.	ID=BDIVROU_0030000.t1
Contig_2_len:1407476	exonerate:est2genome	CDS	210794	211180	.	+	0	ID=BDIVROU_0030000.t1.1.1;Parent=BDIVROU_0030000.t1.1
Contig_2_len:1407476	exonerate:est2genome	mRNA	210794	211180	.	+	.	ID=BDIVROU_0030000.t1.1;Parent=BDIVROU_0030000.t1
Contig_2_len:1407476	exonerate:est2genome	gene	211193	211834	.	+	.	ID=BDIVROU_0030100.t1
Contig_2_len:1407476	exonerate:est2genome	CDS	211193	211834	.	+	0	ID=BDIVROU_0030100.t1.1.1;Parent=BDIVROU_0030100.t1.1
Contig_2_len:1407476	exonerate:est2genome	mRNA	211193	211834	.	+	.	ID=BDIVROU_0030100.t1.1;Parent=BDIVROU_0030100.t1
Contig_2_len:1407476	exonerate:est2genome	gene	211902	212156	.	+	.	ID=BDIVROU_0030200.t1
Contig_2_len:1407476	exonerate:est2genome	CDS	211902	212156	.	+	0	ID=BDIVROU_0030200.t1.1.1;Parent=BDIVROU_0030200.t1.1
Contig_2_len:1407476	exonerate:est2genome	mRNA	211902	212156	.	+	.	ID=BDIVROU_0030200.t1.1;Parent=BDIVROU_0030200.t1
Contig_2_len:1407476	exonerate:est2genome	gene	212248	216635	.	-	.	ID=BDIVROU_0030400.t1
Contig_2_len:1407476	exonerate:est2genome	CDS	212248	215146	.	-	0	ID=BDIVROU_0030400.t1.1.1;Parent=BDIVROU_0030400.t1.1
Contig_2_len:1407476	exonerate:est2genome	CDS	215361	216289	.	-	0	ID=BDIVROU_0030400.t1.1.2;Parent=BDIVROU_0030400.t1.1
Contig_2_len:1407476	exonerate:est2genome	CDS	216408	216635	.	-	0	ID=BDIVROU_0030400.t1.1.3;Parent=BDIVROU_0030400.t1.1
Contig_2_len:1407476	exonerate:est2genome	mRNA	212248	216635	.	-	.	ID=BDIVROU_0030400.t1.1;Parent=BDIVROU_0030400.t1
Contig_2_len:1407476	exonerate:est2genome	gene	216646	220311	.	-	.	ID=BDIVROU_0030500.t1
Contig_2_len:1407476	exonerate:est2genome	CDS	216646	220311	.	-	0	ID=BDIVROU_0030500.t1.1.1;Parent=BDIVROU_0030500.t1.1
Contig_2_len:1407476	exonerate:est2genome	mRNA	216646	220311	.	-	.	ID=BDIVROU_0030500.t1.1;Parent=BDIVROU_0030500.t1
Contig_2_len:1407476	exonerate:est2genome	gene	221138	221493	.	+	.	ID=BDIVROU_0030600.t1
Contig_2_len:1407476	exonerate:est2genome	CDS	221138	221158	.	+	0	ID=BDIVROU_0030600.t1.1.1;Parent=BDIVROU_0030600.t1.1
Contig_2_len:1407476	exonerate:est2genome	CDS	221278	221493	.	+	0	ID=BDIVROU_0030600.t1.1.2;Parent=BDIVROU_0030600.t1.1
Contig_2_len:1407476	exonerate:est2genome	mRNA	221138	221493	.	+	.	ID=BDIVROU_0030600.t1.1;Parent=BDIVROU_0030600.t1
Contig_2_len:1407476	exonerate:est2genome	gene	221600	223243	.	-	.	ID=BDIVROU_0030700.t1
Contig_2_len:1407476	exonerate:est2genome	CDS	221600	223243	.	-	0	ID=BDIVROU_0030700.t1.1.1;Parent=BDIVROU_0030700.t1.1
Contig_2_len:1407476	exonerate:est2genome	mRNA	221600	223243	.	-	.	ID=BDIVROU_0030700.t1.1;Parent=BDIVROU_0030700.t1
Contig_2_len:1407476	exonerate:est2genome	gene	225141	226361	.	+	.	ID=BDIVROU_0030800.t1
Contig_2_len:1407476	exonerate:est2genome	CDS	225141	225172	.	+	0	ID=BDIVROU_0030800.t1.1.1;Parent=BDIVROU_0030800.t1.1
Contig_2_len:1407476	exonerate:est2genome	CDS	225383	226092	.	+	0	ID=BDIVROU_0030800.t1.1.2;Parent=BDIVROU_0030800.t1.1
Contig_2_len:1407476	exonerate:est2genome	CDS	226249	226361	.	+	0	ID=BDIVROU_0030800.t1.1.3;Parent=BDIVROU_0030800.t1.1
Contig_2_len:1407476	exonerate:est2genome	mRNA	225141	226361	.	+	.	ID=BDIVROU_0030800.t1.1;Parent=BDIVROU_0030800.t1
Contig_2_len:1407476	exonerate:est2genome	gene	227192	228952	.	+	.	ID=BDIVROU_0030900.t1
Contig_2_len:1407476	exonerate:est2genome	CDS	227192	228952	.	+	0	ID=BDIVROU_0030900.t1.1.1;Parent=BDIVROU_0030900.t1.1
Contig_2_len:1407476	exonerate:est2genome	mRNA	227192	228952	.	+	.	ID=BDIVROU_0030900.t1.1;Parent=BDIVROU_0030900.t1
Contig_2_len:1407476	exonerate:est2genome	gene	229105	230152	.	-	.	ID=BDIVROU_0031000.t1
Contig_2_len:1407476	exonerate:est2genome	CDS	229105	229408	.	-	0	ID=BDIVROU_0031000.t1.1.1;Parent=BDIVROU_0031000.t1.1
Contig_2_len:1407476	exonerate:est2genome	CDS	229508	229619	.	-	0	ID=BDIVROU_0031000.t1.1.2;Parent=BDIVROU_0031000.t1.1
Contig_2_len:1407476	exonerate:est2genome	CDS	229801	230152	.	-	0	ID=BDIVROU_0031000.t1.1.3;Parent=BDIVROU_0031000.t1.1
Contig_2_len:1407476	exonerate:est2genome	mRNA	229105	230152	.	-	.	ID=BDIVROU_0031000.t1.1;Parent=BDIVROU_0031000.t1
Contig_2_len:1407476	exonerate:est2genome	gene	230465	230851	.	+	.	ID=BDIVROU_0031100.t1
Contig_2_len:1407476	exonerate:est2genome	CDS	230465	230851	.	+	0	ID=BDIVROU_0031100.t1.1.1;Parent=BDIVROU_0031100.t1.1
Contig_2_len:1407476	exonerate:est2genome	mRNA	230465	230851	.	+	.	ID=BDIVROU_0031100.t1.1;Parent=BDIVROU_0031100.t1
Contig_2_len:1407476	exonerate:est2genome	gene	232382	239749	.	-	.	ID=BDIVROU_0031200.t1
Contig_2_len:1407476	exonerate:est2genome	CDS	232382	239749	.	-	0	ID=BDIVROU_0031200.t1.1.1;Parent=BDIVROU_0031200.t1.1
Contig_2_len:1407476	exonerate:est2genome	mRNA	232382	239749	.	-	.	ID=BDIVROU_0031200.t1.1;Parent=BDIVROU_0031200.t1
Contig_2_len:1407476	exonerate:est2genome	gene	241618	242435	.	+	.	ID=BDIVROU_0031300.t1
Contig_2_len:1407476	exonerate:est2genome	CDS	241618	241833	.	+	0	ID=BDIVROU_0031300.t1.1.1;Parent=BDIVROU_0031300.t1.1
Contig_2_len:1407476	exonerate:est2genome	CDS	241962	242435	.	+	0	ID=BDIVROU_0031300.t1.1.2;Parent=BDIVROU_0031300.t1.1
Contig_2_len:1407476	exonerate:est2genome	mRNA	241618	242435	.	+	.	ID=BDIVROU_0031300.t1.1;Parent=BDIVROU_0031300.t1
Contig_2_len:1407476	exonerate:est2genome	gene	245187	246398	.	-	.	ID=BDIVROU_0031500.t1
Contig_2_len:1407476	exonerate:est2genome	CDS	245187	246398	.	-	0	ID=BDIVROU_0031500.t1.1.1;Parent=BDIVROU_0031500.t1.1
Contig_2_len:1407476	exonerate:est2genome	mRNA	245187	246398	.	-	.	ID=BDIVROU_0031500.t1.1;Parent=BDIVROU_0031500.t1
Contig_2_len:1407476	exonerate:est2genome	gene	247374	247655	.	-	.	ID=BDIVROU_0456400.t1
Contig_2_len:1407476	exonerate:est2genome	CDS	247374	247513	.	-	0	ID=BDIVROU_0456400.t1.1.1;Parent=BDIVROU_0456400.t1.1
Contig_2_len:1407476	exonerate:est2genome	CDS	247553	247655	.	-	0	ID=BDIVROU_0456400.t1.1.2;Parent=BDIVROU_0456400.t1.1
Contig_2_len:1407476	exonerate:est2genome	mRNA	247374	247655	.	-	.	ID=BDIVROU_0456400.t1.1;Parent=BDIVROU_0456400.t1
Contig_2_len:1407476	exonerate:est2genome	gene	249155	252367	.	-	.	ID=BDIVROU_0031600.t1
Contig_2_len:1407476	exonerate:est2genome	CDS	249155	252367	.	-	0	ID=BDIVROU_0031600.t1.1.1;Parent=BDIVROU_0031600.t1.1
Contig_2_len:1407476	exonerate:est2genome	mRNA	249155	252367	.	-	.	ID=BDIVROU_0031600.t1.1;Parent=BDIVROU_0031600.t1
Contig_2_len:1407476	exonerate:est2genome	gene	253220	253846	.	-	.	ID=BDIVROU_0031700.t1
Contig_2_len:1407476	exonerate:est2genome	CDS	253220	253506	.	-	0	ID=BDIVROU_0031700.t1.1.1;Parent=BDIVROU_0031700.t1.1
Contig_2_len:1407476	exonerate:est2genome	CDS	253570	253846	.	-	0	ID=BDIVROU_0031700.t1.1.2;Parent=BDIVROU_0031700.t1.1
Contig_2_len:1407476	exonerate:est2genome	mRNA	253220	253846	.	-	.	ID=BDIVROU_0031700.t1.1;Parent=BDIVROU_0031700.t1
Contig_2_len:1407476	exonerate:est2genome	gene	255202	256920	.	+	.	ID=BDIVROU_0031800.t1
Contig_2_len:1407476	exonerate:est2genome	CDS	255202	256920	.	+	0	ID=BDIVROU_0031800.t1.1.1;Parent=BDIVROU_0031800.t1.1
Contig_2_len:1407476	exonerate:est2genome	mRNA	255202	256920	.	+	.	ID=BDIVROU_0031800.t1.1;Parent=BDIVROU_0031800.t1
Contig_2_len:1407476	exonerate:est2genome	gene	257083	260015	.	-	.	ID=BDIVROU_0031900.t1
Contig_2_len:1407476	exonerate:est2genome	CDS	257083	258043	.	-	0	ID=BDIVROU_0031900.t1.1.1;Parent=BDIVROU_0031900.t1.1
Contig_2_len:1407476	exonerate:est2genome	CDS	258175	260015	.	-	0	ID=BDIVROU_0031900.t1.1.2;Parent=BDIVROU_0031900.t1.1
Contig_2_len:1407476	exonerate:est2genome	mRNA	257083	260015	.	-	.	ID=BDIVROU_0031900.t1.1;Parent=BDIVROU_0031900.t1
Contig_2_len:1407476	exonerate:est2genome	gene	261319	262002	.	+	.	ID=BDIVROU_0032000.t1
Contig_2_len:1407476	exonerate:est2genome	CDS	261319	262002	.	+	0	ID=BDIVROU_0032000.t1.1.1;Parent=BDIVROU_0032000.t1.1
Contig_2_len:1407476	exonerate:est2genome	mRNA	261319	262002	.	+	.	ID=BDIVROU_0032000.t1.1;Parent=BDIVROU_0032000.t1
Contig_2_len:1407476	exonerate:est2genome	gene	262308	263082	.	-	.	ID=BDIVROU_0032100.t1
Contig_2_len:1407476	exonerate:est2genome	CDS	262308	262561	.	-	0	ID=BDIVROU_0032100.t1.1.1;Parent=BDIVROU_0032100.t1.1
Contig_2_len:1407476	exonerate:est2genome	CDS	262763	262807	.	-	0	ID=BDIVROU_0032100.t1.1.2;Parent=BDIVROU_0032100.t1.1
Contig_2_len:1407476	exonerate:est2genome	CDS	262902	263082	.	-	0	ID=BDIVROU_0032100.t1.1.3;Parent=BDIVROU_0032100.t1.1
Contig_2_len:1407476	exonerate:est2genome	mRNA	262308	263082	.	-	.	ID=BDIVROU_0032100.t1.1;Parent=BDIVROU_0032100.t1
Contig_2_len:1407476	exonerate:est2genome	gene	263612	266590	.	-	.	ID=BDIVROU_0032200.t1
Contig_2_len:1407476	exonerate:est2genome	CDS	263612	266590	.	-	0	ID=BDIVROU_0032200.t1.1.1;Parent=BDIVROU_0032200.t1.1
Contig_2_len:1407476	exonerate:est2genome	mRNA	263612	266590	.	-	.	ID=BDIVROU_0032200.t1.1;Parent=BDIVROU_0032200.t1
Contig_2_len:1407476	exonerate:est2genome	gene	267421	268701	.	-	.	ID=BDIVROU_0032300.t1
Contig_2_len:1407476	exonerate:est2genome	CDS	267421	268701	.	-	0	ID=BDIVROU_0032300.t1.1.1;Parent=BDIVROU_0032300.t1.1
Contig_2_len:1407476	exonerate:est2genome	mRNA	267421	268701	.	-	.	ID=BDIVROU_0032300.t1.1;Parent=BDIVROU_0032300.t1
Contig_2_len:1407476	exonerate:est2genome	gene	268977	270837	.	-	.	ID=BDIVROU_0032400.t1
Contig_2_len:1407476	exonerate:est2genome	CDS	268977	270184	.	-	0	ID=BDIVROU_0032400.t1.1.1;Parent=BDIVROU_0032400.t1.1
Contig_2_len:1407476	exonerate:est2genome	CDS	270476	270674	.	-	0	ID=BDIVROU_0032400.t1.1.2;Parent=BDIVROU_0032400.t1.1
Contig_2_len:1407476	exonerate:est2genome	CDS	270766	270837	.	-	0	ID=BDIVROU_0032400.t1.1.3;Parent=BDIVROU_0032400.t1.1
Contig_2_len:1407476	exonerate:est2genome	mRNA	268977	270837	.	-	.	ID=BDIVROU_0032400.t1.1;Parent=BDIVROU_0032400.t1
Contig_2_len:1407476	exonerate:est2genome	gene	271405	273674	.	+	.	ID=BDIVROU_0032600.t1
Contig_2_len:1407476	exonerate:est2genome	CDS	271405	271830	.	+	0	ID=BDIVROU_0032600.t1.1.1;Parent=BDIVROU_0032600.t1.1
Contig_2_len:1407476	exonerate:est2genome	CDS	271904	272291	.	+	0	ID=BDIVROU_0032600.t1.1.2;Parent=BDIVROU_0032600.t1.1
Contig_2_len:1407476	exonerate:est2genome	CDS	272872	272887	.	+	0	ID=BDIVROU_0032600.t1.1.3;Parent=BDIVROU_0032600.t1.1
Contig_2_len:1407476	exonerate:est2genome	CDS	273032	273674	.	+	0	ID=BDIVROU_0032600.t1.1.4;Parent=BDIVROU_0032600.t1.1
Contig_2_len:1407476	exonerate:est2genome	mRNA	271405	273674	.	+	.	ID=BDIVROU_0032600.t1.1;Parent=BDIVROU_0032600.t1
Contig_2_len:1407476	exonerate:est2genome	gene	273677	274627	.	-	.	ID=BDIVROU_0005300.t1
Contig_2_len:1407476	exonerate:est2genome	CDS	273677	273728	.	-	0	ID=BDIVROU_0005300.t1.1.1;Parent=BDIVROU_0005300.t1.1
Contig_2_len:1407476	exonerate:est2genome	CDS	273765	274113	.	-	0	ID=BDIVROU_0005300.t1.1.2;Parent=BDIVROU_0005300.t1.1
Contig_2_len:1407476	exonerate:est2genome	CDS	274339	274627	.	-	0	ID=BDIVROU_0005300.t1.1.3;Parent=BDIVROU_0005300.t1.1
Contig_2_len:1407476	exonerate:est2genome	mRNA	273677	274627	.	-	.	ID=BDIVROU_0005300.t1.1;Parent=BDIVROU_0005300.t1
Contig_2_len:1407476	exonerate:est2genome	gene	274797	275226	.	+	.	ID=BDIVROU_0032700.t1
Contig_2_len:1407476	exonerate:est2genome	CDS	274797	274877	.	+	0	ID=BDIVROU_0032700.t1.1.1;Parent=BDIVROU_0032700.t1.1
Contig_2_len:1407476	exonerate:est2genome	CDS	274937	275032	.	+	0	ID=BDIVROU_0032700.t1.1.2;Parent=BDIVROU_0032700.t1.1
Contig_2_len:1407476	exonerate:est2genome	CDS	275110	275226	.	+	0	ID=BDIVROU_0032700.t1.1.3;Parent=BDIVROU_0032700.t1.1
Contig_2_len:1407476	exonerate:est2genome	mRNA	274797	275226	.	+	.	ID=BDIVROU_0032700.t1.1;Parent=BDIVROU_0032700.t1
Contig_2_len:1407476	exonerate:est2genome	gene	275400	276431	.	+	.	ID=BDIVROU_0032800.t1
Contig_2_len:1407476	exonerate:est2genome	CDS	275400	276431	.	+	0	ID=BDIVROU_0032800.t1.1.1;Parent=BDIVROU_0032800.t1.1
Contig_2_len:1407476	exonerate:est2genome	mRNA	275400	276431	.	+	.	ID=BDIVROU_0032800.t1.1;Parent=BDIVROU_0032800.t1
Contig_2_len:1407476	exonerate:est2genome	gene	276752	278737	.	-	.	ID=BDIVROU_0032900.t1
Contig_2_len:1407476	exonerate:est2genome	CDS	276752	278737	.	-	0	ID=BDIVROU_0032900.t1.1.1;Parent=BDIVROU_0032900.t1.1
Contig_2_len:1407476	exonerate:est2genome	mRNA	276752	278737	.	-	.	ID=BDIVROU_0032900.t1.1;Parent=BDIVROU_0032900.t1
Contig_2_len:1407476	exonerate:est2genome	gene	279258	279646	.	-	.	ID=BDIVROU_0033000.t1
Contig_2_len:1407476	exonerate:est2genome	CDS	279258	279432	.	-	0	ID=BDIVROU_0033000.t1.1.1;Parent=BDIVROU_0033000.t1.1
Contig_2_len:1407476	exonerate:est2genome	CDS	279576	279646	.	-	0	ID=BDIVROU_0033000.t1.1.2;Parent=BDIVROU_0033000.t1.1
Contig_2_len:1407476	exonerate:est2genome	mRNA	279258	279646	.	-	.	ID=BDIVROU_0033000.t1.1;Parent=BDIVROU_0033000.t1
Contig_2_len:1407476	exonerate:est2genome	gene	280401	281569	.	+	.	ID=BDIVROU_0033100.t1
Contig_2_len:1407476	exonerate:est2genome	CDS	280401	280504	.	+	0	ID=BDIVROU_0033100.t1.1.1;Parent=BDIVROU_0033100.t1.1
Contig_2_len:1407476	exonerate:est2genome	CDS	281071	281146	.	+	0	ID=BDIVROU_0033100.t1.1.2;Parent=BDIVROU_0033100.t1.1
Contig_2_len:1407476	exonerate:est2genome	CDS	281423	281569	.	+	0	ID=BDIVROU_0033100.t1.1.3;Parent=BDIVROU_0033100.t1.1
Contig_2_len:1407476	exonerate:est2genome	mRNA	280401	281569	.	+	.	ID=BDIVROU_0033100.t1.1;Parent=BDIVROU_0033100.t1
Contig_2_len:1407476	exonerate:est2genome	gene	281752	282518	.	-	.	ID=BDIVROU_0033200.t1
Contig_2_len:1407476	exonerate:est2genome	CDS	281752	281857	.	-	0	ID=BDIVROU_0033200.t1.1.1;Parent=BDIVROU_0033200.t1.1
Contig_2_len:1407476	exonerate:est2genome	CDS	282158	282291	.	-	0	ID=BDIVROU_0033200.t1.1.2;Parent=BDIVROU_0033200.t1.1
Contig_2_len:1407476	exonerate:est2genome	CDS	282459	282518	.	-	0	ID=BDIVROU_0033200.t1.1.3;Parent=BDIVROU_0033200.t1.1
Contig_2_len:1407476	exonerate:est2genome	mRNA	281752	282518	.	-	.	ID=BDIVROU_0033200.t1.1;Parent=BDIVROU_0033200.t1
Contig_2_len:1407476	exonerate:est2genome	gene	282887	284302	.	+	.	ID=BDIVROU_0033300.t1
Contig_2_len:1407476	exonerate:est2genome	CDS	282887	284302	.	+	0	ID=BDIVROU_0033300.t1.1.1;Parent=BDIVROU_0033300.t1.1
Contig_2_len:1407476	exonerate:est2genome	mRNA	282887	284302	.	+	.	ID=BDIVROU_0033300.t1.1;Parent=BDIVROU_0033300.t1
Contig_2_len:1407476	exonerate:est2genome	gene	284958	286593	.	+	.	ID=BDIVROU_0033400.t1
Contig_2_len:1407476	exonerate:est2genome	CDS	284958	285075	.	+	0	ID=BDIVROU_0033400.t1.1.1;Parent=BDIVROU_0033400.t1.1
Contig_2_len:1407476	exonerate:est2genome	CDS	285256	285437	.	+	0	ID=BDIVROU_0033400.t1.1.2;Parent=BDIVROU_0033400.t1.1
Contig_2_len:1407476	exonerate:est2genome	CDS	286267	286593	.	+	0	ID=BDIVROU_0033400.t1.1.3;Parent=BDIVROU_0033400.t1.1
Contig_2_len:1407476	exonerate:est2genome	mRNA	284958	286593	.	+	.	ID=BDIVROU_0033400.t1.1;Parent=BDIVROU_0033400.t1
Contig_2_len:1407476	exonerate:est2genome	gene	286975	292878	.	+	.	ID=BDIVROU_0033500.t1
Contig_2_len:1407476	exonerate:est2genome	CDS	286975	292878	.	+	0	ID=BDIVROU_0033500.t1.1.1;Parent=BDIVROU_0033500.t1.1
Contig_2_len:1407476	exonerate:est2genome	mRNA	286975	292878	.	+	.	ID=BDIVROU_0033500.t1.1;Parent=BDIVROU_0033500.t1
Contig_2_len:1407476	exonerate:est2genome	gene	294082	294741	.	+	.	ID=BDIVROU_0033700.t1
Contig_2_len:1407476	exonerate:est2genome	CDS	294082	294741	.	+	0	ID=BDIVROU_0033700.t1.1.1;Parent=BDIVROU_0033700.t1.1
Contig_2_len:1407476	exonerate:est2genome	mRNA	294082	294741	.	+	.	ID=BDIVROU_0033700.t1.1;Parent=BDIVROU_0033700.t1
Contig_2_len:1407476	exonerate:est2genome	gene	295084	297126	.	-	.	ID=BDIVROU_0033800.t1
Contig_2_len:1407476	exonerate:est2genome	CDS	295084	295306	.	-	0	ID=BDIVROU_0033800.t1.1.1;Parent=BDIVROU_0033800.t1.1
Contig_2_len:1407476	exonerate:est2genome	CDS	295529	297126	.	-	0	ID=BDIVROU_0033800.t1.1.2;Parent=BDIVROU_0033800.t1.1
Contig_2_len:1407476	exonerate:est2genome	mRNA	295084	297126	.	-	.	ID=BDIVROU_0033800.t1.1;Parent=BDIVROU_0033800.t1
Contig_2_len:1407476	exonerate:est2genome	gene	297481	297768	.	-	.	ID=BDIVROU_0033900.t1
Contig_2_len:1407476	exonerate:est2genome	CDS	297481	297768	.	-	0	ID=BDIVROU_0033900.t1.1.1;Parent=BDIVROU_0033900.t1.1
Contig_2_len:1407476	exonerate:est2genome	mRNA	297481	297768	.	-	.	ID=BDIVROU_0033900.t1.1;Parent=BDIVROU_0033900.t1
Contig_2_len:1407476	exonerate:est2genome	gene	298613	300852	.	-	.	ID=BDIVROU_0034000.t1
Contig_2_len:1407476	exonerate:est2genome	CDS	298613	300549	.	-	0	ID=BDIVROU_0034000.t1.1.1;Parent=BDIVROU_0034000.t1.1
Contig_2_len:1407476	exonerate:est2genome	CDS	300804	300852	.	-	0	ID=BDIVROU_0034000.t1.1.2;Parent=BDIVROU_0034000.t1.1
Contig_2_len:1407476	exonerate:est2genome	mRNA	298613	300852	.	-	.	ID=BDIVROU_0034000.t1.1;Parent=BDIVROU_0034000.t1
Contig_2_len:1407476	exonerate:est2genome	gene	301076	303799	.	-	.	ID=BDIVROU_0034100.t1
Contig_2_len:1407476	exonerate:est2genome	CDS	301076	301180	.	-	0	ID=BDIVROU_0034100.t1.1.1;Parent=BDIVROU_0034100.t1.1
Contig_2_len:1407476	exonerate:est2genome	CDS	301504	303370	.	-	0	ID=BDIVROU_0034100.t1.1.2;Parent=BDIVROU_0034100.t1.1
Contig_2_len:1407476	exonerate:est2genome	CDS	303576	303799	.	-	0	ID=BDIVROU_0034100.t1.1.3;Parent=BDIVROU_0034100.t1.1
Contig_2_len:1407476	exonerate:est2genome	mRNA	301076	303799	.	-	.	ID=BDIVROU_0034100.t1.1;Parent=BDIVROU_0034100.t1
Contig_2_len:1407476	exonerate:est2genome	gene	304694	305176	.	+	.	ID=BDIVROU_0005400.t1
Contig_2_len:1407476	exonerate:est2genome	CDS	304694	305176	.	+	0	ID=BDIVROU_0005400.t1.1.1;Parent=BDIVROU_0005400.t1.1
Contig_2_len:1407476	exonerate:est2genome	mRNA	304694	305176	.	+	.	ID=BDIVROU_0005400.t1.1;Parent=BDIVROU_0005400.t1
Contig_2_len:1407476	exonerate:est2genome	gene	305837	307450	.	-	.	ID=BDIVROU_0034200.t1
Contig_2_len:1407476	exonerate:est2genome	CDS	305837	307450	.	-	0	ID=BDIVROU_0034200.t1.1.1;Parent=BDIVROU_0034200.t1.1
Contig_2_len:1407476	exonerate:est2genome	mRNA	305837	307450	.	-	.	ID=BDIVROU_0034200.t1.1;Parent=BDIVROU_0034200.t1
Contig_2_len:1407476	exonerate:est2genome	gene	308043	308779	.	-	.	ID=BDIVROU_0034300.t1
Contig_2_len:1407476	exonerate:est2genome	CDS	308043	308209	.	-	0	ID=BDIVROU_0034300.t1.1.1;Parent=BDIVROU_0034300.t1.1
Contig_2_len:1407476	exonerate:est2genome	CDS	308380	308779	.	-	0	ID=BDIVROU_0034300.t1.1.2;Parent=BDIVROU_0034300.t1.1
Contig_2_len:1407476	exonerate:est2genome	mRNA	308043	308779	.	-	.	ID=BDIVROU_0034300.t1.1;Parent=BDIVROU_0034300.t1
Contig_2_len:1407476	exonerate:est2genome	gene	309499	309915	.	-	.	ID=BDIVROU_0034400.t1
Contig_2_len:1407476	exonerate:est2genome	CDS	309499	309787	.	-	0	ID=BDIVROU_0034400.t1.1.1;Parent=BDIVROU_0034400.t1.1
Contig_2_len:1407476	exonerate:est2genome	CDS	309872	309915	.	-	0	ID=BDIVROU_0034400.t1.1.2;Parent=BDIVROU_0034400.t1.1
Contig_2_len:1407476	exonerate:est2genome	mRNA	309499	309915	.	-	.	ID=BDIVROU_0034400.t1.1;Parent=BDIVROU_0034400.t1
Contig_2_len:1407476	exonerate:est2genome	gene	310587	311240	.	+	.	ID=BDIVROU_0034500.t1
Contig_2_len:1407476	exonerate:est2genome	CDS	310587	311240	.	+	0	ID=BDIVROU_0034500.t1.1.1;Parent=BDIVROU_0034500.t1.1
Contig_2_len:1407476	exonerate:est2genome	mRNA	310587	311240	.	+	.	ID=BDIVROU_0034500.t1.1;Parent=BDIVROU_0034500.t1
Contig_2_len:1407476	exonerate:est2genome	gene	311531	312175	.	-	.	ID=BDIVROU_0034600.t1
Contig_2_len:1407476	exonerate:est2genome	CDS	311531	312175	.	-	0	ID=BDIVROU_0034600.t1.1.1;Parent=BDIVROU_0034600.t1.1
Contig_2_len:1407476	exonerate:est2genome	mRNA	311531	312175	.	-	.	ID=BDIVROU_0034600.t1.1;Parent=BDIVROU_0034600.t1
Contig_2_len:1407476	exonerate:est2genome	gene	312510	313688	.	-	.	ID=BDIVROU_0034800.t1
Contig_2_len:1407476	exonerate:est2genome	CDS	312510	313688	.	-	0	ID=BDIVROU_0034800.t1.1.1;Parent=BDIVROU_0034800.t1.1
Contig_2_len:1407476	exonerate:est2genome	mRNA	312510	313688	.	-	.	ID=BDIVROU_0034800.t1.1;Parent=BDIVROU_0034800.t1
Contig_2_len:1407476	exonerate:est2genome	gene	314208	314969	.	-	.	ID=BDIVROU_0034900.t1
Contig_2_len:1407476	exonerate:est2genome	CDS	314208	314622	.	-	0	ID=BDIVROU_0034900.t1.1.1;Parent=BDIVROU_0034900.t1.1
Contig_2_len:1407476	exonerate:est2genome	CDS	314767	314969	.	-	0	ID=BDIVROU_0034900.t1.1.2;Parent=BDIVROU_0034900.t1.1
Contig_2_len:1407476	exonerate:est2genome	mRNA	314208	314969	.	-	.	ID=BDIVROU_0034900.t1.1;Parent=BDIVROU_0034900.t1
Contig_2_len:1407476	exonerate:est2genome	gene	315400	316737	.	+	.	ID=BDIVROU_0035000.t1
Contig_2_len:1407476	exonerate:est2genome	CDS	315400	315551	.	+	0	ID=BDIVROU_0035000.t1.1.1;Parent=BDIVROU_0035000.t1.1
Contig_2_len:1407476	exonerate:est2genome	CDS	315759	316737	.	+	0	ID=BDIVROU_0035000.t1.1.2;Parent=BDIVROU_0035000.t1.1
Contig_2_len:1407476	exonerate:est2genome	mRNA	315400	316737	.	+	.	ID=BDIVROU_0035000.t1.1;Parent=BDIVROU_0035000.t1
Contig_2_len:1407476	exonerate:est2genome	gene	317450	318458	.	-	.	ID=BDIVROU_0035100.t1
Contig_2_len:1407476	exonerate:est2genome	CDS	317450	317669	.	-	0	ID=BDIVROU_0035100.t1.1.1;Parent=BDIVROU_0035100.t1.1
Contig_2_len:1407476	exonerate:est2genome	CDS	317807	317901	.	-	0	ID=BDIVROU_0035100.t1.1.2;Parent=BDIVROU_0035100.t1.1
Contig_2_len:1407476	exonerate:est2genome	CDS	318003	318156	.	-	0	ID=BDIVROU_0035100.t1.1.3;Parent=BDIVROU_0035100.t1.1
Contig_2_len:1407476	exonerate:est2genome	CDS	318277	318458	.	-	0	ID=BDIVROU_0035100.t1.1.4;Parent=BDIVROU_0035100.t1.1
Contig_2_len:1407476	exonerate:est2genome	mRNA	317450	318458	.	-	.	ID=BDIVROU_0035100.t1.1;Parent=BDIVROU_0035100.t1
Contig_2_len:1407476	exonerate:est2genome	gene	319364	320108	.	+	.	ID=BDIVROU_0035200.t1
Contig_2_len:1407476	exonerate:est2genome	CDS	319364	319384	.	+	0	ID=BDIVROU_0035200.t1.1.1;Parent=BDIVROU_0035200.t1.1
Contig_2_len:1407476	exonerate:est2genome	CDS	319514	319701	.	+	0	ID=BDIVROU_0035200.t1.1.2;Parent=BDIVROU_0035200.t1.1
Contig_2_len:1407476	exonerate:est2genome	CDS	319850	320108	.	+	0	ID=BDIVROU_0035200.t1.1.3;Parent=BDIVROU_0035200.t1.1
Contig_2_len:1407476	exonerate:est2genome	mRNA	319364	320108	.	+	.	ID=BDIVROU_0035200.t1.1;Parent=BDIVROU_0035200.t1
Contig_2_len:1407476	exonerate:est2genome	gene	321235	322431	.	-	.	ID=BDIVROU_0035300.t1
Contig_2_len:1407476	exonerate:est2genome	CDS	321235	322431	.	-	0	ID=BDIVROU_0035300.t1.1.1;Parent=BDIVROU_0035300.t1.1
Contig_2_len:1407476	exonerate:est2genome	mRNA	321235	322431	.	-	.	ID=BDIVROU_0035300.t1.1;Parent=BDIVROU_0035300.t1
Contig_2_len:1407476	exonerate:est2genome	gene	323424	323684	.	-	.	ID=BDIVROU_0035400.t1
Contig_2_len:1407476	exonerate:est2genome	CDS	323424	323684	.	-	0	ID=BDIVROU_0035400.t1.1.1;Parent=BDIVROU_0035400.t1.1
Contig_2_len:1407476	exonerate:est2genome	mRNA	323424	323684	.	-	.	ID=BDIVROU_0035400.t1.1;Parent=BDIVROU_0035400.t1
Contig_2_len:1407476	exonerate:est2genome	gene	324046	325243	.	+	.	ID=BDIVROU_0035500.t1
Contig_2_len:1407476	exonerate:est2genome	CDS	324046	324075	.	+	0	ID=BDIVROU_0035500.t1.1.1;Parent=BDIVROU_0035500.t1.1
Contig_2_len:1407476	exonerate:est2genome	CDS	324170	324336	.	+	0	ID=BDIVROU_0035500.t1.1.2;Parent=BDIVROU_0035500.t1.1
Contig_2_len:1407476	exonerate:est2genome	CDS	324445	324850	.	+	0	ID=BDIVROU_0035500.t1.1.3;Parent=BDIVROU_0035500.t1.1
Contig_2_len:1407476	exonerate:est2genome	CDS	325001	325243	.	+	0	ID=BDIVROU_0035500.t1.1.4;Parent=BDIVROU_0035500.t1.1
Contig_2_len:1407476	exonerate:est2genome	mRNA	324046	325243	.	+	.	ID=BDIVROU_0035500.t1.1;Parent=BDIVROU_0035500.t1
Contig_2_len:1407476	exonerate:est2genome	gene	326551	327254	.	-	.	ID=BDIVROU_0035600.t1
Contig_2_len:1407476	exonerate:est2genome	CDS	326551	327134	.	-	0	ID=BDIVROU_0035600.t1.1.1;Parent=BDIVROU_0035600.t1.1
Contig_2_len:1407476	exonerate:est2genome	CDS	327203	327254	.	-	0	ID=BDIVROU_0035600.t1.1.2;Parent=BDIVROU_0035600.t1.1
Contig_2_len:1407476	exonerate:est2genome	mRNA	326551	327254	.	-	.	ID=BDIVROU_0035600.t1.1;Parent=BDIVROU_0035600.t1
Contig_2_len:1407476	exonerate:est2genome	gene	329331	334603	.	+	.	ID=BDIVROU_0035700.t1
Contig_2_len:1407476	exonerate:est2genome	CDS	329331	332850	.	+	0	ID=BDIVROU_0035700.t1.1.1;Parent=BDIVROU_0035700.t1.1
Contig_2_len:1407476	exonerate:est2genome	CDS	333606	334603	.	+	0	ID=BDIVROU_0035700.t1.1.2;Parent=BDIVROU_0035700.t1.1
Contig_2_len:1407476	exonerate:est2genome	mRNA	329331	334603	.	+	.	ID=BDIVROU_0035700.t1.1;Parent=BDIVROU_0035700.t1
Contig_2_len:1407476	exonerate:est2genome	gene	336197	340883	.	+	.	ID=BDIVROU_0036000.t2
Contig_2_len:1407476	exonerate:est2genome	CDS	336197	339015	.	+	0	ID=BDIVROU_0036000.t2.1.1;Parent=BDIVROU_0036000.t2.1
Contig_2_len:1407476	exonerate:est2genome	CDS	339842	340883	.	+	0	ID=BDIVROU_0036000.t2.1.2;Parent=BDIVROU_0036000.t2.1
Contig_2_len:1407476	exonerate:est2genome	mRNA	336197	340883	.	+	.	ID=BDIVROU_0036000.t2.1;Parent=BDIVROU_0036000.t2
Contig_2_len:1407476	exonerate:est2genome	gene	339930	340883	.	+	.	ID=BDIVROU_0035900.t1
Contig_2_len:1407476	exonerate:est2genome	CDS	339930	340883	.	+	0	ID=BDIVROU_0035900.t1.1.1;Parent=BDIVROU_0035900.t1.1
Contig_2_len:1407476	exonerate:est2genome	mRNA	339930	340883	.	+	.	ID=BDIVROU_0035900.t1.1;Parent=BDIVROU_0035900.t1
Contig_2_len:1407476	exonerate:est2genome	gene	341830	342256	.	+	.	ID=BDIVROU_0036100.t1
Contig_2_len:1407476	exonerate:est2genome	CDS	341830	341922	.	+	0	ID=BDIVROU_0036100.t1.1.1;Parent=BDIVROU_0036100.t1.1
Contig_2_len:1407476	exonerate:est2genome	CDS	342020	342106	.	+	0	ID=BDIVROU_0036100.t1.1.2;Parent=BDIVROU_0036100.t1.1
Contig_2_len:1407476	exonerate:est2genome	CDS	342185	342256	.	+	0	ID=BDIVROU_0036100.t1.1.3;Parent=BDIVROU_0036100.t1.1
Contig_2_len:1407476	exonerate:est2genome	mRNA	341830	342256	.	+	.	ID=BDIVROU_0036100.t1.1;Parent=BDIVROU_0036100.t1
Contig_2_len:1407476	exonerate:est2genome	gene	342666	342936	.	+	.	ID=BDIVROU_0449200.t1
Contig_2_len:1407476	exonerate:est2genome	CDS	342666	342808	.	+	0	ID=BDIVROU_0449200.t1.1.1;Parent=BDIVROU_0449200.t1.1
Contig_2_len:1407476	exonerate:est2genome	CDS	342846	342936	.	+	0	ID=BDIVROU_0449200.t1.1.2;Parent=BDIVROU_0449200.t1.1
Contig_2_len:1407476	exonerate:est2genome	mRNA	342666	342936	.	+	.	ID=BDIVROU_0449200.t1.1;Parent=BDIVROU_0449200.t1
Contig_2_len:1407476	exonerate:est2genome	gene	343003	343659	.	+	.	ID=BDIVROU_0036200.t1
Contig_2_len:1407476	exonerate:est2genome	CDS	343003	343167	.	+	0	ID=BDIVROU_0036200.t1.1.1;Parent=BDIVROU_0036200.t1.1
Contig_2_len:1407476	exonerate:est2genome	CDS	343267	343377	.	+	0	ID=BDIVROU_0036200.t1.1.2;Parent=BDIVROU_0036200.t1.1
Contig_2_len:1407476	exonerate:est2genome	CDS	343600	343659	.	+	0	ID=BDIVROU_0036200.t1.1.3;Parent=BDIVROU_0036200.t1.1
Contig_2_len:1407476	exonerate:est2genome	mRNA	343003	343659	.	+	.	ID=BDIVROU_0036200.t1.1;Parent=BDIVROU_0036200.t1
Contig_2_len:1407476	exonerate:est2genome	gene	343886	344192	.	+	.	ID=BDIVROU_0036300.t1
Contig_2_len:1407476	exonerate:est2genome	CDS	343886	344078	.	+	0	ID=BDIVROU_0036300.t1.1.1;Parent=BDIVROU_0036300.t1.1
Contig_2_len:1407476	exonerate:est2genome	CDS	344140	344192	.	+	0	ID=BDIVROU_0036300.t1.1.2;Parent=BDIVROU_0036300.t1.1
Contig_2_len:1407476	exonerate:est2genome	mRNA	343886	344192	.	+	.	ID=BDIVROU_0036300.t1.1;Parent=BDIVROU_0036300.t1
Contig_2_len:1407476	exonerate:est2genome	gene	344228	344425	.	+	.	ID=BDIVROU_0449100.t1
Contig_2_len:1407476	exonerate:est2genome	CDS	344228	344320	.	+	0	ID=BDIVROU_0449100.t1.1.1;Parent=BDIVROU_0449100.t1.1
Contig_2_len:1407476	exonerate:est2genome	CDS	344357	344425	.	+	0	ID=BDIVROU_0449100.t1.1.2;Parent=BDIVROU_0449100.t1.1
Contig_2_len:1407476	exonerate:est2genome	mRNA	344228	344425	.	+	.	ID=BDIVROU_0449100.t1.1;Parent=BDIVROU_0449100.t1
Contig_2_len:1407476	exonerate:est2genome	gene	345843	347507	.	+	.	ID=BDIVROU_0036400.t1
Contig_2_len:1407476	exonerate:est2genome	CDS	345843	347507	.	+	0	ID=BDIVROU_0036400.t1.1.1;Parent=BDIVROU_0036400.t1.1
Contig_2_len:1407476	exonerate:est2genome	mRNA	345843	347507	.	+	.	ID=BDIVROU_0036400.t1.1;Parent=BDIVROU_0036400.t1
Contig_2_len:1407476	exonerate:est2genome	gene	347893	349284	.	-	.	ID=BDIVROU_0036500.t1
Contig_2_len:1407476	exonerate:est2genome	CDS	347893	349284	.	-	0	ID=BDIVROU_0036500.t1.1.1;Parent=BDIVROU_0036500.t1.1
Contig_2_len:1407476	exonerate:est2genome	mRNA	347893	349284	.	-	.	ID=BDIVROU_0036500.t1.1;Parent=BDIVROU_0036500.t1
Contig_2_len:1407476	exonerate:est2genome	gene	349646	352875	.	-	.	ID=BDIVROU_0036700.t1
Contig_2_len:1407476	exonerate:est2genome	CDS	349646	349919	.	-	0	ID=BDIVROU_0036700.t1.1.1;Parent=BDIVROU_0036700.t1.1
Contig_2_len:1407476	exonerate:est2genome	CDS	350041	350101	.	-	0	ID=BDIVROU_0036700.t1.1.2;Parent=BDIVROU_0036700.t1.1
Contig_2_len:1407476	exonerate:est2genome	CDS	350379	351136	.	-	0	ID=BDIVROU_0036700.t1.1.3;Parent=BDIVROU_0036700.t1.1
Contig_2_len:1407476	exonerate:est2genome	CDS	351737	352875	.	-	0	ID=BDIVROU_0036700.t1.1.4;Parent=BDIVROU_0036700.t1.1
Contig_2_len:1407476	exonerate:est2genome	mRNA	349646	352875	.	-	.	ID=BDIVROU_0036700.t1.1;Parent=BDIVROU_0036700.t1
Contig_2_len:1407476	exonerate:est2genome	gene	353453	354333	.	+	.	ID=BDIVROU_0005500.t1
Contig_2_len:1407476	exonerate:est2genome	CDS	353453	353475	.	+	0	ID=BDIVROU_0005500.t1.1.1;Parent=BDIVROU_0005500.t1.1
Contig_2_len:1407476	exonerate:est2genome	CDS	353516	353768	.	+	0	ID=BDIVROU_0005500.t1.1.2;Parent=BDIVROU_0005500.t1.1
Contig_2_len:1407476	exonerate:est2genome	CDS	353925	353958	.	+	0	ID=BDIVROU_0005500.t1.1.3;Parent=BDIVROU_0005500.t1.1
Contig_2_len:1407476	exonerate:est2genome	CDS	353994	354061	.	+	0	ID=BDIVROU_0005500.t1.1.4;Parent=BDIVROU_0005500.t1.1
Contig_2_len:1407476	exonerate:est2genome	CDS	354100	354234	.	+	0	ID=BDIVROU_0005500.t1.1.5;Parent=BDIVROU_0005500.t1.1
Contig_2_len:1407476	exonerate:est2genome	CDS	354271	354333	.	+	0	ID=BDIVROU_0005500.t1.1.6;Parent=BDIVROU_0005500.t1.1
Contig_2_len:1407476	exonerate:est2genome	mRNA	353453	354333	.	+	.	ID=BDIVROU_0005500.t1.1;Parent=BDIVROU_0005500.t1
Contig_2_len:1407476	exonerate:est2genome	gene	354672	355809	.	+	.	ID=BDIVROU_0036800.t1
Contig_2_len:1407476	exonerate:est2genome	CDS	354672	354740	.	+	0	ID=BDIVROU_0036800.t1.1.1;Parent=BDIVROU_0036800.t1.1
Contig_2_len:1407476	exonerate:est2genome	CDS	354840	355154	.	+	0	ID=BDIVROU_0036800.t1.1.2;Parent=BDIVROU_0036800.t1.1
Contig_2_len:1407476	exonerate:est2genome	CDS	355315	355378	.	+	0	ID=BDIVROU_0036800.t1.1.3;Parent=BDIVROU_0036800.t1.1
Contig_2_len:1407476	exonerate:est2genome	CDS	355442	355809	.	+	0	ID=BDIVROU_0036800.t1.1.4;Parent=BDIVROU_0036800.t1.1
Contig_2_len:1407476	exonerate:est2genome	mRNA	354672	355809	.	+	.	ID=BDIVROU_0036800.t1.1;Parent=BDIVROU_0036800.t1
Contig_2_len:1407476	exonerate:est2genome	gene	356034	360524	.	-	.	ID=BDIVROU_0036900.t1
Contig_2_len:1407476	exonerate:est2genome	CDS	356034	360524	.	-	0	ID=BDIVROU_0036900.t1.2.1;Parent=BDIVROU_0036900.t1.2
Contig_2_len:1407476	exonerate:est2genome	mRNA	356034	360524	.	-	.	ID=BDIVROU_0036900.t1.2;Parent=BDIVROU_0036900.t1
Contig_2_len:1407476	exonerate:est2genome	gene	361459	363274	.	-	.	ID=BDIVROU_0037000.t1
Contig_2_len:1407476	exonerate:est2genome	CDS	361459	361899	.	-	0	ID=BDIVROU_0037000.t1.1.1;Parent=BDIVROU_0037000.t1.1
Contig_2_len:1407476	exonerate:est2genome	CDS	362013	362840	.	-	0	ID=BDIVROU_0037000.t1.1.2;Parent=BDIVROU_0037000.t1.1
Contig_2_len:1407476	exonerate:est2genome	CDS	363038	363274	.	-	0	ID=BDIVROU_0037000.t1.1.3;Parent=BDIVROU_0037000.t1.1
Contig_2_len:1407476	exonerate:est2genome	mRNA	361459	363274	.	-	.	ID=BDIVROU_0037000.t1.1;Parent=BDIVROU_0037000.t1
Contig_2_len:1407476	exonerate:est2genome	gene	363410	364810	.	-	.	ID=BDIVROU_0037200.t1
Contig_2_len:1407476	exonerate:est2genome	CDS	363410	364551	.	-	0	ID=BDIVROU_0037200.t1.1.1;Parent=BDIVROU_0037200.t1.1
Contig_2_len:1407476	exonerate:est2genome	CDS	364729	364810	.	-	0	ID=BDIVROU_0037200.t1.1.2;Parent=BDIVROU_0037200.t1.1
Contig_2_len:1407476	exonerate:est2genome	mRNA	363410	364810	.	-	.	ID=BDIVROU_0037200.t1.1;Parent=BDIVROU_0037200.t1
Contig_2_len:1407476	exonerate:est2genome	gene	365124	365939	.	+	.	ID=BDIVROU_0037300.t1
Contig_2_len:1407476	exonerate:est2genome	CDS	365124	365150	.	+	0	ID=BDIVROU_0037300.t1.1.1;Parent=BDIVROU_0037300.t1.1
Contig_2_len:1407476	exonerate:est2genome	CDS	365434	365529	.	+	0	ID=BDIVROU_0037300.t1.1.2;Parent=BDIVROU_0037300.t1.1
Contig_2_len:1407476	exonerate:est2genome	CDS	365760	365939	.	+	0	ID=BDIVROU_0037300.t1.1.3;Parent=BDIVROU_0037300.t1.1
Contig_2_len:1407476	exonerate:est2genome	mRNA	365124	365939	.	+	.	ID=BDIVROU_0037300.t1.1;Parent=BDIVROU_0037300.t1
Contig_2_len:1407476	exonerate:est2genome	gene	367120	368016	.	-	.	ID=BDIVROU_0037400.t1
Contig_2_len:1407476	exonerate:est2genome	CDS	367120	368016	.	-	0	ID=BDIVROU_0037400.t1.1.1;Parent=BDIVROU_0037400.t1.1
Contig_2_len:1407476	exonerate:est2genome	mRNA	367120	368016	.	-	.	ID=BDIVROU_0037400.t1.1;Parent=BDIVROU_0037400.t1
Contig_2_len:1407476	exonerate:est2genome	gene	368411	369456	.	-	.	ID=BDIVROU_0037500.t1
Contig_2_len:1407476	exonerate:est2genome	CDS	368411	368569	.	-	0	ID=BDIVROU_0037500.t1.1.1;Parent=BDIVROU_0037500.t1.1
Contig_2_len:1407476	exonerate:est2genome	CDS	368747	369003	.	-	0	ID=BDIVROU_0037500.t1.1.2;Parent=BDIVROU_0037500.t1.1
Contig_2_len:1407476	exonerate:est2genome	CDS	369393	369456	.	-	0	ID=BDIVROU_0037500.t1.1.3;Parent=BDIVROU_0037500.t1.1
Contig_2_len:1407476	exonerate:est2genome	mRNA	368411	369456	.	-	.	ID=BDIVROU_0037500.t1.1;Parent=BDIVROU_0037500.t1
Contig_2_len:1407476	exonerate:est2genome	gene	369859	370995	.	+	.	ID=BDIVROU_0037600.t1
Contig_2_len:1407476	exonerate:est2genome	CDS	369859	370995	.	+	0	ID=BDIVROU_0037600.t1.1.1;Parent=BDIVROU_0037600.t1.1
Contig_2_len:1407476	exonerate:est2genome	mRNA	369859	370995	.	+	.	ID=BDIVROU_0037600.t1.1;Parent=BDIVROU_0037600.t1
Contig_2_len:1407476	exonerate:est2genome	gene	372197	376450	.	+	.	ID=BDIVROU_0038000.t4
Contig_2_len:1407476	exonerate:est2genome	CDS	372197	376450	.	+	0	ID=BDIVROU_0038000.t4.1.1;Parent=BDIVROU_0038000.t4.1
Contig_2_len:1407476	exonerate:est2genome	mRNA	372197	376450	.	+	.	ID=BDIVROU_0038000.t4.1;Parent=BDIVROU_0038000.t4
Contig_2_len:1407476	exonerate:est2genome	gene	372758	376450	.	+	.	ID=BDIVROU_0037700.t1
Contig_2_len:1407476	exonerate:est2genome	CDS	372758	376450	.	+	0	ID=BDIVROU_0037700.t1.1.1;Parent=BDIVROU_0037700.t1.1
Contig_2_len:1407476	exonerate:est2genome	mRNA	372758	376450	.	+	.	ID=BDIVROU_0037700.t1.1;Parent=BDIVROU_0037700.t1
Contig_2_len:1407476	exonerate:est2genome	gene	373118	376450	.	+	.	ID=BDIVROU_0037900.t3
Contig_2_len:1407476	exonerate:est2genome	CDS	373118	376450	.	+	0	ID=BDIVROU_0037900.t3.1.1;Parent=BDIVROU_0037900.t3.1
Contig_2_len:1407476	exonerate:est2genome	mRNA	373118	376450	.	+	.	ID=BDIVROU_0037900.t3.1;Parent=BDIVROU_0037900.t3
Contig_2_len:1407476	exonerate:est2genome	gene	373178	376450	.	+	.	ID=BDIVROU_0037800.t2
Contig_2_len:1407476	exonerate:est2genome	CDS	373178	376450	.	+	0	ID=BDIVROU_0037800.t2.1.1;Parent=BDIVROU_0037800.t2.1
Contig_2_len:1407476	exonerate:est2genome	mRNA	373178	376450	.	+	.	ID=BDIVROU_0037800.t2.1;Parent=BDIVROU_0037800.t2
Contig_2_len:1407476	exonerate:est2genome	gene	376996	378275	.	+	.	ID=BDIVROU_0449000.t1
Contig_2_len:1407476	exonerate:est2genome	CDS	376996	377038	.	+	0	ID=BDIVROU_0449000.t1.1.1;Parent=BDIVROU_0449000.t1.1
Contig_2_len:1407476	exonerate:est2genome	CDS	377140	377224	.	+	0	ID=BDIVROU_0449000.t1.1.2;Parent=BDIVROU_0449000.t1.1
Contig_2_len:1407476	exonerate:est2genome	CDS	377367	377591	.	+	0	ID=BDIVROU_0449000.t1.1.3;Parent=BDIVROU_0449000.t1.1
Contig_2_len:1407476	exonerate:est2genome	CDS	377632	377705	.	+	0	ID=BDIVROU_0449000.t1.1.4;Parent=BDIVROU_0449000.t1.1
Contig_2_len:1407476	exonerate:est2genome	CDS	377742	377773	.	+	0	ID=BDIVROU_0449000.t1.1.5;Parent=BDIVROU_0449000.t1.1
Contig_2_len:1407476	exonerate:est2genome	CDS	377810	377856	.	+	0	ID=BDIVROU_0449000.t1.1.6;Parent=BDIVROU_0449000.t1.1
Contig_2_len:1407476	exonerate:est2genome	CDS	377902	378011	.	+	0	ID=BDIVROU_0449000.t1.1.7;Parent=BDIVROU_0449000.t1.1
Contig_2_len:1407476	exonerate:est2genome	CDS	378181	378275	.	+	0	ID=BDIVROU_0449000.t1.1.8;Parent=BDIVROU_0449000.t1.1
Contig_2_len:1407476	exonerate:est2genome	mRNA	376996	378275	.	+	.	ID=BDIVROU_0449000.t1.1;Parent=BDIVROU_0449000.t1
Contig_2_len:1407476	exonerate:est2genome	gene	378517	381000	.	-	.	ID=BDIVROU_0038100.t1
Contig_2_len:1407476	exonerate:est2genome	CDS	378517	381000	.	-	0	ID=BDIVROU_0038100.t1.1.1;Parent=BDIVROU_0038100.t1.1
Contig_2_len:1407476	exonerate:est2genome	mRNA	378517	381000	.	-	.	ID=BDIVROU_0038100.t1.1;Parent=BDIVROU_0038100.t1
Contig_2_len:1407476	exonerate:est2genome	gene	381686	382831	.	-	.	ID=BDIVROU_0038200.t1
Contig_2_len:1407476	exonerate:est2genome	CDS	381686	382831	.	-	0	ID=BDIVROU_0038200.t1.1.1;Parent=BDIVROU_0038200.t1.1
Contig_2_len:1407476	exonerate:est2genome	mRNA	381686	382831	.	-	.	ID=BDIVROU_0038200.t1.1;Parent=BDIVROU_0038200.t1
Contig_2_len:1407476	exonerate:est2genome	gene	384101	384285	.	+	.	ID=BDIVROU_0462100.t1
Contig_2_len:1407476	exonerate:est2genome	CDS	384101	384182	.	+	0	ID=BDIVROU_0462100.t1.1.1;Parent=BDIVROU_0462100.t1.1
Contig_2_len:1407476	exonerate:est2genome	CDS	384221	384285	.	+	0	ID=BDIVROU_0462100.t1.1.2;Parent=BDIVROU_0462100.t1.1
Contig_2_len:1407476	exonerate:est2genome	mRNA	384101	384285	.	+	.	ID=BDIVROU_0462100.t1.1;Parent=BDIVROU_0462100.t1
Contig_2_len:1407476	exonerate:est2genome	gene	384763	385221	.	-	.	ID=BDIVROU_0038300.t1
Contig_2_len:1407476	exonerate:est2genome	CDS	384763	385221	.	-	0	ID=BDIVROU_0038300.t1.1.1;Parent=BDIVROU_0038300.t1.1
Contig_2_len:1407476	exonerate:est2genome	mRNA	384763	385221	.	-	.	ID=BDIVROU_0038300.t1.1;Parent=BDIVROU_0038300.t1
Contig_2_len:1407476	exonerate:est2genome	gene	386113	386855	.	+	.	ID=BDIVROU_0038400.t1
Contig_2_len:1407476	exonerate:est2genome	CDS	386113	386235	.	+	0	ID=BDIVROU_0038400.t1.1.1;Parent=BDIVROU_0038400.t1.1
Contig_2_len:1407476	exonerate:est2genome	CDS	386577	386855	.	+	0	ID=BDIVROU_0038400.t1.1.2;Parent=BDIVROU_0038400.t1.1
Contig_2_len:1407476	exonerate:est2genome	mRNA	386113	386855	.	+	.	ID=BDIVROU_0038400.t1.1;Parent=BDIVROU_0038400.t1
Contig_2_len:1407476	exonerate:est2genome	gene	387135	390437	.	+	.	ID=BDIVROU_0038600.t1
Contig_2_len:1407476	exonerate:est2genome	CDS	387135	389704	.	+	0	ID=BDIVROU_0038600.t1.1.1;Parent=BDIVROU_0038600.t1.1
Contig_2_len:1407476	exonerate:est2genome	CDS	389789	390437	.	+	0	ID=BDIVROU_0038600.t1.1.2;Parent=BDIVROU_0038600.t1.1
Contig_2_len:1407476	exonerate:est2genome	mRNA	387135	390437	.	+	.	ID=BDIVROU_0038600.t1.1;Parent=BDIVROU_0038600.t1
Contig_2_len:1407476	exonerate:est2genome	gene	391057	392014	.	-	.	ID=BDIVROU_0038700.t1
Contig_2_len:1407476	exonerate:est2genome	CDS	391057	391627	.	-	0	ID=BDIVROU_0038700.t1.1.1;Parent=BDIVROU_0038700.t1.1
Contig_2_len:1407476	exonerate:est2genome	CDS	391995	392014	.	-	0	ID=BDIVROU_0038700.t1.1.2;Parent=BDIVROU_0038700.t1.1
Contig_2_len:1407476	exonerate:est2genome	mRNA	391057	392014	.	-	.	ID=BDIVROU_0038700.t1.1;Parent=BDIVROU_0038700.t1
Contig_2_len:1407476	exonerate:est2genome	gene	392896	396879	.	-	.	ID=BDIVROU_0038800.t1
Contig_2_len:1407476	exonerate:est2genome	CDS	392896	394821	.	-	0	ID=BDIVROU_0038800.t1.1.1;Parent=BDIVROU_0038800.t1.1
Contig_2_len:1407476	exonerate:est2genome	CDS	394880	396291	.	-	0	ID=BDIVROU_0038800.t1.1.2;Parent=BDIVROU_0038800.t1.1
Contig_2_len:1407476	exonerate:est2genome	CDS	396675	396879	.	-	0	ID=BDIVROU_0038800.t1.1.3;Parent=BDIVROU_0038800.t1.1
Contig_2_len:1407476	exonerate:est2genome	mRNA	392896	396879	.	-	.	ID=BDIVROU_0038800.t1.1;Parent=BDIVROU_0038800.t1
Contig_2_len:1407476	exonerate:est2genome	gene	397676	398037	.	+	.	ID=BDIVROU_0005600.t1
Contig_2_len:1407476	exonerate:est2genome	CDS	397676	397786	.	+	0	ID=BDIVROU_0005600.t1.1.1;Parent=BDIVROU_0005600.t1.1
Contig_2_len:1407476	exonerate:est2genome	CDS	397822	397929	.	+	0	ID=BDIVROU_0005600.t1.1.2;Parent=BDIVROU_0005600.t1.1
Contig_2_len:1407476	exonerate:est2genome	CDS	397966	398037	.	+	0	ID=BDIVROU_0005600.t1.1.3;Parent=BDIVROU_0005600.t1.1
Contig_2_len:1407476	exonerate:est2genome	mRNA	397676	398037	.	+	.	ID=BDIVROU_0005600.t1.1;Parent=BDIVROU_0005600.t1
Contig_2_len:1407476	exonerate:est2genome	gene	398616	400407	.	-	.	ID=BDIVROU_0038900.t1
Contig_2_len:1407476	exonerate:est2genome	CDS	398616	398711	.	-	0	ID=BDIVROU_0038900.t1.1.1;Parent=BDIVROU_0038900.t1.1
Contig_2_len:1407476	exonerate:est2genome	CDS	399025	399208	.	-	0	ID=BDIVROU_0038900.t1.1.2;Parent=BDIVROU_0038900.t1.1
Contig_2_len:1407476	exonerate:est2genome	CDS	399267	399515	.	-	0	ID=BDIVROU_0038900.t1.1.3;Parent=BDIVROU_0038900.t1.1
Contig_2_len:1407476	exonerate:est2genome	CDS	400100	400193	.	-	0	ID=BDIVROU_0038900.t1.1.4;Parent=BDIVROU_0038900.t1.1
Contig_2_len:1407476	exonerate:est2genome	CDS	400368	400407	.	-	0	ID=BDIVROU_0038900.t1.1.5;Parent=BDIVROU_0038900.t1.1
Contig_2_len:1407476	exonerate:est2genome	mRNA	398616	400407	.	-	.	ID=BDIVROU_0038900.t1.1;Parent=BDIVROU_0038900.t1
Contig_2_len:1407476	exonerate:est2genome	gene	402016	405201	.	+	.	ID=BDIVROU_0039000.t1
Contig_2_len:1407476	exonerate:est2genome	CDS	402016	405201	.	+	0	ID=BDIVROU_0039000.t1.1.1;Parent=BDIVROU_0039000.t1.1
Contig_2_len:1407476	exonerate:est2genome	mRNA	402016	405201	.	+	.	ID=BDIVROU_0039000.t1.1;Parent=BDIVROU_0039000.t1
Contig_2_len:1407476	exonerate:est2genome	gene	405948	406707	.	+	.	ID=BDIVROU_0039200.t1
Contig_2_len:1407476	exonerate:est2genome	CDS	405948	406118	.	+	0	ID=BDIVROU_0039200.t1.1.1;Parent=BDIVROU_0039200.t1.1
Contig_2_len:1407476	exonerate:est2genome	CDS	406279	406707	.	+	0	ID=BDIVROU_0039200.t1.1.2;Parent=BDIVROU_0039200.t1.1
Contig_2_len:1407476	exonerate:est2genome	mRNA	405948	406707	.	+	.	ID=BDIVROU_0039200.t1.1;Parent=BDIVROU_0039200.t1
Contig_2_len:1407476	exonerate:est2genome	gene	407644	408180	.	-	.	ID=BDIVROU_0039300.t1
Contig_2_len:1407476	exonerate:est2genome	CDS	407644	408180	.	-	0	ID=BDIVROU_0039300.t1.1.1;Parent=BDIVROU_0039300.t1.1
Contig_2_len:1407476	exonerate:est2genome	mRNA	407644	408180	.	-	.	ID=BDIVROU_0039300.t1.1;Parent=BDIVROU_0039300.t1
Contig_2_len:1407476	exonerate:est2genome	gene	409007	409320	.	+	.	ID=BDIVROU_0460900.t1
Contig_2_len:1407476	exonerate:est2genome	CDS	409007	409111	.	+	0	ID=BDIVROU_0460900.t1.1.1;Parent=BDIVROU_0460900.t1.1
Contig_2_len:1407476	exonerate:est2genome	CDS	409153	409320	.	+	0	ID=BDIVROU_0460900.t1.1.2;Parent=BDIVROU_0460900.t1.1
Contig_2_len:1407476	exonerate:est2genome	mRNA	409007	409320	.	+	.	ID=BDIVROU_0460900.t1.1;Parent=BDIVROU_0460900.t1
Contig_2_len:1407476	exonerate:est2genome	gene	409013	409126	.	+	.	ID=BDIVROU_0448900.t1
Contig_2_len:1407476	exonerate:est2genome	CDS	409013	409126	.	+	0	ID=BDIVROU_0448900.t1.1.1;Parent=BDIVROU_0448900.t1.1
Contig_2_len:1407476	exonerate:est2genome	mRNA	409013	409126	.	+	.	ID=BDIVROU_0448900.t1.1;Parent=BDIVROU_0448900.t1
Contig_2_len:1407476	exonerate:est2genome	gene	409156	409350	.	+	.	ID=BDIVROU_0466100.t1
Contig_2_len:1407476	exonerate:est2genome	CDS	409156	409350	.	+	0	ID=BDIVROU_0466100.t1.1.1;Parent=BDIVROU_0466100.t1.1
Contig_2_len:1407476	exonerate:est2genome	mRNA	409156	409350	.	+	.	ID=BDIVROU_0466100.t1.1;Parent=BDIVROU_0466100.t1
Contig_2_len:1407476	exonerate:est2genome	gene	410061	412856	.	+	.	ID=BDIVROU_0039400.t1
Contig_2_len:1407476	exonerate:est2genome	CDS	410061	412856	.	+	0	ID=BDIVROU_0039400.t1.1.1;Parent=BDIVROU_0039400.t1.1
Contig_2_len:1407476	exonerate:est2genome	mRNA	410061	412856	.	+	.	ID=BDIVROU_0039400.t1.1;Parent=BDIVROU_0039400.t1
Contig_2_len:1407476	exonerate:est2genome	gene	413539	416854	.	-	.	ID=BDIVROU_0039500.t1
Contig_2_len:1407476	exonerate:est2genome	CDS	413539	414832	.	-	0	ID=BDIVROU_0039500.t1.1.1;Parent=BDIVROU_0039500.t1.1
Contig_2_len:1407476	exonerate:est2genome	CDS	414996	415588	.	-	0	ID=BDIVROU_0039500.t1.1.2;Parent=BDIVROU_0039500.t1.1
Contig_2_len:1407476	exonerate:est2genome	CDS	415842	415958	.	-	0	ID=BDIVROU_0039500.t1.1.3;Parent=BDIVROU_0039500.t1.1
Contig_2_len:1407476	exonerate:est2genome	CDS	416042	416854	.	-	0	ID=BDIVROU_0039500.t1.1.4;Parent=BDIVROU_0039500.t1.1
Contig_2_len:1407476	exonerate:est2genome	mRNA	413539	416854	.	-	.	ID=BDIVROU_0039500.t1.1;Parent=BDIVROU_0039500.t1
Contig_2_len:1407476	exonerate:est2genome	gene	417714	418916	.	+	.	ID=BDIVROU_0039600.t1
Contig_2_len:1407476	exonerate:est2genome	CDS	417714	418916	.	+	0	ID=BDIVROU_0039600.t1.1.1;Parent=BDIVROU_0039600.t1.1
Contig_2_len:1407476	exonerate:est2genome	mRNA	417714	418916	.	+	.	ID=BDIVROU_0039600.t1.1;Parent=BDIVROU_0039600.t1
Contig_2_len:1407476	exonerate:est2genome	gene	419464	420666	.	-	.	ID=BDIVROU_0039800.t1
Contig_2_len:1407476	exonerate:est2genome	CDS	419464	419848	.	-	0	ID=BDIVROU_0039800.t1.1.1;Parent=BDIVROU_0039800.t1.1
Contig_2_len:1407476	exonerate:est2genome	CDS	420071	420290	.	-	0	ID=BDIVROU_0039800.t1.1.2;Parent=BDIVROU_0039800.t1.1
Contig_2_len:1407476	exonerate:est2genome	CDS	420444	420666	.	-	0	ID=BDIVROU_0039800.t1.1.3;Parent=BDIVROU_0039800.t1.1
Contig_2_len:1407476	exonerate:est2genome	mRNA	419464	420666	.	-	.	ID=BDIVROU_0039800.t1.1;Parent=BDIVROU_0039800.t1
Contig_2_len:1407476	exonerate:est2genome	gene	420910	421508	.	+	.	ID=BDIVROU_0005700.t1
Contig_2_len:1407476	exonerate:est2genome	CDS	420910	420960	.	+	0	ID=BDIVROU_0005700.t1.1.1;Parent=BDIVROU_0005700.t1.1
Contig_2_len:1407476	exonerate:est2genome	CDS	421003	421096	.	+	0	ID=BDIVROU_0005700.t1.1.2;Parent=BDIVROU_0005700.t1.1
Contig_2_len:1407476	exonerate:est2genome	CDS	421132	421310	.	+	0	ID=BDIVROU_0005700.t1.1.3;Parent=BDIVROU_0005700.t1.1
Contig_2_len:1407476	exonerate:est2genome	CDS	421347	421508	.	+	0	ID=BDIVROU_0005700.t1.1.4;Parent=BDIVROU_0005700.t1.1
Contig_2_len:1407476	exonerate:est2genome	mRNA	420910	421508	.	+	.	ID=BDIVROU_0005700.t1.1;Parent=BDIVROU_0005700.t1
Contig_2_len:1407476	exonerate:est2genome	gene	422157	422835	.	+	.	ID=BDIVROU_0039900.t1
Contig_2_len:1407476	exonerate:est2genome	CDS	422157	422243	.	+	0	ID=BDIVROU_0039900.t1.1.1;Parent=BDIVROU_0039900.t1.1
Contig_2_len:1407476	exonerate:est2genome	CDS	422392	422835	.	+	0	ID=BDIVROU_0039900.t1.1.2;Parent=BDIVROU_0039900.t1.1
Contig_2_len:1407476	exonerate:est2genome	mRNA	422157	422835	.	+	.	ID=BDIVROU_0039900.t1.1;Parent=BDIVROU_0039900.t1
Contig_2_len:1407476	exonerate:est2genome	gene	423164	423526	.	-	.	ID=BDIVROU_0040000.t1
Contig_2_len:1407476	exonerate:est2genome	CDS	423164	423526	.	-	0	ID=BDIVROU_0040000.t1.1.1;Parent=BDIVROU_0040000.t1.1
Contig_2_len:1407476	exonerate:est2genome	mRNA	423164	423526	.	-	.	ID=BDIVROU_0040000.t1.1;Parent=BDIVROU_0040000.t1
Contig_2_len:1407476	exonerate:est2genome	gene	425084	425819	.	-	.	ID=BDIVROU_0040100.t1
Contig_2_len:1407476	exonerate:est2genome	CDS	425084	425580	.	-	0	ID=BDIVROU_0040100.t1.1.1;Parent=BDIVROU_0040100.t1.1
Contig_2_len:1407476	exonerate:est2genome	CDS	425666	425819	.	-	0	ID=BDIVROU_0040100.t1.1.2;Parent=BDIVROU_0040100.t1.1
Contig_2_len:1407476	exonerate:est2genome	mRNA	425084	425819	.	-	.	ID=BDIVROU_0040100.t1.1;Parent=BDIVROU_0040100.t1
Contig_2_len:1407476	exonerate:est2genome	gene	426396	429599	.	+	.	ID=BDIVROU_0040200.t1
Contig_2_len:1407476	exonerate:est2genome	CDS	426396	429151	.	+	0	ID=BDIVROU_0040200.t1.1.1;Parent=BDIVROU_0040200.t1.1
Contig_2_len:1407476	exonerate:est2genome	CDS	429240	429318	.	+	0	ID=BDIVROU_0040200.t1.1.2;Parent=BDIVROU_0040200.t1.1
Contig_2_len:1407476	exonerate:est2genome	CDS	429435	429599	.	+	0	ID=BDIVROU_0040200.t1.1.3;Parent=BDIVROU_0040200.t1.1
Contig_2_len:1407476	exonerate:est2genome	mRNA	426396	429599	.	+	.	ID=BDIVROU_0040200.t1.1;Parent=BDIVROU_0040200.t1
Contig_2_len:1407476	exonerate:est2genome	gene	430216	432360	.	+	.	ID=BDIVROU_0040300.t1
Contig_2_len:1407476	exonerate:est2genome	CDS	430216	432360	.	+	0	ID=BDIVROU_0040300.t1.1.1;Parent=BDIVROU_0040300.t1.1
Contig_2_len:1407476	exonerate:est2genome	mRNA	430216	432360	.	+	.	ID=BDIVROU_0040300.t1.1;Parent=BDIVROU_0040300.t1
Contig_2_len:1407476	exonerate:est2genome	gene	432552	433607	.	-	.	ID=BDIVROU_0040400.t1
Contig_2_len:1407476	exonerate:est2genome	CDS	432552	432570	.	-	0	ID=BDIVROU_0040400.t1.1.1;Parent=BDIVROU_0040400.t1.1
Contig_2_len:1407476	exonerate:est2genome	CDS	432785	433239	.	-	0	ID=BDIVROU_0040400.t1.1.2;Parent=BDIVROU_0040400.t1.1
Contig_2_len:1407476	exonerate:est2genome	CDS	433473	433607	.	-	0	ID=BDIVROU_0040400.t1.1.3;Parent=BDIVROU_0040400.t1.1
Contig_2_len:1407476	exonerate:est2genome	mRNA	432552	433607	.	-	.	ID=BDIVROU_0040400.t1.1;Parent=BDIVROU_0040400.t1
Contig_2_len:1407476	exonerate:est2genome	gene	434354	434650	.	+	.	ID=BDIVROU_0040500.t1
Contig_2_len:1407476	exonerate:est2genome	CDS	434354	434468	.	+	0	ID=BDIVROU_0040500.t1.1.1;Parent=BDIVROU_0040500.t1.1
Contig_2_len:1407476	exonerate:est2genome	CDS	434532	434650	.	+	0	ID=BDIVROU_0040500.t1.1.2;Parent=BDIVROU_0040500.t1.1
Contig_2_len:1407476	exonerate:est2genome	mRNA	434354	434650	.	+	.	ID=BDIVROU_0040500.t1.1;Parent=BDIVROU_0040500.t1
Contig_2_len:1407476	exonerate:est2genome	gene	435163	435345	.	+	.	ID=BDIVROU_0455700.t1
Contig_2_len:1407476	exonerate:est2genome	CDS	435163	435345	.	+	0	ID=BDIVROU_0455700.t1.1.1;Parent=BDIVROU_0455700.t1.1
Contig_2_len:1407476	exonerate:est2genome	mRNA	435163	435345	.	+	.	ID=BDIVROU_0455700.t1.1;Parent=BDIVROU_0455700.t1
Contig_2_len:1407476	exonerate:est2genome	gene	435505	442007	.	+	.	ID=BDIVROU_0040600.t1
Contig_2_len:1407476	exonerate:est2genome	CDS	435505	435617	.	+	0	ID=BDIVROU_0040600.t1.1.1;Parent=BDIVROU_0040600.t1.1
Contig_2_len:1407476	exonerate:est2genome	CDS	435950	436033	.	+	0	ID=BDIVROU_0040600.t1.1.2;Parent=BDIVROU_0040600.t1.1
Contig_2_len:1407476	exonerate:est2genome	CDS	436971	438993	.	+	0	ID=BDIVROU_0040600.t1.1.3;Parent=BDIVROU_0040600.t1.1
Contig_2_len:1407476	exonerate:est2genome	CDS	439594	441285	.	+	0	ID=BDIVROU_0040600.t1.1.4;Parent=BDIVROU_0040600.t1.1
Contig_2_len:1407476	exonerate:est2genome	CDS	441380	441636	.	+	0	ID=BDIVROU_0040600.t1.1.5;Parent=BDIVROU_0040600.t1.1
Contig_2_len:1407476	exonerate:est2genome	CDS	441803	442007	.	+	0	ID=BDIVROU_0040600.t1.1.6;Parent=BDIVROU_0040600.t1.1
Contig_2_len:1407476	exonerate:est2genome	mRNA	435505	442007	.	+	.	ID=BDIVROU_0040600.t1.1;Parent=BDIVROU_0040600.t1
Contig_2_len:1407476	exonerate:est2genome	gene	442257	442544	.	-	.	ID=BDIVROU_0040700.t1
Contig_2_len:1407476	exonerate:est2genome	CDS	442257	442456	.	-	0	ID=BDIVROU_0040700.t1.1.1;Parent=BDIVROU_0040700.t1.1
Contig_2_len:1407476	exonerate:est2genome	CDS	442523	442544	.	-	0	ID=BDIVROU_0040700.t1.1.2;Parent=BDIVROU_0040700.t1.1
Contig_2_len:1407476	exonerate:est2genome	mRNA	442257	442544	.	-	.	ID=BDIVROU_0040700.t1.1;Parent=BDIVROU_0040700.t1
Contig_2_len:1407476	exonerate:est2genome	gene	443130	445697	.	-	.	ID=BDIVROU_0041200.t1
Contig_2_len:1407476	exonerate:est2genome	CDS	443130	445697	.	-	0	ID=BDIVROU_0041200.t1.1.1;Parent=BDIVROU_0041200.t1.1
Contig_2_len:1407476	exonerate:est2genome	mRNA	443130	445697	.	-	.	ID=BDIVROU_0041200.t1.1;Parent=BDIVROU_0041200.t1
Contig_2_len:1407476	exonerate:est2genome	gene	446524	448332	.	-	.	ID=BDIVROU_0041300.t1
Contig_2_len:1407476	exonerate:est2genome	CDS	446524	448332	.	-	0	ID=BDIVROU_0041300.t1.1.1;Parent=BDIVROU_0041300.t1.1
Contig_2_len:1407476	exonerate:est2genome	mRNA	446524	448332	.	-	.	ID=BDIVROU_0041300.t1.1;Parent=BDIVROU_0041300.t1
Contig_2_len:1407476	exonerate:est2genome	gene	448828	449301	.	-	.	ID=BDIVROU_0041400.t1
Contig_2_len:1407476	exonerate:est2genome	CDS	448828	449301	.	-	0	ID=BDIVROU_0041400.t1.1.1;Parent=BDIVROU_0041400.t1.1
Contig_2_len:1407476	exonerate:est2genome	mRNA	448828	449301	.	-	.	ID=BDIVROU_0041400.t1.1;Parent=BDIVROU_0041400.t1
Contig_2_len:1407476	exonerate:est2genome	gene	450564	451303	.	+	.	ID=BDIVROU_0041500.t1
Contig_2_len:1407476	exonerate:est2genome	CDS	450564	450630	.	+	0	ID=BDIVROU_0041500.t1.1.1;Parent=BDIVROU_0041500.t1.1
Contig_2_len:1407476	exonerate:est2genome	CDS	450687	450736	.	+	0	ID=BDIVROU_0041500.t1.1.2;Parent=BDIVROU_0041500.t1.1
Contig_2_len:1407476	exonerate:est2genome	CDS	451035	451173	.	+	0	ID=BDIVROU_0041500.t1.1.3;Parent=BDIVROU_0041500.t1.1
Contig_2_len:1407476	exonerate:est2genome	CDS	451242	451303	.	+	0	ID=BDIVROU_0041500.t1.1.4;Parent=BDIVROU_0041500.t1.1
Contig_2_len:1407476	exonerate:est2genome	mRNA	450564	451303	.	+	.	ID=BDIVROU_0041500.t1.1;Parent=BDIVROU_0041500.t1
Contig_2_len:1407476	exonerate:est2genome	gene	452107	452511	.	+	.	ID=BDIVROU_0005800.t1
Contig_2_len:1407476	exonerate:est2genome	CDS	452107	452511	.	+	0	ID=BDIVROU_0005800.t1.1.1;Parent=BDIVROU_0005800.t1.1
Contig_2_len:1407476	exonerate:est2genome	mRNA	452107	452511	.	+	.	ID=BDIVROU_0005800.t1.1;Parent=BDIVROU_0005800.t1
Contig_2_len:1407476	exonerate:est2genome	gene	453101	455323	.	-	.	ID=BDIVROU_0041600.t1
Contig_2_len:1407476	exonerate:est2genome	CDS	453101	455323	.	-	0	ID=BDIVROU_0041600.t1.1.1;Parent=BDIVROU_0041600.t1.1
Contig_2_len:1407476	exonerate:est2genome	mRNA	453101	455323	.	-	.	ID=BDIVROU_0041600.t1.1;Parent=BDIVROU_0041600.t1
Contig_2_len:1407476	exonerate:est2genome	gene	463416	470039	.	+	.	ID=BDIVROU_0041800.t1
Contig_2_len:1407476	exonerate:est2genome	CDS	463416	470039	.	+	0	ID=BDIVROU_0041800.t1.1.1;Parent=BDIVROU_0041800.t1.1
Contig_2_len:1407476	exonerate:est2genome	mRNA	463416	470039	.	+	.	ID=BDIVROU_0041800.t1.1;Parent=BDIVROU_0041800.t1
Contig_2_len:1407476	exonerate:est2genome	gene	470596	472225	.	+	.	ID=BDIVROU_0041900.t1
Contig_2_len:1407476	exonerate:est2genome	CDS	470596	470707	.	+	0	ID=BDIVROU_0041900.t1.1.1;Parent=BDIVROU_0041900.t1.1
Contig_2_len:1407476	exonerate:est2genome	CDS	470859	471485	.	+	0	ID=BDIVROU_0041900.t1.1.2;Parent=BDIVROU_0041900.t1.1
Contig_2_len:1407476	exonerate:est2genome	CDS	471717	472225	.	+	0	ID=BDIVROU_0041900.t1.1.3;Parent=BDIVROU_0041900.t1.1
Contig_2_len:1407476	exonerate:est2genome	mRNA	470596	472225	.	+	.	ID=BDIVROU_0041900.t1.1;Parent=BDIVROU_0041900.t1
Contig_2_len:1407476	exonerate:est2genome	gene	473079	473444	.	+	.	ID=BDIVROU_0042000.t1
Contig_2_len:1407476	exonerate:est2genome	CDS	473079	473444	.	+	0	ID=BDIVROU_0042000.t1.1.1;Parent=BDIVROU_0042000.t1.1
Contig_2_len:1407476	exonerate:est2genome	mRNA	473079	473444	.	+	.	ID=BDIVROU_0042000.t1.1;Parent=BDIVROU_0042000.t1
Contig_2_len:1407476	exonerate:est2genome	gene	474751	475230	.	-	.	ID=BDIVROU_0042100.t1
Contig_2_len:1407476	exonerate:est2genome	CDS	474751	475230	.	-	0	ID=BDIVROU_0042100.t1.1.1;Parent=BDIVROU_0042100.t1.1
Contig_2_len:1407476	exonerate:est2genome	mRNA	474751	475230	.	-	.	ID=BDIVROU_0042100.t1.1;Parent=BDIVROU_0042100.t1
Contig_2_len:1407476	exonerate:est2genome	gene	475440	476027	.	-	.	ID=BDIVROU_0042200.t1
Contig_2_len:1407476	exonerate:est2genome	CDS	475440	476027	.	-	0	ID=BDIVROU_0042200.t1.1.1;Parent=BDIVROU_0042200.t1.1
Contig_2_len:1407476	exonerate:est2genome	mRNA	475440	476027	.	-	.	ID=BDIVROU_0042200.t1.1;Parent=BDIVROU_0042200.t1
Contig_2_len:1407476	exonerate:est2genome	gene	476786	477415	.	+	.	ID=BDIVROU_0042400.t1
Contig_2_len:1407476	exonerate:est2genome	CDS	476786	477415	.	+	0	ID=BDIVROU_0042400.t1.1.1;Parent=BDIVROU_0042400.t1.1
Contig_2_len:1407476	exonerate:est2genome	mRNA	476786	477415	.	+	.	ID=BDIVROU_0042400.t1.1;Parent=BDIVROU_0042400.t1
Contig_2_len:1407476	exonerate:est2genome	gene	478231	480028	.	+	.	ID=BDIVROU_0042500.t1
Contig_2_len:1407476	exonerate:est2genome	CDS	478231	478420	.	+	0	ID=BDIVROU_0042500.t1.1.1;Parent=BDIVROU_0042500.t1.1
Contig_2_len:1407476	exonerate:est2genome	CDS	478749	480028	.	+	0	ID=BDIVROU_0042500.t1.1.2;Parent=BDIVROU_0042500.t1.1
Contig_2_len:1407476	exonerate:est2genome	mRNA	478231	480028	.	+	.	ID=BDIVROU_0042500.t1.1;Parent=BDIVROU_0042500.t1
Contig_2_len:1407476	exonerate:est2genome	gene	480569	481729	.	-	.	ID=BDIVROU_0042600.t1
Contig_2_len:1407476	exonerate:est2genome	CDS	480569	481729	.	-	0	ID=BDIVROU_0042600.t1.1.1;Parent=BDIVROU_0042600.t1.1
Contig_2_len:1407476	exonerate:est2genome	mRNA	480569	481729	.	-	.	ID=BDIVROU_0042600.t1.1;Parent=BDIVROU_0042600.t1
Contig_2_len:1407476	exonerate:est2genome	gene	482143	483366	.	-	.	ID=BDIVROU_0042700.t1
Contig_2_len:1407476	exonerate:est2genome	CDS	482143	483366	.	-	0	ID=BDIVROU_0042700.t1.1.1;Parent=BDIVROU_0042700.t1.1
Contig_2_len:1407476	exonerate:est2genome	mRNA	482143	483366	.	-	.	ID=BDIVROU_0042700.t1.1;Parent=BDIVROU_0042700.t1
Contig_2_len:1407476	exonerate:est2genome	gene	483450	484303	.	-	.	ID=BDIVROU_0042800.t1
Contig_2_len:1407476	exonerate:est2genome	CDS	483450	483517	.	-	0	ID=BDIVROU_0042800.t1.1.1;Parent=BDIVROU_0042800.t1.1
Contig_2_len:1407476	exonerate:est2genome	CDS	484093	484303	.	-	0	ID=BDIVROU_0042800.t1.1.2;Parent=BDIVROU_0042800.t1.1
Contig_2_len:1407476	exonerate:est2genome	mRNA	483450	484303	.	-	.	ID=BDIVROU_0042800.t1.1;Parent=BDIVROU_0042800.t1
Contig_2_len:1407476	exonerate:est2genome	gene	484896	485905	.	+	.	ID=BDIVROU_0042900.t1
Contig_2_len:1407476	exonerate:est2genome	CDS	484896	485072	.	+	0	ID=BDIVROU_0042900.t1.1.1;Parent=BDIVROU_0042900.t1.1
Contig_2_len:1407476	exonerate:est2genome	CDS	485253	485456	.	+	0	ID=BDIVROU_0042900.t1.1.2;Parent=BDIVROU_0042900.t1.1
Contig_2_len:1407476	exonerate:est2genome	CDS	485564	485905	.	+	0	ID=BDIVROU_0042900.t1.1.3;Parent=BDIVROU_0042900.t1.1
Contig_2_len:1407476	exonerate:est2genome	mRNA	484896	485905	.	+	.	ID=BDIVROU_0042900.t1.1;Parent=BDIVROU_0042900.t1
Contig_2_len:1407476	exonerate:est2genome	gene	485957	487364	.	+	.	ID=BDIVROU_0043000.t1
Contig_2_len:1407476	exonerate:est2genome	CDS	485957	485999	.	+	0	ID=BDIVROU_0043000.t1.1.1;Parent=BDIVROU_0043000.t1.1
Contig_2_len:1407476	exonerate:est2genome	CDS	486335	486402	.	+	0	ID=BDIVROU_0043000.t1.1.2;Parent=BDIVROU_0043000.t1.1
Contig_2_len:1407476	exonerate:est2genome	CDS	486506	486912	.	+	0	ID=BDIVROU_0043000.t1.1.3;Parent=BDIVROU_0043000.t1.1
Contig_2_len:1407476	exonerate:est2genome	CDS	486965	487364	.	+	0	ID=BDIVROU_0043000.t1.1.4;Parent=BDIVROU_0043000.t1.1
Contig_2_len:1407476	exonerate:est2genome	mRNA	485957	487364	.	+	.	ID=BDIVROU_0043000.t1.1;Parent=BDIVROU_0043000.t1
Contig_2_len:1407476	exonerate:est2genome	gene	487747	488349	.	-	.	ID=BDIVROU_0043100.t1
Contig_2_len:1407476	exonerate:est2genome	CDS	487747	488349	.	-	0	ID=BDIVROU_0043100.t1.1.1;Parent=BDIVROU_0043100.t1.1
Contig_2_len:1407476	exonerate:est2genome	mRNA	487747	488349	.	-	.	ID=BDIVROU_0043100.t1.1;Parent=BDIVROU_0043100.t1
Contig_2_len:1407476	exonerate:est2genome	gene	488509	489306	.	-	.	ID=BDIVROU_0043200.t1
Contig_2_len:1407476	exonerate:est2genome	CDS	488509	489306	.	-	0	ID=BDIVROU_0043200.t1.1.1;Parent=BDIVROU_0043200.t1.1
Contig_2_len:1407476	exonerate:est2genome	mRNA	488509	489306	.	-	.	ID=BDIVROU_0043200.t1.1;Parent=BDIVROU_0043200.t1
Contig_2_len:1407476	exonerate:est2genome	gene	490242	490799	.	-	.	ID=BDIVROU_0043400.t1
Contig_2_len:1407476	exonerate:est2genome	CDS	490242	490799	.	-	0	ID=BDIVROU_0043400.t1.1.1;Parent=BDIVROU_0043400.t1.1
Contig_2_len:1407476	exonerate:est2genome	mRNA	490242	490799	.	-	.	ID=BDIVROU_0043400.t1.1;Parent=BDIVROU_0043400.t1
Contig_2_len:1407476	exonerate:est2genome	gene	492149	492658	.	+	.	ID=BDIVROU_0043600.t1
Contig_2_len:1407476	exonerate:est2genome	CDS	492149	492338	.	+	0	ID=BDIVROU_0043600.t1.1.1;Parent=BDIVROU_0043600.t1.1
Contig_2_len:1407476	exonerate:est2genome	CDS	492390	492494	.	+	0	ID=BDIVROU_0043600.t1.1.2;Parent=BDIVROU_0043600.t1.1
Contig_2_len:1407476	exonerate:est2genome	CDS	492558	492658	.	+	0	ID=BDIVROU_0043600.t1.1.3;Parent=BDIVROU_0043600.t1.1
Contig_2_len:1407476	exonerate:est2genome	mRNA	492149	492658	.	+	.	ID=BDIVROU_0043600.t1.1;Parent=BDIVROU_0043600.t1
Contig_2_len:1407476	exonerate:est2genome	gene	493271	493924	.	+	.	ID=BDIVROU_0043700.t1
Contig_2_len:1407476	exonerate:est2genome	CDS	493271	493924	.	+	0	ID=BDIVROU_0043700.t1.1.1;Parent=BDIVROU_0043700.t1.1
Contig_2_len:1407476	exonerate:est2genome	mRNA	493271	493924	.	+	.	ID=BDIVROU_0043700.t1.1;Parent=BDIVROU_0043700.t1
Contig_2_len:1407476	exonerate:est2genome	gene	495707	497125	.	+	.	ID=BDIVROU_0043800.t1
Contig_2_len:1407476	exonerate:est2genome	CDS	495707	497125	.	+	0	ID=BDIVROU_0043800.t1.1.1;Parent=BDIVROU_0043800.t1.1
Contig_2_len:1407476	exonerate:est2genome	mRNA	495707	497125	.	+	.	ID=BDIVROU_0043800.t1.1;Parent=BDIVROU_0043800.t1
Contig_2_len:1407476	exonerate:est2genome	gene	497447	497955	.	-	.	ID=BDIVROU_0043900.t1
Contig_2_len:1407476	exonerate:est2genome	CDS	497447	497760	.	-	0	ID=BDIVROU_0043900.t1.1.1;Parent=BDIVROU_0043900.t1.1
Contig_2_len:1407476	exonerate:est2genome	CDS	497859	497955	.	-	0	ID=BDIVROU_0043900.t1.1.2;Parent=BDIVROU_0043900.t1.1
Contig_2_len:1407476	exonerate:est2genome	mRNA	497447	497955	.	-	.	ID=BDIVROU_0043900.t1.1;Parent=BDIVROU_0043900.t1
Contig_2_len:1407476	exonerate:est2genome	gene	499017	500759	.	-	.	ID=BDIVROU_0044000.t1
Contig_2_len:1407476	exonerate:est2genome	CDS	499017	499219	.	-	0	ID=BDIVROU_0044000.t1.1.1;Parent=BDIVROU_0044000.t1.1
Contig_2_len:1407476	exonerate:est2genome	CDS	499385	500759	.	-	0	ID=BDIVROU_0044000.t1.1.2;Parent=BDIVROU_0044000.t1.1
Contig_2_len:1407476	exonerate:est2genome	mRNA	499017	500759	.	-	.	ID=BDIVROU_0044000.t1.1;Parent=BDIVROU_0044000.t1
Contig_2_len:1407476	exonerate:est2genome	gene	501347	502030	.	+	.	ID=BDIVROU_0044100.t1
Contig_2_len:1407476	exonerate:est2genome	CDS	501347	502030	.	+	0	ID=BDIVROU_0044100.t1.1.1;Parent=BDIVROU_0044100.t1.1
Contig_2_len:1407476	exonerate:est2genome	mRNA	501347	502030	.	+	.	ID=BDIVROU_0044100.t1.1;Parent=BDIVROU_0044100.t1
Contig_2_len:1407476	exonerate:est2genome	gene	503318	503626	.	-	.	ID=BDIVROU_0044300.t1
Contig_2_len:1407476	exonerate:est2genome	CDS	503318	503626	.	-	0	ID=BDIVROU_0044300.t1.1.1;Parent=BDIVROU_0044300.t1.1
Contig_2_len:1407476	exonerate:est2genome	mRNA	503318	503626	.	-	.	ID=BDIVROU_0044300.t1.1;Parent=BDIVROU_0044300.t1
Contig_2_len:1407476	exonerate:est2genome	gene	503922	506424	.	-	.	ID=BDIVROU_0044400.t1
Contig_2_len:1407476	exonerate:est2genome	CDS	503922	505139	.	-	0	ID=BDIVROU_0044400.t1.1.1;Parent=BDIVROU_0044400.t1.1
Contig_2_len:1407476	exonerate:est2genome	CDS	505843	506424	.	-	0	ID=BDIVROU_0044400.t1.1.2;Parent=BDIVROU_0044400.t1.1
Contig_2_len:1407476	exonerate:est2genome	mRNA	503922	506424	.	-	.	ID=BDIVROU_0044400.t1.1;Parent=BDIVROU_0044400.t1
Contig_2_len:1407476	exonerate:est2genome	gene	506885	507652	.	+	.	ID=BDIVROU_0044500.t1
Contig_2_len:1407476	exonerate:est2genome	CDS	506885	506943	.	+	0	ID=BDIVROU_0044500.t1.1.1;Parent=BDIVROU_0044500.t1.1
Contig_2_len:1407476	exonerate:est2genome	CDS	507110	507203	.	+	0	ID=BDIVROU_0044500.t1.1.2;Parent=BDIVROU_0044500.t1.1
Contig_2_len:1407476	exonerate:est2genome	CDS	507446	507652	.	+	0	ID=BDIVROU_0044500.t1.1.3;Parent=BDIVROU_0044500.t1.1
Contig_2_len:1407476	exonerate:est2genome	mRNA	506885	507652	.	+	.	ID=BDIVROU_0044500.t1.1;Parent=BDIVROU_0044500.t1
Contig_2_len:1407476	exonerate:est2genome	gene	507811	509692	.	-	.	ID=BDIVROU_0044600.t1
Contig_2_len:1407476	exonerate:est2genome	CDS	507811	508922	.	-	0	ID=BDIVROU_0044600.t1.1.1;Parent=BDIVROU_0044600.t1.1
Contig_2_len:1407476	exonerate:est2genome	CDS	509011	509692	.	-	0	ID=BDIVROU_0044600.t1.1.2;Parent=BDIVROU_0044600.t1.1
Contig_2_len:1407476	exonerate:est2genome	mRNA	507811	509692	.	-	.	ID=BDIVROU_0044600.t1.1;Parent=BDIVROU_0044600.t1
Contig_2_len:1407476	exonerate:est2genome	gene	509777	511214	.	-	.	ID=BDIVROU_0044800.t1
Contig_2_len:1407476	exonerate:est2genome	CDS	509777	510267	.	-	0	ID=BDIVROU_0044800.t1.1.1;Parent=BDIVROU_0044800.t1.1
Contig_2_len:1407476	exonerate:est2genome	CDS	510881	511214	.	-	0	ID=BDIVROU_0044800.t1.1.2;Parent=BDIVROU_0044800.t1.1
Contig_2_len:1407476	exonerate:est2genome	mRNA	509777	511214	.	-	.	ID=BDIVROU_0044800.t1.1;Parent=BDIVROU_0044800.t1
Contig_2_len:1407476	exonerate:est2genome	gene	511451	512233	.	-	.	ID=BDIVROU_0044900.t1
Contig_2_len:1407476	exonerate:est2genome	CDS	511451	512233	.	-	0	ID=BDIVROU_0044900.t1.1.1;Parent=BDIVROU_0044900.t1.1
Contig_2_len:1407476	exonerate:est2genome	mRNA	511451	512233	.	-	.	ID=BDIVROU_0044900.t1.1;Parent=BDIVROU_0044900.t1
Contig_2_len:1407476	exonerate:est2genome	gene	515171	519931	.	+	.	ID=BDIVROU_0045000.t1
Contig_2_len:1407476	exonerate:est2genome	CDS	515171	519931	.	+	0	ID=BDIVROU_0045000.t1.1.1;Parent=BDIVROU_0045000.t1.1
Contig_2_len:1407476	exonerate:est2genome	mRNA	515171	519931	.	+	.	ID=BDIVROU_0045000.t1.1;Parent=BDIVROU_0045000.t1
Contig_2_len:1407476	exonerate:est2genome	gene	520088	522265	.	-	.	ID=BDIVROU_0045100.t1
Contig_2_len:1407476	exonerate:est2genome	CDS	520088	522265	.	-	0	ID=BDIVROU_0045100.t1.1.1;Parent=BDIVROU_0045100.t1.1
Contig_2_len:1407476	exonerate:est2genome	mRNA	520088	522265	.	-	.	ID=BDIVROU_0045100.t1.1;Parent=BDIVROU_0045100.t1
Contig_2_len:1407476	exonerate:est2genome	gene	522646	526821	.	+	.	ID=BDIVROU_0045200.t1
Contig_2_len:1407476	exonerate:est2genome	CDS	522646	526821	.	+	0	ID=BDIVROU_0045200.t1.1.1;Parent=BDIVROU_0045200.t1.1
Contig_2_len:1407476	exonerate:est2genome	mRNA	522646	526821	.	+	.	ID=BDIVROU_0045200.t1.1;Parent=BDIVROU_0045200.t1
Contig_2_len:1407476	exonerate:est2genome	gene	527157	527483	.	-	.	ID=BDIVROU_0045300.t1
Contig_2_len:1407476	exonerate:est2genome	CDS	527157	527483	.	-	0	ID=BDIVROU_0045300.t1.1.1;Parent=BDIVROU_0045300.t1.1
Contig_2_len:1407476	exonerate:est2genome	mRNA	527157	527483	.	-	.	ID=BDIVROU_0045300.t1.1;Parent=BDIVROU_0045300.t1
Contig_2_len:1407476	exonerate:est2genome	gene	527524	527904	.	-	.	ID=BDIVROU_0045400.t1
Contig_2_len:1407476	exonerate:est2genome	CDS	527524	527904	.	-	0	ID=BDIVROU_0045400.t1.1.1;Parent=BDIVROU_0045400.t1.1
Contig_2_len:1407476	exonerate:est2genome	mRNA	527524	527904	.	-	.	ID=BDIVROU_0045400.t1.1;Parent=BDIVROU_0045400.t1
Contig_2_len:1407476	exonerate:est2genome	gene	528127	528641	.	+	.	ID=BDIVROU_0045500.t1
Contig_2_len:1407476	exonerate:est2genome	CDS	528127	528171	.	+	0	ID=BDIVROU_0045500.t1.1.1;Parent=BDIVROU_0045500.t1.1
Contig_2_len:1407476	exonerate:est2genome	CDS	528246	528309	.	+	0	ID=BDIVROU_0045500.t1.1.2;Parent=BDIVROU_0045500.t1.1
Contig_2_len:1407476	exonerate:est2genome	CDS	528550	528641	.	+	0	ID=BDIVROU_0045500.t1.1.3;Parent=BDIVROU_0045500.t1.1
Contig_2_len:1407476	exonerate:est2genome	mRNA	528127	528641	.	+	.	ID=BDIVROU_0045500.t1.1;Parent=BDIVROU_0045500.t1
Contig_2_len:1407476	exonerate:est2genome	gene	529290	529656	.	-	.	ID=BDIVROU_0045600.t1
Contig_2_len:1407476	exonerate:est2genome	CDS	529290	529486	.	-	0	ID=BDIVROU_0045600.t1.1.1;Parent=BDIVROU_0045600.t1.1
Contig_2_len:1407476	exonerate:est2genome	CDS	529629	529656	.	-	0	ID=BDIVROU_0045600.t1.1.2;Parent=BDIVROU_0045600.t1.1
Contig_2_len:1407476	exonerate:est2genome	mRNA	529290	529656	.	-	.	ID=BDIVROU_0045600.t1.1;Parent=BDIVROU_0045600.t1
Contig_2_len:1407476	exonerate:est2genome	gene	531248	533986	.	+	.	ID=BDIVROU_0045700.t1
Contig_2_len:1407476	exonerate:est2genome	CDS	531248	533986	.	+	0	ID=BDIVROU_0045700.t1.1.1;Parent=BDIVROU_0045700.t1.1
Contig_2_len:1407476	exonerate:est2genome	mRNA	531248	533986	.	+	.	ID=BDIVROU_0045700.t1.1;Parent=BDIVROU_0045700.t1
Contig_2_len:1407476	exonerate:est2genome	gene	532565	533986	.	+	.	ID=BDIVROU_0046000.t4
Contig_2_len:1407476	exonerate:est2genome	CDS	532565	533986	.	+	0	ID=BDIVROU_0046000.t4.1.1;Parent=BDIVROU_0046000.t4.1
Contig_2_len:1407476	exonerate:est2genome	mRNA	532565	533986	.	+	.	ID=BDIVROU_0046000.t4.1;Parent=BDIVROU_0046000.t4
Contig_2_len:1407476	exonerate:est2genome	gene	532706	533986	.	+	.	ID=BDIVROU_0045900.t3
Contig_2_len:1407476	exonerate:est2genome	CDS	532706	533986	.	+	0	ID=BDIVROU_0045900.t3.1.1;Parent=BDIVROU_0045900.t3.1
Contig_2_len:1407476	exonerate:est2genome	mRNA	532706	533986	.	+	.	ID=BDIVROU_0045900.t3.1;Parent=BDIVROU_0045900.t3
Contig_2_len:1407476	exonerate:est2genome	gene	533342	533986	.	+	.	ID=BDIVROU_0045800.t2
Contig_2_len:1407476	exonerate:est2genome	CDS	533342	533986	.	+	0	ID=BDIVROU_0045800.t2.1.1;Parent=BDIVROU_0045800.t2.1
Contig_2_len:1407476	exonerate:est2genome	mRNA	533342	533986	.	+	.	ID=BDIVROU_0045800.t2.1;Parent=BDIVROU_0045800.t2
Contig_2_len:1407476	exonerate:est2genome	gene	534018	535946	.	-	.	ID=BDIVROU_0046300.t1
Contig_2_len:1407476	exonerate:est2genome	CDS	534018	535946	.	-	0	ID=BDIVROU_0046300.t1.1.1;Parent=BDIVROU_0046300.t1.1
Contig_2_len:1407476	exonerate:est2genome	mRNA	534018	535946	.	-	.	ID=BDIVROU_0046300.t1.1;Parent=BDIVROU_0046300.t1
Contig_2_len:1407476	exonerate:est2genome	gene	537730	538446	.	+	.	ID=BDIVROU_0046400.t1
Contig_2_len:1407476	exonerate:est2genome	CDS	537730	538446	.	+	0	ID=BDIVROU_0046400.t1.1.1;Parent=BDIVROU_0046400.t1.1
Contig_2_len:1407476	exonerate:est2genome	mRNA	537730	538446	.	+	.	ID=BDIVROU_0046400.t1.1;Parent=BDIVROU_0046400.t1
Contig_2_len:1407476	exonerate:est2genome	gene	538458	539072	.	-	.	ID=BDIVROU_0046500.t1
Contig_2_len:1407476	exonerate:est2genome	CDS	538458	539072	.	-	0	ID=BDIVROU_0046500.t1.1.1;Parent=BDIVROU_0046500.t1.1
Contig_2_len:1407476	exonerate:est2genome	mRNA	538458	539072	.	-	.	ID=BDIVROU_0046500.t1.1;Parent=BDIVROU_0046500.t1
Contig_2_len:1407476	exonerate:est2genome	gene	539727	540470	.	-	.	ID=BDIVROU_0046600.t1
Contig_2_len:1407476	exonerate:est2genome	CDS	539727	540470	.	-	0	ID=BDIVROU_0046600.t1.1.1;Parent=BDIVROU_0046600.t1.1
Contig_2_len:1407476	exonerate:est2genome	mRNA	539727	540470	.	-	.	ID=BDIVROU_0046600.t1.1;Parent=BDIVROU_0046600.t1
Contig_2_len:1407476	exonerate:est2genome	gene	541588	543147	.	+	.	ID=BDIVROU_0046800.t1
Contig_2_len:1407476	exonerate:est2genome	CDS	541588	543147	.	+	0	ID=BDIVROU_0046800.t1.1.1;Parent=BDIVROU_0046800.t1.1
Contig_2_len:1407476	exonerate:est2genome	mRNA	541588	543147	.	+	.	ID=BDIVROU_0046800.t1.1;Parent=BDIVROU_0046800.t1
Contig_2_len:1407476	exonerate:est2genome	gene	543277	543735	.	-	.	ID=BDIVROU_0046900.t1
Contig_2_len:1407476	exonerate:est2genome	CDS	543277	543735	.	-	0	ID=BDIVROU_0046900.t1.1.1;Parent=BDIVROU_0046900.t1.1
Contig_2_len:1407476	exonerate:est2genome	mRNA	543277	543735	.	-	.	ID=BDIVROU_0046900.t1.1;Parent=BDIVROU_0046900.t1
Contig_2_len:1407476	exonerate:est2genome	gene	543867	546245	.	-	.	ID=BDIVROU_0047000.t1
Contig_2_len:1407476	exonerate:est2genome	CDS	543867	546245	.	-	0	ID=BDIVROU_0047000.t1.1.1;Parent=BDIVROU_0047000.t1.1
Contig_2_len:1407476	exonerate:est2genome	mRNA	543867	546245	.	-	.	ID=BDIVROU_0047000.t1.1;Parent=BDIVROU_0047000.t1
Contig_2_len:1407476	exonerate:est2genome	gene	546559	551412	.	+	.	ID=BDIVROU_0047100.t1
Contig_2_len:1407476	exonerate:est2genome	CDS	546559	551412	.	+	0	ID=BDIVROU_0047100.t1.1.1;Parent=BDIVROU_0047100.t1.1
Contig_2_len:1407476	exonerate:est2genome	mRNA	546559	551412	.	+	.	ID=BDIVROU_0047100.t1.1;Parent=BDIVROU_0047100.t1
Contig_2_len:1407476	exonerate:est2genome	gene	549349	551412	.	+	.	ID=BDIVROU_0047200.t2
Contig_2_len:1407476	exonerate:est2genome	CDS	549349	551412	.	+	0	ID=BDIVROU_0047200.t2.1.1;Parent=BDIVROU_0047200.t2.1
Contig_2_len:1407476	exonerate:est2genome	mRNA	549349	551412	.	+	.	ID=BDIVROU_0047200.t2.1;Parent=BDIVROU_0047200.t2
Contig_2_len:1407476	exonerate:est2genome	gene	551925	552212	.	+	.	ID=BDIVROU_0047300.t1
Contig_2_len:1407476	exonerate:est2genome	CDS	551925	552212	.	+	0	ID=BDIVROU_0047300.t1.1.1;Parent=BDIVROU_0047300.t1.1
Contig_2_len:1407476	exonerate:est2genome	mRNA	551925	552212	.	+	.	ID=BDIVROU_0047300.t1.1;Parent=BDIVROU_0047300.t1
Contig_2_len:1407476	exonerate:est2genome	gene	552834	554549	.	+	.	ID=BDIVROU_0047400.t1
Contig_2_len:1407476	exonerate:est2genome	CDS	552834	554549	.	+	0	ID=BDIVROU_0047400.t1.1.1;Parent=BDIVROU_0047400.t1.1
Contig_2_len:1407476	exonerate:est2genome	mRNA	552834	554549	.	+	.	ID=BDIVROU_0047400.t1.1;Parent=BDIVROU_0047400.t1
Contig_2_len:1407476	exonerate:est2genome	gene	554644	556106	.	+	.	ID=BDIVROU_0047600.t1
Contig_2_len:1407476	exonerate:est2genome	CDS	554644	555094	.	+	0	ID=BDIVROU_0047600.t1.1.1;Parent=BDIVROU_0047600.t1.1
Contig_2_len:1407476	exonerate:est2genome	CDS	555197	555393	.	+	0	ID=BDIVROU_0047600.t1.1.2;Parent=BDIVROU_0047600.t1.1
Contig_2_len:1407476	exonerate:est2genome	CDS	555606	556106	.	+	0	ID=BDIVROU_0047600.t1.1.3;Parent=BDIVROU_0047600.t1.1
Contig_2_len:1407476	exonerate:est2genome	mRNA	554644	556106	.	+	.	ID=BDIVROU_0047600.t1.1;Parent=BDIVROU_0047600.t1
Contig_2_len:1407476	exonerate:est2genome	gene	556597	557167	.	+	.	ID=BDIVROU_0005900.t1
Contig_2_len:1407476	exonerate:est2genome	CDS	556597	556763	.	+	0	ID=BDIVROU_0005900.t1.1.1;Parent=BDIVROU_0005900.t1.1
Contig_2_len:1407476	exonerate:est2genome	CDS	556802	556900	.	+	0	ID=BDIVROU_0005900.t1.1.2;Parent=BDIVROU_0005900.t1.1
Contig_2_len:1407476	exonerate:est2genome	CDS	556937	557041	.	+	0	ID=BDIVROU_0005900.t1.1.3;Parent=BDIVROU_0005900.t1.1
Contig_2_len:1407476	exonerate:est2genome	CDS	557077	557167	.	+	0	ID=BDIVROU_0005900.t1.1.4;Parent=BDIVROU_0005900.t1.1
Contig_2_len:1407476	exonerate:est2genome	mRNA	556597	557167	.	+	.	ID=BDIVROU_0005900.t1.1;Parent=BDIVROU_0005900.t1
Contig_2_len:1407476	exonerate:est2genome	gene	557300	558483	.	+	.	ID=BDIVROU_0047700.t1
Contig_2_len:1407476	exonerate:est2genome	CDS	557300	557438	.	+	0	ID=BDIVROU_0047700.t1.1.1;Parent=BDIVROU_0047700.t1.1
Contig_2_len:1407476	exonerate:est2genome	CDS	557495	557769	.	+	0	ID=BDIVROU_0047700.t1.1.2;Parent=BDIVROU_0047700.t1.1
Contig_2_len:1407476	exonerate:est2genome	CDS	557878	558483	.	+	0	ID=BDIVROU_0047700.t1.1.3;Parent=BDIVROU_0047700.t1.1
Contig_2_len:1407476	exonerate:est2genome	mRNA	557300	558483	.	+	.	ID=BDIVROU_0047700.t1.1;Parent=BDIVROU_0047700.t1
Contig_2_len:1407476	exonerate:est2genome	gene	558828	560228	.	-	.	ID=BDIVROU_0047800.t1
Contig_2_len:1407476	exonerate:est2genome	CDS	558828	560228	.	-	0	ID=BDIVROU_0047800.t1.1.1;Parent=BDIVROU_0047800.t1.1
Contig_2_len:1407476	exonerate:est2genome	mRNA	558828	560228	.	-	.	ID=BDIVROU_0047800.t1.1;Parent=BDIVROU_0047800.t1
Contig_2_len:1407476	exonerate:est2genome	gene	561751	564318	.	+	.	ID=BDIVROU_0047900.t1
Contig_2_len:1407476	exonerate:est2genome	CDS	561751	564318	.	+	0	ID=BDIVROU_0047900.t1.1.1;Parent=BDIVROU_0047900.t1.1
Contig_2_len:1407476	exonerate:est2genome	mRNA	561751	564318	.	+	.	ID=BDIVROU_0047900.t1.1;Parent=BDIVROU_0047900.t1
Contig_2_len:1407476	exonerate:est2genome	gene	564434	566972	.	+	.	ID=BDIVROU_0048000.t1
Contig_2_len:1407476	exonerate:est2genome	CDS	564434	565514	.	+	0	ID=BDIVROU_0048000.t1.1.1;Parent=BDIVROU_0048000.t1.1
Contig_2_len:1407476	exonerate:est2genome	CDS	565822	566972	.	+	0	ID=BDIVROU_0048000.t1.1.2;Parent=BDIVROU_0048000.t1.1
Contig_2_len:1407476	exonerate:est2genome	mRNA	564434	566972	.	+	.	ID=BDIVROU_0048000.t1.1;Parent=BDIVROU_0048000.t1
Contig_2_len:1407476	exonerate:est2genome	gene	565720	565759	.	+	.	ID=BDIVROU_0048200.t3
Contig_2_len:1407476	exonerate:est2genome	CDS	565720	565759	.	+	0	ID=BDIVROU_0048200.t3.1.1;Parent=BDIVROU_0048200.t3.1
Contig_2_len:1407476	exonerate:est2genome	mRNA	565720	565759	.	+	.	ID=BDIVROU_0048200.t3.1;Parent=BDIVROU_0048200.t3
Contig_2_len:1407476	exonerate:est2genome	gene	567057	567965	.	-	.	ID=BDIVROU_0006000.t1
Contig_2_len:1407476	exonerate:est2genome	CDS	567057	567128	.	-	0	ID=BDIVROU_0006000.t1.1.1;Parent=BDIVROU_0006000.t1.1
Contig_2_len:1407476	exonerate:est2genome	CDS	567163	567196	.	-	0	ID=BDIVROU_0006000.t1.1.2;Parent=BDIVROU_0006000.t1.1
Contig_2_len:1407476	exonerate:est2genome	CDS	567232	567344	.	-	0	ID=BDIVROU_0006000.t1.1.3;Parent=BDIVROU_0006000.t1.1
Contig_2_len:1407476	exonerate:est2genome	CDS	567380	567482	.	-	0	ID=BDIVROU_0006000.t1.1.4;Parent=BDIVROU_0006000.t1.1
Contig_2_len:1407476	exonerate:est2genome	CDS	567522	567666	.	-	0	ID=BDIVROU_0006000.t1.1.5;Parent=BDIVROU_0006000.t1.1
Contig_2_len:1407476	exonerate:est2genome	CDS	567702	567789	.	-	0	ID=BDIVROU_0006000.t1.1.6;Parent=BDIVROU_0006000.t1.1
Contig_2_len:1407476	exonerate:est2genome	CDS	567825	567965	.	-	0	ID=BDIVROU_0006000.t1.1.7;Parent=BDIVROU_0006000.t1.1
Contig_2_len:1407476	exonerate:est2genome	mRNA	567057	567965	.	-	.	ID=BDIVROU_0006000.t1.1;Parent=BDIVROU_0006000.t1
Contig_2_len:1407476	exonerate:est2genome	gene	568059	568538	.	+	.	ID=BDIVROU_0048300.t1
Contig_2_len:1407476	exonerate:est2genome	CDS	568059	568538	.	+	0	ID=BDIVROU_0048300.t1.1.1;Parent=BDIVROU_0048300.t1.1
Contig_2_len:1407476	exonerate:est2genome	mRNA	568059	568538	.	+	.	ID=BDIVROU_0048300.t1.1;Parent=BDIVROU_0048300.t1
Contig_2_len:1407476	exonerate:est2genome	gene	569185	572702	.	-	.	ID=BDIVROU_0048400.t1
Contig_2_len:1407476	exonerate:est2genome	CDS	569185	569414	.	-	0	ID=BDIVROU_0048400.t1.1.1;Parent=BDIVROU_0048400.t1.1
Contig_2_len:1407476	exonerate:est2genome	CDS	570244	570316	.	-	0	ID=BDIVROU_0048400.t1.1.2;Parent=BDIVROU_0048400.t1.1
Contig_2_len:1407476	exonerate:est2genome	CDS	570958	570998	.	-	0	ID=BDIVROU_0048400.t1.1.3;Parent=BDIVROU_0048400.t1.1
Contig_2_len:1407476	exonerate:est2genome	CDS	571140	571245	.	-	0	ID=BDIVROU_0048400.t1.1.4;Parent=BDIVROU_0048400.t1.1
Contig_2_len:1407476	exonerate:est2genome	CDS	571520	571693	.	-	0	ID=BDIVROU_0048400.t1.1.5;Parent=BDIVROU_0048400.t1.1
Contig_2_len:1407476	exonerate:est2genome	CDS	571828	572356	.	-	0	ID=BDIVROU_0048400.t1.1.6;Parent=BDIVROU_0048400.t1.1
Contig_2_len:1407476	exonerate:est2genome	CDS	572485	572702	.	-	0	ID=BDIVROU_0048400.t1.1.7;Parent=BDIVROU_0048400.t1.1
Contig_2_len:1407476	exonerate:est2genome	mRNA	569185	572702	.	-	.	ID=BDIVROU_0048400.t1.1;Parent=BDIVROU_0048400.t1
Contig_2_len:1407476	exonerate:est2genome	gene	569432	569773	.	-	.	ID=BDIVROU_0455900.t1
Contig_2_len:1407476	exonerate:est2genome	CDS	569432	569670	.	-	0	ID=BDIVROU_0455900.t1.1.1;Parent=BDIVROU_0455900.t1.1
Contig_2_len:1407476	exonerate:est2genome	CDS	569707	569773	.	-	0	ID=BDIVROU_0455900.t1.1.2;Parent=BDIVROU_0455900.t1.1
Contig_2_len:1407476	exonerate:est2genome	mRNA	569432	569773	.	-	.	ID=BDIVROU_0455900.t1.1;Parent=BDIVROU_0455900.t1
Contig_2_len:1407476	exonerate:est2genome	gene	569914	570204	.	-	.	ID=BDIVROU_0456000.t1
Contig_2_len:1407476	exonerate:est2genome	CDS	569914	570204	.	-	0	ID=BDIVROU_0456000.t1.1.1;Parent=BDIVROU_0456000.t1.1
Contig_2_len:1407476	exonerate:est2genome	mRNA	569914	570204	.	-	.	ID=BDIVROU_0456000.t1.1;Parent=BDIVROU_0456000.t1
Contig_2_len:1407476	exonerate:est2genome	gene	574128	574428	.	+	.	ID=BDIVROU_0048500.t1
Contig_2_len:1407476	exonerate:est2genome	CDS	574128	574214	.	+	0	ID=BDIVROU_0048500.t1.1.1;Parent=BDIVROU_0048500.t1.1
Contig_2_len:1407476	exonerate:est2genome	CDS	574303	574428	.	+	0	ID=BDIVROU_0048500.t1.1.2;Parent=BDIVROU_0048500.t1.1
Contig_2_len:1407476	exonerate:est2genome	mRNA	574128	574428	.	+	.	ID=BDIVROU_0048500.t1.1;Parent=BDIVROU_0048500.t1
Contig_2_len:1407476	exonerate:est2genome	gene	575934	578843	.	-	.	ID=BDIVROU_0048700.t2
Contig_2_len:1407476	exonerate:est2genome	CDS	575934	578843	.	-	0	ID=BDIVROU_0048700.t2.1.1;Parent=BDIVROU_0048700.t2.1
Contig_2_len:1407476	exonerate:est2genome	mRNA	575934	578843	.	-	.	ID=BDIVROU_0048700.t2.1;Parent=BDIVROU_0048700.t2
Contig_2_len:1407476	exonerate:est2genome	gene	576521	578843	.	-	.	ID=BDIVROU_0048600.t1
Contig_2_len:1407476	exonerate:est2genome	CDS	576521	576536	.	-	0	ID=BDIVROU_0048600.t1.1.1;Parent=BDIVROU_0048600.t1.1
Contig_2_len:1407476	exonerate:est2genome	CDS	576625	578843	.	-	0	ID=BDIVROU_0048600.t1.1.2;Parent=BDIVROU_0048600.t1.1
Contig_2_len:1407476	exonerate:est2genome	mRNA	576521	578843	.	-	.	ID=BDIVROU_0048600.t1.1;Parent=BDIVROU_0048600.t1
Contig_2_len:1407476	exonerate:est2genome	gene	576592	578843	.	-	.	ID=BDIVROU_0048800.t3
Contig_2_len:1407476	exonerate:est2genome	CDS	576592	576630	.	-	0	ID=BDIVROU_0048800.t3.1.1;Parent=BDIVROU_0048800.t3.1
Contig_2_len:1407476	exonerate:est2genome	CDS	576735	578843	.	-	0	ID=BDIVROU_0048800.t3.1.2;Parent=BDIVROU_0048800.t3.1
Contig_2_len:1407476	exonerate:est2genome	mRNA	576592	578843	.	-	.	ID=BDIVROU_0048800.t3.1;Parent=BDIVROU_0048800.t3
Contig_2_len:1407476	exonerate:est2genome	gene	580277	580714	.	+	.	ID=BDIVROU_0048900.t1
Contig_2_len:1407476	exonerate:est2genome	CDS	580277	580714	.	+	0	ID=BDIVROU_0048900.t1.1.1;Parent=BDIVROU_0048900.t1.1
Contig_2_len:1407476	exonerate:est2genome	mRNA	580277	580714	.	+	.	ID=BDIVROU_0048900.t1.1;Parent=BDIVROU_0048900.t1
Contig_2_len:1407476	exonerate:est2genome	gene	581214	581882	.	-	.	ID=BDIVROU_0049100.t1
Contig_2_len:1407476	exonerate:est2genome	CDS	581214	581626	.	-	0	ID=BDIVROU_0049100.t1.1.1;Parent=BDIVROU_0049100.t1.1
Contig_2_len:1407476	exonerate:est2genome	CDS	581720	581882	.	-	0	ID=BDIVROU_0049100.t1.1.2;Parent=BDIVROU_0049100.t1.1
Contig_2_len:1407476	exonerate:est2genome	mRNA	581214	581882	.	-	.	ID=BDIVROU_0049100.t1.1;Parent=BDIVROU_0049100.t1
Contig_2_len:1407476	exonerate:est2genome	gene	582703	583524	.	-	.	ID=BDIVROU_0049200.t1
Contig_2_len:1407476	exonerate:est2genome	CDS	582703	583524	.	-	0	ID=BDIVROU_0049200.t1.1.1;Parent=BDIVROU_0049200.t1.1
Contig_2_len:1407476	exonerate:est2genome	mRNA	582703	583524	.	-	.	ID=BDIVROU_0049200.t1.1;Parent=BDIVROU_0049200.t1
Contig_2_len:1407476	exonerate:est2genome	gene	585045	587957	.	+	.	ID=BDIVROU_0049400.t1
Contig_2_len:1407476	exonerate:est2genome	CDS	585045	587957	.	+	0	ID=BDIVROU_0049400.t1.1.1;Parent=BDIVROU_0049400.t1.1
Contig_2_len:1407476	exonerate:est2genome	mRNA	585045	587957	.	+	.	ID=BDIVROU_0049400.t1.1;Parent=BDIVROU_0049400.t1
Contig_2_len:1407476	exonerate:est2genome	gene	588028	588567	.	-	.	ID=BDIVROU_0049500.t1
Contig_2_len:1407476	exonerate:est2genome	CDS	588028	588567	.	-	0	ID=BDIVROU_0049500.t1.1.1;Parent=BDIVROU_0049500.t1.1
Contig_2_len:1407476	exonerate:est2genome	mRNA	588028	588567	.	-	.	ID=BDIVROU_0049500.t1.1;Parent=BDIVROU_0049500.t1
Contig_2_len:1407476	exonerate:est2genome	gene	589583	590050	.	-	.	ID=BDIVROU_0049600.t1
Contig_2_len:1407476	exonerate:est2genome	CDS	589583	589846	.	-	0	ID=BDIVROU_0049600.t1.1.1;Parent=BDIVROU_0049600.t1.1
Contig_2_len:1407476	exonerate:est2genome	CDS	590018	590050	.	-	0	ID=BDIVROU_0049600.t1.1.2;Parent=BDIVROU_0049600.t1.1
Contig_2_len:1407476	exonerate:est2genome	mRNA	589583	590050	.	-	.	ID=BDIVROU_0049600.t1.1;Parent=BDIVROU_0049600.t1
Contig_2_len:1407476	exonerate:est2genome	gene	590531	591885	.	+	.	ID=BDIVROU_0049700.t1
Contig_2_len:1407476	exonerate:est2genome	CDS	590531	591451	.	+	0	ID=BDIVROU_0049700.t1.1.1;Parent=BDIVROU_0049700.t1.1
Contig_2_len:1407476	exonerate:est2genome	CDS	591634	591885	.	+	0	ID=BDIVROU_0049700.t1.1.2;Parent=BDIVROU_0049700.t1.1
Contig_2_len:1407476	exonerate:est2genome	mRNA	590531	591885	.	+	.	ID=BDIVROU_0049700.t1.1;Parent=BDIVROU_0049700.t1
Contig_2_len:1407476	exonerate:est2genome	gene	591916	592377	.	+	.	ID=BDIVROU_0049800.t1
Contig_2_len:1407476	exonerate:est2genome	CDS	591916	592377	.	+	0	ID=BDIVROU_0049800.t1.1.1;Parent=BDIVROU_0049800.t1.1
Contig_2_len:1407476	exonerate:est2genome	mRNA	591916	592377	.	+	.	ID=BDIVROU_0049800.t1.1;Parent=BDIVROU_0049800.t1
Contig_2_len:1407476	exonerate:est2genome	gene	592745	593198	.	+	.	ID=BDIVROU_0049900.t1
Contig_2_len:1407476	exonerate:est2genome	CDS	592745	592996	.	+	0	ID=BDIVROU_0049900.t1.1.1;Parent=BDIVROU_0049900.t1.1
Contig_2_len:1407476	exonerate:est2genome	CDS	593112	593198	.	+	0	ID=BDIVROU_0049900.t1.1.2;Parent=BDIVROU_0049900.t1.1
Contig_2_len:1407476	exonerate:est2genome	mRNA	592745	593198	.	+	.	ID=BDIVROU_0049900.t1.1;Parent=BDIVROU_0049900.t1
Contig_2_len:1407476	exonerate:est2genome	gene	593306	595171	.	+	.	ID=BDIVROU_0050000.t1
Contig_2_len:1407476	exonerate:est2genome	CDS	593306	595171	.	+	0	ID=BDIVROU_0050000.t1.1.1;Parent=BDIVROU_0050000.t1.1
Contig_2_len:1407476	exonerate:est2genome	mRNA	593306	595171	.	+	.	ID=BDIVROU_0050000.t1.1;Parent=BDIVROU_0050000.t1
Contig_2_len:1407476	exonerate:est2genome	gene	595261	596638	.	-	.	ID=BDIVROU_0050100.t1
Contig_2_len:1407476	exonerate:est2genome	CDS	595261	595302	.	-	0	ID=BDIVROU_0050100.t1.1.1;Parent=BDIVROU_0050100.t1.1
Contig_2_len:1407476	exonerate:est2genome	CDS	595388	596638	.	-	0	ID=BDIVROU_0050100.t1.1.2;Parent=BDIVROU_0050100.t1.1
Contig_2_len:1407476	exonerate:est2genome	mRNA	595261	596638	.	-	.	ID=BDIVROU_0050100.t1.1;Parent=BDIVROU_0050100.t1
Contig_2_len:1407476	exonerate:est2genome	gene	597057	597858	.	+	.	ID=BDIVROU_0050300.t1
Contig_2_len:1407476	exonerate:est2genome	CDS	597057	597099	.	+	0	ID=BDIVROU_0050300.t1.1.1;Parent=BDIVROU_0050300.t1.1
Contig_2_len:1407476	exonerate:est2genome	CDS	597188	597392	.	+	0	ID=BDIVROU_0050300.t1.1.2;Parent=BDIVROU_0050300.t1.1
Contig_2_len:1407476	exonerate:est2genome	CDS	597591	597858	.	+	0	ID=BDIVROU_0050300.t1.1.3;Parent=BDIVROU_0050300.t1.1
Contig_2_len:1407476	exonerate:est2genome	mRNA	597057	597858	.	+	.	ID=BDIVROU_0050300.t1.1;Parent=BDIVROU_0050300.t1
Contig_2_len:1407476	exonerate:est2genome	gene	598027	599571	.	-	.	ID=BDIVROU_0050400.t1
Contig_2_len:1407476	exonerate:est2genome	CDS	598027	599571	.	-	0	ID=BDIVROU_0050400.t1.1.1;Parent=BDIVROU_0050400.t1.1
Contig_2_len:1407476	exonerate:est2genome	mRNA	598027	599571	.	-	.	ID=BDIVROU_0050400.t1.1;Parent=BDIVROU_0050400.t1
Contig_2_len:1407476	exonerate:est2genome	gene	600843	601857	.	+	.	ID=BDIVROU_0006100.t1
Contig_2_len:1407476	exonerate:est2genome	CDS	600843	600929	.	+	0	ID=BDIVROU_0006100.t1.1.1;Parent=BDIVROU_0006100.t1.1
Contig_2_len:1407476	exonerate:est2genome	CDS	600968	601065	.	+	0	ID=BDIVROU_0006100.t1.1.2;Parent=BDIVROU_0006100.t1.1
Contig_2_len:1407476	exonerate:est2genome	CDS	601103	601158	.	+	0	ID=BDIVROU_0006100.t1.1.3;Parent=BDIVROU_0006100.t1.1
Contig_2_len:1407476	exonerate:est2genome	CDS	601196	601302	.	+	0	ID=BDIVROU_0006100.t1.1.4;Parent=BDIVROU_0006100.t1.1
Contig_2_len:1407476	exonerate:est2genome	CDS	601343	601416	.	+	0	ID=BDIVROU_0006100.t1.1.5;Parent=BDIVROU_0006100.t1.1
Contig_2_len:1407476	exonerate:est2genome	CDS	601458	601530	.	+	0	ID=BDIVROU_0006100.t1.1.6;Parent=BDIVROU_0006100.t1.1
Contig_2_len:1407476	exonerate:est2genome	CDS	601596	601652	.	+	0	ID=BDIVROU_0006100.t1.1.7;Parent=BDIVROU_0006100.t1.1
Contig_2_len:1407476	exonerate:est2genome	CDS	601795	601857	.	+	0	ID=BDIVROU_0006100.t1.1.8;Parent=BDIVROU_0006100.t1.1
Contig_2_len:1407476	exonerate:est2genome	mRNA	600843	601857	.	+	.	ID=BDIVROU_0006100.t1.1;Parent=BDIVROU_0006100.t1
Contig_2_len:1407476	exonerate:est2genome	gene	601872	604112	.	-	.	ID=BDIVROU_0050500.t1
Contig_2_len:1407476	exonerate:est2genome	CDS	601872	604112	.	-	0	ID=BDIVROU_0050500.t1.1.1;Parent=BDIVROU_0050500.t1.1
Contig_2_len:1407476	exonerate:est2genome	mRNA	601872	604112	.	-	.	ID=BDIVROU_0050500.t1.1;Parent=BDIVROU_0050500.t1
Contig_2_len:1407476	exonerate:est2genome	gene	605981	607155	.	+	.	ID=BDIVROU_0006200.t1
Contig_2_len:1407476	exonerate:est2genome	CDS	605981	606052	.	+	0	ID=BDIVROU_0006200.t1.1.1;Parent=BDIVROU_0006200.t1.1
Contig_2_len:1407476	exonerate:est2genome	CDS	606088	606157	.	+	0	ID=BDIVROU_0006200.t1.1.2;Parent=BDIVROU_0006200.t1.1
Contig_2_len:1407476	exonerate:est2genome	CDS	606198	606262	.	+	0	ID=BDIVROU_0006200.t1.1.3;Parent=BDIVROU_0006200.t1.1
Contig_2_len:1407476	exonerate:est2genome	CDS	606297	606660	.	+	0	ID=BDIVROU_0006200.t1.1.4;Parent=BDIVROU_0006200.t1.1
Contig_2_len:1407476	exonerate:est2genome	CDS	606699	606811	.	+	0	ID=BDIVROU_0006200.t1.1.5;Parent=BDIVROU_0006200.t1.1
Contig_2_len:1407476	exonerate:est2genome	CDS	606847	606933	.	+	0	ID=BDIVROU_0006200.t1.1.6;Parent=BDIVROU_0006200.t1.1
Contig_2_len:1407476	exonerate:est2genome	CDS	606974	607094	.	+	0	ID=BDIVROU_0006200.t1.1.7;Parent=BDIVROU_0006200.t1.1
Contig_2_len:1407476	exonerate:est2genome	CDS	607130	607155	.	+	0	ID=BDIVROU_0006200.t1.1.8;Parent=BDIVROU_0006200.t1.1
Contig_2_len:1407476	exonerate:est2genome	mRNA	605981	607155	.	+	.	ID=BDIVROU_0006200.t1.1;Parent=BDIVROU_0006200.t1
Contig_2_len:1407476	exonerate:est2genome	gene	607381	609687	.	-	.	ID=BDIVROU_0050800.t1
Contig_2_len:1407476	exonerate:est2genome	CDS	607381	609687	.	-	0	ID=BDIVROU_0050800.t1.1.1;Parent=BDIVROU_0050800.t1.1
Contig_2_len:1407476	exonerate:est2genome	mRNA	607381	609687	.	-	.	ID=BDIVROU_0050800.t1.1;Parent=BDIVROU_0050800.t1
Contig_2_len:1407476	exonerate:est2genome	gene	610551	611955	.	-	.	ID=BDIVROU_0006300.t1
Contig_2_len:1407476	exonerate:est2genome	CDS	610551	610659	.	-	0	ID=BDIVROU_0006300.t1.1.1;Parent=BDIVROU_0006300.t1.1
Contig_2_len:1407476	exonerate:est2genome	CDS	610697	610779	.	-	0	ID=BDIVROU_0006300.t1.1.2;Parent=BDIVROU_0006300.t1.1
Contig_2_len:1407476	exonerate:est2genome	CDS	610817	610882	.	-	0	ID=BDIVROU_0006300.t1.1.3;Parent=BDIVROU_0006300.t1.1
Contig_2_len:1407476	exonerate:est2genome	CDS	610918	611026	.	-	0	ID=BDIVROU_0006300.t1.1.4;Parent=BDIVROU_0006300.t1.1
Contig_2_len:1407476	exonerate:est2genome	CDS	611071	611367	.	-	0	ID=BDIVROU_0006300.t1.1.5;Parent=BDIVROU_0006300.t1.1
Contig_2_len:1407476	exonerate:est2genome	CDS	611405	611487	.	-	0	ID=BDIVROU_0006300.t1.1.6;Parent=BDIVROU_0006300.t1.1
Contig_2_len:1407476	exonerate:est2genome	CDS	611560	611654	.	-	0	ID=BDIVROU_0006300.t1.1.7;Parent=BDIVROU_0006300.t1.1
Contig_2_len:1407476	exonerate:est2genome	CDS	611752	611844	.	-	0	ID=BDIVROU_0006300.t1.1.8;Parent=BDIVROU_0006300.t1.1
Contig_2_len:1407476	exonerate:est2genome	CDS	611880	611955	.	-	0	ID=BDIVROU_0006300.t1.1.9;Parent=BDIVROU_0006300.t1.1
Contig_2_len:1407476	exonerate:est2genome	mRNA	610551	611955	.	-	.	ID=BDIVROU_0006300.t1.1;Parent=BDIVROU_0006300.t1
Contig_2_len:1407476	exonerate:est2genome	gene	613298	615718	.	+	.	ID=BDIVROU_0050900.t1
Contig_2_len:1407476	exonerate:est2genome	CDS	613298	615718	.	+	0	ID=BDIVROU_0050900.t1.1.1;Parent=BDIVROU_0050900.t1.1
Contig_2_len:1407476	exonerate:est2genome	mRNA	613298	615718	.	+	.	ID=BDIVROU_0050900.t1.1;Parent=BDIVROU_0050900.t1
Contig_2_len:1407476	exonerate:est2genome	gene	615831	617788	.	-	.	ID=BDIVROU_0051000.t1
Contig_2_len:1407476	exonerate:est2genome	CDS	615831	617155	.	-	0	ID=BDIVROU_0051000.t1.1.1;Parent=BDIVROU_0051000.t1.1
Contig_2_len:1407476	exonerate:est2genome	CDS	617310	617542	.	-	0	ID=BDIVROU_0051000.t1.1.2;Parent=BDIVROU_0051000.t1.1
Contig_2_len:1407476	exonerate:est2genome	CDS	617694	617788	.	-	0	ID=BDIVROU_0051000.t1.1.3;Parent=BDIVROU_0051000.t1.1
Contig_2_len:1407476	exonerate:est2genome	mRNA	615831	617788	.	-	.	ID=BDIVROU_0051000.t1.1;Parent=BDIVROU_0051000.t1
Contig_2_len:1407476	exonerate:est2genome	gene	618162	618847	.	+	.	ID=BDIVROU_0051100.t1
Contig_2_len:1407476	exonerate:est2genome	CDS	618162	618235	.	+	0	ID=BDIVROU_0051100.t1.1.1;Parent=BDIVROU_0051100.t1.1
Contig_2_len:1407476	exonerate:est2genome	CDS	618511	618847	.	+	0	ID=BDIVROU_0051100.t1.1.2;Parent=BDIVROU_0051100.t1.1
Contig_2_len:1407476	exonerate:est2genome	mRNA	618162	618847	.	+	.	ID=BDIVROU_0051100.t1.1;Parent=BDIVROU_0051100.t1
Contig_2_len:1407476	exonerate:est2genome	gene	619000	619983	.	+	.	ID=BDIVROU_0051200.t1
Contig_2_len:1407476	exonerate:est2genome	CDS	619000	619983	.	+	0	ID=BDIVROU_0051200.t1.1.1;Parent=BDIVROU_0051200.t1.1
Contig_2_len:1407476	exonerate:est2genome	mRNA	619000	619983	.	+	.	ID=BDIVROU_0051200.t1.1;Parent=BDIVROU_0051200.t1
Contig_2_len:1407476	exonerate:est2genome	gene	620773	622404	.	+	.	ID=BDIVROU_0051300.t1
Contig_2_len:1407476	exonerate:est2genome	CDS	620773	620809	.	+	0	ID=BDIVROU_0051300.t1.1.1;Parent=BDIVROU_0051300.t1.1
Contig_2_len:1407476	exonerate:est2genome	CDS	620952	621019	.	+	0	ID=BDIVROU_0051300.t1.1.2;Parent=BDIVROU_0051300.t1.1
Contig_2_len:1407476	exonerate:est2genome	CDS	621931	622404	.	+	0	ID=BDIVROU_0051300.t1.1.3;Parent=BDIVROU_0051300.t1.1
Contig_2_len:1407476	exonerate:est2genome	mRNA	620773	622404	.	+	.	ID=BDIVROU_0051300.t1.1;Parent=BDIVROU_0051300.t1
Contig_2_len:1407476	exonerate:est2genome	gene	623965	624539	.	-	.	ID=BDIVROU_0051400.t1
Contig_2_len:1407476	exonerate:est2genome	CDS	623965	624166	.	-	0	ID=BDIVROU_0051400.t1.1.1;Parent=BDIVROU_0051400.t1.1
Contig_2_len:1407476	exonerate:est2genome	CDS	624352	624539	.	-	0	ID=BDIVROU_0051400.t1.1.2;Parent=BDIVROU_0051400.t1.1
Contig_2_len:1407476	exonerate:est2genome	mRNA	623965	624539	.	-	.	ID=BDIVROU_0051400.t1.1;Parent=BDIVROU_0051400.t1
Contig_2_len:1407476	exonerate:est2genome	gene	625747	628326	.	+	.	ID=BDIVROU_0051600.t1
Contig_2_len:1407476	exonerate:est2genome	CDS	625747	626908	.	+	0	ID=BDIVROU_0051600.t1.1.1;Parent=BDIVROU_0051600.t1.1
Contig_2_len:1407476	exonerate:est2genome	CDS	627353	628326	.	+	0	ID=BDIVROU_0051600.t1.1.2;Parent=BDIVROU_0051600.t1.1
Contig_2_len:1407476	exonerate:est2genome	mRNA	625747	628326	.	+	.	ID=BDIVROU_0051600.t1.1;Parent=BDIVROU_0051600.t1
Contig_2_len:1407476	exonerate:est2genome	gene	628539	629376	.	-	.	ID=BDIVROU_0051700.t1
Contig_2_len:1407476	exonerate:est2genome	CDS	628539	629246	.	-	0	ID=BDIVROU_0051700.t1.1.1;Parent=BDIVROU_0051700.t1.1
Contig_2_len:1407476	exonerate:est2genome	CDS	629338	629376	.	-	0	ID=BDIVROU_0051700.t1.1.2;Parent=BDIVROU_0051700.t1.1
Contig_2_len:1407476	exonerate:est2genome	mRNA	628539	629376	.	-	.	ID=BDIVROU_0051700.t1.1;Parent=BDIVROU_0051700.t1
Contig_2_len:1407476	exonerate:est2genome	gene	629589	631127	.	-	.	ID=BDIVROU_0051800.t1
Contig_2_len:1407476	exonerate:est2genome	CDS	629589	631127	.	-	0	ID=BDIVROU_0051800.t1.1.1;Parent=BDIVROU_0051800.t1.1
Contig_2_len:1407476	exonerate:est2genome	mRNA	629589	631127	.	-	.	ID=BDIVROU_0051800.t1.1;Parent=BDIVROU_0051800.t1
Contig_2_len:1407476	exonerate:est2genome	gene	629794	631127	.	-	.	ID=BDIVROU_0051900.t2
Contig_2_len:1407476	exonerate:est2genome	CDS	629794	629849	.	-	0	ID=BDIVROU_0051900.t2.1.1;Parent=BDIVROU_0051900.t2.1
Contig_2_len:1407476	exonerate:est2genome	CDS	629924	631127	.	-	0	ID=BDIVROU_0051900.t2.1.2;Parent=BDIVROU_0051900.t2.1
Contig_2_len:1407476	exonerate:est2genome	mRNA	629794	631127	.	-	.	ID=BDIVROU_0051900.t2.1;Parent=BDIVROU_0051900.t2
Contig_2_len:1407476	exonerate:est2genome	gene	632429	633253	.	-	.	ID=BDIVROU_0052000.t1
Contig_2_len:1407476	exonerate:est2genome	CDS	632429	633253	.	-	0	ID=BDIVROU_0052000.t1.1.1;Parent=BDIVROU_0052000.t1.1
Contig_2_len:1407476	exonerate:est2genome	mRNA	632429	633253	.	-	.	ID=BDIVROU_0052000.t1.1;Parent=BDIVROU_0052000.t1
Contig_2_len:1407476	exonerate:est2genome	gene	633561	633959	.	+	.	ID=BDIVROU_0052100.t1
Contig_2_len:1407476	exonerate:est2genome	CDS	633561	633710	.	+	0	ID=BDIVROU_0052100.t1.1.1;Parent=BDIVROU_0052100.t1.1
Contig_2_len:1407476	exonerate:est2genome	CDS	633831	633959	.	+	0	ID=BDIVROU_0052100.t1.1.2;Parent=BDIVROU_0052100.t1.1
Contig_2_len:1407476	exonerate:est2genome	mRNA	633561	633959	.	+	.	ID=BDIVROU_0052100.t1.1;Parent=BDIVROU_0052100.t1
Contig_2_len:1407476	exonerate:est2genome	gene	634305	635356	.	+	.	ID=BDIVROU_0052300.t2
Contig_2_len:1407476	exonerate:est2genome	CDS	634305	634694	.	+	0	ID=BDIVROU_0052300.t2.1.1;Parent=BDIVROU_0052300.t2.1
Contig_2_len:1407476	exonerate:est2genome	CDS	634853	635356	.	+	0	ID=BDIVROU_0052300.t2.1.2;Parent=BDIVROU_0052300.t2.1
Contig_2_len:1407476	exonerate:est2genome	mRNA	634305	635356	.	+	.	ID=BDIVROU_0052300.t2.1;Parent=BDIVROU_0052300.t2
Contig_2_len:1407476	exonerate:est2genome	gene	634922	635356	.	+	.	ID=BDIVROU_0052200.t1
Contig_2_len:1407476	exonerate:est2genome	CDS	634922	635356	.	+	0	ID=BDIVROU_0052200.t1.1.1;Parent=BDIVROU_0052200.t1.1
Contig_2_len:1407476	exonerate:est2genome	mRNA	634922	635356	.	+	.	ID=BDIVROU_0052200.t1.1;Parent=BDIVROU_0052200.t1
Contig_2_len:1407476	exonerate:est2genome	gene	635729	636805	.	-	.	ID=BDIVROU_0052400.t1
Contig_2_len:1407476	exonerate:est2genome	CDS	635729	636805	.	-	0	ID=BDIVROU_0052401.t1.2.1;Parent=BDIVROU_0052401.t1.2
Contig_2_len:1407476	exonerate:est2genome	mRNA	635729	636805	.	-	.	ID=BDIVROU_0052401.t1.2;Parent=BDIVROU_0052400.t1
Contig_2_len:1407476	exonerate:est2genome	gene	638405	639174	.	-	.	ID=BDIVROU_0052500.t1
Contig_2_len:1407476	exonerate:est2genome	CDS	638405	638421	.	-	0	ID=BDIVROU_0052500.t1.1.1;Parent=BDIVROU_0052500.t1.1
Contig_2_len:1407476	exonerate:est2genome	CDS	638520	638685	.	-	0	ID=BDIVROU_0052500.t1.1.2;Parent=BDIVROU_0052500.t1.1
Contig_2_len:1407476	exonerate:est2genome	CDS	638953	639174	.	-	0	ID=BDIVROU_0052500.t1.1.3;Parent=BDIVROU_0052500.t1.1
Contig_2_len:1407476	exonerate:est2genome	mRNA	638405	639174	.	-	.	ID=BDIVROU_0052500.t1.1;Parent=BDIVROU_0052500.t1
Contig_2_len:1407476	exonerate:est2genome	gene	639460	642747	.	-	.	ID=BDIVROU_0052600.t1
Contig_2_len:1407476	exonerate:est2genome	CDS	639460	642747	.	-	0	ID=BDIVROU_0052600.t1.1.1;Parent=BDIVROU_0052600.t1.1
Contig_2_len:1407476	exonerate:est2genome	mRNA	639460	642747	.	-	.	ID=BDIVROU_0052600.t1.1;Parent=BDIVROU_0052600.t1
Contig_2_len:1407476	exonerate:est2genome	gene	644156	646524	.	-	.	ID=BDIVROU_0052800.t3
Contig_2_len:1407476	exonerate:est2genome	CDS	644156	644280	.	-	0	ID=BDIVROU_0052800.t3.1.1;Parent=BDIVROU_0052800.t3.1
Contig_2_len:1407476	exonerate:est2genome	CDS	644349	646524	.	-	0	ID=BDIVROU_0052800.t3.1.2;Parent=BDIVROU_0052800.t3.1
Contig_2_len:1407476	exonerate:est2genome	mRNA	644156	646524	.	-	.	ID=BDIVROU_0052800.t3.1;Parent=BDIVROU_0052800.t3
Contig_2_len:1407476	exonerate:est2genome	gene	646628	647287	.	-	.	ID=BDIVROU_0052900.t1
Contig_2_len:1407476	exonerate:est2genome	CDS	646628	647287	.	-	0	ID=BDIVROU_0052900.t1.1.1;Parent=BDIVROU_0052900.t1.1
Contig_2_len:1407476	exonerate:est2genome	mRNA	646628	647287	.	-	.	ID=BDIVROU_0052900.t1.1;Parent=BDIVROU_0052900.t1
Contig_2_len:1407476	exonerate:est2genome	gene	648409	649332	.	-	.	ID=BDIVROU_0053100.t1
Contig_2_len:1407476	exonerate:est2genome	CDS	648409	648689	.	-	0	ID=BDIVROU_0053100.t1.1.1;Parent=BDIVROU_0053100.t1.1
Contig_2_len:1407476	exonerate:est2genome	CDS	648879	649074	.	-	0	ID=BDIVROU_0053100.t1.1.2;Parent=BDIVROU_0053100.t1.1
Contig_2_len:1407476	exonerate:est2genome	CDS	649285	649332	.	-	0	ID=BDIVROU_0053100.t1.1.3;Parent=BDIVROU_0053100.t1.1
Contig_2_len:1407476	exonerate:est2genome	mRNA	648409	649332	.	-	.	ID=BDIVROU_0053100.t1.1;Parent=BDIVROU_0053100.t1
Contig_2_len:1407476	exonerate:est2genome	gene	650255	651837	.	+	.	ID=BDIVROU_0053200.t1
Contig_2_len:1407476	exonerate:est2genome	CDS	650255	650932	.	+	0	ID=BDIVROU_0053200.t1.1.1;Parent=BDIVROU_0053200.t1.1
Contig_2_len:1407476	exonerate:est2genome	CDS	651095	651262	.	+	0	ID=BDIVROU_0053200.t1.1.2;Parent=BDIVROU_0053200.t1.1
Contig_2_len:1407476	exonerate:est2genome	CDS	651610	651837	.	+	0	ID=BDIVROU_0053200.t1.1.3;Parent=BDIVROU_0053200.t1.1
Contig_2_len:1407476	exonerate:est2genome	mRNA	650255	651837	.	+	.	ID=BDIVROU_0053200.t1.1;Parent=BDIVROU_0053200.t1
Contig_2_len:1407476	exonerate:est2genome	gene	652769	653686	.	-	.	ID=BDIVROU_0053300.t1
Contig_2_len:1407476	exonerate:est2genome	CDS	652769	653686	.	-	0	ID=BDIVROU_0053300.t1.1.1;Parent=BDIVROU_0053300.t1.1
Contig_2_len:1407476	exonerate:est2genome	mRNA	652769	653686	.	-	.	ID=BDIVROU_0053300.t1.1;Parent=BDIVROU_0053300.t1
Contig_2_len:1407476	exonerate:est2genome	gene	654331	656641	.	-	.	ID=BDIVROU_0053400.t1
Contig_2_len:1407476	exonerate:est2genome	CDS	654331	655817	.	-	0	ID=BDIVROU_0053400.t1.1.1;Parent=BDIVROU_0053400.t1.1
Contig_2_len:1407476	exonerate:est2genome	CDS	655975	656641	.	-	0	ID=BDIVROU_0053400.t1.1.2;Parent=BDIVROU_0053400.t1.1
Contig_2_len:1407476	exonerate:est2genome	mRNA	654331	656641	.	-	.	ID=BDIVROU_0053400.t1.1;Parent=BDIVROU_0053400.t1
Contig_2_len:1407476	exonerate:est2genome	gene	658268	658620	.	-	.	ID=BDIVROU_0053500.t1
Contig_2_len:1407476	exonerate:est2genome	CDS	658268	658339	.	-	0	ID=BDIVROU_0053500.t1.1.1;Parent=BDIVROU_0053500.t1.1
Contig_2_len:1407476	exonerate:est2genome	CDS	658438	658620	.	-	0	ID=BDIVROU_0053500.t1.1.2;Parent=BDIVROU_0053500.t1.1
Contig_2_len:1407476	exonerate:est2genome	mRNA	658268	658620	.	-	.	ID=BDIVROU_0053500.t1.1;Parent=BDIVROU_0053500.t1
Contig_2_len:1407476	exonerate:est2genome	gene	659395	659925	.	-	.	ID=BDIVROU_0053600.t1
Contig_2_len:1407476	exonerate:est2genome	CDS	659395	659925	.	-	0	ID=BDIVROU_0053600.t1.1.1;Parent=BDIVROU_0053600.t1.1
Contig_2_len:1407476	exonerate:est2genome	mRNA	659395	659925	.	-	.	ID=BDIVROU_0053600.t1.1;Parent=BDIVROU_0053600.t1
Contig_2_len:1407476	exonerate:est2genome	gene	663134	663400	.	-	.	ID=BDIVROU_0053700.t1
Contig_2_len:1407476	exonerate:est2genome	CDS	663134	663400	.	-	0	ID=BDIVROU_0053700.t1.1.1;Parent=BDIVROU_0053700.t1.1
Contig_2_len:1407476	exonerate:est2genome	mRNA	663134	663400	.	-	.	ID=BDIVROU_0053700.t1.1;Parent=BDIVROU_0053700.t1
Contig_2_len:1407476	exonerate:est2genome	gene	663435	664142	.	-	.	ID=BDIVROU_0053800.t1
Contig_2_len:1407476	exonerate:est2genome	CDS	663435	664142	.	-	0	ID=BDIVROU_0053800.t1.1.1;Parent=BDIVROU_0053800.t1.1
Contig_2_len:1407476	exonerate:est2genome	mRNA	663435	664142	.	-	.	ID=BDIVROU_0053800.t1.1;Parent=BDIVROU_0053800.t1
Contig_2_len:1407476	exonerate:est2genome	gene	664226	664993	.	-	.	ID=BDIVROU_0053900.t1
Contig_2_len:1407476	exonerate:est2genome	CDS	664226	664260	.	-	0	ID=BDIVROU_0053900.t1.1.1;Parent=BDIVROU_0053900.t1.1
Contig_2_len:1407476	exonerate:est2genome	CDS	664627	664993	.	-	0	ID=BDIVROU_0053900.t1.1.2;Parent=BDIVROU_0053900.t1.1
Contig_2_len:1407476	exonerate:est2genome	mRNA	664226	664993	.	-	.	ID=BDIVROU_0053900.t1.1;Parent=BDIVROU_0053900.t1
Contig_2_len:1407476	exonerate:est2genome	gene	665809	666337	.	-	.	ID=BDIVROU_0054000.t1
Contig_2_len:1407476	exonerate:est2genome	CDS	665809	666168	.	-	0	ID=BDIVROU_0054000.t1.1.1;Parent=BDIVROU_0054000.t1.1
Contig_2_len:1407476	exonerate:est2genome	CDS	666317	666337	.	-	0	ID=BDIVROU_0054000.t1.1.2;Parent=BDIVROU_0054000.t1.1
Contig_2_len:1407476	exonerate:est2genome	mRNA	665809	666337	.	-	.	ID=BDIVROU_0054000.t1.1;Parent=BDIVROU_0054000.t1
Contig_2_len:1407476	exonerate:est2genome	gene	667014	668345	.	-	.	ID=BDIVROU_0054300.t1
Contig_2_len:1407476	exonerate:est2genome	CDS	667014	667127	.	-	0	ID=BDIVROU_0054300.t1.1.1;Parent=BDIVROU_0054300.t1.1
Contig_2_len:1407476	exonerate:est2genome	CDS	667276	667332	.	-	0	ID=BDIVROU_0054300.t1.1.2;Parent=BDIVROU_0054300.t1.1
Contig_2_len:1407476	exonerate:est2genome	CDS	667413	668345	.	-	0	ID=BDIVROU_0054300.t1.1.3;Parent=BDIVROU_0054300.t1.1
Contig_2_len:1407476	exonerate:est2genome	mRNA	667014	668345	.	-	.	ID=BDIVROU_0054300.t1.1;Parent=BDIVROU_0054300.t1
Contig_2_len:1407476	exonerate:est2genome	gene	668746	669195	.	+	.	ID=BDIVROU_0054400.t1
Contig_2_len:1407476	exonerate:est2genome	CDS	668746	669195	.	+	0	ID=BDIVROU_0054400.t1.1.1;Parent=BDIVROU_0054400.t1.1
Contig_2_len:1407476	exonerate:est2genome	mRNA	668746	669195	.	+	.	ID=BDIVROU_0054400.t1.1;Parent=BDIVROU_0054400.t1
Contig_2_len:1407476	exonerate:est2genome	gene	669209	672802	.	+	.	ID=BDIVROU_0054500.t1
Contig_2_len:1407476	exonerate:est2genome	CDS	669209	672802	.	+	0	ID=BDIVROU_0054500.t1.1.1;Parent=BDIVROU_0054500.t1.1
Contig_2_len:1407476	exonerate:est2genome	mRNA	669209	672802	.	+	.	ID=BDIVROU_0054500.t1.1;Parent=BDIVROU_0054500.t1
Contig_2_len:1407476	exonerate:est2genome	gene	669572	672802	.	+	.	ID=BDIVROU_0054600.t2
Contig_2_len:1407476	exonerate:est2genome	CDS	669572	672802	.	+	0	ID=BDIVROU_0054600.t2.1.1;Parent=BDIVROU_0054600.t2.1
Contig_2_len:1407476	exonerate:est2genome	mRNA	669572	672802	.	+	.	ID=BDIVROU_0054600.t2.1;Parent=BDIVROU_0054600.t2
Contig_2_len:1407476	exonerate:est2genome	gene	673008	675094	.	+	.	ID=BDIVROU_0054700.t1
Contig_2_len:1407476	exonerate:est2genome	CDS	673008	673106	.	+	0	ID=BDIVROU_0054700.t1.1.1;Parent=BDIVROU_0054700.t1.1
Contig_2_len:1407476	exonerate:est2genome	CDS	673497	673534	.	+	0	ID=BDIVROU_0054700.t1.1.2;Parent=BDIVROU_0054700.t1.1
Contig_2_len:1407476	exonerate:est2genome	CDS	673747	673925	.	+	0	ID=BDIVROU_0054700.t1.1.3;Parent=BDIVROU_0054700.t1.1
Contig_2_len:1407476	exonerate:est2genome	CDS	674166	674312	.	+	0	ID=BDIVROU_0054700.t1.1.4;Parent=BDIVROU_0054700.t1.1
Contig_2_len:1407476	exonerate:est2genome	CDS	674568	674628	.	+	0	ID=BDIVROU_0054700.t1.1.5;Parent=BDIVROU_0054700.t1.1
Contig_2_len:1407476	exonerate:est2genome	CDS	674683	675094	.	+	0	ID=BDIVROU_0054700.t1.1.6;Parent=BDIVROU_0054700.t1.1
Contig_2_len:1407476	exonerate:est2genome	mRNA	673008	675094	.	+	.	ID=BDIVROU_0054700.t1.1;Parent=BDIVROU_0054700.t1
Contig_2_len:1407476	exonerate:est2genome	gene	675236	677712	.	+	.	ID=BDIVROU_0006400.t1
Contig_2_len:1407476	exonerate:est2genome	CDS	675236	675374	.	+	0	ID=BDIVROU_0006400.t1.1.1;Parent=BDIVROU_0006400.t1.1
Contig_2_len:1407476	exonerate:est2genome	CDS	675465	675537	.	+	0	ID=BDIVROU_0006400.t1.1.2;Parent=BDIVROU_0006400.t1.1
Contig_2_len:1407476	exonerate:est2genome	CDS	675574	675673	.	+	0	ID=BDIVROU_0006400.t1.1.3;Parent=BDIVROU_0006400.t1.1
Contig_2_len:1407476	exonerate:est2genome	CDS	675714	676004	.	+	0	ID=BDIVROU_0006400.t1.1.4;Parent=BDIVROU_0006400.t1.1
Contig_2_len:1407476	exonerate:est2genome	CDS	676040	676126	.	+	0	ID=BDIVROU_0006400.t1.1.5;Parent=BDIVROU_0006400.t1.1
Contig_2_len:1407476	exonerate:est2genome	CDS	676164	676308	.	+	0	ID=BDIVROU_0006400.t1.1.6;Parent=BDIVROU_0006400.t1.1
Contig_2_len:1407476	exonerate:est2genome	CDS	676500	676788	.	+	0	ID=BDIVROU_0006400.t1.1.7;Parent=BDIVROU_0006400.t1.1
Contig_2_len:1407476	exonerate:est2genome	CDS	676824	676995	.	+	0	ID=BDIVROU_0006400.t1.1.8;Parent=BDIVROU_0006400.t1.1
Contig_2_len:1407476	exonerate:est2genome	CDS	677030	677269	.	+	0	ID=BDIVROU_0006400.t1.1.9;Parent=BDIVROU_0006400.t1.1
Contig_2_len:1407476	exonerate:est2genome	CDS	677305	677487	.	+	0	ID=BDIVROU_0006400.t1.1.10;Parent=BDIVROU_0006400.t1.1
Contig_2_len:1407476	exonerate:est2genome	CDS	677524	677712	.	+	0	ID=BDIVROU_0006400.t1.1.11;Parent=BDIVROU_0006400.t1.1
Contig_2_len:1407476	exonerate:est2genome	mRNA	675236	677712	.	+	.	ID=BDIVROU_0006400.t1.1;Parent=BDIVROU_0006400.t1
Contig_2_len:1407476	exonerate:est2genome	gene	677715	678479	.	-	.	ID=BDIVROU_0054800.t1
Contig_2_len:1407476	exonerate:est2genome	CDS	677715	678479	.	-	0	ID=BDIVROU_0054800.t1.1.1;Parent=BDIVROU_0054800.t1.1
Contig_2_len:1407476	exonerate:est2genome	mRNA	677715	678479	.	-	.	ID=BDIVROU_0054800.t1.1;Parent=BDIVROU_0054800.t1
Contig_2_len:1407476	exonerate:est2genome	gene	679735	680939	.	+	.	ID=BDIVROU_0054900.t1
Contig_2_len:1407476	exonerate:est2genome	CDS	679735	680000	.	+	0	ID=BDIVROU_0054900.t1.1.1;Parent=BDIVROU_0054900.t1.1
Contig_2_len:1407476	exonerate:est2genome	CDS	680375	680939	.	+	0	ID=BDIVROU_0054900.t1.1.2;Parent=BDIVROU_0054900.t1.1
Contig_2_len:1407476	exonerate:est2genome	mRNA	679735	680939	.	+	.	ID=BDIVROU_0054900.t1.1;Parent=BDIVROU_0054900.t1
Contig_2_len:1407476	exonerate:est2genome	gene	681315	682295	.	-	.	ID=BDIVROU_0055000.t1
Contig_2_len:1407476	exonerate:est2genome	CDS	681315	682295	.	-	0	ID=BDIVROU_0055000.t1.1.1;Parent=BDIVROU_0055000.t1.1
Contig_2_len:1407476	exonerate:est2genome	mRNA	681315	682295	.	-	.	ID=BDIVROU_0055000.t1.1;Parent=BDIVROU_0055000.t1
Contig_2_len:1407476	exonerate:est2genome	gene	682519	683580	.	-	.	ID=BDIVROU_0055100.t1
Contig_2_len:1407476	exonerate:est2genome	CDS	682519	683580	.	-	0	ID=BDIVROU_0055100.t1.1.1;Parent=BDIVROU_0055100.t1.1
Contig_2_len:1407476	exonerate:est2genome	mRNA	682519	683580	.	-	.	ID=BDIVROU_0055100.t1.1;Parent=BDIVROU_0055100.t1
Contig_2_len:1407476	exonerate:est2genome	gene	683904	686140	.	+	.	ID=BDIVROU_0055200.t1
Contig_2_len:1407476	exonerate:est2genome	CDS	683904	683939	.	+	0	ID=BDIVROU_0055200.t1.1.1;Parent=BDIVROU_0055200.t1.1
Contig_2_len:1407476	exonerate:est2genome	CDS	683993	686140	.	+	0	ID=BDIVROU_0055200.t1.1.2;Parent=BDIVROU_0055200.t1.1
Contig_2_len:1407476	exonerate:est2genome	mRNA	683904	686140	.	+	.	ID=BDIVROU_0055200.t1.1;Parent=BDIVROU_0055200.t1
Contig_2_len:1407476	exonerate:est2genome	gene	686211	686593	.	+	.	ID=BDIVROU_0006500.t1
Contig_2_len:1407476	exonerate:est2genome	CDS	686211	686274	.	+	0	ID=BDIVROU_0006500.t1.1.1;Parent=BDIVROU_0006500.t1.1
Contig_2_len:1407476	exonerate:est2genome	CDS	686311	686368	.	+	0	ID=BDIVROU_0006500.t1.1.2;Parent=BDIVROU_0006500.t1.1
Contig_2_len:1407476	exonerate:est2genome	CDS	686403	686477	.	+	0	ID=BDIVROU_0006500.t1.1.3;Parent=BDIVROU_0006500.t1.1
Contig_2_len:1407476	exonerate:est2genome	CDS	686518	686593	.	+	0	ID=BDIVROU_0006500.t1.1.4;Parent=BDIVROU_0006500.t1.1
Contig_2_len:1407476	exonerate:est2genome	mRNA	686211	686593	.	+	.	ID=BDIVROU_0006500.t1.1;Parent=BDIVROU_0006500.t1
Contig_2_len:1407476	exonerate:est2genome	gene	687153	689942	.	+	.	ID=BDIVROU_0055300.t1
Contig_2_len:1407476	exonerate:est2genome	CDS	687153	689942	.	+	0	ID=BDIVROU_0055300.t1.1.1;Parent=BDIVROU_0055300.t1.1
Contig_2_len:1407476	exonerate:est2genome	mRNA	687153	689942	.	+	.	ID=BDIVROU_0055300.t1.1;Parent=BDIVROU_0055300.t1
Contig_2_len:1407476	exonerate:est2genome	gene	691410	691706	.	-	.	ID=BDIVROU_0055500.t1
Contig_2_len:1407476	exonerate:est2genome	CDS	691410	691706	.	-	0	ID=BDIVROU_0055500.t1.1.1;Parent=BDIVROU_0055500.t1.1
Contig_2_len:1407476	exonerate:est2genome	mRNA	691410	691706	.	-	.	ID=BDIVROU_0055500.t1.1;Parent=BDIVROU_0055500.t1
Contig_2_len:1407476	exonerate:est2genome	gene	691781	692029	.	-	.	ID=BDIVROU_0055600.t1
Contig_2_len:1407476	exonerate:est2genome	CDS	691781	692029	.	-	0	ID=BDIVROU_0055600.t1.1.1;Parent=BDIVROU_0055600.t1.1
Contig_2_len:1407476	exonerate:est2genome	mRNA	691781	692029	.	-	.	ID=BDIVROU_0055600.t1.1;Parent=BDIVROU_0055600.t1
Contig_2_len:1407476	exonerate:est2genome	gene	693126	694295	.	+	.	ID=BDIVROU_0055700.t1
Contig_2_len:1407476	exonerate:est2genome	CDS	693126	694295	.	+	0	ID=BDIVROU_0055700.t1.1.1;Parent=BDIVROU_0055700.t1.1
Contig_2_len:1407476	exonerate:est2genome	mRNA	693126	694295	.	+	.	ID=BDIVROU_0055700.t1.1;Parent=BDIVROU_0055700.t1
Contig_2_len:1407476	exonerate:est2genome	gene	694380	698215	.	-	.	ID=BDIVROU_0006600.t1
Contig_2_len:1407476	exonerate:est2genome	CDS	694380	694432	.	-	0	ID=BDIVROU_0006600.t1.1.1;Parent=BDIVROU_0006600.t1.1
Contig_2_len:1407476	exonerate:est2genome	CDS	694467	694632	.	-	0	ID=BDIVROU_0006600.t1.1.2;Parent=BDIVROU_0006600.t1.1
Contig_2_len:1407476	exonerate:est2genome	CDS	694669	694770	.	-	0	ID=BDIVROU_0006600.t1.1.3;Parent=BDIVROU_0006600.t1.1
Contig_2_len:1407476	exonerate:est2genome	CDS	697961	698215	.	-	0	ID=BDIVROU_0006600.t1.1.4;Parent=BDIVROU_0006600.t1.1
Contig_2_len:1407476	exonerate:est2genome	mRNA	694380	698215	.	-	.	ID=BDIVROU_0006600.t1.1;Parent=BDIVROU_0006600.t1
Contig_2_len:1407476	exonerate:est2genome	gene	698548	698905	.	+	.	ID=BDIVROU_0055800.t1
Contig_2_len:1407476	exonerate:est2genome	CDS	698548	698677	.	+	0	ID=BDIVROU_0055800.t1.1.1;Parent=BDIVROU_0055800.t1.1
Contig_2_len:1407476	exonerate:est2genome	CDS	698745	698905	.	+	0	ID=BDIVROU_0055800.t1.1.2;Parent=BDIVROU_0055800.t1.1
Contig_2_len:1407476	exonerate:est2genome	mRNA	698548	698905	.	+	.	ID=BDIVROU_0055800.t1.1;Parent=BDIVROU_0055800.t1
Contig_2_len:1407476	exonerate:est2genome	gene	703832	704695	.	-	.	ID=BDIVROU_0056000.t1
Contig_2_len:1407476	exonerate:est2genome	CDS	703832	704695	.	-	0	ID=BDIVROU_0056000.t1.1.1;Parent=BDIVROU_0056000.t1.1
Contig_2_len:1407476	exonerate:est2genome	mRNA	703832	704695	.	-	.	ID=BDIVROU_0056000.t1.1;Parent=BDIVROU_0056000.t1
Contig_2_len:1407476	exonerate:est2genome	gene	705665	705999	.	-	.	ID=BDIVROU_0448800.t1
Contig_2_len:1407476	exonerate:est2genome	CDS	705665	705793	.	-	0	ID=BDIVROU_0448800.t1.1.1;Parent=BDIVROU_0448800.t1.1
Contig_2_len:1407476	exonerate:est2genome	CDS	705832	705999	.	-	0	ID=BDIVROU_0448800.t1.1.2;Parent=BDIVROU_0448800.t1.1
Contig_2_len:1407476	exonerate:est2genome	mRNA	705665	705999	.	-	.	ID=BDIVROU_0448800.t1.1;Parent=BDIVROU_0448800.t1
Contig_2_len:1407476	exonerate:est2genome	gene	705677	705999	.	-	.	ID=BDIVROU_0469300.t1
Contig_2_len:1407476	exonerate:est2genome	CDS	705677	705793	.	-	0	ID=BDIVROU_0469300.t1.1.1;Parent=BDIVROU_0469300.t1.1
Contig_2_len:1407476	exonerate:est2genome	CDS	705877	705999	.	-	0	ID=BDIVROU_0469300.t1.1.2;Parent=BDIVROU_0469300.t1.1
Contig_2_len:1407476	exonerate:est2genome	mRNA	705677	705999	.	-	.	ID=BDIVROU_0469300.t1.1;Parent=BDIVROU_0469300.t1
Contig_2_len:1407476	exonerate:est2genome	gene	706762	708767	.	+	.	ID=BDIVROU_0056200.t1
Contig_2_len:1407476	exonerate:est2genome	CDS	706762	706828	.	+	0	ID=BDIVROU_0056200.t1.2.1;Parent=BDIVROU_0056200.t1.2
Contig_2_len:1407476	exonerate:est2genome	CDS	706912	708767	.	+	0	ID=BDIVROU_0056200.t1.2.2;Parent=BDIVROU_0056200.t1.2
Contig_2_len:1407476	exonerate:est2genome	mRNA	706762	708767	.	+	.	ID=BDIVROU_0056200.t1.2;Parent=BDIVROU_0056200.t1
Contig_2_len:1407476	exonerate:est2genome	gene	709625	710077	.	-	.	ID=BDIVROU_0055900.t1
Contig_2_len:1407476	exonerate:est2genome	CDS	709625	710077	.	-	0	ID=BDIVROU_0055900.t1.1.1;Parent=BDIVROU_0055900.t1.1
Contig_2_len:1407476	exonerate:est2genome	mRNA	709625	710077	.	-	.	ID=BDIVROU_0055900.t1.1;Parent=BDIVROU_0055900.t1
Contig_2_len:1407476	exonerate:est2genome	gene	712356	712748	.	+	.	ID=BDIVROU_0056600.t1
Contig_2_len:1407476	exonerate:est2genome	CDS	712356	712748	.	+	0	ID=BDIVROU_0056600.t1.1.1;Parent=BDIVROU_0056600.t1.1
Contig_2_len:1407476	exonerate:est2genome	mRNA	712356	712748	.	+	.	ID=BDIVROU_0056600.t1.1;Parent=BDIVROU_0056600.t1
Contig_2_len:1407476	exonerate:est2genome	gene	713184	714914	.	+	.	ID=BDIVROU_0056700.t1
Contig_2_len:1407476	exonerate:est2genome	CDS	713184	713273	.	+	0	ID=BDIVROU_0056701.t1.2.1;Parent=BDIVROU_0056701.t1.2
Contig_2_len:1407476	exonerate:est2genome	CDS	713307	714914	.	+	0	ID=BDIVROU_0056701.t1.2.2;Parent=BDIVROU_0056701.t1.2
Contig_2_len:1407476	exonerate:est2genome	mRNA	713184	714914	.	+	.	ID=BDIVROU_0056701.t1.2;Parent=BDIVROU_0056700.t1
Contig_2_len:1407476	exonerate:est2genome	gene	716954	717268	.	-	.	ID=BDIVROU_0056800.t1
Contig_2_len:1407476	exonerate:est2genome	CDS	716954	717268	.	-	0	ID=BDIVROU_0056800.t1.1.1;Parent=BDIVROU_0056800.t1.1
Contig_2_len:1407476	exonerate:est2genome	mRNA	716954	717268	.	-	.	ID=BDIVROU_0056800.t1.1;Parent=BDIVROU_0056800.t1
Contig_2_len:1407476	exonerate:est2genome	gene	717695	718978	.	-	.	ID=BDIVROU_0056900.t1
Contig_2_len:1407476	exonerate:est2genome	CDS	717695	718978	.	-	0	ID=BDIVROU_0056900.t1.1.1;Parent=BDIVROU_0056900.t1.1
Contig_2_len:1407476	exonerate:est2genome	mRNA	717695	718978	.	-	.	ID=BDIVROU_0056900.t1.1;Parent=BDIVROU_0056900.t1
Contig_2_len:1407476	exonerate:est2genome	gene	719111	720505	.	-	.	ID=BDIVROU_0057000.t1
Contig_2_len:1407476	exonerate:est2genome	CDS	719111	720505	.	-	0	ID=BDIVROU_0057000.t1.1.1;Parent=BDIVROU_0057000.t1.1
Contig_2_len:1407476	exonerate:est2genome	mRNA	719111	720505	.	-	.	ID=BDIVROU_0057000.t1.1;Parent=BDIVROU_0057000.t1
Contig_2_len:1407476	exonerate:est2genome	gene	720578	721716	.	-	.	ID=BDIVROU_0057100.t1
Contig_2_len:1407476	exonerate:est2genome	CDS	720578	721345	.	-	0	ID=BDIVROU_0057100.t1.1.1;Parent=BDIVROU_0057100.t1.1
Contig_2_len:1407476	exonerate:est2genome	CDS	721459	721716	.	-	0	ID=BDIVROU_0057100.t1.1.2;Parent=BDIVROU_0057100.t1.1
Contig_2_len:1407476	exonerate:est2genome	mRNA	720578	721716	.	-	.	ID=BDIVROU_0057100.t1.1;Parent=BDIVROU_0057100.t1
Contig_2_len:1407476	exonerate:est2genome	gene	722093	722472	.	-	.	ID=BDIVROU_0057200.t1
Contig_2_len:1407476	exonerate:est2genome	CDS	722093	722210	.	-	0	ID=BDIVROU_0057200.t1.1.1;Parent=BDIVROU_0057200.t1.1
Contig_2_len:1407476	exonerate:est2genome	CDS	722303	722472	.	-	0	ID=BDIVROU_0057200.t1.1.2;Parent=BDIVROU_0057200.t1.1
Contig_2_len:1407476	exonerate:est2genome	mRNA	722093	722472	.	-	.	ID=BDIVROU_0057200.t1.1;Parent=BDIVROU_0057200.t1
Contig_2_len:1407476	exonerate:est2genome	gene	723090	723721	.	+	.	ID=BDIVROU_0057300.t1
Contig_2_len:1407476	exonerate:est2genome	CDS	723090	723410	.	+	0	ID=BDIVROU_0057300.t1.1.1;Parent=BDIVROU_0057300.t1.1
Contig_2_len:1407476	exonerate:est2genome	CDS	723539	723721	.	+	0	ID=BDIVROU_0057300.t1.1.2;Parent=BDIVROU_0057300.t1.1
Contig_2_len:1407476	exonerate:est2genome	mRNA	723090	723721	.	+	.	ID=BDIVROU_0057300.t1.1;Parent=BDIVROU_0057300.t1
Contig_2_len:1407476	exonerate:est2genome	gene	724247	725347	.	+	.	ID=BDIVROU_0057400.t1
Contig_2_len:1407476	exonerate:est2genome	CDS	724247	725347	.	+	0	ID=BDIVROU_0057400.t1.1.1;Parent=BDIVROU_0057400.t1.1
Contig_2_len:1407476	exonerate:est2genome	mRNA	724247	725347	.	+	.	ID=BDIVROU_0057400.t1.1;Parent=BDIVROU_0057400.t1
Contig_2_len:1407476	exonerate:est2genome	gene	725359	725803	.	-	.	ID=BDIVROU_0057500.t1
Contig_2_len:1407476	exonerate:est2genome	CDS	725359	725429	.	-	0	ID=BDIVROU_0057500.t1.1.1;Parent=BDIVROU_0057500.t1.1
Contig_2_len:1407476	exonerate:est2genome	CDS	725498	725606	.	-	0	ID=BDIVROU_0057500.t1.1.2;Parent=BDIVROU_0057500.t1.1
Contig_2_len:1407476	exonerate:est2genome	CDS	725684	725803	.	-	0	ID=BDIVROU_0057500.t1.1.3;Parent=BDIVROU_0057500.t1.1
Contig_2_len:1407476	exonerate:est2genome	mRNA	725359	725803	.	-	.	ID=BDIVROU_0057500.t1.1;Parent=BDIVROU_0057500.t1
Contig_2_len:1407476	exonerate:est2genome	gene	726443	727852	.	-	.	ID=BDIVROU_0057700.t1
Contig_2_len:1407476	exonerate:est2genome	CDS	726443	727852	.	-	0	ID=BDIVROU_0057700.t1.1.1;Parent=BDIVROU_0057700.t1.1
Contig_2_len:1407476	exonerate:est2genome	mRNA	726443	727852	.	-	.	ID=BDIVROU_0057700.t1.1;Parent=BDIVROU_0057700.t1
Contig_2_len:1407476	exonerate:est2genome	gene	730351	730719	.	-	.	ID=BDIVROU_0057800.t1
Contig_2_len:1407476	exonerate:est2genome	CDS	730351	730719	.	-	0	ID=BDIVROU_0057800.t1.1.1;Parent=BDIVROU_0057800.t1.1
Contig_2_len:1407476	exonerate:est2genome	mRNA	730351	730719	.	-	.	ID=BDIVROU_0057800.t1.1;Parent=BDIVROU_0057800.t1
Contig_2_len:1407476	exonerate:est2genome	gene	730948	731568	.	-	.	ID=BDIVROU_0057900.t1
Contig_2_len:1407476	exonerate:est2genome	CDS	730948	731568	.	-	0	ID=BDIVROU_0057900.t1.1.1;Parent=BDIVROU_0057900.t1.1
Contig_2_len:1407476	exonerate:est2genome	mRNA	730948	731568	.	-	.	ID=BDIVROU_0057900.t1.1;Parent=BDIVROU_0057900.t1
Contig_2_len:1407476	exonerate:est2genome	gene	731937	732534	.	+	.	ID=BDIVROU_0058000.t1
Contig_2_len:1407476	exonerate:est2genome	CDS	731937	732107	.	+	0	ID=BDIVROU_0058000.t1.1.1;Parent=BDIVROU_0058000.t1.1
Contig_2_len:1407476	exonerate:est2genome	CDS	732487	732534	.	+	0	ID=BDIVROU_0058000.t1.1.2;Parent=BDIVROU_0058000.t1.1
Contig_2_len:1407476	exonerate:est2genome	mRNA	731937	732534	.	+	.	ID=BDIVROU_0058000.t1.1;Parent=BDIVROU_0058000.t1
Contig_2_len:1407476	exonerate:est2genome	gene	733514	734818	.	+	.	ID=BDIVROU_0058100.t1
Contig_2_len:1407476	exonerate:est2genome	CDS	733514	734012	.	+	0	ID=BDIVROU_0058100.t1.1.1;Parent=BDIVROU_0058100.t1.1
Contig_2_len:1407476	exonerate:est2genome	CDS	734096	734673	.	+	0	ID=BDIVROU_0058100.t1.1.2;Parent=BDIVROU_0058100.t1.1
Contig_2_len:1407476	exonerate:est2genome	CDS	734777	734818	.	+	0	ID=BDIVROU_0058100.t1.1.3;Parent=BDIVROU_0058100.t1.1
Contig_2_len:1407476	exonerate:est2genome	mRNA	733514	734818	.	+	.	ID=BDIVROU_0058100.t1.1;Parent=BDIVROU_0058100.t1
Contig_2_len:1407476	exonerate:est2genome	gene	734835	738509	.	-	.	ID=BDIVROU_0058200.t1
Contig_2_len:1407476	exonerate:est2genome	CDS	734835	738509	.	-	0	ID=BDIVROU_0058200.t1.1.1;Parent=BDIVROU_0058200.t1.1
Contig_2_len:1407476	exonerate:est2genome	mRNA	734835	738509	.	-	.	ID=BDIVROU_0058200.t1.1;Parent=BDIVROU_0058200.t1
Contig_2_len:1407476	exonerate:est2genome	gene	739415	739789	.	+	.	ID=BDIVROU_0058500.t1
Contig_2_len:1407476	exonerate:est2genome	CDS	739415	739789	.	+	0	ID=BDIVROU_0058500.t1.1.1;Parent=BDIVROU_0058500.t1.1
Contig_2_len:1407476	exonerate:est2genome	mRNA	739415	739789	.	+	.	ID=BDIVROU_0058500.t1.1;Parent=BDIVROU_0058500.t1
Contig_2_len:1407476	exonerate:est2genome	gene	740273	740890	.	+	.	ID=BDIVROU_0058600.t1
Contig_2_len:1407476	exonerate:est2genome	CDS	740273	740890	.	+	0	ID=BDIVROU_0058600.t1.1.1;Parent=BDIVROU_0058600.t1.1
Contig_2_len:1407476	exonerate:est2genome	mRNA	740273	740890	.	+	.	ID=BDIVROU_0058600.t1.1;Parent=BDIVROU_0058600.t1
Contig_2_len:1407476	exonerate:est2genome	gene	742357	742974	.	+	.	ID=BDIVROU_0058700.t1
Contig_2_len:1407476	exonerate:est2genome	CDS	742357	742974	.	+	0	ID=BDIVROU_0058700.t1.1.1;Parent=BDIVROU_0058700.t1.1
Contig_2_len:1407476	exonerate:est2genome	mRNA	742357	742974	.	+	.	ID=BDIVROU_0058700.t1.1;Parent=BDIVROU_0058700.t1
Contig_2_len:1407476	exonerate:est2genome	gene	744642	745532	.	+	.	ID=BDIVROU_0058800.t1
Contig_2_len:1407476	exonerate:est2genome	CDS	744642	745532	.	+	0	ID=BDIVROU_0058800.t1.1.1;Parent=BDIVROU_0058800.t1.1
Contig_2_len:1407476	exonerate:est2genome	mRNA	744642	745532	.	+	.	ID=BDIVROU_0058800.t1.1;Parent=BDIVROU_0058800.t1
Contig_2_len:1407476	exonerate:est2genome	gene	746168	747019	.	+	.	ID=BDIVROU_0059000.t1
Contig_2_len:1407476	exonerate:est2genome	CDS	746168	747019	.	+	0	ID=BDIVROU_0059000.t1.1.1;Parent=BDIVROU_0059000.t1.1
Contig_2_len:1407476	exonerate:est2genome	mRNA	746168	747019	.	+	.	ID=BDIVROU_0059000.t1.1;Parent=BDIVROU_0059000.t1
Contig_2_len:1407476	exonerate:est2genome	gene	747680	749595	.	+	.	ID=BDIVROU_0059100.t1
Contig_2_len:1407476	exonerate:est2genome	CDS	747680	748254	.	+	0	ID=BDIVROU_0059100.t1.1.1;Parent=BDIVROU_0059100.t1.1
Contig_2_len:1407476	exonerate:est2genome	CDS	749178	749595	.	+	0	ID=BDIVROU_0059100.t1.1.2;Parent=BDIVROU_0059100.t1.1
Contig_2_len:1407476	exonerate:est2genome	mRNA	747680	749595	.	+	.	ID=BDIVROU_0059100.t1.1;Parent=BDIVROU_0059100.t1
Contig_2_len:1407476	exonerate:est2genome	gene	749167	749595	.	+	.	ID=BDIVROU_0059200.t2
Contig_2_len:1407476	exonerate:est2genome	CDS	749167	749595	.	+	0	ID=BDIVROU_0059200.t2.1.1;Parent=BDIVROU_0059200.t2.1
Contig_2_len:1407476	exonerate:est2genome	mRNA	749167	749595	.	+	.	ID=BDIVROU_0059200.t2.1;Parent=BDIVROU_0059200.t2
Contig_2_len:1407476	exonerate:est2genome	gene	750187	750918	.	-	.	ID=BDIVROU_0059300.t1
Contig_2_len:1407476	exonerate:est2genome	CDS	750187	750918	.	-	0	ID=BDIVROU_0059300.t1.1.1;Parent=BDIVROU_0059300.t1.1
Contig_2_len:1407476	exonerate:est2genome	mRNA	750187	750918	.	-	.	ID=BDIVROU_0059300.t1.1;Parent=BDIVROU_0059300.t1
Contig_2_len:1407476	exonerate:est2genome	gene	751688	752488	.	+	.	ID=BDIVROU_0059500.t1
Contig_2_len:1407476	exonerate:est2genome	CDS	751688	752488	.	+	0	ID=BDIVROU_0059500.t1.1.1;Parent=BDIVROU_0059500.t1.1
Contig_2_len:1407476	exonerate:est2genome	mRNA	751688	752488	.	+	.	ID=BDIVROU_0059500.t1.1;Parent=BDIVROU_0059500.t1
Contig_2_len:1407476	exonerate:est2genome	gene	753738	754433	.	-	.	ID=BDIVROU_0059600.t1
Contig_2_len:1407476	exonerate:est2genome	CDS	753738	754433	.	-	0	ID=BDIVROU_0059600.t1.1.1;Parent=BDIVROU_0059600.t1.1
Contig_2_len:1407476	exonerate:est2genome	mRNA	753738	754433	.	-	.	ID=BDIVROU_0059600.t1.1;Parent=BDIVROU_0059600.t1
Contig_2_len:1407476	exonerate:est2genome	gene	755362	757978	.	+	.	ID=BDIVROU_0059700.t1
Contig_2_len:1407476	exonerate:est2genome	CDS	755362	756491	.	+	0	ID=BDIVROU_0059700.t1.1.1;Parent=BDIVROU_0059700.t1.1
Contig_2_len:1407476	exonerate:est2genome	CDS	756862	756889	.	+	0	ID=BDIVROU_0059700.t1.1.2;Parent=BDIVROU_0059700.t1.1
Contig_2_len:1407476	exonerate:est2genome	CDS	756953	757978	.	+	0	ID=BDIVROU_0059700.t1.1.3;Parent=BDIVROU_0059700.t1.1
Contig_2_len:1407476	exonerate:est2genome	mRNA	755362	757978	.	+	.	ID=BDIVROU_0059700.t1.1;Parent=BDIVROU_0059700.t1
Contig_2_len:1407476	exonerate:est2genome	gene	758356	759963	.	-	.	ID=BDIVROU_0059800.t1
Contig_2_len:1407476	exonerate:est2genome	CDS	758356	759963	.	-	0	ID=BDIVROU_0059800.t1.1.1;Parent=BDIVROU_0059800.t1.1
Contig_2_len:1407476	exonerate:est2genome	mRNA	758356	759963	.	-	.	ID=BDIVROU_0059800.t1.1;Parent=BDIVROU_0059800.t1
Contig_2_len:1407476	exonerate:est2genome	gene	760083	761719	.	-	.	ID=BDIVROU_0059900.t1
Contig_2_len:1407476	exonerate:est2genome	CDS	760083	761266	.	-	0	ID=BDIVROU_0059900.t1.1.1;Parent=BDIVROU_0059900.t1.1
Contig_2_len:1407476	exonerate:est2genome	CDS	761518	761613	.	-	0	ID=BDIVROU_0059900.t1.1.2;Parent=BDIVROU_0059900.t1.1
Contig_2_len:1407476	exonerate:est2genome	CDS	761686	761719	.	-	0	ID=BDIVROU_0059900.t1.1.3;Parent=BDIVROU_0059900.t1.1
Contig_2_len:1407476	exonerate:est2genome	mRNA	760083	761719	.	-	.	ID=BDIVROU_0059900.t1.1;Parent=BDIVROU_0059900.t1
Contig_2_len:1407476	exonerate:est2genome	gene	762184	763008	.	+	.	ID=BDIVROU_0060000.t1
Contig_2_len:1407476	exonerate:est2genome	CDS	762184	763008	.	+	0	ID=BDIVROU_0060000.t1.1.1;Parent=BDIVROU_0060000.t1.1
Contig_2_len:1407476	exonerate:est2genome	mRNA	762184	763008	.	+	.	ID=BDIVROU_0060000.t1.1;Parent=BDIVROU_0060000.t1
Contig_2_len:1407476	exonerate:est2genome	gene	763162	763653	.	-	.	ID=BDIVROU_0060100.t1
Contig_2_len:1407476	exonerate:est2genome	CDS	763162	763653	.	-	0	ID=BDIVROU_0060100.t1.1.1;Parent=BDIVROU_0060100.t1.1
Contig_2_len:1407476	exonerate:est2genome	mRNA	763162	763653	.	-	.	ID=BDIVROU_0060100.t1.1;Parent=BDIVROU_0060100.t1
Contig_2_len:1407476	exonerate:est2genome	gene	764904	769778	.	+	.	ID=BDIVROU_0060300.t1
Contig_2_len:1407476	exonerate:est2genome	CDS	764904	769778	.	+	0	ID=BDIVROU_0060300.t1.1.1;Parent=BDIVROU_0060300.t1.1
Contig_2_len:1407476	exonerate:est2genome	mRNA	764904	769778	.	+	.	ID=BDIVROU_0060300.t1.1;Parent=BDIVROU_0060300.t1
Contig_2_len:1407476	exonerate:est2genome	gene	769898	770902	.	-	.	ID=BDIVROU_0060400.t1
Contig_2_len:1407476	exonerate:est2genome	CDS	769898	770902	.	-	0	ID=BDIVROU_0060400.t1.1.1;Parent=BDIVROU_0060400.t1.1
Contig_2_len:1407476	exonerate:est2genome	mRNA	769898	770902	.	-	.	ID=BDIVROU_0060400.t1.1;Parent=BDIVROU_0060400.t1
Contig_2_len:1407476	exonerate:est2genome	gene	771632	772389	.	+	.	ID=BDIVROU_0060500.t1
Contig_2_len:1407476	exonerate:est2genome	CDS	771632	771848	.	+	0	ID=BDIVROU_0060500.t1.1.1;Parent=BDIVROU_0060500.t1.1
Contig_2_len:1407476	exonerate:est2genome	CDS	771905	772389	.	+	0	ID=BDIVROU_0060500.t1.1.2;Parent=BDIVROU_0060500.t1.1
Contig_2_len:1407476	exonerate:est2genome	mRNA	771632	772389	.	+	.	ID=BDIVROU_0060500.t1.1;Parent=BDIVROU_0060500.t1
Contig_2_len:1407476	exonerate:est2genome	gene	772745	774103	.	-	.	ID=BDIVROU_0060600.t1
Contig_2_len:1407476	exonerate:est2genome	CDS	772745	774103	.	-	0	ID=BDIVROU_0060600.t1.1.1;Parent=BDIVROU_0060600.t1.1
Contig_2_len:1407476	exonerate:est2genome	mRNA	772745	774103	.	-	.	ID=BDIVROU_0060600.t1.1;Parent=BDIVROU_0060600.t1
Contig_2_len:1407476	exonerate:est2genome	gene	774678	778728	.	+	.	ID=BDIVROU_0060700.t1
Contig_2_len:1407476	exonerate:est2genome	CDS	774678	776272	.	+	0	ID=BDIVROU_0060700.t1.1.1;Parent=BDIVROU_0060700.t1.1
Contig_2_len:1407476	exonerate:est2genome	CDS	777117	778728	.	+	0	ID=BDIVROU_0060700.t1.1.2;Parent=BDIVROU_0060700.t1.1
Contig_2_len:1407476	exonerate:est2genome	mRNA	774678	778728	.	+	.	ID=BDIVROU_0060700.t1.1;Parent=BDIVROU_0060700.t1
Contig_2_len:1407476	exonerate:est2genome	gene	779391	780803	.	-	.	ID=BDIVROU_0060800.t1
Contig_2_len:1407476	exonerate:est2genome	CDS	779391	780803	.	-	0	ID=BDIVROU_0060800.t1.1.1;Parent=BDIVROU_0060800.t1.1
Contig_2_len:1407476	exonerate:est2genome	mRNA	779391	780803	.	-	.	ID=BDIVROU_0060800.t1.1;Parent=BDIVROU_0060800.t1
Contig_2_len:1407476	exonerate:est2genome	gene	781835	782199	.	+	.	ID=BDIVROU_0006700.t1
Contig_2_len:1407476	exonerate:est2genome	CDS	781835	781930	.	+	0	ID=BDIVROU_0006700.t1.1.1;Parent=BDIVROU_0006700.t1.1
Contig_2_len:1407476	exonerate:est2genome	CDS	781966	782199	.	+	0	ID=BDIVROU_0006700.t1.1.2;Parent=BDIVROU_0006700.t1.1
Contig_2_len:1407476	exonerate:est2genome	mRNA	781835	782199	.	+	.	ID=BDIVROU_0006700.t1.1;Parent=BDIVROU_0006700.t1
Contig_2_len:1407476	exonerate:est2genome	gene	783063	786032	.	+	.	ID=BDIVROU_0060900.t1
Contig_2_len:1407476	exonerate:est2genome	CDS	783063	786032	.	+	0	ID=BDIVROU_0060900.t1.1.1;Parent=BDIVROU_0060900.t1.1
Contig_2_len:1407476	exonerate:est2genome	mRNA	783063	786032	.	+	.	ID=BDIVROU_0060900.t1.1;Parent=BDIVROU_0060900.t1
Contig_2_len:1407476	exonerate:est2genome	gene	786159	787243	.	+	.	ID=BDIVROU_0061000.t1
Contig_2_len:1407476	exonerate:est2genome	CDS	786159	786287	.	+	0	ID=BDIVROU_0061000.t1.1.1;Parent=BDIVROU_0061000.t1.1
Contig_2_len:1407476	exonerate:est2genome	CDS	786614	787243	.	+	0	ID=BDIVROU_0061000.t1.1.2;Parent=BDIVROU_0061000.t1.1
Contig_2_len:1407476	exonerate:est2genome	mRNA	786159	787243	.	+	.	ID=BDIVROU_0061000.t1.1;Parent=BDIVROU_0061000.t1
Contig_2_len:1407476	exonerate:est2genome	gene	787266	787664	.	+	.	ID=BDIVROU_0061100.t1
Contig_2_len:1407476	exonerate:est2genome	CDS	787266	787664	.	+	0	ID=BDIVROU_0061100.t1.1.1;Parent=BDIVROU_0061100.t1.1
Contig_2_len:1407476	exonerate:est2genome	mRNA	787266	787664	.	+	.	ID=BDIVROU_0061100.t1.1;Parent=BDIVROU_0061100.t1
Contig_2_len:1407476	exonerate:est2genome	gene	787872	789312	.	-	.	ID=BDIVROU_0061200.t1
Contig_2_len:1407476	exonerate:est2genome	CDS	787872	788292	.	-	0	ID=BDIVROU_0061200.t1.1.1;Parent=BDIVROU_0061200.t1.1
Contig_2_len:1407476	exonerate:est2genome	CDS	788502	788911	.	-	0	ID=BDIVROU_0061200.t1.1.2;Parent=BDIVROU_0061200.t1.1
Contig_2_len:1407476	exonerate:est2genome	CDS	789199	789312	.	-	0	ID=BDIVROU_0061200.t1.1.3;Parent=BDIVROU_0061200.t1.1
Contig_2_len:1407476	exonerate:est2genome	mRNA	787872	789312	.	-	.	ID=BDIVROU_0061200.t1.1;Parent=BDIVROU_0061200.t1
Contig_2_len:1407476	exonerate:est2genome	gene	789449	791023	.	+	.	ID=BDIVROU_0061400.t1
Contig_2_len:1407476	exonerate:est2genome	CDS	789449	791023	.	+	0	ID=BDIVROU_0061400.t1.1.1;Parent=BDIVROU_0061400.t1.1
Contig_2_len:1407476	exonerate:est2genome	mRNA	789449	791023	.	+	.	ID=BDIVROU_0061400.t1.1;Parent=BDIVROU_0061400.t1
Contig_2_len:1407476	exonerate:est2genome	gene	792040	795395	.	+	.	ID=BDIVROU_0061500.t1
Contig_2_len:1407476	exonerate:est2genome	CDS	792040	792579	.	+	0	ID=BDIVROU_0061500.t1.1.1;Parent=BDIVROU_0061500.t1.1
Contig_2_len:1407476	exonerate:est2genome	CDS	792636	795395	.	+	0	ID=BDIVROU_0061500.t1.1.2;Parent=BDIVROU_0061500.t1.1
Contig_2_len:1407476	exonerate:est2genome	mRNA	792040	795395	.	+	.	ID=BDIVROU_0061500.t1.1;Parent=BDIVROU_0061500.t1
Contig_2_len:1407476	exonerate:est2genome	gene	795674	797377	.	-	.	ID=BDIVROU_0061600.t1
Contig_2_len:1407476	exonerate:est2genome	CDS	795674	797377	.	-	0	ID=BDIVROU_0061600.t1.1.1;Parent=BDIVROU_0061600.t1.1
Contig_2_len:1407476	exonerate:est2genome	mRNA	795674	797377	.	-	.	ID=BDIVROU_0061600.t1.1;Parent=BDIVROU_0061600.t1
Contig_2_len:1407476	exonerate:est2genome	gene	797436	799219	.	-	.	ID=BDIVROU_0061700.t1
Contig_2_len:1407476	exonerate:est2genome	CDS	797436	798640	.	-	0	ID=BDIVROU_0061700.t1.1.1;Parent=BDIVROU_0061700.t1.1
Contig_2_len:1407476	exonerate:est2genome	CDS	798745	799219	.	-	0	ID=BDIVROU_0061700.t1.1.2;Parent=BDIVROU_0061700.t1.1
Contig_2_len:1407476	exonerate:est2genome	mRNA	797436	799219	.	-	.	ID=BDIVROU_0061700.t1.1;Parent=BDIVROU_0061700.t1
Contig_2_len:1407476	exonerate:est2genome	gene	799581	802334	.	-	.	ID=BDIVROU_0061800.t1
Contig_2_len:1407476	exonerate:est2genome	CDS	799581	802334	.	-	0	ID=BDIVROU_0061800.t1.1.1;Parent=BDIVROU_0061800.t1.1
Contig_2_len:1407476	exonerate:est2genome	mRNA	799581	802334	.	-	.	ID=BDIVROU_0061800.t1.1;Parent=BDIVROU_0061800.t1
Contig_2_len:1407476	exonerate:est2genome	gene	803084	803734	.	+	.	ID=BDIVROU_0061900.t1
Contig_2_len:1407476	exonerate:est2genome	CDS	803084	803171	.	+	0	ID=BDIVROU_0061900.t1.1.1;Parent=BDIVROU_0061900.t1.1
Contig_2_len:1407476	exonerate:est2genome	CDS	803433	803734	.	+	0	ID=BDIVROU_0061900.t1.1.2;Parent=BDIVROU_0061900.t1.1
Contig_2_len:1407476	exonerate:est2genome	mRNA	803084	803734	.	+	.	ID=BDIVROU_0061900.t1.1;Parent=BDIVROU_0061900.t1
Contig_2_len:1407476	exonerate:est2genome	gene	804551	805588	.	-	.	ID=BDIVROU_0062000.t1
Contig_2_len:1407476	exonerate:est2genome	CDS	804551	805588	.	-	0	ID=BDIVROU_0062000.t1.1.1;Parent=BDIVROU_0062000.t1.1
Contig_2_len:1407476	exonerate:est2genome	mRNA	804551	805588	.	-	.	ID=BDIVROU_0062000.t1.1;Parent=BDIVROU_0062000.t1
Contig_2_len:1407476	exonerate:est2genome	gene	806337	807257	.	-	.	ID=BDIVROU_0062100.t1
Contig_2_len:1407476	exonerate:est2genome	CDS	806337	807257	.	-	0	ID=BDIVROU_0062100.t1.1.1;Parent=BDIVROU_0062100.t1.1
Contig_2_len:1407476	exonerate:est2genome	mRNA	806337	807257	.	-	.	ID=BDIVROU_0062100.t1.1;Parent=BDIVROU_0062100.t1
Contig_2_len:1407476	exonerate:est2genome	gene	807811	810999	.	+	.	ID=BDIVROU_0062200.t1
Contig_2_len:1407476	exonerate:est2genome	CDS	807811	810999	.	+	0	ID=BDIVROU_0062200.t1.1.1;Parent=BDIVROU_0062200.t1.1
Contig_2_len:1407476	exonerate:est2genome	mRNA	807811	810999	.	+	.	ID=BDIVROU_0062200.t1.1;Parent=BDIVROU_0062200.t1
Contig_2_len:1407476	exonerate:est2genome	gene	811156	811548	.	+	.	ID=BDIVROU_0062300.t1
Contig_2_len:1407476	exonerate:est2genome	CDS	811156	811548	.	+	0	ID=BDIVROU_0062300.t1.1.1;Parent=BDIVROU_0062300.t1.1
Contig_2_len:1407476	exonerate:est2genome	mRNA	811156	811548	.	+	.	ID=BDIVROU_0062300.t1.1;Parent=BDIVROU_0062300.t1
Contig_2_len:1407476	exonerate:est2genome	gene	811832	816616	.	+	.	ID=BDIVROU_0062500.t1
Contig_2_len:1407476	exonerate:est2genome	CDS	811832	816616	.	+	0	ID=BDIVROU_0062500.t1.1.1;Parent=BDIVROU_0062500.t1.1
Contig_2_len:1407476	exonerate:est2genome	mRNA	811832	816616	.	+	.	ID=BDIVROU_0062500.t1.1;Parent=BDIVROU_0062500.t1
Contig_2_len:1407476	exonerate:est2genome	gene	816877	817462	.	+	.	ID=BDIVROU_0062600.t1
Contig_2_len:1407476	exonerate:est2genome	CDS	816877	817041	.	+	0	ID=BDIVROU_0062600.t1.1.1;Parent=BDIVROU_0062600.t1.1
Contig_2_len:1407476	exonerate:est2genome	CDS	817226	817462	.	+	0	ID=BDIVROU_0062600.t1.1.2;Parent=BDIVROU_0062600.t1.1
Contig_2_len:1407476	exonerate:est2genome	mRNA	816877	817462	.	+	.	ID=BDIVROU_0062600.t1.1;Parent=BDIVROU_0062600.t1
Contig_2_len:1407476	exonerate:est2genome	gene	817598	819310	.	-	.	ID=BDIVROU_0062700.t1
Contig_2_len:1407476	exonerate:est2genome	CDS	817598	819310	.	-	0	ID=BDIVROU_0062700.t1.1.1;Parent=BDIVROU_0062700.t1.1
Contig_2_len:1407476	exonerate:est2genome	mRNA	817598	819310	.	-	.	ID=BDIVROU_0062700.t1.1;Parent=BDIVROU_0062700.t1
Contig_2_len:1407476	exonerate:est2genome	gene	820099	821862	.	+	.	ID=BDIVROU_0062800.t1
Contig_2_len:1407476	exonerate:est2genome	CDS	820099	821862	.	+	0	ID=BDIVROU_0062800.t1.1.1;Parent=BDIVROU_0062800.t1.1
Contig_2_len:1407476	exonerate:est2genome	mRNA	820099	821862	.	+	.	ID=BDIVROU_0062800.t1.1;Parent=BDIVROU_0062800.t1
Contig_2_len:1407476	exonerate:est2genome	gene	822219	822651	.	-	.	ID=BDIVROU_0062900.t1
Contig_2_len:1407476	exonerate:est2genome	CDS	822219	822336	.	-	0	ID=BDIVROU_0062900.t1.1.1;Parent=BDIVROU_0062900.t1.1
Contig_2_len:1407476	exonerate:est2genome	CDS	822440	822651	.	-	0	ID=BDIVROU_0062900.t1.1.2;Parent=BDIVROU_0062900.t1.1
Contig_2_len:1407476	exonerate:est2genome	mRNA	822219	822651	.	-	.	ID=BDIVROU_0062900.t1.1;Parent=BDIVROU_0062900.t1
Contig_2_len:1407476	exonerate:est2genome	gene	823720	887913	.	+	.	ID=BDIVROU_0457400.t1
Contig_2_len:1407476	exonerate:est2genome	CDS	823720	823872	.	+	0	ID=BDIVROU_0457400.t1.1.1;Parent=BDIVROU_0457400.t1.1
Contig_2_len:1407476	exonerate:est2genome	CDS	887839	887913	.	+	0	ID=BDIVROU_0457400.t1.1.2;Parent=BDIVROU_0457400.t1.1
Contig_2_len:1407476	exonerate:est2genome	mRNA	823720	887913	.	+	.	ID=BDIVROU_0457400.t1.1;Parent=BDIVROU_0457400.t1
Contig_2_len:1407476	exonerate:est2genome	gene	823923	824207	.	+	.	ID=BDIVROU_0063000.t1
Contig_2_len:1407476	exonerate:est2genome	CDS	823923	824207	.	+	0	ID=BDIVROU_0063000.t1.1.1;Parent=BDIVROU_0063000.t1.1
Contig_2_len:1407476	exonerate:est2genome	mRNA	823923	824207	.	+	.	ID=BDIVROU_0063000.t1.1;Parent=BDIVROU_0063000.t1
Contig_2_len:1407476	exonerate:est2genome	gene	824793	825566	.	-	.	ID=BDIVROU_0063100.t1
Contig_2_len:1407476	exonerate:est2genome	CDS	824793	825566	.	-	0	ID=BDIVROU_0063100.t1.1.1;Parent=BDIVROU_0063100.t1.1
Contig_2_len:1407476	exonerate:est2genome	mRNA	824793	825566	.	-	.	ID=BDIVROU_0063100.t1.1;Parent=BDIVROU_0063100.t1
Contig_2_len:1407476	exonerate:est2genome	gene	826170	826637	.	+	.	ID=BDIVROU_0063200.t1
Contig_2_len:1407476	exonerate:est2genome	CDS	826170	826637	.	+	0	ID=BDIVROU_0063200.t1.1.1;Parent=BDIVROU_0063200.t1.1
Contig_2_len:1407476	exonerate:est2genome	mRNA	826170	826637	.	+	.	ID=BDIVROU_0063200.t1.1;Parent=BDIVROU_0063200.t1
Contig_2_len:1407476	exonerate:est2genome	gene	826684	827715	.	+	.	ID=BDIVROU_0063400.t2
Contig_2_len:1407476	exonerate:est2genome	CDS	826684	827715	.	+	0	ID=BDIVROU_0063400.t2.1.1;Parent=BDIVROU_0063400.t2.1
Contig_2_len:1407476	exonerate:est2genome	mRNA	826684	827715	.	+	.	ID=BDIVROU_0063400.t2.1;Parent=BDIVROU_0063400.t2
Contig_2_len:1407476	exonerate:est2genome	gene	827017	827715	.	+	.	ID=BDIVROU_0063300.t1
Contig_2_len:1407476	exonerate:est2genome	CDS	827017	827715	.	+	0	ID=BDIVROU_0063300.t1.1.1;Parent=BDIVROU_0063300.t1.1
Contig_2_len:1407476	exonerate:est2genome	mRNA	827017	827715	.	+	.	ID=BDIVROU_0063300.t1.1;Parent=BDIVROU_0063300.t1
Contig_2_len:1407476	exonerate:est2genome	gene	827936	828599	.	-	.	ID=BDIVROU_0063500.t1
Contig_2_len:1407476	exonerate:est2genome	CDS	827936	828148	.	-	0	ID=BDIVROU_0063500.t1.1.1;Parent=BDIVROU_0063500.t1.1
Contig_2_len:1407476	exonerate:est2genome	CDS	828453	828599	.	-	0	ID=BDIVROU_0063500.t1.1.2;Parent=BDIVROU_0063500.t1.1
Contig_2_len:1407476	exonerate:est2genome	mRNA	827936	828599	.	-	.	ID=BDIVROU_0063500.t1.1;Parent=BDIVROU_0063500.t1
Contig_2_len:1407476	exonerate:est2genome	gene	829178	829999	.	+	.	ID=BDIVROU_0063700.t1
Contig_2_len:1407476	exonerate:est2genome	CDS	829178	829999	.	+	0	ID=BDIVROU_0063700.t1.1.1;Parent=BDIVROU_0063700.t1.1
Contig_2_len:1407476	exonerate:est2genome	mRNA	829178	829999	.	+	.	ID=BDIVROU_0063700.t1.1;Parent=BDIVROU_0063700.t1
Contig_2_len:1407476	exonerate:est2genome	gene	830523	832057	.	-	.	ID=BDIVROU_0063800.t1
Contig_2_len:1407476	exonerate:est2genome	CDS	830523	830817	.	-	0	ID=BDIVROU_0063800.t1.1.1;Parent=BDIVROU_0063800.t1.1
Contig_2_len:1407476	exonerate:est2genome	CDS	831258	832057	.	-	0	ID=BDIVROU_0063800.t1.1.2;Parent=BDIVROU_0063800.t1.1
Contig_2_len:1407476	exonerate:est2genome	mRNA	830523	832057	.	-	.	ID=BDIVROU_0063800.t1.1;Parent=BDIVROU_0063800.t1
Contig_2_len:1407476	exonerate:est2genome	gene	832182	837978	.	-	.	ID=BDIVROU_0063900.t1
Contig_2_len:1407476	exonerate:est2genome	CDS	832182	832487	.	-	0	ID=BDIVROU_0063900.t1.1.1;Parent=BDIVROU_0063900.t1.1
Contig_2_len:1407476	exonerate:est2genome	CDS	832868	836910	.	-	0	ID=BDIVROU_0063900.t1.1.2;Parent=BDIVROU_0063900.t1.1
Contig_2_len:1407476	exonerate:est2genome	CDS	837402	837758	.	-	0	ID=BDIVROU_0063900.t1.1.3;Parent=BDIVROU_0063900.t1.1
Contig_2_len:1407476	exonerate:est2genome	CDS	837939	837978	.	-	0	ID=BDIVROU_0063900.t1.1.4;Parent=BDIVROU_0063900.t1.1
Contig_2_len:1407476	exonerate:est2genome	mRNA	832182	837978	.	-	.	ID=BDIVROU_0063900.t1.1;Parent=BDIVROU_0063900.t1
Contig_2_len:1407476	exonerate:est2genome	gene	838234	839005	.	+	.	ID=BDIVROU_0064000.t1
Contig_2_len:1407476	exonerate:est2genome	CDS	838234	838528	.	+	0	ID=BDIVROU_0064000.t1.1.1;Parent=BDIVROU_0064000.t1.1
Contig_2_len:1407476	exonerate:est2genome	CDS	838662	839005	.	+	0	ID=BDIVROU_0064000.t1.1.2;Parent=BDIVROU_0064000.t1.1
Contig_2_len:1407476	exonerate:est2genome	mRNA	838234	839005	.	+	.	ID=BDIVROU_0064000.t1.1;Parent=BDIVROU_0064000.t1
Contig_2_len:1407476	exonerate:est2genome	gene	839820	840533	.	+	.	ID=BDIVROU_0064100.t1
Contig_2_len:1407476	exonerate:est2genome	CDS	839820	840533	.	+	0	ID=BDIVROU_0064100.t1.1.1;Parent=BDIVROU_0064100.t1.1
Contig_2_len:1407476	exonerate:est2genome	mRNA	839820	840533	.	+	.	ID=BDIVROU_0064100.t1.1;Parent=BDIVROU_0064100.t1
Contig_2_len:1407476	exonerate:est2genome	gene	840672	841520	.	+	.	ID=BDIVROU_0064200.t1
Contig_2_len:1407476	exonerate:est2genome	CDS	840672	841520	.	+	0	ID=BDIVROU_0064200.t1.1.1;Parent=BDIVROU_0064200.t1.1
Contig_2_len:1407476	exonerate:est2genome	mRNA	840672	841520	.	+	.	ID=BDIVROU_0064200.t1.1;Parent=BDIVROU_0064200.t1
Contig_2_len:1407476	exonerate:est2genome	gene	841811	843406	.	-	.	ID=BDIVROU_0064300.t1
Contig_2_len:1407476	exonerate:est2genome	CDS	841811	843406	.	-	0	ID=BDIVROU_0064300.t1.1.1;Parent=BDIVROU_0064300.t1.1
Contig_2_len:1407476	exonerate:est2genome	mRNA	841811	843406	.	-	.	ID=BDIVROU_0064300.t1.1;Parent=BDIVROU_0064300.t1
Contig_2_len:1407476	exonerate:est2genome	gene	844620	845687	.	-	.	ID=BDIVROU_0006800.t1
Contig_2_len:1407476	exonerate:est2genome	CDS	844620	844655	.	-	0	ID=BDIVROU_0006800.t1.1.1;Parent=BDIVROU_0006800.t1.1
Contig_2_len:1407476	exonerate:est2genome	CDS	844693	844794	.	-	0	ID=BDIVROU_0006800.t1.1.2;Parent=BDIVROU_0006800.t1.1
Contig_2_len:1407476	exonerate:est2genome	CDS	844832	844995	.	-	0	ID=BDIVROU_0006800.t1.1.3;Parent=BDIVROU_0006800.t1.1
Contig_2_len:1407476	exonerate:est2genome	CDS	845033	845229	.	-	0	ID=BDIVROU_0006800.t1.1.4;Parent=BDIVROU_0006800.t1.1
Contig_2_len:1407476	exonerate:est2genome	CDS	845269	845410	.	-	0	ID=BDIVROU_0006800.t1.1.5;Parent=BDIVROU_0006800.t1.1
Contig_2_len:1407476	exonerate:est2genome	CDS	845486	845589	.	-	0	ID=BDIVROU_0006800.t1.1.6;Parent=BDIVROU_0006800.t1.1
Contig_2_len:1407476	exonerate:est2genome	CDS	845656	845687	.	-	0	ID=BDIVROU_0006800.t1.1.7;Parent=BDIVROU_0006800.t1.1
Contig_2_len:1407476	exonerate:est2genome	mRNA	844620	845687	.	-	.	ID=BDIVROU_0006800.t1.1;Parent=BDIVROU_0006800.t1
Contig_2_len:1407476	exonerate:est2genome	gene	845993	846718	.	-	.	ID=BDIVROU_0064400.t1
Contig_2_len:1407476	exonerate:est2genome	CDS	845993	846718	.	-	0	ID=BDIVROU_0064400.t1.1.1;Parent=BDIVROU_0064400.t1.1
Contig_2_len:1407476	exonerate:est2genome	mRNA	845993	846718	.	-	.	ID=BDIVROU_0064400.t1.1;Parent=BDIVROU_0064400.t1
Contig_2_len:1407476	exonerate:est2genome	gene	847253	850876	.	+	.	ID=BDIVROU_0064500.t1
Contig_2_len:1407476	exonerate:est2genome	CDS	847253	847292	.	+	0	ID=BDIVROU_0064500.t1.1.1;Parent=BDIVROU_0064500.t1.1
Contig_2_len:1407476	exonerate:est2genome	CDS	847414	847477	.	+	0	ID=BDIVROU_0064500.t1.1.2;Parent=BDIVROU_0064500.t1.1
Contig_2_len:1407476	exonerate:est2genome	CDS	847564	850876	.	+	0	ID=BDIVROU_0064500.t1.1.3;Parent=BDIVROU_0064500.t1.1
Contig_2_len:1407476	exonerate:est2genome	mRNA	847253	850876	.	+	.	ID=BDIVROU_0064500.t1.1;Parent=BDIVROU_0064500.t1
Contig_2_len:1407476	exonerate:est2genome	gene	851069	852280	.	+	.	ID=BDIVROU_0064600.t1
Contig_2_len:1407476	exonerate:est2genome	CDS	851069	852280	.	+	0	ID=BDIVROU_0064600.t1.1.1;Parent=BDIVROU_0064600.t1.1
Contig_2_len:1407476	exonerate:est2genome	mRNA	851069	852280	.	+	.	ID=BDIVROU_0064600.t1.1;Parent=BDIVROU_0064600.t1
Contig_2_len:1407476	exonerate:est2genome	gene	852349	852735	.	-	.	ID=BDIVROU_0064800.t1
Contig_2_len:1407476	exonerate:est2genome	CDS	852349	852607	.	-	0	ID=BDIVROU_0064800.t1.1.1;Parent=BDIVROU_0064800.t1.1
Contig_2_len:1407476	exonerate:est2genome	CDS	852686	852735	.	-	0	ID=BDIVROU_0064800.t1.1.2;Parent=BDIVROU_0064800.t1.1
Contig_2_len:1407476	exonerate:est2genome	mRNA	852349	852735	.	-	.	ID=BDIVROU_0064800.t1.1;Parent=BDIVROU_0064800.t1
Contig_2_len:1407476	exonerate:est2genome	gene	853609	855884	.	+	.	ID=BDIVROU_0064900.t1
Contig_2_len:1407476	exonerate:est2genome	CDS	853609	853774	.	+	0	ID=BDIVROU_0064901.t1.2.1;Parent=BDIVROU_0064901.t1.2
Contig_2_len:1407476	exonerate:est2genome	CDS	853816	853899	.	+	0	ID=BDIVROU_0064901.t1.2.2;Parent=BDIVROU_0064901.t1.2
Contig_2_len:1407476	exonerate:est2genome	CDS	853960	854159	.	+	0	ID=BDIVROU_0064901.t1.2.3;Parent=BDIVROU_0064901.t1.2
Contig_2_len:1407476	exonerate:est2genome	CDS	854197	854402	.	+	0	ID=BDIVROU_0064901.t1.2.4;Parent=BDIVROU_0064901.t1.2
Contig_2_len:1407476	exonerate:est2genome	CDS	854443	854627	.	+	0	ID=BDIVROU_0064901.t1.2.5;Parent=BDIVROU_0064901.t1.2
Contig_2_len:1407476	exonerate:est2genome	CDS	854671	855089	.	+	0	ID=BDIVROU_0064901.t1.2.6;Parent=BDIVROU_0064901.t1.2
Contig_2_len:1407476	exonerate:est2genome	CDS	855171	855316	.	+	0	ID=BDIVROU_0064901.t1.2.7;Parent=BDIVROU_0064901.t1.2
Contig_2_len:1407476	exonerate:est2genome	CDS	855352	855469	.	+	0	ID=BDIVROU_0064901.t1.2.8;Parent=BDIVROU_0064901.t1.2
Contig_2_len:1407476	exonerate:est2genome	CDS	855532	855619	.	+	0	ID=BDIVROU_0064901.t1.2.9;Parent=BDIVROU_0064901.t1.2
Contig_2_len:1407476	exonerate:est2genome	CDS	855656	855748	.	+	0	ID=BDIVROU_0064901.t1.2.10;Parent=BDIVROU_0064901.t1.2
Contig_2_len:1407476	exonerate:est2genome	CDS	855796	855884	.	+	0	ID=BDIVROU_0064901.t1.2.11;Parent=BDIVROU_0064901.t1.2
Contig_2_len:1407476	exonerate:est2genome	mRNA	853609	855884	.	+	.	ID=BDIVROU_0064901.t1.2;Parent=BDIVROU_0064900.t1
Contig_2_len:1407476	exonerate:est2genome	gene	857506	857910	.	-	.	ID=BDIVROU_0065000.t1
Contig_2_len:1407476	exonerate:est2genome	CDS	857506	857910	.	-	0	ID=BDIVROU_0065000.t1.1.1;Parent=BDIVROU_0065000.t1.1
Contig_2_len:1407476	exonerate:est2genome	mRNA	857506	857910	.	-	.	ID=BDIVROU_0065000.t1.1;Parent=BDIVROU_0065000.t1
Contig_2_len:1407476	exonerate:est2genome	gene	858447	858779	.	-	.	ID=BDIVROU_0065100.t1
Contig_2_len:1407476	exonerate:est2genome	CDS	858447	858779	.	-	0	ID=BDIVROU_0065100.t1.1.2;Parent=BDIVROU_0065100.t1.1
Contig_2_len:1407476	exonerate:est2genome	mRNA	858447	858779	.	-	.	ID=BDIVROU_0065100.t1.1;Parent=BDIVROU_0065100.t1
Contig_2_len:1407476	exonerate:est2genome	gene	859062	863101	.	-	.	ID=BDIVROU_0065200.t1
Contig_2_len:1407476	exonerate:est2genome	CDS	859062	859140	.	-	0	ID=BDIVROU_0065210.t1.2.1;Parent=BDIVROU_0065210.t1.2
Contig_2_len:1407476	exonerate:est2genome	CDS	859179	859480	.	-	0	ID=BDIVROU_0065210.t1.2.2;Parent=BDIVROU_0065210.t1.2
Contig_2_len:1407476	exonerate:est2genome	CDS	859517	859743	.	-	0	ID=BDIVROU_0065210.t1.2.3;Parent=BDIVROU_0065210.t1.2
Contig_2_len:1407476	exonerate:est2genome	CDS	859782	862375	.	-	0	ID=BDIVROU_0065210.t1.2.4;Parent=BDIVROU_0065210.t1.2
Contig_2_len:1407476	exonerate:est2genome	CDS	862414	862612	.	-	0	ID=BDIVROU_0065210.t1.2.5;Parent=BDIVROU_0065210.t1.2
Contig_2_len:1407476	exonerate:est2genome	CDS	862651	862890	.	-	0	ID=BDIVROU_0065210.t1.2.6;Parent=BDIVROU_0065210.t1.2
Contig_2_len:1407476	exonerate:est2genome	CDS	862930	863101	.	-	0	ID=BDIVROU_0065210.t1.2.7;Parent=BDIVROU_0065210.t1.2
Contig_2_len:1407476	exonerate:est2genome	mRNA	859062	863101	.	-	.	ID=BDIVROU_0065210.t1.2;Parent=BDIVROU_0065200.t1
Contig_2_len:1407476	exonerate:est2genome	gene	864077	864394	.	+	.	ID=BDIVROU_0065300.t1
Contig_2_len:1407476	exonerate:est2genome	CDS	864077	864394	.	+	0	ID=BDIVROU_0065300.t1.1.1;Parent=BDIVROU_0065300.t1.1
Contig_2_len:1407476	exonerate:est2genome	mRNA	864077	864394	.	+	.	ID=BDIVROU_0065300.t1.1;Parent=BDIVROU_0065300.t1
Contig_2_len:1407476	exonerate:est2genome	gene	864661	867275	.	+	.	ID=BDIVROU_0065400.t1
Contig_2_len:1407476	exonerate:est2genome	CDS	864661	864858	.	+	0	ID=BDIVROU_0065400.t1.1.1;Parent=BDIVROU_0065400.t1.1
Contig_2_len:1407476	exonerate:est2genome	CDS	864951	865224	.	+	0	ID=BDIVROU_0065400.t1.1.2;Parent=BDIVROU_0065400.t1.1
Contig_2_len:1407476	exonerate:est2genome	CDS	866047	867275	.	+	0	ID=BDIVROU_0065400.t1.1.3;Parent=BDIVROU_0065400.t1.1
Contig_2_len:1407476	exonerate:est2genome	mRNA	864661	867275	.	+	.	ID=BDIVROU_0065400.t1.1;Parent=BDIVROU_0065400.t1
Contig_2_len:1407476	exonerate:est2genome	gene	868005	868247	.	+	.	ID=BDIVROU_0065500.t1
Contig_2_len:1407476	exonerate:est2genome	CDS	868005	868247	.	+	0	ID=BDIVROU_0065500.t1.1.1;Parent=BDIVROU_0065500.t1.1
Contig_2_len:1407476	exonerate:est2genome	mRNA	868005	868247	.	+	.	ID=BDIVROU_0065500.t1.1;Parent=BDIVROU_0065500.t1
Contig_2_len:1407476	exonerate:est2genome	gene	868406	869710	.	-	.	ID=BDIVROU_0065600.t1
Contig_2_len:1407476	exonerate:est2genome	CDS	868406	869710	.	-	0	ID=BDIVROU_0065600.t1.1.1;Parent=BDIVROU_0065600.t1.1
Contig_2_len:1407476	exonerate:est2genome	mRNA	868406	869710	.	-	.	ID=BDIVROU_0065600.t1.1;Parent=BDIVROU_0065600.t1
Contig_2_len:1407476	exonerate:est2genome	gene	870794	873526	.	+	.	ID=BDIVROU_0065700.t1
Contig_2_len:1407476	exonerate:est2genome	CDS	870794	873526	.	+	0	ID=BDIVROU_0065700.t1.1.1;Parent=BDIVROU_0065700.t1.1
Contig_2_len:1407476	exonerate:est2genome	mRNA	870794	873526	.	+	.	ID=BDIVROU_0065700.t1.1;Parent=BDIVROU_0065700.t1
Contig_2_len:1407476	exonerate:est2genome	gene	873594	874892	.	+	.	ID=BDIVROU_0066100.t1
Contig_2_len:1407476	exonerate:est2genome	CDS	873594	874892	.	+	0	ID=BDIVROU_0066100.t1.1.1;Parent=BDIVROU_0066100.t1.1
Contig_2_len:1407476	exonerate:est2genome	mRNA	873594	874892	.	+	.	ID=BDIVROU_0066100.t1.1;Parent=BDIVROU_0066100.t1
Contig_2_len:1407476	exonerate:est2genome	gene	875196	875714	.	-	.	ID=BDIVROU_0066200.t1
Contig_2_len:1407476	exonerate:est2genome	CDS	875196	875714	.	-	0	ID=BDIVROU_0066200.t1.1.1;Parent=BDIVROU_0066200.t1.1
Contig_2_len:1407476	exonerate:est2genome	mRNA	875196	875714	.	-	.	ID=BDIVROU_0066200.t1.1;Parent=BDIVROU_0066200.t1
Contig_2_len:1407476	exonerate:est2genome	gene	876790	881080	.	+	.	ID=BDIVROU_0066300.t1
Contig_2_len:1407476	exonerate:est2genome	CDS	876790	880227	.	+	0	ID=BDIVROU_0066300.t1.1.1;Parent=BDIVROU_0066300.t1.1
Contig_2_len:1407476	exonerate:est2genome	CDS	880301	881080	.	+	0	ID=BDIVROU_0066300.t1.1.2;Parent=BDIVROU_0066300.t1.1
Contig_2_len:1407476	exonerate:est2genome	mRNA	876790	881080	.	+	.	ID=BDIVROU_0066300.t1.1;Parent=BDIVROU_0066300.t1
Contig_2_len:1407476	exonerate:est2genome	gene	881914	882219	.	+	.	ID=BDIVROU_0066400.t1
Contig_2_len:1407476	exonerate:est2genome	CDS	881914	882219	.	+	0	ID=BDIVROU_0066400.t1.1.1;Parent=BDIVROU_0066400.t1.1
Contig_2_len:1407476	exonerate:est2genome	mRNA	881914	882219	.	+	.	ID=BDIVROU_0066400.t1.1;Parent=BDIVROU_0066400.t1
Contig_2_len:1407476	exonerate:est2genome	gene	883929	887765	.	+	.	ID=BDIVROU_0066500.t1
Contig_2_len:1407476	exonerate:est2genome	CDS	883929	887765	.	+	0	ID=BDIVROU_0066500.t1.1.1;Parent=BDIVROU_0066500.t1.1
Contig_2_len:1407476	exonerate:est2genome	mRNA	883929	887765	.	+	.	ID=BDIVROU_0066500.t1.1;Parent=BDIVROU_0066500.t1
Contig_2_len:1407476	exonerate:est2genome	gene	889705	890349	.	+	.	ID=BDIVROU_0066600.t1
Contig_2_len:1407476	exonerate:est2genome	CDS	889705	890349	.	+	0	ID=BDIVROU_0066600.t1.1.1;Parent=BDIVROU_0066600.t1.1
Contig_2_len:1407476	exonerate:est2genome	mRNA	889705	890349	.	+	.	ID=BDIVROU_0066600.t1.1;Parent=BDIVROU_0066600.t1
Contig_2_len:1407476	exonerate:est2genome	gene	890680	891066	.	+	.	ID=BDIVROU_0066700.t1
Contig_2_len:1407476	exonerate:est2genome	CDS	890680	891066	.	+	0	ID=BDIVROU_0066700.t1.1.1;Parent=BDIVROU_0066700.t1.1
Contig_2_len:1407476	exonerate:est2genome	mRNA	890680	891066	.	+	.	ID=BDIVROU_0066700.t1.1;Parent=BDIVROU_0066700.t1
Contig_2_len:1407476	exonerate:est2genome	gene	891514	891912	.	+	.	ID=BDIVROU_0066800.t1
Contig_2_len:1407476	exonerate:est2genome	CDS	891514	891912	.	+	0	ID=BDIVROU_0066800.t1.1.1;Parent=BDIVROU_0066800.t1.1
Contig_2_len:1407476	exonerate:est2genome	mRNA	891514	891912	.	+	.	ID=BDIVROU_0066800.t1.1;Parent=BDIVROU_0066800.t1
Contig_2_len:1407476	exonerate:est2genome	gene	893840	894427	.	+	.	ID=BDIVROU_0066900.t1
Contig_2_len:1407476	exonerate:est2genome	CDS	893840	894427	.	+	0	ID=BDIVROU_0066900.t1.1.1;Parent=BDIVROU_0066900.t1.1
Contig_2_len:1407476	exonerate:est2genome	mRNA	893840	894427	.	+	.	ID=BDIVROU_0066900.t1.1;Parent=BDIVROU_0066900.t1
Contig_2_len:1407476	exonerate:est2genome	gene	895369	895697	.	-	.	ID=BDIVROU_0458100.t1
Contig_2_len:1407476	exonerate:est2genome	CDS	895369	895393	.	-	0	ID=BDIVROU_0458100.t1.1.1;Parent=BDIVROU_0458100.t1.1
Contig_2_len:1407476	exonerate:est2genome	CDS	895432	895697	.	-	0	ID=BDIVROU_0458100.t1.1.2;Parent=BDIVROU_0458100.t1.1
Contig_2_len:1407476	exonerate:est2genome	mRNA	895369	895697	.	-	.	ID=BDIVROU_0458100.t1.1;Parent=BDIVROU_0458100.t1
Contig_2_len:1407476	exonerate:est2genome	gene	897183	897938	.	+	.	ID=BDIVROU_0067000.t1
Contig_2_len:1407476	exonerate:est2genome	CDS	897183	897938	.	+	0	ID=BDIVROU_0067000.t1.1.1;Parent=BDIVROU_0067000.t1.1
Contig_2_len:1407476	exonerate:est2genome	mRNA	897183	897938	.	+	.	ID=BDIVROU_0067000.t1.1;Parent=BDIVROU_0067000.t1
Contig_2_len:1407476	exonerate:est2genome	gene	898699	899292	.	-	.	ID=BDIVROU_0448700.t1
Contig_2_len:1407476	exonerate:est2genome	CDS	898699	898838	.	-	0	ID=BDIVROU_0448700.t1.1.1;Parent=BDIVROU_0448700.t1.1
Contig_2_len:1407476	exonerate:est2genome	CDS	898875	899016	.	-	0	ID=BDIVROU_0448700.t1.1.2;Parent=BDIVROU_0448700.t1.1
Contig_2_len:1407476	exonerate:est2genome	CDS	899054	899175	.	-	0	ID=BDIVROU_0448700.t1.1.3;Parent=BDIVROU_0448700.t1.1
Contig_2_len:1407476	exonerate:est2genome	CDS	899211	899292	.	-	0	ID=BDIVROU_0448700.t1.1.4;Parent=BDIVROU_0448700.t1.1
Contig_2_len:1407476	exonerate:est2genome	mRNA	898699	899292	.	-	.	ID=BDIVROU_0448700.t1.1;Parent=BDIVROU_0448700.t1
Contig_2_len:1407476	exonerate:est2genome	gene	899051	899175	.	-	.	ID=BDIVROU_0458200.t1
Contig_2_len:1407476	exonerate:est2genome	CDS	899051	899175	.	-	0	ID=BDIVROU_0458200.t1.1.1;Parent=BDIVROU_0458200.t1.1
Contig_2_len:1407476	exonerate:est2genome	mRNA	899051	899175	.	-	.	ID=BDIVROU_0458200.t1.1;Parent=BDIVROU_0458200.t1
Contig_2_len:1407476	exonerate:est2genome	gene	900373	902646	.	-	.	ID=BDIVROU_0067200.t1
Contig_2_len:1407476	exonerate:est2genome	CDS	900373	901258	.	-	0	ID=BDIVROU_0067200.t1.1.1;Parent=BDIVROU_0067200.t1.1
Contig_2_len:1407476	exonerate:est2genome	CDS	901353	901962	.	-	0	ID=BDIVROU_0067200.t1.1.2;Parent=BDIVROU_0067200.t1.1
Contig_2_len:1407476	exonerate:est2genome	CDS	902028	902646	.	-	0	ID=BDIVROU_0067200.t1.1.3;Parent=BDIVROU_0067200.t1.1
Contig_2_len:1407476	exonerate:est2genome	mRNA	900373	902646	.	-	.	ID=BDIVROU_0067200.t1.1;Parent=BDIVROU_0067200.t1
Contig_2_len:1407476	exonerate:est2genome	gene	902981	903394	.	-	.	ID=BDIVROU_0067300.t1
Contig_2_len:1407476	exonerate:est2genome	CDS	902981	903394	.	-	0	ID=BDIVROU_0067300.t1.1.1;Parent=BDIVROU_0067300.t1.1
Contig_2_len:1407476	exonerate:est2genome	mRNA	902981	903394	.	-	.	ID=BDIVROU_0067300.t1.1;Parent=BDIVROU_0067300.t1
Contig_2_len:1407476	exonerate:est2genome	gene	904224	904631	.	+	.	ID=BDIVROU_0067400.t1
Contig_2_len:1407476	exonerate:est2genome	CDS	904224	904631	.	+	0	ID=BDIVROU_0067400.t1.1.1;Parent=BDIVROU_0067400.t1.1
Contig_2_len:1407476	exonerate:est2genome	mRNA	904224	904631	.	+	.	ID=BDIVROU_0067400.t1.1;Parent=BDIVROU_0067400.t1
Contig_2_len:1407476	exonerate:est2genome	gene	905753	907332	.	+	.	ID=BDIVROU_0067500.t1
Contig_2_len:1407476	exonerate:est2genome	CDS	905753	905989	.	+	0	ID=BDIVROU_0067500.t1.1.1;Parent=BDIVROU_0067500.t1.1
Contig_2_len:1407476	exonerate:est2genome	CDS	906226	907332	.	+	0	ID=BDIVROU_0067500.t1.1.2;Parent=BDIVROU_0067500.t1.1
Contig_2_len:1407476	exonerate:est2genome	mRNA	905753	907332	.	+	.	ID=BDIVROU_0067500.t1.1;Parent=BDIVROU_0067500.t1
Contig_2_len:1407476	exonerate:est2genome	gene	907953	908714	.	-	.	ID=BDIVROU_0067600.t1
Contig_2_len:1407476	exonerate:est2genome	CDS	907953	908714	.	-	0	ID=BDIVROU_0067600.t1.1.1;Parent=BDIVROU_0067600.t1.1
Contig_2_len:1407476	exonerate:est2genome	mRNA	907953	908714	.	-	.	ID=BDIVROU_0067600.t1.1;Parent=BDIVROU_0067600.t1
Contig_2_len:1407476	exonerate:est2genome	gene	909016	909532	.	-	.	ID=BDIVROU_0067700.t1
Contig_2_len:1407476	exonerate:est2genome	CDS	909016	909225	.	-	0	ID=BDIVROU_0067700.t1.1.1;Parent=BDIVROU_0067700.t1.1
Contig_2_len:1407476	exonerate:est2genome	CDS	909416	909532	.	-	0	ID=BDIVROU_0067700.t1.1.2;Parent=BDIVROU_0067700.t1.1
Contig_2_len:1407476	exonerate:est2genome	mRNA	909016	909532	.	-	.	ID=BDIVROU_0067700.t1.1;Parent=BDIVROU_0067700.t1
Contig_2_len:1407476	exonerate:est2genome	gene	910443	910881	.	+	.	ID=BDIVROU_0067800.t1
Contig_2_len:1407476	exonerate:est2genome	CDS	910443	910592	.	+	0	ID=BDIVROU_0067800.t1.1.1;Parent=BDIVROU_0067800.t1.1
Contig_2_len:1407476	exonerate:est2genome	CDS	910687	910881	.	+	0	ID=BDIVROU_0067800.t1.1.2;Parent=BDIVROU_0067800.t1.1
Contig_2_len:1407476	exonerate:est2genome	mRNA	910443	910881	.	+	.	ID=BDIVROU_0067800.t1.1;Parent=BDIVROU_0067800.t1
Contig_2_len:1407476	exonerate:est2genome	gene	910898	911578	.	+	.	ID=BDIVROU_0067900.t1
Contig_2_len:1407476	exonerate:est2genome	CDS	910898	911578	.	+	0	ID=BDIVROU_0067900.t1.1.1;Parent=BDIVROU_0067900.t1.1
Contig_2_len:1407476	exonerate:est2genome	mRNA	910898	911578	.	+	.	ID=BDIVROU_0067900.t1.1;Parent=BDIVROU_0067900.t1
Contig_2_len:1407476	exonerate:est2genome	gene	911669	912634	.	-	.	ID=BDIVROU_0068000.t1
Contig_2_len:1407476	exonerate:est2genome	CDS	911669	912634	.	-	0	ID=BDIVROU_0068000.t1.1.1;Parent=BDIVROU_0068000.t1.1
Contig_2_len:1407476	exonerate:est2genome	mRNA	911669	912634	.	-	.	ID=BDIVROU_0068000.t1.1;Parent=BDIVROU_0068000.t1
Contig_2_len:1407476	exonerate:est2genome	gene	912712	913032	.	-	.	ID=BDIVROU_0068100.t1
Contig_2_len:1407476	exonerate:est2genome	CDS	912712	913032	.	-	0	ID=BDIVROU_0068100.t1.1.1;Parent=BDIVROU_0068100.t1.1
Contig_2_len:1407476	exonerate:est2genome	mRNA	912712	913032	.	-	.	ID=BDIVROU_0068100.t1.1;Parent=BDIVROU_0068100.t1
Contig_2_len:1407476	exonerate:est2genome	gene	913517	913900	.	-	.	ID=BDIVROU_0068300.t1
Contig_2_len:1407476	exonerate:est2genome	CDS	913517	913900	.	-	0	ID=BDIVROU_0068300.t1.1.1;Parent=BDIVROU_0068300.t1.1
Contig_2_len:1407476	exonerate:est2genome	mRNA	913517	913900	.	-	.	ID=BDIVROU_0068300.t1.1;Parent=BDIVROU_0068300.t1
Contig_2_len:1407476	exonerate:est2genome	gene	914521	918117	.	-	.	ID=BDIVROU_0068400.t1
Contig_2_len:1407476	exonerate:est2genome	CDS	914521	918117	.	-	0	ID=BDIVROU_0068400.t1.1.1;Parent=BDIVROU_0068400.t1.1
Contig_2_len:1407476	exonerate:est2genome	mRNA	914521	918117	.	-	.	ID=BDIVROU_0068400.t1.1;Parent=BDIVROU_0068400.t1
Contig_2_len:1407476	exonerate:est2genome	gene	919129	919813	.	+	.	ID=BDIVROU_0006900.t1
Contig_2_len:1407476	exonerate:est2genome	CDS	919129	919220	.	+	0	ID=BDIVROU_0006900.t1.1.1;Parent=BDIVROU_0006900.t1.1
Contig_2_len:1407476	exonerate:est2genome	CDS	919258	919349	.	+	0	ID=BDIVROU_0006900.t1.1.2;Parent=BDIVROU_0006900.t1.1
Contig_2_len:1407476	exonerate:est2genome	CDS	919392	919503	.	+	0	ID=BDIVROU_0006900.t1.1.3;Parent=BDIVROU_0006900.t1.1
Contig_2_len:1407476	exonerate:est2genome	CDS	919540	919726	.	+	0	ID=BDIVROU_0006900.t1.1.4;Parent=BDIVROU_0006900.t1.1
Contig_2_len:1407476	exonerate:est2genome	CDS	919763	919813	.	+	0	ID=BDIVROU_0006900.t1.1.5;Parent=BDIVROU_0006900.t1.1
Contig_2_len:1407476	exonerate:est2genome	mRNA	919129	919813	.	+	.	ID=BDIVROU_0006900.t1.1;Parent=BDIVROU_0006900.t1
Contig_2_len:1407476	exonerate:est2genome	gene	920532	921464	.	-	.	ID=BDIVROU_0068500.t1
Contig_2_len:1407476	exonerate:est2genome	CDS	920532	921464	.	-	0	ID=BDIVROU_0068500.t1.1.1;Parent=BDIVROU_0068500.t1.1
Contig_2_len:1407476	exonerate:est2genome	mRNA	920532	921464	.	-	.	ID=BDIVROU_0068500.t1.1;Parent=BDIVROU_0068500.t1
Contig_2_len:1407476	exonerate:est2genome	gene	921816	923978	.	-	.	ID=BDIVROU_0068600.t1
Contig_2_len:1407476	exonerate:est2genome	CDS	921816	923978	.	-	0	ID=BDIVROU_0068600.t1.1.1;Parent=BDIVROU_0068600.t1.1
Contig_2_len:1407476	exonerate:est2genome	mRNA	921816	923978	.	-	.	ID=BDIVROU_0068600.t1.1;Parent=BDIVROU_0068600.t1
Contig_2_len:1407476	exonerate:est2genome	gene	925211	926053	.	-	.	ID=BDIVROU_0068700.t1
Contig_2_len:1407476	exonerate:est2genome	CDS	925211	925655	.	-	0	ID=BDIVROU_0068700.t1.1.1;Parent=BDIVROU_0068700.t1.1
Contig_2_len:1407476	exonerate:est2genome	CDS	925818	926053	.	-	0	ID=BDIVROU_0068700.t1.1.2;Parent=BDIVROU_0068700.t1.1
Contig_2_len:1407476	exonerate:est2genome	mRNA	925211	926053	.	-	.	ID=BDIVROU_0068700.t1.1;Parent=BDIVROU_0068700.t1
Contig_2_len:1407476	exonerate:est2genome	gene	926079	926957	.	-	.	ID=BDIVROU_0068800.t1
Contig_2_len:1407476	exonerate:est2genome	CDS	926079	926223	.	-	0	ID=BDIVROU_0068800.t1.1.1;Parent=BDIVROU_0068800.t1.1
Contig_2_len:1407476	exonerate:est2genome	CDS	926377	926957	.	-	0	ID=BDIVROU_0068800.t1.1.2;Parent=BDIVROU_0068800.t1.1
Contig_2_len:1407476	exonerate:est2genome	mRNA	926079	926957	.	-	.	ID=BDIVROU_0068800.t1.1;Parent=BDIVROU_0068800.t1
Contig_2_len:1407476	exonerate:est2genome	gene	927693	928289	.	-	.	ID=BDIVROU_0068900.t1
Contig_2_len:1407476	exonerate:est2genome	CDS	927693	928289	.	-	0	ID=BDIVROU_0068900.t1.1.1;Parent=BDIVROU_0068900.t1.1
Contig_2_len:1407476	exonerate:est2genome	mRNA	927693	928289	.	-	.	ID=BDIVROU_0068900.t1.1;Parent=BDIVROU_0068900.t1
Contig_2_len:1407476	exonerate:est2genome	gene	929721	930038	.	-	.	ID=BDIVROU_0069000.t1
Contig_2_len:1407476	exonerate:est2genome	CDS	929721	930038	.	-	0	ID=BDIVROU_0069000.t1.1.1;Parent=BDIVROU_0069000.t1.1
Contig_2_len:1407476	exonerate:est2genome	mRNA	929721	930038	.	-	.	ID=BDIVROU_0069000.t1.1;Parent=BDIVROU_0069000.t1
Contig_2_len:1407476	exonerate:est2genome	gene	930956	933938	.	+	.	ID=BDIVROU_0069100.t1
Contig_2_len:1407476	exonerate:est2genome	CDS	930956	931038	.	+	0	ID=BDIVROU_0069100.t1.1.1;Parent=BDIVROU_0069100.t1.1
Contig_2_len:1407476	exonerate:est2genome	CDS	931190	933938	.	+	0	ID=BDIVROU_0069100.t1.1.2;Parent=BDIVROU_0069100.t1.1
Contig_2_len:1407476	exonerate:est2genome	mRNA	930956	933938	.	+	.	ID=BDIVROU_0069100.t1.1;Parent=BDIVROU_0069100.t1
Contig_2_len:1407476	exonerate:est2genome	gene	934093	937731	.	-	.	ID=BDIVROU_0069200.t1
Contig_2_len:1407476	exonerate:est2genome	CDS	934093	937731	.	-	0	ID=BDIVROU_0069200.t1.1.1;Parent=BDIVROU_0069200.t1.1
Contig_2_len:1407476	exonerate:est2genome	mRNA	934093	937731	.	-	.	ID=BDIVROU_0069200.t1.1;Parent=BDIVROU_0069200.t1
Contig_2_len:1407476	exonerate:est2genome	gene	939376	939787	.	+	.	ID=BDIVROU_0069400.t1
Contig_2_len:1407476	exonerate:est2genome	CDS	939376	939534	.	+	0	ID=BDIVROU_0069400.t1.1.1;Parent=BDIVROU_0069400.t1.1
Contig_2_len:1407476	exonerate:est2genome	CDS	939614	939787	.	+	0	ID=BDIVROU_0069400.t1.1.2;Parent=BDIVROU_0069400.t1.1
Contig_2_len:1407476	exonerate:est2genome	mRNA	939376	939787	.	+	.	ID=BDIVROU_0069400.t1.1;Parent=BDIVROU_0069400.t1
Contig_2_len:1407476	exonerate:est2genome	gene	940899	941605	.	+	.	ID=BDIVROU_0069500.t1
Contig_2_len:1407476	exonerate:est2genome	CDS	940899	941150	.	+	0	ID=BDIVROU_0069500.t1.1.1;Parent=BDIVROU_0069500.t1.1
Contig_2_len:1407476	exonerate:est2genome	CDS	941228	941605	.	+	0	ID=BDIVROU_0069500.t1.1.2;Parent=BDIVROU_0069500.t1.1
Contig_2_len:1407476	exonerate:est2genome	mRNA	940899	941605	.	+	.	ID=BDIVROU_0069500.t1.1;Parent=BDIVROU_0069500.t1
Contig_2_len:1407476	exonerate:est2genome	gene	941959	942720	.	+	.	ID=BDIVROU_0069600.t1
Contig_2_len:1407476	exonerate:est2genome	CDS	941959	942720	.	+	0	ID=BDIVROU_0069600.t1.1.1;Parent=BDIVROU_0069600.t1.1
Contig_2_len:1407476	exonerate:est2genome	mRNA	941959	942720	.	+	.	ID=BDIVROU_0069600.t1.1;Parent=BDIVROU_0069600.t1
Contig_2_len:1407476	exonerate:est2genome	gene	942832	944982	.	+	.	ID=BDIVROU_0069700.t1
Contig_2_len:1407476	exonerate:est2genome	CDS	942832	944982	.	+	0	ID=BDIVROU_0069700.t1.1.1;Parent=BDIVROU_0069700.t1.1
Contig_2_len:1407476	exonerate:est2genome	mRNA	942832	944982	.	+	.	ID=BDIVROU_0069700.t1.1;Parent=BDIVROU_0069700.t1
Contig_2_len:1407476	exonerate:est2genome	gene	945071	945946	.	-	.	ID=BDIVROU_0069800.t1
Contig_2_len:1407476	exonerate:est2genome	CDS	945071	945946	.	-	0	ID=BDIVROU_0069800.t1.1.1;Parent=BDIVROU_0069800.t1.1
Contig_2_len:1407476	exonerate:est2genome	mRNA	945071	945946	.	-	.	ID=BDIVROU_0069800.t1.1;Parent=BDIVROU_0069800.t1
Contig_2_len:1407476	exonerate:est2genome	gene	946237	948654	.	+	.	ID=BDIVROU_0007000.t1
Contig_2_len:1407476	exonerate:est2genome	CDS	946237	946346	.	+	0	ID=BDIVROU_0007000.t1.1.1;Parent=BDIVROU_0007000.t1.1
Contig_2_len:1407476	exonerate:est2genome	CDS	946383	946577	.	+	0	ID=BDIVROU_0007000.t1.1.2;Parent=BDIVROU_0007000.t1.1
Contig_2_len:1407476	exonerate:est2genome	CDS	946615	946834	.	+	0	ID=BDIVROU_0007000.t1.1.3;Parent=BDIVROU_0007000.t1.1
Contig_2_len:1407476	exonerate:est2genome	CDS	946877	947032	.	+	0	ID=BDIVROU_0007000.t1.1.4;Parent=BDIVROU_0007000.t1.1
Contig_2_len:1407476	exonerate:est2genome	CDS	947068	947186	.	+	0	ID=BDIVROU_0007000.t1.1.5;Parent=BDIVROU_0007000.t1.1
Contig_2_len:1407476	exonerate:est2genome	CDS	947223	947439	.	+	0	ID=BDIVROU_0007000.t1.1.6;Parent=BDIVROU_0007000.t1.1
Contig_2_len:1407476	exonerate:est2genome	CDS	947475	947528	.	+	0	ID=BDIVROU_0007000.t1.1.7;Parent=BDIVROU_0007000.t1.1
Contig_2_len:1407476	exonerate:est2genome	CDS	947564	947708	.	+	0	ID=BDIVROU_0007000.t1.1.8;Parent=BDIVROU_0007000.t1.1
Contig_2_len:1407476	exonerate:est2genome	CDS	947743	947836	.	+	0	ID=BDIVROU_0007000.t1.1.9;Parent=BDIVROU_0007000.t1.1
Contig_2_len:1407476	exonerate:est2genome	CDS	947873	948128	.	+	0	ID=BDIVROU_0007000.t1.1.10;Parent=BDIVROU_0007000.t1.1
Contig_2_len:1407476	exonerate:est2genome	CDS	948166	948301	.	+	0	ID=BDIVROU_0007000.t1.1.11;Parent=BDIVROU_0007000.t1.1
Contig_2_len:1407476	exonerate:est2genome	CDS	948339	948472	.	+	0	ID=BDIVROU_0007000.t1.1.12;Parent=BDIVROU_0007000.t1.1
Contig_2_len:1407476	exonerate:est2genome	CDS	948508	948654	.	+	0	ID=BDIVROU_0007000.t1.1.13;Parent=BDIVROU_0007000.t1.1
Contig_2_len:1407476	exonerate:est2genome	mRNA	946237	948654	.	+	.	ID=BDIVROU_0007000.t1.1;Parent=BDIVROU_0007000.t1
Contig_2_len:1407476	exonerate:est2genome	gene	949568	950110	.	+	.	ID=BDIVROU_0069900.t1
Contig_2_len:1407476	exonerate:est2genome	CDS	949568	949591	.	+	0	ID=BDIVROU_0069900.t1.1.1;Parent=BDIVROU_0069900.t1.1
Contig_2_len:1407476	exonerate:est2genome	CDS	949661	950110	.	+	0	ID=BDIVROU_0069900.t1.1.2;Parent=BDIVROU_0069900.t1.1
Contig_2_len:1407476	exonerate:est2genome	mRNA	949568	950110	.	+	.	ID=BDIVROU_0069900.t1.1;Parent=BDIVROU_0069900.t1
Contig_2_len:1407476	exonerate:est2genome	gene	950862	951652	.	+	.	ID=BDIVROU_0461000.t1
Contig_2_len:1407476	exonerate:est2genome	CDS	950862	951037	.	+	0	ID=BDIVROU_0461000.t1.1.1;Parent=BDIVROU_0461000.t1.1
Contig_2_len:1407476	exonerate:est2genome	CDS	951073	951168	.	+	0	ID=BDIVROU_0461000.t1.1.2;Parent=BDIVROU_0461000.t1.1
Contig_2_len:1407476	exonerate:est2genome	CDS	951206	951458	.	+	0	ID=BDIVROU_0461000.t1.1.3;Parent=BDIVROU_0461000.t1.1
Contig_2_len:1407476	exonerate:est2genome	CDS	951497	951652	.	+	0	ID=BDIVROU_0461000.t1.1.4;Parent=BDIVROU_0461000.t1.1
Contig_2_len:1407476	exonerate:est2genome	mRNA	950862	951652	.	+	.	ID=BDIVROU_0461000.t1.1;Parent=BDIVROU_0461000.t1
Contig_2_len:1407476	exonerate:est2genome	gene	951886	952440	.	+	.	ID=BDIVROU_0070000.t1
Contig_2_len:1407476	exonerate:est2genome	CDS	951886	952440	.	+	0	ID=BDIVROU_0070000.t1.1.1;Parent=BDIVROU_0070000.t1.1
Contig_2_len:1407476	exonerate:est2genome	mRNA	951886	952440	.	+	.	ID=BDIVROU_0070000.t1.1;Parent=BDIVROU_0070000.t1
Contig_2_len:1407476	exonerate:est2genome	gene	953425	953850	.	-	.	ID=BDIVROU_0070100.t1
Contig_2_len:1407476	exonerate:est2genome	CDS	953425	953850	.	-	0	ID=BDIVROU_0070100.t1.1.1;Parent=BDIVROU_0070100.t1.1
Contig_2_len:1407476	exonerate:est2genome	mRNA	953425	953850	.	-	.	ID=BDIVROU_0070100.t1.1;Parent=BDIVROU_0070100.t1
Contig_2_len:1407476	exonerate:est2genome	gene	954668	954991	.	-	.	ID=BDIVROU_0070200.t1
Contig_2_len:1407476	exonerate:est2genome	CDS	954668	954991	.	-	0	ID=BDIVROU_0070200.t1.1.1;Parent=BDIVROU_0070200.t1.1
Contig_2_len:1407476	exonerate:est2genome	mRNA	954668	954991	.	-	.	ID=BDIVROU_0070200.t1.1;Parent=BDIVROU_0070200.t1
Contig_2_len:1407476	exonerate:est2genome	gene	955347	956631	.	+	.	ID=BDIVROU_0070300.t1
Contig_2_len:1407476	exonerate:est2genome	CDS	955347	955514	.	+	0	ID=BDIVROU_0070300.t1.1.1;Parent=BDIVROU_0070300.t1.1
Contig_2_len:1407476	exonerate:est2genome	CDS	955981	956631	.	+	0	ID=BDIVROU_0070300.t1.1.2;Parent=BDIVROU_0070300.t1.1
Contig_2_len:1407476	exonerate:est2genome	mRNA	955347	956631	.	+	.	ID=BDIVROU_0070300.t1.1;Parent=BDIVROU_0070300.t1
Contig_2_len:1407476	exonerate:est2genome	gene	958268	959917	.	+	.	ID=BDIVROU_0070500.t1
Contig_2_len:1407476	exonerate:est2genome	CDS	958268	958382	.	+	0	ID=BDIVROU_0070500.t1.1.1;Parent=BDIVROU_0070500.t1.1
Contig_2_len:1407476	exonerate:est2genome	CDS	958445	959107	.	+	0	ID=BDIVROU_0070500.t1.1.2;Parent=BDIVROU_0070500.t1.1
Contig_2_len:1407476	exonerate:est2genome	CDS	959349	959917	.	+	0	ID=BDIVROU_0070500.t1.1.3;Parent=BDIVROU_0070500.t1.1
Contig_2_len:1407476	exonerate:est2genome	mRNA	958268	959917	.	+	.	ID=BDIVROU_0070500.t1.1;Parent=BDIVROU_0070500.t1
Contig_2_len:1407476	exonerate:est2genome	gene	960064	964091	.	+	.	ID=BDIVROU_0070600.t1
Contig_2_len:1407476	exonerate:est2genome	CDS	960064	960757	.	+	0	ID=BDIVROU_0070600.t1.1.1;Parent=BDIVROU_0070600.t1.1
Contig_2_len:1407476	exonerate:est2genome	CDS	961102	961351	.	+	0	ID=BDIVROU_0070600.t1.1.2;Parent=BDIVROU_0070600.t1.1
Contig_2_len:1407476	exonerate:est2genome	CDS	961412	962276	.	+	0	ID=BDIVROU_0070600.t1.1.3;Parent=BDIVROU_0070600.t1.1
Contig_2_len:1407476	exonerate:est2genome	CDS	962522	963083	.	+	0	ID=BDIVROU_0070600.t1.1.4;Parent=BDIVROU_0070600.t1.1
Contig_2_len:1407476	exonerate:est2genome	CDS	963421	964091	.	+	0	ID=BDIVROU_0070600.t1.1.5;Parent=BDIVROU_0070600.t1.1
Contig_2_len:1407476	exonerate:est2genome	mRNA	960064	964091	.	+	.	ID=BDIVROU_0070600.t1.1;Parent=BDIVROU_0070600.t1
Contig_2_len:1407476	exonerate:est2genome	gene	964132	964449	.	+	.	ID=BDIVROU_0070700.t1
Contig_2_len:1407476	exonerate:est2genome	CDS	964132	964449	.	+	0	ID=BDIVROU_0070700.t1.1.1;Parent=BDIVROU_0070700.t1.1
Contig_2_len:1407476	exonerate:est2genome	mRNA	964132	964449	.	+	.	ID=BDIVROU_0070700.t1.1;Parent=BDIVROU_0070700.t1
Contig_2_len:1407476	exonerate:est2genome	gene	964478	965809	.	-	.	ID=BDIVROU_0070800.t1
Contig_2_len:1407476	exonerate:est2genome	CDS	964478	965809	.	-	0	ID=BDIVROU_0070800.t1.1.1;Parent=BDIVROU_0070800.t1.1
Contig_2_len:1407476	exonerate:est2genome	mRNA	964478	965809	.	-	.	ID=BDIVROU_0070800.t1.1;Parent=BDIVROU_0070800.t1
Contig_2_len:1407476	exonerate:est2genome	gene	966541	967121	.	+	.	ID=BDIVROU_0070900.t1
Contig_2_len:1407476	exonerate:est2genome	CDS	966541	966692	.	+	0	ID=BDIVROU_0070900.t1.1.1;Parent=BDIVROU_0070900.t1.1
Contig_2_len:1407476	exonerate:est2genome	CDS	966755	967121	.	+	0	ID=BDIVROU_0070900.t1.1.2;Parent=BDIVROU_0070900.t1.1
Contig_2_len:1407476	exonerate:est2genome	mRNA	966541	967121	.	+	.	ID=BDIVROU_0070900.t1.1;Parent=BDIVROU_0070900.t1
Contig_2_len:1407476	exonerate:est2genome	gene	967767	968364	.	+	.	ID=BDIVROU_0071000.t1
Contig_2_len:1407476	exonerate:est2genome	CDS	967767	967802	.	+	0	ID=BDIVROU_0071000.t1.1.1;Parent=BDIVROU_0071000.t1.1
Contig_2_len:1407476	exonerate:est2genome	CDS	967969	968364	.	+	0	ID=BDIVROU_0071000.t1.1.2;Parent=BDIVROU_0071000.t1.1
Contig_2_len:1407476	exonerate:est2genome	mRNA	967767	968364	.	+	.	ID=BDIVROU_0071000.t1.1;Parent=BDIVROU_0071000.t1
Contig_2_len:1407476	exonerate:est2genome	gene	968492	969904	.	+	.	ID=BDIVROU_0071100.t1
Contig_2_len:1407476	exonerate:est2genome	CDS	968492	969904	.	+	0	ID=BDIVROU_0071100.t1.1.1;Parent=BDIVROU_0071100.t1.1
Contig_2_len:1407476	exonerate:est2genome	mRNA	968492	969904	.	+	.	ID=BDIVROU_0071100.t1.1;Parent=BDIVROU_0071100.t1
Contig_2_len:1407476	exonerate:est2genome	gene	970499	972053	.	+	.	ID=BDIVROU_0071200.t1
Contig_2_len:1407476	exonerate:est2genome	CDS	970499	970983	.	+	0	ID=BDIVROU_0071200.t1.1.1;Parent=BDIVROU_0071200.t1.1
Contig_2_len:1407476	exonerate:est2genome	CDS	971057	972053	.	+	0	ID=BDIVROU_0071200.t1.1.2;Parent=BDIVROU_0071200.t1.1
Contig_2_len:1407476	exonerate:est2genome	mRNA	970499	972053	.	+	.	ID=BDIVROU_0071200.t1.1;Parent=BDIVROU_0071200.t1
Contig_2_len:1407476	exonerate:est2genome	gene	972472	973503	.	-	.	ID=BDIVROU_0071300.t1
Contig_2_len:1407476	exonerate:est2genome	CDS	972472	973503	.	-	0	ID=BDIVROU_0071300.t1.1.1;Parent=BDIVROU_0071300.t1.1
Contig_2_len:1407476	exonerate:est2genome	mRNA	972472	973503	.	-	.	ID=BDIVROU_0071300.t1.1;Parent=BDIVROU_0071300.t1
Contig_2_len:1407476	exonerate:est2genome	gene	973794	974006	.	+	.	ID=BDIVROU_0071400.t1
Contig_2_len:1407476	exonerate:est2genome	CDS	973794	974006	.	+	0	ID=BDIVROU_0071400.t1.1.1;Parent=BDIVROU_0071400.t1.1
Contig_2_len:1407476	exonerate:est2genome	mRNA	973794	974006	.	+	.	ID=BDIVROU_0071400.t1.1;Parent=BDIVROU_0071400.t1
Contig_2_len:1407476	exonerate:est2genome	gene	974678	975145	.	+	.	ID=BDIVROU_0071600.t1
Contig_2_len:1407476	exonerate:est2genome	CDS	974678	975145	.	+	0	ID=BDIVROU_0071600.t1.1.1;Parent=BDIVROU_0071600.t1.1
Contig_2_len:1407476	exonerate:est2genome	mRNA	974678	975145	.	+	.	ID=BDIVROU_0071600.t1.1;Parent=BDIVROU_0071600.t1
Contig_2_len:1407476	exonerate:est2genome	gene	975290	980353	.	+	.	ID=BDIVROU_0071700.t1
Contig_2_len:1407476	exonerate:est2genome	CDS	975290	980353	.	+	0	ID=BDIVROU_0071700.t1.1.1;Parent=BDIVROU_0071700.t1.1
Contig_2_len:1407476	exonerate:est2genome	mRNA	975290	980353	.	+	.	ID=BDIVROU_0071700.t1.1;Parent=BDIVROU_0071700.t1
Contig_2_len:1407476	exonerate:est2genome	gene	980384	980623	.	+	.	ID=BDIVROU_0071800.t1
Contig_2_len:1407476	exonerate:est2genome	CDS	980384	980623	.	+	0	ID=BDIVROU_0071800.t1.1.1;Parent=BDIVROU_0071800.t1.1
Contig_2_len:1407476	exonerate:est2genome	mRNA	980384	980623	.	+	.	ID=BDIVROU_0071800.t1.1;Parent=BDIVROU_0071800.t1
Contig_2_len:1407476	exonerate:est2genome	gene	981030	981662	.	+	.	ID=BDIVROU_0071900.t1
Contig_2_len:1407476	exonerate:est2genome	CDS	981030	981662	.	+	0	ID=BDIVROU_0071900.t1.1.1;Parent=BDIVROU_0071900.t1.1
Contig_2_len:1407476	exonerate:est2genome	mRNA	981030	981662	.	+	.	ID=BDIVROU_0071900.t1.1;Parent=BDIVROU_0071900.t1
Contig_2_len:1407476	exonerate:est2genome	gene	981823	982107	.	-	.	ID=BDIVROU_0072000.t1
Contig_2_len:1407476	exonerate:est2genome	CDS	981823	982107	.	-	0	ID=BDIVROU_0072000.t1.1.1;Parent=BDIVROU_0072000.t1.1
Contig_2_len:1407476	exonerate:est2genome	mRNA	981823	982107	.	-	.	ID=BDIVROU_0072000.t1.1;Parent=BDIVROU_0072000.t1
Contig_2_len:1407476	exonerate:est2genome	gene	982460	983572	.	-	.	ID=BDIVROU_0072100.t1
Contig_2_len:1407476	exonerate:est2genome	CDS	982460	983572	.	-	0	ID=BDIVROU_0072100.t1.1.1;Parent=BDIVROU_0072100.t1.1
Contig_2_len:1407476	exonerate:est2genome	mRNA	982460	983572	.	-	.	ID=BDIVROU_0072100.t1.1;Parent=BDIVROU_0072100.t1
Contig_2_len:1407476	exonerate:est2genome	gene	983648	984934	.	+	.	ID=BDIVROU_0072200.t1
Contig_2_len:1407476	exonerate:est2genome	CDS	983648	984934	.	+	0	ID=BDIVROU_0072200.t1.1.1;Parent=BDIVROU_0072200.t1.1
Contig_2_len:1407476	exonerate:est2genome	mRNA	983648	984934	.	+	.	ID=BDIVROU_0072200.t1.1;Parent=BDIVROU_0072200.t1
Contig_2_len:1407476	exonerate:est2genome	gene	985546	987636	.	+	.	ID=BDIVROU_0072300.t1
Contig_2_len:1407476	exonerate:est2genome	CDS	985546	987636	.	+	0	ID=BDIVROU_0072300.t1.1.1;Parent=BDIVROU_0072300.t1.1
Contig_2_len:1407476	exonerate:est2genome	mRNA	985546	987636	.	+	.	ID=BDIVROU_0072300.t1.1;Parent=BDIVROU_0072300.t1
Contig_2_len:1407476	exonerate:est2genome	gene	987952	988887	.	-	.	ID=BDIVROU_0072400.t1
Contig_2_len:1407476	exonerate:est2genome	CDS	987952	988887	.	-	0	ID=BDIVROU_0072400.t1.1.1;Parent=BDIVROU_0072400.t1.1
Contig_2_len:1407476	exonerate:est2genome	mRNA	987952	988887	.	-	.	ID=BDIVROU_0072400.t1.1;Parent=BDIVROU_0072400.t1
Contig_2_len:1407476	exonerate:est2genome	gene	989701	990198	.	+	.	ID=BDIVROU_0072500.t1
Contig_2_len:1407476	exonerate:est2genome	CDS	989701	989743	.	+	0	ID=BDIVROU_0072500.t1.1.1;Parent=BDIVROU_0072500.t1.1
Contig_2_len:1407476	exonerate:est2genome	CDS	989856	989966	.	+	0	ID=BDIVROU_0072500.t1.1.2;Parent=BDIVROU_0072500.t1.1
Contig_2_len:1407476	exonerate:est2genome	CDS	990053	990198	.	+	0	ID=BDIVROU_0072500.t1.1.3;Parent=BDIVROU_0072500.t1.1
Contig_2_len:1407476	exonerate:est2genome	mRNA	989701	990198	.	+	.	ID=BDIVROU_0072500.t1.1;Parent=BDIVROU_0072500.t1
Contig_2_len:1407476	exonerate:est2genome	gene	990238	991731	.	+	.	ID=BDIVROU_0072700.t1
Contig_2_len:1407476	exonerate:est2genome	CDS	990238	991731	.	+	0	ID=BDIVROU_0072700.t1.1.1;Parent=BDIVROU_0072700.t1.1
Contig_2_len:1407476	exonerate:est2genome	mRNA	990238	991731	.	+	.	ID=BDIVROU_0072700.t1.1;Parent=BDIVROU_0072700.t1
Contig_2_len:1407476	exonerate:est2genome	gene	992286	993374	.	-	.	ID=BDIVROU_0072800.t1
Contig_2_len:1407476	exonerate:est2genome	CDS	992286	993374	.	-	0	ID=BDIVROU_0072800.t1.1.1;Parent=BDIVROU_0072800.t1.1
Contig_2_len:1407476	exonerate:est2genome	mRNA	992286	993374	.	-	.	ID=BDIVROU_0072800.t1.1;Parent=BDIVROU_0072800.t1
Contig_2_len:1407476	exonerate:est2genome	gene	993863	994408	.	+	.	ID=BDIVROU_0072900.t1
Contig_2_len:1407476	exonerate:est2genome	CDS	993863	994408	.	+	0	ID=BDIVROU_0072900.t1.1.1;Parent=BDIVROU_0072900.t1.1
Contig_2_len:1407476	exonerate:est2genome	mRNA	993863	994408	.	+	.	ID=BDIVROU_0072900.t1.1;Parent=BDIVROU_0072900.t1
Contig_2_len:1407476	exonerate:est2genome	gene	994489	995250	.	+	.	ID=BDIVROU_0073000.t1
Contig_2_len:1407476	exonerate:est2genome	CDS	994489	995250	.	+	0	ID=BDIVROU_0073000.t1.1.1;Parent=BDIVROU_0073000.t1.1
Contig_2_len:1407476	exonerate:est2genome	mRNA	994489	995250	.	+	.	ID=BDIVROU_0073000.t1.1;Parent=BDIVROU_0073000.t1
Contig_2_len:1407476	exonerate:est2genome	gene	995585	997038	.	-	.	ID=BDIVROU_0073100.t1
Contig_2_len:1407476	exonerate:est2genome	CDS	995585	995650	.	-	0	ID=BDIVROU_0073100.t1.1.1;Parent=BDIVROU_0073100.t1.1
Contig_2_len:1407476	exonerate:est2genome	CDS	995706	996077	.	-	0	ID=BDIVROU_0073100.t1.1.2;Parent=BDIVROU_0073100.t1.1
Contig_2_len:1407476	exonerate:est2genome	CDS	996291	996536	.	-	0	ID=BDIVROU_0073100.t1.1.3;Parent=BDIVROU_0073100.t1.1
Contig_2_len:1407476	exonerate:est2genome	CDS	996781	997038	.	-	0	ID=BDIVROU_0073100.t1.1.4;Parent=BDIVROU_0073100.t1.1
Contig_2_len:1407476	exonerate:est2genome	mRNA	995585	997038	.	-	.	ID=BDIVROU_0073100.t1.1;Parent=BDIVROU_0073100.t1
Contig_2_len:1407476	exonerate:est2genome	gene	997980	998340	.	+	.	ID=BDIVROU_0007100.t1
Contig_2_len:1407476	exonerate:est2genome	CDS	997980	998082	.	+	0	ID=BDIVROU_0007100.t1.1.1;Parent=BDIVROU_0007100.t1.1
Contig_2_len:1407476	exonerate:est2genome	CDS	998119	998184	.	+	0	ID=BDIVROU_0007100.t1.1.2;Parent=BDIVROU_0007100.t1.1
Contig_2_len:1407476	exonerate:est2genome	CDS	998222	998340	.	+	0	ID=BDIVROU_0007100.t1.1.3;Parent=BDIVROU_0007100.t1.1
Contig_2_len:1407476	exonerate:est2genome	mRNA	997980	998340	.	+	.	ID=BDIVROU_0007100.t1.1;Parent=BDIVROU_0007100.t1
Contig_2_len:1407476	exonerate:est2genome	gene	998406	999113	.	-	.	ID=BDIVROU_0073200.t1
Contig_2_len:1407476	exonerate:est2genome	CDS	998406	999113	.	-	0	ID=BDIVROU_0073200.t1.1.1;Parent=BDIVROU_0073200.t1.1
Contig_2_len:1407476	exonerate:est2genome	mRNA	998406	999113	.	-	.	ID=BDIVROU_0073200.t1.1;Parent=BDIVROU_0073200.t1
Contig_2_len:1407476	exonerate:est2genome	gene	1000399	1002209	.	+	.	ID=BDIVROU_0073300.t1
Contig_2_len:1407476	exonerate:est2genome	CDS	1000399	1001352	.	+	0	ID=BDIVROU_0073300.t1.1.1;Parent=BDIVROU_0073300.t1.1
Contig_2_len:1407476	exonerate:est2genome	CDS	1001558	1001989	.	+	0	ID=BDIVROU_0073300.t1.1.2;Parent=BDIVROU_0073300.t1.1
Contig_2_len:1407476	exonerate:est2genome	CDS	1002063	1002209	.	+	0	ID=BDIVROU_0073300.t1.1.3;Parent=BDIVROU_0073300.t1.1
Contig_2_len:1407476	exonerate:est2genome	mRNA	1000399	1002209	.	+	.	ID=BDIVROU_0073300.t1.1;Parent=BDIVROU_0073300.t1
Contig_2_len:1407476	exonerate:est2genome	gene	1003589	1004510	.	+	.	ID=BDIVROU_0073400.t1
Contig_2_len:1407476	exonerate:est2genome	CDS	1003589	1003923	.	+	0	ID=BDIVROU_0073400.t1.1.1;Parent=BDIVROU_0073400.t1.1
Contig_2_len:1407476	exonerate:est2genome	CDS	1003985	1004510	.	+	0	ID=BDIVROU_0073400.t1.1.2;Parent=BDIVROU_0073400.t1.1
Contig_2_len:1407476	exonerate:est2genome	mRNA	1003589	1004510	.	+	.	ID=BDIVROU_0073400.t1.1;Parent=BDIVROU_0073400.t1
Contig_2_len:1407476	exonerate:est2genome	gene	1007639	1008031	.	-	.	ID=BDIVROU_0073500.t1
Contig_2_len:1407476	exonerate:est2genome	CDS	1007639	1008031	.	-	0	ID=BDIVROU_0073500.t1.1.1;Parent=BDIVROU_0073500.t1.1
Contig_2_len:1407476	exonerate:est2genome	mRNA	1007639	1008031	.	-	.	ID=BDIVROU_0073500.t1.1;Parent=BDIVROU_0073500.t1
Contig_2_len:1407476	exonerate:est2genome	gene	1008480	1009725	.	-	.	ID=BDIVROU_0073600.t1
Contig_2_len:1407476	exonerate:est2genome	CDS	1008480	1009539	.	-	0	ID=BDIVROU_0073600.t1.1.1;Parent=BDIVROU_0073600.t1.1
Contig_2_len:1407476	exonerate:est2genome	CDS	1009670	1009725	.	-	0	ID=BDIVROU_0073600.t1.1.2;Parent=BDIVROU_0073600.t1.1
Contig_2_len:1407476	exonerate:est2genome	mRNA	1008480	1009725	.	-	.	ID=BDIVROU_0073600.t1.1;Parent=BDIVROU_0073600.t1
Contig_2_len:1407476	exonerate:est2genome	gene	1010111	1011415	.	-	.	ID=BDIVROU_0073800.t1
Contig_2_len:1407476	exonerate:est2genome	CDS	1010111	1011415	.	-	0	ID=BDIVROU_0073800.t1.1.1;Parent=BDIVROU_0073800.t1.1
Contig_2_len:1407476	exonerate:est2genome	mRNA	1010111	1011415	.	-	.	ID=BDIVROU_0073800.t1.1;Parent=BDIVROU_0073800.t1
Contig_2_len:1407476	exonerate:est2genome	gene	1012557	1016390	.	-	.	ID=BDIVROU_0073900.t1
Contig_2_len:1407476	exonerate:est2genome	CDS	1012557	1016390	.	-	0	ID=BDIVROU_0073900.t1.1.1;Parent=BDIVROU_0073900.t1.1
Contig_2_len:1407476	exonerate:est2genome	mRNA	1012557	1016390	.	-	.	ID=BDIVROU_0073900.t1.1;Parent=BDIVROU_0073900.t1
Contig_2_len:1407476	exonerate:est2genome	gene	1020305	1021216	.	-	.	ID=BDIVROU_0074000.t1
Contig_2_len:1407476	exonerate:est2genome	CDS	1020305	1021216	.	-	0	ID=BDIVROU_0074000.t1.1.1;Parent=BDIVROU_0074000.t1.1
Contig_2_len:1407476	exonerate:est2genome	mRNA	1020305	1021216	.	-	.	ID=BDIVROU_0074000.t1.1;Parent=BDIVROU_0074000.t1
Contig_2_len:1407476	exonerate:est2genome	gene	1026092	1026727	.	-	.	ID=BDIVROU_0074100.t1
Contig_2_len:1407476	exonerate:est2genome	CDS	1026092	1026727	.	-	0	ID=BDIVROU_0074100.t1.1.1;Parent=BDIVROU_0074100.t1.1
Contig_2_len:1407476	exonerate:est2genome	mRNA	1026092	1026727	.	-	.	ID=BDIVROU_0074100.t1.1;Parent=BDIVROU_0074100.t1
Contig_2_len:1407476	exonerate:est2genome	gene	1028818	1029570	.	-	.	ID=BDIVROU_0074200.t1
Contig_2_len:1407476	exonerate:est2genome	CDS	1028818	1029570	.	-	0	ID=BDIVROU_0074200.t1.1.1;Parent=BDIVROU_0074200.t1.1
Contig_2_len:1407476	exonerate:est2genome	mRNA	1028818	1029570	.	-	.	ID=BDIVROU_0074200.t1.1;Parent=BDIVROU_0074200.t1
Contig_2_len:1407476	exonerate:est2genome	gene	1029648	1030112	.	-	.	ID=BDIVROU_0074300.t1
Contig_2_len:1407476	exonerate:est2genome	CDS	1029648	1030112	.	-	0	ID=BDIVROU_0074300.t1.1.1;Parent=BDIVROU_0074300.t1.1
Contig_2_len:1407476	exonerate:est2genome	mRNA	1029648	1030112	.	-	.	ID=BDIVROU_0074300.t1.1;Parent=BDIVROU_0074300.t1
Contig_2_len:1407476	exonerate:est2genome	gene	1030881	1031663	.	+	.	ID=BDIVROU_0074400.t1
Contig_2_len:1407476	exonerate:est2genome	CDS	1030881	1031309	.	+	0	ID=BDIVROU_0074400.t1.1.1;Parent=BDIVROU_0074400.t1.1
Contig_2_len:1407476	exonerate:est2genome	CDS	1031445	1031663	.	+	0	ID=BDIVROU_0074400.t1.1.2;Parent=BDIVROU_0074400.t1.1
Contig_2_len:1407476	exonerate:est2genome	mRNA	1030881	1031663	.	+	.	ID=BDIVROU_0074400.t1.1;Parent=BDIVROU_0074400.t1
Contig_2_len:1407476	exonerate:est2genome	gene	1032216	1035158	.	-	.	ID=BDIVROU_0074500.t1
Contig_2_len:1407476	exonerate:est2genome	CDS	1032216	1032472	.	-	0	ID=BDIVROU_0074500.t1.1.1;Parent=BDIVROU_0074500.t1.1
Contig_2_len:1407476	exonerate:est2genome	CDS	1032547	1034717	.	-	0	ID=BDIVROU_0074500.t1.1.2;Parent=BDIVROU_0074500.t1.1
Contig_2_len:1407476	exonerate:est2genome	CDS	1035094	1035158	.	-	0	ID=BDIVROU_0074500.t1.1.3;Parent=BDIVROU_0074500.t1.1
Contig_2_len:1407476	exonerate:est2genome	mRNA	1032216	1035158	.	-	.	ID=BDIVROU_0074500.t1.1;Parent=BDIVROU_0074500.t1
Contig_2_len:1407476	exonerate:est2genome	gene	1035697	1035899	.	-	.	ID=BDIVROU_0448600.t1
Contig_2_len:1407476	exonerate:est2genome	CDS	1035697	1035797	.	-	0	ID=BDIVROU_0448600.t1.1.1;Parent=BDIVROU_0448600.t1.1
Contig_2_len:1407476	exonerate:est2genome	CDS	1035833	1035899	.	-	0	ID=BDIVROU_0448600.t1.1.2;Parent=BDIVROU_0448600.t1.1
Contig_2_len:1407476	exonerate:est2genome	mRNA	1035697	1035899	.	-	.	ID=BDIVROU_0448600.t1.1;Parent=BDIVROU_0448600.t1
Contig_2_len:1407476	exonerate:est2genome	gene	1036454	1037399	.	-	.	ID=BDIVROU_0074600.t1
Contig_2_len:1407476	exonerate:est2genome	CDS	1036454	1036591	.	-	0	ID=BDIVROU_0074600.t1.1.1;Parent=BDIVROU_0074600.t1.1
Contig_2_len:1407476	exonerate:est2genome	CDS	1037196	1037399	.	-	0	ID=BDIVROU_0074600.t1.1.2;Parent=BDIVROU_0074600.t1.1
Contig_2_len:1407476	exonerate:est2genome	mRNA	1036454	1037399	.	-	.	ID=BDIVROU_0074600.t1.1;Parent=BDIVROU_0074600.t1
Contig_2_len:1407476	exonerate:est2genome	gene	1037971	1038867	.	-	.	ID=BDIVROU_0074700.t1
Contig_2_len:1407476	exonerate:est2genome	CDS	1037971	1038105	.	-	0	ID=BDIVROU_0074700.t1.1.1;Parent=BDIVROU_0074700.t1.1
Contig_2_len:1407476	exonerate:est2genome	CDS	1038390	1038531	.	-	0	ID=BDIVROU_0074700.t1.1.2;Parent=BDIVROU_0074700.t1.1
Contig_2_len:1407476	exonerate:est2genome	CDS	1038740	1038867	.	-	0	ID=BDIVROU_0074700.t1.1.3;Parent=BDIVROU_0074700.t1.1
Contig_2_len:1407476	exonerate:est2genome	mRNA	1037971	1038867	.	-	.	ID=BDIVROU_0074700.t1.1;Parent=BDIVROU_0074700.t1
Contig_2_len:1407476	exonerate:est2genome	gene	1039613	1040971	.	-	.	ID=BDIVROU_0074900.t1
Contig_2_len:1407476	exonerate:est2genome	CDS	1039613	1039795	.	-	0	ID=BDIVROU_0074900.t1.1.1;Parent=BDIVROU_0074900.t1.1
Contig_2_len:1407476	exonerate:est2genome	CDS	1039908	1039964	.	-	0	ID=BDIVROU_0074900.t1.1.2;Parent=BDIVROU_0074900.t1.1
Contig_2_len:1407476	exonerate:est2genome	CDS	1040051	1040971	.	-	0	ID=BDIVROU_0074900.t1.1.3;Parent=BDIVROU_0074900.t1.1
Contig_2_len:1407476	exonerate:est2genome	mRNA	1039613	1040971	.	-	.	ID=BDIVROU_0074900.t1.1;Parent=BDIVROU_0074900.t1
Contig_2_len:1407476	exonerate:est2genome	gene	1041581	1042801	.	-	.	ID=BDIVROU_0075000.t1
Contig_2_len:1407476	exonerate:est2genome	CDS	1041581	1042801	.	-	0	ID=BDIVROU_0075000.t1.1.1;Parent=BDIVROU_0075000.t1.1
Contig_2_len:1407476	exonerate:est2genome	mRNA	1041581	1042801	.	-	.	ID=BDIVROU_0075000.t1.1;Parent=BDIVROU_0075000.t1
Contig_2_len:1407476	exonerate:est2genome	gene	1043867	1044238	.	-	.	ID=BDIVROU_0075100.t1
Contig_2_len:1407476	exonerate:est2genome	CDS	1043867	1044238	.	-	0	ID=BDIVROU_0075100.t1.1.1;Parent=BDIVROU_0075100.t1.1
Contig_2_len:1407476	exonerate:est2genome	mRNA	1043867	1044238	.	-	.	ID=BDIVROU_0075100.t1.1;Parent=BDIVROU_0075100.t1
Contig_2_len:1407476	exonerate:est2genome	gene	1045513	1047321	.	-	.	ID=BDIVROU_0075200.t1
[truncated: 528 more rows]
