# Supplementary material for: Comparative and functional genomics of the protozoan parasite Babesia divergens highlighting the invasion and egress processes
Source: PLoS Negl Trop Dis. 2019 Aug 19;13(8):e0007680. doi: 10.1371/journal.pntd.0007680 (PMC6715253; doi:10.1371/journal.pntd.0007680)
Supplement: S3 Table — (ZIP) [file pntd.0007680.s005.zip › gffs/Contig_6.gff]

Contig_6_len:874374	exonerate:est2genome	gene	2	709	.	-	.	ID=BDIVROU_0262000.t1
Contig_6_len:874374	exonerate:est2genome	CDS	2	709	.	-	0	ID=BDIVROU_0262000.t1.1.1;Parent=BDIVROU_0262000.t1.1
Contig_6_len:874374	exonerate:est2genome	mRNA	2	709	.	-	.	ID=BDIVROU_0262000.t1.1;Parent=BDIVROU_0262000.t1
Contig_6_len:874374	exonerate:est2genome	gene	1722	2495	.	-	.	ID=BDIVROU_0262100.t1
Contig_6_len:874374	exonerate:est2genome	CDS	1722	1846	.	-	0	ID=BDIVROU_0262100.t1.1.1;Parent=BDIVROU_0262100.t1.1
Contig_6_len:874374	exonerate:est2genome	CDS	2198	2495	.	-	0	ID=BDIVROU_0262100.t1.1.2;Parent=BDIVROU_0262100.t1.1
Contig_6_len:874374	exonerate:est2genome	mRNA	1722	2495	.	-	.	ID=BDIVROU_0262100.t1.1;Parent=BDIVROU_0262100.t1
Contig_6_len:874374	exonerate:est2genome	gene	2904	3426	.	-	.	ID=BDIVROU_0262200.t1
Contig_6_len:874374	exonerate:est2genome	CDS	2904	3085	.	-	0	ID=BDIVROU_0262200.t1.1.1;Parent=BDIVROU_0262200.t1.1
Contig_6_len:874374	exonerate:est2genome	CDS	3163	3285	.	-	0	ID=BDIVROU_0262200.t1.1.2;Parent=BDIVROU_0262200.t1.1
Contig_6_len:874374	exonerate:est2genome	CDS	3342	3426	.	-	0	ID=BDIVROU_0262200.t1.1.3;Parent=BDIVROU_0262200.t1.1
Contig_6_len:874374	exonerate:est2genome	mRNA	2904	3426	.	-	.	ID=BDIVROU_0262200.t1.1;Parent=BDIVROU_0262200.t1
Contig_6_len:874374	exonerate:est2genome	gene	3866	7291	.	+	.	ID=BDIVROU_0262400.t1
Contig_6_len:874374	exonerate:est2genome	CDS	3866	7291	.	+	0	ID=BDIVROU_0262400.t1.1.1;Parent=BDIVROU_0262400.t1.1
Contig_6_len:874374	exonerate:est2genome	mRNA	3866	7291	.	+	.	ID=BDIVROU_0262400.t1.1;Parent=BDIVROU_0262400.t1
Contig_6_len:874374	exonerate:est2genome	gene	8132	9546	.	-	.	ID=BDIVROU_0262500.t1
Contig_6_len:874374	exonerate:est2genome	CDS	8132	8242	.	-	0	ID=BDIVROU_0262500.t1.1.1;Parent=BDIVROU_0262500.t1.1
Contig_6_len:874374	exonerate:est2genome	CDS	8326	9546	.	-	0	ID=BDIVROU_0262500.t1.1.2;Parent=BDIVROU_0262500.t1.1
Contig_6_len:874374	exonerate:est2genome	mRNA	8132	9546	.	-	.	ID=BDIVROU_0262500.t1.1;Parent=BDIVROU_0262500.t1
Contig_6_len:874374	exonerate:est2genome	gene	9888	10546	.	+	.	ID=BDIVROU_0262600.t1
Contig_6_len:874374	exonerate:est2genome	CDS	9888	10024	.	+	0	ID=BDIVROU_0262600.t1.1.1;Parent=BDIVROU_0262600.t1.1
Contig_6_len:874374	exonerate:est2genome	CDS	10108	10204	.	+	0	ID=BDIVROU_0262600.t1.1.2;Parent=BDIVROU_0262600.t1.1
Contig_6_len:874374	exonerate:est2genome	CDS	10258	10405	.	+	0	ID=BDIVROU_0262600.t1.1.3;Parent=BDIVROU_0262600.t1.1
Contig_6_len:874374	exonerate:est2genome	CDS	10470	10546	.	+	0	ID=BDIVROU_0262600.t1.1.4;Parent=BDIVROU_0262600.t1.1
Contig_6_len:874374	exonerate:est2genome	mRNA	9888	10546	.	+	.	ID=BDIVROU_0262600.t1.1;Parent=BDIVROU_0262600.t1
Contig_6_len:874374	exonerate:est2genome	gene	10645	11682	.	-	.	ID=BDIVROU_0262700.t1
Contig_6_len:874374	exonerate:est2genome	CDS	10645	11682	.	-	0	ID=BDIVROU_0262700.t1.1.1;Parent=BDIVROU_0262700.t1.1
Contig_6_len:874374	exonerate:est2genome	mRNA	10645	11682	.	-	.	ID=BDIVROU_0262700.t1.1;Parent=BDIVROU_0262700.t1
Contig_6_len:874374	exonerate:est2genome	gene	11783	14105	.	-	.	ID=BDIVROU_0262800.t1
Contig_6_len:874374	exonerate:est2genome	CDS	11783	12232	.	-	0	ID=BDIVROU_0262800.t1.1.1;Parent=BDIVROU_0262800.t1.1
Contig_6_len:874374	exonerate:est2genome	CDS	12404	13125	.	-	0	ID=BDIVROU_0262800.t1.1.2;Parent=BDIVROU_0262800.t1.1
Contig_6_len:874374	exonerate:est2genome	CDS	13208	14105	.	-	0	ID=BDIVROU_0262800.t1.1.3;Parent=BDIVROU_0262800.t1.1
Contig_6_len:874374	exonerate:est2genome	mRNA	11783	14105	.	-	.	ID=BDIVROU_0262800.t1.1;Parent=BDIVROU_0262800.t1
Contig_6_len:874374	exonerate:est2genome	gene	14728	14994	.	+	.	ID=BDIVROU_0262900.t1
Contig_6_len:874374	exonerate:est2genome	CDS	14728	14994	.	+	0	ID=BDIVROU_0262900.t1.1.1;Parent=BDIVROU_0262900.t1.1
Contig_6_len:874374	exonerate:est2genome	mRNA	14728	14994	.	+	.	ID=BDIVROU_0262900.t1.1;Parent=BDIVROU_0262900.t1
Contig_6_len:874374	exonerate:est2genome	gene	15041	15919	.	+	.	ID=BDIVROU_0263000.t1
Contig_6_len:874374	exonerate:est2genome	CDS	15041	15919	.	+	0	ID=BDIVROU_0263000.t1.1.1;Parent=BDIVROU_0263000.t1.1
Contig_6_len:874374	exonerate:est2genome	mRNA	15041	15919	.	+	.	ID=BDIVROU_0263000.t1.1;Parent=BDIVROU_0263000.t1
Contig_6_len:874374	exonerate:est2genome	gene	16111	18510	.	-	.	ID=BDIVROU_0263100.t1
Contig_6_len:874374	exonerate:est2genome	CDS	16111	18510	.	-	0	ID=BDIVROU_0263100.t1.1.1;Parent=BDIVROU_0263100.t1.1
Contig_6_len:874374	exonerate:est2genome	mRNA	16111	18510	.	-	.	ID=BDIVROU_0263100.t1.1;Parent=BDIVROU_0263100.t1
Contig_6_len:874374	exonerate:est2genome	gene	19035	20066	.	-	.	ID=BDIVROU_0263200.t1
Contig_6_len:874374	exonerate:est2genome	CDS	19035	19850	.	-	0	ID=BDIVROU_0263200.t1.1.1;Parent=BDIVROU_0263200.t1.1
Contig_6_len:874374	exonerate:est2genome	CDS	19998	20066	.	-	0	ID=BDIVROU_0263200.t1.1.2;Parent=BDIVROU_0263200.t1.1
Contig_6_len:874374	exonerate:est2genome	mRNA	19035	20066	.	-	.	ID=BDIVROU_0263200.t1.1;Parent=BDIVROU_0263200.t1
Contig_6_len:874374	exonerate:est2genome	gene	20100	21398	.	+	.	ID=BDIVROU_0263300.t1
Contig_6_len:874374	exonerate:est2genome	CDS	20100	20226	.	+	0	ID=BDIVROU_0263300.t1.1.1;Parent=BDIVROU_0263300.t1.1
Contig_6_len:874374	exonerate:est2genome	CDS	20315	20529	.	+	0	ID=BDIVROU_0263300.t1.1.2;Parent=BDIVROU_0263300.t1.1
Contig_6_len:874374	exonerate:est2genome	CDS	20700	21398	.	+	0	ID=BDIVROU_0263300.t1.1.3;Parent=BDIVROU_0263300.t1.1
Contig_6_len:874374	exonerate:est2genome	mRNA	20100	21398	.	+	.	ID=BDIVROU_0263300.t1.1;Parent=BDIVROU_0263300.t1
Contig_6_len:874374	exonerate:est2genome	gene	21539	22173	.	+	.	ID=BDIVROU_0263500.t1
Contig_6_len:874374	exonerate:est2genome	CDS	21539	21568	.	+	0	ID=BDIVROU_0263500.t1.1.1;Parent=BDIVROU_0263500.t1.1
Contig_6_len:874374	exonerate:est2genome	CDS	21769	22173	.	+	0	ID=BDIVROU_0263500.t1.1.2;Parent=BDIVROU_0263500.t1.1
Contig_6_len:874374	exonerate:est2genome	mRNA	21539	22173	.	+	.	ID=BDIVROU_0263500.t1.1;Parent=BDIVROU_0263500.t1
Contig_6_len:874374	exonerate:est2genome	gene	22495	23221	.	-	.	ID=BDIVROU_0014200.t1
Contig_6_len:874374	exonerate:est2genome	CDS	22495	22770	.	-	0	ID=BDIVROU_0014200.t1.1.1;Parent=BDIVROU_0014200.t1.1
Contig_6_len:874374	exonerate:est2genome	CDS	22809	22973	.	-	0	ID=BDIVROU_0014200.t1.1.2;Parent=BDIVROU_0014200.t1.1
Contig_6_len:874374	exonerate:est2genome	CDS	23011	23076	.	-	0	ID=BDIVROU_0014200.t1.1.3;Parent=BDIVROU_0014200.t1.1
Contig_6_len:874374	exonerate:est2genome	CDS	23165	23221	.	-	0	ID=BDIVROU_0014200.t1.1.4;Parent=BDIVROU_0014200.t1.1
Contig_6_len:874374	exonerate:est2genome	mRNA	22495	23221	.	-	.	ID=BDIVROU_0014200.t1.1;Parent=BDIVROU_0014200.t1
Contig_6_len:874374	exonerate:est2genome	gene	23504	25183	.	+	.	ID=BDIVROU_0263600.t1
Contig_6_len:874374	exonerate:est2genome	CDS	23504	23579	.	+	0	ID=BDIVROU_0263600.t1.1.1;Parent=BDIVROU_0263600.t1.1
Contig_6_len:874374	exonerate:est2genome	CDS	23811	25183	.	+	0	ID=BDIVROU_0263600.t1.1.2;Parent=BDIVROU_0263600.t1.1
Contig_6_len:874374	exonerate:est2genome	mRNA	23504	25183	.	+	.	ID=BDIVROU_0263600.t1.1;Parent=BDIVROU_0263600.t1
Contig_6_len:874374	exonerate:est2genome	gene	25382	26767	.	-	.	ID=BDIVROU_0263700.t1
Contig_6_len:874374	exonerate:est2genome	CDS	25382	26767	.	-	0	ID=BDIVROU_0263700.t1.1.1;Parent=BDIVROU_0263700.t1.1
Contig_6_len:874374	exonerate:est2genome	mRNA	25382	26767	.	-	.	ID=BDIVROU_0263700.t1.1;Parent=BDIVROU_0263700.t1
Contig_6_len:874374	exonerate:est2genome	gene	29130	30916	.	+	.	ID=BDIVROU_0263800.t1
Contig_6_len:874374	exonerate:est2genome	CDS	29130	29696	.	+	0	ID=BDIVROU_0263800.t1.1.1;Parent=BDIVROU_0263800.t1.1
Contig_6_len:874374	exonerate:est2genome	CDS	30299	30916	.	+	0	ID=BDIVROU_0263800.t1.1.2;Parent=BDIVROU_0263800.t1.1
Contig_6_len:874374	exonerate:est2genome	mRNA	29130	30916	.	+	.	ID=BDIVROU_0263800.t1.1;Parent=BDIVROU_0263800.t1
Contig_6_len:874374	exonerate:est2genome	gene	31496	33793	.	+	.	ID=BDIVROU_0263900.t1
Contig_6_len:874374	exonerate:est2genome	CDS	31496	33793	.	+	0	ID=BDIVROU_0263900.t1.1.1;Parent=BDIVROU_0263900.t1.1
Contig_6_len:874374	exonerate:est2genome	mRNA	31496	33793	.	+	.	ID=BDIVROU_0263900.t1.1;Parent=BDIVROU_0263900.t1
Contig_6_len:874374	exonerate:est2genome	gene	33879	34364	.	+	.	ID=BDIVROU_0264000.t1
Contig_6_len:874374	exonerate:est2genome	CDS	33879	34364	.	+	0	ID=BDIVROU_0264000.t1.1.1;Parent=BDIVROU_0264000.t1.1
Contig_6_len:874374	exonerate:est2genome	mRNA	33879	34364	.	+	.	ID=BDIVROU_0264000.t1.1;Parent=BDIVROU_0264000.t1
Contig_6_len:874374	exonerate:est2genome	gene	34472	35113	.	-	.	ID=BDIVROU_0264100.t1
Contig_6_len:874374	exonerate:est2genome	CDS	34472	34735	.	-	0	ID=BDIVROU_0264100.t1.1.1;Parent=BDIVROU_0264100.t1.1
Contig_6_len:874374	exonerate:est2genome	CDS	34985	35113	.	-	0	ID=BDIVROU_0264100.t1.1.2;Parent=BDIVROU_0264100.t1.1
Contig_6_len:874374	exonerate:est2genome	mRNA	34472	35113	.	-	.	ID=BDIVROU_0264100.t1.1;Parent=BDIVROU_0264100.t1
Contig_6_len:874374	exonerate:est2genome	gene	36003	37263	.	-	.	ID=BDIVROU_0264200.t1
Contig_6_len:874374	exonerate:est2genome	CDS	36003	36556	.	-	0	ID=BDIVROU_0264200.t1.1.1;Parent=BDIVROU_0264200.t1.1
Contig_6_len:874374	exonerate:est2genome	CDS	36849	37263	.	-	0	ID=BDIVROU_0264200.t1.1.2;Parent=BDIVROU_0264200.t1.1
Contig_6_len:874374	exonerate:est2genome	mRNA	36003	37263	.	-	.	ID=BDIVROU_0264200.t1.1;Parent=BDIVROU_0264200.t1
Contig_6_len:874374	exonerate:est2genome	gene	37344	38225	.	+	.	ID=BDIVROU_0264300.t1
Contig_6_len:874374	exonerate:est2genome	CDS	37344	37401	.	+	0	ID=BDIVROU_0264300.t1.1.1;Parent=BDIVROU_0264300.t1.1
Contig_6_len:874374	exonerate:est2genome	CDS	37648	38225	.	+	0	ID=BDIVROU_0264300.t1.1.2;Parent=BDIVROU_0264300.t1.1
Contig_6_len:874374	exonerate:est2genome	mRNA	37344	38225	.	+	.	ID=BDIVROU_0264300.t1.1;Parent=BDIVROU_0264300.t1
Contig_6_len:874374	exonerate:est2genome	gene	38666	38953	.	-	.	ID=BDIVROU_0264400.t1
Contig_6_len:874374	exonerate:est2genome	CDS	38666	38953	.	-	0	ID=BDIVROU_0264400.t1.1.1;Parent=BDIVROU_0264400.t1.1
Contig_6_len:874374	exonerate:est2genome	mRNA	38666	38953	.	-	.	ID=BDIVROU_0264400.t1.1;Parent=BDIVROU_0264400.t1
Contig_6_len:874374	exonerate:est2genome	gene	39724	39844	.	-	.	ID=BDIVROU_0456100.t1
Contig_6_len:874374	exonerate:est2genome	CDS	39724	39844	.	-	0	ID=BDIVROU_0456100.t1.1.1;Parent=BDIVROU_0456100.t1.1
Contig_6_len:874374	exonerate:est2genome	mRNA	39724	39844	.	-	.	ID=BDIVROU_0456100.t1.1;Parent=BDIVROU_0456100.t1
Contig_6_len:874374	exonerate:est2genome	gene	39755	40241	.	-	.	ID=BDIVROU_0447000.t1
Contig_6_len:874374	exonerate:est2genome	CDS	39755	39790	.	-	0	ID=BDIVROU_0447000.t1.1.1;Parent=BDIVROU_0447000.t1.1
Contig_6_len:874374	exonerate:est2genome	CDS	39822	39861	.	-	0	ID=BDIVROU_0447000.t1.1.2;Parent=BDIVROU_0447000.t1.1
Contig_6_len:874374	exonerate:est2genome	CDS	39902	40092	.	-	0	ID=BDIVROU_0447000.t1.1.3;Parent=BDIVROU_0447000.t1.1
Contig_6_len:874374	exonerate:est2genome	CDS	40134	40241	.	-	0	ID=BDIVROU_0447000.t1.1.4;Parent=BDIVROU_0447000.t1.1
Contig_6_len:874374	exonerate:est2genome	mRNA	39755	40241	.	-	.	ID=BDIVROU_0447000.t1.1;Parent=BDIVROU_0447000.t1
Contig_6_len:874374	exonerate:est2genome	gene	40987	41622	.	-	.	ID=BDIVROU_0446900.t1
Contig_6_len:874374	exonerate:est2genome	CDS	40987	41151	.	-	0	ID=BDIVROU_0446900.t1.1.1;Parent=BDIVROU_0446900.t1.1
Contig_6_len:874374	exonerate:est2genome	CDS	41187	41622	.	-	0	ID=BDIVROU_0446900.t1.1.2;Parent=BDIVROU_0446900.t1.1
Contig_6_len:874374	exonerate:est2genome	mRNA	40987	41622	.	-	.	ID=BDIVROU_0446900.t1.1;Parent=BDIVROU_0446900.t1
Contig_6_len:874374	exonerate:est2genome	gene	41649	42884	.	-	.	ID=BDIVROU_0264600.t1
Contig_6_len:874374	exonerate:est2genome	CDS	41649	42884	.	-	0	ID=BDIVROU_0264600.t1.1.1;Parent=BDIVROU_0264600.t1.1
Contig_6_len:874374	exonerate:est2genome	mRNA	41649	42884	.	-	.	ID=BDIVROU_0264600.t1.1;Parent=BDIVROU_0264600.t1
Contig_6_len:874374	exonerate:est2genome	gene	44172	44460	.	-	.	ID=BDIVROU_0264700.t1
Contig_6_len:874374	exonerate:est2genome	CDS	44172	44305	.	-	0	ID=BDIVROU_0264700.t1.1.1;Parent=BDIVROU_0264700.t1.1
Contig_6_len:874374	exonerate:est2genome	CDS	44379	44460	.	-	0	ID=BDIVROU_0264700.t1.1.2;Parent=BDIVROU_0264700.t1.1
Contig_6_len:874374	exonerate:est2genome	mRNA	44172	44460	.	-	.	ID=BDIVROU_0264700.t1.1;Parent=BDIVROU_0264700.t1
Contig_6_len:874374	exonerate:est2genome	gene	45038	45628	.	-	.	ID=BDIVROU_0264800.t1
Contig_6_len:874374	exonerate:est2genome	CDS	45038	45628	.	-	0	ID=BDIVROU_0264800.t1.1.1;Parent=BDIVROU_0264800.t1.1
Contig_6_len:874374	exonerate:est2genome	mRNA	45038	45628	.	-	.	ID=BDIVROU_0264800.t1.1;Parent=BDIVROU_0264800.t1
Contig_6_len:874374	exonerate:est2genome	gene	48604	49498	.	-	.	ID=BDIVROU_0264900.t1
Contig_6_len:874374	exonerate:est2genome	CDS	48604	49262	.	-	0	ID=BDIVROU_0264900.t1.1.1;Parent=BDIVROU_0264900.t1.1
Contig_6_len:874374	exonerate:est2genome	CDS	49420	49498	.	-	0	ID=BDIVROU_0264900.t1.1.2;Parent=BDIVROU_0264900.t1.1
Contig_6_len:874374	exonerate:est2genome	mRNA	48604	49498	.	-	.	ID=BDIVROU_0264900.t1.1;Parent=BDIVROU_0264900.t1
Contig_6_len:874374	exonerate:est2genome	gene	50405	51787	.	-	.	ID=BDIVROU_0265000.t1
Contig_6_len:874374	exonerate:est2genome	CDS	50405	51787	.	-	0	ID=BDIVROU_0265000.t1.1.1;Parent=BDIVROU_0265000.t1.1
Contig_6_len:874374	exonerate:est2genome	mRNA	50405	51787	.	-	.	ID=BDIVROU_0265000.t1.1;Parent=BDIVROU_0265000.t1
Contig_6_len:874374	exonerate:est2genome	gene	53703	54197	.	-	.	ID=BDIVROU_0265200.t1
Contig_6_len:874374	exonerate:est2genome	CDS	53703	54197	.	-	0	ID=BDIVROU_0265200.t1.1.1;Parent=BDIVROU_0265200.t1.1
Contig_6_len:874374	exonerate:est2genome	mRNA	53703	54197	.	-	.	ID=BDIVROU_0265200.t1.1;Parent=BDIVROU_0265200.t1
Contig_6_len:874374	exonerate:est2genome	gene	54212	56008	.	-	.	ID=BDIVROU_0265300.t1
Contig_6_len:874374	exonerate:est2genome	CDS	54212	56008	.	-	0	ID=BDIVROU_0265300.t1.1.1;Parent=BDIVROU_0265300.t1.1
Contig_6_len:874374	exonerate:est2genome	mRNA	54212	56008	.	-	.	ID=BDIVROU_0265300.t1.1;Parent=BDIVROU_0265300.t1
Contig_6_len:874374	exonerate:est2genome	gene	56056	56948	.	-	.	ID=BDIVROU_0265500.t1
Contig_6_len:874374	exonerate:est2genome	CDS	56056	56609	.	-	0	ID=BDIVROU_0265500.t1.1.1;Parent=BDIVROU_0265500.t1.1
Contig_6_len:874374	exonerate:est2genome	CDS	56915	56948	.	-	0	ID=BDIVROU_0265500.t1.1.2;Parent=BDIVROU_0265500.t1.1
Contig_6_len:874374	exonerate:est2genome	mRNA	56056	56948	.	-	.	ID=BDIVROU_0265500.t1.1;Parent=BDIVROU_0265500.t1
Contig_6_len:874374	exonerate:est2genome	gene	56644	56877	.	-	.	ID=BDIVROU_0456200.t1
Contig_6_len:874374	exonerate:est2genome	CDS	56644	56758	.	-	0	ID=BDIVROU_0456200.t1.1.1;Parent=BDIVROU_0456200.t1.1
Contig_6_len:874374	exonerate:est2genome	CDS	56798	56877	.	-	0	ID=BDIVROU_0456200.t1.1.2;Parent=BDIVROU_0456200.t1.1
Contig_6_len:874374	exonerate:est2genome	mRNA	56644	56877	.	-	.	ID=BDIVROU_0456200.t1.1;Parent=BDIVROU_0456200.t1
Contig_6_len:874374	exonerate:est2genome	gene	61816	62513	.	+	.	ID=BDIVROU_0456300.t1
Contig_6_len:874374	exonerate:est2genome	CDS	61816	61931	.	+	0	ID=BDIVROU_0456300.t1.1.1;Parent=BDIVROU_0456300.t1.1
Contig_6_len:874374	exonerate:est2genome	CDS	61976	62101	.	+	0	ID=BDIVROU_0456300.t1.1.2;Parent=BDIVROU_0456300.t1.1
Contig_6_len:874374	exonerate:est2genome	CDS	62136	62210	.	+	0	ID=BDIVROU_0456300.t1.1.3;Parent=BDIVROU_0456300.t1.1
Contig_6_len:874374	exonerate:est2genome	CDS	62245	62398	.	+	0	ID=BDIVROU_0456300.t1.1.4;Parent=BDIVROU_0456300.t1.1
Contig_6_len:874374	exonerate:est2genome	CDS	62433	62513	.	+	0	ID=BDIVROU_0456300.t1.1.5;Parent=BDIVROU_0456300.t1.1
Contig_6_len:874374	exonerate:est2genome	mRNA	61816	62513	.	+	.	ID=BDIVROU_0456300.t1.1;Parent=BDIVROU_0456300.t1
Contig_6_len:874374	exonerate:est2genome	gene	63641	64718	.	-	.	ID=BDIVROU_0265600.t1
Contig_6_len:874374	exonerate:est2genome	CDS	63641	64108	.	-	0	ID=BDIVROU_0265600.t1.1.1;Parent=BDIVROU_0265600.t1.1
Contig_6_len:874374	exonerate:est2genome	CDS	64584	64718	.	-	0	ID=BDIVROU_0265600.t1.1.2;Parent=BDIVROU_0265600.t1.1
Contig_6_len:874374	exonerate:est2genome	mRNA	63641	64718	.	-	.	ID=BDIVROU_0265600.t1.1;Parent=BDIVROU_0265600.t1
Contig_6_len:874374	exonerate:est2genome	gene	69294	69887	.	+	.	ID=BDIVROU_0265700.t1
Contig_6_len:874374	exonerate:est2genome	CDS	69294	69435	.	+	0	ID=BDIVROU_0265700.t1.1.1;Parent=BDIVROU_0265700.t1.1
Contig_6_len:874374	exonerate:est2genome	CDS	69715	69887	.	+	0	ID=BDIVROU_0265700.t1.1.2;Parent=BDIVROU_0265700.t1.1
Contig_6_len:874374	exonerate:est2genome	mRNA	69294	69887	.	+	.	ID=BDIVROU_0265700.t1.1;Parent=BDIVROU_0265700.t1
Contig_6_len:874374	exonerate:est2genome	gene	70024	71813	.	+	.	ID=BDIVROU_0265900.t1
Contig_6_len:874374	exonerate:est2genome	CDS	70024	70043	.	+	0	ID=BDIVROU_0265900.t1.1.1;Parent=BDIVROU_0265900.t1.1
Contig_6_len:874374	exonerate:est2genome	CDS	70366	71167	.	+	0	ID=BDIVROU_0265900.t1.1.2;Parent=BDIVROU_0265900.t1.1
Contig_6_len:874374	exonerate:est2genome	CDS	71373	71813	.	+	0	ID=BDIVROU_0265900.t1.1.3;Parent=BDIVROU_0265900.t1.1
Contig_6_len:874374	exonerate:est2genome	mRNA	70024	71813	.	+	.	ID=BDIVROU_0265900.t1.1;Parent=BDIVROU_0265900.t1
Contig_6_len:874374	exonerate:est2genome	gene	72154	74295	.	-	.	ID=BDIVROU_0266000.t1
Contig_6_len:874374	exonerate:est2genome	CDS	72154	74295	.	-	0	ID=BDIVROU_0266000.t1.1.1;Parent=BDIVROU_0266000.t1.1
Contig_6_len:874374	exonerate:est2genome	mRNA	72154	74295	.	-	.	ID=BDIVROU_0266000.t1.1;Parent=BDIVROU_0266000.t1
Contig_6_len:874374	exonerate:est2genome	gene	75227	76849	.	+	.	ID=BDIVROU_0266100.t1
Contig_6_len:874374	exonerate:est2genome	CDS	75227	76849	.	+	0	ID=BDIVROU_0266100.t1.1.1;Parent=BDIVROU_0266100.t1.1
Contig_6_len:874374	exonerate:est2genome	mRNA	75227	76849	.	+	.	ID=BDIVROU_0266100.t1.1;Parent=BDIVROU_0266100.t1
Contig_6_len:874374	exonerate:est2genome	gene	76959	77249	.	-	.	ID=BDIVROU_0446300.t1
Contig_6_len:874374	exonerate:est2genome	CDS	76959	77172	.	-	0	ID=BDIVROU_0446300.t1.1.1;Parent=BDIVROU_0446300.t1.1
Contig_6_len:874374	exonerate:est2genome	CDS	77209	77249	.	-	0	ID=BDIVROU_0446300.t1.1.2;Parent=BDIVROU_0446300.t1.1
Contig_6_len:874374	exonerate:est2genome	mRNA	76959	77249	.	-	.	ID=BDIVROU_0446300.t1.1;Parent=BDIVROU_0446300.t1
Contig_6_len:874374	exonerate:est2genome	gene	77094	77172	.	-	.	ID=BDIVROU_0467000.t1
Contig_6_len:874374	exonerate:est2genome	CDS	77094	77172	.	-	0	ID=BDIVROU_0467000.t1.1.1;Parent=BDIVROU_0467000.t1.1
Contig_6_len:874374	exonerate:est2genome	mRNA	77094	77172	.	-	.	ID=BDIVROU_0467000.t1.1;Parent=BDIVROU_0467000.t1
Contig_6_len:874374	exonerate:est2genome	gene	77641	80331	.	+	.	ID=BDIVROU_0266200.t1
Contig_6_len:874374	exonerate:est2genome	CDS	77641	80331	.	+	0	ID=BDIVROU_0266200.t1.1.1;Parent=BDIVROU_0266200.t1.1
Contig_6_len:874374	exonerate:est2genome	mRNA	77641	80331	.	+	.	ID=BDIVROU_0266200.t1.1;Parent=BDIVROU_0266200.t1
Contig_6_len:874374	exonerate:est2genome	gene	80896	81696	.	-	.	ID=BDIVROU_0266300.t1
Contig_6_len:874374	exonerate:est2genome	CDS	80896	81696	.	-	0	ID=BDIVROU_0266300.t1.1.1;Parent=BDIVROU_0266300.t1.1
Contig_6_len:874374	exonerate:est2genome	mRNA	80896	81696	.	-	.	ID=BDIVROU_0266300.t1.1;Parent=BDIVROU_0266300.t1
Contig_6_len:874374	exonerate:est2genome	gene	81728	84652	.	-	.	ID=BDIVROU_0266400.t1
Contig_6_len:874374	exonerate:est2genome	CDS	81728	84652	.	-	0	ID=BDIVROU_0266400.t1.1.1;Parent=BDIVROU_0266400.t1.1
Contig_6_len:874374	exonerate:est2genome	mRNA	81728	84652	.	-	.	ID=BDIVROU_0266400.t1.1;Parent=BDIVROU_0266400.t1
Contig_6_len:874374	exonerate:est2genome	gene	85600	86406	.	-	.	ID=BDIVROU_0266500.t1
Contig_6_len:874374	exonerate:est2genome	CDS	85600	86406	.	-	0	ID=BDIVROU_0266500.t1.1.1;Parent=BDIVROU_0266500.t1.1
Contig_6_len:874374	exonerate:est2genome	mRNA	85600	86406	.	-	.	ID=BDIVROU_0266500.t1.1;Parent=BDIVROU_0266500.t1
Contig_6_len:874374	exonerate:est2genome	gene	87455	88342	.	+	.	ID=BDIVROU_0266600.t1
Contig_6_len:874374	exonerate:est2genome	CDS	87455	88342	.	+	0	ID=BDIVROU_0266600.t1.1.1;Parent=BDIVROU_0266600.t1.1
Contig_6_len:874374	exonerate:est2genome	mRNA	87455	88342	.	+	.	ID=BDIVROU_0266600.t1.1;Parent=BDIVROU_0266600.t1
Contig_6_len:874374	exonerate:est2genome	gene	88588	89512	.	-	.	ID=BDIVROU_0266700.t1
Contig_6_len:874374	exonerate:est2genome	CDS	88588	88721	.	-	0	ID=BDIVROU_0266700.t1.1.1;Parent=BDIVROU_0266700.t1.1
Contig_6_len:874374	exonerate:est2genome	CDS	88783	88853	.	-	0	ID=BDIVROU_0266700.t1.1.2;Parent=BDIVROU_0266700.t1.1
Contig_6_len:874374	exonerate:est2genome	CDS	88939	88977	.	-	0	ID=BDIVROU_0266700.t1.1.3;Parent=BDIVROU_0266700.t1.1
Contig_6_len:874374	exonerate:est2genome	CDS	89295	89512	.	-	0	ID=BDIVROU_0266700.t1.1.4;Parent=BDIVROU_0266700.t1.1
Contig_6_len:874374	exonerate:est2genome	mRNA	88588	89512	.	-	.	ID=BDIVROU_0266700.t1.1;Parent=BDIVROU_0266700.t1
Contig_6_len:874374	exonerate:est2genome	gene	90208	91842	.	+	.	ID=BDIVROU_0266800.t1
Contig_6_len:874374	exonerate:est2genome	CDS	90208	91842	.	+	0	ID=BDIVROU_0266800.t1.1.1;Parent=BDIVROU_0266800.t1.1
Contig_6_len:874374	exonerate:est2genome	mRNA	90208	91842	.	+	.	ID=BDIVROU_0266800.t1.1;Parent=BDIVROU_0266800.t1
Contig_6_len:874374	exonerate:est2genome	gene	92035	93466	.	-	.	ID=BDIVROU_0267000.t1
Contig_6_len:874374	exonerate:est2genome	CDS	92035	93374	.	-	0	ID=BDIVROU_0267000.t1.1.1;Parent=BDIVROU_0267000.t1.1
Contig_6_len:874374	exonerate:est2genome	CDS	93445	93466	.	-	0	ID=BDIVROU_0267000.t1.1.2;Parent=BDIVROU_0267000.t1.1
Contig_6_len:874374	exonerate:est2genome	mRNA	92035	93466	.	-	.	ID=BDIVROU_0267000.t1.1;Parent=BDIVROU_0267000.t1
Contig_6_len:874374	exonerate:est2genome	gene	94972	95289	.	+	.	ID=BDIVROU_0468900.t1
Contig_6_len:874374	exonerate:est2genome	CDS	94972	95037	.	+	0	ID=BDIVROU_0468900.t1.1.1;Parent=BDIVROU_0468900.t1.1
Contig_6_len:874374	exonerate:est2genome	CDS	95074	95177	.	+	0	ID=BDIVROU_0468900.t1.1.2;Parent=BDIVROU_0468900.t1.1
Contig_6_len:874374	exonerate:est2genome	CDS	95214	95289	.	+	0	ID=BDIVROU_0468900.t1.1.3;Parent=BDIVROU_0468900.t1.1
Contig_6_len:874374	exonerate:est2genome	mRNA	94972	95289	.	+	.	ID=BDIVROU_0468900.t1.1;Parent=BDIVROU_0468900.t1
Contig_6_len:874374	exonerate:est2genome	gene	96032	96397	.	-	.	ID=BDIVROU_0267100.t1
Contig_6_len:874374	exonerate:est2genome	CDS	96032	96397	.	-	0	ID=BDIVROU_0267100.t1.1.1;Parent=BDIVROU_0267100.t1.1
Contig_6_len:874374	exonerate:est2genome	mRNA	96032	96397	.	-	.	ID=BDIVROU_0267100.t1.1;Parent=BDIVROU_0267100.t1
Contig_6_len:874374	exonerate:est2genome	gene	96764	98390	.	-	.	ID=BDIVROU_0267200.t1
Contig_6_len:874374	exonerate:est2genome	CDS	96764	97542	.	-	0	ID=BDIVROU_0267200.t1.1.1;Parent=BDIVROU_0267200.t1.1
Contig_6_len:874374	exonerate:est2genome	CDS	97731	97878	.	-	0	ID=BDIVROU_0267200.t1.1.2;Parent=BDIVROU_0267200.t1.1
Contig_6_len:874374	exonerate:est2genome	CDS	97962	98191	.	-	0	ID=BDIVROU_0267200.t1.1.3;Parent=BDIVROU_0267200.t1.1
Contig_6_len:874374	exonerate:est2genome	CDS	98276	98390	.	-	0	ID=BDIVROU_0267200.t1.1.4;Parent=BDIVROU_0267200.t1.1
Contig_6_len:874374	exonerate:est2genome	mRNA	96764	98390	.	-	.	ID=BDIVROU_0267200.t1.1;Parent=BDIVROU_0267200.t1
Contig_6_len:874374	exonerate:est2genome	gene	98987	99931	.	+	.	ID=BDIVROU_0267300.t1
Contig_6_len:874374	exonerate:est2genome	CDS	98987	99931	.	+	0	ID=BDIVROU_0267300.t1.1.1;Parent=BDIVROU_0267300.t1.1
Contig_6_len:874374	exonerate:est2genome	mRNA	98987	99931	.	+	.	ID=BDIVROU_0267300.t1.1;Parent=BDIVROU_0267300.t1
Contig_6_len:874374	exonerate:est2genome	gene	101144	102055	.	+	.	ID=BDIVROU_0267400.t1
Contig_6_len:874374	exonerate:est2genome	CDS	101144	102055	.	+	0	ID=BDIVROU_0267400.t1.1.1;Parent=BDIVROU_0267400.t1.1
Contig_6_len:874374	exonerate:est2genome	mRNA	101144	102055	.	+	.	ID=BDIVROU_0267400.t1.1;Parent=BDIVROU_0267400.t1
Contig_6_len:874374	exonerate:est2genome	gene	103149	103454	.	+	.	ID=BDIVROU_0267500.t1
Contig_6_len:874374	exonerate:est2genome	CDS	103149	103454	.	+	0	ID=BDIVROU_0267500.t1.1.1;Parent=BDIVROU_0267500.t1.1
Contig_6_len:874374	exonerate:est2genome	mRNA	103149	103454	.	+	.	ID=BDIVROU_0267500.t1.1;Parent=BDIVROU_0267500.t1
Contig_6_len:874374	exonerate:est2genome	gene	104827	105558	.	+	.	ID=BDIVROU_0267600.t1
Contig_6_len:874374	exonerate:est2genome	CDS	104827	105558	.	+	0	ID=BDIVROU_0267600.t1.1.1;Parent=BDIVROU_0267600.t1.1
Contig_6_len:874374	exonerate:est2genome	mRNA	104827	105558	.	+	.	ID=BDIVROU_0267600.t1.1;Parent=BDIVROU_0267600.t1
Contig_6_len:874374	exonerate:est2genome	gene	105757	106062	.	+	.	ID=BDIVROU_0267700.t1
Contig_6_len:874374	exonerate:est2genome	CDS	105757	106062	.	+	0	ID=BDIVROU_0267700.t1.1.1;Parent=BDIVROU_0267700.t1.1
Contig_6_len:874374	exonerate:est2genome	mRNA	105757	106062	.	+	.	ID=BDIVROU_0267700.t1.1;Parent=BDIVROU_0267700.t1
Contig_6_len:874374	exonerate:est2genome	gene	106531	107916	.	+	.	ID=BDIVROU_0267800.t1
Contig_6_len:874374	exonerate:est2genome	CDS	106531	107916	.	+	0	ID=BDIVROU_0267800.t1.1.1;Parent=BDIVROU_0267800.t1.1
Contig_6_len:874374	exonerate:est2genome	mRNA	106531	107916	.	+	.	ID=BDIVROU_0267800.t1.1;Parent=BDIVROU_0267800.t1
Contig_6_len:874374	exonerate:est2genome	gene	108514	109359	.	+	.	ID=BDIVROU_0267900.t1
Contig_6_len:874374	exonerate:est2genome	CDS	108514	109359	.	+	0	ID=BDIVROU_0267900.t1.1.1;Parent=BDIVROU_0267900.t1.1
Contig_6_len:874374	exonerate:est2genome	mRNA	108514	109359	.	+	.	ID=BDIVROU_0267900.t1.1;Parent=BDIVROU_0267900.t1
Contig_6_len:874374	exonerate:est2genome	gene	111492	112379	.	-	.	ID=BDIVROU_0268200.t1
Contig_6_len:874374	exonerate:est2genome	CDS	111492	112379	.	-	0	ID=BDIVROU_0268200.t1.1.1;Parent=BDIVROU_0268200.t1.1
Contig_6_len:874374	exonerate:est2genome	mRNA	111492	112379	.	-	.	ID=BDIVROU_0268200.t1.1;Parent=BDIVROU_0268200.t1
Contig_6_len:874374	exonerate:est2genome	gene	115621	116561	.	-	.	ID=BDIVROU_0268300.t1
Contig_6_len:874374	exonerate:est2genome	CDS	115621	115656	.	-	0	ID=BDIVROU_0268300.t1.1.1;Parent=BDIVROU_0268300.t1.1
Contig_6_len:874374	exonerate:est2genome	CDS	115722	116561	.	-	0	ID=BDIVROU_0268300.t1.1.2;Parent=BDIVROU_0268300.t1.1
Contig_6_len:874374	exonerate:est2genome	mRNA	115621	116561	.	-	.	ID=BDIVROU_0268300.t1.1;Parent=BDIVROU_0268300.t1
Contig_6_len:874374	exonerate:est2genome	gene	117673	120381	.	-	.	ID=BDIVROU_0268400.t1
Contig_6_len:874374	exonerate:est2genome	CDS	117673	120123	.	-	0	ID=BDIVROU_0268400.t1.1.1;Parent=BDIVROU_0268400.t1.1
Contig_6_len:874374	exonerate:est2genome	CDS	120221	120244	.	-	0	ID=BDIVROU_0268400.t1.1.2;Parent=BDIVROU_0268400.t1.1
Contig_6_len:874374	exonerate:est2genome	CDS	120328	120381	.	-	0	ID=BDIVROU_0268400.t1.1.3;Parent=BDIVROU_0268400.t1.1
Contig_6_len:874374	exonerate:est2genome	mRNA	117673	120381	.	-	.	ID=BDIVROU_0268400.t1.1;Parent=BDIVROU_0268400.t1
Contig_6_len:874374	exonerate:est2genome	gene	121022	122006	.	+	.	ID=BDIVROU_0268500.t1
Contig_6_len:874374	exonerate:est2genome	CDS	121022	121226	.	+	0	ID=BDIVROU_0268500.t1.1.1;Parent=BDIVROU_0268500.t1.1
Contig_6_len:874374	exonerate:est2genome	CDS	121339	122006	.	+	0	ID=BDIVROU_0268500.t1.1.2;Parent=BDIVROU_0268500.t1.1
Contig_6_len:874374	exonerate:est2genome	mRNA	121022	122006	.	+	.	ID=BDIVROU_0268500.t1.1;Parent=BDIVROU_0268500.t1
Contig_6_len:874374	exonerate:est2genome	gene	122190	123076	.	+	.	ID=BDIVROU_0014300.t1
Contig_6_len:874374	exonerate:est2genome	CDS	122190	122297	.	+	0	ID=BDIVROU_0014300.t1.1.1;Parent=BDIVROU_0014300.t1.1
Contig_6_len:874374	exonerate:est2genome	CDS	122335	122423	.	+	0	ID=BDIVROU_0014300.t1.1.2;Parent=BDIVROU_0014300.t1.1
Contig_6_len:874374	exonerate:est2genome	CDS	122461	122575	.	+	0	ID=BDIVROU_0014300.t1.1.3;Parent=BDIVROU_0014300.t1.1
Contig_6_len:874374	exonerate:est2genome	CDS	122614	122753	.	+	0	ID=BDIVROU_0014300.t1.1.4;Parent=BDIVROU_0014300.t1.1
Contig_6_len:874374	exonerate:est2genome	CDS	122789	122980	.	+	0	ID=BDIVROU_0014300.t1.1.5;Parent=BDIVROU_0014300.t1.1
Contig_6_len:874374	exonerate:est2genome	CDS	123019	123076	.	+	0	ID=BDIVROU_0014300.t1.1.6;Parent=BDIVROU_0014300.t1.1
Contig_6_len:874374	exonerate:est2genome	mRNA	122190	123076	.	+	.	ID=BDIVROU_0014300.t1.1;Parent=BDIVROU_0014300.t1
Contig_6_len:874374	exonerate:est2genome	gene	123312	123974	.	-	.	ID=BDIVROU_0268600.t1
Contig_6_len:874374	exonerate:est2genome	CDS	123312	123974	.	-	0	ID=BDIVROU_0268600.t1.1.1;Parent=BDIVROU_0268600.t1.1
Contig_6_len:874374	exonerate:est2genome	mRNA	123312	123974	.	-	.	ID=BDIVROU_0268600.t1.1;Parent=BDIVROU_0268600.t1
Contig_6_len:874374	exonerate:est2genome	gene	125599	165817	.	+	.	ID=BDIVROU_0458700.t1
Contig_6_len:874374	exonerate:est2genome	CDS	125599	125682	.	+	0	ID=BDIVROU_0458700.t1.1.1;Parent=BDIVROU_0458700.t1.1
Contig_6_len:874374	exonerate:est2genome	CDS	165791	165817	.	+	0	ID=BDIVROU_0458700.t1.1.2;Parent=BDIVROU_0458700.t1.1
Contig_6_len:874374	exonerate:est2genome	mRNA	125599	165817	.	+	.	ID=BDIVROU_0458700.t1.1;Parent=BDIVROU_0458700.t1
Contig_6_len:874374	exonerate:est2genome	gene	125777	127663	.	+	.	ID=BDIVROU_0268700.t1
Contig_6_len:874374	exonerate:est2genome	CDS	125777	125800	.	+	0	ID=BDIVROU_0268700.t1.1.1;Parent=BDIVROU_0268700.t1.1
Contig_6_len:874374	exonerate:est2genome	CDS	125912	126137	.	+	0	ID=BDIVROU_0268700.t1.1.2;Parent=BDIVROU_0268700.t1.1
Contig_6_len:874374	exonerate:est2genome	CDS	126585	127663	.	+	0	ID=BDIVROU_0268700.t1.1.3;Parent=BDIVROU_0268700.t1.1
Contig_6_len:874374	exonerate:est2genome	mRNA	125777	127663	.	+	.	ID=BDIVROU_0268700.t1.1;Parent=BDIVROU_0268700.t1
Contig_6_len:874374	exonerate:est2genome	gene	127983	128737	.	+	.	ID=BDIVROU_0268800.t1
Contig_6_len:874374	exonerate:est2genome	CDS	127983	128432	.	+	0	ID=BDIVROU_0268800.t1.1.1;Parent=BDIVROU_0268800.t1.1
Contig_6_len:874374	exonerate:est2genome	CDS	128594	128737	.	+	0	ID=BDIVROU_0268800.t1.1.2;Parent=BDIVROU_0268800.t1.1
Contig_6_len:874374	exonerate:est2genome	mRNA	127983	128737	.	+	.	ID=BDIVROU_0268800.t1.1;Parent=BDIVROU_0268800.t1
Contig_6_len:874374	exonerate:est2genome	gene	128835	129164	.	-	.	ID=BDIVROU_0014400.t1
Contig_6_len:874374	exonerate:est2genome	CDS	128835	128989	.	-	0	ID=BDIVROU_0014400.t1.1.1;Parent=BDIVROU_0014400.t1.1
Contig_6_len:874374	exonerate:est2genome	CDS	129025	129088	.	-	0	ID=BDIVROU_0014400.t1.1.2;Parent=BDIVROU_0014400.t1.1
Contig_6_len:874374	exonerate:est2genome	CDS	129126	129164	.	-	0	ID=BDIVROU_0014400.t1.1.3;Parent=BDIVROU_0014400.t1.1
Contig_6_len:874374	exonerate:est2genome	mRNA	128835	129164	.	-	.	ID=BDIVROU_0014400.t1.1;Parent=BDIVROU_0014400.t1
Contig_6_len:874374	exonerate:est2genome	gene	130234	130573	.	-	.	ID=BDIVROU_0458600.t1
Contig_6_len:874374	exonerate:est2genome	CDS	130234	130396	.	-	0	ID=BDIVROU_0458600.t1.1.1;Parent=BDIVROU_0458600.t1.1
Contig_6_len:874374	exonerate:est2genome	CDS	130434	130573	.	-	0	ID=BDIVROU_0458600.t1.1.2;Parent=BDIVROU_0458600.t1.1
Contig_6_len:874374	exonerate:est2genome	mRNA	130234	130573	.	-	.	ID=BDIVROU_0458600.t1.1;Parent=BDIVROU_0458600.t1
Contig_6_len:874374	exonerate:est2genome	gene	130744	132324	.	-	.	ID=BDIVROU_0268900.t1
Contig_6_len:874374	exonerate:est2genome	CDS	130744	132324	.	-	0	ID=BDIVROU_0268900.t1.1.1;Parent=BDIVROU_0268900.t1.1
Contig_6_len:874374	exonerate:est2genome	mRNA	130744	132324	.	-	.	ID=BDIVROU_0268900.t1.1;Parent=BDIVROU_0268900.t1
Contig_6_len:874374	exonerate:est2genome	gene	133524	134373	.	+	.	ID=BDIVROU_0014500.t1
Contig_6_len:874374	exonerate:est2genome	CDS	133524	133803	.	+	0	ID=BDIVROU_0014500.t1.1.1;Parent=BDIVROU_0014500.t1.1
Contig_6_len:874374	exonerate:est2genome	CDS	133839	133966	.	+	0	ID=BDIVROU_0014500.t1.1.2;Parent=BDIVROU_0014500.t1.1
Contig_6_len:874374	exonerate:est2genome	CDS	134004	134231	.	+	0	ID=BDIVROU_0014500.t1.1.3;Parent=BDIVROU_0014500.t1.1
Contig_6_len:874374	exonerate:est2genome	CDS	134269	134373	.	+	0	ID=BDIVROU_0014500.t1.1.4;Parent=BDIVROU_0014500.t1.1
Contig_6_len:874374	exonerate:est2genome	mRNA	133524	134373	.	+	.	ID=BDIVROU_0014500.t1.1;Parent=BDIVROU_0014500.t1
Contig_6_len:874374	exonerate:est2genome	gene	136204	136437	.	+	.	ID=BDIVROU_0269000.t1
Contig_6_len:874374	exonerate:est2genome	CDS	136204	136437	.	+	0	ID=BDIVROU_0269000.t1.1.1;Parent=BDIVROU_0269000.t1.1
Contig_6_len:874374	exonerate:est2genome	mRNA	136204	136437	.	+	.	ID=BDIVROU_0269000.t1.1;Parent=BDIVROU_0269000.t1
Contig_6_len:874374	exonerate:est2genome	gene	136632	137336	.	-	.	ID=BDIVROU_0269100.t1
Contig_6_len:874374	exonerate:est2genome	CDS	136632	137336	.	-	0	ID=BDIVROU_0269100.t1.1.1;Parent=BDIVROU_0269100.t1.1
Contig_6_len:874374	exonerate:est2genome	mRNA	136632	137336	.	-	.	ID=BDIVROU_0269100.t1.1;Parent=BDIVROU_0269100.t1
Contig_6_len:874374	exonerate:est2genome	gene	137410	137934	.	-	.	ID=BDIVROU_0269300.t1
Contig_6_len:874374	exonerate:est2genome	CDS	137410	137934	.	-	0	ID=BDIVROU_0269300.t1.1.1;Parent=BDIVROU_0269300.t1.1
Contig_6_len:874374	exonerate:est2genome	mRNA	137410	137934	.	-	.	ID=BDIVROU_0269300.t1.1;Parent=BDIVROU_0269300.t1
Contig_6_len:874374	exonerate:est2genome	gene	140720	142033	.	+	.	ID=BDIVROU_0269400.t1
Contig_6_len:874374	exonerate:est2genome	CDS	140720	142033	.	+	0	ID=BDIVROU_0269400.t1.1.1;Parent=BDIVROU_0269400.t1.1
Contig_6_len:874374	exonerate:est2genome	mRNA	140720	142033	.	+	.	ID=BDIVROU_0269400.t1.1;Parent=BDIVROU_0269400.t1
Contig_6_len:874374	exonerate:est2genome	gene	142757	143095	.	+	.	ID=BDIVROU_0269500.t1
Contig_6_len:874374	exonerate:est2genome	CDS	142757	143095	.	+	0	ID=BDIVROU_0269500.t1.1.1;Parent=BDIVROU_0269500.t1.1
Contig_6_len:874374	exonerate:est2genome	mRNA	142757	143095	.	+	.	ID=BDIVROU_0269500.t1.1;Parent=BDIVROU_0269500.t1
Contig_6_len:874374	exonerate:est2genome	gene	143261	143569	.	-	.	ID=BDIVROU_0269600.t1
Contig_6_len:874374	exonerate:est2genome	CDS	143261	143569	.	-	0	ID=BDIVROU_0269600.t1.1.1;Parent=BDIVROU_0269600.t1.1
Contig_6_len:874374	exonerate:est2genome	mRNA	143261	143569	.	-	.	ID=BDIVROU_0269600.t1.1;Parent=BDIVROU_0269600.t1
Contig_6_len:874374	exonerate:est2genome	gene	144494	145390	.	+	.	ID=BDIVROU_0269700.t1
Contig_6_len:874374	exonerate:est2genome	CDS	144494	145390	.	+	0	ID=BDIVROU_0269700.t1.1.1;Parent=BDIVROU_0269700.t1.1
Contig_6_len:874374	exonerate:est2genome	mRNA	144494	145390	.	+	.	ID=BDIVROU_0269700.t1.1;Parent=BDIVROU_0269700.t1
Contig_6_len:874374	exonerate:est2genome	gene	147062	148825	.	-	.	ID=BDIVROU_0269800.t1
Contig_6_len:874374	exonerate:est2genome	CDS	147062	148825	.	-	0	ID=BDIVROU_0269800.t1.1.1;Parent=BDIVROU_0269800.t1.1
Contig_6_len:874374	exonerate:est2genome	mRNA	147062	148825	.	-	.	ID=BDIVROU_0269800.t1.1;Parent=BDIVROU_0269800.t1
Contig_6_len:874374	exonerate:est2genome	gene	148952	150583	.	-	.	ID=BDIVROU_0269900.t1
Contig_6_len:874374	exonerate:est2genome	CDS	148952	149175	.	-	0	ID=BDIVROU_0269900.t1.1.1;Parent=BDIVROU_0269900.t1.1
Contig_6_len:874374	exonerate:est2genome	CDS	149369	149754	.	-	0	ID=BDIVROU_0269900.t1.1.2;Parent=BDIVROU_0269900.t1.1
Contig_6_len:874374	exonerate:est2genome	CDS	149823	150583	.	-	0	ID=BDIVROU_0269900.t1.1.3;Parent=BDIVROU_0269900.t1.1
Contig_6_len:874374	exonerate:est2genome	mRNA	148952	150583	.	-	.	ID=BDIVROU_0269900.t1.1;Parent=BDIVROU_0269900.t1
Contig_6_len:874374	exonerate:est2genome	gene	151915	154473	.	+	.	ID=BDIVROU_0270000.t1
Contig_6_len:874374	exonerate:est2genome	CDS	151915	154473	.	+	0	ID=BDIVROU_0270000.t1.1.1;Parent=BDIVROU_0270000.t1.1
Contig_6_len:874374	exonerate:est2genome	mRNA	151915	154473	.	+	.	ID=BDIVROU_0270000.t1.1;Parent=BDIVROU_0270000.t1
Contig_6_len:874374	exonerate:est2genome	gene	154848	155792	.	-	.	ID=BDIVROU_0270100.t1
Contig_6_len:874374	exonerate:est2genome	CDS	154848	155792	.	-	0	ID=BDIVROU_0270100.t1.1.1;Parent=BDIVROU_0270100.t1.1
Contig_6_len:874374	exonerate:est2genome	mRNA	154848	155792	.	-	.	ID=BDIVROU_0270100.t1.1;Parent=BDIVROU_0270100.t1
Contig_6_len:874374	exonerate:est2genome	gene	155868	158304	.	-	.	ID=BDIVROU_0270200.t1
Contig_6_len:874374	exonerate:est2genome	CDS	155868	156256	.	-	0	ID=BDIVROU_0270200.t1.1.1;Parent=BDIVROU_0270200.t1.1
Contig_6_len:874374	exonerate:est2genome	CDS	156629	157304	.	-	0	ID=BDIVROU_0270200.t1.1.2;Parent=BDIVROU_0270200.t1.1
Contig_6_len:874374	exonerate:est2genome	CDS	158131	158304	.	-	0	ID=BDIVROU_0270200.t1.1.3;Parent=BDIVROU_0270200.t1.1
Contig_6_len:874374	exonerate:est2genome	mRNA	155868	158304	.	-	.	ID=BDIVROU_0270200.t1.1;Parent=BDIVROU_0270200.t1
Contig_6_len:874374	exonerate:est2genome	gene	159990	161153	.	+	.	ID=BDIVROU_0270400.t1
Contig_6_len:874374	exonerate:est2genome	CDS	159990	161153	.	+	0	ID=BDIVROU_0270400.t1.1.1;Parent=BDIVROU_0270400.t1.1
Contig_6_len:874374	exonerate:est2genome	mRNA	159990	161153	.	+	.	ID=BDIVROU_0270400.t1.1;Parent=BDIVROU_0270400.t1
Contig_6_len:874374	exonerate:est2genome	gene	161229	162211	.	+	.	ID=BDIVROU_0270500.t1
Contig_6_len:874374	exonerate:est2genome	CDS	161229	161261	.	+	0	ID=BDIVROU_0270500.t1.1.1;Parent=BDIVROU_0270500.t1.1
Contig_6_len:874374	exonerate:est2genome	CDS	161325	161393	.	+	0	ID=BDIVROU_0270500.t1.1.2;Parent=BDIVROU_0270500.t1.1
Contig_6_len:874374	exonerate:est2genome	CDS	161822	162211	.	+	0	ID=BDIVROU_0270500.t1.1.3;Parent=BDIVROU_0270500.t1.1
Contig_6_len:874374	exonerate:est2genome	mRNA	161229	162211	.	+	.	ID=BDIVROU_0270500.t1.1;Parent=BDIVROU_0270500.t1
Contig_6_len:874374	exonerate:est2genome	gene	162746	163360	.	+	.	ID=BDIVROU_0270600.t1
Contig_6_len:874374	exonerate:est2genome	CDS	162746	163003	.	+	0	ID=BDIVROU_0270600.t1.1.1;Parent=BDIVROU_0270600.t1.1
Contig_6_len:874374	exonerate:est2genome	CDS	163199	163360	.	+	0	ID=BDIVROU_0270600.t1.1.2;Parent=BDIVROU_0270600.t1.1
Contig_6_len:874374	exonerate:est2genome	mRNA	162746	163360	.	+	.	ID=BDIVROU_0270600.t1.1;Parent=BDIVROU_0270600.t1
Contig_6_len:874374	exonerate:est2genome	gene	163409	163798	.	+	.	ID=BDIVROU_0270700.t1
Contig_6_len:874374	exonerate:est2genome	CDS	163409	163798	.	+	0	ID=BDIVROU_0270700.t1.1.1;Parent=BDIVROU_0270700.t1.1
Contig_6_len:874374	exonerate:est2genome	mRNA	163409	163798	.	+	.	ID=BDIVROU_0270700.t1.1;Parent=BDIVROU_0270700.t1
Contig_6_len:874374	exonerate:est2genome	gene	164079	166154	.	-	.	ID=BDIVROU_0270800.t1
Contig_6_len:874374	exonerate:est2genome	CDS	164079	165140	.	-	0	ID=BDIVROU_0270800.t1.1.1;Parent=BDIVROU_0270800.t1.1
Contig_6_len:874374	exonerate:est2genome	CDS	165221	165311	.	-	0	ID=BDIVROU_0270800.t1.1.2;Parent=BDIVROU_0270800.t1.1
Contig_6_len:874374	exonerate:est2genome	CDS	165603	165694	.	-	0	ID=BDIVROU_0270800.t1.1.3;Parent=BDIVROU_0270800.t1.1
Contig_6_len:874374	exonerate:est2genome	CDS	165906	166154	.	-	0	ID=BDIVROU_0270800.t1.1.4;Parent=BDIVROU_0270800.t1.1
Contig_6_len:874374	exonerate:est2genome	mRNA	164079	166154	.	-	.	ID=BDIVROU_0270800.t1.1;Parent=BDIVROU_0270800.t1
Contig_6_len:874374	exonerate:est2genome	gene	166520	167459	.	-	.	ID=BDIVROU_0270900.t1
Contig_6_len:874374	exonerate:est2genome	CDS	166520	166816	.	-	0	ID=BDIVROU_0270900.t1.1.1;Parent=BDIVROU_0270900.t1.1
Contig_6_len:874374	exonerate:est2genome	CDS	166923	167459	.	-	0	ID=BDIVROU_0270900.t1.1.2;Parent=BDIVROU_0270900.t1.1
Contig_6_len:874374	exonerate:est2genome	mRNA	166520	167459	.	-	.	ID=BDIVROU_0270900.t1.1;Parent=BDIVROU_0270900.t1
Contig_6_len:874374	exonerate:est2genome	gene	168453	169165	.	-	.	ID=BDIVROU_0271000.t1
Contig_6_len:874374	exonerate:est2genome	CDS	168453	168766	.	-	0	ID=BDIVROU_0271000.t1.1.1;Parent=BDIVROU_0271000.t1.1
Contig_6_len:874374	exonerate:est2genome	CDS	169027	169165	.	-	0	ID=BDIVROU_0271000.t1.1.2;Parent=BDIVROU_0271000.t1.1
Contig_6_len:874374	exonerate:est2genome	mRNA	168453	169165	.	-	.	ID=BDIVROU_0271000.t1.1;Parent=BDIVROU_0271000.t1
Contig_6_len:874374	exonerate:est2genome	gene	169279	170322	.	-	.	ID=BDIVROU_0014600.t1
Contig_6_len:874374	exonerate:est2genome	CDS	169279	169347	.	-	0	ID=BDIVROU_0014600.t1.1.1;Parent=BDIVROU_0014600.t1.1
Contig_6_len:874374	exonerate:est2genome	CDS	169384	169526	.	-	0	ID=BDIVROU_0014600.t1.1.2;Parent=BDIVROU_0014600.t1.1
Contig_6_len:874374	exonerate:est2genome	CDS	169683	169762	.	-	0	ID=BDIVROU_0014600.t1.1.3;Parent=BDIVROU_0014600.t1.1
Contig_6_len:874374	exonerate:est2genome	CDS	169797	169851	.	-	0	ID=BDIVROU_0014600.t1.1.4;Parent=BDIVROU_0014600.t1.1
Contig_6_len:874374	exonerate:est2genome	CDS	169957	170055	.	-	0	ID=BDIVROU_0014600.t1.1.5;Parent=BDIVROU_0014600.t1.1
Contig_6_len:874374	exonerate:est2genome	CDS	170096	170230	.	-	0	ID=BDIVROU_0014600.t1.1.6;Parent=BDIVROU_0014600.t1.1
Contig_6_len:874374	exonerate:est2genome	CDS	170268	170322	.	-	0	ID=BDIVROU_0014600.t1.1.7;Parent=BDIVROU_0014600.t1.1
Contig_6_len:874374	exonerate:est2genome	mRNA	169279	170322	.	-	.	ID=BDIVROU_0014600.t1.1;Parent=BDIVROU_0014600.t1
Contig_6_len:874374	exonerate:est2genome	gene	170481	170897	.	+	.	ID=BDIVROU_0271100.t1
Contig_6_len:874374	exonerate:est2genome	CDS	170481	170897	.	+	0	ID=BDIVROU_0271100.t1.1.1;Parent=BDIVROU_0271100.t1.1
Contig_6_len:874374	exonerate:est2genome	mRNA	170481	170897	.	+	.	ID=BDIVROU_0271100.t1.1;Parent=BDIVROU_0271100.t1
Contig_6_len:874374	exonerate:est2genome	gene	170948	171428	.	+	.	ID=BDIVROU_0458400.t1
Contig_6_len:874374	exonerate:est2genome	CDS	170948	171064	.	+	0	ID=BDIVROU_0458400.t1.1.1;Parent=BDIVROU_0458400.t1.1
Contig_6_len:874374	exonerate:est2genome	CDS	171106	171349	.	+	0	ID=BDIVROU_0458400.t1.1.2;Parent=BDIVROU_0458400.t1.1
Contig_6_len:874374	exonerate:est2genome	CDS	171388	171428	.	+	0	ID=BDIVROU_0458400.t1.1.3;Parent=BDIVROU_0458400.t1.1
Contig_6_len:874374	exonerate:est2genome	mRNA	170948	171428	.	+	.	ID=BDIVROU_0458400.t1.1;Parent=BDIVROU_0458400.t1
Contig_6_len:874374	exonerate:est2genome	gene	171653	173263	.	-	.	ID=BDIVROU_0271200.t1
Contig_6_len:874374	exonerate:est2genome	CDS	171653	173263	.	-	0	ID=BDIVROU_0271200.t1.1.1;Parent=BDIVROU_0271200.t1.1
Contig_6_len:874374	exonerate:est2genome	mRNA	171653	173263	.	-	.	ID=BDIVROU_0271200.t1.1;Parent=BDIVROU_0271200.t1
Contig_6_len:874374	exonerate:est2genome	gene	175008	175365	.	-	.	ID=BDIVROU_0449300.t1
Contig_6_len:874374	exonerate:est2genome	CDS	175008	175161	.	-	0	ID=BDIVROU_0449300.t1.1.1;Parent=BDIVROU_0449300.t1.1
Contig_6_len:874374	exonerate:est2genome	CDS	175220	175365	.	-	0	ID=BDIVROU_0449300.t1.1.2;Parent=BDIVROU_0449300.t1.1
Contig_6_len:874374	exonerate:est2genome	mRNA	175008	175365	.	-	.	ID=BDIVROU_0449300.t1.1;Parent=BDIVROU_0449300.t1
Contig_6_len:874374	exonerate:est2genome	gene	176046	178067	.	-	.	ID=BDIVROU_0014700.t1
Contig_6_len:874374	exonerate:est2genome	CDS	176046	176178	.	-	0	ID=BDIVROU_0014700.t1.1.1;Parent=BDIVROU_0014700.t1.1
Contig_6_len:874374	exonerate:est2genome	CDS	176219	176286	.	-	0	ID=BDIVROU_0014700.t1.1.2;Parent=BDIVROU_0014700.t1.1
Contig_6_len:874374	exonerate:est2genome	CDS	176398	176538	.	-	0	ID=BDIVROU_0014700.t1.1.3;Parent=BDIVROU_0014700.t1.1
Contig_6_len:874374	exonerate:est2genome	CDS	176576	176743	.	-	0	ID=BDIVROU_0014700.t1.1.4;Parent=BDIVROU_0014700.t1.1
Contig_6_len:874374	exonerate:est2genome	CDS	176779	176926	.	-	0	ID=BDIVROU_0014700.t1.1.5;Parent=BDIVROU_0014700.t1.1
Contig_6_len:874374	exonerate:est2genome	CDS	177024	177106	.	-	0	ID=BDIVROU_0014700.t1.1.6;Parent=BDIVROU_0014700.t1.1
Contig_6_len:874374	exonerate:est2genome	CDS	177785	177867	.	-	0	ID=BDIVROU_0014700.t1.1.7;Parent=BDIVROU_0014700.t1.1
Contig_6_len:874374	exonerate:est2genome	CDS	177944	178067	.	-	0	ID=BDIVROU_0014700.t1.1.8;Parent=BDIVROU_0014700.t1.1
Contig_6_len:874374	exonerate:est2genome	mRNA	176046	178067	.	-	.	ID=BDIVROU_0014700.t1.1;Parent=BDIVROU_0014700.t1
Contig_6_len:874374	exonerate:est2genome	gene	177228	178182	.	+	.	ID=BDIVROU_0014800.t1
Contig_6_len:874374	exonerate:est2genome	CDS	177228	177294	.	+	0	ID=BDIVROU_0014800.t1.1.1;Parent=BDIVROU_0014800.t1.1
Contig_6_len:874374	exonerate:est2genome	CDS	177335	177444	.	+	0	ID=BDIVROU_0014800.t1.1.2;Parent=BDIVROU_0014800.t1.1
Contig_6_len:874374	exonerate:est2genome	CDS	177483	177544	.	+	0	ID=BDIVROU_0014800.t1.1.3;Parent=BDIVROU_0014800.t1.1
Contig_6_len:874374	exonerate:est2genome	CDS	177704	177814	.	+	0	ID=BDIVROU_0014800.t1.1.4;Parent=BDIVROU_0014800.t1.1
Contig_6_len:874374	exonerate:est2genome	CDS	177857	177914	.	+	0	ID=BDIVROU_0014800.t1.1.5;Parent=BDIVROU_0014800.t1.1
Contig_6_len:874374	exonerate:est2genome	CDS	177951	178085	.	+	0	ID=BDIVROU_0014800.t1.1.6;Parent=BDIVROU_0014800.t1.1
Contig_6_len:874374	exonerate:est2genome	CDS	178123	178182	.	+	0	ID=BDIVROU_0014800.t1.1.7;Parent=BDIVROU_0014800.t1.1
Contig_6_len:874374	exonerate:est2genome	mRNA	177228	178182	.	+	.	ID=BDIVROU_0014800.t1.1;Parent=BDIVROU_0014800.t1
Contig_6_len:874374	exonerate:est2genome	gene	178547	179073	.	+	.	ID=BDIVROU_0449400.t1
Contig_6_len:874374	exonerate:est2genome	CDS	178547	178672	.	+	0	ID=BDIVROU_0449400.t1.1.1;Parent=BDIVROU_0449400.t1.1
Contig_6_len:874374	exonerate:est2genome	CDS	178708	178796	.	+	0	ID=BDIVROU_0449400.t1.1.2;Parent=BDIVROU_0449400.t1.1
Contig_6_len:874374	exonerate:est2genome	CDS	178834	178892	.	+	0	ID=BDIVROU_0449400.t1.1.3;Parent=BDIVROU_0449400.t1.1
Contig_6_len:874374	exonerate:est2genome	CDS	178931	179073	.	+	0	ID=BDIVROU_0449400.t1.1.4;Parent=BDIVROU_0449400.t1.1
Contig_6_len:874374	exonerate:est2genome	mRNA	178547	179073	.	+	.	ID=BDIVROU_0449400.t1.1;Parent=BDIVROU_0449400.t1
Contig_6_len:874374	exonerate:est2genome	gene	179600	180901	.	+	.	ID=BDIVROU_0271300.t1
Contig_6_len:874374	exonerate:est2genome	CDS	179600	179684	.	+	0	ID=BDIVROU_0271300.t1.1.1;Parent=BDIVROU_0271300.t1.1
Contig_6_len:874374	exonerate:est2genome	CDS	180099	180901	.	+	0	ID=BDIVROU_0271300.t1.1.2;Parent=BDIVROU_0271300.t1.1
Contig_6_len:874374	exonerate:est2genome	mRNA	179600	180901	.	+	.	ID=BDIVROU_0271300.t1.1;Parent=BDIVROU_0271300.t1
Contig_6_len:874374	exonerate:est2genome	gene	181750	183221	.	+	.	ID=BDIVROU_0271500.t1
Contig_6_len:874374	exonerate:est2genome	CDS	181750	182022	.	+	0	ID=BDIVROU_0271500.t1.1.1;Parent=BDIVROU_0271500.t1.1
Contig_6_len:874374	exonerate:est2genome	CDS	182418	183221	.	+	0	ID=BDIVROU_0271500.t1.1.2;Parent=BDIVROU_0271500.t1.1
Contig_6_len:874374	exonerate:est2genome	mRNA	181750	183221	.	+	.	ID=BDIVROU_0271500.t1.1;Parent=BDIVROU_0271500.t1
Contig_6_len:874374	exonerate:est2genome	gene	184267	184606	.	+	.	ID=BDIVROU_0271600.t1
Contig_6_len:874374	exonerate:est2genome	CDS	184267	184341	.	+	0	ID=BDIVROU_0271600.t1.1.1;Parent=BDIVROU_0271600.t1.1
Contig_6_len:874374	exonerate:est2genome	CDS	184424	184606	.	+	0	ID=BDIVROU_0271600.t1.1.2;Parent=BDIVROU_0271600.t1.1
Contig_6_len:874374	exonerate:est2genome	mRNA	184267	184606	.	+	.	ID=BDIVROU_0271600.t1.1;Parent=BDIVROU_0271600.t1
Contig_6_len:874374	exonerate:est2genome	gene	184921	185970	.	-	.	ID=BDIVROU_0271700.t1
Contig_6_len:874374	exonerate:est2genome	CDS	184921	185970	.	-	0	ID=BDIVROU_0271700.t1.1.1;Parent=BDIVROU_0271700.t1.1
Contig_6_len:874374	exonerate:est2genome	mRNA	184921	185970	.	-	.	ID=BDIVROU_0271700.t1.1;Parent=BDIVROU_0271700.t1
Contig_6_len:874374	exonerate:est2genome	gene	186923	188119	.	+	.	ID=BDIVROU_0271800.t1
Contig_6_len:874374	exonerate:est2genome	CDS	186923	188119	.	+	0	ID=BDIVROU_0271800.t1.1.1;Parent=BDIVROU_0271800.t1.1
Contig_6_len:874374	exonerate:est2genome	mRNA	186923	188119	.	+	.	ID=BDIVROU_0271800.t1.1;Parent=BDIVROU_0271800.t1
Contig_6_len:874374	exonerate:est2genome	gene	188710	189600	.	+	.	ID=BDIVROU_0271900.t1
Contig_6_len:874374	exonerate:est2genome	CDS	188710	189600	.	+	0	ID=BDIVROU_0271900.t1.1.1;Parent=BDIVROU_0271900.t1.1
Contig_6_len:874374	exonerate:est2genome	mRNA	188710	189600	.	+	.	ID=BDIVROU_0271900.t1.1;Parent=BDIVROU_0271900.t1
Contig_6_len:874374	exonerate:est2genome	gene	190124	192016	.	+	.	ID=BDIVROU_0272000.t1
Contig_6_len:874374	exonerate:est2genome	CDS	190124	192016	.	+	0	ID=BDIVROU_0272000.t1.1.1;Parent=BDIVROU_0272000.t1.1
Contig_6_len:874374	exonerate:est2genome	mRNA	190124	192016	.	+	.	ID=BDIVROU_0272000.t1.1;Parent=BDIVROU_0272000.t1
Contig_6_len:874374	exonerate:est2genome	gene	192751	193743	.	+	.	ID=BDIVROU_0272100.t1
Contig_6_len:874374	exonerate:est2genome	CDS	192751	193743	.	+	0	ID=BDIVROU_0272100.t1.1.1;Parent=BDIVROU_0272100.t1.1
Contig_6_len:874374	exonerate:est2genome	mRNA	192751	193743	.	+	.	ID=BDIVROU_0272100.t1.1;Parent=BDIVROU_0272100.t1
Contig_6_len:874374	exonerate:est2genome	gene	193756	195126	.	-	.	ID=BDIVROU_0272200.t1
Contig_6_len:874374	exonerate:est2genome	CDS	193756	195126	.	-	0	ID=BDIVROU_0272200.t1.1.1;Parent=BDIVROU_0272200.t1.1
Contig_6_len:874374	exonerate:est2genome	mRNA	193756	195126	.	-	.	ID=BDIVROU_0272200.t1.1;Parent=BDIVROU_0272200.t1
Contig_6_len:874374	exonerate:est2genome	gene	196161	197126	.	+	.	ID=BDIVROU_0272300.t1
Contig_6_len:874374	exonerate:est2genome	CDS	196161	197126	.	+	0	ID=BDIVROU_0272300.t1.1.1;Parent=BDIVROU_0272300.t1.1
Contig_6_len:874374	exonerate:est2genome	mRNA	196161	197126	.	+	.	ID=BDIVROU_0272300.t1.1;Parent=BDIVROU_0272300.t1
Contig_6_len:874374	exonerate:est2genome	gene	197319	198381	.	-	.	ID=BDIVROU_0272400.t1
Contig_6_len:874374	exonerate:est2genome	CDS	197319	197533	.	-	0	ID=BDIVROU_0272400.t1.1.1;Parent=BDIVROU_0272400.t1.1
Contig_6_len:874374	exonerate:est2genome	CDS	197601	197896	.	-	0	ID=BDIVROU_0272400.t1.1.2;Parent=BDIVROU_0272400.t1.1
Contig_6_len:874374	exonerate:est2genome	CDS	198116	198381	.	-	0	ID=BDIVROU_0272400.t1.1.3;Parent=BDIVROU_0272400.t1.1
Contig_6_len:874374	exonerate:est2genome	mRNA	197319	198381	.	-	.	ID=BDIVROU_0272400.t1.1;Parent=BDIVROU_0272400.t1
Contig_6_len:874374	exonerate:est2genome	gene	198713	201604	.	-	.	ID=BDIVROU_0272600.t1
Contig_6_len:874374	exonerate:est2genome	CDS	198713	201604	.	-	0	ID=BDIVROU_0272600.t1.1.1;Parent=BDIVROU_0272600.t1.1
Contig_6_len:874374	exonerate:est2genome	mRNA	198713	201604	.	-	.	ID=BDIVROU_0272600.t1.1;Parent=BDIVROU_0272600.t1
Contig_6_len:874374	exonerate:est2genome	gene	202019	202462	.	+	.	ID=BDIVROU_0272700.t1
Contig_6_len:874374	exonerate:est2genome	CDS	202019	202462	.	+	0	ID=BDIVROU_0272700.t1.1.1;Parent=BDIVROU_0272700.t1.1
Contig_6_len:874374	exonerate:est2genome	mRNA	202019	202462	.	+	.	ID=BDIVROU_0272700.t1.1;Parent=BDIVROU_0272700.t1
Contig_6_len:874374	exonerate:est2genome	gene	202726	203040	.	+	.	ID=BDIVROU_0272800.t1
Contig_6_len:874374	exonerate:est2genome	CDS	202726	203040	.	+	0	ID=BDIVROU_0272800.t1.1.1;Parent=BDIVROU_0272800.t1.1
Contig_6_len:874374	exonerate:est2genome	mRNA	202726	203040	.	+	.	ID=BDIVROU_0272800.t1.1;Parent=BDIVROU_0272800.t1
Contig_6_len:874374	exonerate:est2genome	gene	203530	204119	.	-	.	ID=BDIVROU_0272900.t1
Contig_6_len:874374	exonerate:est2genome	CDS	203530	203753	.	-	0	ID=BDIVROU_0272901.t1.2.1;Parent=BDIVROU_0272901.t1.2
Contig_6_len:874374	exonerate:est2genome	CDS	203792	204119	.	-	0	ID=BDIVROU_0272901.t1.2.2;Parent=BDIVROU_0272901.t1.2
Contig_6_len:874374	exonerate:est2genome	mRNA	203530	204119	.	-	.	ID=BDIVROU_0272901.t1.2;Parent=BDIVROU_0272900.t1
Contig_6_len:874374	exonerate:est2genome	gene	205952	207364	.	+	.	ID=BDIVROU_0273000.t1
Contig_6_len:874374	exonerate:est2genome	CDS	205952	207364	.	+	0	ID=BDIVROU_0273000.t1.1.1;Parent=BDIVROU_0273000.t1.1
Contig_6_len:874374	exonerate:est2genome	mRNA	205952	207364	.	+	.	ID=BDIVROU_0273000.t1.1;Parent=BDIVROU_0273000.t1
Contig_6_len:874374	exonerate:est2genome	gene	207606	209747	.	-	.	ID=BDIVROU_0273100.t1
Contig_6_len:874374	exonerate:est2genome	CDS	207606	209747	.	-	0	ID=BDIVROU_0273100.t1.1.1;Parent=BDIVROU_0273100.t1.1
Contig_6_len:874374	exonerate:est2genome	mRNA	207606	209747	.	-	.	ID=BDIVROU_0273100.t1.1;Parent=BDIVROU_0273100.t1
Contig_6_len:874374	exonerate:est2genome	gene	210680	212800	.	+	.	ID=BDIVROU_0273200.t1
Contig_6_len:874374	exonerate:est2genome	CDS	210680	212800	.	+	0	ID=BDIVROU_0273200.t1.1.1;Parent=BDIVROU_0273200.t1.1
Contig_6_len:874374	exonerate:est2genome	mRNA	210680	212800	.	+	.	ID=BDIVROU_0273200.t1.1;Parent=BDIVROU_0273200.t1
Contig_6_len:874374	exonerate:est2genome	gene	213857	216139	.	+	.	ID=BDIVROU_0273300.t1
Contig_6_len:874374	exonerate:est2genome	CDS	213857	216139	.	+	0	ID=BDIVROU_0273300.t1.1.1;Parent=BDIVROU_0273300.t1.1
Contig_6_len:874374	exonerate:est2genome	mRNA	213857	216139	.	+	.	ID=BDIVROU_0273300.t1.1;Parent=BDIVROU_0273300.t1
Contig_6_len:874374	exonerate:est2genome	gene	216245	217726	.	-	.	ID=BDIVROU_0273400.t1
Contig_6_len:874374	exonerate:est2genome	CDS	216245	217134	.	-	0	ID=BDIVROU_0273400.t1.1.1;Parent=BDIVROU_0273400.t1.1
Contig_6_len:874374	exonerate:est2genome	CDS	217200	217449	.	-	0	ID=BDIVROU_0273400.t1.1.2;Parent=BDIVROU_0273400.t1.1
Contig_6_len:874374	exonerate:est2genome	CDS	217643	217726	.	-	0	ID=BDIVROU_0273400.t1.1.3;Parent=BDIVROU_0273400.t1.1
Contig_6_len:874374	exonerate:est2genome	mRNA	216245	217726	.	-	.	ID=BDIVROU_0273400.t1.1;Parent=BDIVROU_0273400.t1
Contig_6_len:874374	exonerate:est2genome	gene	218827	225675	.	+	.	ID=BDIVROU_0273500.t1
Contig_6_len:874374	exonerate:est2genome	CDS	218827	225675	.	+	0	ID=BDIVROU_0273500.t1.1.1;Parent=BDIVROU_0273500.t1.1
Contig_6_len:874374	exonerate:est2genome	mRNA	218827	225675	.	+	.	ID=BDIVROU_0273500.t1.1;Parent=BDIVROU_0273500.t1
Contig_6_len:874374	exonerate:est2genome	gene	225750	226640	.	+	.	ID=BDIVROU_0273700.t1
Contig_6_len:874374	exonerate:est2genome	CDS	225750	226380	.	+	0	ID=BDIVROU_0273701.t1.2.1;Parent=BDIVROU_0273701.t1.2
Contig_6_len:874374	exonerate:est2genome	CDS	226450	226640	.	+	0	ID=BDIVROU_0273701.t1.2.2;Parent=BDIVROU_0273701.t1.2
Contig_6_len:874374	exonerate:est2genome	mRNA	225750	226639	.	+	.	ID=BDIVROU_0273701.t1.2;Parent=BDIVROU_0273700.t1
Contig_6_len:874374	exonerate:est2genome	gene	227085	230102	.	+	.	ID=BDIVROU_0273800.t1
Contig_6_len:874374	exonerate:est2genome	CDS	227085	230102	.	+	0	ID=BDIVROU_0273800.t1.1.1;Parent=BDIVROU_0273800.t1.1
Contig_6_len:874374	exonerate:est2genome	mRNA	227085	230102	.	+	.	ID=BDIVROU_0273800.t1.1;Parent=BDIVROU_0273800.t1
Contig_6_len:874374	exonerate:est2genome	gene	230155	235089	.	-	.	ID=BDIVROU_0273900.t1
Contig_6_len:874374	exonerate:est2genome	CDS	230155	235089	.	-	0	ID=BDIVROU_0273900.t1.1.1;Parent=BDIVROU_0273900.t1.1
Contig_6_len:874374	exonerate:est2genome	mRNA	230155	235089	.	-	.	ID=BDIVROU_0273900.t1.1;Parent=BDIVROU_0273900.t1
Contig_6_len:874374	exonerate:est2genome	gene	236546	238216	.	+	.	ID=BDIVROU_0274000.t1
Contig_6_len:874374	exonerate:est2genome	CDS	236546	238216	.	+	0	ID=BDIVROU_0274000.t1.1.1;Parent=BDIVROU_0274000.t1.1
Contig_6_len:874374	exonerate:est2genome	mRNA	236546	238216	.	+	.	ID=BDIVROU_0274000.t1.1;Parent=BDIVROU_0274000.t1
Contig_6_len:874374	exonerate:est2genome	gene	238514	238915	.	+	.	ID=BDIVROU_0274100.t1
Contig_6_len:874374	exonerate:est2genome	CDS	238514	238915	.	+	0	ID=BDIVROU_0274100.t1.1.1;Parent=BDIVROU_0274100.t1.1
Contig_6_len:874374	exonerate:est2genome	mRNA	238514	238915	.	+	.	ID=BDIVROU_0274100.t1.1;Parent=BDIVROU_0274100.t1
Contig_6_len:874374	exonerate:est2genome	gene	239227	239637	.	-	.	ID=BDIVROU_0274200.t1
Contig_6_len:874374	exonerate:est2genome	CDS	239227	239637	.	-	0	ID=BDIVROU_0274200.t1.1.1;Parent=BDIVROU_0274200.t1.1
Contig_6_len:874374	exonerate:est2genome	mRNA	239227	239637	.	-	.	ID=BDIVROU_0274200.t1.1;Parent=BDIVROU_0274200.t1
Contig_6_len:874374	exonerate:est2genome	gene	241423	242262	.	-	.	ID=BDIVROU_0274300.t1
Contig_6_len:874374	exonerate:est2genome	CDS	241423	242262	.	-	0	ID=BDIVROU_0274300.t1.1.1;Parent=BDIVROU_0274300.t1.1
Contig_6_len:874374	exonerate:est2genome	mRNA	241423	242262	.	-	.	ID=BDIVROU_0274300.t1.1;Parent=BDIVROU_0274300.t1
Contig_6_len:874374	exonerate:est2genome	gene	244049	245503	.	-	.	ID=BDIVROU_0274400.t1
Contig_6_len:874374	exonerate:est2genome	CDS	244049	245503	.	-	0	ID=BDIVROU_0274400.t1.1.1;Parent=BDIVROU_0274400.t1.1
Contig_6_len:874374	exonerate:est2genome	mRNA	244049	245503	.	-	.	ID=BDIVROU_0274400.t1.1;Parent=BDIVROU_0274400.t1
Contig_6_len:874374	exonerate:est2genome	gene	246128	246841	.	-	.	ID=BDIVROU_0274500.t1
Contig_6_len:874374	exonerate:est2genome	CDS	246128	246841	.	-	0	ID=BDIVROU_0274500.t1.1.1;Parent=BDIVROU_0274500.t1.1
Contig_6_len:874374	exonerate:est2genome	mRNA	246128	246841	.	-	.	ID=BDIVROU_0274500.t1.1;Parent=BDIVROU_0274500.t1
Contig_6_len:874374	exonerate:est2genome	gene	248207	248998	.	-	.	ID=BDIVROU_0274600.t1
Contig_6_len:874374	exonerate:est2genome	CDS	248207	248998	.	-	0	ID=BDIVROU_0274600.t1.1.1;Parent=BDIVROU_0274600.t1.1
Contig_6_len:874374	exonerate:est2genome	mRNA	248207	248998	.	-	.	ID=BDIVROU_0274600.t1.1;Parent=BDIVROU_0274600.t1
Contig_6_len:874374	exonerate:est2genome	gene	249837	250316	.	+	.	ID=BDIVROU_0274800.t1
Contig_6_len:874374	exonerate:est2genome	CDS	249837	250316	.	+	0	ID=BDIVROU_0274800.t1.1.1;Parent=BDIVROU_0274800.t1.1
Contig_6_len:874374	exonerate:est2genome	mRNA	249837	250316	.	+	.	ID=BDIVROU_0274800.t1.1;Parent=BDIVROU_0274800.t1
Contig_6_len:874374	exonerate:est2genome	gene	251355	251552	.	+	.	ID=BDIVROU_0458300.t1
Contig_6_len:874374	exonerate:est2genome	CDS	251355	251552	.	+	0	ID=BDIVROU_0458300.t1.1.1;Parent=BDIVROU_0458300.t1.1
Contig_6_len:874374	exonerate:est2genome	mRNA	251355	251552	.	+	.	ID=BDIVROU_0458300.t1.1;Parent=BDIVROU_0458300.t1
Contig_6_len:874374	exonerate:est2genome	gene	252473	255221	.	+	.	ID=BDIVROU_0274900.t1
Contig_6_len:874374	exonerate:est2genome	CDS	252473	253576	.	+	0	ID=BDIVROU_0274900.t1.1.1;Parent=BDIVROU_0274900.t1.1
Contig_6_len:874374	exonerate:est2genome	CDS	254013	255221	.	+	0	ID=BDIVROU_0274900.t1.1.2;Parent=BDIVROU_0274900.t1.1
Contig_6_len:874374	exonerate:est2genome	mRNA	252473	255221	.	+	.	ID=BDIVROU_0274900.t1.1;Parent=BDIVROU_0274900.t1
Contig_6_len:874374	exonerate:est2genome	gene	255490	258891	.	-	.	ID=BDIVROU_0275000.t1
Contig_6_len:874374	exonerate:est2genome	CDS	255490	258891	.	-	0	ID=BDIVROU_0275000.t1.1.1;Parent=BDIVROU_0275000.t1.1
Contig_6_len:874374	exonerate:est2genome	mRNA	255490	258891	.	-	.	ID=BDIVROU_0275000.t1.1;Parent=BDIVROU_0275000.t1
Contig_6_len:874374	exonerate:est2genome	gene	259018	260546	.	-	.	ID=BDIVROU_0275100.t1
Contig_6_len:874374	exonerate:est2genome	CDS	259018	259892	.	-	0	ID=BDIVROU_0275100.t1.1.1;Parent=BDIVROU_0275100.t1.1
Contig_6_len:874374	exonerate:est2genome	CDS	260426	260546	.	-	0	ID=BDIVROU_0275100.t1.1.2;Parent=BDIVROU_0275100.t1.1
Contig_6_len:874374	exonerate:est2genome	mRNA	259018	260546	.	-	.	ID=BDIVROU_0275100.t1.1;Parent=BDIVROU_0275100.t1
Contig_6_len:874374	exonerate:est2genome	gene	262551	264116	.	+	.	ID=BDIVROU_0275200.t1
Contig_6_len:874374	exonerate:est2genome	CDS	262551	264116	.	+	0	ID=BDIVROU_0275200.t1.1.1;Parent=BDIVROU_0275200.t1.1
Contig_6_len:874374	exonerate:est2genome	mRNA	262551	264116	.	+	.	ID=BDIVROU_0275200.t1.1;Parent=BDIVROU_0275200.t1
Contig_6_len:874374	exonerate:est2genome	gene	264306	264782	.	-	.	ID=BDIVROU_0275300.t1
Contig_6_len:874374	exonerate:est2genome	CDS	264306	264782	.	-	0	ID=BDIVROU_0275300.t1.1.1;Parent=BDIVROU_0275300.t1.1
Contig_6_len:874374	exonerate:est2genome	mRNA	264306	264782	.	-	.	ID=BDIVROU_0275300.t1.1;Parent=BDIVROU_0275300.t1
Contig_6_len:874374	exonerate:est2genome	gene	265351	267227	.	-	.	ID=BDIVROU_0275400.t1
Contig_6_len:874374	exonerate:est2genome	CDS	265351	265515	.	-	0	ID=BDIVROU_0275400.t1.1.1;Parent=BDIVROU_0275400.t1.1
Contig_6_len:874374	exonerate:est2genome	CDS	265596	265842	.	-	0	ID=BDIVROU_0275400.t1.1.2;Parent=BDIVROU_0275400.t1.1
Contig_6_len:874374	exonerate:est2genome	CDS	266458	266642	.	-	0	ID=BDIVROU_0275400.t1.1.3;Parent=BDIVROU_0275400.t1.1
Contig_6_len:874374	exonerate:est2genome	CDS	266817	267227	.	-	0	ID=BDIVROU_0275400.t1.1.4;Parent=BDIVROU_0275400.t1.1
Contig_6_len:874374	exonerate:est2genome	mRNA	265351	267227	.	-	.	ID=BDIVROU_0275400.t1.1;Parent=BDIVROU_0275400.t1
Contig_6_len:874374	exonerate:est2genome	gene	267277	269490	.	-	.	ID=BDIVROU_0275500.t1
Contig_6_len:874374	exonerate:est2genome	CDS	267277	269490	.	-	0	ID=BDIVROU_0275500.t1.1.1;Parent=BDIVROU_0275500.t1.1
Contig_6_len:874374	exonerate:est2genome	mRNA	267277	269490	.	-	.	ID=BDIVROU_0275500.t1.1;Parent=BDIVROU_0275500.t1
Contig_6_len:874374	exonerate:est2genome	gene	270058	273171	.	-	.	ID=BDIVROU_0275600.t1
Contig_6_len:874374	exonerate:est2genome	CDS	270058	273171	.	-	0	ID=BDIVROU_0275600.t1.1.1;Parent=BDIVROU_0275600.t1.1
Contig_6_len:874374	exonerate:est2genome	mRNA	270058	273171	.	-	.	ID=BDIVROU_0275600.t1.1;Parent=BDIVROU_0275600.t1
Contig_6_len:874374	exonerate:est2genome	gene	273859	274941	.	-	.	ID=BDIVROU_0014900.t1
Contig_6_len:874374	exonerate:est2genome	CDS	273859	273973	.	-	0	ID=BDIVROU_0014900.t1.1.1;Parent=BDIVROU_0014900.t1.1
Contig_6_len:874374	exonerate:est2genome	CDS	274016	274074	.	-	0	ID=BDIVROU_0014900.t1.1.2;Parent=BDIVROU_0014900.t1.1
Contig_6_len:874374	exonerate:est2genome	CDS	274110	274295	.	-	0	ID=BDIVROU_0014900.t1.1.3;Parent=BDIVROU_0014900.t1.1
Contig_6_len:874374	exonerate:est2genome	CDS	274331	274517	.	-	0	ID=BDIVROU_0014900.t1.1.4;Parent=BDIVROU_0014900.t1.1
Contig_6_len:874374	exonerate:est2genome	CDS	274554	274748	.	-	0	ID=BDIVROU_0014900.t1.1.5;Parent=BDIVROU_0014900.t1.1
Contig_6_len:874374	exonerate:est2genome	CDS	274853	274941	.	-	0	ID=BDIVROU_0014900.t1.1.6;Parent=BDIVROU_0014900.t1.1
Contig_6_len:874374	exonerate:est2genome	mRNA	273859	274941	.	-	.	ID=BDIVROU_0014900.t1.1;Parent=BDIVROU_0014900.t1
Contig_6_len:874374	exonerate:est2genome	gene	275246	276707	.	+	.	ID=BDIVROU_0275700.t1
Contig_6_len:874374	exonerate:est2genome	CDS	275246	275626	.	+	0	ID=BDIVROU_0275700.t1.1.1;Parent=BDIVROU_0275700.t1.1
Contig_6_len:874374	exonerate:est2genome	CDS	275838	276707	.	+	0	ID=BDIVROU_0275700.t1.1.2;Parent=BDIVROU_0275700.t1.1
Contig_6_len:874374	exonerate:est2genome	mRNA	275246	276707	.	+	.	ID=BDIVROU_0275700.t1.1;Parent=BDIVROU_0275700.t1
Contig_6_len:874374	exonerate:est2genome	gene	276855	279365	.	+	.	ID=BDIVROU_0275900.t1
Contig_6_len:874374	exonerate:est2genome	CDS	276855	279365	.	+	0	ID=BDIVROU_0275900.t1.1.1;Parent=BDIVROU_0275900.t1.1
Contig_6_len:874374	exonerate:est2genome	mRNA	276855	279365	.	+	.	ID=BDIVROU_0275900.t1.1;Parent=BDIVROU_0275900.t1
Contig_6_len:874374	exonerate:est2genome	gene	280198	283323	.	-	.	ID=BDIVROU_0276000.t1
Contig_6_len:874374	exonerate:est2genome	CDS	280198	283323	.	-	0	ID=BDIVROU_0276000.t1.1.1;Parent=BDIVROU_0276000.t1.1
Contig_6_len:874374	exonerate:est2genome	mRNA	280198	283323	.	-	.	ID=BDIVROU_0276000.t1.1;Parent=BDIVROU_0276000.t1
Contig_6_len:874374	exonerate:est2genome	gene	284475	286472	.	+	.	ID=BDIVROU_0276100.t1
Contig_6_len:874374	exonerate:est2genome	CDS	284475	284721	.	+	0	ID=BDIVROU_0276100.t1.1.1;Parent=BDIVROU_0276100.t1.1
Contig_6_len:874374	exonerate:est2genome	CDS	284971	285959	.	+	0	ID=BDIVROU_0276100.t1.1.2;Parent=BDIVROU_0276100.t1.1
Contig_6_len:874374	exonerate:est2genome	CDS	286059	286472	.	+	0	ID=BDIVROU_0276100.t1.1.3;Parent=BDIVROU_0276100.t1.1
Contig_6_len:874374	exonerate:est2genome	mRNA	284475	286472	.	+	.	ID=BDIVROU_0276100.t1.1;Parent=BDIVROU_0276100.t1
Contig_6_len:874374	exonerate:est2genome	gene	286674	287390	.	-	.	ID=BDIVROU_0276200.t1
Contig_6_len:874374	exonerate:est2genome	CDS	286674	287390	.	-	0	ID=BDIVROU_0276200.t1.1.1;Parent=BDIVROU_0276200.t1.1
Contig_6_len:874374	exonerate:est2genome	mRNA	286674	287390	.	-	.	ID=BDIVROU_0276200.t1.1;Parent=BDIVROU_0276200.t1
Contig_6_len:874374	exonerate:est2genome	gene	288227	289276	.	+	.	ID=BDIVROU_0276300.t1
Contig_6_len:874374	exonerate:est2genome	CDS	288227	289276	.	+	0	ID=BDIVROU_0276300.t1.1.1;Parent=BDIVROU_0276300.t1.1
Contig_6_len:874374	exonerate:est2genome	mRNA	288227	289276	.	+	.	ID=BDIVROU_0276300.t1.1;Parent=BDIVROU_0276300.t1
Contig_6_len:874374	exonerate:est2genome	gene	289495	290178	.	-	.	ID=BDIVROU_0276400.t1
Contig_6_len:874374	exonerate:est2genome	CDS	289495	290178	.	-	0	ID=BDIVROU_0276400.t1.1.1;Parent=BDIVROU_0276400.t1.1
Contig_6_len:874374	exonerate:est2genome	mRNA	289495	290178	.	-	.	ID=BDIVROU_0276400.t1.1;Parent=BDIVROU_0276400.t1
Contig_6_len:874374	exonerate:est2genome	gene	290475	292103	.	+	.	ID=BDIVROU_0276500.t1
Contig_6_len:874374	exonerate:est2genome	CDS	290475	292103	.	+	0	ID=BDIVROU_0276500.t1.1.1;Parent=BDIVROU_0276500.t1.1
Contig_6_len:874374	exonerate:est2genome	mRNA	290475	292103	.	+	.	ID=BDIVROU_0276500.t1.1;Parent=BDIVROU_0276500.t1
Contig_6_len:874374	exonerate:est2genome	gene	292638	296076	.	+	.	ID=BDIVROU_0276600.t1
Contig_6_len:874374	exonerate:est2genome	CDS	292638	295714	.	+	0	ID=BDIVROU_0276600.t1.1.1;Parent=BDIVROU_0276600.t1.1
Contig_6_len:874374	exonerate:est2genome	CDS	295776	296076	.	+	0	ID=BDIVROU_0276600.t1.1.2;Parent=BDIVROU_0276600.t1.1
Contig_6_len:874374	exonerate:est2genome	mRNA	292638	296076	.	+	.	ID=BDIVROU_0276600.t1.1;Parent=BDIVROU_0276600.t1
Contig_6_len:874374	exonerate:est2genome	gene	296536	296805	.	-	.	ID=BDIVROU_0449500.t1
Contig_6_len:874374	exonerate:est2genome	CDS	296536	296805	.	-	0	ID=BDIVROU_0449500.t1.1.1;Parent=BDIVROU_0449500.t1.1
Contig_6_len:874374	exonerate:est2genome	mRNA	296536	296805	.	-	.	ID=BDIVROU_0449500.t1.1;Parent=BDIVROU_0449500.t1
Contig_6_len:874374	exonerate:est2genome	gene	296542	296784	.	-	.	ID=BDIVROU_0466600.t1
Contig_6_len:874374	exonerate:est2genome	CDS	296542	296784	.	-	0	ID=BDIVROU_0466600.t1.1.1;Parent=BDIVROU_0466600.t1.1
Contig_6_len:874374	exonerate:est2genome	mRNA	296542	296784	.	-	.	ID=BDIVROU_0466600.t1.1;Parent=BDIVROU_0466600.t1
Contig_6_len:874374	exonerate:est2genome	gene	297439	299163	.	-	.	ID=BDIVROU_0276700.t1
Contig_6_len:874374	exonerate:est2genome	CDS	297439	298992	.	-	0	ID=BDIVROU_0276700.t1.1.1;Parent=BDIVROU_0276700.t1.1
Contig_6_len:874374	exonerate:est2genome	CDS	299083	299163	.	-	0	ID=BDIVROU_0276700.t1.1.2;Parent=BDIVROU_0276700.t1.1
Contig_6_len:874374	exonerate:est2genome	mRNA	297439	299163	.	-	.	ID=BDIVROU_0276700.t1.1;Parent=BDIVROU_0276700.t1
Contig_6_len:874374	exonerate:est2genome	gene	299804	300544	.	+	.	ID=BDIVROU_0276800.t1
Contig_6_len:874374	exonerate:est2genome	CDS	299804	300544	.	+	0	ID=BDIVROU_0276800.t1.1.1;Parent=BDIVROU_0276800.t1.1
Contig_6_len:874374	exonerate:est2genome	mRNA	299804	300544	.	+	.	ID=BDIVROU_0276800.t1.1;Parent=BDIVROU_0276800.t1
Contig_6_len:874374	exonerate:est2genome	gene	301172	302056	.	+	.	ID=BDIVROU_0277000.t1
Contig_6_len:874374	exonerate:est2genome	CDS	301172	302056	.	+	0	ID=BDIVROU_0277000.t1.1.1;Parent=BDIVROU_0277000.t1.1
Contig_6_len:874374	exonerate:est2genome	mRNA	301172	302056	.	+	.	ID=BDIVROU_0277000.t1.1;Parent=BDIVROU_0277000.t1
Contig_6_len:874374	exonerate:est2genome	gene	302139	302495	.	+	.	ID=BDIVROU_0277100.t1
Contig_6_len:874374	exonerate:est2genome	CDS	302139	302495	.	+	0	ID=BDIVROU_0277100.t1.1.1;Parent=BDIVROU_0277100.t1.1
Contig_6_len:874374	exonerate:est2genome	mRNA	302139	302495	.	+	.	ID=BDIVROU_0277100.t1.1;Parent=BDIVROU_0277100.t1
Contig_6_len:874374	exonerate:est2genome	gene	302597	303175	.	-	.	ID=BDIVROU_0277200.t1
Contig_6_len:874374	exonerate:est2genome	CDS	302597	303175	.	-	0	ID=BDIVROU_0277200.t1.1.1;Parent=BDIVROU_0277200.t1.1
Contig_6_len:874374	exonerate:est2genome	mRNA	302597	303175	.	-	.	ID=BDIVROU_0277200.t1.1;Parent=BDIVROU_0277200.t1
Contig_6_len:874374	exonerate:est2genome	gene	304627	304991	.	-	.	ID=BDIVROU_0277300.t1
Contig_6_len:874374	exonerate:est2genome	CDS	304627	304840	.	-	0	ID=BDIVROU_0277300.t1.1.1;Parent=BDIVROU_0277300.t1.1
Contig_6_len:874374	exonerate:est2genome	CDS	304903	304991	.	-	0	ID=BDIVROU_0277300.t1.1.2;Parent=BDIVROU_0277300.t1.1
Contig_6_len:874374	exonerate:est2genome	mRNA	304627	304991	.	-	.	ID=BDIVROU_0277300.t1.1;Parent=BDIVROU_0277300.t1
Contig_6_len:874374	exonerate:est2genome	gene	305774	309843	.	+	.	ID=BDIVROU_0277400.t1
Contig_6_len:874374	exonerate:est2genome	CDS	305774	305878	.	+	0	ID=BDIVROU_0277400.t1.1.1;Parent=BDIVROU_0277400.t1.1
Contig_6_len:874374	exonerate:est2genome	CDS	306382	309843	.	+	0	ID=BDIVROU_0277400.t1.1.2;Parent=BDIVROU_0277400.t1.1
Contig_6_len:874374	exonerate:est2genome	mRNA	305774	309843	.	+	.	ID=BDIVROU_0277400.t1.1;Parent=BDIVROU_0277400.t1
Contig_6_len:874374	exonerate:est2genome	gene	310549	311556	.	-	.	ID=BDIVROU_0277500.t1
Contig_6_len:874374	exonerate:est2genome	CDS	310549	311556	.	-	0	ID=BDIVROU_0277500.t1.1.1;Parent=BDIVROU_0277500.t1.1
Contig_6_len:874374	exonerate:est2genome	mRNA	310549	311556	.	-	.	ID=BDIVROU_0277500.t1.1;Parent=BDIVROU_0277500.t1
Contig_6_len:874374	exonerate:est2genome	gene	312775	313080	.	+	.	ID=BDIVROU_0277600.t1
Contig_6_len:874374	exonerate:est2genome	CDS	312775	313080	.	+	0	ID=BDIVROU_0277600.t1.1.1;Parent=BDIVROU_0277600.t1.1
Contig_6_len:874374	exonerate:est2genome	mRNA	312775	313080	.	+	.	ID=BDIVROU_0277600.t1.1;Parent=BDIVROU_0277600.t1
Contig_6_len:874374	exonerate:est2genome	gene	314529	315710	.	-	.	ID=BDIVROU_0277700.t1
Contig_6_len:874374	exonerate:est2genome	CDS	314529	315710	.	-	0	ID=BDIVROU_0277700.t1.1.1;Parent=BDIVROU_0277700.t1.1
Contig_6_len:874374	exonerate:est2genome	mRNA	314529	315710	.	-	.	ID=BDIVROU_0277700.t1.1;Parent=BDIVROU_0277700.t1
Contig_6_len:874374	exonerate:est2genome	gene	317084	319099	.	+	.	ID=BDIVROU_0277800.t1
Contig_6_len:874374	exonerate:est2genome	CDS	317084	319099	.	+	0	ID=BDIVROU_0277800.t1.1.1;Parent=BDIVROU_0277800.t1.1
Contig_6_len:874374	exonerate:est2genome	mRNA	317084	319099	.	+	.	ID=BDIVROU_0277800.t1.1;Parent=BDIVROU_0277800.t1
Contig_6_len:874374	exonerate:est2genome	gene	319739	320377	.	+	.	ID=BDIVROU_0277900.t1
Contig_6_len:874374	exonerate:est2genome	CDS	319739	320033	.	+	0	ID=BDIVROU_0277900.t1.1.1;Parent=BDIVROU_0277900.t1.1
Contig_6_len:874374	exonerate:est2genome	CDS	320262	320377	.	+	0	ID=BDIVROU_0277900.t1.1.2;Parent=BDIVROU_0277900.t1.1
Contig_6_len:874374	exonerate:est2genome	mRNA	319739	320377	.	+	.	ID=BDIVROU_0277900.t1.1;Parent=BDIVROU_0277900.t1
Contig_6_len:874374	exonerate:est2genome	gene	321186	323993	.	+	.	ID=BDIVROU_0278400.t1
Contig_6_len:874374	exonerate:est2genome	CDS	321186	323993	.	+	0	ID=BDIVROU_0278400.t1.1.1;Parent=BDIVROU_0278400.t1.1
Contig_6_len:874374	exonerate:est2genome	mRNA	321186	323993	.	+	.	ID=BDIVROU_0278400.t1.1;Parent=BDIVROU_0278400.t1
Contig_6_len:874374	exonerate:est2genome	gene	324187	324716	.	-	.	ID=BDIVROU_0278500.t1
Contig_6_len:874374	exonerate:est2genome	CDS	324187	324366	.	-	0	ID=BDIVROU_0278500.t1.1.1;Parent=BDIVROU_0278500.t1.1
Contig_6_len:874374	exonerate:est2genome	CDS	324621	324716	.	-	0	ID=BDIVROU_0278500.t1.1.2;Parent=BDIVROU_0278500.t1.1
Contig_6_len:874374	exonerate:est2genome	mRNA	324187	324716	.	-	.	ID=BDIVROU_0278500.t1.1;Parent=BDIVROU_0278500.t1
Contig_6_len:874374	exonerate:est2genome	gene	325521	326214	.	-	.	ID=BDIVROU_0278600.t1
Contig_6_len:874374	exonerate:est2genome	CDS	325521	325676	.	-	0	ID=BDIVROU_0278600.t1.1.1;Parent=BDIVROU_0278600.t1.1
Contig_6_len:874374	exonerate:est2genome	CDS	325888	326214	.	-	0	ID=BDIVROU_0278600.t1.1.2;Parent=BDIVROU_0278600.t1.1
Contig_6_len:874374	exonerate:est2genome	mRNA	325521	326214	.	-	.	ID=BDIVROU_0278600.t1.1;Parent=BDIVROU_0278600.t1
Contig_6_len:874374	exonerate:est2genome	gene	327609	329582	.	-	.	ID=BDIVROU_0278700.t1
Contig_6_len:874374	exonerate:est2genome	CDS	327609	328208	.	-	0	ID=BDIVROU_0278701.t1.2.1;Parent=BDIVROU_0278701.t1.2
Contig_6_len:874374	exonerate:est2genome	CDS	328244	328504	.	-	0	ID=BDIVROU_0278701.t1.2.2;Parent=BDIVROU_0278701.t1.2
Contig_6_len:874374	exonerate:est2genome	CDS	328548	329582	.	-	0	ID=BDIVROU_0278701.t1.2.3;Parent=BDIVROU_0278701.t1.2
Contig_6_len:874374	exonerate:est2genome	mRNA	327609	329582	.	-	.	ID=BDIVROU_0278701.t1.2;Parent=BDIVROU_0278700.t1
Contig_6_len:874374	exonerate:est2genome	gene	330249	331255	.	-	.	ID=BDIVROU_0278800.t1
Contig_6_len:874374	exonerate:est2genome	CDS	330249	330793	.	-	0	ID=BDIVROU_0278800.t1.1.1;Parent=BDIVROU_0278800.t1.1
Contig_6_len:874374	exonerate:est2genome	CDS	331039	331255	.	-	0	ID=BDIVROU_0278800.t1.1.2;Parent=BDIVROU_0278800.t1.1
Contig_6_len:874374	exonerate:est2genome	mRNA	330249	331255	.	-	.	ID=BDIVROU_0278800.t1.1;Parent=BDIVROU_0278800.t1
Contig_6_len:874374	exonerate:est2genome	gene	331746	332552	.	-	.	ID=BDIVROU_0278900.t1
Contig_6_len:874374	exonerate:est2genome	CDS	331746	332552	.	-	0	ID=BDIVROU_0278900.t1.1.1;Parent=BDIVROU_0278900.t1.1
Contig_6_len:874374	exonerate:est2genome	mRNA	331746	332552	.	-	.	ID=BDIVROU_0278900.t1.1;Parent=BDIVROU_0278900.t1
Contig_6_len:874374	exonerate:est2genome	gene	333154	334309	.	+	.	ID=BDIVROU_0279000.t1
Contig_6_len:874374	exonerate:est2genome	CDS	333154	333214	.	+	0	ID=BDIVROU_0279000.t1.1.1;Parent=BDIVROU_0279000.t1.1
Contig_6_len:874374	exonerate:est2genome	CDS	333678	334309	.	+	0	ID=BDIVROU_0279000.t1.1.2;Parent=BDIVROU_0279000.t1.1
Contig_6_len:874374	exonerate:est2genome	mRNA	333154	334309	.	+	.	ID=BDIVROU_0279000.t1.1;Parent=BDIVROU_0279000.t1
Contig_6_len:874374	exonerate:est2genome	gene	334589	335497	.	-	.	ID=BDIVROU_0279100.t1
Contig_6_len:874374	exonerate:est2genome	CDS	334589	334893	.	-	0	ID=BDIVROU_0279100.t1.1.1;Parent=BDIVROU_0279100.t1.1
Contig_6_len:874374	exonerate:est2genome	CDS	334953	335263	.	-	0	ID=BDIVROU_0279100.t1.1.2;Parent=BDIVROU_0279100.t1.1
Contig_6_len:874374	exonerate:est2genome	CDS	335337	335497	.	-	0	ID=BDIVROU_0279100.t1.1.3;Parent=BDIVROU_0279100.t1.1
Contig_6_len:874374	exonerate:est2genome	mRNA	334589	335497	.	-	.	ID=BDIVROU_0279100.t1.1;Parent=BDIVROU_0279100.t1
Contig_6_len:874374	exonerate:est2genome	gene	335906	336169	.	-	.	ID=BDIVROU_0279200.t1
Contig_6_len:874374	exonerate:est2genome	CDS	335906	336169	.	-	0	ID=BDIVROU_0279200.t1.1.1;Parent=BDIVROU_0279200.t1.1
Contig_6_len:874374	exonerate:est2genome	mRNA	335906	336169	.	-	.	ID=BDIVROU_0279200.t1.1;Parent=BDIVROU_0279200.t1
Contig_6_len:874374	exonerate:est2genome	gene	336591	337248	.	-	.	ID=BDIVROU_0279300.t1
Contig_6_len:874374	exonerate:est2genome	CDS	336591	337007	.	-	0	ID=BDIVROU_0279300.t1.2.1;Parent=BDIVROU_0279300.t1.2
Contig_6_len:874374	exonerate:est2genome	CDS	337174	337248	.	-	0	ID=BDIVROU_0279300.t1.2.2;Parent=BDIVROU_0279300.t1.2
Contig_6_len:874374	exonerate:est2genome	mRNA	336591	337248	.	-	.	ID=BDIVROU_0279300.t1.2;Parent=BDIVROU_0279300.t1
Contig_6_len:874374	exonerate:est2genome	gene	338153	338821	.	+	.	ID=BDIVROU_0279600.t1
Contig_6_len:874374	exonerate:est2genome	CDS	338153	338821	.	+	0	ID=BDIVROU_0279600.t1.1.1;Parent=BDIVROU_0279600.t1.1
Contig_6_len:874374	exonerate:est2genome	mRNA	338153	338821	.	+	.	ID=BDIVROU_0279600.t1.1;Parent=BDIVROU_0279600.t1
Contig_6_len:874374	exonerate:est2genome	gene	341461	343629	.	+	.	ID=BDIVROU_0279700.t1
Contig_6_len:874374	exonerate:est2genome	CDS	341461	343629	.	+	0	ID=BDIVROU_0279700.t1.1.1;Parent=BDIVROU_0279700.t1.1
Contig_6_len:874374	exonerate:est2genome	mRNA	341461	343629	.	+	.	ID=BDIVROU_0279700.t1.1;Parent=BDIVROU_0279700.t1
Contig_6_len:874374	exonerate:est2genome	gene	343885	345510	.	-	.	ID=BDIVROU_0279800.t1
Contig_6_len:874374	exonerate:est2genome	CDS	343885	345076	.	-	0	ID=BDIVROU_0279800.t1.1.1;Parent=BDIVROU_0279800.t1.1
Contig_6_len:874374	exonerate:est2genome	CDS	345386	345510	.	-	0	ID=BDIVROU_0279800.t1.1.2;Parent=BDIVROU_0279800.t1.1
Contig_6_len:874374	exonerate:est2genome	mRNA	343885	345510	.	-	.	ID=BDIVROU_0279800.t1.1;Parent=BDIVROU_0279800.t1
Contig_6_len:874374	exonerate:est2genome	gene	345985	346704	.	+	.	ID=BDIVROU_0279900.t1
Contig_6_len:874374	exonerate:est2genome	CDS	345985	346704	.	+	0	ID=BDIVROU_0279900.t1.1.1;Parent=BDIVROU_0279900.t1.1
Contig_6_len:874374	exonerate:est2genome	mRNA	345985	346704	.	+	.	ID=BDIVROU_0279900.t1.1;Parent=BDIVROU_0279900.t1
Contig_6_len:874374	exonerate:est2genome	gene	347657	349162	.	+	.	ID=BDIVROU_0015000.t1
Contig_6_len:874374	exonerate:est2genome	CDS	347657	347937	.	+	0	ID=BDIVROU_0015000.t1.1.1;Parent=BDIVROU_0015000.t1.1
Contig_6_len:874374	exonerate:est2genome	CDS	348181	348302	.	+	0	ID=BDIVROU_0015000.t1.1.2;Parent=BDIVROU_0015000.t1.1
Contig_6_len:874374	exonerate:est2genome	CDS	348339	348424	.	+	0	ID=BDIVROU_0015000.t1.1.3;Parent=BDIVROU_0015000.t1.1
Contig_6_len:874374	exonerate:est2genome	CDS	348463	348899	.	+	0	ID=BDIVROU_0015000.t1.1.4;Parent=BDIVROU_0015000.t1.1
Contig_6_len:874374	exonerate:est2genome	CDS	348934	349162	.	+	0	ID=BDIVROU_0015000.t1.1.5;Parent=BDIVROU_0015000.t1.1
Contig_6_len:874374	exonerate:est2genome	mRNA	347657	349162	.	+	.	ID=BDIVROU_0015000.t1.1;Parent=BDIVROU_0015000.t1
Contig_6_len:874374	exonerate:est2genome	gene	349962	351798	.	+	.	ID=BDIVROU_0449600.t1
Contig_6_len:874374	exonerate:est2genome	CDS	349962	350203	.	+	0	ID=BDIVROU_0449601.t1.2.1;Parent=BDIVROU_0449601.t1.2
Contig_6_len:874374	exonerate:est2genome	CDS	350338	350728	.	+	0	ID=BDIVROU_0449601.t1.2.2;Parent=BDIVROU_0449601.t1.2
Contig_6_len:874374	exonerate:est2genome	CDS	350809	351069	.	+	0	ID=BDIVROU_0449601.t1.2.3;Parent=BDIVROU_0449601.t1.2
Contig_6_len:874374	exonerate:est2genome	CDS	351237	351557	.	+	0	ID=BDIVROU_0449601.t1.2.4;Parent=BDIVROU_0449601.t1.2
Contig_6_len:874374	exonerate:est2genome	CDS	351598	351798	.	+	0	ID=BDIVROU_0449601.t1.2.5;Parent=BDIVROU_0449601.t1.2
Contig_6_len:874374	exonerate:est2genome	mRNA	349962	351798	.	+	.	ID=BDIVROU_0449601.t1.2;Parent=BDIVROU_0449600.t1
Contig_6_len:874374	exonerate:est2genome	gene	352326	354023	.	-	.	ID=BDIVROU_0280000.t1
Contig_6_len:874374	exonerate:est2genome	CDS	352326	354023	.	-	0	ID=BDIVROU_0280000.t1.2.1;Parent=BDIVROU_0280000.t1.2
Contig_6_len:874374	exonerate:est2genome	mRNA	352326	354023	.	-	.	ID=BDIVROU_0280000.t1.2;Parent=BDIVROU_0280000.t1
Contig_6_len:874374	exonerate:est2genome	gene	355320	356153	.	+	.	ID=BDIVROU_0280100.t1
Contig_6_len:874374	exonerate:est2genome	CDS	355320	356153	.	+	0	ID=BDIVROU_0280100.t1.1.1;Parent=BDIVROU_0280100.t1.1
Contig_6_len:874374	exonerate:est2genome	mRNA	355320	356153	.	+	.	ID=BDIVROU_0280100.t1.1;Parent=BDIVROU_0280100.t1
Contig_6_len:874374	exonerate:est2genome	gene	356278	356979	.	-	.	ID=BDIVROU_0280200.t1
Contig_6_len:874374	exonerate:est2genome	CDS	356278	356979	.	-	0	ID=BDIVROU_0280200.t1.1.1;Parent=BDIVROU_0280200.t1.1
Contig_6_len:874374	exonerate:est2genome	mRNA	356278	356979	.	-	.	ID=BDIVROU_0280200.t1.1;Parent=BDIVROU_0280200.t1
Contig_6_len:874374	exonerate:est2genome	gene	356982	358925	.	-	.	ID=BDIVROU_0280300.t1
Contig_6_len:874374	exonerate:est2genome	CDS	356982	357063	.	-	0	ID=BDIVROU_0280310.t1.2.1;Parent=BDIVROU_0280310.t1.2
Contig_6_len:874374	exonerate:est2genome	CDS	357099	357343	.	-	0	ID=BDIVROU_0280310.t1.2.2;Parent=BDIVROU_0280310.t1.2
Contig_6_len:874374	exonerate:est2genome	CDS	357381	357556	.	-	0	ID=BDIVROU_0280310.t1.2.3;Parent=BDIVROU_0280310.t1.2
Contig_6_len:874374	exonerate:est2genome	CDS	357593	357755	.	-	0	ID=BDIVROU_0280310.t1.2.4;Parent=BDIVROU_0280310.t1.2
Contig_6_len:874374	exonerate:est2genome	CDS	357791	357844	.	-	0	ID=BDIVROU_0280310.t1.2.5;Parent=BDIVROU_0280310.t1.2
Contig_6_len:874374	exonerate:est2genome	CDS	357880	357938	.	-	0	ID=BDIVROU_0280310.t1.2.6;Parent=BDIVROU_0280310.t1.2
Contig_6_len:874374	exonerate:est2genome	CDS	357974	358124	.	-	0	ID=BDIVROU_0280310.t1.2.7;Parent=BDIVROU_0280310.t1.2
Contig_6_len:874374	exonerate:est2genome	CDS	358160	358580	.	-	0	ID=BDIVROU_0280310.t1.2.8;Parent=BDIVROU_0280310.t1.2
Contig_6_len:874374	exonerate:est2genome	CDS	358618	358925	.	-	0	ID=BDIVROU_0280310.t1.2.9;Parent=BDIVROU_0280310.t1.2
Contig_6_len:874374	exonerate:est2genome	mRNA	356982	358925	.	-	.	ID=BDIVROU_0280310.t1.2;Parent=BDIVROU_0280300.t1
Contig_6_len:874374	exonerate:est2genome	gene	359753	360835	.	-	.	ID=BDIVROU_0280400.t1
Contig_6_len:874374	exonerate:est2genome	CDS	359753	360835	.	-	0	ID=BDIVROU_0280400.t1.1.1;Parent=BDIVROU_0280400.t1.1
Contig_6_len:874374	exonerate:est2genome	mRNA	359753	360835	.	-	.	ID=BDIVROU_0280400.t1.1;Parent=BDIVROU_0280400.t1
Contig_6_len:874374	exonerate:est2genome	gene	361408	362199	.	+	.	ID=BDIVROU_0280500.t1
Contig_6_len:874374	exonerate:est2genome	CDS	361408	362199	.	+	0	ID=BDIVROU_0280500.t1.1.1;Parent=BDIVROU_0280500.t1.1
Contig_6_len:874374	exonerate:est2genome	mRNA	361408	362199	.	+	.	ID=BDIVROU_0280500.t1.1;Parent=BDIVROU_0280500.t1
Contig_6_len:874374	exonerate:est2genome	gene	362486	365458	.	-	.	ID=BDIVROU_0280700.t1
Contig_6_len:874374	exonerate:est2genome	CDS	362486	365458	.	-	0	ID=BDIVROU_0280700.t1.1.1;Parent=BDIVROU_0280700.t1.1
Contig_6_len:874374	exonerate:est2genome	mRNA	362486	365458	.	-	.	ID=BDIVROU_0280700.t1.1;Parent=BDIVROU_0280700.t1
Contig_6_len:874374	exonerate:est2genome	gene	366881	367171	.	-	.	ID=BDIVROU_0280800.t1
Contig_6_len:874374	exonerate:est2genome	CDS	366881	367171	.	-	0	ID=BDIVROU_0280800.t1.1.1;Parent=BDIVROU_0280800.t1.1
Contig_6_len:874374	exonerate:est2genome	mRNA	366881	367171	.	-	.	ID=BDIVROU_0280800.t1.1;Parent=BDIVROU_0280800.t1
Contig_6_len:874374	exonerate:est2genome	gene	368099	368614	.	-	.	ID=BDIVROU_0280900.t1
Contig_6_len:874374	exonerate:est2genome	CDS	368099	368614	.	-	0	ID=BDIVROU_0280900.t1.1.1;Parent=BDIVROU_0280900.t1.1
Contig_6_len:874374	exonerate:est2genome	mRNA	368099	368614	.	-	.	ID=BDIVROU_0280900.t1.1;Parent=BDIVROU_0280900.t1
Contig_6_len:874374	exonerate:est2genome	gene	369334	373558	.	+	.	ID=BDIVROU_0281000.t1
Contig_6_len:874374	exonerate:est2genome	CDS	369334	369364	.	+	0	ID=BDIVROU_0281000.t1.1.1;Parent=BDIVROU_0281000.t1.1
Contig_6_len:874374	exonerate:est2genome	CDS	369537	373558	.	+	0	ID=BDIVROU_0281000.t1.1.2;Parent=BDIVROU_0281000.t1.1
Contig_6_len:874374	exonerate:est2genome	mRNA	369334	373558	.	+	.	ID=BDIVROU_0281000.t1.1;Parent=BDIVROU_0281000.t1
Contig_6_len:874374	exonerate:est2genome	gene	373657	376080	.	+	.	ID=BDIVROU_0281100.t1
Contig_6_len:874374	exonerate:est2genome	CDS	373657	376080	.	+	0	ID=BDIVROU_0281100.t1.1.1;Parent=BDIVROU_0281100.t1.1
Contig_6_len:874374	exonerate:est2genome	mRNA	373657	376080	.	+	.	ID=BDIVROU_0281100.t1.1;Parent=BDIVROU_0281100.t1
Contig_6_len:874374	exonerate:est2genome	gene	376397	377968	.	-	.	ID=BDIVROU_0281200.t1
Contig_6_len:874374	exonerate:est2genome	CDS	376397	377968	.	-	0	ID=BDIVROU_0281200.t1.1.1;Parent=BDIVROU_0281200.t1.1
Contig_6_len:874374	exonerate:est2genome	mRNA	376397	377968	.	-	.	ID=BDIVROU_0281200.t1.1;Parent=BDIVROU_0281200.t1
Contig_6_len:874374	exonerate:est2genome	gene	378499	379812	.	+	.	ID=BDIVROU_0281300.t1
Contig_6_len:874374	exonerate:est2genome	CDS	378499	379812	.	+	0	ID=BDIVROU_0281300.t1.1.1;Parent=BDIVROU_0281300.t1.1
Contig_6_len:874374	exonerate:est2genome	mRNA	378499	379812	.	+	.	ID=BDIVROU_0281300.t1.1;Parent=BDIVROU_0281300.t1
Contig_6_len:874374	exonerate:est2genome	gene	379974	380429	.	+	.	ID=BDIVROU_0281400.t1
Contig_6_len:874374	exonerate:est2genome	CDS	379974	380429	.	+	0	ID=BDIVROU_0281400.t1.1.1;Parent=BDIVROU_0281400.t1.1
Contig_6_len:874374	exonerate:est2genome	mRNA	379974	380429	.	+	.	ID=BDIVROU_0281400.t1.1;Parent=BDIVROU_0281400.t1
Contig_6_len:874374	exonerate:est2genome	gene	380633	386297	.	-	.	ID=BDIVROU_0281500.t1
Contig_6_len:874374	exonerate:est2genome	CDS	380633	382367	.	-	0	ID=BDIVROU_0281500.t1.1.1;Parent=BDIVROU_0281500.t1.1
Contig_6_len:874374	exonerate:est2genome	CDS	382549	386297	.	-	0	ID=BDIVROU_0281500.t1.1.2;Parent=BDIVROU_0281500.t1.1
Contig_6_len:874374	exonerate:est2genome	mRNA	380633	386297	.	-	.	ID=BDIVROU_0281500.t1.1;Parent=BDIVROU_0281500.t1
Contig_6_len:874374	exonerate:est2genome	gene	386871	387844	.	+	.	ID=BDIVROU_0281600.t1
Contig_6_len:874374	exonerate:est2genome	CDS	386871	387224	.	+	0	ID=BDIVROU_0281600.t1.1.1;Parent=BDIVROU_0281600.t1.1
Contig_6_len:874374	exonerate:est2genome	CDS	387428	387844	.	+	0	ID=BDIVROU_0281600.t1.1.2;Parent=BDIVROU_0281600.t1.1
Contig_6_len:874374	exonerate:est2genome	mRNA	386871	387844	.	+	.	ID=BDIVROU_0281600.t1.1;Parent=BDIVROU_0281600.t1
Contig_6_len:874374	exonerate:est2genome	gene	388634	389797	.	-	.	ID=BDIVROU_0281800.t1
Contig_6_len:874374	exonerate:est2genome	CDS	388634	389797	.	-	0	ID=BDIVROU_0281800.t1.1.1;Parent=BDIVROU_0281800.t1.1
Contig_6_len:874374	exonerate:est2genome	mRNA	388634	389797	.	-	.	ID=BDIVROU_0281800.t1.1;Parent=BDIVROU_0281800.t1
Contig_6_len:874374	exonerate:est2genome	gene	389893	390566	.	+	.	ID=BDIVROU_0015100.t1
Contig_6_len:874374	exonerate:est2genome	CDS	389893	390025	.	+	0	ID=BDIVROU_0015100.t1.1.1;Parent=BDIVROU_0015100.t1.1
Contig_6_len:874374	exonerate:est2genome	CDS	390060	390372	.	+	0	ID=BDIVROU_0015100.t1.1.2;Parent=BDIVROU_0015100.t1.1
Contig_6_len:874374	exonerate:est2genome	CDS	390408	390486	.	+	0	ID=BDIVROU_0015100.t1.1.3;Parent=BDIVROU_0015100.t1.1
Contig_6_len:874374	exonerate:est2genome	CDS	390522	390566	.	+	0	ID=BDIVROU_0015100.t1.1.4;Parent=BDIVROU_0015100.t1.1
Contig_6_len:874374	exonerate:est2genome	mRNA	389893	390566	.	+	.	ID=BDIVROU_0015100.t1.1;Parent=BDIVROU_0015100.t1
Contig_6_len:874374	exonerate:est2genome	gene	390849	391754	.	-	.	ID=BDIVROU_0281900.t1
Contig_6_len:874374	exonerate:est2genome	CDS	390849	391754	.	-	0	ID=BDIVROU_0281900.t1.1.1;Parent=BDIVROU_0281900.t1.1
Contig_6_len:874374	exonerate:est2genome	mRNA	390849	391754	.	-	.	ID=BDIVROU_0281900.t1.1;Parent=BDIVROU_0281900.t1
Contig_6_len:874374	exonerate:est2genome	gene	391832	394309	.	-	.	ID=BDIVROU_0282000.t1
Contig_6_len:874374	exonerate:est2genome	CDS	391832	394309	.	-	0	ID=BDIVROU_0282000.t1.1.1;Parent=BDIVROU_0282000.t1.1
Contig_6_len:874374	exonerate:est2genome	mRNA	391832	394309	.	-	.	ID=BDIVROU_0282000.t1.1;Parent=BDIVROU_0282000.t1
Contig_6_len:874374	exonerate:est2genome	gene	394384	395817	.	-	.	ID=BDIVROU_0282100.t1
Contig_6_len:874374	exonerate:est2genome	CDS	394384	395817	.	-	0	ID=BDIVROU_0282100.t1.1.1;Parent=BDIVROU_0282100.t1.1
Contig_6_len:874374	exonerate:est2genome	mRNA	394384	395817	.	-	.	ID=BDIVROU_0282100.t1.1;Parent=BDIVROU_0282100.t1
Contig_6_len:874374	exonerate:est2genome	gene	396088	399405	.	-	.	ID=BDIVROU_0282200.t1
Contig_6_len:874374	exonerate:est2genome	CDS	396088	399405	.	-	0	ID=BDIVROU_0282200.t1.1.1;Parent=BDIVROU_0282200.t1.1
Contig_6_len:874374	exonerate:est2genome	mRNA	396088	399405	.	-	.	ID=BDIVROU_0282200.t1.1;Parent=BDIVROU_0282200.t1
Contig_6_len:874374	exonerate:est2genome	gene	400335	401051	.	+	.	ID=BDIVROU_0282300.t1
Contig_6_len:874374	exonerate:est2genome	CDS	400335	401051	.	+	0	ID=BDIVROU_0282300.t1.1.1;Parent=BDIVROU_0282300.t1.1
Contig_6_len:874374	exonerate:est2genome	mRNA	400335	401051	.	+	.	ID=BDIVROU_0282300.t1.1;Parent=BDIVROU_0282300.t1
Contig_6_len:874374	exonerate:est2genome	gene	401108	401377	.	-	.	ID=BDIVROU_0282400.t1
Contig_6_len:874374	exonerate:est2genome	CDS	401108	401377	.	-	0	ID=BDIVROU_0282400.t1.1.1;Parent=BDIVROU_0282400.t1.1
Contig_6_len:874374	exonerate:est2genome	mRNA	401108	401377	.	-	.	ID=BDIVROU_0282400.t1.1;Parent=BDIVROU_0282400.t1
Contig_6_len:874374	exonerate:est2genome	gene	401480	402232	.	-	.	ID=BDIVROU_0282500.t1
Contig_6_len:874374	exonerate:est2genome	CDS	401480	402232	.	-	0	ID=BDIVROU_0282500.t1.1.1;Parent=BDIVROU_0282500.t1.1
Contig_6_len:874374	exonerate:est2genome	mRNA	401480	402232	.	-	.	ID=BDIVROU_0282500.t1.1;Parent=BDIVROU_0282500.t1
Contig_6_len:874374	exonerate:est2genome	gene	402258	404216	.	-	.	ID=BDIVROU_0282600.t1
Contig_6_len:874374	exonerate:est2genome	CDS	402258	404216	.	-	0	ID=BDIVROU_0282600.t1.1.1;Parent=BDIVROU_0282600.t1.1
Contig_6_len:874374	exonerate:est2genome	mRNA	402258	404216	.	-	.	ID=BDIVROU_0282600.t1.1;Parent=BDIVROU_0282600.t1
Contig_6_len:874374	exonerate:est2genome	gene	405369	405839	.	+	.	ID=BDIVROU_0282700.t1
Contig_6_len:874374	exonerate:est2genome	CDS	405369	405839	.	+	0	ID=BDIVROU_0282700.t1.1.1;Parent=BDIVROU_0282700.t1.1
Contig_6_len:874374	exonerate:est2genome	mRNA	405369	405839	.	+	.	ID=BDIVROU_0282700.t1.1;Parent=BDIVROU_0282700.t1
Contig_6_len:874374	exonerate:est2genome	gene	406204	406507	.	-	.	ID=BDIVROU_0015200.t1
Contig_6_len:874374	exonerate:est2genome	CDS	406204	406292	.	-	0	ID=BDIVROU_0015200.t1.1.1;Parent=BDIVROU_0015200.t1.1
Contig_6_len:874374	exonerate:est2genome	CDS	406329	406364	.	-	0	ID=BDIVROU_0015200.t1.1.2;Parent=BDIVROU_0015200.t1.1
Contig_6_len:874374	exonerate:est2genome	CDS	406405	406507	.	-	0	ID=BDIVROU_0015200.t1.1.3;Parent=BDIVROU_0015200.t1.1
Contig_6_len:874374	exonerate:est2genome	mRNA	406204	406507	.	-	.	ID=BDIVROU_0015200.t1.1;Parent=BDIVROU_0015200.t1
Contig_6_len:874374	exonerate:est2genome	gene	406809	407956	.	-	.	ID=BDIVROU_0282900.t1
Contig_6_len:874374	exonerate:est2genome	CDS	406809	407316	.	-	0	ID=BDIVROU_0282900.t1.1.1;Parent=BDIVROU_0282900.t1.1
Contig_6_len:874374	exonerate:est2genome	CDS	407382	407494	.	-	0	ID=BDIVROU_0282900.t1.1.2;Parent=BDIVROU_0282900.t1.1
Contig_6_len:874374	exonerate:est2genome	CDS	407717	407956	.	-	0	ID=BDIVROU_0282900.t1.1.3;Parent=BDIVROU_0282900.t1.1
Contig_6_len:874374	exonerate:est2genome	mRNA	406809	407956	.	-	.	ID=BDIVROU_0282900.t1.1;Parent=BDIVROU_0282900.t1
Contig_6_len:874374	exonerate:est2genome	gene	408184	408434	.	-	.	ID=BDIVROU_0461900.t1
Contig_6_len:874374	exonerate:est2genome	CDS	408184	408224	.	-	0	ID=BDIVROU_0461900.t1.1.1;Parent=BDIVROU_0461900.t1.1
Contig_6_len:874374	exonerate:est2genome	CDS	408263	408434	.	-	0	ID=BDIVROU_0461900.t1.1.2;Parent=BDIVROU_0461900.t1.1
Contig_6_len:874374	exonerate:est2genome	mRNA	408184	408434	.	-	.	ID=BDIVROU_0461900.t1.1;Parent=BDIVROU_0461900.t1
Contig_6_len:874374	exonerate:est2genome	gene	408677	410476	.	-	.	ID=BDIVROU_0283000.t1
Contig_6_len:874374	exonerate:est2genome	CDS	408677	410476	.	-	0	ID=BDIVROU_0283000.t1.1.1;Parent=BDIVROU_0283000.t1.1
Contig_6_len:874374	exonerate:est2genome	mRNA	408677	410476	.	-	.	ID=BDIVROU_0283000.t1.1;Parent=BDIVROU_0283000.t1
Contig_6_len:874374	exonerate:est2genome	gene	410945	411990	.	-	.	ID=BDIVROU_0283100.t1
Contig_6_len:874374	exonerate:est2genome	CDS	410945	411402	.	-	0	ID=BDIVROU_0283100.t1.1.1;Parent=BDIVROU_0283100.t1.1
Contig_6_len:874374	exonerate:est2genome	CDS	411648	411990	.	-	0	ID=BDIVROU_0283100.t1.1.2;Parent=BDIVROU_0283100.t1.1
Contig_6_len:874374	exonerate:est2genome	mRNA	410945	411990	.	-	.	ID=BDIVROU_0283100.t1.1;Parent=BDIVROU_0283100.t1
Contig_6_len:874374	exonerate:est2genome	gene	412322	414373	.	+	.	ID=BDIVROU_0283200.t1
Contig_6_len:874374	exonerate:est2genome	CDS	412322	414373	.	+	0	ID=BDIVROU_0283200.t1.1.1;Parent=BDIVROU_0283200.t1.1
Contig_6_len:874374	exonerate:est2genome	mRNA	412322	414373	.	+	.	ID=BDIVROU_0283200.t1.1;Parent=BDIVROU_0283200.t1
Contig_6_len:874374	exonerate:est2genome	gene	414843	415304	.	+	.	ID=BDIVROU_0283300.t1
Contig_6_len:874374	exonerate:est2genome	CDS	414843	415304	.	+	0	ID=BDIVROU_0283300.t1.1.1;Parent=BDIVROU_0283300.t1.1
Contig_6_len:874374	exonerate:est2genome	mRNA	414843	415304	.	+	.	ID=BDIVROU_0283300.t1.1;Parent=BDIVROU_0283300.t1
Contig_6_len:874374	exonerate:est2genome	gene	415693	417721	.	-	.	ID=BDIVROU_0283400.t1
Contig_6_len:874374	exonerate:est2genome	CDS	415693	416141	.	-	0	ID=BDIVROU_0283400.t1.1.1;Parent=BDIVROU_0283400.t1.1
Contig_6_len:874374	exonerate:est2genome	CDS	416197	417721	.	-	0	ID=BDIVROU_0283400.t1.1.2;Parent=BDIVROU_0283400.t1.1
Contig_6_len:874374	exonerate:est2genome	mRNA	415693	417721	.	-	.	ID=BDIVROU_0283400.t1.1;Parent=BDIVROU_0283400.t1
Contig_6_len:874374	exonerate:est2genome	gene	417797	418363	.	+	.	ID=BDIVROU_0283500.t1
Contig_6_len:874374	exonerate:est2genome	CDS	417797	418363	.	+	0	ID=BDIVROU_0283500.t1.1.1;Parent=BDIVROU_0283500.t1.1
Contig_6_len:874374	exonerate:est2genome	mRNA	417797	418363	.	+	.	ID=BDIVROU_0283500.t1.1;Parent=BDIVROU_0283500.t1
Contig_6_len:874374	exonerate:est2genome	gene	419014	419748	.	-	.	ID=BDIVROU_0283600.t1
Contig_6_len:874374	exonerate:est2genome	CDS	419014	419748	.	-	0	ID=BDIVROU_0283600.t1.1.1;Parent=BDIVROU_0283600.t1.1
Contig_6_len:874374	exonerate:est2genome	mRNA	419014	419748	.	-	.	ID=BDIVROU_0283600.t1.1;Parent=BDIVROU_0283600.t1
Contig_6_len:874374	exonerate:est2genome	gene	420252	421345	.	+	.	ID=BDIVROU_0283700.t1
Contig_6_len:874374	exonerate:est2genome	CDS	420252	420297	.	+	0	ID=BDIVROU_0283700.t1.1.1;Parent=BDIVROU_0283700.t1.1
Contig_6_len:874374	exonerate:est2genome	CDS	420640	420912	.	+	0	ID=BDIVROU_0283700.t1.1.2;Parent=BDIVROU_0283700.t1.1
Contig_6_len:874374	exonerate:est2genome	CDS	421119	421345	.	+	0	ID=BDIVROU_0283700.t1.1.3;Parent=BDIVROU_0283700.t1.1
Contig_6_len:874374	exonerate:est2genome	mRNA	420252	421345	.	+	.	ID=BDIVROU_0283700.t1.1;Parent=BDIVROU_0283700.t1
Contig_6_len:874374	exonerate:est2genome	gene	421436	421807	.	-	.	ID=BDIVROU_0283800.t1
Contig_6_len:874374	exonerate:est2genome	CDS	421436	421807	.	-	0	ID=BDIVROU_0283800.t1.1.1;Parent=BDIVROU_0283800.t1.1
Contig_6_len:874374	exonerate:est2genome	mRNA	421436	421807	.	-	.	ID=BDIVROU_0283800.t1.1;Parent=BDIVROU_0283800.t1
Contig_6_len:874374	exonerate:est2genome	gene	422766	423140	.	+	.	ID=BDIVROU_0284000.t1
Contig_6_len:874374	exonerate:est2genome	CDS	422766	423140	.	+	0	ID=BDIVROU_0284000.t1.1.1;Parent=BDIVROU_0284000.t1.1
Contig_6_len:874374	exonerate:est2genome	mRNA	422766	423140	.	+	.	ID=BDIVROU_0284000.t1.1;Parent=BDIVROU_0284000.t1
Contig_6_len:874374	exonerate:est2genome	gene	423562	424081	.	-	.	ID=BDIVROU_0449800.t1
Contig_6_len:874374	exonerate:est2genome	CDS	423562	423696	.	-	0	ID=BDIVROU_0449800.t1.1.1;Parent=BDIVROU_0449800.t1.1
Contig_6_len:874374	exonerate:est2genome	CDS	423737	423897	.	-	0	ID=BDIVROU_0449800.t1.1.2;Parent=BDIVROU_0449800.t1.1
Contig_6_len:874374	exonerate:est2genome	CDS	423934	424081	.	-	0	ID=BDIVROU_0449800.t1.1.3;Parent=BDIVROU_0449800.t1.1
Contig_6_len:874374	exonerate:est2genome	mRNA	423562	424081	.	-	.	ID=BDIVROU_0449800.t1.1;Parent=BDIVROU_0449800.t1
Contig_6_len:874374	exonerate:est2genome	gene	423568	423696	.	-	.	ID=BDIVROU_0462400.t1
Contig_6_len:874374	exonerate:est2genome	CDS	423568	423696	.	-	0	ID=BDIVROU_0462400.t1.1.1;Parent=BDIVROU_0462400.t1.1
Contig_6_len:874374	exonerate:est2genome	mRNA	423568	423696	.	-	.	ID=BDIVROU_0462400.t1.1;Parent=BDIVROU_0462400.t1
Contig_6_len:874374	exonerate:est2genome	gene	424519	424887	.	-	.	ID=BDIVROU_0284100.t1
Contig_6_len:874374	exonerate:est2genome	CDS	424519	424887	.	-	0	ID=BDIVROU_0284100.t1.1.1;Parent=BDIVROU_0284100.t1.1
Contig_6_len:874374	exonerate:est2genome	mRNA	424519	424887	.	-	.	ID=BDIVROU_0284100.t1.1;Parent=BDIVROU_0284100.t1
Contig_6_len:874374	exonerate:est2genome	gene	425007	425526	.	-	.	ID=BDIVROU_0284200.t1
Contig_6_len:874374	exonerate:est2genome	CDS	425007	425272	.	-	0	ID=BDIVROU_0284200.t1.1.1;Parent=BDIVROU_0284200.t1.1
Contig_6_len:874374	exonerate:est2genome	CDS	425436	425526	.	-	0	ID=BDIVROU_0284200.t1.1.2;Parent=BDIVROU_0284200.t1.1
Contig_6_len:874374	exonerate:est2genome	mRNA	425007	425526	.	-	.	ID=BDIVROU_0284200.t1.1;Parent=BDIVROU_0284200.t1
Contig_6_len:874374	exonerate:est2genome	gene	425979	426600	.	-	.	ID=BDIVROU_0449900.t1
Contig_6_len:874374	exonerate:est2genome	CDS	425979	426056	.	-	0	ID=BDIVROU_0449900.t1.1.1;Parent=BDIVROU_0449900.t1.1
Contig_6_len:874374	exonerate:est2genome	CDS	426092	426144	.	-	0	ID=BDIVROU_0449900.t1.1.2;Parent=BDIVROU_0449900.t1.1
Contig_6_len:874374	exonerate:est2genome	CDS	426180	426361	.	-	0	ID=BDIVROU_0449900.t1.1.3;Parent=BDIVROU_0449900.t1.1
Contig_6_len:874374	exonerate:est2genome	CDS	426399	426487	.	-	0	ID=BDIVROU_0449900.t1.1.4;Parent=BDIVROU_0449900.t1.1
Contig_6_len:874374	exonerate:est2genome	CDS	426526	426600	.	-	0	ID=BDIVROU_0449900.t1.1.5;Parent=BDIVROU_0449900.t1.1
Contig_6_len:874374	exonerate:est2genome	mRNA	425979	426600	.	-	.	ID=BDIVROU_0449900.t1.1;Parent=BDIVROU_0449900.t1
Contig_6_len:874374	exonerate:est2genome	gene	426757	427993	.	-	.	ID=BDIVROU_0284300.t1
Contig_6_len:874374	exonerate:est2genome	CDS	426757	427598	.	-	0	ID=BDIVROU_0284300.t1.1.1;Parent=BDIVROU_0284300.t1.1
Contig_6_len:874374	exonerate:est2genome	CDS	427705	427770	.	-	0	ID=BDIVROU_0284300.t1.1.2;Parent=BDIVROU_0284300.t1.1
Contig_6_len:874374	exonerate:est2genome	CDS	427885	427993	.	-	0	ID=BDIVROU_0284300.t1.1.3;Parent=BDIVROU_0284300.t1.1
Contig_6_len:874374	exonerate:est2genome	mRNA	426757	427993	.	-	.	ID=BDIVROU_0284300.t1.1;Parent=BDIVROU_0284300.t1
Contig_6_len:874374	exonerate:est2genome	gene	431239	431652	.	+	.	ID=BDIVROU_0284400.t1
Contig_6_len:874374	exonerate:est2genome	CDS	431239	431652	.	+	0	ID=BDIVROU_0284400.t1.1.1;Parent=BDIVROU_0284400.t1.1
Contig_6_len:874374	exonerate:est2genome	mRNA	431239	431652	.	+	.	ID=BDIVROU_0284400.t1.1;Parent=BDIVROU_0284400.t1
Contig_6_len:874374	exonerate:est2genome	gene	431885	436558	.	+	.	ID=BDIVROU_0284500.t1
Contig_6_len:874374	exonerate:est2genome	CDS	431885	436558	.	+	0	ID=BDIVROU_0284500.t1.1.1;Parent=BDIVROU_0284500.t1.1
Contig_6_len:874374	exonerate:est2genome	mRNA	431885	436558	.	+	.	ID=BDIVROU_0284500.t1.1;Parent=BDIVROU_0284500.t1
Contig_6_len:874374	exonerate:est2genome	gene	436623	437465	.	+	.	ID=BDIVROU_0284600.t1
Contig_6_len:874374	exonerate:est2genome	CDS	436623	437465	.	+	0	ID=BDIVROU_0284600.t1.1.1;Parent=BDIVROU_0284600.t1.1
Contig_6_len:874374	exonerate:est2genome	mRNA	436623	437465	.	+	.	ID=BDIVROU_0284600.t1.1;Parent=BDIVROU_0284600.t1
Contig_6_len:874374	exonerate:est2genome	gene	438894	441980	.	-	.	ID=BDIVROU_0284700.t1
Contig_6_len:874374	exonerate:est2genome	CDS	438894	441980	.	-	0	ID=BDIVROU_0284700.t1.1.1;Parent=BDIVROU_0284700.t1.1
Contig_6_len:874374	exonerate:est2genome	mRNA	438894	441980	.	-	.	ID=BDIVROU_0284700.t1.1;Parent=BDIVROU_0284700.t1
Contig_6_len:874374	exonerate:est2genome	gene	444035	444530	.	+	.	ID=BDIVROU_0284800.t1
Contig_6_len:874374	exonerate:est2genome	CDS	444035	444160	.	+	0	ID=BDIVROU_0284800.t1.1.1;Parent=BDIVROU_0284800.t1.1
Contig_6_len:874374	exonerate:est2genome	CDS	444219	444530	.	+	0	ID=BDIVROU_0284800.t1.1.2;Parent=BDIVROU_0284800.t1.1
Contig_6_len:874374	exonerate:est2genome	mRNA	444035	444530	.	+	.	ID=BDIVROU_0284800.t1.1;Parent=BDIVROU_0284800.t1
Contig_6_len:874374	exonerate:est2genome	gene	444645	445551	.	-	.	ID=BDIVROU_0284900.t1
Contig_6_len:874374	exonerate:est2genome	CDS	444645	444860	.	-	0	ID=BDIVROU_0284900.t1.1.1;Parent=BDIVROU_0284900.t1.1
Contig_6_len:874374	exonerate:est2genome	CDS	445082	445352	.	-	0	ID=BDIVROU_0284900.t1.1.2;Parent=BDIVROU_0284900.t1.1
Contig_6_len:874374	exonerate:est2genome	CDS	445421	445551	.	-	0	ID=BDIVROU_0284900.t1.1.3;Parent=BDIVROU_0284900.t1.1
Contig_6_len:874374	exonerate:est2genome	mRNA	444645	445551	.	-	.	ID=BDIVROU_0284900.t1.1;Parent=BDIVROU_0284900.t1
Contig_6_len:874374	exonerate:est2genome	gene	447289	447980	.	-	.	ID=BDIVROU_0285100.t1
Contig_6_len:874374	exonerate:est2genome	CDS	447289	447753	.	-	0	ID=BDIVROU_0285100.t1.1.1;Parent=BDIVROU_0285100.t1.1
Contig_6_len:874374	exonerate:est2genome	CDS	447873	447980	.	-	0	ID=BDIVROU_0285100.t1.1.2;Parent=BDIVROU_0285100.t1.1
Contig_6_len:874374	exonerate:est2genome	mRNA	447289	447980	.	-	.	ID=BDIVROU_0285100.t1.1;Parent=BDIVROU_0285100.t1
Contig_6_len:874374	exonerate:est2genome	gene	448136	448732	.	-	.	ID=BDIVROU_0285200.t1
Contig_6_len:874374	exonerate:est2genome	CDS	448136	448732	.	-	0	ID=BDIVROU_0285200.t1.1.1;Parent=BDIVROU_0285200.t1.1
Contig_6_len:874374	exonerate:est2genome	mRNA	448136	448732	.	-	.	ID=BDIVROU_0285200.t1.1;Parent=BDIVROU_0285200.t1
Contig_6_len:874374	exonerate:est2genome	gene	448947	451865	.	+	.	ID=BDIVROU_0285300.t1
Contig_6_len:874374	exonerate:est2genome	CDS	448947	451865	.	+	0	ID=BDIVROU_0285300.t1.1.1;Parent=BDIVROU_0285300.t1.1
Contig_6_len:874374	exonerate:est2genome	mRNA	448947	451865	.	+	.	ID=BDIVROU_0285300.t1.1;Parent=BDIVROU_0285300.t1
Contig_6_len:874374	exonerate:est2genome	gene	452124	454481	.	+	.	ID=BDIVROU_0285400.t1
Contig_6_len:874374	exonerate:est2genome	CDS	452124	454481	.	+	0	ID=BDIVROU_0285400.t1.1.1;Parent=BDIVROU_0285400.t1.1
Contig_6_len:874374	exonerate:est2genome	mRNA	452124	454481	.	+	.	ID=BDIVROU_0285400.t1.1;Parent=BDIVROU_0285400.t1
Contig_6_len:874374	exonerate:est2genome	gene	454565	456415	.	-	.	ID=BDIVROU_0285500.t1
Contig_6_len:874374	exonerate:est2genome	CDS	454565	456415	.	-	0	ID=BDIVROU_0285500.t1.1.1;Parent=BDIVROU_0285500.t1.1
Contig_6_len:874374	exonerate:est2genome	mRNA	454565	456415	.	-	.	ID=BDIVROU_0285500.t1.1;Parent=BDIVROU_0285500.t1
Contig_6_len:874374	exonerate:est2genome	gene	456846	458702	.	-	.	ID=BDIVROU_0285600.t1
Contig_6_len:874374	exonerate:est2genome	CDS	456846	458702	.	-	0	ID=BDIVROU_0285600.t1.1.1;Parent=BDIVROU_0285600.t1.1
Contig_6_len:874374	exonerate:est2genome	mRNA	456846	458702	.	-	.	ID=BDIVROU_0285600.t1.1;Parent=BDIVROU_0285600.t1
Contig_6_len:874374	exonerate:est2genome	gene	459252	461060	.	-	.	ID=BDIVROU_0285700.t1
Contig_6_len:874374	exonerate:est2genome	CDS	459252	461060	.	-	0	ID=BDIVROU_0285700.t1.1.1;Parent=BDIVROU_0285700.t1.1
Contig_6_len:874374	exonerate:est2genome	mRNA	459252	461060	.	-	.	ID=BDIVROU_0285700.t1.1;Parent=BDIVROU_0285700.t1
Contig_6_len:874374	exonerate:est2genome	gene	461381	462068	.	+	.	ID=BDIVROU_0285800.t1
Contig_6_len:874374	exonerate:est2genome	CDS	461381	461684	.	+	0	ID=BDIVROU_0285800.t1.1.1;Parent=BDIVROU_0285800.t1.1
Contig_6_len:874374	exonerate:est2genome	CDS	461923	462068	.	+	0	ID=BDIVROU_0285800.t1.1.2;Parent=BDIVROU_0285800.t1.1
Contig_6_len:874374	exonerate:est2genome	mRNA	461381	462068	.	+	.	ID=BDIVROU_0285800.t1.1;Parent=BDIVROU_0285800.t1
Contig_6_len:874374	exonerate:est2genome	gene	463019	463987	.	+	.	ID=BDIVROU_0285900.t1
Contig_6_len:874374	exonerate:est2genome	CDS	463019	463372	.	+	0	ID=BDIVROU_0285900.t1.1.1;Parent=BDIVROU_0285900.t1.1
Contig_6_len:874374	exonerate:est2genome	CDS	463619	463987	.	+	0	ID=BDIVROU_0285900.t1.1.2;Parent=BDIVROU_0285900.t1.1
Contig_6_len:874374	exonerate:est2genome	mRNA	463019	463987	.	+	.	ID=BDIVROU_0285900.t1.1;Parent=BDIVROU_0285900.t1
Contig_6_len:874374	exonerate:est2genome	gene	464155	464638	.	+	.	ID=BDIVROU_0286000.t1
Contig_6_len:874374	exonerate:est2genome	CDS	464155	464250	.	+	0	ID=BDIVROU_0286000.t1.1.1;Parent=BDIVROU_0286000.t1.1
Contig_6_len:874374	exonerate:est2genome	CDS	464372	464638	.	+	0	ID=BDIVROU_0286000.t1.1.2;Parent=BDIVROU_0286000.t1.1
Contig_6_len:874374	exonerate:est2genome	mRNA	464155	464638	.	+	.	ID=BDIVROU_0286000.t1.1;Parent=BDIVROU_0286000.t1
Contig_6_len:874374	exonerate:est2genome	gene	465333	465791	.	-	.	ID=BDIVROU_0286300.t1
Contig_6_len:874374	exonerate:est2genome	CDS	465333	465791	.	-	0	ID=BDIVROU_0286300.t1.1.1;Parent=BDIVROU_0286300.t1.1
Contig_6_len:874374	exonerate:est2genome	mRNA	465333	465791	.	-	.	ID=BDIVROU_0286300.t1.1;Parent=BDIVROU_0286300.t1
Contig_6_len:874374	exonerate:est2genome	gene	466928	467683	.	+	.	ID=BDIVROU_0286400.t1
Contig_6_len:874374	exonerate:est2genome	CDS	466928	467683	.	+	0	ID=BDIVROU_0286400.t1.1.1;Parent=BDIVROU_0286400.t1.1
Contig_6_len:874374	exonerate:est2genome	mRNA	466928	467683	.	+	.	ID=BDIVROU_0286400.t1.1;Parent=BDIVROU_0286400.t1
Contig_6_len:874374	exonerate:est2genome	gene	467972	468484	.	+	.	ID=BDIVROU_0286500.t1
Contig_6_len:874374	exonerate:est2genome	CDS	467972	468484	.	+	0	ID=BDIVROU_0286500.t1.1.1;Parent=BDIVROU_0286500.t1.1
Contig_6_len:874374	exonerate:est2genome	mRNA	467972	468484	.	+	.	ID=BDIVROU_0286500.t1.1;Parent=BDIVROU_0286500.t1
Contig_6_len:874374	exonerate:est2genome	gene	468509	470314	.	+	.	ID=BDIVROU_0286600.t1
Contig_6_len:874374	exonerate:est2genome	CDS	468509	470314	.	+	0	ID=BDIVROU_0286600.t1.1.1;Parent=BDIVROU_0286600.t1.1
Contig_6_len:874374	exonerate:est2genome	mRNA	468509	470314	.	+	.	ID=BDIVROU_0286600.t1.1;Parent=BDIVROU_0286600.t1
Contig_6_len:874374	exonerate:est2genome	gene	470383	475986	.	-	.	ID=BDIVROU_0286700.t1
Contig_6_len:874374	exonerate:est2genome	CDS	470383	475986	.	-	0	ID=BDIVROU_0286700.t1.1.1;Parent=BDIVROU_0286700.t1.1
Contig_6_len:874374	exonerate:est2genome	mRNA	470383	475986	.	-	.	ID=BDIVROU_0286700.t1.1;Parent=BDIVROU_0286700.t1
Contig_6_len:874374	exonerate:est2genome	gene	477192	477506	.	+	.	ID=BDIVROU_0286800.t1
Contig_6_len:874374	exonerate:est2genome	CDS	477192	477506	.	+	0	ID=BDIVROU_0286800.t1.1.1;Parent=BDIVROU_0286800.t1.1
Contig_6_len:874374	exonerate:est2genome	mRNA	477192	477506	.	+	.	ID=BDIVROU_0286800.t1.1;Parent=BDIVROU_0286800.t1
Contig_6_len:874374	exonerate:est2genome	gene	477916	479743	.	-	.	ID=BDIVROU_0286900.t1
Contig_6_len:874374	exonerate:est2genome	CDS	477916	479255	.	-	0	ID=BDIVROU_0286900.t1.1.1;Parent=BDIVROU_0286900.t1.1
Contig_6_len:874374	exonerate:est2genome	CDS	479590	479743	.	-	0	ID=BDIVROU_0286900.t1.1.2;Parent=BDIVROU_0286900.t1.1
Contig_6_len:874374	exonerate:est2genome	mRNA	477916	479743	.	-	.	ID=BDIVROU_0286900.t1.1;Parent=BDIVROU_0286900.t1
Contig_6_len:874374	exonerate:est2genome	gene	480351	482995	.	+	.	ID=BDIVROU_0287000.t1
Contig_6_len:874374	exonerate:est2genome	CDS	480351	480479	.	+	0	ID=BDIVROU_0287000.t1.1.1;Parent=BDIVROU_0287000.t1.1
Contig_6_len:874374	exonerate:est2genome	CDS	480634	480718	.	+	0	ID=BDIVROU_0287000.t1.1.2;Parent=BDIVROU_0287000.t1.1
Contig_6_len:874374	exonerate:est2genome	CDS	480837	481272	.	+	0	ID=BDIVROU_0287000.t1.1.3;Parent=BDIVROU_0287000.t1.1
Contig_6_len:874374	exonerate:est2genome	CDS	481400	481748	.	+	0	ID=BDIVROU_0287000.t1.1.4;Parent=BDIVROU_0287000.t1.1
Contig_6_len:874374	exonerate:est2genome	CDS	482309	482480	.	+	0	ID=BDIVROU_0287000.t1.1.5;Parent=BDIVROU_0287000.t1.1
Contig_6_len:874374	exonerate:est2genome	CDS	482715	482995	.	+	0	ID=BDIVROU_0287000.t1.1.6;Parent=BDIVROU_0287000.t1.1
Contig_6_len:874374	exonerate:est2genome	mRNA	480351	482995	.	+	.	ID=BDIVROU_0287000.t1.1;Parent=BDIVROU_0287000.t1
Contig_6_len:874374	exonerate:est2genome	gene	483079	487372	.	+	.	ID=BDIVROU_0015300.t1
Contig_6_len:874374	exonerate:est2genome	CDS	483079	483187	.	+	0	ID=BDIVROU_0015300.t1.1.1;Parent=BDIVROU_0015300.t1.1
Contig_6_len:874374	exonerate:est2genome	CDS	483234	483365	.	+	0	ID=BDIVROU_0015300.t1.1.2;Parent=BDIVROU_0015300.t1.1
Contig_6_len:874374	exonerate:est2genome	CDS	483555	483681	.	+	0	ID=BDIVROU_0015300.t1.1.3;Parent=BDIVROU_0015300.t1.1
Contig_6_len:874374	exonerate:est2genome	CDS	483716	483835	.	+	0	ID=BDIVROU_0015300.t1.1.4;Parent=BDIVROU_0015300.t1.1
Contig_6_len:874374	exonerate:est2genome	CDS	483889	484286	.	+	0	ID=BDIVROU_0015300.t1.1.5;Parent=BDIVROU_0015300.t1.1
Contig_6_len:874374	exonerate:est2genome	CDS	487167	487372	.	+	0	ID=BDIVROU_0015300.t1.1.6;Parent=BDIVROU_0015300.t1.1
Contig_6_len:874374	exonerate:est2genome	mRNA	483079	487372	.	+	.	ID=BDIVROU_0015300.t1.1;Parent=BDIVROU_0015300.t1
Contig_6_len:874374	exonerate:est2genome	gene	484760	485140	.	-	.	ID=BDIVROU_0287100.t1
Contig_6_len:874374	exonerate:est2genome	CDS	484760	485140	.	-	0	ID=BDIVROU_0287100.t1.1.1;Parent=BDIVROU_0287100.t1.1
Contig_6_len:874374	exonerate:est2genome	mRNA	484760	485140	.	-	.	ID=BDIVROU_0287100.t1.1;Parent=BDIVROU_0287100.t1
Contig_6_len:874374	exonerate:est2genome	gene	485183	485472	.	-	.	ID=BDIVROU_0461500.t1
Contig_6_len:874374	exonerate:est2genome	CDS	485183	485269	.	-	0	ID=BDIVROU_0461500.t1.1.1;Parent=BDIVROU_0461500.t1.1
Contig_6_len:874374	exonerate:est2genome	CDS	485338	485472	.	-	0	ID=BDIVROU_0461500.t1.1.2;Parent=BDIVROU_0461500.t1.1
Contig_6_len:874374	exonerate:est2genome	mRNA	485183	485472	.	-	.	ID=BDIVROU_0461500.t1.1;Parent=BDIVROU_0461500.t1
Contig_6_len:874374	exonerate:est2genome	gene	488487	489488	.	+	.	ID=BDIVROU_0287200.t1
Contig_6_len:874374	exonerate:est2genome	CDS	488487	489488	.	+	0	ID=BDIVROU_0287200.t1.1.1;Parent=BDIVROU_0287200.t1.1
Contig_6_len:874374	exonerate:est2genome	mRNA	488487	489488	.	+	.	ID=BDIVROU_0287200.t1.1;Parent=BDIVROU_0287200.t1
Contig_6_len:874374	exonerate:est2genome	gene	490231	490617	.	+	.	ID=BDIVROU_0287400.t1
Contig_6_len:874374	exonerate:est2genome	CDS	490231	490617	.	+	0	ID=BDIVROU_0287400.t1.1.1;Parent=BDIVROU_0287400.t1.1
Contig_6_len:874374	exonerate:est2genome	mRNA	490231	490617	.	+	.	ID=BDIVROU_0287400.t1.1;Parent=BDIVROU_0287400.t1
Contig_6_len:874374	exonerate:est2genome	gene	491139	491447	.	+	.	ID=BDIVROU_0287500.t1
Contig_6_len:874374	exonerate:est2genome	CDS	491139	491323	.	+	0	ID=BDIVROU_0287500.t1.1.1;Parent=BDIVROU_0287500.t1.1
Contig_6_len:874374	exonerate:est2genome	CDS	491426	491447	.	+	0	ID=BDIVROU_0287500.t1.1.2;Parent=BDIVROU_0287500.t1.1
Contig_6_len:874374	exonerate:est2genome	mRNA	491139	491447	.	+	.	ID=BDIVROU_0287500.t1.1;Parent=BDIVROU_0287500.t1
Contig_6_len:874374	exonerate:est2genome	gene	491609	492294	.	+	.	ID=BDIVROU_0287600.t1
Contig_6_len:874374	exonerate:est2genome	CDS	491609	491848	.	+	0	ID=BDIVROU_0287600.t1.1.1;Parent=BDIVROU_0287600.t1.1
Contig_6_len:874374	exonerate:est2genome	CDS	492034	492294	.	+	0	ID=BDIVROU_0287600.t1.1.2;Parent=BDIVROU_0287600.t1.1
Contig_6_len:874374	exonerate:est2genome	mRNA	491609	492294	.	+	.	ID=BDIVROU_0287600.t1.1;Parent=BDIVROU_0287600.t1
Contig_6_len:874374	exonerate:est2genome	gene	492926	493243	.	+	.	ID=BDIVROU_0287700.t1
Contig_6_len:874374	exonerate:est2genome	CDS	492926	493243	.	+	0	ID=BDIVROU_0287700.t1.1.1;Parent=BDIVROU_0287700.t1.1
Contig_6_len:874374	exonerate:est2genome	mRNA	492926	493243	.	+	.	ID=BDIVROU_0287700.t1.1;Parent=BDIVROU_0287700.t1
Contig_6_len:874374	exonerate:est2genome	gene	493641	495520	.	+	.	ID=BDIVROU_0287800.t1
Contig_6_len:874374	exonerate:est2genome	CDS	493641	493988	.	+	0	ID=BDIVROU_0287800.t1.1.1;Parent=BDIVROU_0287800.t1.1
Contig_6_len:874374	exonerate:est2genome	CDS	494042	495520	.	+	0	ID=BDIVROU_0287800.t1.1.2;Parent=BDIVROU_0287800.t1.1
Contig_6_len:874374	exonerate:est2genome	mRNA	493641	495520	.	+	.	ID=BDIVROU_0287800.t1.1;Parent=BDIVROU_0287800.t1
Contig_6_len:874374	exonerate:est2genome	gene	496320	496862	.	-	.	ID=BDIVROU_0462500.t1
Contig_6_len:874374	exonerate:est2genome	CDS	496320	496862	.	-	0	ID=BDIVROU_0462500.t1.1.1;Parent=BDIVROU_0462500.t1.1
Contig_6_len:874374	exonerate:est2genome	mRNA	496320	496862	.	-	.	ID=BDIVROU_0462500.t1.1;Parent=BDIVROU_0462500.t1
Contig_6_len:874374	exonerate:est2genome	gene	496900	497868	.	-	.	ID=BDIVROU_0287900.t1
Contig_6_len:874374	exonerate:est2genome	CDS	496900	497868	.	-	0	ID=BDIVROU_0287900.t1.1.1;Parent=BDIVROU_0287900.t1.1
Contig_6_len:874374	exonerate:est2genome	mRNA	496900	497868	.	-	.	ID=BDIVROU_0287900.t1.1;Parent=BDIVROU_0287900.t1
Contig_6_len:874374	exonerate:est2genome	gene	499597	500582	.	+	.	ID=BDIVROU_0288000.t1
Contig_6_len:874374	exonerate:est2genome	CDS	499597	499735	.	+	0	ID=BDIVROU_0288000.t1.1.1;Parent=BDIVROU_0288000.t1.1
Contig_6_len:874374	exonerate:est2genome	CDS	500020	500582	.	+	0	ID=BDIVROU_0288000.t1.1.2;Parent=BDIVROU_0288000.t1.1
Contig_6_len:874374	exonerate:est2genome	mRNA	499597	500582	.	+	.	ID=BDIVROU_0288000.t1.1;Parent=BDIVROU_0288000.t1
Contig_6_len:874374	exonerate:est2genome	gene	501114	501861	.	-	.	ID=BDIVROU_0462600.t1
Contig_6_len:874374	exonerate:est2genome	CDS	501114	501508	.	-	0	ID=BDIVROU_0462600.t1.1.1;Parent=BDIVROU_0462600.t1.1
Contig_6_len:874374	exonerate:est2genome	CDS	501544	501635	.	-	0	ID=BDIVROU_0462600.t1.1.2;Parent=BDIVROU_0462600.t1.1
Contig_6_len:874374	exonerate:est2genome	CDS	501752	501861	.	-	0	ID=BDIVROU_0462600.t1.1.3;Parent=BDIVROU_0462600.t1.1
Contig_6_len:874374	exonerate:est2genome	mRNA	501114	501861	.	-	.	ID=BDIVROU_0462600.t1.1;Parent=BDIVROU_0462600.t1
Contig_6_len:874374	exonerate:est2genome	gene	501993	502658	.	-	.	ID=BDIVROU_0288100.t1
Contig_6_len:874374	exonerate:est2genome	CDS	501993	502218	.	-	0	ID=BDIVROU_0288100.t1.1.1;Parent=BDIVROU_0288100.t1.1
Contig_6_len:874374	exonerate:est2genome	CDS	502600	502658	.	-	0	ID=BDIVROU_0288100.t1.1.2;Parent=BDIVROU_0288100.t1.1
Contig_6_len:874374	exonerate:est2genome	mRNA	501993	502658	.	-	.	ID=BDIVROU_0288100.t1.1;Parent=BDIVROU_0288100.t1
Contig_6_len:874374	exonerate:est2genome	gene	502862	506245	.	+	.	ID=BDIVROU_0288200.t1
Contig_6_len:874374	exonerate:est2genome	CDS	502862	503057	.	+	0	ID=BDIVROU_0288200.t1.1.1;Parent=BDIVROU_0288200.t1.1
Contig_6_len:874374	exonerate:est2genome	CDS	503341	505190	.	+	0	ID=BDIVROU_0288200.t1.1.2;Parent=BDIVROU_0288200.t1.1
Contig_6_len:874374	exonerate:est2genome	CDS	505469	506245	.	+	0	ID=BDIVROU_0288200.t1.1.3;Parent=BDIVROU_0288200.t1.1
Contig_6_len:874374	exonerate:est2genome	mRNA	502862	506245	.	+	.	ID=BDIVROU_0288200.t1.1;Parent=BDIVROU_0288200.t1
Contig_6_len:874374	exonerate:est2genome	gene	506730	507131	.	-	.	ID=BDIVROU_0288300.t1
Contig_6_len:874374	exonerate:est2genome	CDS	506730	507131	.	-	0	ID=BDIVROU_0288300.t1.1.1;Parent=BDIVROU_0288300.t1.1
Contig_6_len:874374	exonerate:est2genome	mRNA	506730	507131	.	-	.	ID=BDIVROU_0288300.t1.1;Parent=BDIVROU_0288300.t1
Contig_6_len:874374	exonerate:est2genome	gene	507479	511333	.	-	.	ID=BDIVROU_0288600.t1
Contig_6_len:874374	exonerate:est2genome	CDS	507479	507748	.	-	0	ID=BDIVROU_0288600.t1.1.1;Parent=BDIVROU_0288600.t1.1
Contig_6_len:874374	exonerate:est2genome	CDS	508007	511333	.	-	0	ID=BDIVROU_0288600.t1.1.2;Parent=BDIVROU_0288600.t1.1
Contig_6_len:874374	exonerate:est2genome	mRNA	507479	511333	.	-	.	ID=BDIVROU_0288600.t1.1;Parent=BDIVROU_0288600.t1
Contig_6_len:874374	exonerate:est2genome	gene	511782	512153	.	+	.	ID=BDIVROU_0288800.t1
Contig_6_len:874374	exonerate:est2genome	CDS	511782	511827	.	+	0	ID=BDIVROU_0288800.t1.1.1;Parent=BDIVROU_0288800.t1.1
Contig_6_len:874374	exonerate:est2genome	CDS	511990	512153	.	+	0	ID=BDIVROU_0288800.t1.1.2;Parent=BDIVROU_0288800.t1.1
Contig_6_len:874374	exonerate:est2genome	mRNA	511782	512153	.	+	.	ID=BDIVROU_0288800.t1.1;Parent=BDIVROU_0288800.t1
Contig_6_len:874374	exonerate:est2genome	gene	512307	513077	.	+	.	ID=BDIVROU_0288900.t1
Contig_6_len:874374	exonerate:est2genome	CDS	512307	512754	.	+	0	ID=BDIVROU_0288900.t1.1.1;Parent=BDIVROU_0288900.t1.1
Contig_6_len:874374	exonerate:est2genome	CDS	512830	513077	.	+	0	ID=BDIVROU_0288900.t1.1.2;Parent=BDIVROU_0288900.t1.1
Contig_6_len:874374	exonerate:est2genome	mRNA	512307	513077	.	+	.	ID=BDIVROU_0288900.t1.1;Parent=BDIVROU_0288900.t1
Contig_6_len:874374	exonerate:est2genome	gene	513337	515202	.	+	.	ID=BDIVROU_0289000.t1
Contig_6_len:874374	exonerate:est2genome	CDS	513337	515202	.	+	0	ID=BDIVROU_0289000.t1.1.1;Parent=BDIVROU_0289000.t1.1
Contig_6_len:874374	exonerate:est2genome	mRNA	513337	515202	.	+	.	ID=BDIVROU_0289000.t1.1;Parent=BDIVROU_0289000.t1
Contig_6_len:874374	exonerate:est2genome	gene	516024	517696	.	+	.	ID=BDIVROU_0289100.t1
Contig_6_len:874374	exonerate:est2genome	CDS	516024	516456	.	+	0	ID=BDIVROU_0289100.t1.1.1;Parent=BDIVROU_0289100.t1.1
Contig_6_len:874374	exonerate:est2genome	CDS	516549	517435	.	+	0	ID=BDIVROU_0289100.t1.1.2;Parent=BDIVROU_0289100.t1.1
Contig_6_len:874374	exonerate:est2genome	CDS	517562	517696	.	+	0	ID=BDIVROU_0289100.t1.1.3;Parent=BDIVROU_0289100.t1.1
Contig_6_len:874374	exonerate:est2genome	mRNA	516024	517696	.	+	.	ID=BDIVROU_0289100.t1.1;Parent=BDIVROU_0289100.t1
Contig_6_len:874374	exonerate:est2genome	gene	519519	521066	.	+	.	ID=BDIVROU_0289200.t1
Contig_6_len:874374	exonerate:est2genome	CDS	519519	521066	.	+	0	ID=BDIVROU_0289200.t1.1.1;Parent=BDIVROU_0289200.t1.1
Contig_6_len:874374	exonerate:est2genome	mRNA	519519	521066	.	+	.	ID=BDIVROU_0289200.t1.1;Parent=BDIVROU_0289200.t1
Contig_6_len:874374	exonerate:est2genome	gene	521754	523098	.	+	.	ID=BDIVROU_0289300.t1
Contig_6_len:874374	exonerate:est2genome	CDS	521754	522029	.	+	0	ID=BDIVROU_0289300.t1.1.1;Parent=BDIVROU_0289300.t1.1
Contig_6_len:874374	exonerate:est2genome	CDS	522205	523098	.	+	0	ID=BDIVROU_0289300.t1.1.2;Parent=BDIVROU_0289300.t1.1
Contig_6_len:874374	exonerate:est2genome	mRNA	521754	523098	.	+	.	ID=BDIVROU_0289300.t1.1;Parent=BDIVROU_0289300.t1
Contig_6_len:874374	exonerate:est2genome	gene	523920	524798	.	+	.	ID=BDIVROU_0289400.t1
Contig_6_len:874374	exonerate:est2genome	CDS	523920	524798	.	+	0	ID=BDIVROU_0289400.t1.1.1;Parent=BDIVROU_0289400.t1.1
Contig_6_len:874374	exonerate:est2genome	mRNA	523920	524798	.	+	.	ID=BDIVROU_0289400.t1.1;Parent=BDIVROU_0289400.t1
Contig_6_len:874374	exonerate:est2genome	gene	528494	530578	.	-	.	ID=BDIVROU_0289500.t1
Contig_6_len:874374	exonerate:est2genome	CDS	528494	528835	.	-	0	ID=BDIVROU_0289500.t1.1.1;Parent=BDIVROU_0289500.t1.1
Contig_6_len:874374	exonerate:est2genome	CDS	529128	529228	.	-	0	ID=BDIVROU_0289500.t1.1.2;Parent=BDIVROU_0289500.t1.1
Contig_6_len:874374	exonerate:est2genome	CDS	529897	530578	.	-	0	ID=BDIVROU_0289500.t1.1.3;Parent=BDIVROU_0289500.t1.1
Contig_6_len:874374	exonerate:est2genome	mRNA	528494	530578	.	-	.	ID=BDIVROU_0289500.t1.1;Parent=BDIVROU_0289500.t1
Contig_6_len:874374	exonerate:est2genome	gene	530673	531455	.	-	.	ID=BDIVROU_0289600.t1
Contig_6_len:874374	exonerate:est2genome	CDS	530673	530755	.	-	0	ID=BDIVROU_0289600.t1.1.1;Parent=BDIVROU_0289600.t1.1
Contig_6_len:874374	exonerate:est2genome	CDS	531011	531455	.	-	0	ID=BDIVROU_0289600.t1.1.2;Parent=BDIVROU_0289600.t1.1
Contig_6_len:874374	exonerate:est2genome	mRNA	530673	531455	.	-	.	ID=BDIVROU_0289600.t1.1;Parent=BDIVROU_0289600.t1
Contig_6_len:874374	exonerate:est2genome	gene	532028	532911	.	-	.	ID=BDIVROU_0289800.t1
Contig_6_len:874374	exonerate:est2genome	CDS	532028	532672	.	-	0	ID=BDIVROU_0289800.t1.1.1;Parent=BDIVROU_0289800.t1.1
Contig_6_len:874374	exonerate:est2genome	CDS	532747	532911	.	-	0	ID=BDIVROU_0289800.t1.1.2;Parent=BDIVROU_0289800.t1.1
Contig_6_len:874374	exonerate:est2genome	mRNA	532028	532911	.	-	.	ID=BDIVROU_0289800.t1.1;Parent=BDIVROU_0289800.t1
Contig_6_len:874374	exonerate:est2genome	gene	534719	535153	.	-	.	ID=BDIVROU_0289900.t1
Contig_6_len:874374	exonerate:est2genome	CDS	534719	535153	.	-	0	ID=BDIVROU_0289900.t1.1.1;Parent=BDIVROU_0289900.t1.1
Contig_6_len:874374	exonerate:est2genome	mRNA	534719	535153	.	-	.	ID=BDIVROU_0289900.t1.1;Parent=BDIVROU_0289900.t1
Contig_6_len:874374	exonerate:est2genome	gene	535598	536332	.	-	.	ID=BDIVROU_0290000.t1
Contig_6_len:874374	exonerate:est2genome	CDS	535598	536332	.	-	0	ID=BDIVROU_0290000.t1.1.1;Parent=BDIVROU_0290000.t1.1
Contig_6_len:874374	exonerate:est2genome	mRNA	535598	536332	.	-	.	ID=BDIVROU_0290000.t1.1;Parent=BDIVROU_0290000.t1
Contig_6_len:874374	exonerate:est2genome	gene	537709	539192	.	+	.	ID=BDIVROU_0290100.t1
Contig_6_len:874374	exonerate:est2genome	CDS	537709	538105	.	+	0	ID=BDIVROU_0290100.t1.1.1;Parent=BDIVROU_0290100.t1.1
Contig_6_len:874374	exonerate:est2genome	CDS	538687	539192	.	+	0	ID=BDIVROU_0290100.t1.1.2;Parent=BDIVROU_0290100.t1.1
Contig_6_len:874374	exonerate:est2genome	mRNA	537709	539192	.	+	.	ID=BDIVROU_0290100.t1.1;Parent=BDIVROU_0290100.t1
Contig_6_len:874374	exonerate:est2genome	gene	539389	540688	.	-	.	ID=BDIVROU_0290200.t1
Contig_6_len:874374	exonerate:est2genome	CDS	539389	540117	.	-	0	ID=BDIVROU_0290200.t1.1.1;Parent=BDIVROU_0290200.t1.1
Contig_6_len:874374	exonerate:est2genome	CDS	540335	540688	.	-	0	ID=BDIVROU_0290200.t1.1.2;Parent=BDIVROU_0290200.t1.1
Contig_6_len:874374	exonerate:est2genome	mRNA	539389	540688	.	-	.	ID=BDIVROU_0290200.t1.1;Parent=BDIVROU_0290200.t1
Contig_6_len:874374	exonerate:est2genome	gene	540710	541477	.	-	.	ID=BDIVROU_0290300.t1
Contig_6_len:874374	exonerate:est2genome	CDS	540710	541477	.	-	0	ID=BDIVROU_0290300.t1.1.1;Parent=BDIVROU_0290300.t1.1
Contig_6_len:874374	exonerate:est2genome	mRNA	540710	541477	.	-	.	ID=BDIVROU_0290300.t1.1;Parent=BDIVROU_0290300.t1
Contig_6_len:874374	exonerate:est2genome	gene	542962	543775	.	+	.	ID=BDIVROU_0290400.t1
Contig_6_len:874374	exonerate:est2genome	CDS	542962	543450	.	+	0	ID=BDIVROU_0290400.t1.1.1;Parent=BDIVROU_0290400.t1.1
Contig_6_len:874374	exonerate:est2genome	CDS	543668	543775	.	+	0	ID=BDIVROU_0290400.t1.1.2;Parent=BDIVROU_0290400.t1.1
Contig_6_len:874374	exonerate:est2genome	mRNA	542962	543775	.	+	.	ID=BDIVROU_0290400.t1.1;Parent=BDIVROU_0290400.t1
Contig_6_len:874374	exonerate:est2genome	gene	544154	544639	.	+	.	ID=BDIVROU_0290500.t1
Contig_6_len:874374	exonerate:est2genome	CDS	544154	544272	.	+	0	ID=BDIVROU_0290500.t1.1.1;Parent=BDIVROU_0290500.t1.1
Contig_6_len:874374	exonerate:est2genome	CDS	544444	544639	.	+	0	ID=BDIVROU_0290500.t1.1.2;Parent=BDIVROU_0290500.t1.1
Contig_6_len:874374	exonerate:est2genome	mRNA	544154	544639	.	+	.	ID=BDIVROU_0290500.t1.1;Parent=BDIVROU_0290500.t1
Contig_6_len:874374	exonerate:est2genome	gene	544741	546450	.	-	.	ID=BDIVROU_0290600.t1
Contig_6_len:874374	exonerate:est2genome	CDS	544741	546450	.	-	0	ID=BDIVROU_0290600.t1.1.1;Parent=BDIVROU_0290600.t1.1
Contig_6_len:874374	exonerate:est2genome	mRNA	544741	546450	.	-	.	ID=BDIVROU_0290600.t1.1;Parent=BDIVROU_0290600.t1
Contig_6_len:874374	exonerate:est2genome	gene	546636	548535	.	-	.	ID=BDIVROU_0290800.t1
Contig_6_len:874374	exonerate:est2genome	CDS	546636	546908	.	-	0	ID=BDIVROU_0290800.t1.1.1;Parent=BDIVROU_0290800.t1.1
Contig_6_len:874374	exonerate:est2genome	CDS	547169	547487	.	-	0	ID=BDIVROU_0290800.t1.1.2;Parent=BDIVROU_0290800.t1.1
Contig_6_len:874374	exonerate:est2genome	CDS	547658	547674	.	-	0	ID=BDIVROU_0290800.t1.1.3;Parent=BDIVROU_0290800.t1.1
Contig_6_len:874374	exonerate:est2genome	CDS	548497	548535	.	-	0	ID=BDIVROU_0290800.t1.1.4;Parent=BDIVROU_0290800.t1.1
Contig_6_len:874374	exonerate:est2genome	mRNA	546636	548535	.	-	.	ID=BDIVROU_0290800.t1.1;Parent=BDIVROU_0290800.t1
Contig_6_len:874374	exonerate:est2genome	gene	548592	549626	.	+	.	ID=BDIVROU_0291200.t1
Contig_6_len:874374	exonerate:est2genome	CDS	548592	549626	.	+	0	ID=BDIVROU_0291200.t1.1.1;Parent=BDIVROU_0291200.t1.1
Contig_6_len:874374	exonerate:est2genome	mRNA	548592	549626	.	+	.	ID=BDIVROU_0291200.t1.1;Parent=BDIVROU_0291200.t1
Contig_6_len:874374	exonerate:est2genome	gene	549908	550462	.	-	.	ID=BDIVROU_0291300.t1
Contig_6_len:874374	exonerate:est2genome	CDS	549908	550462	.	-	0	ID=BDIVROU_0291300.t1.1.1;Parent=BDIVROU_0291300.t1.1
Contig_6_len:874374	exonerate:est2genome	mRNA	549908	550462	.	-	.	ID=BDIVROU_0291300.t1.1;Parent=BDIVROU_0291300.t1
Contig_6_len:874374	exonerate:est2genome	gene	551042	551450	.	-	.	ID=BDIVROU_0291400.t1
Contig_6_len:874374	exonerate:est2genome	CDS	551042	551193	.	-	0	ID=BDIVROU_0291400.t1.1.1;Parent=BDIVROU_0291400.t1.1
Contig_6_len:874374	exonerate:est2genome	CDS	551309	551450	.	-	0	ID=BDIVROU_0291400.t1.1.2;Parent=BDIVROU_0291400.t1.1
Contig_6_len:874374	exonerate:est2genome	mRNA	551042	551450	.	-	.	ID=BDIVROU_0291400.t1.1;Parent=BDIVROU_0291400.t1
Contig_6_len:874374	exonerate:est2genome	gene	551495	551790	.	-	.	ID=BDIVROU_0291500.t1
Contig_6_len:874374	exonerate:est2genome	CDS	551495	551644	.	-	0	ID=BDIVROU_0291500.t1.1.1;Parent=BDIVROU_0291500.t1.1
Contig_6_len:874374	exonerate:est2genome	CDS	551728	551790	.	-	0	ID=BDIVROU_0291500.t1.1.2;Parent=BDIVROU_0291500.t1.1
Contig_6_len:874374	exonerate:est2genome	mRNA	551495	551790	.	-	.	ID=BDIVROU_0291500.t1.1;Parent=BDIVROU_0291500.t1
Contig_6_len:874374	exonerate:est2genome	gene	552772	554510	.	+	.	ID=BDIVROU_0291600.t1
Contig_6_len:874374	exonerate:est2genome	CDS	552772	552816	.	+	0	ID=BDIVROU_0291601.t1.2.1;Parent=BDIVROU_0291601.t1.2
Contig_6_len:874374	exonerate:est2genome	CDS	552860	553008	.	+	0	ID=BDIVROU_0291601.t1.2.2;Parent=BDIVROU_0291601.t1.2
Contig_6_len:874374	exonerate:est2genome	CDS	553047	553109	.	+	0	ID=BDIVROU_0291601.t1.2.3;Parent=BDIVROU_0291601.t1.2
Contig_6_len:874374	exonerate:est2genome	CDS	553145	554510	.	+	0	ID=BDIVROU_0291601.t1.2.4;Parent=BDIVROU_0291601.t1.2
Contig_6_len:874374	exonerate:est2genome	mRNA	552772	554510	.	+	.	ID=BDIVROU_0291601.t1.2;Parent=BDIVROU_0291600.t1
Contig_6_len:874374	exonerate:est2genome	gene	554830	555306	.	-	.	ID=BDIVROU_0291700.t1
Contig_6_len:874374	exonerate:est2genome	CDS	554830	555306	.	-	0	ID=BDIVROU_0291700.t1.1.1;Parent=BDIVROU_0291700.t1.1
Contig_6_len:874374	exonerate:est2genome	mRNA	554830	555306	.	-	.	ID=BDIVROU_0291700.t1.1;Parent=BDIVROU_0291700.t1
Contig_6_len:874374	exonerate:est2genome	gene	555734	556851	.	-	.	ID=BDIVROU_0291800.t1
Contig_6_len:874374	exonerate:est2genome	CDS	555734	556300	.	-	0	ID=BDIVROU_0291800.t1.1.1;Parent=BDIVROU_0291800.t1.1
Contig_6_len:874374	exonerate:est2genome	CDS	556459	556851	.	-	0	ID=BDIVROU_0291800.t1.1.2;Parent=BDIVROU_0291800.t1.1
Contig_6_len:874374	exonerate:est2genome	mRNA	555734	556851	.	-	.	ID=BDIVROU_0291800.t1.1;Parent=BDIVROU_0291800.t1
Contig_6_len:874374	exonerate:est2genome	gene	558108	558479	.	+	.	ID=BDIVROU_0291900.t1
Contig_6_len:874374	exonerate:est2genome	CDS	558108	558479	.	+	0	ID=BDIVROU_0291900.t1.1.1;Parent=BDIVROU_0291900.t1.1
Contig_6_len:874374	exonerate:est2genome	mRNA	558108	558479	.	+	.	ID=BDIVROU_0291900.t1.1;Parent=BDIVROU_0291900.t1
Contig_6_len:874374	exonerate:est2genome	gene	559073	559661	.	-	.	ID=BDIVROU_0292000.t1
Contig_6_len:874374	exonerate:est2genome	CDS	559073	559154	.	-	0	ID=BDIVROU_0292000.t1.1.1;Parent=BDIVROU_0292000.t1.1
Contig_6_len:874374	exonerate:est2genome	CDS	559387	559468	.	-	0	ID=BDIVROU_0292000.t1.1.2;Parent=BDIVROU_0292000.t1.1
Contig_6_len:874374	exonerate:est2genome	CDS	559577	559661	.	-	0	ID=BDIVROU_0292000.t1.1.3;Parent=BDIVROU_0292000.t1.1
Contig_6_len:874374	exonerate:est2genome	mRNA	559073	559661	.	-	.	ID=BDIVROU_0292000.t1.1;Parent=BDIVROU_0292000.t1
Contig_6_len:874374	exonerate:est2genome	gene	561176	563511	.	+	.	ID=BDIVROU_0292100.t1
Contig_6_len:874374	exonerate:est2genome	CDS	561176	561339	.	+	0	ID=BDIVROU_0292100.t1.1.1;Parent=BDIVROU_0292100.t1.1
Contig_6_len:874374	exonerate:est2genome	CDS	561399	561749	.	+	0	ID=BDIVROU_0292100.t1.1.2;Parent=BDIVROU_0292100.t1.1
Contig_6_len:874374	exonerate:est2genome	CDS	561821	561982	.	+	0	ID=BDIVROU_0292100.t1.1.3;Parent=BDIVROU_0292100.t1.1
Contig_6_len:874374	exonerate:est2genome	CDS	562043	562173	.	+	0	ID=BDIVROU_0292100.t1.1.4;Parent=BDIVROU_0292100.t1.1
Contig_6_len:874374	exonerate:est2genome	CDS	562349	562529	.	+	0	ID=BDIVROU_0292100.t1.1.5;Parent=BDIVROU_0292100.t1.1
Contig_6_len:874374	exonerate:est2genome	CDS	562679	563079	.	+	0	ID=BDIVROU_0292100.t1.1.6;Parent=BDIVROU_0292100.t1.1
Contig_6_len:874374	exonerate:est2genome	CDS	563237	563511	.	+	0	ID=BDIVROU_0292100.t1.1.7;Parent=BDIVROU_0292100.t1.1
Contig_6_len:874374	exonerate:est2genome	mRNA	561176	563511	.	+	.	ID=BDIVROU_0292100.t1.1;Parent=BDIVROU_0292100.t1
Contig_6_len:874374	exonerate:est2genome	gene	563674	564988	.	+	.	ID=BDIVROU_0292300.t1
Contig_6_len:874374	exonerate:est2genome	CDS	563674	563989	.	+	0	ID=BDIVROU_0292300.t1.1.1;Parent=BDIVROU_0292300.t1.1
Contig_6_len:874374	exonerate:est2genome	CDS	564090	564988	.	+	0	ID=BDIVROU_0292300.t1.1.2;Parent=BDIVROU_0292300.t1.1
Contig_6_len:874374	exonerate:est2genome	mRNA	563674	564988	.	+	.	ID=BDIVROU_0292300.t1.1;Parent=BDIVROU_0292300.t1
Contig_6_len:874374	exonerate:est2genome	gene	565483	566006	.	+	.	ID=BDIVROU_0292400.t1
Contig_6_len:874374	exonerate:est2genome	CDS	565483	565609	.	+	0	ID=BDIVROU_0292400.t1.1.1;Parent=BDIVROU_0292400.t1.1
Contig_6_len:874374	exonerate:est2genome	CDS	565753	565814	.	+	0	ID=BDIVROU_0292400.t1.1.2;Parent=BDIVROU_0292400.t1.1
Contig_6_len:874374	exonerate:est2genome	CDS	565887	566006	.	+	0	ID=BDIVROU_0292400.t1.1.3;Parent=BDIVROU_0292400.t1.1
Contig_6_len:874374	exonerate:est2genome	mRNA	565483	566006	.	+	.	ID=BDIVROU_0292400.t1.1;Parent=BDIVROU_0292400.t1
Contig_6_len:874374	exonerate:est2genome	gene	566509	567663	.	-	.	ID=BDIVROU_0292500.t1
Contig_6_len:874374	exonerate:est2genome	CDS	566509	567663	.	-	0	ID=BDIVROU_0292500.t1.1.1;Parent=BDIVROU_0292500.t1.1
Contig_6_len:874374	exonerate:est2genome	mRNA	566509	567663	.	-	.	ID=BDIVROU_0292500.t1.1;Parent=BDIVROU_0292500.t1
Contig_6_len:874374	exonerate:est2genome	gene	568724	571315	.	+	.	ID=BDIVROU_0292600.t1
Contig_6_len:874374	exonerate:est2genome	CDS	568724	571315	.	+	0	ID=BDIVROU_0292600.t1.1.1;Parent=BDIVROU_0292600.t1.1
Contig_6_len:874374	exonerate:est2genome	mRNA	568724	571315	.	+	.	ID=BDIVROU_0292600.t1.1;Parent=BDIVROU_0292600.t1
Contig_6_len:874374	exonerate:est2genome	gene	571547	573719	.	+	.	ID=BDIVROU_0292700.t1
Contig_6_len:874374	exonerate:est2genome	CDS	571547	571562	.	+	0	ID=BDIVROU_0292700.t1.1.1;Parent=BDIVROU_0292700.t1.1
Contig_6_len:874374	exonerate:est2genome	CDS	572026	573719	.	+	0	ID=BDIVROU_0292700.t1.1.2;Parent=BDIVROU_0292700.t1.1
Contig_6_len:874374	exonerate:est2genome	mRNA	571547	573719	.	+	.	ID=BDIVROU_0292700.t1.1;Parent=BDIVROU_0292700.t1
Contig_6_len:874374	exonerate:est2genome	gene	573986	575263	.	-	.	ID=BDIVROU_0292800.t1
Contig_6_len:874374	exonerate:est2genome	CDS	573986	575263	.	-	0	ID=BDIVROU_0292800.t1.1.1;Parent=BDIVROU_0292800.t1.1
Contig_6_len:874374	exonerate:est2genome	mRNA	573986	575263	.	-	.	ID=BDIVROU_0292800.t1.1;Parent=BDIVROU_0292800.t1
Contig_6_len:874374	exonerate:est2genome	gene	576127	576593	.	+	.	ID=BDIVROU_0292900.t1
Contig_6_len:874374	exonerate:est2genome	CDS	576127	576340	.	+	0	ID=BDIVROU_0292900.t1.1.1;Parent=BDIVROU_0292900.t1.1
Contig_6_len:874374	exonerate:est2genome	CDS	576451	576593	.	+	0	ID=BDIVROU_0292900.t1.1.2;Parent=BDIVROU_0292900.t1.1
Contig_6_len:874374	exonerate:est2genome	mRNA	576127	576593	.	+	.	ID=BDIVROU_0292900.t1.1;Parent=BDIVROU_0292900.t1
Contig_6_len:874374	exonerate:est2genome	gene	577676	578853	.	+	.	ID=BDIVROU_0293000.t1
Contig_6_len:874374	exonerate:est2genome	CDS	577676	578009	.	+	0	ID=BDIVROU_0293000.t1.1.1;Parent=BDIVROU_0293000.t1.1
Contig_6_len:874374	exonerate:est2genome	CDS	578177	578229	.	+	0	ID=BDIVROU_0293000.t1.1.2;Parent=BDIVROU_0293000.t1.1
Contig_6_len:874374	exonerate:est2genome	CDS	578515	578853	.	+	0	ID=BDIVROU_0293000.t1.1.3;Parent=BDIVROU_0293000.t1.1
Contig_6_len:874374	exonerate:est2genome	mRNA	577676	578853	.	+	.	ID=BDIVROU_0293000.t1.1;Parent=BDIVROU_0293000.t1
Contig_6_len:874374	exonerate:est2genome	gene	579356	579940	.	-	.	ID=BDIVROU_0293100.t1
Contig_6_len:874374	exonerate:est2genome	CDS	579356	579940	.	-	0	ID=BDIVROU_0293100.t1.1.1;Parent=BDIVROU_0293100.t1.1
Contig_6_len:874374	exonerate:est2genome	mRNA	579356	579940	.	-	.	ID=BDIVROU_0293100.t1.1;Parent=BDIVROU_0293100.t1
Contig_6_len:874374	exonerate:est2genome	gene	580847	581560	.	-	.	ID=BDIVROU_0293200.t1
Contig_6_len:874374	exonerate:est2genome	CDS	580847	581236	.	-	0	ID=BDIVROU_0293200.t1.1.1;Parent=BDIVROU_0293200.t1.1
Contig_6_len:874374	exonerate:est2genome	CDS	581384	581560	.	-	0	ID=BDIVROU_0293200.t1.1.2;Parent=BDIVROU_0293200.t1.1
Contig_6_len:874374	exonerate:est2genome	mRNA	580847	581560	.	-	.	ID=BDIVROU_0293200.t1.1;Parent=BDIVROU_0293200.t1
Contig_6_len:874374	exonerate:est2genome	gene	581798	582606	.	+	.	ID=BDIVROU_0015400.t1
Contig_6_len:874374	exonerate:est2genome	CDS	581798	582054	.	+	0	ID=BDIVROU_0015400.t1.1.1;Parent=BDIVROU_0015400.t1.1
Contig_6_len:874374	exonerate:est2genome	CDS	582096	582216	.	+	0	ID=BDIVROU_0015400.t1.1.2;Parent=BDIVROU_0015400.t1.1
Contig_6_len:874374	exonerate:est2genome	CDS	582253	582606	.	+	0	ID=BDIVROU_0015400.t1.1.3;Parent=BDIVROU_0015400.t1.1
Contig_6_len:874374	exonerate:est2genome	mRNA	581798	582606	.	+	.	ID=BDIVROU_0015400.t1.1;Parent=BDIVROU_0015400.t1
Contig_6_len:874374	exonerate:est2genome	gene	583020	583595	.	-	.	ID=BDIVROU_0293400.t1
Contig_6_len:874374	exonerate:est2genome	CDS	583020	583595	.	-	0	ID=BDIVROU_0293400.t1.1.1;Parent=BDIVROU_0293400.t1.1
Contig_6_len:874374	exonerate:est2genome	mRNA	583020	583595	.	-	.	ID=BDIVROU_0293400.t1.1;Parent=BDIVROU_0293400.t1
Contig_6_len:874374	exonerate:est2genome	gene	583673	584007	.	-	.	ID=BDIVROU_0293500.t1
Contig_6_len:874374	exonerate:est2genome	CDS	583673	583810	.	-	0	ID=BDIVROU_0293500.t1.1.1;Parent=BDIVROU_0293500.t1.1
Contig_6_len:874374	exonerate:est2genome	CDS	583915	584007	.	-	0	ID=BDIVROU_0293500.t1.1.2;Parent=BDIVROU_0293500.t1.1
Contig_6_len:874374	exonerate:est2genome	mRNA	583673	584007	.	-	.	ID=BDIVROU_0293500.t1.1;Parent=BDIVROU_0293500.t1
Contig_6_len:874374	exonerate:est2genome	gene	584579	587878	.	+	.	ID=BDIVROU_0293600.t1
Contig_6_len:874374	exonerate:est2genome	CDS	584579	587878	.	+	0	ID=BDIVROU_0293600.t1.1.1;Parent=BDIVROU_0293600.t1.1
Contig_6_len:874374	exonerate:est2genome	mRNA	584579	587878	.	+	.	ID=BDIVROU_0293600.t1.1;Parent=BDIVROU_0293600.t1
Contig_6_len:874374	exonerate:est2genome	gene	589942	590943	.	+	.	ID=BDIVROU_0293700.t1
Contig_6_len:874374	exonerate:est2genome	CDS	589942	590943	.	+	0	ID=BDIVROU_0293700.t1.1.1;Parent=BDIVROU_0293700.t1.1
Contig_6_len:874374	exonerate:est2genome	mRNA	589942	590943	.	+	.	ID=BDIVROU_0293700.t1.1;Parent=BDIVROU_0293700.t1
Contig_6_len:874374	exonerate:est2genome	gene	592703	594265	.	-	.	ID=BDIVROU_0293800.t1
Contig_6_len:874374	exonerate:est2genome	CDS	592703	594265	.	-	0	ID=BDIVROU_0293800.t1.1.1;Parent=BDIVROU_0293800.t1.1
Contig_6_len:874374	exonerate:est2genome	mRNA	592703	594265	.	-	.	ID=BDIVROU_0293800.t1.1;Parent=BDIVROU_0293800.t1
Contig_6_len:874374	exonerate:est2genome	gene	594528	595297	.	-	.	ID=BDIVROU_0293900.t1
Contig_6_len:874374	exonerate:est2genome	CDS	594528	594577	.	-	0	ID=BDIVROU_0293900.t1.1.1;Parent=BDIVROU_0293900.t1.1
Contig_6_len:874374	exonerate:est2genome	CDS	594646	595297	.	-	0	ID=BDIVROU_0293900.t1.1.2;Parent=BDIVROU_0293900.t1.1
Contig_6_len:874374	exonerate:est2genome	mRNA	594528	595297	.	-	.	ID=BDIVROU_0293900.t1.1;Parent=BDIVROU_0293900.t1
Contig_6_len:874374	exonerate:est2genome	gene	596197	597244	.	+	.	ID=BDIVROU_0294000.t1
Contig_6_len:874374	exonerate:est2genome	CDS	596197	596355	.	+	0	ID=BDIVROU_0294000.t1.1.1;Parent=BDIVROU_0294000.t1.1
Contig_6_len:874374	exonerate:est2genome	CDS	596438	597244	.	+	0	ID=BDIVROU_0294000.t1.1.2;Parent=BDIVROU_0294000.t1.1
Contig_6_len:874374	exonerate:est2genome	mRNA	596197	597244	.	+	.	ID=BDIVROU_0294000.t1.1;Parent=BDIVROU_0294000.t1
Contig_6_len:874374	exonerate:est2genome	gene	597320	599098	.	-	.	ID=BDIVROU_0294100.t1
Contig_6_len:874374	exonerate:est2genome	CDS	597320	599098	.	-	0	ID=BDIVROU_0294100.t1.1.1;Parent=BDIVROU_0294100.t1.1
Contig_6_len:874374	exonerate:est2genome	mRNA	597320	599098	.	-	.	ID=BDIVROU_0294100.t1.1;Parent=BDIVROU_0294100.t1
Contig_6_len:874374	exonerate:est2genome	gene	597787	599098	.	-	.	ID=BDIVROU_0294200.t2
Contig_6_len:874374	exonerate:est2genome	CDS	597787	597813	.	-	0	ID=BDIVROU_0294200.t2.1.1;Parent=BDIVROU_0294200.t2.1
Contig_6_len:874374	exonerate:est2genome	CDS	597908	599098	.	-	0	ID=BDIVROU_0294200.t2.1.2;Parent=BDIVROU_0294200.t2.1
Contig_6_len:874374	exonerate:est2genome	mRNA	597787	599098	.	-	.	ID=BDIVROU_0294200.t2.1;Parent=BDIVROU_0294200.t2
Contig_6_len:874374	exonerate:est2genome	gene	599832	600253	.	-	.	ID=BDIVROU_0451500.t1
Contig_6_len:874374	exonerate:est2genome	CDS	599832	600035	.	-	0	ID=BDIVROU_0451500.t1.1.1;Parent=BDIVROU_0451500.t1.1
Contig_6_len:874374	exonerate:est2genome	CDS	600071	600253	.	-	0	ID=BDIVROU_0451500.t1.1.2;Parent=BDIVROU_0451500.t1.1
Contig_6_len:874374	exonerate:est2genome	mRNA	599832	600253	.	-	.	ID=BDIVROU_0451500.t1.1;Parent=BDIVROU_0451500.t1
Contig_6_len:874374	exonerate:est2genome	gene	601487	602122	.	+	.	ID=BDIVROU_0294300.t1
Contig_6_len:874374	exonerate:est2genome	CDS	601487	602122	.	+	0	ID=BDIVROU_0294300.t1.1.1;Parent=BDIVROU_0294300.t1.1
Contig_6_len:874374	exonerate:est2genome	mRNA	601487	602122	.	+	.	ID=BDIVROU_0294300.t1.1;Parent=BDIVROU_0294300.t1
Contig_6_len:874374	exonerate:est2genome	gene	602942	603760	.	-	.	ID=BDIVROU_0294400.t1
Contig_6_len:874374	exonerate:est2genome	CDS	602942	603056	.	-	0	ID=BDIVROU_0294400.t1.1.1;Parent=BDIVROU_0294400.t1.1
Contig_6_len:874374	exonerate:est2genome	CDS	603121	603314	.	-	0	ID=BDIVROU_0294400.t1.1.2;Parent=BDIVROU_0294400.t1.1
Contig_6_len:874374	exonerate:est2genome	CDS	603668	603760	.	-	0	ID=BDIVROU_0294400.t1.1.3;Parent=BDIVROU_0294400.t1.1
Contig_6_len:874374	exonerate:est2genome	mRNA	602942	603760	.	-	.	ID=BDIVROU_0294400.t1.1;Parent=BDIVROU_0294400.t1
Contig_6_len:874374	exonerate:est2genome	gene	605311	606678	.	-	.	ID=BDIVROU_0294600.t1
Contig_6_len:874374	exonerate:est2genome	CDS	605311	606126	.	-	0	ID=BDIVROU_0294600.t1.1.1;Parent=BDIVROU_0294600.t1.1
Contig_6_len:874374	exonerate:est2genome	CDS	606547	606678	.	-	0	ID=BDIVROU_0294600.t1.1.2;Parent=BDIVROU_0294600.t1.1
Contig_6_len:874374	exonerate:est2genome	mRNA	605311	606678	.	-	.	ID=BDIVROU_0294600.t1.1;Parent=BDIVROU_0294600.t1
Contig_6_len:874374	exonerate:est2genome	gene	607659	608150	.	-	.	ID=BDIVROU_0294700.t1
Contig_6_len:874374	exonerate:est2genome	CDS	607659	608150	.	-	0	ID=BDIVROU_0294700.t1.1.1;Parent=BDIVROU_0294700.t1.1
Contig_6_len:874374	exonerate:est2genome	mRNA	607659	608150	.	-	.	ID=BDIVROU_0294700.t1.1;Parent=BDIVROU_0294700.t1
Contig_6_len:874374	exonerate:est2genome	gene	609941	611179	.	+	.	ID=BDIVROU_0294900.t1
Contig_6_len:874374	exonerate:est2genome	CDS	609941	611179	.	+	0	ID=BDIVROU_0294900.t1.1.1;Parent=BDIVROU_0294900.t1.1
Contig_6_len:874374	exonerate:est2genome	mRNA	609941	611179	.	+	.	ID=BDIVROU_0294900.t1.1;Parent=BDIVROU_0294900.t1
Contig_6_len:874374	exonerate:est2genome	gene	611347	612056	.	-	.	ID=BDIVROU_0295000.t1
Contig_6_len:874374	exonerate:est2genome	CDS	611347	611415	.	-	0	ID=BDIVROU_0295000.t1.1.1;Parent=BDIVROU_0295000.t1.1
Contig_6_len:874374	exonerate:est2genome	CDS	611498	611578	.	-	0	ID=BDIVROU_0295000.t1.1.2;Parent=BDIVROU_0295000.t1.1
Contig_6_len:874374	exonerate:est2genome	CDS	611731	611952	.	-	0	ID=BDIVROU_0295000.t1.1.3;Parent=BDIVROU_0295000.t1.1
Contig_6_len:874374	exonerate:est2genome	CDS	612009	612056	.	-	0	ID=BDIVROU_0295000.t1.1.4;Parent=BDIVROU_0295000.t1.1
Contig_6_len:874374	exonerate:est2genome	mRNA	611347	612056	.	-	.	ID=BDIVROU_0295000.t1.1;Parent=BDIVROU_0295000.t1
Contig_6_len:874374	exonerate:est2genome	gene	613347	614068	.	-	.	ID=BDIVROU_0295100.t1
Contig_6_len:874374	exonerate:est2genome	CDS	613347	613675	.	-	0	ID=BDIVROU_0295100.t1.1.1;Parent=BDIVROU_0295100.t1.1
Contig_6_len:874374	exonerate:est2genome	CDS	613813	614068	.	-	0	ID=BDIVROU_0295100.t1.1.2;Parent=BDIVROU_0295100.t1.1
Contig_6_len:874374	exonerate:est2genome	mRNA	613347	614068	.	-	.	ID=BDIVROU_0295100.t1.1;Parent=BDIVROU_0295100.t1
Contig_6_len:874374	exonerate:est2genome	gene	614624	615431	.	+	.	ID=BDIVROU_0295200.t1
Contig_6_len:874374	exonerate:est2genome	CDS	614624	614810	.	+	0	ID=BDIVROU_0295200.t1.1.1;Parent=BDIVROU_0295200.t1.1
Contig_6_len:874374	exonerate:est2genome	CDS	614912	615015	.	+	0	ID=BDIVROU_0295200.t1.1.2;Parent=BDIVROU_0295200.t1.1
Contig_6_len:874374	exonerate:est2genome	CDS	615072	615431	.	+	0	ID=BDIVROU_0295200.t1.1.3;Parent=BDIVROU_0295200.t1.1
Contig_6_len:874374	exonerate:est2genome	mRNA	614624	615431	.	+	.	ID=BDIVROU_0295200.t1.1;Parent=BDIVROU_0295200.t1
Contig_6_len:874374	exonerate:est2genome	gene	616228	617037	.	+	.	ID=BDIVROU_0295300.t1
Contig_6_len:874374	exonerate:est2genome	CDS	616228	616488	.	+	0	ID=BDIVROU_0295300.t1.1.1;Parent=BDIVROU_0295300.t1.1
Contig_6_len:874374	exonerate:est2genome	CDS	616726	617037	.	+	0	ID=BDIVROU_0295300.t1.1.2;Parent=BDIVROU_0295300.t1.1
Contig_6_len:874374	exonerate:est2genome	mRNA	616228	617037	.	+	.	ID=BDIVROU_0295300.t1.1;Parent=BDIVROU_0295300.t1
Contig_6_len:874374	exonerate:est2genome	gene	617402	618490	.	+	.	ID=BDIVROU_0295400.t1
Contig_6_len:874374	exonerate:est2genome	CDS	617402	618490	.	+	0	ID=BDIVROU_0295400.t1.1.1;Parent=BDIVROU_0295400.t1.1
Contig_6_len:874374	exonerate:est2genome	mRNA	617402	618490	.	+	.	ID=BDIVROU_0295400.t1.1;Parent=BDIVROU_0295400.t1
Contig_6_len:874374	exonerate:est2genome	gene	619852	621323	.	-	.	ID=BDIVROU_0295500.t1
Contig_6_len:874374	exonerate:est2genome	CDS	619852	620424	.	-	0	ID=BDIVROU_0295500.t1.1.1;Parent=BDIVROU_0295500.t1.1
Contig_6_len:874374	exonerate:est2genome	CDS	620618	620836	.	-	0	ID=BDIVROU_0295500.t1.1.2;Parent=BDIVROU_0295500.t1.1
Contig_6_len:874374	exonerate:est2genome	CDS	621108	621323	.	-	0	ID=BDIVROU_0295500.t1.1.3;Parent=BDIVROU_0295500.t1.1
Contig_6_len:874374	exonerate:est2genome	mRNA	619852	621323	.	-	.	ID=BDIVROU_0295500.t1.1;Parent=BDIVROU_0295500.t1
Contig_6_len:874374	exonerate:est2genome	gene	621401	622857	.	-	.	ID=BDIVROU_0295600.t1
Contig_6_len:874374	exonerate:est2genome	CDS	621401	621484	.	-	0	ID=BDIVROU_0295600.t1.1.1;Parent=BDIVROU_0295600.t1.1
Contig_6_len:874374	exonerate:est2genome	CDS	621577	621709	.	-	0	ID=BDIVROU_0295600.t1.1.2;Parent=BDIVROU_0295600.t1.1
Contig_6_len:874374	exonerate:est2genome	CDS	621830	622857	.	-	0	ID=BDIVROU_0295600.t1.1.3;Parent=BDIVROU_0295600.t1.1
Contig_6_len:874374	exonerate:est2genome	mRNA	621401	622857	.	-	.	ID=BDIVROU_0295600.t1.1;Parent=BDIVROU_0295600.t1
Contig_6_len:874374	exonerate:est2genome	gene	623234	624587	.	-	.	ID=BDIVROU_0295800.t1
Contig_6_len:874374	exonerate:est2genome	CDS	623234	623384	.	-	0	ID=BDIVROU_0295800.t1.1.1;Parent=BDIVROU_0295800.t1.1
Contig_6_len:874374	exonerate:est2genome	CDS	623815	623934	.	-	0	ID=BDIVROU_0295800.t1.1.2;Parent=BDIVROU_0295800.t1.1
Contig_6_len:874374	exonerate:est2genome	CDS	624199	624289	.	-	0	ID=BDIVROU_0295800.t1.1.3;Parent=BDIVROU_0295800.t1.1
Contig_6_len:874374	exonerate:est2genome	CDS	624425	624587	.	-	0	ID=BDIVROU_0295800.t1.1.4;Parent=BDIVROU_0295800.t1.1
Contig_6_len:874374	exonerate:est2genome	mRNA	623234	624587	.	-	.	ID=BDIVROU_0295800.t1.1;Parent=BDIVROU_0295800.t1
Contig_6_len:874374	exonerate:est2genome	gene	625115	625556	.	+	.	ID=BDIVROU_0295900.t1
Contig_6_len:874374	exonerate:est2genome	CDS	625115	625147	.	+	0	ID=BDIVROU_0295900.t1.1.1;Parent=BDIVROU_0295900.t1.1
Contig_6_len:874374	exonerate:est2genome	CDS	625311	625556	.	+	0	ID=BDIVROU_0295900.t1.1.2;Parent=BDIVROU_0295900.t1.1
Contig_6_len:874374	exonerate:est2genome	mRNA	625115	625556	.	+	.	ID=BDIVROU_0295900.t1.1;Parent=BDIVROU_0295900.t1
Contig_6_len:874374	exonerate:est2genome	gene	629623	630811	.	+	.	ID=BDIVROU_0296100.t1
Contig_6_len:874374	exonerate:est2genome	CDS	629623	629811	.	+	0	ID=BDIVROU_0296100.t1.1.1;Parent=BDIVROU_0296100.t1.1
Contig_6_len:874374	exonerate:est2genome	CDS	629898	630070	.	+	0	ID=BDIVROU_0296100.t1.1.2;Parent=BDIVROU_0296100.t1.1
Contig_6_len:874374	exonerate:est2genome	CDS	630175	630216	.	+	0	ID=BDIVROU_0296100.t1.1.3;Parent=BDIVROU_0296100.t1.1
Contig_6_len:874374	exonerate:est2genome	CDS	630326	630550	.	+	0	ID=BDIVROU_0296100.t1.1.4;Parent=BDIVROU_0296100.t1.1
Contig_6_len:874374	exonerate:est2genome	CDS	630664	630811	.	+	0	ID=BDIVROU_0296100.t1.1.5;Parent=BDIVROU_0296100.t1.1
Contig_6_len:874374	exonerate:est2genome	mRNA	629623	630811	.	+	.	ID=BDIVROU_0296100.t1.1;Parent=BDIVROU_0296100.t1
Contig_6_len:874374	exonerate:est2genome	gene	631436	632815	.	+	.	ID=BDIVROU_0296200.t1
Contig_6_len:874374	exonerate:est2genome	CDS	631436	632815	.	+	0	ID=BDIVROU_0296200.t1.1.1;Parent=BDIVROU_0296200.t1.1
Contig_6_len:874374	exonerate:est2genome	mRNA	631436	632815	.	+	.	ID=BDIVROU_0296200.t1.1;Parent=BDIVROU_0296200.t1
Contig_6_len:874374	exonerate:est2genome	gene	632153	632815	.	+	.	ID=BDIVROU_0296300.t1
Contig_6_len:874374	exonerate:est2genome	CDS	632153	632815	.	+	0	ID=BDIVROU_0296300.t1.1.1;Parent=BDIVROU_0296300.t1.1
Contig_6_len:874374	exonerate:est2genome	mRNA	632153	632815	.	+	.	ID=BDIVROU_0296300.t1.1;Parent=BDIVROU_0296300.t1
Contig_6_len:874374	exonerate:est2genome	gene	634619	635023	.	-	.	ID=BDIVROU_0296000.t1
Contig_6_len:874374	exonerate:est2genome	CDS	634619	635023	.	-	0	ID=BDIVROU_0296000.t1.1.1;Parent=BDIVROU_0296000.t1.1
Contig_6_len:874374	exonerate:est2genome	mRNA	634619	635023	.	-	.	ID=BDIVROU_0296000.t1.1;Parent=BDIVROU_0296000.t1
Contig_6_len:874374	exonerate:est2genome	gene	635551	636276	.	+	.	ID=BDIVROU_0015500.t1
Contig_6_len:874374	exonerate:est2genome	CDS	635551	635658	.	+	0	ID=BDIVROU_0015500.t1.1.1;Parent=BDIVROU_0015500.t1.1
Contig_6_len:874374	exonerate:est2genome	CDS	635694	635790	.	+	0	ID=BDIVROU_0015500.t1.1.2;Parent=BDIVROU_0015500.t1.1
Contig_6_len:874374	exonerate:est2genome	CDS	635827	635969	.	+	0	ID=BDIVROU_0015500.t1.1.3;Parent=BDIVROU_0015500.t1.1
Contig_6_len:874374	exonerate:est2genome	CDS	636009	636085	.	+	0	ID=BDIVROU_0015500.t1.1.4;Parent=BDIVROU_0015500.t1.1
Contig_6_len:874374	exonerate:est2genome	CDS	636122	636175	.	+	0	ID=BDIVROU_0015500.t1.1.5;Parent=BDIVROU_0015500.t1.1
Contig_6_len:874374	exonerate:est2genome	CDS	636210	636276	.	+	0	ID=BDIVROU_0015500.t1.1.6;Parent=BDIVROU_0015500.t1.1
Contig_6_len:874374	exonerate:est2genome	mRNA	635551	636276	.	+	.	ID=BDIVROU_0015500.t1.1;Parent=BDIVROU_0015500.t1
Contig_6_len:874374	exonerate:est2genome	gene	636392	637876	.	-	.	ID=BDIVROU_0296500.t1
Contig_6_len:874374	exonerate:est2genome	CDS	636392	637876	.	-	0	ID=BDIVROU_0296500.t1.1.1;Parent=BDIVROU_0296500.t1.1
Contig_6_len:874374	exonerate:est2genome	mRNA	636392	637876	.	-	.	ID=BDIVROU_0296500.t1.1;Parent=BDIVROU_0296500.t1
Contig_6_len:874374	exonerate:est2genome	gene	638343	640141	.	+	.	ID=BDIVROU_0296600.t1
Contig_6_len:874374	exonerate:est2genome	CDS	638343	638894	.	+	0	ID=BDIVROU_0296600.t1.1.1;Parent=BDIVROU_0296600.t1.1
Contig_6_len:874374	exonerate:est2genome	CDS	639026	640141	.	+	0	ID=BDIVROU_0296600.t1.1.2;Parent=BDIVROU_0296600.t1.1
Contig_6_len:874374	exonerate:est2genome	mRNA	638343	640141	.	+	.	ID=BDIVROU_0296600.t1.1;Parent=BDIVROU_0296600.t1
Contig_6_len:874374	exonerate:est2genome	gene	641022	642619	.	+	.	ID=BDIVROU_0296700.t1
Contig_6_len:874374	exonerate:est2genome	CDS	641022	641142	.	+	0	ID=BDIVROU_0296700.t1.1.1;Parent=BDIVROU_0296700.t1.1
Contig_6_len:874374	exonerate:est2genome	CDS	641498	642530	.	+	0	ID=BDIVROU_0296700.t1.1.2;Parent=BDIVROU_0296700.t1.1
Contig_6_len:874374	exonerate:est2genome	CDS	642592	642619	.	+	0	ID=BDIVROU_0296700.t1.1.3;Parent=BDIVROU_0296700.t1.1
Contig_6_len:874374	exonerate:est2genome	mRNA	641022	642619	.	+	.	ID=BDIVROU_0296700.t1.1;Parent=BDIVROU_0296700.t1
Contig_6_len:874374	exonerate:est2genome	gene	644629	645828	.	+	.	ID=BDIVROU_0296900.t1
Contig_6_len:874374	exonerate:est2genome	CDS	644629	645828	.	+	0	ID=BDIVROU_0296900.t1.1.1;Parent=BDIVROU_0296900.t1.1
Contig_6_len:874374	exonerate:est2genome	mRNA	644629	645828	.	+	.	ID=BDIVROU_0296900.t1.1;Parent=BDIVROU_0296900.t1
Contig_6_len:874374	exonerate:est2genome	gene	646151	647440	.	-	.	ID=BDIVROU_0297000.t1
Contig_6_len:874374	exonerate:est2genome	CDS	646151	646350	.	-	0	ID=BDIVROU_0297000.t1.1.1;Parent=BDIVROU_0297000.t1.1
Contig_6_len:874374	exonerate:est2genome	CDS	646567	646761	.	-	0	ID=BDIVROU_0297000.t1.1.2;Parent=BDIVROU_0297000.t1.1
Contig_6_len:874374	exonerate:est2genome	CDS	647278	647316	.	-	0	ID=BDIVROU_0297000.t1.1.3;Parent=BDIVROU_0297000.t1.1
Contig_6_len:874374	exonerate:est2genome	CDS	647374	647440	.	-	0	ID=BDIVROU_0297000.t1.1.4;Parent=BDIVROU_0297000.t1.1
Contig_6_len:874374	exonerate:est2genome	mRNA	646151	647440	.	-	.	ID=BDIVROU_0297000.t1.1;Parent=BDIVROU_0297000.t1
Contig_6_len:874374	exonerate:est2genome	gene	651182	652219	.	-	.	ID=BDIVROU_0297100.t1
Contig_6_len:874374	exonerate:est2genome	CDS	651182	651372	.	-	0	ID=BDIVROU_0297100.t1.1.1;Parent=BDIVROU_0297100.t1.1
Contig_6_len:874374	exonerate:est2genome	CDS	651430	651520	.	-	0	ID=BDIVROU_0297100.t1.1.2;Parent=BDIVROU_0297100.t1.1
Contig_6_len:874374	exonerate:est2genome	CDS	651775	651864	.	-	0	ID=BDIVROU_0297100.t1.1.3;Parent=BDIVROU_0297100.t1.1
Contig_6_len:874374	exonerate:est2genome	CDS	651944	652219	.	-	0	ID=BDIVROU_0297100.t1.1.4;Parent=BDIVROU_0297100.t1.1
Contig_6_len:874374	exonerate:est2genome	mRNA	651182	652219	.	-	.	ID=BDIVROU_0297100.t1.1;Parent=BDIVROU_0297100.t1
Contig_6_len:874374	exonerate:est2genome	gene	653288	653656	.	-	.	ID=BDIVROU_0297200.t1
Contig_6_len:874374	exonerate:est2genome	CDS	653288	653656	.	-	0	ID=BDIVROU_0297200.t1.1.1;Parent=BDIVROU_0297200.t1.1
Contig_6_len:874374	exonerate:est2genome	mRNA	653288	653656	.	-	.	ID=BDIVROU_0297200.t1.1;Parent=BDIVROU_0297200.t1
Contig_6_len:874374	exonerate:est2genome	gene	655086	655709	.	+	.	ID=BDIVROU_0297300.t1
Contig_6_len:874374	exonerate:est2genome	CDS	655086	655118	.	+	0	ID=BDIVROU_0297300.t1.1.1;Parent=BDIVROU_0297300.t1.1
Contig_6_len:874374	exonerate:est2genome	CDS	655244	655265	.	+	0	ID=BDIVROU_0297300.t1.1.2;Parent=BDIVROU_0297300.t1.1
Contig_6_len:874374	exonerate:est2genome	CDS	655316	655376	.	+	0	ID=BDIVROU_0297300.t1.1.3;Parent=BDIVROU_0297300.t1.1
Contig_6_len:874374	exonerate:est2genome	CDS	655466	655558	.	+	0	ID=BDIVROU_0297300.t1.1.4;Parent=BDIVROU_0297300.t1.1
Contig_6_len:874374	exonerate:est2genome	CDS	655610	655709	.	+	0	ID=BDIVROU_0297300.t1.1.5;Parent=BDIVROU_0297300.t1.1
Contig_6_len:874374	exonerate:est2genome	mRNA	655086	655709	.	+	.	ID=BDIVROU_0297300.t1.1;Parent=BDIVROU_0297300.t1
Contig_6_len:874374	exonerate:est2genome	gene	655734	656558	.	-	.	ID=BDIVROU_0297400.t1
Contig_6_len:874374	exonerate:est2genome	CDS	655734	655766	.	-	0	ID=BDIVROU_0297400.t1.1.1;Parent=BDIVROU_0297400.t1.1
Contig_6_len:874374	exonerate:est2genome	CDS	655978	656118	.	-	0	ID=BDIVROU_0297400.t1.1.2;Parent=BDIVROU_0297400.t1.1
Contig_6_len:874374	exonerate:est2genome	CDS	656197	656229	.	-	0	ID=BDIVROU_0297400.t1.1.3;Parent=BDIVROU_0297400.t1.1
Contig_6_len:874374	exonerate:est2genome	CDS	656282	656387	.	-	0	ID=BDIVROU_0297400.t1.1.4;Parent=BDIVROU_0297400.t1.1
Contig_6_len:874374	exonerate:est2genome	CDS	656467	656558	.	-	0	ID=BDIVROU_0297400.t1.1.5;Parent=BDIVROU_0297400.t1.1
Contig_6_len:874374	exonerate:est2genome	mRNA	655734	656558	.	-	.	ID=BDIVROU_0297400.t1.1;Parent=BDIVROU_0297400.t1
Contig_6_len:874374	exonerate:est2genome	gene	656609	657216	.	-	.	ID=BDIVROU_0297500.t1
Contig_6_len:874374	exonerate:est2genome	CDS	656609	656757	.	-	0	ID=BDIVROU_0297500.t1.1.1;Parent=BDIVROU_0297500.t1.1
Contig_6_len:874374	exonerate:est2genome	CDS	656832	657216	.	-	0	ID=BDIVROU_0297500.t1.1.2;Parent=BDIVROU_0297500.t1.1
Contig_6_len:874374	exonerate:est2genome	mRNA	656609	657216	.	-	.	ID=BDIVROU_0297500.t1.1;Parent=BDIVROU_0297500.t1
Contig_6_len:874374	exonerate:est2genome	gene	658000	658320	.	-	.	ID=BDIVROU_0297600.t1
Contig_6_len:874374	exonerate:est2genome	CDS	658000	658320	.	-	0	ID=BDIVROU_0297600.t1.1.1;Parent=BDIVROU_0297600.t1.1
Contig_6_len:874374	exonerate:est2genome	mRNA	658000	658320	.	-	.	ID=BDIVROU_0297600.t1.1;Parent=BDIVROU_0297600.t1
Contig_6_len:874374	exonerate:est2genome	gene	658881	660484	.	+	.	ID=BDIVROU_0297700.t1
Contig_6_len:874374	exonerate:est2genome	CDS	658881	660106	.	+	0	ID=BDIVROU_0297700.t1.1.1;Parent=BDIVROU_0297700.t1.1
Contig_6_len:874374	exonerate:est2genome	CDS	660310	660484	.	+	0	ID=BDIVROU_0297700.t1.1.2;Parent=BDIVROU_0297700.t1.1
Contig_6_len:874374	exonerate:est2genome	mRNA	658881	660484	.	+	.	ID=BDIVROU_0297700.t1.1;Parent=BDIVROU_0297700.t1
Contig_6_len:874374	exonerate:est2genome	gene	660738	662701	.	+	.	ID=BDIVROU_0297800.t1
Contig_6_len:874374	exonerate:est2genome	CDS	660738	660819	.	+	0	ID=BDIVROU_0297800.t1.1.1;Parent=BDIVROU_0297800.t1.1
Contig_6_len:874374	exonerate:est2genome	CDS	660941	661079	.	+	0	ID=BDIVROU_0297800.t1.1.2;Parent=BDIVROU_0297800.t1.1
Contig_6_len:874374	exonerate:est2genome	CDS	661379	661867	.	+	0	ID=BDIVROU_0297800.t1.1.3;Parent=BDIVROU_0297800.t1.1
Contig_6_len:874374	exonerate:est2genome	CDS	661921	662701	.	+	0	ID=BDIVROU_0297800.t1.1.4;Parent=BDIVROU_0297800.t1.1
Contig_6_len:874374	exonerate:est2genome	mRNA	660738	662701	.	+	.	ID=BDIVROU_0297800.t1.1;Parent=BDIVROU_0297800.t1
Contig_6_len:874374	exonerate:est2genome	gene	662968	664683	.	-	.	ID=BDIVROU_0298000.t1
Contig_6_len:874374	exonerate:est2genome	CDS	662968	663810	.	-	0	ID=BDIVROU_0298000.t1.1.1;Parent=BDIVROU_0298000.t1.1
Contig_6_len:874374	exonerate:est2genome	CDS	664019	664050	.	-	0	ID=BDIVROU_0298000.t1.1.2;Parent=BDIVROU_0298000.t1.1
Contig_6_len:874374	exonerate:est2genome	CDS	664164	664683	.	-	0	ID=BDIVROU_0298000.t1.1.3;Parent=BDIVROU_0298000.t1.1
Contig_6_len:874374	exonerate:est2genome	mRNA	662968	664683	.	-	.	ID=BDIVROU_0298000.t1.1;Parent=BDIVROU_0298000.t1
Contig_6_len:874374	exonerate:est2genome	gene	664854	666426	.	-	.	ID=BDIVROU_0298100.t1
Contig_6_len:874374	exonerate:est2genome	CDS	664854	666175	.	-	0	ID=BDIVROU_0298100.t1.1.1;Parent=BDIVROU_0298100.t1.1
Contig_6_len:874374	exonerate:est2genome	CDS	666261	666426	.	-	0	ID=BDIVROU_0298100.t1.1.2;Parent=BDIVROU_0298100.t1.1
Contig_6_len:874374	exonerate:est2genome	mRNA	664854	666426	.	-	.	ID=BDIVROU_0298100.t1.1;Parent=BDIVROU_0298100.t1
Contig_6_len:874374	exonerate:est2genome	gene	667222	668110	.	+	.	ID=BDIVROU_0298200.t1
Contig_6_len:874374	exonerate:est2genome	CDS	667222	667642	.	+	0	ID=BDIVROU_0298200.t1.1.1;Parent=BDIVROU_0298200.t1.1
Contig_6_len:874374	exonerate:est2genome	CDS	667704	668110	.	+	0	ID=BDIVROU_0298200.t1.1.2;Parent=BDIVROU_0298200.t1.1
Contig_6_len:874374	exonerate:est2genome	mRNA	667222	668110	.	+	.	ID=BDIVROU_0298200.t1.1;Parent=BDIVROU_0298200.t1
Contig_6_len:874374	exonerate:est2genome	gene	668167	671616	.	-	.	ID=BDIVROU_0298300.t1
Contig_6_len:874374	exonerate:est2genome	CDS	668167	671616	.	-	0	ID=BDIVROU_0298300.t1.1.1;Parent=BDIVROU_0298300.t1.1
Contig_6_len:874374	exonerate:est2genome	mRNA	668167	671616	.	-	.	ID=BDIVROU_0298300.t1.1;Parent=BDIVROU_0298300.t1
Contig_6_len:874374	exonerate:est2genome	gene	668615	671616	.	-	.	ID=BDIVROU_0298400.t2
Contig_6_len:874374	exonerate:est2genome	CDS	668615	668646	.	-	0	ID=BDIVROU_0298400.t2.1.1;Parent=BDIVROU_0298400.t2.1
Contig_6_len:874374	exonerate:est2genome	CDS	668748	671616	.	-	0	ID=BDIVROU_0298400.t2.1.2;Parent=BDIVROU_0298400.t2.1
Contig_6_len:874374	exonerate:est2genome	mRNA	668615	671616	.	-	.	ID=BDIVROU_0298400.t2.1;Parent=BDIVROU_0298400.t2
Contig_6_len:874374	exonerate:est2genome	gene	672287	672656	.	-	.	ID=BDIVROU_0298500.t1
Contig_6_len:874374	exonerate:est2genome	CDS	672287	672421	.	-	0	ID=BDIVROU_0298500.t1.1.1;Parent=BDIVROU_0298500.t1.1
Contig_6_len:874374	exonerate:est2genome	CDS	672513	672656	.	-	0	ID=BDIVROU_0298500.t1.1.2;Parent=BDIVROU_0298500.t1.1
Contig_6_len:874374	exonerate:est2genome	mRNA	672287	672656	.	-	.	ID=BDIVROU_0298500.t1.1;Parent=BDIVROU_0298500.t1
Contig_6_len:874374	exonerate:est2genome	gene	672968	674669	.	+	.	ID=BDIVROU_0298600.t1
Contig_6_len:874374	exonerate:est2genome	CDS	672968	673097	.	+	0	ID=BDIVROU_0298600.t1.1.1;Parent=BDIVROU_0298600.t1.1
Contig_6_len:874374	exonerate:est2genome	CDS	673195	674669	.	+	0	ID=BDIVROU_0298600.t1.1.2;Parent=BDIVROU_0298600.t1.1
Contig_6_len:874374	exonerate:est2genome	mRNA	672968	674669	.	+	.	ID=BDIVROU_0298600.t1.1;Parent=BDIVROU_0298600.t1
Contig_6_len:874374	exonerate:est2genome	gene	677061	678089	.	+	.	ID=BDIVROU_0298700.t1
Contig_6_len:874374	exonerate:est2genome	CDS	677061	678089	.	+	0	ID=BDIVROU_0298700.t1.1.1;Parent=BDIVROU_0298700.t1.1
Contig_6_len:874374	exonerate:est2genome	mRNA	677061	678089	.	+	.	ID=BDIVROU_0298700.t1.1;Parent=BDIVROU_0298700.t1
Contig_6_len:874374	exonerate:est2genome	gene	678595	679687	.	-	.	ID=BDIVROU_0298800.t1
Contig_6_len:874374	exonerate:est2genome	CDS	678595	679228	.	-	0	ID=BDIVROU_0298800.t1.1.1;Parent=BDIVROU_0298800.t1.1
Contig_6_len:874374	exonerate:est2genome	CDS	679338	679687	.	-	0	ID=BDIVROU_0298800.t1.1.2;Parent=BDIVROU_0298800.t1.1
Contig_6_len:874374	exonerate:est2genome	mRNA	678595	679687	.	-	.	ID=BDIVROU_0298800.t1.1;Parent=BDIVROU_0298800.t1
Contig_6_len:874374	exonerate:est2genome	gene	679937	681046	.	+	.	ID=BDIVROU_0298900.t1
Contig_6_len:874374	exonerate:est2genome	CDS	679937	681046	.	+	0	ID=BDIVROU_0298900.t1.1.1;Parent=BDIVROU_0298900.t1.1
Contig_6_len:874374	exonerate:est2genome	mRNA	679937	681046	.	+	.	ID=BDIVROU_0298900.t1.1;Parent=BDIVROU_0298900.t1
Contig_6_len:874374	exonerate:est2genome	gene	681405	683156	.	+	.	ID=BDIVROU_0299000.t1
Contig_6_len:874374	exonerate:est2genome	CDS	681405	683156	.	+	0	ID=BDIVROU_0299000.t1.1.1;Parent=BDIVROU_0299000.t1.1
Contig_6_len:874374	exonerate:est2genome	mRNA	681405	683156	.	+	.	ID=BDIVROU_0299000.t1.1;Parent=BDIVROU_0299000.t1
Contig_6_len:874374	exonerate:est2genome	gene	683310	685265	.	-	.	ID=BDIVROU_0299200.t1
Contig_6_len:874374	exonerate:est2genome	CDS	683310	685265	.	-	0	ID=BDIVROU_0299200.t1.1.1;Parent=BDIVROU_0299200.t1.1
Contig_6_len:874374	exonerate:est2genome	mRNA	683310	685265	.	-	.	ID=BDIVROU_0299200.t1.1;Parent=BDIVROU_0299200.t1
Contig_6_len:874374	exonerate:est2genome	gene	687154	687858	.	+	.	ID=BDIVROU_0299300.t1
Contig_6_len:874374	exonerate:est2genome	CDS	687154	687858	.	+	0	ID=BDIVROU_0299300.t1.1.1;Parent=BDIVROU_0299300.t1.1
Contig_6_len:874374	exonerate:est2genome	mRNA	687154	687858	.	+	.	ID=BDIVROU_0299300.t1.1;Parent=BDIVROU_0299300.t1
Contig_6_len:874374	exonerate:est2genome	gene	687871	689250	.	-	.	ID=BDIVROU_0299400.t1
Contig_6_len:874374	exonerate:est2genome	CDS	687871	688875	.	-	0	ID=BDIVROU_0299400.t1.1.1;Parent=BDIVROU_0299400.t1.1
Contig_6_len:874374	exonerate:est2genome	CDS	689017	689250	.	-	0	ID=BDIVROU_0299400.t1.1.2;Parent=BDIVROU_0299400.t1.1
Contig_6_len:874374	exonerate:est2genome	mRNA	687871	689250	.	-	.	ID=BDIVROU_0299400.t1.1;Parent=BDIVROU_0299400.t1
Contig_6_len:874374	exonerate:est2genome	gene	689454	691844	.	+	.	ID=BDIVROU_0299500.t1
Contig_6_len:874374	exonerate:est2genome	CDS	689454	689847	.	+	0	ID=BDIVROU_0299500.t1.1.1;Parent=BDIVROU_0299500.t1.1
Contig_6_len:874374	exonerate:est2genome	CDS	690042	690144	.	+	0	ID=BDIVROU_0299500.t1.1.2;Parent=BDIVROU_0299500.t1.1
Contig_6_len:874374	exonerate:est2genome	CDS	690332	691844	.	+	0	ID=BDIVROU_0299500.t1.1.3;Parent=BDIVROU_0299500.t1.1
Contig_6_len:874374	exonerate:est2genome	mRNA	689454	691844	.	+	.	ID=BDIVROU_0299500.t1.1;Parent=BDIVROU_0299500.t1
Contig_6_len:874374	exonerate:est2genome	gene	692077	692589	.	+	.	ID=BDIVROU_0299600.t1
Contig_6_len:874374	exonerate:est2genome	CDS	692077	692589	.	+	0	ID=BDIVROU_0299600.t1.1.1;Parent=BDIVROU_0299600.t1.1
Contig_6_len:874374	exonerate:est2genome	mRNA	692077	692589	.	+	.	ID=BDIVROU_0299600.t1.1;Parent=BDIVROU_0299600.t1
Contig_6_len:874374	exonerate:est2genome	gene	692664	696512	.	+	.	ID=BDIVROU_0299700.t1
Contig_6_len:874374	exonerate:est2genome	CDS	692664	696512	.	+	0	ID=BDIVROU_0299700.t1.1.1;Parent=BDIVROU_0299700.t1.1
Contig_6_len:874374	exonerate:est2genome	mRNA	692664	696512	.	+	.	ID=BDIVROU_0299700.t1.1;Parent=BDIVROU_0299700.t1
Contig_6_len:874374	exonerate:est2genome	gene	695829	696512	.	+	.	ID=BDIVROU_0299900.t3
Contig_6_len:874374	exonerate:est2genome	CDS	695829	696512	.	+	0	ID=BDIVROU_0299900.t3.1.1;Parent=BDIVROU_0299900.t3.1
Contig_6_len:874374	exonerate:est2genome	mRNA	695829	696512	.	+	.	ID=BDIVROU_0299900.t3.1;Parent=BDIVROU_0299900.t3
Contig_6_len:874374	exonerate:est2genome	gene	696090	696512	.	+	.	ID=BDIVROU_0299800.t2
Contig_6_len:874374	exonerate:est2genome	CDS	696090	696512	.	+	0	ID=BDIVROU_0299800.t2.1.1;Parent=BDIVROU_0299800.t2.1
Contig_6_len:874374	exonerate:est2genome	mRNA	696090	696512	.	+	.	ID=BDIVROU_0299800.t2.1;Parent=BDIVROU_0299800.t2
Contig_6_len:874374	exonerate:est2genome	gene	696893	698095	.	+	.	ID=BDIVROU_0300000.t1
Contig_6_len:874374	exonerate:est2genome	CDS	696893	698095	.	+	0	ID=BDIVROU_0300000.t1.1.1;Parent=BDIVROU_0300000.t1.1
Contig_6_len:874374	exonerate:est2genome	mRNA	696893	698095	.	+	.	ID=BDIVROU_0300000.t1.1;Parent=BDIVROU_0300000.t1
Contig_6_len:874374	exonerate:est2genome	gene	698334	699203	.	-	.	ID=BDIVROU_0300100.t1
Contig_6_len:874374	exonerate:est2genome	CDS	698334	698945	.	-	0	ID=BDIVROU_0300100.t1.1.1;Parent=BDIVROU_0300100.t1.1
Contig_6_len:874374	exonerate:est2genome	CDS	699054	699203	.	-	0	ID=BDIVROU_0300100.t1.1.2;Parent=BDIVROU_0300100.t1.1
Contig_6_len:874374	exonerate:est2genome	mRNA	698334	699203	.	-	.	ID=BDIVROU_0300100.t1.1;Parent=BDIVROU_0300100.t1
Contig_6_len:874374	exonerate:est2genome	gene	700106	700453	.	+	.	ID=BDIVROU_0300200.t1
Contig_6_len:874374	exonerate:est2genome	CDS	700106	700453	.	+	0	ID=BDIVROU_0300200.t1.1.1;Parent=BDIVROU_0300200.t1.1
Contig_6_len:874374	exonerate:est2genome	mRNA	700106	700453	.	+	.	ID=BDIVROU_0300200.t1.1;Parent=BDIVROU_0300200.t1
Contig_6_len:874374	exonerate:est2genome	gene	700708	703587	.	-	.	ID=BDIVROU_0300300.t1
Contig_6_len:874374	exonerate:est2genome	CDS	700708	703587	.	-	0	ID=BDIVROU_0300300.t1.1.1;Parent=BDIVROU_0300300.t1.1
Contig_6_len:874374	exonerate:est2genome	mRNA	700708	703587	.	-	.	ID=BDIVROU_0300300.t1.1;Parent=BDIVROU_0300300.t1
Contig_6_len:874374	exonerate:est2genome	gene	703881	704403	.	+	.	ID=BDIVROU_0300600.t1
Contig_6_len:874374	exonerate:est2genome	CDS	703881	703932	.	+	0	ID=BDIVROU_0300600.t1.1.1;Parent=BDIVROU_0300600.t1.1
Contig_6_len:874374	exonerate:est2genome	CDS	704003	704403	.	+	0	ID=BDIVROU_0300600.t1.1.2;Parent=BDIVROU_0300600.t1.1
Contig_6_len:874374	exonerate:est2genome	mRNA	703881	704403	.	+	.	ID=BDIVROU_0300600.t1.1;Parent=BDIVROU_0300600.t1
Contig_6_len:874374	exonerate:est2genome	gene	704608	706760	.	-	.	ID=BDIVROU_0300700.t1
Contig_6_len:874374	exonerate:est2genome	CDS	704608	706323	.	-	0	ID=BDIVROU_0300700.t1.1.1;Parent=BDIVROU_0300700.t1.1
Contig_6_len:874374	exonerate:est2genome	CDS	706701	706760	.	-	0	ID=BDIVROU_0300700.t1.1.2;Parent=BDIVROU_0300700.t1.1
Contig_6_len:874374	exonerate:est2genome	mRNA	704608	706760	.	-	.	ID=BDIVROU_0300700.t1.1;Parent=BDIVROU_0300700.t1
Contig_6_len:874374	exonerate:est2genome	gene	707912	708501	.	+	.	ID=BDIVROU_0300800.t1
Contig_6_len:874374	exonerate:est2genome	CDS	707912	708016	.	+	0	ID=BDIVROU_0300800.t1.1.1;Parent=BDIVROU_0300800.t1.1
Contig_6_len:874374	exonerate:est2genome	CDS	708097	708319	.	+	0	ID=BDIVROU_0300800.t1.1.2;Parent=BDIVROU_0300800.t1.1
Contig_6_len:874374	exonerate:est2genome	CDS	708437	708501	.	+	0	ID=BDIVROU_0300800.t1.1.3;Parent=BDIVROU_0300800.t1.1
Contig_6_len:874374	exonerate:est2genome	mRNA	707912	708501	.	+	.	ID=BDIVROU_0300800.t1.1;Parent=BDIVROU_0300800.t1
Contig_6_len:874374	exonerate:est2genome	gene	711296	715840	.	+	.	ID=BDIVROU_0300900.t1
Contig_6_len:874374	exonerate:est2genome	CDS	711296	715840	.	+	0	ID=BDIVROU_0300900.t1.1.1;Parent=BDIVROU_0300900.t1.1
Contig_6_len:874374	exonerate:est2genome	mRNA	711296	715840	.	+	.	ID=BDIVROU_0300900.t1.1;Parent=BDIVROU_0300900.t1
Contig_6_len:874374	exonerate:est2genome	gene	714191	715840	.	+	.	ID=BDIVROU_0301000.t2
Contig_6_len:874374	exonerate:est2genome	CDS	714191	715840	.	+	0	ID=BDIVROU_0301000.t2.1.1;Parent=BDIVROU_0301000.t2.1
Contig_6_len:874374	exonerate:est2genome	mRNA	714191	715840	.	+	.	ID=BDIVROU_0301000.t2.1;Parent=BDIVROU_0301000.t2
Contig_6_len:874374	exonerate:est2genome	gene	716378	717070	.	+	.	ID=BDIVROU_0301100.t1
Contig_6_len:874374	exonerate:est2genome	CDS	716378	717070	.	+	0	ID=BDIVROU_0301100.t1.1.1;Parent=BDIVROU_0301100.t1.1
Contig_6_len:874374	exonerate:est2genome	mRNA	716378	717070	.	+	.	ID=BDIVROU_0301100.t1.1;Parent=BDIVROU_0301100.t1
Contig_6_len:874374	exonerate:est2genome	gene	717487	719109	.	+	.	ID=BDIVROU_0301200.t1
Contig_6_len:874374	exonerate:est2genome	CDS	717487	719109	.	+	0	ID=BDIVROU_0301200.t1.1.1;Parent=BDIVROU_0301200.t1.1
Contig_6_len:874374	exonerate:est2genome	mRNA	717487	719109	.	+	.	ID=BDIVROU_0301200.t1.1;Parent=BDIVROU_0301200.t1
Contig_6_len:874374	exonerate:est2genome	gene	719885	721380	.	-	.	ID=BDIVROU_0301300.t1
Contig_6_len:874374	exonerate:est2genome	CDS	719885	721259	.	-	0	ID=BDIVROU_0301300.t1.1.1;Parent=BDIVROU_0301300.t1.1
Contig_6_len:874374	exonerate:est2genome	CDS	721352	721380	.	-	0	ID=BDIVROU_0301300.t1.1.2;Parent=BDIVROU_0301300.t1.1
Contig_6_len:874374	exonerate:est2genome	mRNA	719885	721380	.	-	.	ID=BDIVROU_0301300.t1.1;Parent=BDIVROU_0301300.t1
Contig_6_len:874374	exonerate:est2genome	gene	721545	722074	.	+	.	ID=BDIVROU_0301400.t1
Contig_6_len:874374	exonerate:est2genome	CDS	721545	721791	.	+	0	ID=BDIVROU_0301400.t1.1.1;Parent=BDIVROU_0301400.t1.1
Contig_6_len:874374	exonerate:est2genome	CDS	721875	722074	.	+	0	ID=BDIVROU_0301400.t1.1.2;Parent=BDIVROU_0301400.t1.1
Contig_6_len:874374	exonerate:est2genome	mRNA	721545	722074	.	+	.	ID=BDIVROU_0301400.t1.1;Parent=BDIVROU_0301400.t1
Contig_6_len:874374	exonerate:est2genome	gene	722368	722880	.	-	.	ID=BDIVROU_0301500.t1
Contig_6_len:874374	exonerate:est2genome	CDS	722368	722880	.	-	0	ID=BDIVROU_0301500.t1.1.1;Parent=BDIVROU_0301500.t1.1
Contig_6_len:874374	exonerate:est2genome	mRNA	722368	722880	.	-	.	ID=BDIVROU_0301500.t1.1;Parent=BDIVROU_0301500.t1
Contig_6_len:874374	exonerate:est2genome	gene	723877	724275	.	-	.	ID=BDIVROU_0301600.t1
Contig_6_len:874374	exonerate:est2genome	CDS	723877	724275	.	-	0	ID=BDIVROU_0301600.t1.1.1;Parent=BDIVROU_0301600.t1.1
Contig_6_len:874374	exonerate:est2genome	mRNA	723877	724275	.	-	.	ID=BDIVROU_0301600.t1.1;Parent=BDIVROU_0301600.t1
Contig_6_len:874374	exonerate:est2genome	gene	724333	726239	.	-	.	ID=BDIVROU_0301900.t1
Contig_6_len:874374	exonerate:est2genome	CDS	724333	725699	.	-	0	ID=BDIVROU_0301900.t1.1.1;Parent=BDIVROU_0301900.t1.1
Contig_6_len:874374	exonerate:est2genome	CDS	726155	726239	.	-	0	ID=BDIVROU_0301900.t1.1.2;Parent=BDIVROU_0301900.t1.1
Contig_6_len:874374	exonerate:est2genome	mRNA	724333	726239	.	-	.	ID=BDIVROU_0301900.t1.1;Parent=BDIVROU_0301900.t1
Contig_6_len:874374	exonerate:est2genome	gene	727454	729766	.	+	.	ID=BDIVROU_0302000.t1
Contig_6_len:874374	exonerate:est2genome	CDS	727454	729766	.	+	0	ID=BDIVROU_0302000.t1.1.1;Parent=BDIVROU_0302000.t1.1
Contig_6_len:874374	exonerate:est2genome	mRNA	727454	729766	.	+	.	ID=BDIVROU_0302000.t1.1;Parent=BDIVROU_0302000.t1
Contig_6_len:874374	exonerate:est2genome	gene	730013	731515	.	+	.	ID=BDIVROU_0302100.t1
Contig_6_len:874374	exonerate:est2genome	CDS	730013	730147	.	+	0	ID=BDIVROU_0302100.t1.1.1;Parent=BDIVROU_0302100.t1.1
Contig_6_len:874374	exonerate:est2genome	CDS	730442	731515	.	+	0	ID=BDIVROU_0302100.t1.1.2;Parent=BDIVROU_0302100.t1.1
Contig_6_len:874374	exonerate:est2genome	mRNA	730013	731515	.	+	.	ID=BDIVROU_0302100.t1.1;Parent=BDIVROU_0302100.t1
Contig_6_len:874374	exonerate:est2genome	gene	731687	733219	.	-	.	ID=BDIVROU_0302200.t1
Contig_6_len:874374	exonerate:est2genome	CDS	731687	733219	.	-	0	ID=BDIVROU_0302200.t1.1.1;Parent=BDIVROU_0302200.t1.1
Contig_6_len:874374	exonerate:est2genome	mRNA	731687	733219	.	-	.	ID=BDIVROU_0302200.t1.1;Parent=BDIVROU_0302200.t1
Contig_6_len:874374	exonerate:est2genome	gene	733571	734050	.	-	.	ID=BDIVROU_0302300.t1
Contig_6_len:874374	exonerate:est2genome	CDS	733571	734050	.	-	0	ID=BDIVROU_0302300.t1.1.1;Parent=BDIVROU_0302300.t1.1
Contig_6_len:874374	exonerate:est2genome	mRNA	733571	734050	.	-	.	ID=BDIVROU_0302300.t1.1;Parent=BDIVROU_0302300.t1
Contig_6_len:874374	exonerate:est2genome	gene	734336	734848	.	-	.	ID=BDIVROU_0302400.t1
Contig_6_len:874374	exonerate:est2genome	CDS	734336	734848	.	-	0	ID=BDIVROU_0302400.t1.1.1;Parent=BDIVROU_0302400.t1.1
Contig_6_len:874374	exonerate:est2genome	mRNA	734336	734848	.	-	.	ID=BDIVROU_0302400.t1.1;Parent=BDIVROU_0302400.t1
Contig_6_len:874374	exonerate:est2genome	gene	735382	739359	.	-	.	ID=BDIVROU_0302500.t1
Contig_6_len:874374	exonerate:est2genome	CDS	735382	739359	.	-	0	ID=BDIVROU_0302500.t1.1.1;Parent=BDIVROU_0302500.t1.1
Contig_6_len:874374	exonerate:est2genome	mRNA	735382	739359	.	-	.	ID=BDIVROU_0302500.t1.1;Parent=BDIVROU_0302500.t1
Contig_6_len:874374	exonerate:est2genome	gene	740180	741379	.	-	.	ID=BDIVROU_0302600.t1
Contig_6_len:874374	exonerate:est2genome	CDS	740180	741379	.	-	0	ID=BDIVROU_0302600.t1.1.1;Parent=BDIVROU_0302600.t1.1
Contig_6_len:874374	exonerate:est2genome	mRNA	740180	741379	.	-	.	ID=BDIVROU_0302600.t1.1;Parent=BDIVROU_0302600.t1
Contig_6_len:874374	exonerate:est2genome	gene	741479	743590	.	-	.	ID=BDIVROU_0302700.t1
Contig_6_len:874374	exonerate:est2genome	CDS	741479	743590	.	-	0	ID=BDIVROU_0302700.t1.1.1;Parent=BDIVROU_0302700.t1.1
Contig_6_len:874374	exonerate:est2genome	mRNA	741479	743590	.	-	.	ID=BDIVROU_0302700.t1.1;Parent=BDIVROU_0302700.t1
Contig_6_len:874374	exonerate:est2genome	gene	744583	745100	.	+	.	ID=BDIVROU_0302800.t1
Contig_6_len:874374	exonerate:est2genome	CDS	744583	744744	.	+	0	ID=BDIVROU_0302800.t1.1.1;Parent=BDIVROU_0302800.t1.1
Contig_6_len:874374	exonerate:est2genome	CDS	744879	745100	.	+	0	ID=BDIVROU_0302800.t1.1.2;Parent=BDIVROU_0302800.t1.1
Contig_6_len:874374	exonerate:est2genome	mRNA	744583	745100	.	+	.	ID=BDIVROU_0302800.t1.1;Parent=BDIVROU_0302800.t1
Contig_6_len:874374	exonerate:est2genome	gene	745308	745921	.	+	.	ID=BDIVROU_0303100.t1
Contig_6_len:874374	exonerate:est2genome	CDS	745308	745345	.	+	0	ID=BDIVROU_0303100.t1.1.1;Parent=BDIVROU_0303100.t1.1
Contig_6_len:874374	exonerate:est2genome	CDS	745507	745921	.	+	0	ID=BDIVROU_0303100.t1.1.2;Parent=BDIVROU_0303100.t1.1
Contig_6_len:874374	exonerate:est2genome	mRNA	745308	745921	.	+	.	ID=BDIVROU_0303100.t1.1;Parent=BDIVROU_0303100.t1
Contig_6_len:874374	exonerate:est2genome	gene	745982	747162	.	+	.	ID=BDIVROU_0303200.t1
Contig_6_len:874374	exonerate:est2genome	CDS	745982	746628	.	+	0	ID=BDIVROU_0303200.t1.1.1;Parent=BDIVROU_0303200.t1.1
Contig_6_len:874374	exonerate:est2genome	CDS	746967	747162	.	+	0	ID=BDIVROU_0303200.t1.1.2;Parent=BDIVROU_0303200.t1.1
Contig_6_len:874374	exonerate:est2genome	mRNA	745982	747162	.	+	.	ID=BDIVROU_0303200.t1.1;Parent=BDIVROU_0303200.t1
Contig_6_len:874374	exonerate:est2genome	gene	747246	747806	.	-	.	ID=BDIVROU_0303300.t1
Contig_6_len:874374	exonerate:est2genome	CDS	747246	747806	.	-	0	ID=BDIVROU_0303300.t1.1.1;Parent=BDIVROU_0303300.t1.1
Contig_6_len:874374	exonerate:est2genome	mRNA	747246	747806	.	-	.	ID=BDIVROU_0303300.t1.1;Parent=BDIVROU_0303300.t1
Contig_6_len:874374	exonerate:est2genome	gene	747870	752249	.	-	.	ID=BDIVROU_0303400.t1
Contig_6_len:874374	exonerate:est2genome	CDS	747870	752249	.	-	0	ID=BDIVROU_0303400.t1.2.1;Parent=BDIVROU_0303400.t1.2
Contig_6_len:874374	exonerate:est2genome	mRNA	747870	752249	.	-	.	ID=BDIVROU_0303400.t1.2;Parent=BDIVROU_0303400.t1
Contig_6_len:874374	exonerate:est2genome	gene	753901	754521	.	+	.	ID=BDIVROU_0303500.t1
Contig_6_len:874374	exonerate:est2genome	CDS	753901	754521	.	+	0	ID=BDIVROU_0303500.t1.1.1;Parent=BDIVROU_0303500.t1.1
Contig_6_len:874374	exonerate:est2genome	mRNA	753901	754521	.	+	.	ID=BDIVROU_0303500.t1.1;Parent=BDIVROU_0303500.t1
Contig_6_len:874374	exonerate:est2genome	gene	754603	755084	.	+	.	ID=BDIVROU_0456500.t1
Contig_6_len:874374	exonerate:est2genome	CDS	754603	754686	.	+	0	ID=BDIVROU_0456500.t1.1.1;Parent=BDIVROU_0456500.t1.1
Contig_6_len:874374	exonerate:est2genome	CDS	754721	754922	.	+	0	ID=BDIVROU_0456500.t1.1.2;Parent=BDIVROU_0456500.t1.1
Contig_6_len:874374	exonerate:est2genome	CDS	754972	755084	.	+	0	ID=BDIVROU_0456500.t1.1.3;Parent=BDIVROU_0456500.t1.1
Contig_6_len:874374	exonerate:est2genome	mRNA	754603	755084	.	+	.	ID=BDIVROU_0456500.t1.1;Parent=BDIVROU_0456500.t1
Contig_6_len:874374	exonerate:est2genome	gene	755944	758031	.	+	.	ID=BDIVROU_0303600.t1
Contig_6_len:874374	exonerate:est2genome	CDS	755944	758031	.	+	0	ID=BDIVROU_0303600.t1.1.1;Parent=BDIVROU_0303600.t1.1
Contig_6_len:874374	exonerate:est2genome	mRNA	755944	758031	.	+	.	ID=BDIVROU_0303600.t1.1;Parent=BDIVROU_0303600.t1
Contig_6_len:874374	exonerate:est2genome	gene	758054	759017	.	-	.	ID=BDIVROU_0303700.t1
Contig_6_len:874374	exonerate:est2genome	CDS	758054	758223	.	-	0	ID=BDIVROU_0303700.t1.1.1;Parent=BDIVROU_0303700.t1.1
Contig_6_len:874374	exonerate:est2genome	CDS	758402	759017	.	-	0	ID=BDIVROU_0303700.t1.1.2;Parent=BDIVROU_0303700.t1.1
Contig_6_len:874374	exonerate:est2genome	mRNA	758054	759017	.	-	.	ID=BDIVROU_0303700.t1.1;Parent=BDIVROU_0303700.t1
Contig_6_len:874374	exonerate:est2genome	gene	759294	759722	.	-	.	ID=BDIVROU_0303800.t1
Contig_6_len:874374	exonerate:est2genome	CDS	759294	759722	.	-	0	ID=BDIVROU_0303800.t1.1.1;Parent=BDIVROU_0303800.t1.1
Contig_6_len:874374	exonerate:est2genome	mRNA	759294	759722	.	-	.	ID=BDIVROU_0303800.t1.1;Parent=BDIVROU_0303800.t1
Contig_6_len:874374	exonerate:est2genome	gene	761159	762092	.	-	.	ID=BDIVROU_0303900.t1
Contig_6_len:874374	exonerate:est2genome	CDS	761159	761266	.	-	0	ID=BDIVROU_0303900.t1.1.1;Parent=BDIVROU_0303900.t1.1
Contig_6_len:874374	exonerate:est2genome	CDS	761343	761562	.	-	0	ID=BDIVROU_0303900.t1.1.2;Parent=BDIVROU_0303900.t1.1
Contig_6_len:874374	exonerate:est2genome	CDS	761806	762092	.	-	0	ID=BDIVROU_0303900.t1.1.3;Parent=BDIVROU_0303900.t1.1
Contig_6_len:874374	exonerate:est2genome	mRNA	761159	762092	.	-	.	ID=BDIVROU_0303900.t1.1;Parent=BDIVROU_0303900.t1
Contig_6_len:874374	exonerate:est2genome	gene	762311	762834	.	+	.	ID=BDIVROU_0015600.t1
Contig_6_len:874374	exonerate:est2genome	CDS	762311	762438	.	+	0	ID=BDIVROU_0015600.t1.1.1;Parent=BDIVROU_0015600.t1.1
Contig_6_len:874374	exonerate:est2genome	CDS	762477	762498	.	+	0	ID=BDIVROU_0015600.t1.1.2;Parent=BDIVROU_0015600.t1.1
Contig_6_len:874374	exonerate:est2genome	CDS	762536	762657	.	+	0	ID=BDIVROU_0015600.t1.1.3;Parent=BDIVROU_0015600.t1.1
Contig_6_len:874374	exonerate:est2genome	CDS	762702	762834	.	+	0	ID=BDIVROU_0015600.t1.1.4;Parent=BDIVROU_0015600.t1.1
Contig_6_len:874374	exonerate:est2genome	mRNA	762311	762834	.	+	.	ID=BDIVROU_0015600.t1.1;Parent=BDIVROU_0015600.t1
Contig_6_len:874374	exonerate:est2genome	gene	763045	765903	.	-	.	ID=BDIVROU_0304000.t1
Contig_6_len:874374	exonerate:est2genome	CDS	763045	765903	.	-	0	ID=BDIVROU_0304000.t1.1.1;Parent=BDIVROU_0304000.t1.1
Contig_6_len:874374	exonerate:est2genome	mRNA	763045	765903	.	-	.	ID=BDIVROU_0304000.t1.1;Parent=BDIVROU_0304000.t1
Contig_6_len:874374	exonerate:est2genome	gene	766784	771231	.	-	.	ID=BDIVROU_0304300.t1
Contig_6_len:874374	exonerate:est2genome	CDS	766784	770525	.	-	0	ID=BDIVROU_0304300.t1.1.1;Parent=BDIVROU_0304300.t1.1
Contig_6_len:874374	exonerate:est2genome	CDS	770900	771231	.	-	0	ID=BDIVROU_0304300.t1.1.2;Parent=BDIVROU_0304300.t1.1
Contig_6_len:874374	exonerate:est2genome	mRNA	766784	771231	.	-	.	ID=BDIVROU_0304300.t1.1;Parent=BDIVROU_0304300.t1
Contig_6_len:874374	exonerate:est2genome	gene	771443	773448	.	+	.	ID=BDIVROU_0304400.t1
Contig_6_len:874374	exonerate:est2genome	CDS	771443	773036	.	+	0	ID=BDIVROU_0304400.t1.1.1;Parent=BDIVROU_0304400.t1.1
Contig_6_len:874374	exonerate:est2genome	CDS	773132	773448	.	+	0	ID=BDIVROU_0304400.t1.1.2;Parent=BDIVROU_0304400.t1.1
Contig_6_len:874374	exonerate:est2genome	mRNA	771443	773448	.	+	.	ID=BDIVROU_0304400.t1.1;Parent=BDIVROU_0304400.t1
Contig_6_len:874374	exonerate:est2genome	gene	773676	776156	.	-	.	ID=BDIVROU_0304500.t1
Contig_6_len:874374	exonerate:est2genome	CDS	773676	776156	.	-	0	ID=BDIVROU_0304500.t1.1.1;Parent=BDIVROU_0304500.t1.1
Contig_6_len:874374	exonerate:est2genome	mRNA	773676	776156	.	-	.	ID=BDIVROU_0304500.t1.1;Parent=BDIVROU_0304500.t1
Contig_6_len:874374	exonerate:est2genome	gene	777494	777793	.	+	.	ID=BDIVROU_0304600.t1
Contig_6_len:874374	exonerate:est2genome	CDS	777494	777793	.	+	0	ID=BDIVROU_0304600.t1.1.1;Parent=BDIVROU_0304600.t1.1
Contig_6_len:874374	exonerate:est2genome	mRNA	777494	777793	.	+	.	ID=BDIVROU_0304600.t1.1;Parent=BDIVROU_0304600.t1
Contig_6_len:874374	exonerate:est2genome	gene	777840	778310	.	+	.	ID=BDIVROU_0304700.t1
Contig_6_len:874374	exonerate:est2genome	CDS	777840	777971	.	+	0	ID=BDIVROU_0304700.t1.1.1;Parent=BDIVROU_0304700.t1.1
Contig_6_len:874374	exonerate:est2genome	CDS	778152	778310	.	+	0	ID=BDIVROU_0304700.t1.1.2;Parent=BDIVROU_0304700.t1.1
Contig_6_len:874374	exonerate:est2genome	mRNA	777840	778310	.	+	.	ID=BDIVROU_0304700.t1.1;Parent=BDIVROU_0304700.t1
Contig_6_len:874374	exonerate:est2genome	gene	778870	779751	.	+	.	ID=BDIVROU_0304800.t1
Contig_6_len:874374	exonerate:est2genome	CDS	778870	779751	.	+	0	ID=BDIVROU_0304800.t1.1.1;Parent=BDIVROU_0304800.t1.1
Contig_6_len:874374	exonerate:est2genome	mRNA	778870	779751	.	+	.	ID=BDIVROU_0304800.t1.1;Parent=BDIVROU_0304800.t1
Contig_6_len:874374	exonerate:est2genome	gene	779962	781384	.	-	.	ID=BDIVROU_0015700.t1
Contig_6_len:874374	exonerate:est2genome	CDS	779962	780212	.	-	0	ID=BDIVROU_0015700.t1.1.1;Parent=BDIVROU_0015700.t1.1
Contig_6_len:874374	exonerate:est2genome	CDS	780249	780417	.	-	0	ID=BDIVROU_0015700.t1.1.2;Parent=BDIVROU_0015700.t1.1
Contig_6_len:874374	exonerate:est2genome	CDS	780453	780653	.	-	0	ID=BDIVROU_0015700.t1.1.3;Parent=BDIVROU_0015700.t1.1
Contig_6_len:874374	exonerate:est2genome	CDS	780795	780974	.	-	0	ID=BDIVROU_0015700.t1.1.4;Parent=BDIVROU_0015700.t1.1
Contig_6_len:874374	exonerate:est2genome	CDS	781011	781180	.	-	0	ID=BDIVROU_0015700.t1.1.5;Parent=BDIVROU_0015700.t1.1
Contig_6_len:874374	exonerate:est2genome	CDS	781219	781384	.	-	0	ID=BDIVROU_0015700.t1.1.6;Parent=BDIVROU_0015700.t1.1
Contig_6_len:874374	exonerate:est2genome	mRNA	779962	781384	.	-	.	ID=BDIVROU_0015700.t1.1;Parent=BDIVROU_0015700.t1
Contig_6_len:874374	exonerate:est2genome	gene	782928	783413	.	+	.	ID=BDIVROU_0304900.t1
Contig_6_len:874374	exonerate:est2genome	CDS	782928	783413	.	+	0	ID=BDIVROU_0304900.t1.1.1;Parent=BDIVROU_0304900.t1.1
Contig_6_len:874374	exonerate:est2genome	mRNA	782928	783413	.	+	.	ID=BDIVROU_0304900.t1.1;Parent=BDIVROU_0304900.t1
Contig_6_len:874374	exonerate:est2genome	gene	783807	784556	.	+	.	ID=BDIVROU_0305000.t1
Contig_6_len:874374	exonerate:est2genome	CDS	783807	783995	.	+	0	ID=BDIVROU_0305000.t1.1.1;Parent=BDIVROU_0305000.t1.1
Contig_6_len:874374	exonerate:est2genome	CDS	784248	784556	.	+	0	ID=BDIVROU_0305000.t1.1.2;Parent=BDIVROU_0305000.t1.1
Contig_6_len:874374	exonerate:est2genome	mRNA	783807	784556	.	+	.	ID=BDIVROU_0305000.t1.1;Parent=BDIVROU_0305000.t1
Contig_6_len:874374	exonerate:est2genome	gene	784973	785554	.	-	.	ID=BDIVROU_0305100.t1
Contig_6_len:874374	exonerate:est2genome	CDS	784973	785554	.	-	0	ID=BDIVROU_0305100.t1.1.1;Parent=BDIVROU_0305100.t1.1
Contig_6_len:874374	exonerate:est2genome	mRNA	784973	785554	.	-	.	ID=BDIVROU_0305100.t1.1;Parent=BDIVROU_0305100.t1
Contig_6_len:874374	exonerate:est2genome	gene	785676	786551	.	+	.	ID=BDIVROU_0305200.t1
Contig_6_len:874374	exonerate:est2genome	CDS	785676	786551	.	+	0	ID=BDIVROU_0305200.t1.1.1;Parent=BDIVROU_0305200.t1.1
Contig_6_len:874374	exonerate:est2genome	mRNA	785676	786551	.	+	.	ID=BDIVROU_0305200.t1.1;Parent=BDIVROU_0305200.t1
Contig_6_len:874374	exonerate:est2genome	gene	786600	787197	.	-	.	ID=BDIVROU_0305400.t1
Contig_6_len:874374	exonerate:est2genome	CDS	786600	786878	.	-	0	ID=BDIVROU_0305400.t1.1.1;Parent=BDIVROU_0305400.t1.1
Contig_6_len:874374	exonerate:est2genome	CDS	787117	787197	.	-	0	ID=BDIVROU_0305400.t1.1.2;Parent=BDIVROU_0305400.t1.1
Contig_6_len:874374	exonerate:est2genome	mRNA	786600	787197	.	-	.	ID=BDIVROU_0305400.t1.1;Parent=BDIVROU_0305400.t1
Contig_6_len:874374	exonerate:est2genome	gene	787247	788972	.	-	.	ID=BDIVROU_0305500.t1
Contig_6_len:874374	exonerate:est2genome	CDS	787247	787486	.	-	0	ID=BDIVROU_0305500.t1.1.1;Parent=BDIVROU_0305500.t1.1
Contig_6_len:874374	exonerate:est2genome	CDS	787546	788425	.	-	0	ID=BDIVROU_0305500.t1.1.2;Parent=BDIVROU_0305500.t1.1
Contig_6_len:874374	exonerate:est2genome	CDS	788488	788759	.	-	0	ID=BDIVROU_0305500.t1.1.3;Parent=BDIVROU_0305500.t1.1
Contig_6_len:874374	exonerate:est2genome	CDS	788871	788972	.	-	0	ID=BDIVROU_0305500.t1.1.4;Parent=BDIVROU_0305500.t1.1
Contig_6_len:874374	exonerate:est2genome	mRNA	787247	788972	.	-	.	ID=BDIVROU_0305500.t1.1;Parent=BDIVROU_0305500.t1
Contig_6_len:874374	exonerate:est2genome	gene	789262	789977	.	+	.	ID=BDIVROU_0465100.t1
Contig_6_len:874374	exonerate:est2genome	CDS	789262	789366	.	+	0	ID=BDIVROU_0465100.t1.1.1;Parent=BDIVROU_0465100.t1.1
Contig_6_len:874374	exonerate:est2genome	CDS	789408	789791	.	+	0	ID=BDIVROU_0465100.t1.1.2;Parent=BDIVROU_0465100.t1.1
Contig_6_len:874374	exonerate:est2genome	CDS	789828	789977	.	+	0	ID=BDIVROU_0465100.t1.1.3;Parent=BDIVROU_0465100.t1.1
Contig_6_len:874374	exonerate:est2genome	mRNA	789262	789977	.	+	.	ID=BDIVROU_0465100.t1.1;Parent=BDIVROU_0465100.t1
Contig_6_len:874374	exonerate:est2genome	gene	791480	791800	.	+	.	ID=BDIVROU_0305700.t1
Contig_6_len:874374	exonerate:est2genome	CDS	791480	791800	.	+	0	ID=BDIVROU_0305700.t1.1.1;Parent=BDIVROU_0305700.t1.1
Contig_6_len:874374	exonerate:est2genome	mRNA	791480	791800	.	+	.	ID=BDIVROU_0305700.t1.1;Parent=BDIVROU_0305700.t1
Contig_6_len:874374	exonerate:est2genome	gene	792390	793832	.	-	.	ID=BDIVROU_0305800.t1
Contig_6_len:874374	exonerate:est2genome	CDS	792390	793832	.	-	0	ID=BDIVROU_0305800.t1.1.1;Parent=BDIVROU_0305800.t1.1
Contig_6_len:874374	exonerate:est2genome	mRNA	792390	793832	.	-	.	ID=BDIVROU_0305800.t1.1;Parent=BDIVROU_0305800.t1
Contig_6_len:874374	exonerate:est2genome	gene	794594	794936	.	+	.	ID=BDIVROU_0305900.t1
Contig_6_len:874374	exonerate:est2genome	CDS	794594	794676	.	+	0	ID=BDIVROU_0305900.t1.1.1;Parent=BDIVROU_0305900.t1.1
Contig_6_len:874374	exonerate:est2genome	CDS	794813	794936	.	+	0	ID=BDIVROU_0305900.t1.1.2;Parent=BDIVROU_0305900.t1.1
Contig_6_len:874374	exonerate:est2genome	mRNA	794594	794936	.	+	.	ID=BDIVROU_0305900.t1.1;Parent=BDIVROU_0305900.t1
Contig_6_len:874374	exonerate:est2genome	gene	795197	795760	.	+	.	ID=BDIVROU_0306000.t1
Contig_6_len:874374	exonerate:est2genome	CDS	795197	795760	.	+	0	ID=BDIVROU_0306000.t1.1.1;Parent=BDIVROU_0306000.t1.1
Contig_6_len:874374	exonerate:est2genome	mRNA	795197	795760	.	+	.	ID=BDIVROU_0306000.t1.1;Parent=BDIVROU_0306000.t1
Contig_6_len:874374	exonerate:est2genome	gene	796177	797421	.	+	.	ID=BDIVROU_0306100.t1
Contig_6_len:874374	exonerate:est2genome	CDS	796177	796585	.	+	0	ID=BDIVROU_0306100.t1.1.1;Parent=BDIVROU_0306100.t1.1
Contig_6_len:874374	exonerate:est2genome	CDS	796680	797035	.	+	0	ID=BDIVROU_0306100.t1.1.2;Parent=BDIVROU_0306100.t1.1
Contig_6_len:874374	exonerate:est2genome	CDS	797284	797421	.	+	0	ID=BDIVROU_0306100.t1.1.3;Parent=BDIVROU_0306100.t1.1
Contig_6_len:874374	exonerate:est2genome	mRNA	796177	797421	.	+	.	ID=BDIVROU_0306100.t1.1;Parent=BDIVROU_0306100.t1
Contig_6_len:874374	exonerate:est2genome	gene	797467	797784	.	+	.	ID=BDIVROU_0306200.t1
Contig_6_len:874374	exonerate:est2genome	CDS	797467	797784	.	+	0	ID=BDIVROU_0306200.t1.1.1;Parent=BDIVROU_0306200.t1.1
Contig_6_len:874374	exonerate:est2genome	mRNA	797467	797784	.	+	.	ID=BDIVROU_0306200.t1.1;Parent=BDIVROU_0306200.t1
Contig_6_len:874374	exonerate:est2genome	gene	797874	798314	.	-	.	ID=BDIVROU_0306300.t1
Contig_6_len:874374	exonerate:est2genome	CDS	797874	798314	.	-	0	ID=BDIVROU_0306300.t1.1.1;Parent=BDIVROU_0306300.t1.1
Contig_6_len:874374	exonerate:est2genome	mRNA	797874	798314	.	-	.	ID=BDIVROU_0306300.t1.1;Parent=BDIVROU_0306300.t1
Contig_6_len:874374	exonerate:est2genome	gene	798412	798772	.	-	.	ID=BDIVROU_0306400.t1
Contig_6_len:874374	exonerate:est2genome	CDS	798412	798431	.	-	0	ID=BDIVROU_0306400.t1.1.1;Parent=BDIVROU_0306400.t1.1
Contig_6_len:874374	exonerate:est2genome	CDS	798492	798620	.	-	0	ID=BDIVROU_0306400.t1.1.2;Parent=BDIVROU_0306400.t1.1
Contig_6_len:874374	exonerate:est2genome	CDS	798697	798772	.	-	0	ID=BDIVROU_0306400.t1.1.3;Parent=BDIVROU_0306400.t1.1
Contig_6_len:874374	exonerate:est2genome	mRNA	798412	798772	.	-	.	ID=BDIVROU_0306400.t1.1;Parent=BDIVROU_0306400.t1
Contig_6_len:874374	exonerate:est2genome	gene	798888	799347	.	-	.	ID=BDIVROU_0306600.t1
Contig_6_len:874374	exonerate:est2genome	CDS	798888	799041	.	-	0	ID=BDIVROU_0306600.t1.1.1;Parent=BDIVROU_0306600.t1.1
Contig_6_len:874374	exonerate:est2genome	CDS	799280	799347	.	-	0	ID=BDIVROU_0306600.t1.1.2;Parent=BDIVROU_0306600.t1.1
Contig_6_len:874374	exonerate:est2genome	mRNA	798888	799347	.	-	.	ID=BDIVROU_0306600.t1.1;Parent=BDIVROU_0306600.t1
Contig_6_len:874374	exonerate:est2genome	gene	799994	800915	.	+	.	ID=BDIVROU_0015800.t1
Contig_6_len:874374	exonerate:est2genome	CDS	799994	800133	.	+	0	ID=BDIVROU_0015800.t1.1.1;Parent=BDIVROU_0015800.t1.1
Contig_6_len:874374	exonerate:est2genome	CDS	800170	800266	.	+	0	ID=BDIVROU_0015800.t1.1.2;Parent=BDIVROU_0015800.t1.1
Contig_6_len:874374	exonerate:est2genome	CDS	800302	800349	.	+	0	ID=BDIVROU_0015800.t1.1.3;Parent=BDIVROU_0015800.t1.1
Contig_6_len:874374	exonerate:est2genome	CDS	800445	800567	.	+	0	ID=BDIVROU_0015800.t1.1.4;Parent=BDIVROU_0015800.t1.1
Contig_6_len:874374	exonerate:est2genome	CDS	800602	800774	.	+	0	ID=BDIVROU_0015800.t1.1.5;Parent=BDIVROU_0015800.t1.1
Contig_6_len:874374	exonerate:est2genome	CDS	800810	800915	.	+	0	ID=BDIVROU_0015800.t1.1.6;Parent=BDIVROU_0015800.t1.1
Contig_6_len:874374	exonerate:est2genome	mRNA	799994	800915	.	+	.	ID=BDIVROU_0015800.t1.1;Parent=BDIVROU_0015800.t1
Contig_6_len:874374	exonerate:est2genome	gene	801968	803191	.	-	.	ID=BDIVROU_0306700.t1
Contig_6_len:874374	exonerate:est2genome	CDS	801968	802694	.	-	0	ID=BDIVROU_0306700.t1.1.1;Parent=BDIVROU_0306700.t1.1
Contig_6_len:874374	exonerate:est2genome	CDS	802830	803191	.	-	0	ID=BDIVROU_0306700.t1.1.2;Parent=BDIVROU_0306700.t1.1
Contig_6_len:874374	exonerate:est2genome	mRNA	801968	803191	.	-	.	ID=BDIVROU_0306700.t1.1;Parent=BDIVROU_0306700.t1
Contig_6_len:874374	exonerate:est2genome	gene	804642	805879	.	+	.	ID=BDIVROU_0306900.t1
Contig_6_len:874374	exonerate:est2genome	CDS	804642	805487	.	+	0	ID=BDIVROU_0306900.t1.1.1;Parent=BDIVROU_0306900.t1.1
Contig_6_len:874374	exonerate:est2genome	CDS	805580	805879	.	+	0	ID=BDIVROU_0306900.t1.1.2;Parent=BDIVROU_0306900.t1.1
Contig_6_len:874374	exonerate:est2genome	mRNA	804642	805879	.	+	.	ID=BDIVROU_0306900.t1.1;Parent=BDIVROU_0306900.t1
Contig_6_len:874374	exonerate:est2genome	gene	807054	808871	.	+	.	ID=BDIVROU_0307000.t1
Contig_6_len:874374	exonerate:est2genome	CDS	807054	807696	.	+	0	ID=BDIVROU_0307000.t1.1.1;Parent=BDIVROU_0307000.t1.1
Contig_6_len:874374	exonerate:est2genome	CDS	807902	808388	.	+	0	ID=BDIVROU_0307000.t1.1.2;Parent=BDIVROU_0307000.t1.1
Contig_6_len:874374	exonerate:est2genome	CDS	808512	808708	.	+	0	ID=BDIVROU_0307000.t1.1.3;Parent=BDIVROU_0307000.t1.1
Contig_6_len:874374	exonerate:est2genome	CDS	808771	808871	.	+	0	ID=BDIVROU_0307000.t1.1.4;Parent=BDIVROU_0307000.t1.1
Contig_6_len:874374	exonerate:est2genome	mRNA	807054	808871	.	+	.	ID=BDIVROU_0307000.t1.1;Parent=BDIVROU_0307000.t1
Contig_6_len:874374	exonerate:est2genome	gene	809924	811130	.	-	.	ID=BDIVROU_0015900.t1
Contig_6_len:874374	exonerate:est2genome	CDS	809924	810130	.	-	0	ID=BDIVROU_0015900.t1.1.1;Parent=BDIVROU_0015900.t1.1
Contig_6_len:874374	exonerate:est2genome	CDS	810168	810248	.	-	0	ID=BDIVROU_0015900.t1.1.2;Parent=BDIVROU_0015900.t1.1
Contig_6_len:874374	exonerate:est2genome	CDS	810286	810387	.	-	0	ID=BDIVROU_0015900.t1.1.3;Parent=BDIVROU_0015900.t1.1
Contig_6_len:874374	exonerate:est2genome	CDS	810425	810493	.	-	0	ID=BDIVROU_0015900.t1.1.4;Parent=BDIVROU_0015900.t1.1
Contig_6_len:874374	exonerate:est2genome	CDS	810528	810630	.	-	0	ID=BDIVROU_0015900.t1.1.5;Parent=BDIVROU_0015900.t1.1
Contig_6_len:874374	exonerate:est2genome	CDS	810667	810868	.	-	0	ID=BDIVROU_0015900.t1.1.6;Parent=BDIVROU_0015900.t1.1
Contig_6_len:874374	exonerate:est2genome	CDS	810905	810993	.	-	0	ID=BDIVROU_0015900.t1.1.7;Parent=BDIVROU_0015900.t1.1
Contig_6_len:874374	exonerate:est2genome	CDS	811099	811130	.	-	0	ID=BDIVROU_0015900.t1.1.8;Parent=BDIVROU_0015900.t1.1
Contig_6_len:874374	exonerate:est2genome	mRNA	809924	811130	.	-	.	ID=BDIVROU_0015900.t1.1;Parent=BDIVROU_0015900.t1
Contig_6_len:874374	exonerate:est2genome	gene	811669	812331	.	-	.	ID=BDIVROU_0307100.t1
Contig_6_len:874374	exonerate:est2genome	CDS	811669	812331	.	-	0	ID=BDIVROU_0307100.t1.1.1;Parent=BDIVROU_0307100.t1.1
Contig_6_len:874374	exonerate:est2genome	mRNA	811669	812331	.	-	.	ID=BDIVROU_0307100.t1.1;Parent=BDIVROU_0307100.t1
Contig_6_len:874374	exonerate:est2genome	gene	814677	815972	.	-	.	ID=BDIVROU_0307400.t1
Contig_6_len:874374	exonerate:est2genome	CDS	814677	815972	.	-	0	ID=BDIVROU_0307400.t1.1.1;Parent=BDIVROU_0307400.t1.1
Contig_6_len:874374	exonerate:est2genome	mRNA	814677	815972	.	-	.	ID=BDIVROU_0307400.t1.1;Parent=BDIVROU_0307400.t1
Contig_6_len:874374	exonerate:est2genome	gene	816471	817430	.	+	.	ID=BDIVROU_0307500.t1
Contig_6_len:874374	exonerate:est2genome	CDS	816471	817430	.	+	0	ID=BDIVROU_0307500.t1.1.1;Parent=BDIVROU_0307500.t1.1
Contig_6_len:874374	exonerate:est2genome	mRNA	816471	817430	.	+	.	ID=BDIVROU_0307500.t1.1;Parent=BDIVROU_0307500.t1
Contig_6_len:874374	exonerate:est2genome	gene	817663	818400	.	-	.	ID=BDIVROU_0307600.t1
Contig_6_len:874374	exonerate:est2genome	CDS	817663	818400	.	-	0	ID=BDIVROU_0307600.t1.1.1;Parent=BDIVROU_0307600.t1.1
Contig_6_len:874374	exonerate:est2genome	mRNA	817663	818400	.	-	.	ID=BDIVROU_0307600.t1.1;Parent=BDIVROU_0307600.t1
Contig_6_len:874374	exonerate:est2genome	gene	818437	819007	.	-	.	ID=BDIVROU_0465000.t1
Contig_6_len:874374	exonerate:est2genome	CDS	818437	818630	.	-	0	ID=BDIVROU_0465000.t1.1.1;Parent=BDIVROU_0465000.t1.1
Contig_6_len:874374	exonerate:est2genome	CDS	818667	818747	.	-	0	ID=BDIVROU_0465000.t1.1.2;Parent=BDIVROU_0465000.t1.1
Contig_6_len:874374	exonerate:est2genome	CDS	818794	818890	.	-	0	ID=BDIVROU_0465000.t1.1.3;Parent=BDIVROU_0465000.t1.1
Contig_6_len:874374	exonerate:est2genome	CDS	818921	819007	.	-	0	ID=BDIVROU_0465000.t1.1.4;Parent=BDIVROU_0465000.t1.1
Contig_6_len:874374	exonerate:est2genome	mRNA	818437	819007	.	-	.	ID=BDIVROU_0465000.t1.1;Parent=BDIVROU_0465000.t1
Contig_6_len:874374	exonerate:est2genome	gene	819714	821519	.	+	.	ID=BDIVROU_0307700.t1
Contig_6_len:874374	exonerate:est2genome	CDS	819714	821519	.	+	0	ID=BDIVROU_0307700.t1.1.1;Parent=BDIVROU_0307700.t1.1
Contig_6_len:874374	exonerate:est2genome	mRNA	819714	821519	.	+	.	ID=BDIVROU_0307700.t1.1;Parent=BDIVROU_0307700.t1
Contig_6_len:874374	exonerate:est2genome	gene	821753	822301	.	-	.	ID=BDIVROU_0307800.t1
Contig_6_len:874374	exonerate:est2genome	CDS	821753	822301	.	-	0	ID=BDIVROU_0307800.t1.1.1;Parent=BDIVROU_0307800.t1.1
Contig_6_len:874374	exonerate:est2genome	mRNA	821753	822301	.	-	.	ID=BDIVROU_0307800.t1.1;Parent=BDIVROU_0307800.t1
Contig_6_len:874374	exonerate:est2genome	gene	822668	824242	.	-	.	ID=BDIVROU_0308000.t1
Contig_6_len:874374	exonerate:est2genome	CDS	822668	824242	.	-	0	ID=BDIVROU_0308000.t1.1.1;Parent=BDIVROU_0308000.t1.1
Contig_6_len:874374	exonerate:est2genome	mRNA	822668	824242	.	-	.	ID=BDIVROU_0308000.t1.1;Parent=BDIVROU_0308000.t1
Contig_6_len:874374	exonerate:est2genome	gene	823098	824242	.	-	.	ID=BDIVROU_0308100.t2
Contig_6_len:874374	exonerate:est2genome	CDS	823098	823171	.	-	0	ID=BDIVROU_0308100.t2.1.1;Parent=BDIVROU_0308100.t2.1
Contig_6_len:874374	exonerate:est2genome	CDS	823231	824242	.	-	0	ID=BDIVROU_0308100.t2.1.2;Parent=BDIVROU_0308100.t2.1
Contig_6_len:874374	exonerate:est2genome	mRNA	823098	824242	.	-	.	ID=BDIVROU_0308100.t2.1;Parent=BDIVROU_0308100.t2
Contig_6_len:874374	exonerate:est2genome	gene	824957	826026	.	+	.	ID=BDIVROU_0308200.t1
Contig_6_len:874374	exonerate:est2genome	CDS	824957	825137	.	+	0	ID=BDIVROU_0308200.t1.1.1;Parent=BDIVROU_0308200.t1.1
Contig_6_len:874374	exonerate:est2genome	CDS	825443	826026	.	+	0	ID=BDIVROU_0308200.t1.1.2;Parent=BDIVROU_0308200.t1.1
Contig_6_len:874374	exonerate:est2genome	mRNA	824957	826026	.	+	.	ID=BDIVROU_0308200.t1.1;Parent=BDIVROU_0308200.t1
Contig_6_len:874374	exonerate:est2genome	gene	826963	827352	.	-	.	ID=BDIVROU_0308300.t1
Contig_6_len:874374	exonerate:est2genome	CDS	826963	827012	.	-	0	ID=BDIVROU_0308300.t1.1.1;Parent=BDIVROU_0308300.t1.1
Contig_6_len:874374	exonerate:est2genome	CDS	827070	827164	.	-	0	ID=BDIVROU_0308300.t1.1.2;Parent=BDIVROU_0308300.t1.1
Contig_6_len:874374	exonerate:est2genome	CDS	827288	827352	.	-	0	ID=BDIVROU_0308300.t1.1.3;Parent=BDIVROU_0308300.t1.1
Contig_6_len:874374	exonerate:est2genome	mRNA	826963	827352	.	-	.	ID=BDIVROU_0308300.t1.1;Parent=BDIVROU_0308300.t1
Contig_6_len:874374	exonerate:est2genome	gene	827484	828926	.	+	.	ID=BDIVROU_0308400.t1
Contig_6_len:874374	exonerate:est2genome	CDS	827484	828926	.	+	0	ID=BDIVROU_0308400.t1.1.1;Parent=BDIVROU_0308400.t1.1
Contig_6_len:874374	exonerate:est2genome	mRNA	827484	828926	.	+	.	ID=BDIVROU_0308400.t1.1;Parent=BDIVROU_0308400.t1
Contig_6_len:874374	exonerate:est2genome	gene	828970	829398	.	+	.	ID=BDIVROU_0308500.t1
Contig_6_len:874374	exonerate:est2genome	CDS	828970	829398	.	+	0	ID=BDIVROU_0308500.t1.1.1;Parent=BDIVROU_0308500.t1.1
Contig_6_len:874374	exonerate:est2genome	mRNA	828970	829398	.	+	.	ID=BDIVROU_0308500.t1.1;Parent=BDIVROU_0308500.t1
Contig_6_len:874374	exonerate:est2genome	gene	829928	831346	.	+	.	ID=BDIVROU_0308600.t1
Contig_6_len:874374	exonerate:est2genome	CDS	829928	831346	.	+	0	ID=BDIVROU_0308600.t1.2.1;Parent=BDIVROU_0308600.t1.2
Contig_6_len:874374	exonerate:est2genome	mRNA	829928	831346	.	+	.	ID=BDIVROU_0308600.t1.2;Parent=BDIVROU_0308600.t1
Contig_6_len:874374	exonerate:est2genome	gene	833945	835609	.	+	.	ID=BDIVROU_0308900.t2
Contig_6_len:874374	exonerate:est2genome	CDS	833945	835609	.	+	0	ID=BDIVROU_0308900.t2.1.1;Parent=BDIVROU_0308900.t2.1
Contig_6_len:874374	exonerate:est2genome	mRNA	833945	835609	.	+	.	ID=BDIVROU_0308900.t2.1;Parent=BDIVROU_0308900.t2
Contig_6_len:874374	exonerate:est2genome	gene	834629	835609	.	+	.	ID=BDIVROU_0308800.t1
Contig_6_len:874374	exonerate:est2genome	CDS	834629	835609	.	+	0	ID=BDIVROU_0308800.t1.1.1;Parent=BDIVROU_0308800.t1.1
Contig_6_len:874374	exonerate:est2genome	mRNA	834629	835609	.	+	.	ID=BDIVROU_0308800.t1.1;Parent=BDIVROU_0308800.t1
Contig_6_len:874374	exonerate:est2genome	gene	835942	837882	.	+	.	ID=BDIVROU_0309000.t1
Contig_6_len:874374	exonerate:est2genome	CDS	835942	837882	.	+	0	ID=BDIVROU_0309000.t1.1.1;Parent=BDIVROU_0309000.t1.1
Contig_6_len:874374	exonerate:est2genome	mRNA	835942	837882	.	+	.	ID=BDIVROU_0309000.t1.1;Parent=BDIVROU_0309000.t1
Contig_6_len:874374	exonerate:est2genome	gene	838098	840978	.	-	.	ID=BDIVROU_0309100.t1
Contig_6_len:874374	exonerate:est2genome	CDS	838098	838587	.	-	0	ID=BDIVROU_0309100.t1.1.1;Parent=BDIVROU_0309100.t1.1
Contig_6_len:874374	exonerate:est2genome	CDS	839179	839759	.	-	0	ID=BDIVROU_0309100.t1.1.2;Parent=BDIVROU_0309100.t1.1
Contig_6_len:874374	exonerate:est2genome	CDS	839823	840383	.	-	0	ID=BDIVROU_0309100.t1.1.3;Parent=BDIVROU_0309100.t1.1
Contig_6_len:874374	exonerate:est2genome	CDS	840520	840770	.	-	0	ID=BDIVROU_0309100.t1.1.4;Parent=BDIVROU_0309100.t1.1
Contig_6_len:874374	exonerate:est2genome	CDS	840903	840978	.	-	0	ID=BDIVROU_0309100.t1.1.5;Parent=BDIVROU_0309100.t1.1
Contig_6_len:874374	exonerate:est2genome	mRNA	838098	840978	.	-	.	ID=BDIVROU_0309100.t1.1;Parent=BDIVROU_0309100.t1
Contig_6_len:874374	exonerate:est2genome	gene	841669	848844	.	-	.	ID=BDIVROU_0309200.t1
Contig_6_len:874374	exonerate:est2genome	CDS	841669	848844	.	-	0	ID=BDIVROU_0309200.t1.1.1;Parent=BDIVROU_0309200.t1.1
Contig_6_len:874374	exonerate:est2genome	mRNA	841669	848844	.	-	.	ID=BDIVROU_0309200.t1.1;Parent=BDIVROU_0309200.t1
Contig_6_len:874374	exonerate:est2genome	gene	849192	850201	.	-	.	ID=BDIVROU_0309500.t1
Contig_6_len:874374	exonerate:est2genome	CDS	849192	849502	.	-	0	ID=BDIVROU_0309500.t1.1.1;Parent=BDIVROU_0309500.t1.1
Contig_6_len:874374	exonerate:est2genome	CDS	849736	850201	.	-	0	ID=BDIVROU_0309500.t1.1.2;Parent=BDIVROU_0309500.t1.1
Contig_6_len:874374	exonerate:est2genome	mRNA	849192	850201	.	-	.	ID=BDIVROU_0309500.t1.1;Parent=BDIVROU_0309500.t1
Contig_6_len:874374	exonerate:est2genome	gene	850685	851982	.	-	.	ID=BDIVROU_0309600.t1
Contig_6_len:874374	exonerate:est2genome	CDS	850685	851028	.	-	0	ID=BDIVROU_0309600.t1.1.1;Parent=BDIVROU_0309600.t1.1
Contig_6_len:874374	exonerate:est2genome	CDS	851115	851324	.	-	0	ID=BDIVROU_0309600.t1.1.2;Parent=BDIVROU_0309600.t1.1
Contig_6_len:874374	exonerate:est2genome	CDS	851784	851982	.	-	0	ID=BDIVROU_0309600.t1.1.3;Parent=BDIVROU_0309600.t1.1
Contig_6_len:874374	exonerate:est2genome	mRNA	850685	851982	.	-	.	ID=BDIVROU_0309600.t1.1;Parent=BDIVROU_0309600.t1
Contig_6_len:874374	exonerate:est2genome	gene	852546	853682	.	+	.	ID=BDIVROU_0309700.t1
Contig_6_len:874374	exonerate:est2genome	CDS	852546	853682	.	+	0	ID=BDIVROU_0309700.t1.1.1;Parent=BDIVROU_0309700.t1.1
Contig_6_len:874374	exonerate:est2genome	mRNA	852546	853682	.	+	.	ID=BDIVROU_0309700.t1.1;Parent=BDIVROU_0309700.t1
Contig_6_len:874374	exonerate:est2genome	gene	853910	855751	.	+	.	ID=BDIVROU_0309800.t1
Contig_6_len:874374	exonerate:est2genome	CDS	853910	855751	.	+	0	ID=BDIVROU_0309800.t1.1.1;Parent=BDIVROU_0309800.t1.1
Contig_6_len:874374	exonerate:est2genome	mRNA	853910	855751	.	+	.	ID=BDIVROU_0309800.t1.1;Parent=BDIVROU_0309800.t1
Contig_6_len:874374	exonerate:est2genome	gene	858430	859035	.	-	.	ID=BDIVROU_0309900.t1
Contig_6_len:874374	exonerate:est2genome	CDS	858430	859035	.	-	0	ID=BDIVROU_0309900.t1.1.1;Parent=BDIVROU_0309900.t1.1
Contig_6_len:874374	exonerate:est2genome	mRNA	858430	859035	.	-	.	ID=BDIVROU_0309900.t1.1;Parent=BDIVROU_0309900.t1
Contig_6_len:874374	exonerate:est2genome	gene	860761	861658	.	+	.	ID=BDIVROU_0310000.t1
Contig_6_len:874374	exonerate:est2genome	CDS	860761	860982	.	+	0	ID=BDIVROU_0310000.t1.1.1;Parent=BDIVROU_0310000.t1.1
Contig_6_len:874374	exonerate:est2genome	CDS	861073	861150	.	+	0	ID=BDIVROU_0310000.t1.1.2;Parent=BDIVROU_0310000.t1.1
Contig_6_len:874374	exonerate:est2genome	CDS	861231	861252	.	+	0	ID=BDIVROU_0310000.t1.1.3;Parent=BDIVROU_0310000.t1.1
Contig_6_len:874374	exonerate:est2genome	CDS	861357	861658	.	+	0	ID=BDIVROU_0310000.t1.1.4;Parent=BDIVROU_0310000.t1.1
Contig_6_len:874374	exonerate:est2genome	mRNA	860761	861658	.	+	.	ID=BDIVROU_0310000.t1.1;Parent=BDIVROU_0310000.t1
Contig_6_len:874374	exonerate:est2genome	gene	862510	863592	.	+	.	ID=BDIVROU_0016000.t1
Contig_6_len:874374	exonerate:est2genome	CDS	862510	863592	.	+	0	ID=BDIVROU_0016000.t1.1.1;Parent=BDIVROU_0016000.t1.1
Contig_6_len:874374	exonerate:est2genome	mRNA	862510	863592	.	+	.	ID=BDIVROU_0016000.t1.1;Parent=BDIVROU_0016000.t1
Contig_6_len:874374	exonerate:est2genome	gene	863651	865435	.	-	.	ID=BDIVROU_0310100.t1
Contig_6_len:874374	exonerate:est2genome	CDS	863651	865435	.	-	0	ID=BDIVROU_0310100.t1.1.1;Parent=BDIVROU_0310100.t1.1
Contig_6_len:874374	exonerate:est2genome	mRNA	863651	865435	.	-	.	ID=BDIVROU_0310100.t1.1;Parent=BDIVROU_0310100.t1
Contig_6_len:874374	exonerate:est2genome	gene	867205	868914	.	+	.	ID=BDIVROU_0310300.t1
Contig_6_len:874374	exonerate:est2genome	CDS	867205	868914	.	+	0	ID=BDIVROU_0310300.t1.1.1;Parent=BDIVROU_0310300.t1.1
Contig_6_len:874374	exonerate:est2genome	mRNA	867205	868914	.	+	.	ID=BDIVROU_0310300.t1.1;Parent=BDIVROU_0310300.t1
Contig_6_len:874374	exonerate:est2genome	gene	869624	870236	.	-	.	ID=BDIVROU_0310400.t1
Contig_6_len:874374	exonerate:est2genome	CDS	869624	869797	.	-	0	ID=BDIVROU_0310400.t1.1.1;Parent=BDIVROU_0310400.t1.1
Contig_6_len:874374	exonerate:est2genome	CDS	869923	870054	.	-	0	ID=BDIVROU_0310400.t1.1.2;Parent=BDIVROU_0310400.t1.1
Contig_6_len:874374	exonerate:est2genome	CDS	870120	870236	.	-	0	ID=BDIVROU_0310400.t1.1.3;Parent=BDIVROU_0310400.t1.1
Contig_6_len:874374	exonerate:est2genome	mRNA	869624	870236	.	-	.	ID=BDIVROU_0310400.t1.1;Parent=BDIVROU_0310400.t1
Contig_6_len:874374	exonerate:est2genome	gene	870278	870928	.	-	.	ID=BDIVROU_0310500.t1
Contig_6_len:874374	exonerate:est2genome	CDS	870278	870352	.	-	0	ID=BDIVROU_0310500.t1.1.1;Parent=BDIVROU_0310500.t1.1
Contig_6_len:874374	exonerate:est2genome	CDS	870456	870662	.	-	0	ID=BDIVROU_0310500.t1.1.2;Parent=BDIVROU_0310500.t1.1
Contig_6_len:874374	exonerate:est2genome	CDS	870752	870928	.	-	0	ID=BDIVROU_0310500.t1.1.3;Parent=BDIVROU_0310500.t1.1
Contig_6_len:874374	exonerate:est2genome	mRNA	870278	870928	.	-	.	ID=BDIVROU_0310500.t1.1;Parent=BDIVROU_0310500.t1
Contig_6_len:874374	exonerate:est2genome	gene	872043	872463	.	-	.	ID=BDIVROU_0310700.t1
Contig_6_len:874374	exonerate:est2genome	CDS	872043	872128	.	-	0	ID=BDIVROU_0310700.t1.1.1;Parent=BDIVROU_0310700.t1.1
Contig_6_len:874374	exonerate:est2genome	CDS	872213	872305	.	-	0	ID=BDIVROU_0310700.t1.1.2;Parent=BDIVROU_0310700.t1.1
Contig_6_len:874374	exonerate:est2genome	CDS	872385	872463	.	-	0	ID=BDIVROU_0310700.t1.1.3;Parent=BDIVROU_0310700.t1.1
Contig_6_len:874374	exonerate:est2genome	mRNA	872043	872463	.	-	.	ID=BDIVROU_0310700.t1.1;Parent=BDIVROU_0310700.t1
