# Supplementary material for: Comparative and functional genomics of the protozoan parasite Babesia divergens highlighting the invasion and egress processes
Source: PLoS Negl Trop Dis. 2019 Aug 19;13(8):e0007680. doi: 10.1371/journal.pntd.0007680 (PMC6715253; doi:10.1371/journal.pntd.0007680)
Supplement: S3 Table — (ZIP) [file pntd.0007680.s005.zip › gffs/Contig_34.gff]

Contig_34_len:13558	exonerate:est2genome	gene	239	3726	.	+	.	ID=BDIVROU_0364100.t1;
Contig_34_len:13558	exonerate:est2genome	mRNA	239	3726	.	+	.	ID=BDIVROU_0364100.t1.1;Parent=BDIVROU_0364100.t1;
Contig_34_len:13558	exonerate:est2genome	CDS	239	3515	.	+	.	ID=BDIVROU_0364100.t1.1.1;Parent=BDIVROU_0364100.t1.1;
Contig_34_len:13558	exonerate:est2genome	CDS	3593	3726	.	+	.	ID=BDIVROU_0364100.t1.1.2;Parent=BDIVROU_0364100.t1.1;
Contig_34_len:13558	exonerate:est2genome	gene	10299	10595	.	+	.	ID=BDIVROU_0364200.t1;
Contig_34_len:13558	exonerate:est2genome	mRNA	10299	10595	.	+	.	ID=BDIVROU_0364200.t1.1;Parent=BDIVROU_0364200.t1;
Contig_34_len:13558	exonerate:est2genome	CDS	10299	10595	.	+	.	ID=BDIVROU_0364200.t1.1.1;Parent=BDIVROU_0364200.t1.1;
Contig_34_len:13558	exonerate:est2genome	gene	11019	13331	.	+	.	ID=BDIVROU_0364400.t1;
Contig_34_len:13558	exonerate:est2genome	mRNA	11019	13331	.	+	.	ID=BDIVROU_0364400.t1.1;Parent=BDIVROU_0364400.t1;
Contig_34_len:13558	exonerate:est2genome	CDS	11019	13331	.	+	.	ID=BDIVROU_0364400.t1.1.1;Parent=BDIVROU_0364400.t1.1;
