# Supplementary material for: Comparative and functional genomics of the protozoan parasite Babesia divergens highlighting the invasion and egress processes
Source: PLoS Negl Trop Dis. 2019 Aug 19;13(8):e0007680. doi: 10.1371/journal.pntd.0007680 (PMC6715253; doi:10.1371/journal.pntd.0007680)
Supplement: S3 Table — (ZIP) [file pntd.0007680.s005.zip › gffs/Contig_16.gff]

Contig_16_len:40393	exonerate:est2genome	gene	466	672	.	-	.	ID=BDIVROU_0355600.t1;
Contig_16_len:40393	exonerate:est2genome	mRNA	466	672	.	-	.	ID=BDIVROU_0355600.t1.1;Parent=BDIVROU_0355600.t1;
Contig_16_len:40393	exonerate:est2genome	CDS	466	672	.	-	.	ID=BDIVROU_0355600.t1.1.1;Parent=BDIVROU_0355600.t1.1;
Contig_16_len:40393	exonerate:est2genome	gene	1473	2807	.	+	.	ID=BDIVROU_0355700.t1;
Contig_16_len:40393	exonerate:est2genome	mRNA	1473	2807	.	+	.	ID=BDIVROU_0355700.t1.1;Parent=BDIVROU_0355700.t1;
Contig_16_len:40393	exonerate:est2genome	CDS	1473	2807	.	+	.	ID=BDIVROU_0355700.t1.1.1;Parent=BDIVROU_0355700.t1.1;
Contig_16_len:40393	exonerate:est2genome	gene	3634	4353	.	+	.	ID=BDIVROU_0355800.t1;
Contig_16_len:40393	exonerate:est2genome	mRNA	3634	4353	.	+	.	ID=BDIVROU_0355800.t1.1;Parent=BDIVROU_0355800.t1;
Contig_16_len:40393	exonerate:est2genome	CDS	3634	4353	.	+	.	ID=BDIVROU_0355800.t1.1.1;Parent=BDIVROU_0355800.t1.1;
Contig_16_len:40393	exonerate:est2genome	gene	12598	15411	.	+	.	ID=BDIVROU_0355900.t1;
Contig_16_len:40393	exonerate:est2genome	mRNA	12598	15411	.	+	.	ID=BDIVROU_0355900.t1.1;Parent=BDIVROU_0355900.t1;
Contig_16_len:40393	exonerate:est2genome	CDS	12598	15411	.	+	.	ID=BDIVROU_0355900.t1.1.1;Parent=BDIVROU_0355900.t1.1;
Contig_16_len:40393	exonerate:est2genome	gene	16795	17937	.	+	.	ID=BDIVROU_0356000.t1;
Contig_16_len:40393	exonerate:est2genome	mRNA	16795	17937	.	+	.	ID=BDIVROU_0356000.t1.1;Parent=BDIVROU_0356000.t1;
Contig_16_len:40393	exonerate:est2genome	CDS	16795	17937	.	+	.	ID=BDIVROU_0356000.t1.1.1;Parent=BDIVROU_0356000.t1.1;
Contig_16_len:40393	exonerate:est2genome	gene	23623	27399	.	+	.	ID=BDIVROU_0356100.t1;
Contig_16_len:40393	exonerate:est2genome	mRNA	23623	27399	.	+	.	ID=BDIVROU_0356100.t1.1;Parent=BDIVROU_0356100.t1;
Contig_16_len:40393	exonerate:est2genome	CDS	23623	27399	.	+	.	ID=BDIVROU_0356100.t1.1.1;Parent=BDIVROU_0356100.t1.1;
Contig_16_len:40393	exonerate:est2genome	gene	33359	37303	.	+	.	ID=BDIVROU_0356200.t1;
Contig_16_len:40393	exonerate:est2genome	mRNA	33359	37303	.	+	.	ID=BDIVROU_0356200.t1.1;Parent=BDIVROU_0356200.t1;
Contig_16_len:40393	exonerate:est2genome	CDS	33359	37303	.	+	.	ID=BDIVROU_0356200.t1.1.1;Parent=BDIVROU_0356200.t1.1;
Contig_16_len:40393	exonerate:est2genome	gene	38626	39927	.	+	.	ID=BDIVROU_0356300.t1;
Contig_16_len:40393	exonerate:est2genome	mRNA	38626	39927	.	+	.	ID=BDIVROU_0356300.t1.1;Parent=BDIVROU_0356300.t1;
Contig_16_len:40393	exonerate:est2genome	CDS	38626	39927	.	+	.	ID=BDIVROU_0356300.t1.1.1;Parent=BDIVROU_0356300.t1.1;
