# Supplementary material for: Comparative and functional genomics of the protozoan parasite Babesia divergens highlighting the invasion and egress processes
Source: PLoS Negl Trop Dis. 2019 Aug 19;13(8):e0007680. doi: 10.1371/journal.pntd.0007680 (PMC6715253; doi:10.1371/journal.pntd.0007680)
Supplement: S3 Table — (ZIP) [file pntd.0007680.s005.zip › gffs/Contig_53.gff]

Contig_53_len:4985	exonerate:est2genome	gene	2	328	.	+	.	ID=BDIVROU_0368200.t1;
Contig_53_len:4985	exonerate:est2genome	mRNA	2	328	.	+	.	ID=BDIVROU_0368200.t1.1;Parent=BDIVROU_0368200.t1;
Contig_53_len:4985	exonerate:est2genome	CDS	2	328	.	+	.	ID=BDIVROU_0368200.t1.1.1;Parent=BDIVROU_0368200.t1.1;
Contig_53_len:4985	exonerate:est2genome	gene	781	1899	.	+	.	ID=BDIVROU_0368300.t1;
Contig_53_len:4985	exonerate:est2genome	mRNA	781	1899	.	+	.	ID=BDIVROU_0368300.t1.1;Parent=BDIVROU_0368300.t1;
Contig_53_len:4985	exonerate:est2genome	CDS	781	1569	.	+	.	ID=BDIVROU_0368300.t1.1.1;Parent=BDIVROU_0368300.t1.1;
Contig_53_len:4985	exonerate:est2genome	CDS	1702	1899	.	+	.	ID=BDIVROU_0368300.t1.1.2;Parent=BDIVROU_0368300.t1.1;
Contig_53_len:4985	exonerate:est2genome	gene	2338	2832	.	+	.	ID=BDIVROU_0368400.t1;
Contig_53_len:4985	exonerate:est2genome	mRNA	2338	2832	.	+	.	ID=BDIVROU_0368400.t1.1;Parent=BDIVROU_0368400.t1;
Contig_53_len:4985	exonerate:est2genome	CDS	2338	2832	.	+	.	ID=BDIVROU_0368400.t1.1.1;Parent=BDIVROU_0368400.t1.1;
