# Supplementary material for: Comparative and functional genomics of the protozoan parasite Babesia divergens highlighting the invasion and egress processes
Source: PLoS Negl Trop Dis. 2019 Aug 19;13(8):e0007680. doi: 10.1371/journal.pntd.0007680 (PMC6715253; doi:10.1371/journal.pntd.0007680)
Supplement: S3 Table — (ZIP) [file pntd.0007680.s005.zip › gffs/Contig_10.gff]

Contig_10_len:83463	exonerate:est2genome	gene	3	3368	.	-	.	ID=BDIVROU_0346000.t1;
Contig_10_len:83463	exonerate:est2genome	mRNA	3	3368	.	-	.	ID=BDIVROU_0346000.t1.1;Parent=BDIVROU_0346000.t1;
Contig_10_len:83463	exonerate:est2genome	CDS	3	3368	.	-	.	ID=BDIVROU_0346000.t1.1.1;Parent=BDIVROU_0346000.t1.1;
Contig_10_len:83463	exonerate:est2genome	gene	4429	8304	.	-	.	ID=BDIVROU_0346100.t1;
Contig_10_len:83463	exonerate:est2genome	mRNA	4429	8304	.	-	.	ID=BDIVROU_0346100.t1.1;Parent=BDIVROU_0346100.t1;
Contig_10_len:83463	exonerate:est2genome	CDS	4429	8304	.	-	.	ID=BDIVROU_0346100.t1.1.1;Parent=BDIVROU_0346100.t1.1;
Contig_10_len:83463	exonerate:est2genome	gene	11404	15093	.	-	.	ID=BDIVROU_0346300.t1;
Contig_10_len:83463	exonerate:est2genome	mRNA	11404	15093	.	-	.	ID=BDIVROU_0346300.t1.1;Parent=BDIVROU_0346300.t1;
Contig_10_len:83463	exonerate:est2genome	CDS	11404	15093	.	-	.	ID=BDIVROU_0346300.t1.1.1;Parent=BDIVROU_0346300.t1.1;
Contig_10_len:83463	exonerate:est2genome	gene	22763	24205	.	-	.	ID=BDIVROU_0346400.t1;
Contig_10_len:83463	exonerate:est2genome	mRNA	22763	24205	.	-	.	ID=BDIVROU_0346400.t1.1;Parent=BDIVROU_0346400.t1;
Contig_10_len:83463	exonerate:est2genome	CDS	22763	24205	.	-	.	ID=BDIVROU_0346400.t1.1.1;Parent=BDIVROU_0346400.t1.1;
Contig_10_len:83463	exonerate:est2genome	gene	31278	31976	.	-	.	ID=BDIVROU_0346500.t1;
Contig_10_len:83463	exonerate:est2genome	mRNA	31278	31976	.	-	.	ID=BDIVROU_0346500.t1.1;Parent=BDIVROU_0346500.t1;
Contig_10_len:83463	exonerate:est2genome	CDS	31278	31976	.	-	.	ID=BDIVROU_0346500.t1.1.1;Parent=BDIVROU_0346500.t1.1;
Contig_10_len:83463	exonerate:est2genome	gene	32233	34470	.	-	.	ID=BDIVROU_0346600.t1;
Contig_10_len:83463	exonerate:est2genome	mRNA	32233	34470	.	-	.	ID=BDIVROU_0346600.t1.1;Parent=BDIVROU_0346600.t1;
Contig_10_len:83463	exonerate:est2genome	CDS	32233	34470	.	-	.	ID=BDIVROU_0346600.t1.1.1;Parent=BDIVROU_0346600.t1.1;
Contig_10_len:83463	exonerate:est2genome	gene	44909	45898	.	-	.	ID=BDIVROU_0346700.t1;
Contig_10_len:83463	exonerate:est2genome	mRNA	44909	45898	.	-	.	ID=BDIVROU_0346700.t1.1;Parent=BDIVROU_0346700.t1;
Contig_10_len:83463	exonerate:est2genome	CDS	44909	45898	.	-	.	ID=BDIVROU_0346700.t1.1.1;Parent=BDIVROU_0346700.t1.1;
Contig_10_len:83463	exonerate:est2genome	gene	46281	47591	.	-	.	ID=BDIVROU_0346800.t1;
Contig_10_len:83463	exonerate:est2genome	mRNA	46281	47591	.	-	.	ID=BDIVROU_0346800.t1.1;Parent=BDIVROU_0346800.t1;
Contig_10_len:83463	exonerate:est2genome	CDS	46281	47591	.	-	.	ID=BDIVROU_0346800.t1.1.1;Parent=BDIVROU_0346800.t1.1;
Contig_10_len:83463	exonerate:est2genome	gene	50250	53927	.	-	.	ID=BDIVROU_0346900.t1;
Contig_10_len:83463	exonerate:est2genome	mRNA	50250	53927	.	-	.	ID=BDIVROU_0346900.t1.1;Parent=BDIVROU_0346900.t1;
Contig_10_len:83463	exonerate:est2genome	CDS	50250	53927	.	-	.	ID=BDIVROU_0346900.t1.1.1;Parent=BDIVROU_0346900.t1.1;
Contig_10_len:83463	exonerate:est2genome	gene	55008	58736	.	-	.	ID=BDIVROU_0347000.t1;
Contig_10_len:83463	exonerate:est2genome	mRNA	55008	58736	.	-	.	ID=BDIVROU_0347000.t1.1;Parent=BDIVROU_0347000.t1;
Contig_10_len:83463	exonerate:est2genome	CDS	55008	58736	.	-	.	ID=BDIVROU_0347000.t1.1.1;Parent=BDIVROU_0347000.t1.1;
Contig_10_len:83463	exonerate:est2genome	gene	65286	67532	.	-	.	ID=BDIVROU_0347100.t1;
Contig_10_len:83463	exonerate:est2genome	mRNA	65286	67532	.	-	.	ID=BDIVROU_0347100.t1.1;Parent=BDIVROU_0347100.t1;
Contig_10_len:83463	exonerate:est2genome	CDS	65286	67532	.	-	.	ID=BDIVROU_0347100.t1.1.1;Parent=BDIVROU_0347100.t1.1;
Contig_10_len:83463	exonerate:est2genome	gene	74591	75199	.	+	.	ID=BDIVROU_0347200.t1;
Contig_10_len:83463	exonerate:est2genome	mRNA	74591	75199	.	+	.	ID=BDIVROU_0347200.t1.1;Parent=BDIVROU_0347200.t1;
Contig_10_len:83463	exonerate:est2genome	CDS	74591	75199	.	+	.	ID=BDIVROU_0347200.t1.1.1;Parent=BDIVROU_0347200.t1.1;
Contig_10_len:83463	exonerate:est2genome	gene	75373	76317	.	-	.	ID=BDIVROU_0347400.t1;
Contig_10_len:83463	exonerate:est2genome	mRNA	75373	76317	.	-	.	ID=BDIVROU_0347400.t1.1;Parent=BDIVROU_0347400.t1;
Contig_10_len:83463	exonerate:est2genome	CDS	75373	76317	.	-	.	ID=BDIVROU_0347400.t1.1.1;Parent=BDIVROU_0347400.t1.1;
Contig_10_len:83463	exonerate:est2genome	gene	76691	77992	.	-	.	ID=BDIVROU_0347500.t1;
Contig_10_len:83463	exonerate:est2genome	mRNA	76691	77992	.	-	.	ID=BDIVROU_0347500.t1.1;Parent=BDIVROU_0347500.t1;
Contig_10_len:83463	exonerate:est2genome	CDS	76691	77992	.	-	.	ID=BDIVROU_0347500.t1.1.1;Parent=BDIVROU_0347500.t1.1;
Contig_10_len:83463	exonerate:est2genome	gene	79350	82914	.	-	.	ID=BDIVROU_0347600.t1;
Contig_10_len:83463	exonerate:est2genome	mRNA	79350	82914	.	-	.	ID=BDIVROU_0347600.t1.1;Parent=BDIVROU_0347600.t1;
Contig_10_len:83463	exonerate:est2genome	CDS	79350	81387	.	-	.	ID=BDIVROU_0347600.t1.1.1;Parent=BDIVROU_0347600.t1.1;
Contig_10_len:83463	exonerate:est2genome	CDS	81515	82914	.	-	.	ID=BDIVROU_0347600.t1.1.2;Parent=BDIVROU_0347600.t1.1;
