# Supplementary material for: Comparative and functional genomics of the protozoan parasite Babesia divergens highlighting the invasion and egress processes
Source: PLoS Negl Trop Dis. 2019 Aug 19;13(8):e0007680. doi: 10.1371/journal.pntd.0007680 (PMC6715253; doi:10.1371/journal.pntd.0007680)
Supplement: S3 Table — (ZIP) [file pntd.0007680.s005.zip › gffs/Contig_1.gff]

Contig_1_len:2199158	exonerate:est2genome	gene	216	1223	.	+	.	ID=BDIVROU_0017400.t1
Contig_1_len:2199158	exonerate:est2genome	CDS	216	1223	.	+	0	ID=BDIVROU_0017400.t1.1.1;Parent=BDIVROU_0017400.t1.1
Contig_1_len:2199158	exonerate:est2genome	mRNA	216	1223	.	+	.	ID=BDIVROU_0017400.t1.1;Parent=BDIVROU_0017400.t1
Contig_1_len:2199158	exonerate:est2genome	gene	2417	3121	.	+	.	ID=BDIVROU_0134800.t1
Contig_1_len:2199158	exonerate:est2genome	CDS	2417	3121	.	+	0	ID=BDIVROU_0134800.t1.1.1;Parent=BDIVROU_0134800.t1.1
Contig_1_len:2199158	exonerate:est2genome	mRNA	2417	3121	.	+	.	ID=BDIVROU_0134800.t1.1;Parent=BDIVROU_0134800.t1
Contig_1_len:2199158	exonerate:est2genome	gene	4050	4724	.	-	.	ID=BDIVROU_0256300.t1
Contig_1_len:2199158	exonerate:est2genome	CDS	4050	4724	.	-	0	ID=BDIVROU_0256300.t1.1.1;Parent=BDIVROU_0256300.t1.1
Contig_1_len:2199158	exonerate:est2genome	mRNA	4050	4724	.	-	.	ID=BDIVROU_0256300.t1.1;Parent=BDIVROU_0256300.t1
Contig_1_len:2199158	exonerate:est2genome	gene	5855	6657	.	-	.	ID=BDIVROU_0372000.t1
Contig_1_len:2199158	exonerate:est2genome	CDS	5855	5956	.	-	0	ID=BDIVROU_0372000.t1.1.1;Parent=BDIVROU_0372000.t1.1
Contig_1_len:2199158	exonerate:est2genome	CDS	6034	6657	.	-	0	ID=BDIVROU_0372000.t1.1.2;Parent=BDIVROU_0372000.t1.1
Contig_1_len:2199158	exonerate:est2genome	mRNA	5855	6657	.	-	.	ID=BDIVROU_0372000.t1.1;Parent=BDIVROU_0372000.t1
Contig_1_len:2199158	exonerate:est2genome	gene	7254	8361	.	+	.	ID=BDIVROU_0387700.t1
Contig_1_len:2199158	exonerate:est2genome	CDS	7254	7443	.	+	0	ID=BDIVROU_0387700.t1.1.1;Parent=BDIVROU_0387700.t1.1
Contig_1_len:2199158	exonerate:est2genome	CDS	7508	8361	.	+	0	ID=BDIVROU_0387700.t1.1.2;Parent=BDIVROU_0387700.t1.1
Contig_1_len:2199158	exonerate:est2genome	mRNA	7254	8361	.	+	.	ID=BDIVROU_0387700.t1.1;Parent=BDIVROU_0387700.t1
Contig_1_len:2199158	exonerate:est2genome	gene	8396	9200	.	-	.	ID=BDIVROU_0000100.t1
Contig_1_len:2199158	exonerate:est2genome	CDS	8396	8458	.	-	0	ID=BDIVROU_0000100.t1.1.1;Parent=BDIVROU_0000100.t1.1
Contig_1_len:2199158	exonerate:est2genome	CDS	8496	8570	.	-	0	ID=BDIVROU_0000100.t1.1.2;Parent=BDIVROU_0000100.t1.1
Contig_1_len:2199158	exonerate:est2genome	CDS	8612	8755	.	-	0	ID=BDIVROU_0000100.t1.1.3;Parent=BDIVROU_0000100.t1.1
Contig_1_len:2199158	exonerate:est2genome	CDS	8792	8873	.	-	0	ID=BDIVROU_0000100.t1.1.4;Parent=BDIVROU_0000100.t1.1
Contig_1_len:2199158	exonerate:est2genome	CDS	8910	9017	.	-	0	ID=BDIVROU_0000100.t1.1.5;Parent=BDIVROU_0000100.t1.1
Contig_1_len:2199158	exonerate:est2genome	CDS	9058	9200	.	-	0	ID=BDIVROU_0000100.t1.1.6;Parent=BDIVROU_0000100.t1.1
Contig_1_len:2199158	exonerate:est2genome	mRNA	8396	9200	.	-	.	ID=BDIVROU_0000100.t1.1;Parent=BDIVROU_0000100.t1
Contig_1_len:2199158	exonerate:est2genome	gene	9704	10432	.	+	.	ID=BDIVROU_0398900.t1
Contig_1_len:2199158	exonerate:est2genome	CDS	9704	10432	.	+	0	ID=BDIVROU_0398900.t1.1.1;Parent=BDIVROU_0398900.t1.1
Contig_1_len:2199158	exonerate:est2genome	mRNA	9704	10432	.	+	.	ID=BDIVROU_0398900.t1.1;Parent=BDIVROU_0398900.t1
Contig_1_len:2199158	exonerate:est2genome	gene	10774	11477	.	-	.	ID=BDIVROU_0000200.t1
Contig_1_len:2199158	exonerate:est2genome	CDS	10774	10984	.	-	0	ID=BDIVROU_0000200.t1.1.1;Parent=BDIVROU_0000200.t1.1
Contig_1_len:2199158	exonerate:est2genome	CDS	11022	11109	.	-	0	ID=BDIVROU_0000200.t1.1.2;Parent=BDIVROU_0000200.t1.1
Contig_1_len:2199158	exonerate:est2genome	CDS	11390	11477	.	-	0	ID=BDIVROU_0000200.t1.1.3;Parent=BDIVROU_0000200.t1.1
Contig_1_len:2199158	exonerate:est2genome	mRNA	10774	11477	.	-	.	ID=BDIVROU_0000200.t1.1;Parent=BDIVROU_0000200.t1
Contig_1_len:2199158	exonerate:est2genome	gene	12388	12907	.	+	.	ID=BDIVROU_0411300.t1
Contig_1_len:2199158	exonerate:est2genome	CDS	12388	12567	.	+	0	ID=BDIVROU_0411300.t1.1.1;Parent=BDIVROU_0411300.t1.1
Contig_1_len:2199158	exonerate:est2genome	CDS	12695	12907	.	+	0	ID=BDIVROU_0411300.t1.1.2;Parent=BDIVROU_0411300.t1.1
Contig_1_len:2199158	exonerate:est2genome	mRNA	12388	12907	.	+	.	ID=BDIVROU_0411300.t1.1;Parent=BDIVROU_0411300.t1
Contig_1_len:2199158	exonerate:est2genome	gene	13648	15305	.	+	.	ID=BDIVROU_0422500.t1
Contig_1_len:2199158	exonerate:est2genome	CDS	13648	14415	.	+	0	ID=BDIVROU_0422500.t1.1.1;Parent=BDIVROU_0422500.t1.1
Contig_1_len:2199158	exonerate:est2genome	CDS	14508	15305	.	+	0	ID=BDIVROU_0422500.t1.1.2;Parent=BDIVROU_0422500.t1.1
Contig_1_len:2199158	exonerate:est2genome	mRNA	13648	15305	.	+	.	ID=BDIVROU_0422500.t1.1;Parent=BDIVROU_0422500.t1
Contig_1_len:2199158	exonerate:est2genome	gene	15479	18589	.	+	.	ID=BDIVROU_0433900.t1
Contig_1_len:2199158	exonerate:est2genome	CDS	15479	18589	.	+	0	ID=BDIVROU_0433900.t1.1.1;Parent=BDIVROU_0433900.t1.1
Contig_1_len:2199158	exonerate:est2genome	mRNA	15479	18589	.	+	.	ID=BDIVROU_0433900.t1.1;Parent=BDIVROU_0433900.t1
Contig_1_len:2199158	exonerate:est2genome	gene	18753	19241	.	-	.	ID=BDIVROU_0017500.t1
Contig_1_len:2199158	exonerate:est2genome	CDS	18753	19241	.	-	0	ID=BDIVROU_0017500.t1.1.1;Parent=BDIVROU_0017500.t1.1
Contig_1_len:2199158	exonerate:est2genome	mRNA	18753	19241	.	-	.	ID=BDIVROU_0017500.t1.1;Parent=BDIVROU_0017500.t1
Contig_1_len:2199158	exonerate:est2genome	gene	19571	22105	.	-	.	ID=BDIVROU_0029000.t1
Contig_1_len:2199158	exonerate:est2genome	CDS	19571	22105	.	-	0	ID=BDIVROU_0029000.t1.1.1;Parent=BDIVROU_0029000.t1.1
Contig_1_len:2199158	exonerate:est2genome	mRNA	19571	22105	.	-	.	ID=BDIVROU_0029000.t1.1;Parent=BDIVROU_0029000.t1
Contig_1_len:2199158	exonerate:est2genome	gene	24864	28544	.	-	.	ID=BDIVROU_0040800.t1
Contig_1_len:2199158	exonerate:est2genome	CDS	24864	28544	.	-	0	ID=BDIVROU_0040800.t1.1.1;Parent=BDIVROU_0040800.t1.1
Contig_1_len:2199158	exonerate:est2genome	mRNA	24864	28544	.	-	.	ID=BDIVROU_0040800.t1.1;Parent=BDIVROU_0040800.t1
Contig_1_len:2199158	exonerate:est2genome	gene	29609	30694	.	+	.	ID=BDIVROU_0054100.t1
Contig_1_len:2199158	exonerate:est2genome	CDS	29609	30694	.	+	0	ID=BDIVROU_0054100.t1.1.1;Parent=BDIVROU_0054100.t1.1
Contig_1_len:2199158	exonerate:est2genome	mRNA	29609	30694	.	+	.	ID=BDIVROU_0054100.t1.1;Parent=BDIVROU_0054100.t1
Contig_1_len:2199158	exonerate:est2genome	gene	31422	36876	.	+	.	ID=BDIVROU_0065900.t2
Contig_1_len:2199158	exonerate:est2genome	CDS	31422	31551	.	+	0	ID=BDIVROU_0065900.t2.1.1;Parent=BDIVROU_0065900.t2.1
Contig_1_len:2199158	exonerate:est2genome	CDS	31662	33592	.	+	0	ID=BDIVROU_0065900.t2.1.2;Parent=BDIVROU_0065900.t2.1
Contig_1_len:2199158	exonerate:est2genome	CDS	34231	36876	.	+	0	ID=BDIVROU_0065900.t2.1.3;Parent=BDIVROU_0065900.t2.1
Contig_1_len:2199158	exonerate:est2genome	mRNA	31422	36876	.	+	.	ID=BDIVROU_0065900.t2.1;Parent=BDIVROU_0065900.t2
Contig_1_len:2199158	exonerate:est2genome	gene	34258	36876	.	+	.	ID=BDIVROU_0065800.t1
Contig_1_len:2199158	exonerate:est2genome	CDS	34258	36876	.	+	0	ID=BDIVROU_0065800.t1.1.1;Parent=BDIVROU_0065800.t1.1
Contig_1_len:2199158	exonerate:est2genome	mRNA	34258	36876	.	+	.	ID=BDIVROU_0065800.t1.1;Parent=BDIVROU_0065800.t1
Contig_1_len:2199158	exonerate:est2genome	gene	37770	38519	.	+	.	ID=BDIVROU_0077100.t1
Contig_1_len:2199158	exonerate:est2genome	CDS	37770	38519	.	+	0	ID=BDIVROU_0077100.t1.1.1;Parent=BDIVROU_0077100.t1.1
Contig_1_len:2199158	exonerate:est2genome	mRNA	37770	38519	.	+	.	ID=BDIVROU_0077100.t1.1;Parent=BDIVROU_0077100.t1
Contig_1_len:2199158	exonerate:est2genome	gene	38706	39029	.	-	.	ID=BDIVROU_0089200.t1
Contig_1_len:2199158	exonerate:est2genome	CDS	38706	39029	.	-	0	ID=BDIVROU_0089200.t1.1.1;Parent=BDIVROU_0089200.t1.1
Contig_1_len:2199158	exonerate:est2genome	mRNA	38706	39029	.	-	.	ID=BDIVROU_0089200.t1.1;Parent=BDIVROU_0089200.t1
Contig_1_len:2199158	exonerate:est2genome	gene	39522	40194	.	-	.	ID=BDIVROU_0000300.t1
Contig_1_len:2199158	exonerate:est2genome	CDS	39522	39601	.	-	0	ID=BDIVROU_0000300.t1.1.1;Parent=BDIVROU_0000300.t1.1
Contig_1_len:2199158	exonerate:est2genome	CDS	39637	39772	.	-	0	ID=BDIVROU_0000300.t1.1.2;Parent=BDIVROU_0000300.t1.1
Contig_1_len:2199158	exonerate:est2genome	CDS	39810	39882	.	-	0	ID=BDIVROU_0000300.t1.1.3;Parent=BDIVROU_0000300.t1.1
Contig_1_len:2199158	exonerate:est2genome	CDS	39953	40194	.	-	0	ID=BDIVROU_0000300.t1.1.4;Parent=BDIVROU_0000300.t1.1
Contig_1_len:2199158	exonerate:est2genome	mRNA	39522	40194	.	-	.	ID=BDIVROU_0000300.t1.1;Parent=BDIVROU_0000300.t1
Contig_1_len:2199158	exonerate:est2genome	gene	41388	42206	.	-	.	ID=BDIVROU_0100400.t1
Contig_1_len:2199158	exonerate:est2genome	CDS	41388	42206	.	-	0	ID=BDIVROU_0100400.t1.1.1;Parent=BDIVROU_0100400.t1.1
Contig_1_len:2199158	exonerate:est2genome	mRNA	41388	42206	.	-	.	ID=BDIVROU_0100400.t1.1;Parent=BDIVROU_0100400.t1
Contig_1_len:2199158	exonerate:est2genome	gene	42321	42992	.	-	.	ID=BDIVROU_0111500.t1
Contig_1_len:2199158	exonerate:est2genome	CDS	42321	42992	.	-	0	ID=BDIVROU_0111500.t1.1.1;Parent=BDIVROU_0111500.t1.1
Contig_1_len:2199158	exonerate:est2genome	mRNA	42321	42992	.	-	.	ID=BDIVROU_0111500.t1.1;Parent=BDIVROU_0111500.t1
Contig_1_len:2199158	exonerate:est2genome	gene	43199	44485	.	-	.	ID=BDIVROU_0122800.t1
Contig_1_len:2199158	exonerate:est2genome	CDS	43199	44485	.	-	0	ID=BDIVROU_0122800.t1.1.1;Parent=BDIVROU_0122800.t1.1
Contig_1_len:2199158	exonerate:est2genome	mRNA	43199	44485	.	-	.	ID=BDIVROU_0122800.t1.1;Parent=BDIVROU_0122800.t1
Contig_1_len:2199158	exonerate:est2genome	gene	44799	45641	.	+	.	ID=BDIVROU_0134900.t1
Contig_1_len:2199158	exonerate:est2genome	CDS	44799	44999	.	+	0	ID=BDIVROU_0134900.t1.1.1;Parent=BDIVROU_0134900.t1.1
Contig_1_len:2199158	exonerate:est2genome	CDS	45211	45241	.	+	0	ID=BDIVROU_0134900.t1.1.2;Parent=BDIVROU_0134900.t1.1
Contig_1_len:2199158	exonerate:est2genome	CDS	45346	45641	.	+	0	ID=BDIVROU_0134900.t1.1.3;Parent=BDIVROU_0134900.t1.1
Contig_1_len:2199158	exonerate:est2genome	mRNA	44799	45641	.	+	.	ID=BDIVROU_0134900.t1.1;Parent=BDIVROU_0134900.t1
Contig_1_len:2199158	exonerate:est2genome	gene	45984	46618	.	+	.	ID=BDIVROU_0455000.t1
Contig_1_len:2199158	exonerate:est2genome	CDS	45984	46191	.	+	0	ID=BDIVROU_0455000.t1.1.1;Parent=BDIVROU_0455000.t1.1
Contig_1_len:2199158	exonerate:est2genome	CDS	46227	46618	.	+	0	ID=BDIVROU_0455000.t1.1.2;Parent=BDIVROU_0455000.t1.1
Contig_1_len:2199158	exonerate:est2genome	mRNA	45984	46618	.	+	.	ID=BDIVROU_0455000.t1.1;Parent=BDIVROU_0455000.t1
Contig_1_len:2199158	exonerate:est2genome	gene	46220	46405	.	+	.	ID=BDIVROU_0456800.t1
Contig_1_len:2199158	exonerate:est2genome	CDS	46220	46405	.	+	0	ID=BDIVROU_0456800.t1.1.1;Parent=BDIVROU_0456800.t1.1
Contig_1_len:2199158	exonerate:est2genome	mRNA	46220	46405	.	+	.	ID=BDIVROU_0456800.t1.1;Parent=BDIVROU_0456800.t1
Contig_1_len:2199158	exonerate:est2genome	gene	46798	49869	.	+	.	ID=BDIVROU_0146800.t1
Contig_1_len:2199158	exonerate:est2genome	CDS	46798	49869	.	+	0	ID=BDIVROU_0146800.t1.1.1;Parent=BDIVROU_0146800.t1.1
Contig_1_len:2199158	exonerate:est2genome	mRNA	46798	49869	.	+	.	ID=BDIVROU_0146800.t1.1;Parent=BDIVROU_0146800.t1
Contig_1_len:2199158	exonerate:est2genome	gene	49927	50256	.	+	.	ID=BDIVROU_0158500.t1
Contig_1_len:2199158	exonerate:est2genome	CDS	49927	50256	.	+	0	ID=BDIVROU_0158500.t1.1.1;Parent=BDIVROU_0158500.t1.1
Contig_1_len:2199158	exonerate:est2genome	mRNA	49927	50256	.	+	.	ID=BDIVROU_0158500.t1.1;Parent=BDIVROU_0158500.t1
Contig_1_len:2199158	exonerate:est2genome	gene	50601	51398	.	-	.	ID=BDIVROU_0169600.t1
Contig_1_len:2199158	exonerate:est2genome	CDS	50601	51398	.	-	0	ID=BDIVROU_0169600.t1.1.1;Parent=BDIVROU_0169600.t1.1
Contig_1_len:2199158	exonerate:est2genome	mRNA	50601	51398	.	-	.	ID=BDIVROU_0169600.t1.1;Parent=BDIVROU_0169600.t1
Contig_1_len:2199158	exonerate:est2genome	gene	53459	54559	.	-	.	ID=BDIVROU_0181600.t1
Contig_1_len:2199158	exonerate:est2genome	CDS	53459	54559	.	-	0	ID=BDIVROU_0181600.t1.1.1;Parent=BDIVROU_0181600.t1.1
Contig_1_len:2199158	exonerate:est2genome	mRNA	53459	54559	.	-	.	ID=BDIVROU_0181600.t1.1;Parent=BDIVROU_0181600.t1
Contig_1_len:2199158	exonerate:est2genome	gene	55156	55881	.	-	.	ID=BDIVROU_0194200.t1
Contig_1_len:2199158	exonerate:est2genome	CDS	55156	55287	.	-	0	ID=BDIVROU_0194200.t1.1.1;Parent=BDIVROU_0194200.t1.1
Contig_1_len:2199158	exonerate:est2genome	CDS	55584	55715	.	-	0	ID=BDIVROU_0194200.t1.1.2;Parent=BDIVROU_0194200.t1.1
Contig_1_len:2199158	exonerate:est2genome	CDS	55837	55881	.	-	0	ID=BDIVROU_0194200.t1.1.3;Parent=BDIVROU_0194200.t1.1
Contig_1_len:2199158	exonerate:est2genome	mRNA	55156	55881	.	-	.	ID=BDIVROU_0194200.t1.1;Parent=BDIVROU_0194200.t1
Contig_1_len:2199158	exonerate:est2genome	gene	55975	59616	.	-	.	ID=BDIVROU_0206500.t1
Contig_1_len:2199158	exonerate:est2genome	CDS	55975	59616	.	-	0	ID=BDIVROU_0206500.t1.1.1;Parent=BDIVROU_0206500.t1.1
Contig_1_len:2199158	exonerate:est2genome	mRNA	55975	59616	.	-	.	ID=BDIVROU_0206500.t1.1;Parent=BDIVROU_0206500.t1
Contig_1_len:2199158	exonerate:est2genome	gene	60758	63841	.	+	.	ID=BDIVROU_0218900.t1
Contig_1_len:2199158	exonerate:est2genome	CDS	60758	63841	.	+	0	ID=BDIVROU_0218900.t1.1.1;Parent=BDIVROU_0218900.t1.1
Contig_1_len:2199158	exonerate:est2genome	mRNA	60758	63841	.	+	.	ID=BDIVROU_0218900.t1.1;Parent=BDIVROU_0218900.t1
Contig_1_len:2199158	exonerate:est2genome	gene	63897	64818	.	-	.	ID=BDIVROU_0230600.t1
Contig_1_len:2199158	exonerate:est2genome	CDS	63897	64223	.	-	0	ID=BDIVROU_0230600.t1.1.1;Parent=BDIVROU_0230600.t1.1
Contig_1_len:2199158	exonerate:est2genome	CDS	64396	64647	.	-	0	ID=BDIVROU_0230600.t1.1.2;Parent=BDIVROU_0230600.t1.1
Contig_1_len:2199158	exonerate:est2genome	CDS	64723	64818	.	-	0	ID=BDIVROU_0230600.t1.1.3;Parent=BDIVROU_0230600.t1.1
Contig_1_len:2199158	exonerate:est2genome	mRNA	63897	64818	.	-	.	ID=BDIVROU_0230600.t1.1;Parent=BDIVROU_0230600.t1
Contig_1_len:2199158	exonerate:est2genome	gene	65401	66206	.	-	.	ID=BDIVROU_0454900.t1
Contig_1_len:2199158	exonerate:est2genome	CDS	65401	65881	.	-	0	ID=BDIVROU_0454900.t1.1.1;Parent=BDIVROU_0454900.t1.1
Contig_1_len:2199158	exonerate:est2genome	CDS	65917	66206	.	-	0	ID=BDIVROU_0454900.t1.1.2;Parent=BDIVROU_0454900.t1.1
Contig_1_len:2199158	exonerate:est2genome	mRNA	65401	66206	.	-	.	ID=BDIVROU_0454900.t1.1;Parent=BDIVROU_0454900.t1
Contig_1_len:2199158	exonerate:est2genome	gene	67460	69541	.	-	.	ID=BDIVROU_0244700.t1
Contig_1_len:2199158	exonerate:est2genome	CDS	67460	69541	.	-	0	ID=BDIVROU_0244700.t1.1.1;Parent=BDIVROU_0244700.t1.1
Contig_1_len:2199158	exonerate:est2genome	mRNA	67460	69541	.	-	.	ID=BDIVROU_0244700.t1.1;Parent=BDIVROU_0244700.t1
Contig_1_len:2199158	exonerate:est2genome	gene	69901	71531	.	+	.	ID=BDIVROU_0256400.t1
Contig_1_len:2199158	exonerate:est2genome	CDS	69901	70837	.	+	0	ID=BDIVROU_0256400.t1.1.1;Parent=BDIVROU_0256400.t1.1
Contig_1_len:2199158	exonerate:est2genome	CDS	71047	71531	.	+	0	ID=BDIVROU_0256400.t1.1.2;Parent=BDIVROU_0256400.t1.1
Contig_1_len:2199158	exonerate:est2genome	mRNA	69901	71531	.	+	.	ID=BDIVROU_0256400.t1.1;Parent=BDIVROU_0256400.t1
Contig_1_len:2199158	exonerate:est2genome	gene	72085	73339	.	-	.	ID=BDIVROU_0268000.t1
Contig_1_len:2199158	exonerate:est2genome	CDS	72085	72884	.	-	0	ID=BDIVROU_0268000.t1.1.1;Parent=BDIVROU_0268000.t1.1
Contig_1_len:2199158	exonerate:est2genome	CDS	72965	73007	.	-	0	ID=BDIVROU_0268000.t1.1.2;Parent=BDIVROU_0268000.t1.1
Contig_1_len:2199158	exonerate:est2genome	CDS	73130	73339	.	-	0	ID=BDIVROU_0268000.t1.1.3;Parent=BDIVROU_0268000.t1.1
Contig_1_len:2199158	exonerate:est2genome	mRNA	72085	73339	.	-	.	ID=BDIVROU_0268000.t1.1;Parent=BDIVROU_0268000.t1
Contig_1_len:2199158	exonerate:est2genome	gene	73848	79610	.	-	.	ID=BDIVROU_0279400.t1
Contig_1_len:2199158	exonerate:est2genome	CDS	73848	79610	.	-	0	ID=BDIVROU_0279400.t1.1.1;Parent=BDIVROU_0279400.t1.1
Contig_1_len:2199158	exonerate:est2genome	mRNA	73848	79610	.	-	.	ID=BDIVROU_0279400.t1.1;Parent=BDIVROU_0279400.t1
Contig_1_len:2199158	exonerate:est2genome	gene	80522	81243	.	+	.	ID=BDIVROU_0291000.t2
Contig_1_len:2199158	exonerate:est2genome	CDS	80522	81243	.	+	0	ID=BDIVROU_0291000.t2.1.1;Parent=BDIVROU_0291000.t2.1
Contig_1_len:2199158	exonerate:est2genome	mRNA	80522	81243	.	+	.	ID=BDIVROU_0291000.t2.1;Parent=BDIVROU_0291000.t2
Contig_1_len:2199158	exonerate:est2genome	gene	80774	82356	.	+	.	ID=BDIVROU_0290900.t1
Contig_1_len:2199158	exonerate:est2genome	CDS	80774	81243	.	+	0	ID=BDIVROU_0290900.t1.1.1;Parent=BDIVROU_0290900.t1.1
Contig_1_len:2199158	exonerate:est2genome	CDS	82065	82356	.	+	0	ID=BDIVROU_0290900.t1.1.2;Parent=BDIVROU_0290900.t1.1
Contig_1_len:2199158	exonerate:est2genome	mRNA	80774	82356	.	+	.	ID=BDIVROU_0290900.t1.1;Parent=BDIVROU_0290900.t1
Contig_1_len:2199158	exonerate:est2genome	gene	84655	86397	.	+	.	ID=BDIVROU_0302900.t1
Contig_1_len:2199158	exonerate:est2genome	CDS	84655	86397	.	+	0	ID=BDIVROU_0302900.t1.1.1;Parent=BDIVROU_0302900.t1.1
Contig_1_len:2199158	exonerate:est2genome	mRNA	84655	86397	.	+	.	ID=BDIVROU_0302900.t1.1;Parent=BDIVROU_0302900.t1
Contig_1_len:2199158	exonerate:est2genome	gene	86875	88583	.	+	.	ID=BDIVROU_0315100.t1
Contig_1_len:2199158	exonerate:est2genome	CDS	86875	87069	.	+	0	ID=BDIVROU_0315100.t1.1.1;Parent=BDIVROU_0315100.t1.1
Contig_1_len:2199158	exonerate:est2genome	CDS	87203	87403	.	+	0	ID=BDIVROU_0315100.t1.1.2;Parent=BDIVROU_0315100.t1.1
Contig_1_len:2199158	exonerate:est2genome	CDS	87460	88347	.	+	0	ID=BDIVROU_0315100.t1.1.3;Parent=BDIVROU_0315100.t1.1
Contig_1_len:2199158	exonerate:est2genome	CDS	88431	88583	.	+	0	ID=BDIVROU_0315100.t1.1.4;Parent=BDIVROU_0315100.t1.1
Contig_1_len:2199158	exonerate:est2genome	mRNA	86875	88583	.	+	.	ID=BDIVROU_0315100.t1.1;Parent=BDIVROU_0315100.t1
Contig_1_len:2199158	exonerate:est2genome	gene	88875	92128	.	+	.	ID=BDIVROU_0326800.t1
Contig_1_len:2199158	exonerate:est2genome	CDS	88875	90752	.	+	0	ID=BDIVROU_0326800.t1.1.1;Parent=BDIVROU_0326800.t1.1
Contig_1_len:2199158	exonerate:est2genome	CDS	91248	91452	.	+	0	ID=BDIVROU_0326800.t1.1.2;Parent=BDIVROU_0326800.t1.1
Contig_1_len:2199158	exonerate:est2genome	CDS	91855	91889	.	+	0	ID=BDIVROU_0326800.t1.1.3;Parent=BDIVROU_0326800.t1.1
Contig_1_len:2199158	exonerate:est2genome	CDS	92030	92128	.	+	0	ID=BDIVROU_0326800.t1.1.4;Parent=BDIVROU_0326800.t1.1
Contig_1_len:2199158	exonerate:est2genome	mRNA	88875	92128	.	+	.	ID=BDIVROU_0326800.t1.1;Parent=BDIVROU_0326800.t1
Contig_1_len:2199158	exonerate:est2genome	gene	92415	96947	.	+	.	ID=BDIVROU_0338000.t1
Contig_1_len:2199158	exonerate:est2genome	CDS	92415	96947	.	+	0	ID=BDIVROU_0338000.t1.1.1;Parent=BDIVROU_0338000.t1.1
Contig_1_len:2199158	exonerate:est2genome	mRNA	92415	96947	.	+	.	ID=BDIVROU_0338000.t1.1;Parent=BDIVROU_0338000.t1
Contig_1_len:2199158	exonerate:est2genome	gene	97747	98334	.	+	.	ID=BDIVROU_0349600.t1
Contig_1_len:2199158	exonerate:est2genome	CDS	97747	98334	.	+	0	ID=BDIVROU_0349600.t1.1.1;Parent=BDIVROU_0349600.t1.1
Contig_1_len:2199158	exonerate:est2genome	mRNA	97747	98334	.	+	.	ID=BDIVROU_0349600.t1.1;Parent=BDIVROU_0349600.t1
Contig_1_len:2199158	exonerate:est2genome	gene	98656	102221	.	+	.	ID=BDIVROU_0360900.t1
Contig_1_len:2199158	exonerate:est2genome	CDS	98656	101838	.	+	0	ID=BDIVROU_0360900.t1.1.1;Parent=BDIVROU_0360900.t1.1
Contig_1_len:2199158	exonerate:est2genome	CDS	102018	102221	.	+	0	ID=BDIVROU_0360900.t1.1.2;Parent=BDIVROU_0360900.t1.1
Contig_1_len:2199158	exonerate:est2genome	mRNA	98656	102221	.	+	.	ID=BDIVROU_0360900.t1.1;Parent=BDIVROU_0360900.t1
Contig_1_len:2199158	exonerate:est2genome	gene	103792	104397	.	-	.	ID=BDIVROU_0372100.t1
Contig_1_len:2199158	exonerate:est2genome	CDS	103792	103816	.	-	0	ID=BDIVROU_0372100.t1.1.1;Parent=BDIVROU_0372100.t1.1
Contig_1_len:2199158	exonerate:est2genome	CDS	103920	103982	.	-	0	ID=BDIVROU_0372100.t1.1.2;Parent=BDIVROU_0372100.t1.1
Contig_1_len:2199158	exonerate:est2genome	CDS	104044	104279	.	-	0	ID=BDIVROU_0372100.t1.1.3;Parent=BDIVROU_0372100.t1.1
Contig_1_len:2199158	exonerate:est2genome	CDS	104350	104397	.	-	0	ID=BDIVROU_0372100.t1.1.4;Parent=BDIVROU_0372100.t1.1
Contig_1_len:2199158	exonerate:est2genome	mRNA	103792	104397	.	-	.	ID=BDIVROU_0372100.t1.1;Parent=BDIVROU_0372100.t1
Contig_1_len:2199158	exonerate:est2genome	gene	104627	105259	.	+	.	ID=BDIVROU_0377700.t1
Contig_1_len:2199158	exonerate:est2genome	CDS	104627	105259	.	+	0	ID=BDIVROU_0377700.t1.1.1;Parent=BDIVROU_0377700.t1.1
Contig_1_len:2199158	exonerate:est2genome	mRNA	104627	105259	.	+	.	ID=BDIVROU_0377700.t1.1;Parent=BDIVROU_0377700.t1
Contig_1_len:2199158	exonerate:est2genome	gene	105644	106267	.	+	.	ID=BDIVROU_0378800.t1
Contig_1_len:2199158	exonerate:est2genome	CDS	105644	106267	.	+	0	ID=BDIVROU_0378800.t1.1.1;Parent=BDIVROU_0378800.t1.1
Contig_1_len:2199158	exonerate:est2genome	mRNA	105644	106267	.	+	.	ID=BDIVROU_0378800.t1.1;Parent=BDIVROU_0378800.t1
Contig_1_len:2199158	exonerate:est2genome	gene	106530	107150	.	-	.	ID=BDIVROU_0380000.t1
Contig_1_len:2199158	exonerate:est2genome	CDS	106530	107150	.	-	0	ID=BDIVROU_0380000.t1.1.1;Parent=BDIVROU_0380000.t1.1
Contig_1_len:2199158	exonerate:est2genome	mRNA	106530	107150	.	-	.	ID=BDIVROU_0380000.t1.1;Parent=BDIVROU_0380000.t1
Contig_1_len:2199158	exonerate:est2genome	gene	107219	107872	.	-	.	ID=BDIVROU_0381100.t1
Contig_1_len:2199158	exonerate:est2genome	CDS	107219	107872	.	-	0	ID=BDIVROU_0381100.t1.1.1;Parent=BDIVROU_0381100.t1.1
Contig_1_len:2199158	exonerate:est2genome	mRNA	107219	107872	.	-	.	ID=BDIVROU_0381100.t1.1;Parent=BDIVROU_0381100.t1
Contig_1_len:2199158	exonerate:est2genome	gene	108659	110021	.	-	.	ID=BDIVROU_0000400.t1
Contig_1_len:2199158	exonerate:est2genome	CDS	108659	108739	.	-	0	ID=BDIVROU_0000400.t1.1.1;Parent=BDIVROU_0000400.t1.1
Contig_1_len:2199158	exonerate:est2genome	CDS	108804	108876	.	-	0	ID=BDIVROU_0000400.t1.1.2;Parent=BDIVROU_0000400.t1.1
Contig_1_len:2199158	exonerate:est2genome	CDS	108918	109157	.	-	0	ID=BDIVROU_0000400.t1.1.3;Parent=BDIVROU_0000400.t1.1
Contig_1_len:2199158	exonerate:est2genome	CDS	109199	109291	.	-	0	ID=BDIVROU_0000400.t1.1.4;Parent=BDIVROU_0000400.t1.1
Contig_1_len:2199158	exonerate:est2genome	CDS	109331	109425	.	-	0	ID=BDIVROU_0000400.t1.1.5;Parent=BDIVROU_0000400.t1.1
Contig_1_len:2199158	exonerate:est2genome	CDS	109462	109551	.	-	0	ID=BDIVROU_0000400.t1.1.6;Parent=BDIVROU_0000400.t1.1
Contig_1_len:2199158	exonerate:est2genome	CDS	109595	109672	.	-	0	ID=BDIVROU_0000400.t1.1.7;Parent=BDIVROU_0000400.t1.1
Contig_1_len:2199158	exonerate:est2genome	CDS	109710	109831	.	-	0	ID=BDIVROU_0000400.t1.1.8;Parent=BDIVROU_0000400.t1.1
Contig_1_len:2199158	exonerate:est2genome	CDS	109871	110021	.	-	0	ID=BDIVROU_0000400.t1.1.9;Parent=BDIVROU_0000400.t1.1
Contig_1_len:2199158	exonerate:est2genome	mRNA	108659	110021	.	-	.	ID=BDIVROU_0000400.t1.1;Parent=BDIVROU_0000400.t1
Contig_1_len:2199158	exonerate:est2genome	gene	110766	111404	.	+	.	ID=BDIVROU_0382200.t1
Contig_1_len:2199158	exonerate:est2genome	CDS	110766	111404	.	+	0	ID=BDIVROU_0382200.t1.1.1;Parent=BDIVROU_0382200.t1.1
Contig_1_len:2199158	exonerate:est2genome	mRNA	110766	111404	.	+	.	ID=BDIVROU_0382200.t1.1;Parent=BDIVROU_0382200.t1
Contig_1_len:2199158	exonerate:est2genome	gene	111695	112039	.	-	.	ID=BDIVROU_0383300.t1
Contig_1_len:2199158	exonerate:est2genome	CDS	111695	112039	.	-	0	ID=BDIVROU_0383300.t1.1.1;Parent=BDIVROU_0383300.t1.1
Contig_1_len:2199158	exonerate:est2genome	mRNA	111695	112039	.	-	.	ID=BDIVROU_0383300.t1.1;Parent=BDIVROU_0383300.t1
Contig_1_len:2199158	exonerate:est2genome	gene	112135	112725	.	-	.	ID=BDIVROU_0384400.t1
Contig_1_len:2199158	exonerate:est2genome	CDS	112135	112725	.	-	0	ID=BDIVROU_0384400.t1.1.1;Parent=BDIVROU_0384400.t1.1
Contig_1_len:2199158	exonerate:est2genome	mRNA	112135	112725	.	-	.	ID=BDIVROU_0384400.t1.1;Parent=BDIVROU_0384400.t1
Contig_1_len:2199158	exonerate:est2genome	gene	113502	117442	.	+	.	ID=BDIVROU_0385500.t1
Contig_1_len:2199158	exonerate:est2genome	CDS	113502	113646	.	+	0	ID=BDIVROU_0385500.t1.1.1;Parent=BDIVROU_0385500.t1.1
Contig_1_len:2199158	exonerate:est2genome	CDS	113769	114181	.	+	0	ID=BDIVROU_0385500.t1.1.2;Parent=BDIVROU_0385500.t1.1
Contig_1_len:2199158	exonerate:est2genome	CDS	114246	114651	.	+	0	ID=BDIVROU_0385500.t1.1.3;Parent=BDIVROU_0385500.t1.1
Contig_1_len:2199158	exonerate:est2genome	CDS	114707	115254	.	+	0	ID=BDIVROU_0385500.t1.1.4;Parent=BDIVROU_0385500.t1.1
Contig_1_len:2199158	exonerate:est2genome	CDS	115332	115417	.	+	0	ID=BDIVROU_0385500.t1.1.5;Parent=BDIVROU_0385500.t1.1
Contig_1_len:2199158	exonerate:est2genome	CDS	116104	117442	.	+	0	ID=BDIVROU_0385500.t1.1.6;Parent=BDIVROU_0385500.t1.1
Contig_1_len:2199158	exonerate:est2genome	mRNA	113502	117442	.	+	.	ID=BDIVROU_0385500.t1.1;Parent=BDIVROU_0385500.t1
Contig_1_len:2199158	exonerate:est2genome	gene	117904	118476	.	-	.	ID=BDIVROU_0386600.t1
Contig_1_len:2199158	exonerate:est2genome	CDS	117904	118476	.	-	0	ID=BDIVROU_0386600.t1.1.1;Parent=BDIVROU_0386600.t1.1
Contig_1_len:2199158	exonerate:est2genome	mRNA	117904	118476	.	-	.	ID=BDIVROU_0386600.t1.1;Parent=BDIVROU_0386600.t1
Contig_1_len:2199158	exonerate:est2genome	gene	118541	119355	.	-	.	ID=BDIVROU_0468500.t1
Contig_1_len:2199158	exonerate:est2genome	CDS	118541	118741	.	-	0	ID=BDIVROU_0468500.t1.1.1;Parent=BDIVROU_0468500.t1.1
Contig_1_len:2199158	exonerate:est2genome	CDS	118821	119135	.	-	0	ID=BDIVROU_0468500.t1.1.2;Parent=BDIVROU_0468500.t1.1
Contig_1_len:2199158	exonerate:est2genome	CDS	119185	119355	.	-	0	ID=BDIVROU_0468500.t1.1.3;Parent=BDIVROU_0468500.t1.1
Contig_1_len:2199158	exonerate:est2genome	mRNA	118541	119355	.	-	.	ID=BDIVROU_0468500.t1.1;Parent=BDIVROU_0468500.t1
Contig_1_len:2199158	exonerate:est2genome	gene	120026	121313	.	+	.	ID=BDIVROU_0000500.t1
Contig_1_len:2199158	exonerate:est2genome	CDS	120026	120233	.	+	0	ID=BDIVROU_0000500.t1.1.1;Parent=BDIVROU_0000500.t1.1
Contig_1_len:2199158	exonerate:est2genome	CDS	120270	120394	.	+	0	ID=BDIVROU_0000500.t1.1.2;Parent=BDIVROU_0000500.t1.1
Contig_1_len:2199158	exonerate:est2genome	CDS	120435	120581	.	+	0	ID=BDIVROU_0000500.t1.1.3;Parent=BDIVROU_0000500.t1.1
Contig_1_len:2199158	exonerate:est2genome	CDS	120619	120759	.	+	0	ID=BDIVROU_0000500.t1.1.4;Parent=BDIVROU_0000500.t1.1
Contig_1_len:2199158	exonerate:est2genome	CDS	120797	120859	.	+	0	ID=BDIVROU_0000500.t1.1.5;Parent=BDIVROU_0000500.t1.1
Contig_1_len:2199158	exonerate:est2genome	CDS	120898	121011	.	+	0	ID=BDIVROU_0000500.t1.1.6;Parent=BDIVROU_0000500.t1.1
Contig_1_len:2199158	exonerate:est2genome	CDS	121050	121313	.	+	0	ID=BDIVROU_0000500.t1.1.7;Parent=BDIVROU_0000500.t1.1
Contig_1_len:2199158	exonerate:est2genome	mRNA	120026	121313	.	+	.	ID=BDIVROU_0000500.t1.1;Parent=BDIVROU_0000500.t1
Contig_1_len:2199158	exonerate:est2genome	gene	121586	122588	.	-	.	ID=BDIVROU_0387800.t1
Contig_1_len:2199158	exonerate:est2genome	CDS	121586	121675	.	-	0	ID=BDIVROU_0387800.t1.1.1;Parent=BDIVROU_0387800.t1.1
Contig_1_len:2199158	exonerate:est2genome	CDS	121799	122225	.	-	0	ID=BDIVROU_0387800.t1.1.2;Parent=BDIVROU_0387800.t1.1
Contig_1_len:2199158	exonerate:est2genome	CDS	122323	122588	.	-	0	ID=BDIVROU_0387800.t1.1.3;Parent=BDIVROU_0387800.t1.1
Contig_1_len:2199158	exonerate:est2genome	mRNA	121586	122588	.	-	.	ID=BDIVROU_0387800.t1.1;Parent=BDIVROU_0387800.t1
Contig_1_len:2199158	exonerate:est2genome	gene	123675	124508	.	+	.	ID=BDIVROU_0388900.t1
Contig_1_len:2199158	exonerate:est2genome	CDS	123675	124508	.	+	0	ID=BDIVROU_0388900.t1.1.1;Parent=BDIVROU_0388900.t1.1
Contig_1_len:2199158	exonerate:est2genome	mRNA	123675	124508	.	+	.	ID=BDIVROU_0388900.t1.1;Parent=BDIVROU_0388900.t1
Contig_1_len:2199158	exonerate:est2genome	gene	124538	125655	.	-	.	ID=BDIVROU_0390000.t1
Contig_1_len:2199158	exonerate:est2genome	CDS	124538	124984	.	-	0	ID=BDIVROU_0390000.t1.1.1;Parent=BDIVROU_0390000.t1.1
Contig_1_len:2199158	exonerate:est2genome	CDS	125485	125655	.	-	0	ID=BDIVROU_0390000.t1.1.2;Parent=BDIVROU_0390000.t1.1
Contig_1_len:2199158	exonerate:est2genome	mRNA	124538	125655	.	-	.	ID=BDIVROU_0390000.t1.1;Parent=BDIVROU_0390000.t1
Contig_1_len:2199158	exonerate:est2genome	gene	125675	126112	.	-	.	ID=BDIVROU_0391100.t1
Contig_1_len:2199158	exonerate:est2genome	CDS	125675	126112	.	-	0	ID=BDIVROU_0391100.t1.1.1;Parent=BDIVROU_0391100.t1.1
Contig_1_len:2199158	exonerate:est2genome	mRNA	125675	126112	.	-	.	ID=BDIVROU_0391100.t1.1;Parent=BDIVROU_0391100.t1
Contig_1_len:2199158	exonerate:est2genome	gene	126546	128024	.	+	.	ID=BDIVROU_0000600.t1
Contig_1_len:2199158	exonerate:est2genome	CDS	126546	126785	.	+	0	ID=BDIVROU_0000600.t1.1.1;Parent=BDIVROU_0000600.t1.1
Contig_1_len:2199158	exonerate:est2genome	CDS	126822	127112	.	+	0	ID=BDIVROU_0000600.t1.1.2;Parent=BDIVROU_0000600.t1.1
Contig_1_len:2199158	exonerate:est2genome	CDS	127158	127304	.	+	0	ID=BDIVROU_0000600.t1.1.3;Parent=BDIVROU_0000600.t1.1
Contig_1_len:2199158	exonerate:est2genome	CDS	127344	127395	.	+	0	ID=BDIVROU_0000600.t1.1.4;Parent=BDIVROU_0000600.t1.1
Contig_1_len:2199158	exonerate:est2genome	CDS	127434	127503	.	+	0	ID=BDIVROU_0000600.t1.1.5;Parent=BDIVROU_0000600.t1.1
Contig_1_len:2199158	exonerate:est2genome	CDS	127541	127580	.	+	0	ID=BDIVROU_0000600.t1.1.6;Parent=BDIVROU_0000600.t1.1
Contig_1_len:2199158	exonerate:est2genome	CDS	127619	127683	.	+	0	ID=BDIVROU_0000600.t1.1.7;Parent=BDIVROU_0000600.t1.1
Contig_1_len:2199158	exonerate:est2genome	CDS	127719	127894	.	+	0	ID=BDIVROU_0000600.t1.1.8;Parent=BDIVROU_0000600.t1.1
Contig_1_len:2199158	exonerate:est2genome	CDS	127930	128024	.	+	0	ID=BDIVROU_0000600.t1.1.9;Parent=BDIVROU_0000600.t1.1
Contig_1_len:2199158	exonerate:est2genome	mRNA	126546	128024	.	+	.	ID=BDIVROU_0000600.t1.1;Parent=BDIVROU_0000600.t1
Contig_1_len:2199158	exonerate:est2genome	gene	128027	128962	.	-	.	ID=BDIVROU_0392300.t1
Contig_1_len:2199158	exonerate:est2genome	CDS	128027	128962	.	-	0	ID=BDIVROU_0392300.t1.1.1;Parent=BDIVROU_0392300.t1.1
Contig_1_len:2199158	exonerate:est2genome	mRNA	128027	128962	.	-	.	ID=BDIVROU_0392300.t1.1;Parent=BDIVROU_0392300.t1
Contig_1_len:2199158	exonerate:est2genome	gene	129149	130998	.	-	.	ID=BDIVROU_0393400.t1
Contig_1_len:2199158	exonerate:est2genome	CDS	129149	129526	.	-	0	ID=BDIVROU_0393400.t1.1.1;Parent=BDIVROU_0393400.t1.1
Contig_1_len:2199158	exonerate:est2genome	CDS	129892	130998	.	-	0	ID=BDIVROU_0393400.t1.1.2;Parent=BDIVROU_0393400.t1.1
Contig_1_len:2199158	exonerate:est2genome	mRNA	129149	130998	.	-	.	ID=BDIVROU_0393400.t1.1;Parent=BDIVROU_0393400.t1
Contig_1_len:2199158	exonerate:est2genome	gene	131720	132438	.	+	.	ID=BDIVROU_0394500.t1
Contig_1_len:2199158	exonerate:est2genome	CDS	131720	132144	.	+	0	ID=BDIVROU_0394500.t1.1.1;Parent=BDIVROU_0394500.t1.1
Contig_1_len:2199158	exonerate:est2genome	CDS	132282	132438	.	+	0	ID=BDIVROU_0394500.t1.1.2;Parent=BDIVROU_0394500.t1.1
Contig_1_len:2199158	exonerate:est2genome	mRNA	131720	132438	.	+	.	ID=BDIVROU_0394500.t1.1;Parent=BDIVROU_0394500.t1
Contig_1_len:2199158	exonerate:est2genome	gene	133261	133539	.	-	.	ID=BDIVROU_0395600.t1
Contig_1_len:2199158	exonerate:est2genome	CDS	133261	133539	.	-	0	ID=BDIVROU_0395600.t1.1.1;Parent=BDIVROU_0395600.t1.1
Contig_1_len:2199158	exonerate:est2genome	mRNA	133261	133539	.	-	.	ID=BDIVROU_0395600.t1.1;Parent=BDIVROU_0395600.t1
Contig_1_len:2199158	exonerate:est2genome	gene	137019	137756	.	-	.	ID=BDIVROU_0396700.t1
Contig_1_len:2199158	exonerate:est2genome	CDS	137019	137228	.	-	0	ID=BDIVROU_0396700.t1.1.1;Parent=BDIVROU_0396700.t1.1
Contig_1_len:2199158	exonerate:est2genome	CDS	137631	137756	.	-	0	ID=BDIVROU_0396700.t1.1.2;Parent=BDIVROU_0396700.t1.1
Contig_1_len:2199158	exonerate:est2genome	mRNA	137019	137756	.	-	.	ID=BDIVROU_0396700.t1.1;Parent=BDIVROU_0396700.t1
Contig_1_len:2199158	exonerate:est2genome	gene	138980	139483	.	-	.	ID=BDIVROU_0397800.t1
Contig_1_len:2199158	exonerate:est2genome	CDS	138980	139483	.	-	0	ID=BDIVROU_0397800.t1.1.1;Parent=BDIVROU_0397800.t1.1
Contig_1_len:2199158	exonerate:est2genome	mRNA	138980	139483	.	-	.	ID=BDIVROU_0397800.t1.1;Parent=BDIVROU_0397800.t1
Contig_1_len:2199158	exonerate:est2genome	gene	139563	140033	.	-	.	ID=BDIVROU_0399000.t1
Contig_1_len:2199158	exonerate:est2genome	CDS	139563	140033	.	-	0	ID=BDIVROU_0399000.t1.1.1;Parent=BDIVROU_0399000.t1.1
Contig_1_len:2199158	exonerate:est2genome	mRNA	139563	140033	.	-	.	ID=BDIVROU_0399000.t1.1;Parent=BDIVROU_0399000.t1
Contig_1_len:2199158	exonerate:est2genome	gene	140457	140798	.	-	.	ID=BDIVROU_0400100.t1
Contig_1_len:2199158	exonerate:est2genome	CDS	140457	140798	.	-	0	ID=BDIVROU_0400100.t1.1.1;Parent=BDIVROU_0400100.t1.1
Contig_1_len:2199158	exonerate:est2genome	mRNA	140457	140798	.	-	.	ID=BDIVROU_0400100.t1.1;Parent=BDIVROU_0400100.t1
Contig_1_len:2199158	exonerate:est2genome	gene	140915	142294	.	-	.	ID=BDIVROU_0401300.t1
Contig_1_len:2199158	exonerate:est2genome	CDS	140915	142294	.	-	0	ID=BDIVROU_0401300.t1.1.1;Parent=BDIVROU_0401300.t1.1
Contig_1_len:2199158	exonerate:est2genome	mRNA	140915	142294	.	-	.	ID=BDIVROU_0401300.t1.1;Parent=BDIVROU_0401300.t1
Contig_1_len:2199158	exonerate:est2genome	gene	142908	143309	.	+	.	ID=BDIVROU_0402400.t1
Contig_1_len:2199158	exonerate:est2genome	CDS	142908	142983	.	+	0	ID=BDIVROU_0402400.t1.1.1;Parent=BDIVROU_0402400.t1.1
Contig_1_len:2199158	exonerate:est2genome	CDS	143047	143309	.	+	0	ID=BDIVROU_0402400.t1.1.2;Parent=BDIVROU_0402400.t1.1
Contig_1_len:2199158	exonerate:est2genome	mRNA	142908	143309	.	+	.	ID=BDIVROU_0402400.t1.1;Parent=BDIVROU_0402400.t1
Contig_1_len:2199158	exonerate:est2genome	gene	143858	145387	.	-	.	ID=BDIVROU_0403500.t1
Contig_1_len:2199158	exonerate:est2genome	CDS	143858	145387	.	-	0	ID=BDIVROU_0403500.t1.1.1;Parent=BDIVROU_0403500.t1.1
Contig_1_len:2199158	exonerate:est2genome	mRNA	143858	145387	.	-	.	ID=BDIVROU_0403500.t1.1;Parent=BDIVROU_0403500.t1
Contig_1_len:2199158	exonerate:est2genome	gene	146824	148000	.	-	.	ID=BDIVROU_0404900.t1
Contig_1_len:2199158	exonerate:est2genome	CDS	146824	147127	.	-	0	ID=BDIVROU_0404900.t1.1.1;Parent=BDIVROU_0404900.t1.1
Contig_1_len:2199158	exonerate:est2genome	CDS	147306	148000	.	-	0	ID=BDIVROU_0404900.t1.1.2;Parent=BDIVROU_0404900.t1.1
Contig_1_len:2199158	exonerate:est2genome	mRNA	146824	148000	.	-	.	ID=BDIVROU_0404900.t1.1;Parent=BDIVROU_0404900.t1
Contig_1_len:2199158	exonerate:est2genome	gene	148126	148857	.	-	.	ID=BDIVROU_0406600.t1
Contig_1_len:2199158	exonerate:est2genome	CDS	148126	148857	.	-	0	ID=BDIVROU_0406600.t1.1.1;Parent=BDIVROU_0406600.t1.1
Contig_1_len:2199158	exonerate:est2genome	mRNA	148126	148857	.	-	.	ID=BDIVROU_0406600.t1.1;Parent=BDIVROU_0406600.t1
Contig_1_len:2199158	exonerate:est2genome	gene	149085	149737	.	+	.	ID=BDIVROU_0407700.t1
Contig_1_len:2199158	exonerate:est2genome	CDS	149085	149188	.	+	0	ID=BDIVROU_0407700.t1.1.1;Parent=BDIVROU_0407700.t1.1
Contig_1_len:2199158	exonerate:est2genome	CDS	149452	149737	.	+	0	ID=BDIVROU_0407700.t1.1.2;Parent=BDIVROU_0407700.t1.1
Contig_1_len:2199158	exonerate:est2genome	mRNA	149085	149737	.	+	.	ID=BDIVROU_0407700.t1.1;Parent=BDIVROU_0407700.t1
Contig_1_len:2199158	exonerate:est2genome	gene	150093	150477	.	+	.	ID=BDIVROU_0408900.t1
Contig_1_len:2199158	exonerate:est2genome	CDS	150093	150229	.	+	0	ID=BDIVROU_0408900.t1.1.1;Parent=BDIVROU_0408900.t1.1
Contig_1_len:2199158	exonerate:est2genome	CDS	150288	150477	.	+	0	ID=BDIVROU_0408900.t1.1.2;Parent=BDIVROU_0408900.t1.1
Contig_1_len:2199158	exonerate:est2genome	mRNA	150093	150477	.	+	.	ID=BDIVROU_0408900.t1.1;Parent=BDIVROU_0408900.t1
Contig_1_len:2199158	exonerate:est2genome	gene	150737	152740	.	+	.	ID=BDIVROU_0410100.t1
Contig_1_len:2199158	exonerate:est2genome	CDS	150737	152740	.	+	0	ID=BDIVROU_0410100.t1.1.1;Parent=BDIVROU_0410100.t1.1
Contig_1_len:2199158	exonerate:est2genome	mRNA	150737	152740	.	+	.	ID=BDIVROU_0410100.t1.1;Parent=BDIVROU_0410100.t1
Contig_1_len:2199158	exonerate:est2genome	gene	152756	153196	.	+	.	ID=BDIVROU_0411400.t1
Contig_1_len:2199158	exonerate:est2genome	CDS	152756	153196	.	+	0	ID=BDIVROU_0411400.t1.1.1;Parent=BDIVROU_0411400.t1.1
Contig_1_len:2199158	exonerate:est2genome	mRNA	152756	153196	.	+	.	ID=BDIVROU_0411400.t1.1;Parent=BDIVROU_0411400.t1
Contig_1_len:2199158	exonerate:est2genome	gene	153826	154443	.	-	.	ID=BDIVROU_0412600.t1
Contig_1_len:2199158	exonerate:est2genome	CDS	153826	153930	.	-	0	ID=BDIVROU_0412600.t1.1.1;Parent=BDIVROU_0412600.t1.1
Contig_1_len:2199158	exonerate:est2genome	CDS	154008	154113	.	-	0	ID=BDIVROU_0412600.t1.1.2;Parent=BDIVROU_0412600.t1.1
Contig_1_len:2199158	exonerate:est2genome	CDS	154178	154443	.	-	0	ID=BDIVROU_0412600.t1.1.3;Parent=BDIVROU_0412600.t1.1
Contig_1_len:2199158	exonerate:est2genome	mRNA	153826	154443	.	-	.	ID=BDIVROU_0412600.t1.1;Parent=BDIVROU_0412600.t1
Contig_1_len:2199158	exonerate:est2genome	gene	154587	154931	.	-	.	ID=BDIVROU_0413700.t1
Contig_1_len:2199158	exonerate:est2genome	CDS	154587	154931	.	-	0	ID=BDIVROU_0413700.t1.1.1;Parent=BDIVROU_0413700.t1.1
Contig_1_len:2199158	exonerate:est2genome	mRNA	154587	154931	.	-	.	ID=BDIVROU_0413700.t1.1;Parent=BDIVROU_0413700.t1
Contig_1_len:2199158	exonerate:est2genome	gene	155752	156522	.	+	.	ID=BDIVROU_0414800.t1
Contig_1_len:2199158	exonerate:est2genome	CDS	155752	156522	.	+	0	ID=BDIVROU_0414800.t1.1.1;Parent=BDIVROU_0414800.t1.1
Contig_1_len:2199158	exonerate:est2genome	mRNA	155752	156522	.	+	.	ID=BDIVROU_0414800.t1.1;Parent=BDIVROU_0414800.t1
Contig_1_len:2199158	exonerate:est2genome	gene	157005	157675	.	-	.	ID=BDIVROU_0454800.t1
Contig_1_len:2199158	exonerate:est2genome	CDS	157005	157027	.	-	0	ID=BDIVROU_0454800.t1.1.1;Parent=BDIVROU_0454800.t1.1
Contig_1_len:2199158	exonerate:est2genome	CDS	157064	157097	.	-	0	ID=BDIVROU_0454800.t1.1.2;Parent=BDIVROU_0454800.t1.1
Contig_1_len:2199158	exonerate:est2genome	CDS	157133	157222	.	-	0	ID=BDIVROU_0454800.t1.1.3;Parent=BDIVROU_0454800.t1.1
Contig_1_len:2199158	exonerate:est2genome	CDS	157263	157380	.	-	0	ID=BDIVROU_0454800.t1.1.4;Parent=BDIVROU_0454800.t1.1
Contig_1_len:2199158	exonerate:est2genome	CDS	157421	157451	.	-	0	ID=BDIVROU_0454800.t1.1.5;Parent=BDIVROU_0454800.t1.1
Contig_1_len:2199158	exonerate:est2genome	CDS	157609	157675	.	-	0	ID=BDIVROU_0454800.t1.1.6;Parent=BDIVROU_0454800.t1.1
Contig_1_len:2199158	exonerate:est2genome	mRNA	157005	157675	.	-	.	ID=BDIVROU_0454800.t1.1;Parent=BDIVROU_0454800.t1
Contig_1_len:2199158	exonerate:est2genome	gene	158069	161032	.	+	.	ID=BDIVROU_0415900.t1
Contig_1_len:2199158	exonerate:est2genome	CDS	158069	161032	.	+	0	ID=BDIVROU_0415900.t1.1.1;Parent=BDIVROU_0415900.t1.1
Contig_1_len:2199158	exonerate:est2genome	mRNA	158069	161032	.	+	.	ID=BDIVROU_0415900.t1.1;Parent=BDIVROU_0415900.t1
Contig_1_len:2199158	exonerate:est2genome	gene	161812	162156	.	+	.	ID=BDIVROU_0417000.t1
Contig_1_len:2199158	exonerate:est2genome	CDS	161812	162156	.	+	0	ID=BDIVROU_0417000.t1.1.1;Parent=BDIVROU_0417000.t1.1
Contig_1_len:2199158	exonerate:est2genome	mRNA	161812	162156	.	+	.	ID=BDIVROU_0417000.t1.1;Parent=BDIVROU_0417000.t1
Contig_1_len:2199158	exonerate:est2genome	gene	162506	163048	.	-	.	ID=BDIVROU_0418100.t1
Contig_1_len:2199158	exonerate:est2genome	CDS	162506	162844	.	-	0	ID=BDIVROU_0418100.t1.1.1;Parent=BDIVROU_0418100.t1.1
Contig_1_len:2199158	exonerate:est2genome	CDS	162980	163048	.	-	0	ID=BDIVROU_0418100.t1.1.2;Parent=BDIVROU_0418100.t1.1
Contig_1_len:2199158	exonerate:est2genome	mRNA	162506	163048	.	-	.	ID=BDIVROU_0418100.t1.1;Parent=BDIVROU_0418100.t1
Contig_1_len:2199158	exonerate:est2genome	gene	164010	166472	.	-	.	ID=BDIVROU_0419200.t1
Contig_1_len:2199158	exonerate:est2genome	CDS	164010	166472	.	-	0	ID=BDIVROU_0419200.t1.1.1;Parent=BDIVROU_0419200.t1.1
Contig_1_len:2199158	exonerate:est2genome	mRNA	164010	166472	.	-	.	ID=BDIVROU_0419200.t1.1;Parent=BDIVROU_0419200.t1
Contig_1_len:2199158	exonerate:est2genome	gene	166897	168164	.	+	.	ID=BDIVROU_0420300.t1
Contig_1_len:2199158	exonerate:est2genome	CDS	166897	167137	.	+	0	ID=BDIVROU_0420300.t1.1.1;Parent=BDIVROU_0420300.t1.1
Contig_1_len:2199158	exonerate:est2genome	CDS	167356	167801	.	+	0	ID=BDIVROU_0420300.t1.1.2;Parent=BDIVROU_0420300.t1.1
Contig_1_len:2199158	exonerate:est2genome	CDS	167874	168164	.	+	0	ID=BDIVROU_0420300.t1.1.3;Parent=BDIVROU_0420300.t1.1
Contig_1_len:2199158	exonerate:est2genome	mRNA	166897	168164	.	+	.	ID=BDIVROU_0420300.t1.1;Parent=BDIVROU_0420300.t1
Contig_1_len:2199158	exonerate:est2genome	gene	168262	168810	.	+	.	ID=BDIVROU_0421400.t1
Contig_1_len:2199158	exonerate:est2genome	CDS	168262	168810	.	+	0	ID=BDIVROU_0421400.t1.1.1;Parent=BDIVROU_0421400.t1.1
Contig_1_len:2199158	exonerate:est2genome	mRNA	168262	168810	.	+	.	ID=BDIVROU_0421400.t1.1;Parent=BDIVROU_0421400.t1
Contig_1_len:2199158	exonerate:est2genome	gene	169733	170158	.	-	.	ID=BDIVROU_0422600.t1
Contig_1_len:2199158	exonerate:est2genome	CDS	169733	170158	.	-	0	ID=BDIVROU_0422600.t1.1.1;Parent=BDIVROU_0422600.t1.1
Contig_1_len:2199158	exonerate:est2genome	mRNA	169733	170158	.	-	.	ID=BDIVROU_0422600.t1.1;Parent=BDIVROU_0422600.t1
Contig_1_len:2199158	exonerate:est2genome	gene	171273	172317	.	-	.	ID=BDIVROU_0000700.t1
Contig_1_len:2199158	exonerate:est2genome	CDS	171273	171482	.	-	0	ID=BDIVROU_0000700.t1.1.1;Parent=BDIVROU_0000700.t1.1
Contig_1_len:2199158	exonerate:est2genome	CDS	171520	171833	.	-	0	ID=BDIVROU_0000700.t1.1.2;Parent=BDIVROU_0000700.t1.1
Contig_1_len:2199158	exonerate:est2genome	CDS	171874	171934	.	-	0	ID=BDIVROU_0000700.t1.1.3;Parent=BDIVROU_0000700.t1.1
Contig_1_len:2199158	exonerate:est2genome	CDS	171970	172014	.	-	0	ID=BDIVROU_0000700.t1.1.4;Parent=BDIVROU_0000700.t1.1
Contig_1_len:2199158	exonerate:est2genome	CDS	172053	172146	.	-	0	ID=BDIVROU_0000700.t1.1.5;Parent=BDIVROU_0000700.t1.1
Contig_1_len:2199158	exonerate:est2genome	CDS	172190	172317	.	-	0	ID=BDIVROU_0000700.t1.1.6;Parent=BDIVROU_0000700.t1.1
Contig_1_len:2199158	exonerate:est2genome	mRNA	171273	172317	.	-	.	ID=BDIVROU_0000700.t1.1;Parent=BDIVROU_0000700.t1
Contig_1_len:2199158	exonerate:est2genome	gene	172424	172760	.	+	.	ID=BDIVROU_0423700.t1
Contig_1_len:2199158	exonerate:est2genome	CDS	172424	172528	.	+	0	ID=BDIVROU_0423700.t1.1.1;Parent=BDIVROU_0423700.t1.1
Contig_1_len:2199158	exonerate:est2genome	CDS	172641	172760	.	+	0	ID=BDIVROU_0423700.t1.1.2;Parent=BDIVROU_0423700.t1.1
Contig_1_len:2199158	exonerate:est2genome	mRNA	172424	172760	.	+	.	ID=BDIVROU_0423700.t1.1;Parent=BDIVROU_0423700.t1
Contig_1_len:2199158	exonerate:est2genome	gene	173406	175083	.	-	.	ID=BDIVROU_0424800.t1
Contig_1_len:2199158	exonerate:est2genome	CDS	173406	174156	.	-	0	ID=BDIVROU_0424800.t1.1.1;Parent=BDIVROU_0424800.t1.1
Contig_1_len:2199158	exonerate:est2genome	CDS	174674	175083	.	-	0	ID=BDIVROU_0424800.t1.1.2;Parent=BDIVROU_0424800.t1.1
Contig_1_len:2199158	exonerate:est2genome	mRNA	173406	175083	.	-	.	ID=BDIVROU_0424800.t1.1;Parent=BDIVROU_0424800.t1
Contig_1_len:2199158	exonerate:est2genome	gene	175366	176241	.	-	.	ID=BDIVROU_0425900.t1
Contig_1_len:2199158	exonerate:est2genome	CDS	175366	176241	.	-	0	ID=BDIVROU_0425900.t1.1.1;Parent=BDIVROU_0425900.t1.1
Contig_1_len:2199158	exonerate:est2genome	mRNA	175366	176241	.	-	.	ID=BDIVROU_0425900.t1.1;Parent=BDIVROU_0425900.t1
Contig_1_len:2199158	exonerate:est2genome	gene	181457	184834	.	-	.	ID=BDIVROU_0427100.t1
Contig_1_len:2199158	exonerate:est2genome	CDS	181457	184834	.	-	0	ID=BDIVROU_0427100.t1.1.1;Parent=BDIVROU_0427100.t1.1
Contig_1_len:2199158	exonerate:est2genome	mRNA	181457	184834	.	-	.	ID=BDIVROU_0427100.t1.1;Parent=BDIVROU_0427100.t1
Contig_1_len:2199158	exonerate:est2genome	gene	185047	185691	.	-	.	ID=BDIVROU_0428200.t1
Contig_1_len:2199158	exonerate:est2genome	CDS	185047	185691	.	-	0	ID=BDIVROU_0428200.t1.1.1;Parent=BDIVROU_0428200.t1.1
Contig_1_len:2199158	exonerate:est2genome	mRNA	185047	185691	.	-	.	ID=BDIVROU_0428200.t1.1;Parent=BDIVROU_0428200.t1
Contig_1_len:2199158	exonerate:est2genome	gene	186304	186799	.	+	.	ID=BDIVROU_0429300.t1
Contig_1_len:2199158	exonerate:est2genome	CDS	186304	186441	.	+	0	ID=BDIVROU_0429300.t1.1.1;Parent=BDIVROU_0429300.t1.1
Contig_1_len:2199158	exonerate:est2genome	CDS	186587	186799	.	+	0	ID=BDIVROU_0429300.t1.1.2;Parent=BDIVROU_0429300.t1.1
Contig_1_len:2199158	exonerate:est2genome	mRNA	186304	186799	.	+	.	ID=BDIVROU_0429300.t1.1;Parent=BDIVROU_0429300.t1
Contig_1_len:2199158	exonerate:est2genome	gene	188488	188802	.	+	.	ID=BDIVROU_0430400.t1
Contig_1_len:2199158	exonerate:est2genome	CDS	188488	188802	.	+	0	ID=BDIVROU_0430400.t1.1.1;Parent=BDIVROU_0430400.t1.1
Contig_1_len:2199158	exonerate:est2genome	mRNA	188488	188802	.	+	.	ID=BDIVROU_0430400.t1.1;Parent=BDIVROU_0430400.t1
Contig_1_len:2199158	exonerate:est2genome	gene	188831	189241	.	+	.	ID=BDIVROU_0431500.t1
Contig_1_len:2199158	exonerate:est2genome	CDS	188831	189241	.	+	0	ID=BDIVROU_0431500.t1.1.1;Parent=BDIVROU_0431500.t1.1
Contig_1_len:2199158	exonerate:est2genome	mRNA	188831	189241	.	+	.	ID=BDIVROU_0431500.t1.1;Parent=BDIVROU_0431500.t1
Contig_1_len:2199158	exonerate:est2genome	gene	189515	190414	.	+	.	ID=BDIVROU_0432700.t1
Contig_1_len:2199158	exonerate:est2genome	CDS	189515	190414	.	+	0	ID=BDIVROU_0432700.t1.1.1;Parent=BDIVROU_0432700.t1.1
Contig_1_len:2199158	exonerate:est2genome	mRNA	189515	190414	.	+	.	ID=BDIVROU_0432700.t1.1;Parent=BDIVROU_0432700.t1
Contig_1_len:2199158	exonerate:est2genome	gene	190511	192262	.	-	.	ID=BDIVROU_0434000.t1
Contig_1_len:2199158	exonerate:est2genome	CDS	190511	192011	.	-	0	ID=BDIVROU_0434000.t1.1.1;Parent=BDIVROU_0434000.t1.1
Contig_1_len:2199158	exonerate:est2genome	CDS	192078	192262	.	-	0	ID=BDIVROU_0434000.t1.1.2;Parent=BDIVROU_0434000.t1.1
Contig_1_len:2199158	exonerate:est2genome	mRNA	190511	192262	.	-	.	ID=BDIVROU_0434000.t1.1;Parent=BDIVROU_0434000.t1
Contig_1_len:2199158	exonerate:est2genome	gene	192499	194962	.	+	.	ID=BDIVROU_0435100.t1
Contig_1_len:2199158	exonerate:est2genome	CDS	192499	192951	.	+	0	ID=BDIVROU_0435100.t1.1.1;Parent=BDIVROU_0435100.t1.1
Contig_1_len:2199158	exonerate:est2genome	CDS	193030	194106	.	+	0	ID=BDIVROU_0435100.t1.1.2;Parent=BDIVROU_0435100.t1.1
Contig_1_len:2199158	exonerate:est2genome	CDS	194240	194657	.	+	0	ID=BDIVROU_0435100.t1.1.3;Parent=BDIVROU_0435100.t1.1
Contig_1_len:2199158	exonerate:est2genome	CDS	194751	194962	.	+	0	ID=BDIVROU_0435100.t1.1.4;Parent=BDIVROU_0435100.t1.1
Contig_1_len:2199158	exonerate:est2genome	mRNA	192499	194962	.	+	.	ID=BDIVROU_0435100.t1.1;Parent=BDIVROU_0435100.t1
Contig_1_len:2199158	exonerate:est2genome	gene	195150	196064	.	+	.	ID=BDIVROU_0436200.t1
Contig_1_len:2199158	exonerate:est2genome	CDS	195150	196064	.	+	0	ID=BDIVROU_0436200.t1.1.1;Parent=BDIVROU_0436200.t1.1
Contig_1_len:2199158	exonerate:est2genome	mRNA	195150	196064	.	+	.	ID=BDIVROU_0436200.t1.1;Parent=BDIVROU_0436200.t1
Contig_1_len:2199158	exonerate:est2genome	gene	196275	208673	.	-	.	ID=BDIVROU_0437300.t1
Contig_1_len:2199158	exonerate:est2genome	CDS	196275	208673	.	-	0	ID=BDIVROU_0437300.t1.1.1;Parent=BDIVROU_0437300.t1.1
Contig_1_len:2199158	exonerate:est2genome	mRNA	196275	208673	.	-	.	ID=BDIVROU_0437300.t1.1;Parent=BDIVROU_0437300.t1
Contig_1_len:2199158	exonerate:est2genome	gene	210631	211492	.	+	.	ID=BDIVROU_0438400.t1
Contig_1_len:2199158	exonerate:est2genome	CDS	210631	210722	.	+	0	ID=BDIVROU_0438400.t1.1.1;Parent=BDIVROU_0438400.t1.1
Contig_1_len:2199158	exonerate:est2genome	CDS	210782	211091	.	+	0	ID=BDIVROU_0438400.t1.1.2;Parent=BDIVROU_0438400.t1.1
Contig_1_len:2199158	exonerate:est2genome	CDS	211216	211328	.	+	0	ID=BDIVROU_0438400.t1.1.3;Parent=BDIVROU_0438400.t1.1
Contig_1_len:2199158	exonerate:est2genome	CDS	211393	211492	.	+	0	ID=BDIVROU_0438400.t1.1.4;Parent=BDIVROU_0438400.t1.1
Contig_1_len:2199158	exonerate:est2genome	mRNA	210631	211492	.	+	.	ID=BDIVROU_0438400.t1.1;Parent=BDIVROU_0438400.t1
Contig_1_len:2199158	exonerate:est2genome	gene	211552	211953	.	+	.	ID=BDIVROU_0439500.t1
Contig_1_len:2199158	exonerate:est2genome	CDS	211552	211953	.	+	0	ID=BDIVROU_0439500.t1.1.1;Parent=BDIVROU_0439500.t1.1
Contig_1_len:2199158	exonerate:est2genome	mRNA	211552	211953	.	+	.	ID=BDIVROU_0439500.t1.1;Parent=BDIVROU_0439500.t1
Contig_1_len:2199158	exonerate:est2genome	gene	212503	213260	.	+	.	ID=BDIVROU_0000800.t1
Contig_1_len:2199158	exonerate:est2genome	CDS	212503	212715	.	+	0	ID=BDIVROU_0000800.t1.1.1;Parent=BDIVROU_0000800.t1.1
Contig_1_len:2199158	exonerate:est2genome	CDS	212756	212908	.	+	0	ID=BDIVROU_0000800.t1.1.2;Parent=BDIVROU_0000800.t1.1
Contig_1_len:2199158	exonerate:est2genome	CDS	212948	213032	.	+	0	ID=BDIVROU_0000800.t1.1.3;Parent=BDIVROU_0000800.t1.1
Contig_1_len:2199158	exonerate:est2genome	CDS	213075	213176	.	+	0	ID=BDIVROU_0000800.t1.1.4;Parent=BDIVROU_0000800.t1.1
Contig_1_len:2199158	exonerate:est2genome	CDS	213217	213260	.	+	0	ID=BDIVROU_0000800.t1.1.5;Parent=BDIVROU_0000800.t1.1
Contig_1_len:2199158	exonerate:est2genome	mRNA	212503	213260	.	+	.	ID=BDIVROU_0000800.t1.1;Parent=BDIVROU_0000800.t1
Contig_1_len:2199158	exonerate:est2genome	gene	213854	215422	.	+	.	ID=BDIVROU_0440900.t1
Contig_1_len:2199158	exonerate:est2genome	CDS	213854	214196	.	+	0	ID=BDIVROU_0440900.t1.1.1;Parent=BDIVROU_0440900.t1.1
Contig_1_len:2199158	exonerate:est2genome	CDS	214278	215422	.	+	0	ID=BDIVROU_0440900.t1.1.2;Parent=BDIVROU_0440900.t1.1
Contig_1_len:2199158	exonerate:est2genome	mRNA	213854	215422	.	+	.	ID=BDIVROU_0440900.t1.1;Parent=BDIVROU_0440900.t1
Contig_1_len:2199158	exonerate:est2genome	gene	215563	217063	.	+	.	ID=BDIVROU_0442000.t1
Contig_1_len:2199158	exonerate:est2genome	CDS	215563	215986	.	+	0	ID=BDIVROU_0442000.t1.1.1;Parent=BDIVROU_0442000.t1.1
Contig_1_len:2199158	exonerate:est2genome	CDS	216070	216554	.	+	0	ID=BDIVROU_0442000.t1.1.2;Parent=BDIVROU_0442000.t1.1
Contig_1_len:2199158	exonerate:est2genome	CDS	216656	217063	.	+	0	ID=BDIVROU_0442000.t1.1.3;Parent=BDIVROU_0442000.t1.1
Contig_1_len:2199158	exonerate:est2genome	mRNA	215563	217063	.	+	.	ID=BDIVROU_0442000.t1.1;Parent=BDIVROU_0442000.t1
Contig_1_len:2199158	exonerate:est2genome	gene	217087	218676	.	+	.	ID=BDIVROU_0443300.t1
Contig_1_len:2199158	exonerate:est2genome	CDS	217087	218676	.	+	0	ID=BDIVROU_0443300.t1.1.1;Parent=BDIVROU_0443300.t1.1
Contig_1_len:2199158	exonerate:est2genome	mRNA	217087	218676	.	+	.	ID=BDIVROU_0443300.t1.1;Parent=BDIVROU_0443300.t1
Contig_1_len:2199158	exonerate:est2genome	gene	218802	219104	.	+	.	ID=BDIVROU_0444400.t1
Contig_1_len:2199158	exonerate:est2genome	CDS	218802	219104	.	+	0	ID=BDIVROU_0444400.t1.1.1;Parent=BDIVROU_0444400.t1.1
Contig_1_len:2199158	exonerate:est2genome	mRNA	218802	219104	.	+	.	ID=BDIVROU_0444400.t1.1;Parent=BDIVROU_0444400.t1
Contig_1_len:2199158	exonerate:est2genome	gene	220500	222806	.	+	.	ID=BDIVROU_0017600.t1
Contig_1_len:2199158	exonerate:est2genome	CDS	220500	222806	.	+	0	ID=BDIVROU_0017600.t1.1.1;Parent=BDIVROU_0017600.t1.1
Contig_1_len:2199158	exonerate:est2genome	mRNA	220500	222806	.	+	.	ID=BDIVROU_0017600.t1.1;Parent=BDIVROU_0017600.t1
Contig_1_len:2199158	exonerate:est2genome	gene	223456	224238	.	+	.	ID=BDIVROU_0018700.t1
Contig_1_len:2199158	exonerate:est2genome	CDS	223456	224238	.	+	0	ID=BDIVROU_0018700.t1.1.1;Parent=BDIVROU_0018700.t1.1
Contig_1_len:2199158	exonerate:est2genome	mRNA	223456	224238	.	+	.	ID=BDIVROU_0018700.t1.1;Parent=BDIVROU_0018700.t1
Contig_1_len:2199158	exonerate:est2genome	gene	226917	227456	.	+	.	ID=BDIVROU_0019800.t1
Contig_1_len:2199158	exonerate:est2genome	CDS	226917	227456	.	+	0	ID=BDIVROU_0019800.t1.1.1;Parent=BDIVROU_0019800.t1.1
Contig_1_len:2199158	exonerate:est2genome	mRNA	226917	227456	.	+	.	ID=BDIVROU_0019800.t1.1;Parent=BDIVROU_0019800.t1
Contig_1_len:2199158	exonerate:est2genome	gene	228190	231189	.	-	.	ID=BDIVROU_0020900.t1
Contig_1_len:2199158	exonerate:est2genome	CDS	228190	231189	.	-	0	ID=BDIVROU_0020900.t1.1.1;Parent=BDIVROU_0020900.t1.1
Contig_1_len:2199158	exonerate:est2genome	mRNA	228190	231189	.	-	.	ID=BDIVROU_0020900.t1.1;Parent=BDIVROU_0020900.t1
Contig_1_len:2199158	exonerate:est2genome	gene	231354	233795	.	-	.	ID=BDIVROU_0022000.t1
Contig_1_len:2199158	exonerate:est2genome	CDS	231354	233795	.	-	0	ID=BDIVROU_0022000.t1.1.1;Parent=BDIVROU_0022000.t1.1
Contig_1_len:2199158	exonerate:est2genome	mRNA	231354	233795	.	-	.	ID=BDIVROU_0022000.t1.1;Parent=BDIVROU_0022000.t1
Contig_1_len:2199158	exonerate:est2genome	gene	234876	236147	.	-	.	ID=BDIVROU_0023200.t1
Contig_1_len:2199158	exonerate:est2genome	CDS	234876	236147	.	-	0	ID=BDIVROU_0023200.t1.1.1;Parent=BDIVROU_0023200.t1.1
Contig_1_len:2199158	exonerate:est2genome	mRNA	234876	236147	.	-	.	ID=BDIVROU_0023200.t1.1;Parent=BDIVROU_0023200.t1
Contig_1_len:2199158	exonerate:est2genome	gene	237778	238197	.	-	.	ID=BDIVROU_0024500.t1
Contig_1_len:2199158	exonerate:est2genome	CDS	237778	238197	.	-	0	ID=BDIVROU_0024500.t1.1.1;Parent=BDIVROU_0024500.t1.1
Contig_1_len:2199158	exonerate:est2genome	mRNA	237778	238197	.	-	.	ID=BDIVROU_0024500.t1.1;Parent=BDIVROU_0024500.t1
Contig_1_len:2199158	exonerate:est2genome	gene	238976	239818	.	-	.	ID=BDIVROU_0025600.t1
Contig_1_len:2199158	exonerate:est2genome	CDS	238976	239818	.	-	0	ID=BDIVROU_0025600.t1.1.1;Parent=BDIVROU_0025600.t1.1
Contig_1_len:2199158	exonerate:est2genome	mRNA	238976	239818	.	-	.	ID=BDIVROU_0025600.t1.1;Parent=BDIVROU_0025600.t1
Contig_1_len:2199158	exonerate:est2genome	gene	240735	242364	.	-	.	ID=BDIVROU_0026800.t1
Contig_1_len:2199158	exonerate:est2genome	CDS	240735	241954	.	-	0	ID=BDIVROU_0026800.t1.1.1;Parent=BDIVROU_0026800.t1.1
Contig_1_len:2199158	exonerate:est2genome	CDS	242133	242364	.	-	0	ID=BDIVROU_0026800.t1.1.2;Parent=BDIVROU_0026800.t1.1
Contig_1_len:2199158	exonerate:est2genome	mRNA	240735	242364	.	-	.	ID=BDIVROU_0026800.t1.1;Parent=BDIVROU_0026800.t1
Contig_1_len:2199158	exonerate:est2genome	gene	244220	249537	.	+	.	ID=BDIVROU_0027900.t1
Contig_1_len:2199158	exonerate:est2genome	CDS	244220	247889	.	+	0	ID=BDIVROU_0027900.t1.1.1;Parent=BDIVROU_0027900.t1.1
Contig_1_len:2199158	exonerate:est2genome	CDS	248540	249537	.	+	0	ID=BDIVROU_0027900.t1.1.2;Parent=BDIVROU_0027900.t1.1
Contig_1_len:2199158	exonerate:est2genome	mRNA	244220	249537	.	+	.	ID=BDIVROU_0027900.t1.1;Parent=BDIVROU_0027900.t1
Contig_1_len:2199158	exonerate:est2genome	gene	251200	255820	.	+	.	ID=BDIVROU_0029100.t1
Contig_1_len:2199158	exonerate:est2genome	CDS	251200	254015	.	+	0	ID=BDIVROU_0029100.t1.1.1;Parent=BDIVROU_0029100.t1.1
Contig_1_len:2199158	exonerate:est2genome	CDS	254644	255820	.	+	0	ID=BDIVROU_0029100.t1.1.2;Parent=BDIVROU_0029100.t1.1
Contig_1_len:2199158	exonerate:est2genome	mRNA	251200	255820	.	+	.	ID=BDIVROU_0029100.t1.1;Parent=BDIVROU_0029100.t1
Contig_1_len:2199158	exonerate:est2genome	gene	256689	257875	.	-	.	ID=BDIVROU_0030300.t1
Contig_1_len:2199158	exonerate:est2genome	CDS	256689	257348	.	-	0	ID=BDIVROU_0030300.t1.1.1;Parent=BDIVROU_0030300.t1.1
Contig_1_len:2199158	exonerate:est2genome	CDS	257617	257677	.	-	0	ID=BDIVROU_0030300.t1.1.2;Parent=BDIVROU_0030300.t1.1
Contig_1_len:2199158	exonerate:est2genome	CDS	257847	257875	.	-	0	ID=BDIVROU_0030300.t1.1.3;Parent=BDIVROU_0030300.t1.1
Contig_1_len:2199158	exonerate:est2genome	mRNA	256689	257875	.	-	.	ID=BDIVROU_0030300.t1.1;Parent=BDIVROU_0030300.t1
Contig_1_len:2199158	exonerate:est2genome	gene	258287	259143	.	+	.	ID=BDIVROU_0031400.t1
Contig_1_len:2199158	exonerate:est2genome	CDS	258287	258619	.	+	0	ID=BDIVROU_0031400.t1.1.1;Parent=BDIVROU_0031400.t1.1
Contig_1_len:2199158	exonerate:est2genome	CDS	258714	258798	.	+	0	ID=BDIVROU_0031400.t1.1.2;Parent=BDIVROU_0031400.t1.1
Contig_1_len:2199158	exonerate:est2genome	CDS	258971	259143	.	+	0	ID=BDIVROU_0031400.t1.1.3;Parent=BDIVROU_0031400.t1.1
Contig_1_len:2199158	exonerate:est2genome	mRNA	258287	259143	.	+	.	ID=BDIVROU_0031400.t1.1;Parent=BDIVROU_0031400.t1
Contig_1_len:2199158	exonerate:est2genome	gene	259179	259583	.	+	.	ID=BDIVROU_0032500.t1
Contig_1_len:2199158	exonerate:est2genome	CDS	259179	259428	.	+	0	ID=BDIVROU_0032500.t1.1.1;Parent=BDIVROU_0032500.t1.1
Contig_1_len:2199158	exonerate:est2genome	CDS	259489	259583	.	+	0	ID=BDIVROU_0032500.t1.1.2;Parent=BDIVROU_0032500.t1.1
Contig_1_len:2199158	exonerate:est2genome	mRNA	259179	259583	.	+	.	ID=BDIVROU_0032500.t1.1;Parent=BDIVROU_0032500.t1
Contig_1_len:2199158	exonerate:est2genome	gene	260066	261152	.	+	.	ID=BDIVROU_0033600.t1
Contig_1_len:2199158	exonerate:est2genome	CDS	260066	260216	.	+	0	ID=BDIVROU_0033600.t1.1.1;Parent=BDIVROU_0033600.t1.1
Contig_1_len:2199158	exonerate:est2genome	CDS	260302	260368	.	+	0	ID=BDIVROU_0033600.t1.1.2;Parent=BDIVROU_0033600.t1.1
Contig_1_len:2199158	exonerate:est2genome	CDS	260495	261152	.	+	0	ID=BDIVROU_0033600.t1.1.3;Parent=BDIVROU_0033600.t1.1
Contig_1_len:2199158	exonerate:est2genome	mRNA	260066	261152	.	+	.	ID=BDIVROU_0033600.t1.1;Parent=BDIVROU_0033600.t1
Contig_1_len:2199158	exonerate:est2genome	gene	261307	261768	.	+	.	ID=BDIVROU_0034700.t1
Contig_1_len:2199158	exonerate:est2genome	CDS	261307	261768	.	+	0	ID=BDIVROU_0034700.t1.1.1;Parent=BDIVROU_0034700.t1.1
Contig_1_len:2199158	exonerate:est2genome	mRNA	261307	261768	.	+	.	ID=BDIVROU_0034700.t1.1;Parent=BDIVROU_0034700.t1
Contig_1_len:2199158	exonerate:est2genome	gene	261825	264447	.	+	.	ID=BDIVROU_0035800.t1
Contig_1_len:2199158	exonerate:est2genome	CDS	261825	262200	.	+	0	ID=BDIVROU_0035800.t1.1.1;Parent=BDIVROU_0035800.t1.1
Contig_1_len:2199158	exonerate:est2genome	CDS	262286	262532	.	+	0	ID=BDIVROU_0035800.t1.1.2;Parent=BDIVROU_0035800.t1.1
Contig_1_len:2199158	exonerate:est2genome	CDS	262586	263058	.	+	0	ID=BDIVROU_0035800.t1.1.3;Parent=BDIVROU_0035800.t1.1
Contig_1_len:2199158	exonerate:est2genome	CDS	263437	263949	.	+	0	ID=BDIVROU_0035800.t1.1.4;Parent=BDIVROU_0035800.t1.1
Contig_1_len:2199158	exonerate:est2genome	CDS	264251	264447	.	+	0	ID=BDIVROU_0035800.t1.1.5;Parent=BDIVROU_0035800.t1.1
Contig_1_len:2199158	exonerate:est2genome	mRNA	261825	264447	.	+	.	ID=BDIVROU_0035800.t1.1;Parent=BDIVROU_0035800.t1
Contig_1_len:2199158	exonerate:est2genome	gene	264723	265735	.	+	.	ID=BDIVROU_0037100.t1
Contig_1_len:2199158	exonerate:est2genome	CDS	264723	264777	.	+	0	ID=BDIVROU_0037100.t1.1.1;Parent=BDIVROU_0037100.t1.1
Contig_1_len:2199158	exonerate:est2genome	CDS	264833	265029	.	+	0	ID=BDIVROU_0037100.t1.1.2;Parent=BDIVROU_0037100.t1.1
Contig_1_len:2199158	exonerate:est2genome	CDS	265382	265735	.	+	0	ID=BDIVROU_0037100.t1.1.3;Parent=BDIVROU_0037100.t1.1
Contig_1_len:2199158	exonerate:est2genome	mRNA	264723	265735	.	+	.	ID=BDIVROU_0037100.t1.1;Parent=BDIVROU_0037100.t1
Contig_1_len:2199158	exonerate:est2genome	gene	266320	266793	.	-	.	ID=BDIVROU_0038500.t1
Contig_1_len:2199158	exonerate:est2genome	CDS	266320	266793	.	-	0	ID=BDIVROU_0038500.t1.1.1;Parent=BDIVROU_0038500.t1.1
Contig_1_len:2199158	exonerate:est2genome	mRNA	266320	266793	.	-	.	ID=BDIVROU_0038500.t1.1;Parent=BDIVROU_0038500.t1
Contig_1_len:2199158	exonerate:est2genome	gene	267638	268212	.	+	.	ID=BDIVROU_0039700.t1
Contig_1_len:2199158	exonerate:est2genome	CDS	267638	267811	.	+	0	ID=BDIVROU_0039700.t1.1.1;Parent=BDIVROU_0039700.t1.1
Contig_1_len:2199158	exonerate:est2genome	CDS	267886	268212	.	+	0	ID=BDIVROU_0039700.t1.1.2;Parent=BDIVROU_0039700.t1.1
Contig_1_len:2199158	exonerate:est2genome	mRNA	267638	268212	.	+	.	ID=BDIVROU_0039700.t1.1;Parent=BDIVROU_0039700.t1
Contig_1_len:2199158	exonerate:est2genome	gene	268253	269193	.	+	.	ID=BDIVROU_0041100.t1
Contig_1_len:2199158	exonerate:est2genome	CDS	268253	268611	.	+	0	ID=BDIVROU_0041100.t1.1.1;Parent=BDIVROU_0041100.t1.1
Contig_1_len:2199158	exonerate:est2genome	CDS	268911	269193	.	+	0	ID=BDIVROU_0041100.t1.1.2;Parent=BDIVROU_0041100.t1.1
Contig_1_len:2199158	exonerate:est2genome	mRNA	268253	269193	.	+	.	ID=BDIVROU_0041100.t1.1;Parent=BDIVROU_0041100.t1
Contig_1_len:2199158	exonerate:est2genome	gene	269426	270221	.	+	.	ID=BDIVROU_0042300.t1
Contig_1_len:2199158	exonerate:est2genome	CDS	269426	269457	.	+	0	ID=BDIVROU_0042300.t1.1.1;Parent=BDIVROU_0042300.t1.1
Contig_1_len:2199158	exonerate:est2genome	CDS	269530	269686	.	+	0	ID=BDIVROU_0042300.t1.1.2;Parent=BDIVROU_0042300.t1.1
Contig_1_len:2199158	exonerate:est2genome	CDS	269764	269850	.	+	0	ID=BDIVROU_0042300.t1.1.3;Parent=BDIVROU_0042300.t1.1
Contig_1_len:2199158	exonerate:est2genome	CDS	269991	270221	.	+	0	ID=BDIVROU_0042300.t1.1.4;Parent=BDIVROU_0042300.t1.1
Contig_1_len:2199158	exonerate:est2genome	mRNA	269426	270221	.	+	.	ID=BDIVROU_0042300.t1.1;Parent=BDIVROU_0042300.t1
Contig_1_len:2199158	exonerate:est2genome	gene	270543	271316	.	+	.	ID=BDIVROU_0043500.t1
Contig_1_len:2199158	exonerate:est2genome	CDS	270543	271008	.	+	0	ID=BDIVROU_0043500.t1.1.1;Parent=BDIVROU_0043500.t1.1
Contig_1_len:2199158	exonerate:est2genome	CDS	271159	271316	.	+	0	ID=BDIVROU_0043500.t1.1.2;Parent=BDIVROU_0043500.t1.1
Contig_1_len:2199158	exonerate:est2genome	mRNA	270543	271316	.	+	.	ID=BDIVROU_0043500.t1.1;Parent=BDIVROU_0043500.t1
Contig_1_len:2199158	exonerate:est2genome	gene	271553	272593	.	+	.	ID=BDIVROU_0044700.t1
Contig_1_len:2199158	exonerate:est2genome	CDS	271553	271950	.	+	0	ID=BDIVROU_0044700.t1.1.1;Parent=BDIVROU_0044700.t1.1
Contig_1_len:2199158	exonerate:est2genome	CDS	272128	272593	.	+	0	ID=BDIVROU_0044700.t1.1.2;Parent=BDIVROU_0044700.t1.1
Contig_1_len:2199158	exonerate:est2genome	mRNA	271553	272593	.	+	.	ID=BDIVROU_0044700.t1.1;Parent=BDIVROU_0044700.t1
Contig_1_len:2199158	exonerate:est2genome	gene	273474	274216	.	+	.	ID=BDIVROU_0046200.t1
Contig_1_len:2199158	exonerate:est2genome	CDS	273474	273815	.	+	0	ID=BDIVROU_0046200.t1.1.1;Parent=BDIVROU_0046200.t1.1
Contig_1_len:2199158	exonerate:est2genome	CDS	274121	274216	.	+	0	ID=BDIVROU_0046200.t1.1.2;Parent=BDIVROU_0046200.t1.1
Contig_1_len:2199158	exonerate:est2genome	mRNA	273474	274216	.	+	.	ID=BDIVROU_0046200.t1.1;Parent=BDIVROU_0046200.t1
Contig_1_len:2199158	exonerate:est2genome	gene	274295	274678	.	+	.	ID=BDIVROU_0047500.t1
Contig_1_len:2199158	exonerate:est2genome	CDS	274295	274678	.	+	0	ID=BDIVROU_0047500.t1.1.1;Parent=BDIVROU_0047500.t1.1
Contig_1_len:2199158	exonerate:est2genome	mRNA	274295	274678	.	+	.	ID=BDIVROU_0047500.t1.1;Parent=BDIVROU_0047500.t1
Contig_1_len:2199158	exonerate:est2genome	gene	274713	275054	.	+	.	ID=BDIVROU_0049000.t1
Contig_1_len:2199158	exonerate:est2genome	CDS	274713	275054	.	+	0	ID=BDIVROU_0049000.t1.1.1;Parent=BDIVROU_0049000.t1.1
Contig_1_len:2199158	exonerate:est2genome	mRNA	274713	275054	.	+	.	ID=BDIVROU_0049000.t1.1;Parent=BDIVROU_0049000.t1
Contig_1_len:2199158	exonerate:est2genome	gene	275533	276225	.	+	.	ID=BDIVROU_0050200.t1
Contig_1_len:2199158	exonerate:est2genome	CDS	275533	275775	.	+	0	ID=BDIVROU_0050200.t1.1.1;Parent=BDIVROU_0050200.t1.1
Contig_1_len:2199158	exonerate:est2genome	CDS	275909	275964	.	+	0	ID=BDIVROU_0050200.t1.1.2;Parent=BDIVROU_0050200.t1.1
Contig_1_len:2199158	exonerate:est2genome	CDS	276192	276225	.	+	0	ID=BDIVROU_0050200.t1.1.3;Parent=BDIVROU_0050200.t1.1
Contig_1_len:2199158	exonerate:est2genome	mRNA	275533	276225	.	+	.	ID=BDIVROU_0050200.t1.1;Parent=BDIVROU_0050200.t1
Contig_1_len:2199158	exonerate:est2genome	gene	276333	277253	.	-	.	ID=BDIVROU_0051500.t1
Contig_1_len:2199158	exonerate:est2genome	CDS	276333	277253	.	-	0	ID=BDIVROU_0051500.t1.1.1;Parent=BDIVROU_0051500.t1.1
Contig_1_len:2199158	exonerate:est2genome	mRNA	276333	277253	.	-	.	ID=BDIVROU_0051500.t1.1;Parent=BDIVROU_0051500.t1
Contig_1_len:2199158	exonerate:est2genome	gene	278626	280502	.	+	.	ID=BDIVROU_0053000.t1
Contig_1_len:2199158	exonerate:est2genome	CDS	278626	278813	.	+	0	ID=BDIVROU_0053000.t1.1.1;Parent=BDIVROU_0053000.t1.1
Contig_1_len:2199158	exonerate:est2genome	CDS	278948	279875	.	+	0	ID=BDIVROU_0053000.t1.1.2;Parent=BDIVROU_0053000.t1.1
Contig_1_len:2199158	exonerate:est2genome	CDS	280074	280502	.	+	0	ID=BDIVROU_0053000.t1.1.3;Parent=BDIVROU_0053000.t1.1
Contig_1_len:2199158	exonerate:est2genome	mRNA	278626	280502	.	+	.	ID=BDIVROU_0053000.t1.1;Parent=BDIVROU_0053000.t1
Contig_1_len:2199158	exonerate:est2genome	gene	281507	282721	.	+	.	ID=BDIVROU_0054200.t1
Contig_1_len:2199158	exonerate:est2genome	CDS	281507	282721	.	+	0	ID=BDIVROU_0054200.t1.1.1;Parent=BDIVROU_0054200.t1.1
Contig_1_len:2199158	exonerate:est2genome	mRNA	281507	282721	.	+	.	ID=BDIVROU_0054200.t1.1;Parent=BDIVROU_0054200.t1
Contig_1_len:2199158	exonerate:est2genome	gene	282765	285539	.	-	.	ID=BDIVROU_0055400.t1
Contig_1_len:2199158	exonerate:est2genome	CDS	282765	285539	.	-	0	ID=BDIVROU_0055400.t1.1.1;Parent=BDIVROU_0055400.t1.1
Contig_1_len:2199158	exonerate:est2genome	mRNA	282765	285539	.	-	.	ID=BDIVROU_0055400.t1.1;Parent=BDIVROU_0055400.t1
Contig_1_len:2199158	exonerate:est2genome	gene	286163	291154	.	+	.	ID=BDIVROU_0056500.t1
Contig_1_len:2199158	exonerate:est2genome	CDS	286163	291154	.	+	0	ID=BDIVROU_0056500.t1.1.1;Parent=BDIVROU_0056500.t1.1
Contig_1_len:2199158	exonerate:est2genome	mRNA	286163	291154	.	+	.	ID=BDIVROU_0056500.t1.1;Parent=BDIVROU_0056500.t1
Contig_1_len:2199158	exonerate:est2genome	gene	291687	292064	.	+	.	ID=BDIVROU_0057600.t1
Contig_1_len:2199158	exonerate:est2genome	CDS	291687	291789	.	+	0	ID=BDIVROU_0057600.t1.1.1;Parent=BDIVROU_0057600.t1.1
Contig_1_len:2199158	exonerate:est2genome	CDS	291934	292064	.	+	0	ID=BDIVROU_0057600.t1.1.2;Parent=BDIVROU_0057600.t1.1
Contig_1_len:2199158	exonerate:est2genome	mRNA	291687	292064	.	+	.	ID=BDIVROU_0057600.t1.1;Parent=BDIVROU_0057600.t1
Contig_1_len:2199158	exonerate:est2genome	gene	292333	292650	.	+	.	ID=BDIVROU_0058900.t1
Contig_1_len:2199158	exonerate:est2genome	CDS	292333	292650	.	+	0	ID=BDIVROU_0058900.t1.1.1;Parent=BDIVROU_0058900.t1.1
Contig_1_len:2199158	exonerate:est2genome	mRNA	292333	292650	.	+	.	ID=BDIVROU_0058900.t1.1;Parent=BDIVROU_0058900.t1
Contig_1_len:2199158	exonerate:est2genome	gene	294208	294987	.	+	.	ID=BDIVROU_0060200.t1
Contig_1_len:2199158	exonerate:est2genome	CDS	294208	294987	.	+	0	ID=BDIVROU_0060200.t1.1.1;Parent=BDIVROU_0060200.t1.1
Contig_1_len:2199158	exonerate:est2genome	mRNA	294208	294987	.	+	.	ID=BDIVROU_0060200.t1.1;Parent=BDIVROU_0060200.t1
Contig_1_len:2199158	exonerate:est2genome	gene	295751	296392	.	+	.	ID=BDIVROU_0061300.t1
Contig_1_len:2199158	exonerate:est2genome	CDS	295751	295900	.	+	0	ID=BDIVROU_0061300.t1.1.1;Parent=BDIVROU_0061300.t1.1
Contig_1_len:2199158	exonerate:est2genome	CDS	295981	296134	.	+	0	ID=BDIVROU_0061300.t1.1.2;Parent=BDIVROU_0061300.t1.1
Contig_1_len:2199158	exonerate:est2genome	CDS	296220	296392	.	+	0	ID=BDIVROU_0061300.t1.1.3;Parent=BDIVROU_0061300.t1.1
Contig_1_len:2199158	exonerate:est2genome	mRNA	295751	296392	.	+	.	ID=BDIVROU_0061300.t1.1;Parent=BDIVROU_0061300.t1
Contig_1_len:2199158	exonerate:est2genome	gene	296801	297226	.	-	.	ID=BDIVROU_0062400.t1
Contig_1_len:2199158	exonerate:est2genome	CDS	296801	297226	.	-	0	ID=BDIVROU_0062400.t1.1.1;Parent=BDIVROU_0062400.t1.1
Contig_1_len:2199158	exonerate:est2genome	mRNA	296801	297226	.	-	.	ID=BDIVROU_0062400.t1.1;Parent=BDIVROU_0062400.t1
Contig_1_len:2199158	exonerate:est2genome	gene	297952	298887	.	-	.	ID=BDIVROU_0063600.t1
Contig_1_len:2199158	exonerate:est2genome	CDS	297952	298887	.	-	0	ID=BDIVROU_0063600.t1.1.1;Parent=BDIVROU_0063600.t1.1
Contig_1_len:2199158	exonerate:est2genome	mRNA	297952	298887	.	-	.	ID=BDIVROU_0063600.t1.1;Parent=BDIVROU_0063600.t1
Contig_1_len:2199158	exonerate:est2genome	gene	298950	299747	.	-	.	ID=BDIVROU_0064700.t1
Contig_1_len:2199158	exonerate:est2genome	CDS	298950	299440	.	-	0	ID=BDIVROU_0064700.t1.1.1;Parent=BDIVROU_0064700.t1.1
Contig_1_len:2199158	exonerate:est2genome	CDS	299510	299747	.	-	0	ID=BDIVROU_0064700.t1.1.2;Parent=BDIVROU_0064700.t1.1
Contig_1_len:2199158	exonerate:est2genome	mRNA	298950	299747	.	-	.	ID=BDIVROU_0064700.t1.1;Parent=BDIVROU_0064700.t1
Contig_1_len:2199158	exonerate:est2genome	gene	300182	300760	.	+	.	ID=BDIVROU_0066000.t1
Contig_1_len:2199158	exonerate:est2genome	CDS	300182	300760	.	+	0	ID=BDIVROU_0066000.t1.1.1;Parent=BDIVROU_0066000.t1.1
Contig_1_len:2199158	exonerate:est2genome	mRNA	300182	300760	.	+	.	ID=BDIVROU_0066000.t1.1;Parent=BDIVROU_0066000.t1
Contig_1_len:2199158	exonerate:est2genome	gene	300998	303394	.	-	.	ID=BDIVROU_0067100.t1
Contig_1_len:2199158	exonerate:est2genome	CDS	300998	303394	.	-	0	ID=BDIVROU_0067100.t1.1.1;Parent=BDIVROU_0067100.t1.1
Contig_1_len:2199158	exonerate:est2genome	mRNA	300998	303394	.	-	.	ID=BDIVROU_0067100.t1.1;Parent=BDIVROU_0067100.t1
Contig_1_len:2199158	exonerate:est2genome	gene	304568	305415	.	+	.	ID=BDIVROU_0068200.t1
Contig_1_len:2199158	exonerate:est2genome	CDS	304568	304675	.	+	0	ID=BDIVROU_0068200.t1.1.1;Parent=BDIVROU_0068200.t1.1
Contig_1_len:2199158	exonerate:est2genome	CDS	304760	304874	.	+	0	ID=BDIVROU_0068200.t1.1.2;Parent=BDIVROU_0068200.t1.1
Contig_1_len:2199158	exonerate:est2genome	CDS	305114	305199	.	+	0	ID=BDIVROU_0068200.t1.1.3;Parent=BDIVROU_0068200.t1.1
Contig_1_len:2199158	exonerate:est2genome	CDS	305254	305415	.	+	0	ID=BDIVROU_0068200.t1.1.4;Parent=BDIVROU_0068200.t1.1
Contig_1_len:2199158	exonerate:est2genome	mRNA	304568	305415	.	+	.	ID=BDIVROU_0068200.t1.1;Parent=BDIVROU_0068200.t1
Contig_1_len:2199158	exonerate:est2genome	gene	305991	307898	.	-	.	ID=BDIVROU_0069300.t1
Contig_1_len:2199158	exonerate:est2genome	CDS	305991	307898	.	-	0	ID=BDIVROU_0069300.t1.1.1;Parent=BDIVROU_0069300.t1.1
Contig_1_len:2199158	exonerate:est2genome	mRNA	305991	307898	.	-	.	ID=BDIVROU_0069300.t1.1;Parent=BDIVROU_0069300.t1
Contig_1_len:2199158	exonerate:est2genome	gene	308451	310487	.	-	.	ID=BDIVROU_0071500.t1
Contig_1_len:2199158	exonerate:est2genome	CDS	308451	308680	.	-	0	ID=BDIVROU_0071510.t1.2.1;Parent=BDIVROU_0071510.t1.2
Contig_1_len:2199158	exonerate:est2genome	CDS	308718	309013	.	-	0	ID=BDIVROU_0071510.t1.2.2;Parent=BDIVROU_0071510.t1.2
Contig_1_len:2199158	exonerate:est2genome	CDS	309049	309162	.	-	0	ID=BDIVROU_0071510.t1.2.3;Parent=BDIVROU_0071510.t1.2
Contig_1_len:2199158	exonerate:est2genome	CDS	309198	309307	.	-	0	ID=BDIVROU_0071510.t1.2.4;Parent=BDIVROU_0071510.t1.2
Contig_1_len:2199158	exonerate:est2genome	CDS	309343	310089	.	-	0	ID=BDIVROU_0071510.t1.2.5;Parent=BDIVROU_0071510.t1.2
Contig_1_len:2199158	exonerate:est2genome	CDS	310127	310336	.	-	0	ID=BDIVROU_0071510.t1.2.6;Parent=BDIVROU_0071510.t1.2
Contig_1_len:2199158	exonerate:est2genome	CDS	310422	310487	.	-	0	ID=BDIVROU_0071510.t1.2.7;Parent=BDIVROU_0071510.t1.2
Contig_1_len:2199158	exonerate:est2genome	mRNA	308451	310487	.	-	.	ID=BDIVROU_0071510.t1.2;Parent=BDIVROU_0071500.t1
Contig_1_len:2199158	exonerate:est2genome	gene	310734	312836	.	-	.	ID=BDIVROU_0072600.t1
Contig_1_len:2199158	exonerate:est2genome	CDS	310734	312836	.	-	0	ID=BDIVROU_0072600.t1.1.1;Parent=BDIVROU_0072600.t1.1
Contig_1_len:2199158	exonerate:est2genome	mRNA	310734	312836	.	-	.	ID=BDIVROU_0072600.t1.1;Parent=BDIVROU_0072600.t1
Contig_1_len:2199158	exonerate:est2genome	gene	314084	316160	.	+	.	ID=BDIVROU_0073700.t1
Contig_1_len:2199158	exonerate:est2genome	CDS	314084	314114	.	+	0	ID=BDIVROU_0073701.t1.2.1;Parent=BDIVROU_0073701.t1.2
Contig_1_len:2199158	exonerate:est2genome	CDS	314390	314578	.	+	0	ID=BDIVROU_0073701.t1.2.2;Parent=BDIVROU_0073701.t1.2
Contig_1_len:2199158	exonerate:est2genome	CDS	314619	314690	.	+	0	ID=BDIVROU_0073701.t1.2.3;Parent=BDIVROU_0073701.t1.2
Contig_1_len:2199158	exonerate:est2genome	CDS	314734	315845	.	+	0	ID=BDIVROU_0073701.t1.2.4;Parent=BDIVROU_0073701.t1.2
Contig_1_len:2199158	exonerate:est2genome	CDS	315984	316160	.	+	0	ID=BDIVROU_0073701.t1.2.5;Parent=BDIVROU_0073701.t1.2
Contig_1_len:2199158	exonerate:est2genome	mRNA	314084	316160	.	+	.	ID=BDIVROU_0073701.t1.2;Parent=BDIVROU_0073700.t1
Contig_1_len:2199158	exonerate:est2genome	gene	316291	316917	.	-	.	ID=BDIVROU_0074800.t1
Contig_1_len:2199158	exonerate:est2genome	CDS	316291	316917	.	-	0	ID=BDIVROU_0074800.t1.1.1;Parent=BDIVROU_0074800.t1.1
Contig_1_len:2199158	exonerate:est2genome	mRNA	316291	316917	.	-	.	ID=BDIVROU_0074800.t1.1;Parent=BDIVROU_0074800.t1
Contig_1_len:2199158	exonerate:est2genome	gene	317849	318490	.	-	.	ID=BDIVROU_0076000.t1
Contig_1_len:2199158	exonerate:est2genome	CDS	317849	318490	.	-	0	ID=BDIVROU_0076000.t1.1.1;Parent=BDIVROU_0076000.t1.1
Contig_1_len:2199158	exonerate:est2genome	mRNA	317849	318490	.	-	.	ID=BDIVROU_0076000.t1.1;Parent=BDIVROU_0076000.t1
Contig_1_len:2199158	exonerate:est2genome	gene	319125	319487	.	-	.	ID=BDIVROU_0077200.t1
Contig_1_len:2199158	exonerate:est2genome	CDS	319125	319487	.	-	0	ID=BDIVROU_0077200.t1.1.1;Parent=BDIVROU_0077200.t1.1
Contig_1_len:2199158	exonerate:est2genome	mRNA	319125	319487	.	-	.	ID=BDIVROU_0077200.t1.1;Parent=BDIVROU_0077200.t1
Contig_1_len:2199158	exonerate:est2genome	gene	319767	320632	.	-	.	ID=BDIVROU_0078400.t1
Contig_1_len:2199158	exonerate:est2genome	CDS	319767	320194	.	-	0	ID=BDIVROU_0078400.t1.1.1;Parent=BDIVROU_0078400.t1.1
Contig_1_len:2199158	exonerate:est2genome	CDS	320455	320632	.	-	0	ID=BDIVROU_0078400.t1.1.2;Parent=BDIVROU_0078400.t1.1
Contig_1_len:2199158	exonerate:est2genome	mRNA	319767	320632	.	-	.	ID=BDIVROU_0078400.t1.1;Parent=BDIVROU_0078400.t1
Contig_1_len:2199158	exonerate:est2genome	gene	321393	322212	.	+	.	ID=BDIVROU_0080000.t1
Contig_1_len:2199158	exonerate:est2genome	CDS	321393	321423	.	+	0	ID=BDIVROU_0080000.t1.1.1;Parent=BDIVROU_0080000.t1.1
Contig_1_len:2199158	exonerate:est2genome	CDS	321702	321755	.	+	0	ID=BDIVROU_0080000.t1.1.2;Parent=BDIVROU_0080000.t1.1
Contig_1_len:2199158	exonerate:est2genome	CDS	321818	322212	.	+	0	ID=BDIVROU_0080000.t1.1.3;Parent=BDIVROU_0080000.t1.1
Contig_1_len:2199158	exonerate:est2genome	mRNA	321393	322212	.	+	.	ID=BDIVROU_0080000.t1.1;Parent=BDIVROU_0080000.t1
Contig_1_len:2199158	exonerate:est2genome	gene	322240	322697	.	-	.	ID=BDIVROU_0081100.t1
Contig_1_len:2199158	exonerate:est2genome	CDS	322240	322433	.	-	0	ID=BDIVROU_0081100.t1.1.1;Parent=BDIVROU_0081100.t1.1
Contig_1_len:2199158	exonerate:est2genome	CDS	322538	322697	.	-	0	ID=BDIVROU_0081100.t1.1.2;Parent=BDIVROU_0081100.t1.1
Contig_1_len:2199158	exonerate:est2genome	mRNA	322240	322697	.	-	.	ID=BDIVROU_0081100.t1.1;Parent=BDIVROU_0081100.t1
Contig_1_len:2199158	exonerate:est2genome	gene	322768	323058	.	-	.	ID=BDIVROU_0082200.t1
Contig_1_len:2199158	exonerate:est2genome	CDS	322768	322912	.	-	0	ID=BDIVROU_0082200.t1.1.1;Parent=BDIVROU_0082200.t1.1
Contig_1_len:2199158	exonerate:est2genome	CDS	323006	323058	.	-	0	ID=BDIVROU_0082200.t1.1.2;Parent=BDIVROU_0082200.t1.1
Contig_1_len:2199158	exonerate:est2genome	mRNA	322768	323058	.	-	.	ID=BDIVROU_0082200.t1.1;Parent=BDIVROU_0082200.t1
Contig_1_len:2199158	exonerate:est2genome	gene	323245	324069	.	+	.	ID=BDIVROU_0083600.t1
Contig_1_len:2199158	exonerate:est2genome	CDS	323245	323371	.	+	0	ID=BDIVROU_0083600.t1.1.1;Parent=BDIVROU_0083600.t1.1
Contig_1_len:2199158	exonerate:est2genome	CDS	323615	324069	.	+	0	ID=BDIVROU_0083600.t1.1.2;Parent=BDIVROU_0083600.t1.1
Contig_1_len:2199158	exonerate:est2genome	mRNA	323245	324069	.	+	.	ID=BDIVROU_0083600.t1.1;Parent=BDIVROU_0083600.t1
Contig_1_len:2199158	exonerate:est2genome	gene	324570	325998	.	-	.	ID=BDIVROU_0084700.t1
Contig_1_len:2199158	exonerate:est2genome	CDS	324570	325625	.	-	0	ID=BDIVROU_0084700.t1.1.1;Parent=BDIVROU_0084700.t1.1
Contig_1_len:2199158	exonerate:est2genome	CDS	325699	325830	.	-	0	ID=BDIVROU_0084700.t1.1.2;Parent=BDIVROU_0084700.t1.1
Contig_1_len:2199158	exonerate:est2genome	CDS	325981	325998	.	-	0	ID=BDIVROU_0084700.t1.1.3;Parent=BDIVROU_0084700.t1.1
Contig_1_len:2199158	exonerate:est2genome	mRNA	324570	325998	.	-	.	ID=BDIVROU_0084700.t1.1;Parent=BDIVROU_0084700.t1
Contig_1_len:2199158	exonerate:est2genome	gene	326609	328006	.	+	.	ID=BDIVROU_0085800.t1
Contig_1_len:2199158	exonerate:est2genome	CDS	326609	326809	.	+	0	ID=BDIVROU_0085800.t1.1.1;Parent=BDIVROU_0085800.t1.1
Contig_1_len:2199158	exonerate:est2genome	CDS	327050	327583	.	+	0	ID=BDIVROU_0085800.t1.1.2;Parent=BDIVROU_0085800.t1.1
Contig_1_len:2199158	exonerate:est2genome	CDS	327779	328006	.	+	0	ID=BDIVROU_0085800.t1.1.3;Parent=BDIVROU_0085800.t1.1
Contig_1_len:2199158	exonerate:est2genome	mRNA	326609	328006	.	+	.	ID=BDIVROU_0085800.t1.1;Parent=BDIVROU_0085800.t1
Contig_1_len:2199158	exonerate:est2genome	gene	328489	330126	.	+	.	ID=BDIVROU_0086900.t1
Contig_1_len:2199158	exonerate:est2genome	CDS	328489	328705	.	+	0	ID=BDIVROU_0086900.t1.1.1;Parent=BDIVROU_0086900.t1.1
Contig_1_len:2199158	exonerate:est2genome	CDS	328768	328833	.	+	0	ID=BDIVROU_0086900.t1.1.2;Parent=BDIVROU_0086900.t1.1
Contig_1_len:2199158	exonerate:est2genome	CDS	329315	330126	.	+	0	ID=BDIVROU_0086900.t1.1.3;Parent=BDIVROU_0086900.t1.1
Contig_1_len:2199158	exonerate:est2genome	mRNA	328489	330126	.	+	.	ID=BDIVROU_0086900.t1.1;Parent=BDIVROU_0086900.t1
Contig_1_len:2199158	exonerate:est2genome	gene	331479	332158	.	+	.	ID=BDIVROU_0088100.t1
Contig_1_len:2199158	exonerate:est2genome	CDS	331479	331533	.	+	0	ID=BDIVROU_0088100.t1.1.1;Parent=BDIVROU_0088100.t1.1
Contig_1_len:2199158	exonerate:est2genome	CDS	331721	331788	.	+	0	ID=BDIVROU_0088100.t1.1.2;Parent=BDIVROU_0088100.t1.1
Contig_1_len:2199158	exonerate:est2genome	CDS	331958	332158	.	+	0	ID=BDIVROU_0088100.t1.1.3;Parent=BDIVROU_0088100.t1.1
Contig_1_len:2199158	exonerate:est2genome	mRNA	331479	332158	.	+	.	ID=BDIVROU_0088100.t1.1;Parent=BDIVROU_0088100.t1
Contig_1_len:2199158	exonerate:est2genome	gene	332573	333113	.	+	.	ID=BDIVROU_0089300.t1
Contig_1_len:2199158	exonerate:est2genome	CDS	332573	332709	.	+	0	ID=BDIVROU_0089300.t1.1.1;Parent=BDIVROU_0089300.t1.1
Contig_1_len:2199158	exonerate:est2genome	CDS	332907	332982	.	+	0	ID=BDIVROU_0089300.t1.1.2;Parent=BDIVROU_0089300.t1.1
Contig_1_len:2199158	exonerate:est2genome	CDS	333048	333113	.	+	0	ID=BDIVROU_0089300.t1.1.3;Parent=BDIVROU_0089300.t1.1
Contig_1_len:2199158	exonerate:est2genome	mRNA	332573	333113	.	+	.	ID=BDIVROU_0089300.t1.1;Parent=BDIVROU_0089300.t1
Contig_1_len:2199158	exonerate:est2genome	gene	333607	334389	.	-	.	ID=BDIVROU_0090400.t1
Contig_1_len:2199158	exonerate:est2genome	CDS	333607	334389	.	-	0	ID=BDIVROU_0090400.t1.1.1;Parent=BDIVROU_0090400.t1.1
Contig_1_len:2199158	exonerate:est2genome	mRNA	333607	334389	.	-	.	ID=BDIVROU_0090400.t1.1;Parent=BDIVROU_0090400.t1
Contig_1_len:2199158	exonerate:est2genome	gene	335100	335612	.	+	.	ID=BDIVROU_0091500.t1
Contig_1_len:2199158	exonerate:est2genome	CDS	335100	335265	.	+	0	ID=BDIVROU_0091500.t1.1.1;Parent=BDIVROU_0091500.t1.1
Contig_1_len:2199158	exonerate:est2genome	CDS	335353	335612	.	+	0	ID=BDIVROU_0091500.t1.1.2;Parent=BDIVROU_0091500.t1.1
Contig_1_len:2199158	exonerate:est2genome	mRNA	335100	335612	.	+	.	ID=BDIVROU_0091500.t1.1;Parent=BDIVROU_0091500.t1
Contig_1_len:2199158	exonerate:est2genome	gene	336230	338023	.	+	.	ID=BDIVROU_0092600.t1
Contig_1_len:2199158	exonerate:est2genome	CDS	336230	338023	.	+	0	ID=BDIVROU_0092600.t1.1.1;Parent=BDIVROU_0092600.t1.1
Contig_1_len:2199158	exonerate:est2genome	mRNA	336230	338023	.	+	.	ID=BDIVROU_0092600.t1.1;Parent=BDIVROU_0092600.t1
Contig_1_len:2199158	exonerate:est2genome	gene	338129	340420	.	+	.	ID=BDIVROU_0093800.t1
Contig_1_len:2199158	exonerate:est2genome	CDS	338129	338176	.	+	0	ID=BDIVROU_0093800.t1.1.1;Parent=BDIVROU_0093800.t1.1
Contig_1_len:2199158	exonerate:est2genome	CDS	338366	338457	.	+	0	ID=BDIVROU_0093800.t1.1.2;Parent=BDIVROU_0093800.t1.1
Contig_1_len:2199158	exonerate:est2genome	CDS	338620	338702	.	+	0	ID=BDIVROU_0093800.t1.1.3;Parent=BDIVROU_0093800.t1.1
Contig_1_len:2199158	exonerate:est2genome	CDS	339146	339820	.	+	0	ID=BDIVROU_0093800.t1.1.4;Parent=BDIVROU_0093800.t1.1
Contig_1_len:2199158	exonerate:est2genome	CDS	340023	340420	.	+	0	ID=BDIVROU_0093800.t1.1.5;Parent=BDIVROU_0093800.t1.1
Contig_1_len:2199158	exonerate:est2genome	mRNA	338129	340420	.	+	.	ID=BDIVROU_0093800.t1.1;Parent=BDIVROU_0093800.t1
Contig_1_len:2199158	exonerate:est2genome	gene	341099	341445	.	+	.	ID=BDIVROU_0094900.t1
Contig_1_len:2199158	exonerate:est2genome	CDS	341099	341173	.	+	0	ID=BDIVROU_0094900.t1.1.1;Parent=BDIVROU_0094900.t1.1
Contig_1_len:2199158	exonerate:est2genome	CDS	341278	341445	.	+	0	ID=BDIVROU_0094900.t1.1.2;Parent=BDIVROU_0094900.t1.1
Contig_1_len:2199158	exonerate:est2genome	mRNA	341099	341445	.	+	.	ID=BDIVROU_0094900.t1.1;Parent=BDIVROU_0094900.t1
Contig_1_len:2199158	exonerate:est2genome	gene	342751	343731	.	-	.	ID=BDIVROU_0096000.t1
Contig_1_len:2199158	exonerate:est2genome	CDS	342751	343731	.	-	0	ID=BDIVROU_0096000.t1.1.1;Parent=BDIVROU_0096000.t1.1
Contig_1_len:2199158	exonerate:est2genome	mRNA	342751	343731	.	-	.	ID=BDIVROU_0096000.t1.1;Parent=BDIVROU_0096000.t1
Contig_1_len:2199158	exonerate:est2genome	gene	345209	345788	.	-	.	ID=BDIVROU_0454700.t1
Contig_1_len:2199158	exonerate:est2genome	CDS	345209	345334	.	-	0	ID=BDIVROU_0454700.t1.1.1;Parent=BDIVROU_0454700.t1.1
Contig_1_len:2199158	exonerate:est2genome	CDS	345373	345553	.	-	0	ID=BDIVROU_0454700.t1.1.2;Parent=BDIVROU_0454700.t1.1
Contig_1_len:2199158	exonerate:est2genome	CDS	345591	345709	.	-	0	ID=BDIVROU_0454700.t1.1.3;Parent=BDIVROU_0454700.t1.1
Contig_1_len:2199158	exonerate:est2genome	CDS	345744	345788	.	-	0	ID=BDIVROU_0454700.t1.1.4;Parent=BDIVROU_0454700.t1.1
Contig_1_len:2199158	exonerate:est2genome	mRNA	345209	345788	.	-	.	ID=BDIVROU_0454700.t1.1;Parent=BDIVROU_0454700.t1
Contig_1_len:2199158	exonerate:est2genome	gene	346326	351428	.	-	.	ID=BDIVROU_0097100.t1
Contig_1_len:2199158	exonerate:est2genome	CDS	346326	351428	.	-	0	ID=BDIVROU_0097100.t1.1.1;Parent=BDIVROU_0097100.t1.1
Contig_1_len:2199158	exonerate:est2genome	mRNA	346326	351428	.	-	.	ID=BDIVROU_0097100.t1.1;Parent=BDIVROU_0097100.t1
Contig_1_len:2199158	exonerate:est2genome	gene	353058	354508	.	-	.	ID=BDIVROU_0098200.t1
Contig_1_len:2199158	exonerate:est2genome	CDS	353058	354196	.	-	0	ID=BDIVROU_0098200.t1.1.1;Parent=BDIVROU_0098200.t1.1
Contig_1_len:2199158	exonerate:est2genome	CDS	354370	354508	.	-	0	ID=BDIVROU_0098200.t1.1.2;Parent=BDIVROU_0098200.t1.1
Contig_1_len:2199158	exonerate:est2genome	mRNA	353058	354508	.	-	.	ID=BDIVROU_0098200.t1.1;Parent=BDIVROU_0098200.t1
Contig_1_len:2199158	exonerate:est2genome	gene	354967	356261	.	-	.	ID=BDIVROU_0099300.t1
Contig_1_len:2199158	exonerate:est2genome	CDS	354967	355550	.	-	0	ID=BDIVROU_0099300.t1.1.1;Parent=BDIVROU_0099300.t1.1
Contig_1_len:2199158	exonerate:est2genome	CDS	355758	356085	.	-	0	ID=BDIVROU_0099300.t1.1.2;Parent=BDIVROU_0099300.t1.1
Contig_1_len:2199158	exonerate:est2genome	CDS	356244	356261	.	-	0	ID=BDIVROU_0099300.t1.1.3;Parent=BDIVROU_0099300.t1.1
Contig_1_len:2199158	exonerate:est2genome	mRNA	354967	356261	.	-	.	ID=BDIVROU_0099300.t1.1;Parent=BDIVROU_0099300.t1
Contig_1_len:2199158	exonerate:est2genome	gene	357098	357568	.	+	.	ID=BDIVROU_0100500.t1
Contig_1_len:2199158	exonerate:est2genome	CDS	357098	357568	.	+	0	ID=BDIVROU_0100500.t1.1.1;Parent=BDIVROU_0100500.t1.1
Contig_1_len:2199158	exonerate:est2genome	mRNA	357098	357568	.	+	.	ID=BDIVROU_0100500.t1.1;Parent=BDIVROU_0100500.t1
Contig_1_len:2199158	exonerate:est2genome	gene	357695	358033	.	-	.	ID=BDIVROU_0101600.t1
Contig_1_len:2199158	exonerate:est2genome	CDS	357695	358033	.	-	0	ID=BDIVROU_0101600.t1.1.1;Parent=BDIVROU_0101600.t1.1
Contig_1_len:2199158	exonerate:est2genome	mRNA	357695	358033	.	-	.	ID=BDIVROU_0101600.t1.1;Parent=BDIVROU_0101600.t1
Contig_1_len:2199158	exonerate:est2genome	gene	358419	358652	.	-	.	ID=BDIVROU_0468700.t1
Contig_1_len:2199158	exonerate:est2genome	CDS	358419	358652	.	-	0	ID=BDIVROU_0468700.t1.1.1;Parent=BDIVROU_0468700.t1.1
Contig_1_len:2199158	exonerate:est2genome	mRNA	358419	358652	.	-	.	ID=BDIVROU_0468700.t1.1;Parent=BDIVROU_0468700.t1
Contig_1_len:2199158	exonerate:est2genome	gene	358684	360097	.	-	.	ID=BDIVROU_0102700.t1
Contig_1_len:2199158	exonerate:est2genome	CDS	358684	359163	.	-	0	ID=BDIVROU_0102700.t1.1.1;Parent=BDIVROU_0102700.t1.1
Contig_1_len:2199158	exonerate:est2genome	CDS	359765	359935	.	-	0	ID=BDIVROU_0102700.t1.1.2;Parent=BDIVROU_0102700.t1.1
Contig_1_len:2199158	exonerate:est2genome	CDS	360038	360097	.	-	0	ID=BDIVROU_0102700.t1.1.3;Parent=BDIVROU_0102700.t1.1
Contig_1_len:2199158	exonerate:est2genome	mRNA	358684	360097	.	-	.	ID=BDIVROU_0102700.t1.1;Parent=BDIVROU_0102700.t1
Contig_1_len:2199158	exonerate:est2genome	gene	360252	361017	.	-	.	ID=BDIVROU_0103800.t1
Contig_1_len:2199158	exonerate:est2genome	CDS	360252	360760	.	-	0	ID=BDIVROU_0103800.t1.1.1;Parent=BDIVROU_0103800.t1.1
Contig_1_len:2199158	exonerate:est2genome	CDS	360954	361017	.	-	0	ID=BDIVROU_0103800.t1.1.2;Parent=BDIVROU_0103800.t1.1
Contig_1_len:2199158	exonerate:est2genome	mRNA	360252	361017	.	-	.	ID=BDIVROU_0103800.t1.1;Parent=BDIVROU_0103800.t1
Contig_1_len:2199158	exonerate:est2genome	gene	361612	361958	.	+	.	ID=BDIVROU_0000900.t1
Contig_1_len:2199158	exonerate:est2genome	CDS	361612	361849	.	+	0	ID=BDIVROU_0000900.t1.1.1;Parent=BDIVROU_0000900.t1.1
Contig_1_len:2199158	exonerate:est2genome	CDS	361888	361958	.	+	0	ID=BDIVROU_0000900.t1.1.2;Parent=BDIVROU_0000900.t1.1
Contig_1_len:2199158	exonerate:est2genome	mRNA	361612	361958	.	+	.	ID=BDIVROU_0000900.t1.1;Parent=BDIVROU_0000900.t1
Contig_1_len:2199158	exonerate:est2genome	gene	362579	363658	.	+	.	ID=BDIVROU_0104900.t1
Contig_1_len:2199158	exonerate:est2genome	CDS	362579	362650	.	+	0	ID=BDIVROU_0104900.t1.1.1;Parent=BDIVROU_0104900.t1.1
Contig_1_len:2199158	exonerate:est2genome	CDS	362912	363658	.	+	0	ID=BDIVROU_0104900.t1.1.2;Parent=BDIVROU_0104900.t1.1
Contig_1_len:2199158	exonerate:est2genome	mRNA	362579	363658	.	+	.	ID=BDIVROU_0104900.t1.1;Parent=BDIVROU_0104900.t1
Contig_1_len:2199158	exonerate:est2genome	gene	364446	366332	.	+	.	ID=BDIVROU_0106000.t1
Contig_1_len:2199158	exonerate:est2genome	CDS	364446	366332	.	+	0	ID=BDIVROU_0106000.t1.1.1;Parent=BDIVROU_0106000.t1.1
Contig_1_len:2199158	exonerate:est2genome	mRNA	364446	366332	.	+	.	ID=BDIVROU_0106000.t1.1;Parent=BDIVROU_0106000.t1
Contig_1_len:2199158	exonerate:est2genome	gene	367540	367923	.	+	.	ID=BDIVROU_0107100.t1
Contig_1_len:2199158	exonerate:est2genome	CDS	367540	367923	.	+	0	ID=BDIVROU_0107100.t1.1.1;Parent=BDIVROU_0107100.t1.1
Contig_1_len:2199158	exonerate:est2genome	mRNA	367540	367923	.	+	.	ID=BDIVROU_0107100.t1.1;Parent=BDIVROU_0107100.t1
Contig_1_len:2199158	exonerate:est2genome	gene	368036	368466	.	+	.	ID=BDIVROU_0468800.t1
Contig_1_len:2199158	exonerate:est2genome	CDS	368036	368201	.	+	0	ID=BDIVROU_0468800.t1.1.1;Parent=BDIVROU_0468800.t1.1
Contig_1_len:2199158	exonerate:est2genome	CDS	368246	368466	.	+	0	ID=BDIVROU_0468800.t1.1.2;Parent=BDIVROU_0468800.t1.1
Contig_1_len:2199158	exonerate:est2genome	mRNA	368036	368466	.	+	.	ID=BDIVROU_0468800.t1.1;Parent=BDIVROU_0468800.t1
Contig_1_len:2199158	exonerate:est2genome	gene	368882	370405	.	-	.	ID=BDIVROU_0108200.t1
Contig_1_len:2199158	exonerate:est2genome	CDS	368882	370405	.	-	0	ID=BDIVROU_0108200.t1.1.1;Parent=BDIVROU_0108200.t1.1
Contig_1_len:2199158	exonerate:est2genome	mRNA	368882	370405	.	-	.	ID=BDIVROU_0108200.t1.1;Parent=BDIVROU_0108200.t1
Contig_1_len:2199158	exonerate:est2genome	gene	370519	371991	.	-	.	ID=BDIVROU_0109300.t1
Contig_1_len:2199158	exonerate:est2genome	CDS	370519	371991	.	-	0	ID=BDIVROU_0109300.t1.1.1;Parent=BDIVROU_0109300.t1.1
Contig_1_len:2199158	exonerate:est2genome	mRNA	370519	371991	.	-	.	ID=BDIVROU_0109300.t1.1;Parent=BDIVROU_0109300.t1
Contig_1_len:2199158	exonerate:est2genome	gene	372409	373764	.	+	.	ID=BDIVROU_0110400.t1
Contig_1_len:2199158	exonerate:est2genome	CDS	372409	373764	.	+	0	ID=BDIVROU_0110400.t1.1.1;Parent=BDIVROU_0110400.t1.1
Contig_1_len:2199158	exonerate:est2genome	mRNA	372409	373764	.	+	.	ID=BDIVROU_0110400.t1.1;Parent=BDIVROU_0110400.t1
Contig_1_len:2199158	exonerate:est2genome	gene	373782	374078	.	-	.	ID=BDIVROU_0111600.t1
Contig_1_len:2199158	exonerate:est2genome	CDS	373782	374078	.	-	0	ID=BDIVROU_0111600.t1.1.1;Parent=BDIVROU_0111600.t1.1
Contig_1_len:2199158	exonerate:est2genome	mRNA	373782	374078	.	-	.	ID=BDIVROU_0111600.t1.1;Parent=BDIVROU_0111600.t1
Contig_1_len:2199158	exonerate:est2genome	gene	374390	376191	.	-	.	ID=BDIVROU_0112700.t1
Contig_1_len:2199158	exonerate:est2genome	CDS	374390	374705	.	-	0	ID=BDIVROU_0112700.t1.1.1;Parent=BDIVROU_0112700.t1.1
Contig_1_len:2199158	exonerate:est2genome	CDS	374852	376191	.	-	0	ID=BDIVROU_0112700.t1.1.2;Parent=BDIVROU_0112700.t1.1
Contig_1_len:2199158	exonerate:est2genome	mRNA	374390	376191	.	-	.	ID=BDIVROU_0112700.t1.1;Parent=BDIVROU_0112700.t1
Contig_1_len:2199158	exonerate:est2genome	gene	376256	377820	.	-	.	ID=BDIVROU_0113900.t1
Contig_1_len:2199158	exonerate:est2genome	CDS	376256	376750	.	-	0	ID=BDIVROU_0113900.t1.1.1;Parent=BDIVROU_0113900.t1.1
Contig_1_len:2199158	exonerate:est2genome	CDS	376822	377820	.	-	0	ID=BDIVROU_0113900.t1.1.2;Parent=BDIVROU_0113900.t1.1
Contig_1_len:2199158	exonerate:est2genome	mRNA	376256	377820	.	-	.	ID=BDIVROU_0113900.t1.1;Parent=BDIVROU_0113900.t1
Contig_1_len:2199158	exonerate:est2genome	gene	378889	381572	.	+	.	ID=BDIVROU_0115100.t1
Contig_1_len:2199158	exonerate:est2genome	CDS	378889	380679	.	+	0	ID=BDIVROU_0115100.t1.1.1;Parent=BDIVROU_0115100.t1.1
Contig_1_len:2199158	exonerate:est2genome	CDS	381267	381572	.	+	0	ID=BDIVROU_0115100.t1.1.2;Parent=BDIVROU_0115100.t1.1
Contig_1_len:2199158	exonerate:est2genome	mRNA	378889	381572	.	+	.	ID=BDIVROU_0115100.t1.1;Parent=BDIVROU_0115100.t1
Contig_1_len:2199158	exonerate:est2genome	gene	381725	384649	.	-	.	ID=BDIVROU_0116200.t1
Contig_1_len:2199158	exonerate:est2genome	CDS	381725	384649	.	-	0	ID=BDIVROU_0116200.t1.1.1;Parent=BDIVROU_0116200.t1.1
Contig_1_len:2199158	exonerate:est2genome	mRNA	381725	384649	.	-	.	ID=BDIVROU_0116200.t1.1;Parent=BDIVROU_0116200.t1
Contig_1_len:2199158	exonerate:est2genome	gene	386044	386385	.	+	.	ID=BDIVROU_0117300.t1
Contig_1_len:2199158	exonerate:est2genome	CDS	386044	386385	.	+	0	ID=BDIVROU_0117300.t1.1.1;Parent=BDIVROU_0117300.t1.1
Contig_1_len:2199158	exonerate:est2genome	mRNA	386044	386385	.	+	.	ID=BDIVROU_0117300.t1.1;Parent=BDIVROU_0117300.t1
Contig_1_len:2199158	exonerate:est2genome	gene	386966	388048	.	+	.	ID=BDIVROU_0118400.t1
Contig_1_len:2199158	exonerate:est2genome	CDS	386966	387268	.	+	0	ID=BDIVROU_0118400.t1.1.1;Parent=BDIVROU_0118400.t1.1
Contig_1_len:2199158	exonerate:est2genome	CDS	387506	388048	.	+	0	ID=BDIVROU_0118400.t1.1.2;Parent=BDIVROU_0118400.t1.1
Contig_1_len:2199158	exonerate:est2genome	mRNA	386966	388048	.	+	.	ID=BDIVROU_0118400.t1.1;Parent=BDIVROU_0118400.t1
Contig_1_len:2199158	exonerate:est2genome	gene	388189	388556	.	+	.	ID=BDIVROU_0119500.t1
Contig_1_len:2199158	exonerate:est2genome	CDS	388189	388314	.	+	0	ID=BDIVROU_0119500.t1.1.1;Parent=BDIVROU_0119500.t1.1
Contig_1_len:2199158	exonerate:est2genome	CDS	388440	388556	.	+	0	ID=BDIVROU_0119500.t1.1.2;Parent=BDIVROU_0119500.t1.1
Contig_1_len:2199158	exonerate:est2genome	mRNA	388189	388556	.	+	.	ID=BDIVROU_0119500.t1.1;Parent=BDIVROU_0119500.t1
Contig_1_len:2199158	exonerate:est2genome	gene	388987	389259	.	-	.	ID=BDIVROU_0001000.t1
Contig_1_len:2199158	exonerate:est2genome	CDS	388987	389109	.	-	0	ID=BDIVROU_0001000.t1.1.1;Parent=BDIVROU_0001000.t1.1
Contig_1_len:2199158	exonerate:est2genome	CDS	389146	389259	.	-	0	ID=BDIVROU_0001000.t1.1.2;Parent=BDIVROU_0001000.t1.1
Contig_1_len:2199158	exonerate:est2genome	mRNA	388987	389259	.	-	.	ID=BDIVROU_0001000.t1.1;Parent=BDIVROU_0001000.t1
Contig_1_len:2199158	exonerate:est2genome	gene	389803	392865	.	-	.	ID=BDIVROU_0120600.t1
Contig_1_len:2199158	exonerate:est2genome	CDS	389803	392865	.	-	0	ID=BDIVROU_0120600.t1.1.1;Parent=BDIVROU_0120600.t1.1
Contig_1_len:2199158	exonerate:est2genome	mRNA	389803	392865	.	-	.	ID=BDIVROU_0120600.t1.1;Parent=BDIVROU_0120600.t1
Contig_1_len:2199158	exonerate:est2genome	gene	394849	395339	.	+	.	ID=BDIVROU_0121700.t1
Contig_1_len:2199158	exonerate:est2genome	CDS	394849	394938	.	+	0	ID=BDIVROU_0121700.t1.1.1;Parent=BDIVROU_0121700.t1.1
Contig_1_len:2199158	exonerate:est2genome	CDS	395034	395339	.	+	0	ID=BDIVROU_0121700.t1.1.2;Parent=BDIVROU_0121700.t1.1
Contig_1_len:2199158	exonerate:est2genome	mRNA	394849	395339	.	+	.	ID=BDIVROU_0121700.t1.1;Parent=BDIVROU_0121700.t1
Contig_1_len:2199158	exonerate:est2genome	gene	395619	396899	.	+	.	ID=BDIVROU_0122900.t1
Contig_1_len:2199158	exonerate:est2genome	CDS	395619	395890	.	+	0	ID=BDIVROU_0122900.t1.1.1;Parent=BDIVROU_0122900.t1.1
Contig_1_len:2199158	exonerate:est2genome	CDS	396122	396899	.	+	0	ID=BDIVROU_0122900.t1.1.2;Parent=BDIVROU_0122900.t1.1
Contig_1_len:2199158	exonerate:est2genome	mRNA	395619	396899	.	+	.	ID=BDIVROU_0122900.t1.1;Parent=BDIVROU_0122900.t1
Contig_1_len:2199158	exonerate:est2genome	gene	396912	398372	.	+	.	ID=BDIVROU_0124000.t1
Contig_1_len:2199158	exonerate:est2genome	CDS	396912	398372	.	+	0	ID=BDIVROU_0124000.t1.1.1;Parent=BDIVROU_0124000.t1.1
Contig_1_len:2199158	exonerate:est2genome	mRNA	396912	398372	.	+	.	ID=BDIVROU_0124000.t1.1;Parent=BDIVROU_0124000.t1
Contig_1_len:2199158	exonerate:est2genome	gene	399789	402005	.	+	.	ID=BDIVROU_0125100.t1
Contig_1_len:2199158	exonerate:est2genome	CDS	399789	402005	.	+	0	ID=BDIVROU_0125100.t1.1.1;Parent=BDIVROU_0125100.t1.1
Contig_1_len:2199158	exonerate:est2genome	mRNA	399789	402005	.	+	.	ID=BDIVROU_0125100.t1.1;Parent=BDIVROU_0125100.t1
Contig_1_len:2199158	exonerate:est2genome	gene	403040	404629	.	+	.	ID=BDIVROU_0126200.t1
Contig_1_len:2199158	exonerate:est2genome	CDS	403040	404629	.	+	0	ID=BDIVROU_0126200.t1.1.1;Parent=BDIVROU_0126200.t1.1
Contig_1_len:2199158	exonerate:est2genome	mRNA	403040	404629	.	+	.	ID=BDIVROU_0126200.t1.1;Parent=BDIVROU_0126200.t1
Contig_1_len:2199158	exonerate:est2genome	gene	405002	405334	.	+	.	ID=BDIVROU_0001100.t1
Contig_1_len:2199158	exonerate:est2genome	CDS	405002	405334	.	+	0	ID=BDIVROU_0001100.t1.1.1;Parent=BDIVROU_0001100.t1.1
Contig_1_len:2199158	exonerate:est2genome	mRNA	405002	405334	.	+	.	ID=BDIVROU_0001100.t1.1;Parent=BDIVROU_0001100.t1
Contig_1_len:2199158	exonerate:est2genome	gene	407001	407694	.	+	.	ID=BDIVROU_0127300.t1
Contig_1_len:2199158	exonerate:est2genome	CDS	407001	407269	.	+	0	ID=BDIVROU_0127300.t1.1.1;Parent=BDIVROU_0127300.t1.1
Contig_1_len:2199158	exonerate:est2genome	CDS	407406	407694	.	+	0	ID=BDIVROU_0127300.t1.1.2;Parent=BDIVROU_0127300.t1.1
Contig_1_len:2199158	exonerate:est2genome	mRNA	407001	407694	.	+	.	ID=BDIVROU_0127300.t1.1;Parent=BDIVROU_0127300.t1
Contig_1_len:2199158	exonerate:est2genome	gene	408520	411321	.	-	.	ID=BDIVROU_0128400.t1
Contig_1_len:2199158	exonerate:est2genome	CDS	408520	411321	.	-	0	ID=BDIVROU_0128400.t1.1.1;Parent=BDIVROU_0128400.t1.1
Contig_1_len:2199158	exonerate:est2genome	mRNA	408520	411321	.	-	.	ID=BDIVROU_0128400.t1.1;Parent=BDIVROU_0128400.t1
Contig_1_len:2199158	exonerate:est2genome	gene	412612	413445	.	-	.	ID=BDIVROU_0129600.t1
Contig_1_len:2199158	exonerate:est2genome	CDS	412612	413445	.	-	0	ID=BDIVROU_0129600.t1.1.1;Parent=BDIVROU_0129600.t1.1
Contig_1_len:2199158	exonerate:est2genome	mRNA	412612	413445	.	-	.	ID=BDIVROU_0129600.t1.1;Parent=BDIVROU_0129600.t1
Contig_1_len:2199158	exonerate:est2genome	gene	413803	414226	.	+	.	ID=BDIVROU_0131200.t1
Contig_1_len:2199158	exonerate:est2genome	CDS	413803	413889	.	+	0	ID=BDIVROU_0131200.t1.1.1;Parent=BDIVROU_0131200.t1.1
Contig_1_len:2199158	exonerate:est2genome	CDS	414086	414226	.	+	0	ID=BDIVROU_0131200.t1.1.2;Parent=BDIVROU_0131200.t1.1
Contig_1_len:2199158	exonerate:est2genome	mRNA	413803	414226	.	+	.	ID=BDIVROU_0131200.t1.1;Parent=BDIVROU_0131200.t1
Contig_1_len:2199158	exonerate:est2genome	gene	414267	415149	.	+	.	ID=BDIVROU_0132300.t1
Contig_1_len:2199158	exonerate:est2genome	CDS	414267	414570	.	+	0	ID=BDIVROU_0132300.t1.1.1;Parent=BDIVROU_0132300.t1.1
Contig_1_len:2199158	exonerate:est2genome	CDS	414908	415149	.	+	0	ID=BDIVROU_0132300.t1.1.2;Parent=BDIVROU_0132300.t1.1
Contig_1_len:2199158	exonerate:est2genome	mRNA	414267	415149	.	+	.	ID=BDIVROU_0132300.t1.1;Parent=BDIVROU_0132300.t1
Contig_1_len:2199158	exonerate:est2genome	gene	415539	418475	.	-	.	ID=BDIVROU_0133500.t1
Contig_1_len:2199158	exonerate:est2genome	CDS	415539	418475	.	-	0	ID=BDIVROU_0133500.t1.1.1;Parent=BDIVROU_0133500.t1.1
Contig_1_len:2199158	exonerate:est2genome	mRNA	415539	418475	.	-	.	ID=BDIVROU_0133500.t1.1;Parent=BDIVROU_0133500.t1
Contig_1_len:2199158	exonerate:est2genome	gene	419107	420258	.	+	.	ID=BDIVROU_0135000.t1
Contig_1_len:2199158	exonerate:est2genome	CDS	419107	420258	.	+	0	ID=BDIVROU_0135000.t1.1.1;Parent=BDIVROU_0135000.t1.1
Contig_1_len:2199158	exonerate:est2genome	mRNA	419107	420258	.	+	.	ID=BDIVROU_0135000.t1.1;Parent=BDIVROU_0135000.t1
Contig_1_len:2199158	exonerate:est2genome	gene	420509	420878	.	-	.	ID=BDIVROU_0001200.t1
Contig_1_len:2199158	exonerate:est2genome	CDS	420509	420583	.	-	0	ID=BDIVROU_0001200.t1.1.1;Parent=BDIVROU_0001200.t1.1
Contig_1_len:2199158	exonerate:est2genome	CDS	420624	420704	.	-	0	ID=BDIVROU_0001200.t1.1.2;Parent=BDIVROU_0001200.t1.1
Contig_1_len:2199158	exonerate:est2genome	CDS	420741	420878	.	-	0	ID=BDIVROU_0001200.t1.1.3;Parent=BDIVROU_0001200.t1.1
Contig_1_len:2199158	exonerate:est2genome	mRNA	420509	420878	.	-	.	ID=BDIVROU_0001200.t1.1;Parent=BDIVROU_0001200.t1
Contig_1_len:2199158	exonerate:est2genome	gene	421936	423354	.	-	.	ID=BDIVROU_0136200.t1
Contig_1_len:2199158	exonerate:est2genome	CDS	421936	423354	.	-	0	ID=BDIVROU_0136200.t1.1.1;Parent=BDIVROU_0136200.t1.1
Contig_1_len:2199158	exonerate:est2genome	mRNA	421936	423354	.	-	.	ID=BDIVROU_0136200.t1.1;Parent=BDIVROU_0136200.t1
Contig_1_len:2199158	exonerate:est2genome	gene	424002	424437	.	+	.	ID=BDIVROU_0137500.t1
Contig_1_len:2199158	exonerate:est2genome	CDS	424002	424174	.	+	0	ID=BDIVROU_0137500.t1.1.1;Parent=BDIVROU_0137500.t1.1
Contig_1_len:2199158	exonerate:est2genome	CDS	424266	424437	.	+	0	ID=BDIVROU_0137500.t1.1.2;Parent=BDIVROU_0137500.t1.1
Contig_1_len:2199158	exonerate:est2genome	mRNA	424002	424437	.	+	.	ID=BDIVROU_0137500.t1.1;Parent=BDIVROU_0137500.t1
Contig_1_len:2199158	exonerate:est2genome	gene	424580	424980	.	+	.	ID=BDIVROU_0138600.t1
Contig_1_len:2199158	exonerate:est2genome	CDS	424580	424728	.	+	0	ID=BDIVROU_0138600.t1.1.1;Parent=BDIVROU_0138600.t1.1
Contig_1_len:2199158	exonerate:est2genome	CDS	424836	424980	.	+	0	ID=BDIVROU_0138600.t1.1.2;Parent=BDIVROU_0138600.t1.1
Contig_1_len:2199158	exonerate:est2genome	mRNA	424580	424980	.	+	.	ID=BDIVROU_0138600.t1.1;Parent=BDIVROU_0138600.t1
Contig_1_len:2199158	exonerate:est2genome	gene	426459	426851	.	+	.	ID=BDIVROU_0139800.t1
Contig_1_len:2199158	exonerate:est2genome	CDS	426459	426851	.	+	0	ID=BDIVROU_0139800.t1.1.1;Parent=BDIVROU_0139800.t1.1
Contig_1_len:2199158	exonerate:est2genome	mRNA	426459	426851	.	+	.	ID=BDIVROU_0139800.t1.1;Parent=BDIVROU_0139800.t1
Contig_1_len:2199158	exonerate:est2genome	gene	426972	427911	.	+	.	ID=BDIVROU_0140900.t1
Contig_1_len:2199158	exonerate:est2genome	CDS	426972	427363	.	+	0	ID=BDIVROU_0140900.t1.1.1;Parent=BDIVROU_0140900.t1.1
Contig_1_len:2199158	exonerate:est2genome	CDS	427458	427911	.	+	0	ID=BDIVROU_0140900.t1.1.2;Parent=BDIVROU_0140900.t1.1
Contig_1_len:2199158	exonerate:est2genome	mRNA	426972	427911	.	+	.	ID=BDIVROU_0140900.t1.1;Parent=BDIVROU_0140900.t1
Contig_1_len:2199158	exonerate:est2genome	gene	428198	429394	.	-	.	ID=BDIVROU_0142100.t1
Contig_1_len:2199158	exonerate:est2genome	CDS	428198	429394	.	-	0	ID=BDIVROU_0142100.t1.1.1;Parent=BDIVROU_0142100.t1.1
Contig_1_len:2199158	exonerate:est2genome	mRNA	428198	429394	.	-	.	ID=BDIVROU_0142100.t1.1;Parent=BDIVROU_0142100.t1
Contig_1_len:2199158	exonerate:est2genome	gene	429903	430545	.	+	.	ID=BDIVROU_0143200.t1
Contig_1_len:2199158	exonerate:est2genome	CDS	429903	430167	.	+	0	ID=BDIVROU_0143200.t1.1.1;Parent=BDIVROU_0143200.t1.1
Contig_1_len:2199158	exonerate:est2genome	CDS	430367	430545	.	+	0	ID=BDIVROU_0143200.t1.1.2;Parent=BDIVROU_0143200.t1.1
Contig_1_len:2199158	exonerate:est2genome	mRNA	429903	430545	.	+	.	ID=BDIVROU_0143200.t1.1;Parent=BDIVROU_0143200.t1
Contig_1_len:2199158	exonerate:est2genome	gene	431241	434129	.	-	.	ID=BDIVROU_0144400.t1
Contig_1_len:2199158	exonerate:est2genome	CDS	431241	433616	.	-	0	ID=BDIVROU_0144400.t1.1.1;Parent=BDIVROU_0144400.t1.1
Contig_1_len:2199158	exonerate:est2genome	CDS	433848	434129	.	-	0	ID=BDIVROU_0144400.t1.1.2;Parent=BDIVROU_0144400.t1.1
Contig_1_len:2199158	exonerate:est2genome	mRNA	431241	434129	.	-	.	ID=BDIVROU_0144400.t1.1;Parent=BDIVROU_0144400.t1
Contig_1_len:2199158	exonerate:est2genome	gene	434959	436260	.	+	.	ID=BDIVROU_0145500.t1
Contig_1_len:2199158	exonerate:est2genome	CDS	434959	436260	.	+	0	ID=BDIVROU_0145500.t1.1.1;Parent=BDIVROU_0145500.t1.1
Contig_1_len:2199158	exonerate:est2genome	mRNA	434959	436260	.	+	.	ID=BDIVROU_0145500.t1.1;Parent=BDIVROU_0145500.t1
Contig_1_len:2199158	exonerate:est2genome	gene	436428	438800	.	-	.	ID=BDIVROU_0146900.t1
Contig_1_len:2199158	exonerate:est2genome	CDS	436428	437495	.	-	0	ID=BDIVROU_0146900.t1.1.1;Parent=BDIVROU_0146900.t1.1
Contig_1_len:2199158	exonerate:est2genome	CDS	437581	438113	.	-	0	ID=BDIVROU_0146900.t1.1.2;Parent=BDIVROU_0146900.t1.1
Contig_1_len:2199158	exonerate:est2genome	CDS	438524	438652	.	-	0	ID=BDIVROU_0146900.t1.1.3;Parent=BDIVROU_0146900.t1.1
Contig_1_len:2199158	exonerate:est2genome	CDS	438755	438800	.	-	0	ID=BDIVROU_0146900.t1.1.4;Parent=BDIVROU_0146900.t1.1
Contig_1_len:2199158	exonerate:est2genome	mRNA	436428	438800	.	-	.	ID=BDIVROU_0146900.t1.1;Parent=BDIVROU_0146900.t1
Contig_1_len:2199158	exonerate:est2genome	gene	439738	441000	.	+	.	ID=BDIVROU_0148000.t1
Contig_1_len:2199158	exonerate:est2genome	CDS	439738	441000	.	+	0	ID=BDIVROU_0148000.t1.1.1;Parent=BDIVROU_0148000.t1.1
Contig_1_len:2199158	exonerate:est2genome	mRNA	439738	441000	.	+	.	ID=BDIVROU_0148000.t1.1;Parent=BDIVROU_0148000.t1
Contig_1_len:2199158	exonerate:est2genome	gene	441393	441762	.	-	.	ID=BDIVROU_0149200.t1
Contig_1_len:2199158	exonerate:est2genome	CDS	441393	441529	.	-	0	ID=BDIVROU_0149200.t1.1.1;Parent=BDIVROU_0149200.t1.1
Contig_1_len:2199158	exonerate:est2genome	CDS	441624	441762	.	-	0	ID=BDIVROU_0149200.t1.1.2;Parent=BDIVROU_0149200.t1.1
Contig_1_len:2199158	exonerate:est2genome	mRNA	441393	441762	.	-	.	ID=BDIVROU_0149200.t1.1;Parent=BDIVROU_0149200.t1
Contig_1_len:2199158	exonerate:est2genome	gene	442260	445213	.	-	.	ID=BDIVROU_0150300.t1
Contig_1_len:2199158	exonerate:est2genome	CDS	442260	442619	.	-	0	ID=BDIVROU_0150300.t1.1.1;Parent=BDIVROU_0150300.t1.1
Contig_1_len:2199158	exonerate:est2genome	CDS	442884	442898	.	-	0	ID=BDIVROU_0150300.t1.1.2;Parent=BDIVROU_0150300.t1.1
Contig_1_len:2199158	exonerate:est2genome	CDS	443783	443999	.	-	0	ID=BDIVROU_0150300.t1.1.3;Parent=BDIVROU_0150300.t1.1
Contig_1_len:2199158	exonerate:est2genome	CDS	444318	445213	.	-	0	ID=BDIVROU_0150300.t1.1.4;Parent=BDIVROU_0150300.t1.1
Contig_1_len:2199158	exonerate:est2genome	mRNA	442260	445213	.	-	.	ID=BDIVROU_0150300.t1.1;Parent=BDIVROU_0150300.t1
Contig_1_len:2199158	exonerate:est2genome	gene	445594	450361	.	-	.	ID=BDIVROU_0151500.t1
Contig_1_len:2199158	exonerate:est2genome	CDS	445594	445850	.	-	0	ID=BDIVROU_0151500.t1.1.1;Parent=BDIVROU_0151500.t1.1
Contig_1_len:2199158	exonerate:est2genome	CDS	446068	450361	.	-	0	ID=BDIVROU_0151500.t1.1.2;Parent=BDIVROU_0151500.t1.1
Contig_1_len:2199158	exonerate:est2genome	mRNA	445594	450361	.	-	.	ID=BDIVROU_0151500.t1.1;Parent=BDIVROU_0151500.t1
Contig_1_len:2199158	exonerate:est2genome	gene	451396	453207	.	-	.	ID=BDIVROU_0152700.t1
Contig_1_len:2199158	exonerate:est2genome	CDS	451396	453207	.	-	0	ID=BDIVROU_0152700.t1.1.1;Parent=BDIVROU_0152700.t1.1
Contig_1_len:2199158	exonerate:est2genome	mRNA	451396	453207	.	-	.	ID=BDIVROU_0152700.t1.1;Parent=BDIVROU_0152700.t1
Contig_1_len:2199158	exonerate:est2genome	gene	453259	455021	.	-	.	ID=BDIVROU_0153900.t1
Contig_1_len:2199158	exonerate:est2genome	CDS	453259	454181	.	-	0	ID=BDIVROU_0153900.t1.1.1;Parent=BDIVROU_0153900.t1.1
Contig_1_len:2199158	exonerate:est2genome	CDS	454721	455021	.	-	0	ID=BDIVROU_0153900.t1.1.2;Parent=BDIVROU_0153900.t1.1
Contig_1_len:2199158	exonerate:est2genome	mRNA	453259	455021	.	-	.	ID=BDIVROU_0153900.t1.1;Parent=BDIVROU_0153900.t1
Contig_1_len:2199158	exonerate:est2genome	gene	455308	456222	.	-	.	ID=BDIVROU_0155000.t1
Contig_1_len:2199158	exonerate:est2genome	CDS	455308	455709	.	-	0	ID=BDIVROU_0155000.t1.1.1;Parent=BDIVROU_0155000.t1.1
Contig_1_len:2199158	exonerate:est2genome	CDS	455890	456222	.	-	0	ID=BDIVROU_0155000.t1.1.2;Parent=BDIVROU_0155000.t1.1
Contig_1_len:2199158	exonerate:est2genome	mRNA	455308	456222	.	-	.	ID=BDIVROU_0155000.t1.1;Parent=BDIVROU_0155000.t1
Contig_1_len:2199158	exonerate:est2genome	gene	456506	462001	.	-	.	ID=BDIVROU_0156200.t1
Contig_1_len:2199158	exonerate:est2genome	CDS	456506	462001	.	-	0	ID=BDIVROU_0156200.t1.1.1;Parent=BDIVROU_0156200.t1.1
Contig_1_len:2199158	exonerate:est2genome	mRNA	456506	462001	.	-	.	ID=BDIVROU_0156200.t1.1;Parent=BDIVROU_0156200.t1
Contig_1_len:2199158	exonerate:est2genome	gene	462526	464670	.	-	.	ID=BDIVROU_0157400.t1
Contig_1_len:2199158	exonerate:est2genome	CDS	462526	464670	.	-	0	ID=BDIVROU_0157400.t1.1.1;Parent=BDIVROU_0157400.t1.1
Contig_1_len:2199158	exonerate:est2genome	mRNA	462526	464670	.	-	.	ID=BDIVROU_0157400.t1.1;Parent=BDIVROU_0157400.t1
Contig_1_len:2199158	exonerate:est2genome	gene	465590	466900	.	-	.	ID=BDIVROU_0158600.t1
Contig_1_len:2199158	exonerate:est2genome	CDS	465590	466900	.	-	0	ID=BDIVROU_0158600.t1.1.1;Parent=BDIVROU_0158600.t1.1
Contig_1_len:2199158	exonerate:est2genome	mRNA	465590	466900	.	-	.	ID=BDIVROU_0158600.t1.1;Parent=BDIVROU_0158600.t1
Contig_1_len:2199158	exonerate:est2genome	gene	467240	467625	.	+	.	ID=BDIVROU_0159700.t1
Contig_1_len:2199158	exonerate:est2genome	CDS	467240	467272	.	+	0	ID=BDIVROU_0159700.t1.1.1;Parent=BDIVROU_0159700.t1.1
Contig_1_len:2199158	exonerate:est2genome	CDS	467344	467625	.	+	0	ID=BDIVROU_0159700.t1.1.2;Parent=BDIVROU_0159700.t1.1
Contig_1_len:2199158	exonerate:est2genome	mRNA	467240	467625	.	+	.	ID=BDIVROU_0159700.t1.1;Parent=BDIVROU_0159700.t1
Contig_1_len:2199158	exonerate:est2genome	gene	467994	468655	.	+	.	ID=BDIVROU_0160800.t1
Contig_1_len:2199158	exonerate:est2genome	CDS	467994	468209	.	+	0	ID=BDIVROU_0160800.t1.1.1;Parent=BDIVROU_0160800.t1.1
Contig_1_len:2199158	exonerate:est2genome	CDS	468446	468655	.	+	0	ID=BDIVROU_0160800.t1.1.2;Parent=BDIVROU_0160800.t1.1
Contig_1_len:2199158	exonerate:est2genome	mRNA	467994	468655	.	+	.	ID=BDIVROU_0160800.t1.1;Parent=BDIVROU_0160800.t1
Contig_1_len:2199158	exonerate:est2genome	gene	468678	469631	.	+	.	ID=BDIVROU_0161900.t1
Contig_1_len:2199158	exonerate:est2genome	CDS	468678	469631	.	+	0	ID=BDIVROU_0161900.t1.1.1;Parent=BDIVROU_0161900.t1.1
Contig_1_len:2199158	exonerate:est2genome	mRNA	468678	469631	.	+	.	ID=BDIVROU_0161900.t1.1;Parent=BDIVROU_0161900.t1
Contig_1_len:2199158	exonerate:est2genome	gene	469668	470033	.	+	.	ID=BDIVROU_0163000.t1
Contig_1_len:2199158	exonerate:est2genome	CDS	469668	470033	.	+	0	ID=BDIVROU_0163000.t1.1.1;Parent=BDIVROU_0163000.t1.1
Contig_1_len:2199158	exonerate:est2genome	mRNA	469668	470033	.	+	.	ID=BDIVROU_0163000.t1.1;Parent=BDIVROU_0163000.t1
Contig_1_len:2199158	exonerate:est2genome	gene	470476	472098	.	-	.	ID=BDIVROU_0164100.t1
Contig_1_len:2199158	exonerate:est2genome	CDS	470476	472098	.	-	0	ID=BDIVROU_0164100.t1.1.1;Parent=BDIVROU_0164100.t1.1
Contig_1_len:2199158	exonerate:est2genome	mRNA	470476	472098	.	-	.	ID=BDIVROU_0164100.t1.1;Parent=BDIVROU_0164100.t1
Contig_1_len:2199158	exonerate:est2genome	gene	472705	473475	.	+	.	ID=BDIVROU_0165200.t1
Contig_1_len:2199158	exonerate:est2genome	CDS	472705	473475	.	+	0	ID=BDIVROU_0165200.t1.1.1;Parent=BDIVROU_0165200.t1.1
Contig_1_len:2199158	exonerate:est2genome	mRNA	472705	473475	.	+	.	ID=BDIVROU_0165200.t1.1;Parent=BDIVROU_0165200.t1
Contig_1_len:2199158	exonerate:est2genome	gene	473755	476328	.	+	.	ID=BDIVROU_0166300.t1
Contig_1_len:2199158	exonerate:est2genome	CDS	473755	474061	.	+	0	ID=BDIVROU_0166300.t1.1.1;Parent=BDIVROU_0166300.t1.1
Contig_1_len:2199158	exonerate:est2genome	CDS	474746	476328	.	+	0	ID=BDIVROU_0166300.t1.1.2;Parent=BDIVROU_0166300.t1.1
Contig_1_len:2199158	exonerate:est2genome	mRNA	473755	476328	.	+	.	ID=BDIVROU_0166300.t1.1;Parent=BDIVROU_0166300.t1
Contig_1_len:2199158	exonerate:est2genome	gene	476683	477372	.	-	.	ID=BDIVROU_0167400.t1
Contig_1_len:2199158	exonerate:est2genome	CDS	476683	477372	.	-	0	ID=BDIVROU_0167400.t1.1.1;Parent=BDIVROU_0167400.t1.1
Contig_1_len:2199158	exonerate:est2genome	mRNA	476683	477372	.	-	.	ID=BDIVROU_0167400.t1.1;Parent=BDIVROU_0167400.t1
Contig_1_len:2199158	exonerate:est2genome	gene	478152	481685	.	+	.	ID=BDIVROU_0168500.t1
Contig_1_len:2199158	exonerate:est2genome	CDS	478152	481685	.	+	0	ID=BDIVROU_0168500.t1.1.1;Parent=BDIVROU_0168500.t1.1
Contig_1_len:2199158	exonerate:est2genome	mRNA	478152	481685	.	+	.	ID=BDIVROU_0168500.t1.1;Parent=BDIVROU_0168500.t1
Contig_1_len:2199158	exonerate:est2genome	gene	482130	482942	.	+	.	ID=BDIVROU_0169800.t1
Contig_1_len:2199158	exonerate:est2genome	CDS	482130	482942	.	+	0	ID=BDIVROU_0169800.t1.1.1;Parent=BDIVROU_0169800.t1.1
Contig_1_len:2199158	exonerate:est2genome	mRNA	482130	482942	.	+	.	ID=BDIVROU_0169800.t1.1;Parent=BDIVROU_0169800.t1
Contig_1_len:2199158	exonerate:est2genome	gene	483412	484583	.	-	.	ID=BDIVROU_0170900.t1
Contig_1_len:2199158	exonerate:est2genome	CDS	483412	483593	.	-	0	ID=BDIVROU_0170900.t1.1.1;Parent=BDIVROU_0170900.t1.1
Contig_1_len:2199158	exonerate:est2genome	CDS	483969	484287	.	-	0	ID=BDIVROU_0170900.t1.1.2;Parent=BDIVROU_0170900.t1.1
Contig_1_len:2199158	exonerate:est2genome	CDS	484434	484583	.	-	0	ID=BDIVROU_0170900.t1.1.3;Parent=BDIVROU_0170900.t1.1
Contig_1_len:2199158	exonerate:est2genome	mRNA	483412	484583	.	-	.	ID=BDIVROU_0170900.t1.1;Parent=BDIVROU_0170900.t1
Contig_1_len:2199158	exonerate:est2genome	gene	485256	486293	.	+	.	ID=BDIVROU_0172300.t1
Contig_1_len:2199158	exonerate:est2genome	CDS	485256	486293	.	+	0	ID=BDIVROU_0172300.t1.1.1;Parent=BDIVROU_0172300.t1.1
Contig_1_len:2199158	exonerate:est2genome	mRNA	485256	486293	.	+	.	ID=BDIVROU_0172300.t1.1;Parent=BDIVROU_0172300.t1
Contig_1_len:2199158	exonerate:est2genome	gene	486445	487617	.	+	.	ID=BDIVROU_0173500.t1
Contig_1_len:2199158	exonerate:est2genome	CDS	486445	487617	.	+	0	ID=BDIVROU_0173500.t1.1.1;Parent=BDIVROU_0173500.t1.1
Contig_1_len:2199158	exonerate:est2genome	mRNA	486445	487617	.	+	.	ID=BDIVROU_0173500.t1.1;Parent=BDIVROU_0173500.t1
Contig_1_len:2199158	exonerate:est2genome	gene	488896	489201	.	+	.	ID=BDIVROU_0174600.t1
Contig_1_len:2199158	exonerate:est2genome	CDS	488896	489201	.	+	0	ID=BDIVROU_0174600.t1.1.1;Parent=BDIVROU_0174600.t1.1
Contig_1_len:2199158	exonerate:est2genome	mRNA	488896	489201	.	+	.	ID=BDIVROU_0174600.t1.1;Parent=BDIVROU_0174600.t1
Contig_1_len:2199158	exonerate:est2genome	gene	490683	491411	.	-	.	ID=BDIVROU_0176000.t1
Contig_1_len:2199158	exonerate:est2genome	CDS	490683	490988	.	-	0	ID=BDIVROU_0176000.t1.1.1;Parent=BDIVROU_0176000.t1.1
Contig_1_len:2199158	exonerate:est2genome	CDS	491193	491411	.	-	0	ID=BDIVROU_0176000.t1.1.2;Parent=BDIVROU_0176000.t1.1
Contig_1_len:2199158	exonerate:est2genome	mRNA	490683	491411	.	-	.	ID=BDIVROU_0176000.t1.1;Parent=BDIVROU_0176000.t1
Contig_1_len:2199158	exonerate:est2genome	gene	494059	495828	.	+	.	ID=BDIVROU_0177100.t1
Contig_1_len:2199158	exonerate:est2genome	CDS	494059	495828	.	+	0	ID=BDIVROU_0177100.t1.1.1;Parent=BDIVROU_0177100.t1.1
Contig_1_len:2199158	exonerate:est2genome	mRNA	494059	495828	.	+	.	ID=BDIVROU_0177100.t1.1;Parent=BDIVROU_0177100.t1
Contig_1_len:2199158	exonerate:est2genome	gene	496174	497211	.	+	.	ID=BDIVROU_0178200.t1
Contig_1_len:2199158	exonerate:est2genome	CDS	496174	497211	.	+	0	ID=BDIVROU_0178200.t1.1.1;Parent=BDIVROU_0178200.t1.1
Contig_1_len:2199158	exonerate:est2genome	mRNA	496174	497211	.	+	.	ID=BDIVROU_0178200.t1.1;Parent=BDIVROU_0178200.t1
Contig_1_len:2199158	exonerate:est2genome	gene	497470	499456	.	+	.	ID=BDIVROU_0179400.t1
Contig_1_len:2199158	exonerate:est2genome	CDS	497470	497544	.	+	0	ID=BDIVROU_0179400.t1.1.1;Parent=BDIVROU_0179400.t1.1
Contig_1_len:2199158	exonerate:est2genome	CDS	497660	498233	.	+	0	ID=BDIVROU_0179400.t1.1.2;Parent=BDIVROU_0179400.t1.1
Contig_1_len:2199158	exonerate:est2genome	CDS	498342	498518	.	+	0	ID=BDIVROU_0179400.t1.1.3;Parent=BDIVROU_0179400.t1.1
Contig_1_len:2199158	exonerate:est2genome	CDS	498936	499456	.	+	0	ID=BDIVROU_0179400.t1.1.4;Parent=BDIVROU_0179400.t1.1
Contig_1_len:2199158	exonerate:est2genome	mRNA	497470	499456	.	+	.	ID=BDIVROU_0179400.t1.1;Parent=BDIVROU_0179400.t1
Contig_1_len:2199158	exonerate:est2genome	gene	499572	501684	.	+	.	ID=BDIVROU_0180500.t1
Contig_1_len:2199158	exonerate:est2genome	CDS	499572	499820	.	+	0	ID=BDIVROU_0180500.t1.1.1;Parent=BDIVROU_0180500.t1.1
Contig_1_len:2199158	exonerate:est2genome	CDS	500121	500301	.	+	0	ID=BDIVROU_0180500.t1.1.2;Parent=BDIVROU_0180500.t1.1
Contig_1_len:2199158	exonerate:est2genome	CDS	500972	501684	.	+	0	ID=BDIVROU_0180500.t1.1.3;Parent=BDIVROU_0180500.t1.1
Contig_1_len:2199158	exonerate:est2genome	mRNA	499572	501684	.	+	.	ID=BDIVROU_0180500.t1.1;Parent=BDIVROU_0180500.t1
Contig_1_len:2199158	exonerate:est2genome	gene	502056	502661	.	+	.	ID=BDIVROU_0181700.t1
Contig_1_len:2199158	exonerate:est2genome	CDS	502056	502661	.	+	0	ID=BDIVROU_0181700.t1.1.1;Parent=BDIVROU_0181700.t1.1
Contig_1_len:2199158	exonerate:est2genome	mRNA	502056	502661	.	+	.	ID=BDIVROU_0181700.t1.1;Parent=BDIVROU_0181700.t1
Contig_1_len:2199158	exonerate:est2genome	gene	503385	504407	.	+	.	ID=BDIVROU_0182900.t1
Contig_1_len:2199158	exonerate:est2genome	CDS	503385	504407	.	+	0	ID=BDIVROU_0182900.t1.2.1;Parent=BDIVROU_0182900.t1.2
Contig_1_len:2199158	exonerate:est2genome	mRNA	503385	504407	.	+	.	ID=BDIVROU_0182900.t1.2;Parent=BDIVROU_0182900.t1
Contig_1_len:2199158	exonerate:est2genome	gene	505863	506618	.	-	.	ID=BDIVROU_0184100.t1
Contig_1_len:2199158	exonerate:est2genome	CDS	505863	506618	.	-	0	ID=BDIVROU_0184100.t1.1.1;Parent=BDIVROU_0184100.t1.1
Contig_1_len:2199158	exonerate:est2genome	mRNA	505863	506618	.	-	.	ID=BDIVROU_0184100.t1.1;Parent=BDIVROU_0184100.t1
Contig_1_len:2199158	exonerate:est2genome	gene	507420	508133	.	-	.	ID=BDIVROU_0185600.t1
Contig_1_len:2199158	exonerate:est2genome	CDS	507420	508133	.	-	0	ID=BDIVROU_0185600.t1.1.1;Parent=BDIVROU_0185600.t1.1
Contig_1_len:2199158	exonerate:est2genome	mRNA	507420	508133	.	-	.	ID=BDIVROU_0185600.t1.1;Parent=BDIVROU_0185600.t1
Contig_1_len:2199158	exonerate:est2genome	gene	509893	511197	.	-	.	ID=BDIVROU_0186700.t1
Contig_1_len:2199158	exonerate:est2genome	CDS	509893	511197	.	-	0	ID=BDIVROU_0186700.t1.1.1;Parent=BDIVROU_0186700.t1.1
Contig_1_len:2199158	exonerate:est2genome	mRNA	509893	511197	.	-	.	ID=BDIVROU_0186700.t1.1;Parent=BDIVROU_0186700.t1
Contig_1_len:2199158	exonerate:est2genome	gene	512165	513534	.	-	.	ID=BDIVROU_0188200.t1
Contig_1_len:2199158	exonerate:est2genome	CDS	512165	513187	.	-	0	ID=BDIVROU_0188200.t1.1.1;Parent=BDIVROU_0188200.t1.1
Contig_1_len:2199158	exonerate:est2genome	CDS	513304	513534	.	-	0	ID=BDIVROU_0188200.t1.1.2;Parent=BDIVROU_0188200.t1.1
Contig_1_len:2199158	exonerate:est2genome	mRNA	512165	513534	.	-	.	ID=BDIVROU_0188200.t1.1;Parent=BDIVROU_0188200.t1
Contig_1_len:2199158	exonerate:est2genome	gene	515338	516225	.	-	.	ID=BDIVROU_0468300.t1
Contig_1_len:2199158	exonerate:est2genome	CDS	515338	515595	.	-	0	ID=BDIVROU_0468300.t1.1.1;Parent=BDIVROU_0468300.t1.1
Contig_1_len:2199158	exonerate:est2genome	CDS	515635	515739	.	-	0	ID=BDIVROU_0468300.t1.1.2;Parent=BDIVROU_0468300.t1.1
Contig_1_len:2199158	exonerate:est2genome	CDS	515777	516025	.	-	0	ID=BDIVROU_0468300.t1.1.3;Parent=BDIVROU_0468300.t1.1
Contig_1_len:2199158	exonerate:est2genome	CDS	516064	516225	.	-	0	ID=BDIVROU_0468300.t1.1.4;Parent=BDIVROU_0468300.t1.1
Contig_1_len:2199158	exonerate:est2genome	mRNA	515338	516225	.	-	.	ID=BDIVROU_0468300.t1.1;Parent=BDIVROU_0468300.t1
Contig_1_len:2199158	exonerate:est2genome	gene	516292	517091	.	-	.	ID=BDIVROU_0189600.t1
Contig_1_len:2199158	exonerate:est2genome	CDS	516292	516704	.	-	0	ID=BDIVROU_0189600.t1.1.1;Parent=BDIVROU_0189600.t1.1
Contig_1_len:2199158	exonerate:est2genome	CDS	516788	517091	.	-	0	ID=BDIVROU_0189600.t1.1.2;Parent=BDIVROU_0189600.t1.1
Contig_1_len:2199158	exonerate:est2genome	mRNA	516292	517091	.	-	.	ID=BDIVROU_0189600.t1.1;Parent=BDIVROU_0189600.t1
Contig_1_len:2199158	exonerate:est2genome	gene	517541	520225	.	+	.	ID=BDIVROU_0190900.t1
Contig_1_len:2199158	exonerate:est2genome	CDS	517541	520225	.	+	0	ID=BDIVROU_0190900.t1.2.1;Parent=BDIVROU_0190900.t1.2
Contig_1_len:2199158	exonerate:est2genome	mRNA	517541	520225	.	+	.	ID=BDIVROU_0190900.t1.2;Parent=BDIVROU_0190900.t1
Contig_1_len:2199158	exonerate:est2genome	gene	520296	531806	.	-	.	ID=BDIVROU_0192000.t1
Contig_1_len:2199158	exonerate:est2genome	CDS	520296	531806	.	-	0	ID=BDIVROU_0192000.t1.1.1;Parent=BDIVROU_0192000.t1.1
Contig_1_len:2199158	exonerate:est2genome	mRNA	520296	531806	.	-	.	ID=BDIVROU_0192000.t1.1;Parent=BDIVROU_0192000.t1
Contig_1_len:2199158	exonerate:est2genome	gene	532306	532647	.	-	.	ID=BDIVROU_0193100.t1
Contig_1_len:2199158	exonerate:est2genome	CDS	532306	532647	.	-	0	ID=BDIVROU_0193100.t1.1.1;Parent=BDIVROU_0193100.t1.1
Contig_1_len:2199158	exonerate:est2genome	mRNA	532306	532647	.	-	.	ID=BDIVROU_0193100.t1.1;Parent=BDIVROU_0193100.t1
Contig_1_len:2199158	exonerate:est2genome	gene	533063	534640	.	+	.	ID=BDIVROU_0194300.t1
Contig_1_len:2199158	exonerate:est2genome	CDS	533063	534640	.	+	0	ID=BDIVROU_0194300.t1.1.1;Parent=BDIVROU_0194300.t1.1
Contig_1_len:2199158	exonerate:est2genome	mRNA	533063	534640	.	+	.	ID=BDIVROU_0194300.t1.1;Parent=BDIVROU_0194300.t1
Contig_1_len:2199158	exonerate:est2genome	gene	534807	535397	.	-	.	ID=BDIVROU_0195500.t1
Contig_1_len:2199158	exonerate:est2genome	CDS	534807	535397	.	-	0	ID=BDIVROU_0195500.t1.1.1;Parent=BDIVROU_0195500.t1.1
Contig_1_len:2199158	exonerate:est2genome	mRNA	534807	535397	.	-	.	ID=BDIVROU_0195500.t1.1;Parent=BDIVROU_0195500.t1
Contig_1_len:2199158	exonerate:est2genome	gene	536346	536564	.	+	.	ID=BDIVROU_0468400.t1
Contig_1_len:2199158	exonerate:est2genome	CDS	536346	536564	.	+	0	ID=BDIVROU_0468400.t1.1.1;Parent=BDIVROU_0468400.t1.1
Contig_1_len:2199158	exonerate:est2genome	mRNA	536346	536564	.	+	.	ID=BDIVROU_0468400.t1.1;Parent=BDIVROU_0468400.t1
Contig_1_len:2199158	exonerate:est2genome	gene	537365	537606	.	-	.	ID=BDIVROU_0454600.t1
Contig_1_len:2199158	exonerate:est2genome	CDS	537365	537469	.	-	0	ID=BDIVROU_0454600.t1.1.1;Parent=BDIVROU_0454600.t1.1
Contig_1_len:2199158	exonerate:est2genome	CDS	537502	537606	.	-	0	ID=BDIVROU_0454600.t1.1.2;Parent=BDIVROU_0454600.t1.1
Contig_1_len:2199158	exonerate:est2genome	mRNA	537365	537606	.	-	.	ID=BDIVROU_0454600.t1.1;Parent=BDIVROU_0454600.t1
Contig_1_len:2199158	exonerate:est2genome	gene	537725	538818	.	-	.	ID=BDIVROU_0196600.t1
Contig_1_len:2199158	exonerate:est2genome	CDS	537725	538273	.	-	0	ID=BDIVROU_0196600.t1.1.1;Parent=BDIVROU_0196600.t1.1
Contig_1_len:2199158	exonerate:est2genome	CDS	538407	538554	.	-	0	ID=BDIVROU_0196600.t1.1.2;Parent=BDIVROU_0196600.t1.1
Contig_1_len:2199158	exonerate:est2genome	CDS	538766	538818	.	-	0	ID=BDIVROU_0196600.t1.1.3;Parent=BDIVROU_0196600.t1.1
Contig_1_len:2199158	exonerate:est2genome	mRNA	537725	538818	.	-	.	ID=BDIVROU_0196600.t1.1;Parent=BDIVROU_0196600.t1
Contig_1_len:2199158	exonerate:est2genome	gene	539976	543968	.	+	.	ID=BDIVROU_0197800.t2
Contig_1_len:2199158	exonerate:est2genome	CDS	539976	543968	.	+	0	ID=BDIVROU_0197800.t2.1.1;Parent=BDIVROU_0197800.t2.1
Contig_1_len:2199158	exonerate:est2genome	mRNA	539976	543968	.	+	.	ID=BDIVROU_0197800.t2.1;Parent=BDIVROU_0197800.t2
Contig_1_len:2199158	exonerate:est2genome	gene	540909	543968	.	+	.	ID=BDIVROU_0197900.t3
Contig_1_len:2199158	exonerate:est2genome	CDS	540909	543968	.	+	0	ID=BDIVROU_0197900.t3.1.1;Parent=BDIVROU_0197900.t3.1
Contig_1_len:2199158	exonerate:est2genome	mRNA	540909	543968	.	+	.	ID=BDIVROU_0197900.t3.1;Parent=BDIVROU_0197900.t3
Contig_1_len:2199158	exonerate:est2genome	gene	540975	543968	.	+	.	ID=BDIVROU_0197700.t1
Contig_1_len:2199158	exonerate:est2genome	CDS	540975	543968	.	+	0	ID=BDIVROU_0197700.t1.1.1;Parent=BDIVROU_0197700.t1.1
Contig_1_len:2199158	exonerate:est2genome	mRNA	540975	543968	.	+	.	ID=BDIVROU_0197700.t1.1;Parent=BDIVROU_0197700.t1
Contig_1_len:2199158	exonerate:est2genome	gene	543978	544334	.	-	.	ID=BDIVROU_0199300.t1
Contig_1_len:2199158	exonerate:est2genome	CDS	543978	544142	.	-	0	ID=BDIVROU_0199300.t1.1.1;Parent=BDIVROU_0199300.t1.1
Contig_1_len:2199158	exonerate:est2genome	CDS	544200	544334	.	-	0	ID=BDIVROU_0199300.t1.1.2;Parent=BDIVROU_0199300.t1.1
Contig_1_len:2199158	exonerate:est2genome	mRNA	543978	544334	.	-	.	ID=BDIVROU_0199300.t1.1;Parent=BDIVROU_0199300.t1
Contig_1_len:2199158	exonerate:est2genome	gene	544433	545596	.	+	.	ID=BDIVROU_0200600.t1
Contig_1_len:2199158	exonerate:est2genome	CDS	544433	545596	.	+	0	ID=BDIVROU_0200600.t1.1.1;Parent=BDIVROU_0200600.t1.1
Contig_1_len:2199158	exonerate:est2genome	mRNA	544433	545596	.	+	.	ID=BDIVROU_0200600.t1.1;Parent=BDIVROU_0200600.t1
Contig_1_len:2199158	exonerate:est2genome	gene	547476	548141	.	+	.	ID=BDIVROU_0201700.t1
Contig_1_len:2199158	exonerate:est2genome	CDS	547476	548141	.	+	0	ID=BDIVROU_0201700.t1.1.1;Parent=BDIVROU_0201700.t1.1
Contig_1_len:2199158	exonerate:est2genome	mRNA	547476	548141	.	+	.	ID=BDIVROU_0201700.t1.1;Parent=BDIVROU_0201700.t1
Contig_1_len:2199158	exonerate:est2genome	gene	548211	548768	.	+	.	ID=BDIVROU_0203100.t1
Contig_1_len:2199158	exonerate:est2genome	CDS	548211	548563	.	+	0	ID=BDIVROU_0203100.t1.1.1;Parent=BDIVROU_0203100.t1.1
Contig_1_len:2199158	exonerate:est2genome	CDS	548747	548768	.	+	0	ID=BDIVROU_0203100.t1.1.2;Parent=BDIVROU_0203100.t1.1
Contig_1_len:2199158	exonerate:est2genome	mRNA	548211	548768	.	+	.	ID=BDIVROU_0203100.t1.1;Parent=BDIVROU_0203100.t1
Contig_1_len:2199158	exonerate:est2genome	gene	551334	551642	.	+	.	ID=BDIVROU_0204200.t1
Contig_1_len:2199158	exonerate:est2genome	CDS	551334	551642	.	+	0	ID=BDIVROU_0204200.t1.1.1;Parent=BDIVROU_0204200.t1.1
Contig_1_len:2199158	exonerate:est2genome	mRNA	551334	551642	.	+	.	ID=BDIVROU_0204200.t1.1;Parent=BDIVROU_0204200.t1
Contig_1_len:2199158	exonerate:est2genome	gene	552069	553481	.	-	.	ID=BDIVROU_0205400.t1
Contig_1_len:2199158	exonerate:est2genome	CDS	552069	553481	.	-	0	ID=BDIVROU_0205400.t1.1.1;Parent=BDIVROU_0205400.t1.1
Contig_1_len:2199158	exonerate:est2genome	mRNA	552069	553481	.	-	.	ID=BDIVROU_0205400.t1.1;Parent=BDIVROU_0205400.t1
Contig_1_len:2199158	exonerate:est2genome	gene	554840	555243	.	-	.	ID=BDIVROU_0206600.t1
Contig_1_len:2199158	exonerate:est2genome	CDS	554840	554982	.	-	0	ID=BDIVROU_0206600.t1.1.1;Parent=BDIVROU_0206600.t1.1
Contig_1_len:2199158	exonerate:est2genome	CDS	555105	555243	.	-	0	ID=BDIVROU_0206600.t1.1.2;Parent=BDIVROU_0206600.t1.1
Contig_1_len:2199158	exonerate:est2genome	mRNA	554840	555243	.	-	.	ID=BDIVROU_0206600.t1.1;Parent=BDIVROU_0206600.t1
Contig_1_len:2199158	exonerate:est2genome	gene	556450	557226	.	+	.	ID=BDIVROU_0208200.t1
Contig_1_len:2199158	exonerate:est2genome	CDS	556450	557226	.	+	0	ID=BDIVROU_0208200.t1.1.1;Parent=BDIVROU_0208200.t1.1
Contig_1_len:2199158	exonerate:est2genome	mRNA	556450	557226	.	+	.	ID=BDIVROU_0208200.t1.1;Parent=BDIVROU_0208200.t1
Contig_1_len:2199158	exonerate:est2genome	gene	557404	557847	.	-	.	ID=BDIVROU_0209300.t1
Contig_1_len:2199158	exonerate:est2genome	CDS	557404	557847	.	-	0	ID=BDIVROU_0209300.t1.1.1;Parent=BDIVROU_0209300.t1.1
Contig_1_len:2199158	exonerate:est2genome	mRNA	557404	557847	.	-	.	ID=BDIVROU_0209300.t1.1;Parent=BDIVROU_0209300.t1
Contig_1_len:2199158	exonerate:est2genome	gene	557863	558354	.	-	.	ID=BDIVROU_0210500.t1
Contig_1_len:2199158	exonerate:est2genome	CDS	557863	558354	.	-	0	ID=BDIVROU_0210500.t1.1.1;Parent=BDIVROU_0210500.t1.1
Contig_1_len:2199158	exonerate:est2genome	mRNA	557863	558354	.	-	.	ID=BDIVROU_0210500.t1.1;Parent=BDIVROU_0210500.t1
Contig_1_len:2199158	exonerate:est2genome	gene	558590	560206	.	-	.	ID=BDIVROU_0211700.t1
Contig_1_len:2199158	exonerate:est2genome	CDS	558590	560206	.	-	0	ID=BDIVROU_0211700.t1.1.1;Parent=BDIVROU_0211700.t1.1
Contig_1_len:2199158	exonerate:est2genome	mRNA	558590	560206	.	-	.	ID=BDIVROU_0211700.t1.1;Parent=BDIVROU_0211700.t1
Contig_1_len:2199158	exonerate:est2genome	gene	560964	562096	.	+	.	ID=BDIVROU_0212800.t1
Contig_1_len:2199158	exonerate:est2genome	CDS	560964	561472	.	+	0	ID=BDIVROU_0212800.t1.1.1;Parent=BDIVROU_0212800.t1.1
Contig_1_len:2199158	exonerate:est2genome	CDS	561778	562096	.	+	0	ID=BDIVROU_0212800.t1.1.2;Parent=BDIVROU_0212800.t1.1
Contig_1_len:2199158	exonerate:est2genome	mRNA	560964	562096	.	+	.	ID=BDIVROU_0212800.t1.1;Parent=BDIVROU_0212800.t1
Contig_1_len:2199158	exonerate:est2genome	gene	562422	562967	.	+	.	ID=BDIVROU_0214000.t1
Contig_1_len:2199158	exonerate:est2genome	CDS	562422	562967	.	+	0	ID=BDIVROU_0214000.t1.1.1;Parent=BDIVROU_0214000.t1.1
Contig_1_len:2199158	exonerate:est2genome	mRNA	562422	562967	.	+	.	ID=BDIVROU_0214000.t1.1;Parent=BDIVROU_0214000.t1
Contig_1_len:2199158	exonerate:est2genome	gene	564411	566200	.	+	.	ID=BDIVROU_0215300.t1
Contig_1_len:2199158	exonerate:est2genome	CDS	564411	564492	.	+	0	ID=BDIVROU_0215300.t1.1.1;Parent=BDIVROU_0215300.t1.1
Contig_1_len:2199158	exonerate:est2genome	CDS	565320	566200	.	+	0	ID=BDIVROU_0215300.t1.1.2;Parent=BDIVROU_0215300.t1.1
Contig_1_len:2199158	exonerate:est2genome	mRNA	564411	566200	.	+	.	ID=BDIVROU_0215300.t1.1;Parent=BDIVROU_0215300.t1
Contig_1_len:2199158	exonerate:est2genome	gene	566383	567390	.	+	.	ID=BDIVROU_0216600.t1
Contig_1_len:2199158	exonerate:est2genome	CDS	566383	567390	.	+	0	ID=BDIVROU_0216600.t1.1.1;Parent=BDIVROU_0216600.t1.1
Contig_1_len:2199158	exonerate:est2genome	mRNA	566383	567390	.	+	.	ID=BDIVROU_0216600.t1.1;Parent=BDIVROU_0216600.t1
Contig_1_len:2199158	exonerate:est2genome	gene	568202	568673	.	-	.	ID=BDIVROU_0217800.t1
Contig_1_len:2199158	exonerate:est2genome	CDS	568202	568262	.	-	0	ID=BDIVROU_0217800.t1.1.1;Parent=BDIVROU_0217800.t1.1
Contig_1_len:2199158	exonerate:est2genome	CDS	568465	568673	.	-	0	ID=BDIVROU_0217800.t1.1.2;Parent=BDIVROU_0217800.t1.1
Contig_1_len:2199158	exonerate:est2genome	mRNA	568202	568673	.	-	.	ID=BDIVROU_0217800.t1.1;Parent=BDIVROU_0217800.t1
Contig_1_len:2199158	exonerate:est2genome	gene	569179	570033	.	-	.	ID=BDIVROU_0219000.t1
Contig_1_len:2199158	exonerate:est2genome	CDS	569179	570033	.	-	0	ID=BDIVROU_0219000.t1.1.1;Parent=BDIVROU_0219000.t1.1
Contig_1_len:2199158	exonerate:est2genome	mRNA	569179	570033	.	-	.	ID=BDIVROU_0219000.t1.1;Parent=BDIVROU_0219000.t1
Contig_1_len:2199158	exonerate:est2genome	gene	570327	571304	.	-	.	ID=BDIVROU_0220100.t1
Contig_1_len:2199158	exonerate:est2genome	CDS	570327	570946	.	-	0	ID=BDIVROU_0220100.t1.1.1;Parent=BDIVROU_0220100.t1.1
Contig_1_len:2199158	exonerate:est2genome	CDS	571028	571304	.	-	0	ID=BDIVROU_0220100.t1.1.2;Parent=BDIVROU_0220100.t1.1
Contig_1_len:2199158	exonerate:est2genome	mRNA	570327	571304	.	-	.	ID=BDIVROU_0220100.t1.1;Parent=BDIVROU_0220100.t1
Contig_1_len:2199158	exonerate:est2genome	gene	571493	573307	.	+	.	ID=BDIVROU_0221200.t1
Contig_1_len:2199158	exonerate:est2genome	CDS	571493	573307	.	+	0	ID=BDIVROU_0221200.t1.1.1;Parent=BDIVROU_0221200.t1.1
Contig_1_len:2199158	exonerate:est2genome	mRNA	571493	573307	.	+	.	ID=BDIVROU_0221200.t1.1;Parent=BDIVROU_0221200.t1
Contig_1_len:2199158	exonerate:est2genome	gene	575289	579587	.	-	.	ID=BDIVROU_0222700.t1
Contig_1_len:2199158	exonerate:est2genome	CDS	575289	575963	.	-	0	ID=BDIVROU_0222700.t1.1.1;Parent=BDIVROU_0222700.t1.1
Contig_1_len:2199158	exonerate:est2genome	CDS	576069	578984	.	-	0	ID=BDIVROU_0222700.t1.1.2;Parent=BDIVROU_0222700.t1.1
Contig_1_len:2199158	exonerate:est2genome	CDS	579051	579587	.	-	0	ID=BDIVROU_0222700.t1.1.3;Parent=BDIVROU_0222700.t1.1
Contig_1_len:2199158	exonerate:est2genome	mRNA	575289	579587	.	-	.	ID=BDIVROU_0222700.t1.1;Parent=BDIVROU_0222700.t1
Contig_1_len:2199158	exonerate:est2genome	gene	580199	582598	.	-	.	ID=BDIVROU_0223800.t1
Contig_1_len:2199158	exonerate:est2genome	CDS	580199	582598	.	-	0	ID=BDIVROU_0223800.t1.1.1;Parent=BDIVROU_0223800.t1.1
Contig_1_len:2199158	exonerate:est2genome	mRNA	580199	582598	.	-	.	ID=BDIVROU_0223800.t1.1;Parent=BDIVROU_0223800.t1
Contig_1_len:2199158	exonerate:est2genome	gene	582790	584804	.	-	.	ID=BDIVROU_0224900.t1
Contig_1_len:2199158	exonerate:est2genome	CDS	582790	584190	.	-	0	ID=BDIVROU_0224900.t1.1.1;Parent=BDIVROU_0224900.t1.1
Contig_1_len:2199158	exonerate:est2genome	CDS	584496	584804	.	-	0	ID=BDIVROU_0224900.t1.1.2;Parent=BDIVROU_0224900.t1.1
Contig_1_len:2199158	exonerate:est2genome	mRNA	582790	584804	.	-	.	ID=BDIVROU_0224900.t1.1;Parent=BDIVROU_0224900.t1
Contig_1_len:2199158	exonerate:est2genome	gene	584853	585524	.	-	.	ID=BDIVROU_0226100.t1
Contig_1_len:2199158	exonerate:est2genome	CDS	584853	585524	.	-	0	ID=BDIVROU_0226100.t1.1.1;Parent=BDIVROU_0226100.t1.1
Contig_1_len:2199158	exonerate:est2genome	mRNA	584853	585524	.	-	.	ID=BDIVROU_0226100.t1.1;Parent=BDIVROU_0226100.t1
Contig_1_len:2199158	exonerate:est2genome	gene	585823	587793	.	+	.	ID=BDIVROU_0227200.t1
Contig_1_len:2199158	exonerate:est2genome	CDS	585823	587793	.	+	0	ID=BDIVROU_0227200.t1.1.1;Parent=BDIVROU_0227200.t1.1
Contig_1_len:2199158	exonerate:est2genome	mRNA	585823	587793	.	+	.	ID=BDIVROU_0227200.t1.1;Parent=BDIVROU_0227200.t1
Contig_1_len:2199158	exonerate:est2genome	gene	588259	589244	.	-	.	ID=BDIVROU_0228300.t1
Contig_1_len:2199158	exonerate:est2genome	CDS	588259	588513	.	-	0	ID=BDIVROU_0228300.t1.1.1;Parent=BDIVROU_0228300.t1.1
Contig_1_len:2199158	exonerate:est2genome	CDS	588582	588845	.	-	0	ID=BDIVROU_0228300.t1.1.2;Parent=BDIVROU_0228300.t1.1
Contig_1_len:2199158	exonerate:est2genome	CDS	589052	589124	.	-	0	ID=BDIVROU_0228300.t1.1.3;Parent=BDIVROU_0228300.t1.1
Contig_1_len:2199158	exonerate:est2genome	CDS	589219	589244	.	-	0	ID=BDIVROU_0228300.t1.1.4;Parent=BDIVROU_0228300.t1.1
Contig_1_len:2199158	exonerate:est2genome	mRNA	588259	589244	.	-	.	ID=BDIVROU_0228300.t1.1;Parent=BDIVROU_0228300.t1
Contig_1_len:2199158	exonerate:est2genome	gene	590184	591401	.	+	.	ID=BDIVROU_0229500.t1
Contig_1_len:2199158	exonerate:est2genome	CDS	590184	591401	.	+	0	ID=BDIVROU_0229500.t1.1.1;Parent=BDIVROU_0229500.t1.1
Contig_1_len:2199158	exonerate:est2genome	mRNA	590184	591401	.	+	.	ID=BDIVROU_0229500.t1.1;Parent=BDIVROU_0229500.t1
Contig_1_len:2199158	exonerate:est2genome	gene	591718	593926	.	+	.	ID=BDIVROU_0230700.t1
Contig_1_len:2199158	exonerate:est2genome	CDS	591718	592623	.	+	0	ID=BDIVROU_0230700.t1.1.1;Parent=BDIVROU_0230700.t1.1
Contig_1_len:2199158	exonerate:est2genome	CDS	592871	593926	.	+	0	ID=BDIVROU_0230700.t1.1.2;Parent=BDIVROU_0230700.t1.1
Contig_1_len:2199158	exonerate:est2genome	mRNA	591718	593926	.	+	.	ID=BDIVROU_0230700.t1.1;Parent=BDIVROU_0230700.t1
Contig_1_len:2199158	exonerate:est2genome	gene	595532	597736	.	+	.	ID=BDIVROU_0231900.t1
Contig_1_len:2199158	exonerate:est2genome	CDS	595532	597736	.	+	0	ID=BDIVROU_0231900.t1.1.1;Parent=BDIVROU_0231900.t1.1
Contig_1_len:2199158	exonerate:est2genome	mRNA	595532	597736	.	+	.	ID=BDIVROU_0231900.t1.1;Parent=BDIVROU_0231900.t1
Contig_1_len:2199158	exonerate:est2genome	gene	597923	598269	.	-	.	ID=BDIVROU_0233400.t1
Contig_1_len:2199158	exonerate:est2genome	CDS	597923	598081	.	-	0	ID=BDIVROU_0233400.t1.1.1;Parent=BDIVROU_0233400.t1.1
Contig_1_len:2199158	exonerate:est2genome	CDS	598162	598269	.	-	0	ID=BDIVROU_0233400.t1.1.2;Parent=BDIVROU_0233400.t1.1
Contig_1_len:2199158	exonerate:est2genome	mRNA	597923	598269	.	-	.	ID=BDIVROU_0233400.t1.1;Parent=BDIVROU_0233400.t1
Contig_1_len:2199158	exonerate:est2genome	gene	598711	600019	.	+	.	ID=BDIVROU_0234600.t1
Contig_1_len:2199158	exonerate:est2genome	CDS	598711	599399	.	+	0	ID=BDIVROU_0234600.t1.1.1;Parent=BDIVROU_0234600.t1.1
Contig_1_len:2199158	exonerate:est2genome	CDS	599569	600019	.	+	0	ID=BDIVROU_0234600.t1.1.2;Parent=BDIVROU_0234600.t1.1
Contig_1_len:2199158	exonerate:est2genome	mRNA	598711	600019	.	+	.	ID=BDIVROU_0234600.t1.1;Parent=BDIVROU_0234600.t1
Contig_1_len:2199158	exonerate:est2genome	gene	600557	601027	.	-	.	ID=BDIVROU_0001300.t1
Contig_1_len:2199158	exonerate:est2genome	CDS	600557	600825	.	-	0	ID=BDIVROU_0001300.t1.1.1;Parent=BDIVROU_0001300.t1.1
Contig_1_len:2199158	exonerate:est2genome	CDS	600862	601027	.	-	0	ID=BDIVROU_0001300.t1.1.2;Parent=BDIVROU_0001300.t1.1
Contig_1_len:2199158	exonerate:est2genome	mRNA	600557	601027	.	-	.	ID=BDIVROU_0001300.t1.1;Parent=BDIVROU_0001300.t1
Contig_1_len:2199158	exonerate:est2genome	gene	601599	602168	.	-	.	ID=BDIVROU_0236500.t1
Contig_1_len:2199158	exonerate:est2genome	CDS	601599	602168	.	-	0	ID=BDIVROU_0236500.t1.1.1;Parent=BDIVROU_0236500.t1.1
Contig_1_len:2199158	exonerate:est2genome	mRNA	601599	602168	.	-	.	ID=BDIVROU_0236500.t1.1;Parent=BDIVROU_0236500.t1
Contig_1_len:2199158	exonerate:est2genome	gene	602858	603162	.	+	.	ID=BDIVROU_0237800.t1
Contig_1_len:2199158	exonerate:est2genome	CDS	602858	602946	.	+	0	ID=BDIVROU_0237800.t1.1.1;Parent=BDIVROU_0237800.t1.1
Contig_1_len:2199158	exonerate:est2genome	CDS	603051	603162	.	+	0	ID=BDIVROU_0237800.t1.1.2;Parent=BDIVROU_0237800.t1.1
Contig_1_len:2199158	exonerate:est2genome	mRNA	602858	603162	.	+	.	ID=BDIVROU_0237800.t1.1;Parent=BDIVROU_0237800.t1
Contig_1_len:2199158	exonerate:est2genome	gene	603736	604197	.	+	.	ID=BDIVROU_0238900.t1
Contig_1_len:2199158	exonerate:est2genome	CDS	603736	603901	.	+	0	ID=BDIVROU_0238900.t1.1.1;Parent=BDIVROU_0238900.t1.1
Contig_1_len:2199158	exonerate:est2genome	CDS	603974	604197	.	+	0	ID=BDIVROU_0238900.t1.1.2;Parent=BDIVROU_0238900.t1.1
Contig_1_len:2199158	exonerate:est2genome	mRNA	603736	604197	.	+	.	ID=BDIVROU_0238900.t1.1;Parent=BDIVROU_0238900.t1
Contig_1_len:2199158	exonerate:est2genome	gene	604362	605477	.	-	.	ID=BDIVROU_0240700.t1
Contig_1_len:2199158	exonerate:est2genome	CDS	604362	605477	.	-	0	ID=BDIVROU_0240700.t1.1.1;Parent=BDIVROU_0240700.t1.1
Contig_1_len:2199158	exonerate:est2genome	mRNA	604362	605477	.	-	.	ID=BDIVROU_0240700.t1.1;Parent=BDIVROU_0240700.t1
Contig_1_len:2199158	exonerate:est2genome	gene	606261	609196	.	+	.	ID=BDIVROU_0241900.t1
Contig_1_len:2199158	exonerate:est2genome	CDS	606261	608001	.	+	0	ID=BDIVROU_0241900.t1.1.1;Parent=BDIVROU_0241900.t1.1
Contig_1_len:2199158	exonerate:est2genome	CDS	608106	609196	.	+	0	ID=BDIVROU_0241900.t1.1.2;Parent=BDIVROU_0241900.t1.1
Contig_1_len:2199158	exonerate:est2genome	mRNA	606261	609196	.	+	.	ID=BDIVROU_0241900.t1.1;Parent=BDIVROU_0241900.t1
Contig_1_len:2199158	exonerate:est2genome	gene	606801	608001	.	+	.	ID=BDIVROU_0242000.t2
Contig_1_len:2199158	exonerate:est2genome	CDS	606801	608001	.	+	0	ID=BDIVROU_0242000.t2.1.1;Parent=BDIVROU_0242000.t2.1
Contig_1_len:2199158	exonerate:est2genome	mRNA	606801	608001	.	+	.	ID=BDIVROU_0242000.t2.1;Parent=BDIVROU_0242000.t2
Contig_1_len:2199158	exonerate:est2genome	gene	609407	609766	.	+	.	ID=BDIVROU_0243200.t1
Contig_1_len:2199158	exonerate:est2genome	CDS	609407	609766	.	+	0	ID=BDIVROU_0243200.t1.1.1;Parent=BDIVROU_0243200.t1.1
Contig_1_len:2199158	exonerate:est2genome	mRNA	609407	609766	.	+	.	ID=BDIVROU_0243200.t1.1;Parent=BDIVROU_0243200.t1
Contig_1_len:2199158	exonerate:est2genome	gene	609883	610812	.	+	.	ID=BDIVROU_0243400.t3
Contig_1_len:2199158	exonerate:est2genome	CDS	609883	610812	.	+	0	ID=BDIVROU_0243400.t3.1.1;Parent=BDIVROU_0243400.t3.1
Contig_1_len:2199158	exonerate:est2genome	mRNA	609883	610812	.	+	.	ID=BDIVROU_0243400.t3.1;Parent=BDIVROU_0243400.t3
Contig_1_len:2199158	exonerate:est2genome	gene	611256	612065	.	+	.	ID=BDIVROU_0244800.t1
Contig_1_len:2199158	exonerate:est2genome	CDS	611256	611286	.	+	0	ID=BDIVROU_0244800.t1.1.1;Parent=BDIVROU_0244800.t1.1
Contig_1_len:2199158	exonerate:est2genome	CDS	611677	612065	.	+	0	ID=BDIVROU_0244800.t1.1.2;Parent=BDIVROU_0244800.t1.1
Contig_1_len:2199158	exonerate:est2genome	mRNA	611256	612065	.	+	.	ID=BDIVROU_0244800.t1.1;Parent=BDIVROU_0244800.t1
Contig_1_len:2199158	exonerate:est2genome	gene	612118	612402	.	-	.	ID=BDIVROU_0001400.t1
Contig_1_len:2199158	exonerate:est2genome	CDS	612118	612249	.	-	0	ID=BDIVROU_0001400.t1.1.1;Parent=BDIVROU_0001400.t1.1
Contig_1_len:2199158	exonerate:est2genome	CDS	612292	612402	.	-	0	ID=BDIVROU_0001400.t1.1.2;Parent=BDIVROU_0001400.t1.1
Contig_1_len:2199158	exonerate:est2genome	mRNA	612118	612402	.	-	.	ID=BDIVROU_0001400.t1.1;Parent=BDIVROU_0001400.t1
Contig_1_len:2199158	exonerate:est2genome	gene	612433	613509	.	-	.	ID=BDIVROU_0246000.t1
Contig_1_len:2199158	exonerate:est2genome	CDS	612433	612713	.	-	0	ID=BDIVROU_0246000.t1.1.1;Parent=BDIVROU_0246000.t1.1
Contig_1_len:2199158	exonerate:est2genome	CDS	612982	613008	.	-	0	ID=BDIVROU_0246000.t1.1.2;Parent=BDIVROU_0246000.t1.1
Contig_1_len:2199158	exonerate:est2genome	CDS	613452	613509	.	-	0	ID=BDIVROU_0246000.t1.1.3;Parent=BDIVROU_0246000.t1.1
Contig_1_len:2199158	exonerate:est2genome	mRNA	612433	613509	.	-	.	ID=BDIVROU_0246000.t1.1;Parent=BDIVROU_0246000.t1
Contig_1_len:2199158	exonerate:est2genome	gene	613913	614233	.	-	.	ID=BDIVROU_0247200.t1
Contig_1_len:2199158	exonerate:est2genome	CDS	613913	614233	.	-	0	ID=BDIVROU_0247200.t1.1.1;Parent=BDIVROU_0247200.t1.1
Contig_1_len:2199158	exonerate:est2genome	mRNA	613913	614233	.	-	.	ID=BDIVROU_0247200.t1.1;Parent=BDIVROU_0247200.t1
Contig_1_len:2199158	exonerate:est2genome	gene	615030	615569	.	-	.	ID=BDIVROU_0248300.t1
Contig_1_len:2199158	exonerate:est2genome	CDS	615030	615569	.	-	0	ID=BDIVROU_0248300.t1.1.1;Parent=BDIVROU_0248300.t1.1
Contig_1_len:2199158	exonerate:est2genome	mRNA	615030	615569	.	-	.	ID=BDIVROU_0248300.t1.1;Parent=BDIVROU_0248300.t1
Contig_1_len:2199158	exonerate:est2genome	gene	615862	619270	.	-	.	ID=BDIVROU_0249400.t1
Contig_1_len:2199158	exonerate:est2genome	CDS	615862	616229	.	-	0	ID=BDIVROU_0249400.t1.1.1;Parent=BDIVROU_0249400.t1.1
Contig_1_len:2199158	exonerate:est2genome	CDS	616582	619270	.	-	0	ID=BDIVROU_0249400.t1.1.2;Parent=BDIVROU_0249400.t1.1
Contig_1_len:2199158	exonerate:est2genome	mRNA	615862	619270	.	-	.	ID=BDIVROU_0249400.t1.1;Parent=BDIVROU_0249400.t1
Contig_1_len:2199158	exonerate:est2genome	gene	620968	622359	.	-	.	ID=BDIVROU_0250600.t1
Contig_1_len:2199158	exonerate:est2genome	CDS	620968	622359	.	-	0	ID=BDIVROU_0250600.t1.1.1;Parent=BDIVROU_0250600.t1.1
Contig_1_len:2199158	exonerate:est2genome	mRNA	620968	622359	.	-	.	ID=BDIVROU_0250600.t1.1;Parent=BDIVROU_0250600.t1
Contig_1_len:2199158	exonerate:est2genome	gene	623603	624826	.	+	.	ID=BDIVROU_0251800.t1
Contig_1_len:2199158	exonerate:est2genome	CDS	623603	624826	.	+	0	ID=BDIVROU_0251800.t1.1.1;Parent=BDIVROU_0251800.t1.1
Contig_1_len:2199158	exonerate:est2genome	mRNA	623603	624826	.	+	.	ID=BDIVROU_0251800.t1.1;Parent=BDIVROU_0251800.t1
Contig_1_len:2199158	exonerate:est2genome	gene	624889	625314	.	+	.	ID=BDIVROU_0252900.t1
Contig_1_len:2199158	exonerate:est2genome	CDS	624889	625314	.	+	0	ID=BDIVROU_0252900.t1.1.1;Parent=BDIVROU_0252900.t1.1
Contig_1_len:2199158	exonerate:est2genome	mRNA	624889	625314	.	+	.	ID=BDIVROU_0252900.t1.1;Parent=BDIVROU_0252900.t1
Contig_1_len:2199158	exonerate:est2genome	gene	625728	626802	.	+	.	ID=BDIVROU_0254100.t1
Contig_1_len:2199158	exonerate:est2genome	CDS	625728	626194	.	+	0	ID=BDIVROU_0254100.t1.1.1;Parent=BDIVROU_0254100.t1.1
Contig_1_len:2199158	exonerate:est2genome	CDS	626253	626802	.	+	0	ID=BDIVROU_0254100.t1.1.2;Parent=BDIVROU_0254100.t1.1
Contig_1_len:2199158	exonerate:est2genome	mRNA	625728	626802	.	+	.	ID=BDIVROU_0254100.t1.1;Parent=BDIVROU_0254100.t1
Contig_1_len:2199158	exonerate:est2genome	gene	627011	629082	.	+	.	ID=BDIVROU_0255200.t1
Contig_1_len:2199158	exonerate:est2genome	CDS	627011	627405	.	+	0	ID=BDIVROU_0255200.t1.1.1;Parent=BDIVROU_0255200.t1.1
Contig_1_len:2199158	exonerate:est2genome	CDS	628242	628650	.	+	0	ID=BDIVROU_0255200.t1.1.2;Parent=BDIVROU_0255200.t1.1
Contig_1_len:2199158	exonerate:est2genome	CDS	628759	629082	.	+	0	ID=BDIVROU_0255200.t1.1.3;Parent=BDIVROU_0255200.t1.1
Contig_1_len:2199158	exonerate:est2genome	mRNA	627011	629082	.	+	.	ID=BDIVROU_0255200.t1.1;Parent=BDIVROU_0255200.t1
Contig_1_len:2199158	exonerate:est2genome	gene	630200	631032	.	+	.	ID=BDIVROU_0256500.t1
Contig_1_len:2199158	exonerate:est2genome	CDS	630200	630448	.	+	0	ID=BDIVROU_0256500.t1.1.1;Parent=BDIVROU_0256500.t1.1
Contig_1_len:2199158	exonerate:est2genome	CDS	630715	631032	.	+	0	ID=BDIVROU_0256500.t1.1.2;Parent=BDIVROU_0256500.t1.1
Contig_1_len:2199158	exonerate:est2genome	mRNA	630200	631032	.	+	.	ID=BDIVROU_0256500.t1.1;Parent=BDIVROU_0256500.t1
Contig_1_len:2199158	exonerate:est2genome	gene	631919	633709	.	-	.	ID=BDIVROU_0257600.t1
Contig_1_len:2199158	exonerate:est2genome	CDS	631919	633709	.	-	0	ID=BDIVROU_0257600.t1.1.1;Parent=BDIVROU_0257600.t1.1
Contig_1_len:2199158	exonerate:est2genome	mRNA	631919	633709	.	-	.	ID=BDIVROU_0257600.t1.1;Parent=BDIVROU_0257600.t1
Contig_1_len:2199158	exonerate:est2genome	gene	634474	634869	.	-	.	ID=BDIVROU_0258700.t1
Contig_1_len:2199158	exonerate:est2genome	CDS	634474	634869	.	-	0	ID=BDIVROU_0258700.t1.1.1;Parent=BDIVROU_0258700.t1.1
Contig_1_len:2199158	exonerate:est2genome	mRNA	634474	634869	.	-	.	ID=BDIVROU_0258700.t1.1;Parent=BDIVROU_0258700.t1
Contig_1_len:2199158	exonerate:est2genome	gene	636930	637420	.	+	.	ID=BDIVROU_0259800.t1
Contig_1_len:2199158	exonerate:est2genome	CDS	636930	637028	.	+	0	ID=BDIVROU_0259800.t1.1.1;Parent=BDIVROU_0259800.t1.1
Contig_1_len:2199158	exonerate:est2genome	CDS	637310	637420	.	+	0	ID=BDIVROU_0259800.t1.1.2;Parent=BDIVROU_0259800.t1.1
Contig_1_len:2199158	exonerate:est2genome	mRNA	636930	637420	.	+	.	ID=BDIVROU_0259800.t1.1;Parent=BDIVROU_0259800.t1
Contig_1_len:2199158	exonerate:est2genome	gene	637510	638169	.	+	.	ID=BDIVROU_0261100.t1
Contig_1_len:2199158	exonerate:est2genome	CDS	637510	638169	.	+	0	ID=BDIVROU_0261100.t1.1.1;Parent=BDIVROU_0261100.t1.1
Contig_1_len:2199158	exonerate:est2genome	mRNA	637510	638169	.	+	.	ID=BDIVROU_0261100.t1.1;Parent=BDIVROU_0261100.t1
Contig_1_len:2199158	exonerate:est2genome	gene	638598	646848	.	-	.	ID=BDIVROU_0262300.t1
Contig_1_len:2199158	exonerate:est2genome	CDS	638598	642931	.	-	0	ID=BDIVROU_0262300.t1.1.1;Parent=BDIVROU_0262300.t1.1
Contig_1_len:2199158	exonerate:est2genome	CDS	643025	644011	.	-	0	ID=BDIVROU_0262300.t1.1.2;Parent=BDIVROU_0262300.t1.1
Contig_1_len:2199158	exonerate:est2genome	CDS	644832	646848	.	-	0	ID=BDIVROU_0262300.t1.1.3;Parent=BDIVROU_0262300.t1.1
Contig_1_len:2199158	exonerate:est2genome	mRNA	638598	646848	.	-	.	ID=BDIVROU_0262300.t1.1;Parent=BDIVROU_0262300.t1
Contig_1_len:2199158	exonerate:est2genome	gene	647278	648834	.	+	.	ID=BDIVROU_0263400.t1
Contig_1_len:2199158	exonerate:est2genome	CDS	647278	648319	.	+	0	ID=BDIVROU_0263400.t1.1.1;Parent=BDIVROU_0263400.t1.1
Contig_1_len:2199158	exonerate:est2genome	CDS	648377	648834	.	+	0	ID=BDIVROU_0263400.t1.1.2;Parent=BDIVROU_0263400.t1.1
Contig_1_len:2199158	exonerate:est2genome	mRNA	647278	648834	.	+	.	ID=BDIVROU_0263400.t1.1;Parent=BDIVROU_0263400.t1
Contig_1_len:2199158	exonerate:est2genome	gene	649053	649539	.	-	.	ID=BDIVROU_0264500.t1
Contig_1_len:2199158	exonerate:est2genome	CDS	649053	649237	.	-	0	ID=BDIVROU_0264500.t1.1.1;Parent=BDIVROU_0264500.t1.1
Contig_1_len:2199158	exonerate:est2genome	CDS	649329	649539	.	-	0	ID=BDIVROU_0264500.t1.1.2;Parent=BDIVROU_0264500.t1.1
Contig_1_len:2199158	exonerate:est2genome	mRNA	649053	649539	.	-	.	ID=BDIVROU_0264500.t1.1;Parent=BDIVROU_0264500.t1
Contig_1_len:2199158	exonerate:est2genome	gene	650555	653602	.	+	.	ID=BDIVROU_0265800.t1
Contig_1_len:2199158	exonerate:est2genome	CDS	650555	653602	.	+	0	ID=BDIVROU_0265800.t1.1.1;Parent=BDIVROU_0265800.t1.1
Contig_1_len:2199158	exonerate:est2genome	mRNA	650555	653602	.	+	.	ID=BDIVROU_0265800.t1.1;Parent=BDIVROU_0265800.t1
Contig_1_len:2199158	exonerate:est2genome	gene	653634	654081	.	+	.	ID=BDIVROU_0266900.t1
Contig_1_len:2199158	exonerate:est2genome	CDS	653634	653767	.	+	0	ID=BDIVROU_0266900.t1.1.1;Parent=BDIVROU_0266900.t1.1
Contig_1_len:2199158	exonerate:est2genome	CDS	653901	654081	.	+	0	ID=BDIVROU_0266900.t1.1.2;Parent=BDIVROU_0266900.t1.1
Contig_1_len:2199158	exonerate:est2genome	mRNA	653634	654081	.	+	.	ID=BDIVROU_0266900.t1.1;Parent=BDIVROU_0266900.t1
Contig_1_len:2199158	exonerate:est2genome	gene	654582	654863	.	+	.	ID=BDIVROU_0268100.t1
Contig_1_len:2199158	exonerate:est2genome	CDS	654582	654863	.	+	0	ID=BDIVROU_0268100.t1.1.1;Parent=BDIVROU_0268100.t1.1
Contig_1_len:2199158	exonerate:est2genome	mRNA	654582	654863	.	+	.	ID=BDIVROU_0268100.t1.1;Parent=BDIVROU_0268100.t1
Contig_1_len:2199158	exonerate:est2genome	gene	655904	657723	.	+	.	ID=BDIVROU_0269200.t1
Contig_1_len:2199158	exonerate:est2genome	CDS	655904	656081	.	+	0	ID=BDIVROU_0269200.t1.1.1;Parent=BDIVROU_0269200.t1.1
Contig_1_len:2199158	exonerate:est2genome	CDS	656372	657723	.	+	0	ID=BDIVROU_0269200.t1.1.2;Parent=BDIVROU_0269200.t1.1
Contig_1_len:2199158	exonerate:est2genome	mRNA	655904	657723	.	+	.	ID=BDIVROU_0269200.t1.1;Parent=BDIVROU_0269200.t1
Contig_1_len:2199158	exonerate:est2genome	gene	657897	658784	.	+	.	ID=BDIVROU_0270300.t1
Contig_1_len:2199158	exonerate:est2genome	CDS	657897	658418	.	+	0	ID=BDIVROU_0270300.t1.1.1;Parent=BDIVROU_0270300.t1.1
Contig_1_len:2199158	exonerate:est2genome	CDS	658623	658784	.	+	0	ID=BDIVROU_0270300.t1.1.2;Parent=BDIVROU_0270300.t1.1
Contig_1_len:2199158	exonerate:est2genome	mRNA	657897	658784	.	+	.	ID=BDIVROU_0270300.t1.1;Parent=BDIVROU_0270300.t1
Contig_1_len:2199158	exonerate:est2genome	gene	659359	659907	.	+	.	ID=BDIVROU_0271400.t1
Contig_1_len:2199158	exonerate:est2genome	CDS	659359	659907	.	+	0	ID=BDIVROU_0271400.t1.1.1;Parent=BDIVROU_0271400.t1.1
Contig_1_len:2199158	exonerate:est2genome	mRNA	659359	659907	.	+	.	ID=BDIVROU_0271400.t1.1;Parent=BDIVROU_0271400.t1
Contig_1_len:2199158	exonerate:est2genome	gene	660495	661262	.	-	.	ID=BDIVROU_0272500.t1
Contig_1_len:2199158	exonerate:est2genome	CDS	660495	661262	.	-	0	ID=BDIVROU_0272500.t1.1.1;Parent=BDIVROU_0272500.t1.1
Contig_1_len:2199158	exonerate:est2genome	mRNA	660495	661262	.	-	.	ID=BDIVROU_0272500.t1.1;Parent=BDIVROU_0272500.t1
Contig_1_len:2199158	exonerate:est2genome	gene	662198	663322	.	+	.	ID=BDIVROU_0273600.t1
Contig_1_len:2199158	exonerate:est2genome	CDS	662198	663322	.	+	0	ID=BDIVROU_0273600.t1.1.1;Parent=BDIVROU_0273600.t1.1
Contig_1_len:2199158	exonerate:est2genome	mRNA	662198	663322	.	+	.	ID=BDIVROU_0273600.t1.1;Parent=BDIVROU_0273600.t1
Contig_1_len:2199158	exonerate:est2genome	gene	663871	664259	.	-	.	ID=BDIVROU_0274700.t1
Contig_1_len:2199158	exonerate:est2genome	CDS	663871	663912	.	-	0	ID=BDIVROU_0274700.t1.1.1;Parent=BDIVROU_0274700.t1.1
Contig_1_len:2199158	exonerate:est2genome	CDS	663975	664259	.	-	0	ID=BDIVROU_0274700.t1.1.2;Parent=BDIVROU_0274700.t1.1
Contig_1_len:2199158	exonerate:est2genome	mRNA	663871	664259	.	-	.	ID=BDIVROU_0274700.t1.1;Parent=BDIVROU_0274700.t1
Contig_1_len:2199158	exonerate:est2genome	gene	665295	667544	.	+	.	ID=BDIVROU_0275800.t1
Contig_1_len:2199158	exonerate:est2genome	CDS	665295	666530	.	+	0	ID=BDIVROU_0275800.t1.1.1;Parent=BDIVROU_0275800.t1.1
Contig_1_len:2199158	exonerate:est2genome	CDS	667189	667415	.	+	0	ID=BDIVROU_0275800.t1.1.2;Parent=BDIVROU_0275800.t1.1
Contig_1_len:2199158	exonerate:est2genome	CDS	667484	667544	.	+	0	ID=BDIVROU_0275800.t1.1.3;Parent=BDIVROU_0275800.t1.1
Contig_1_len:2199158	exonerate:est2genome	mRNA	665295	667544	.	+	.	ID=BDIVROU_0275800.t1.1;Parent=BDIVROU_0275800.t1
Contig_1_len:2199158	exonerate:est2genome	gene	668695	671730	.	+	.	ID=BDIVROU_0276900.t1
Contig_1_len:2199158	exonerate:est2genome	CDS	668695	671730	.	+	0	ID=BDIVROU_0276900.t1.1.1;Parent=BDIVROU_0276900.t1.1
Contig_1_len:2199158	exonerate:est2genome	mRNA	668695	671730	.	+	.	ID=BDIVROU_0276900.t1.1;Parent=BDIVROU_0276900.t1
Contig_1_len:2199158	exonerate:est2genome	gene	673438	675062	.	-	.	ID=BDIVROU_0001500.t1
Contig_1_len:2199158	exonerate:est2genome	CDS	673438	673615	.	-	0	ID=BDIVROU_0001500.t1.1.1;Parent=BDIVROU_0001500.t1.1
Contig_1_len:2199158	exonerate:est2genome	CDS	673651	673780	.	-	0	ID=BDIVROU_0001500.t1.1.2;Parent=BDIVROU_0001500.t1.1
Contig_1_len:2199158	exonerate:est2genome	CDS	673986	674563	.	-	0	ID=BDIVROU_0001500.t1.1.3;Parent=BDIVROU_0001500.t1.1
Contig_1_len:2199158	exonerate:est2genome	CDS	674602	674965	.	-	0	ID=BDIVROU_0001500.t1.1.4;Parent=BDIVROU_0001500.t1.1
Contig_1_len:2199158	exonerate:est2genome	CDS	675002	675062	.	-	0	ID=BDIVROU_0001500.t1.1.5;Parent=BDIVROU_0001500.t1.1
Contig_1_len:2199158	exonerate:est2genome	mRNA	673438	675062	.	-	.	ID=BDIVROU_0001500.t1.1;Parent=BDIVROU_0001500.t1
Contig_1_len:2199158	exonerate:est2genome	gene	675669	680915	.	+	.	ID=BDIVROU_0278300.t4
Contig_1_len:2199158	exonerate:est2genome	CDS	675669	680915	.	+	0	ID=BDIVROU_0278300.t4.1.1;Parent=BDIVROU_0278300.t4.1
Contig_1_len:2199158	exonerate:est2genome	mRNA	675669	680915	.	+	.	ID=BDIVROU_0278300.t4.1;Parent=BDIVROU_0278300.t4
Contig_1_len:2199158	exonerate:est2genome	gene	676167	680915	.	+	.	ID=BDIVROU_0278000.t1
Contig_1_len:2199158	exonerate:est2genome	CDS	676167	680915	.	+	0	ID=BDIVROU_0278000.t1.1.1;Parent=BDIVROU_0278000.t1.1
Contig_1_len:2199158	exonerate:est2genome	mRNA	676167	680915	.	+	.	ID=BDIVROU_0278000.t1.1;Parent=BDIVROU_0278000.t1
Contig_1_len:2199158	exonerate:est2genome	gene	677451	680915	.	+	.	ID=BDIVROU_0278200.t3
Contig_1_len:2199158	exonerate:est2genome	CDS	677451	680915	.	+	0	ID=BDIVROU_0278200.t3.1.1;Parent=BDIVROU_0278200.t3.1
Contig_1_len:2199158	exonerate:est2genome	mRNA	677451	680915	.	+	.	ID=BDIVROU_0278200.t3.1;Parent=BDIVROU_0278200.t3
Contig_1_len:2199158	exonerate:est2genome	gene	678477	680915	.	+	.	ID=BDIVROU_0278100.t2
Contig_1_len:2199158	exonerate:est2genome	CDS	678477	680915	.	+	0	ID=BDIVROU_0278100.t2.1.1;Parent=BDIVROU_0278100.t2.1
Contig_1_len:2199158	exonerate:est2genome	mRNA	678477	680915	.	+	.	ID=BDIVROU_0278100.t2.1;Parent=BDIVROU_0278100.t2
Contig_1_len:2199158	exonerate:est2genome	gene	681720	682347	.	+	.	ID=BDIVROU_0279500.t1
Contig_1_len:2199158	exonerate:est2genome	CDS	681720	681821	.	+	0	ID=BDIVROU_0279500.t1.1.1;Parent=BDIVROU_0279500.t1.1
Contig_1_len:2199158	exonerate:est2genome	CDS	682078	682347	.	+	0	ID=BDIVROU_0279500.t1.1.2;Parent=BDIVROU_0279500.t1.1
Contig_1_len:2199158	exonerate:est2genome	mRNA	681720	682347	.	+	.	ID=BDIVROU_0279500.t1.1;Parent=BDIVROU_0279500.t1
Contig_1_len:2199158	exonerate:est2genome	gene	684240	685202	.	-	.	ID=BDIVROU_0280600.t1
Contig_1_len:2199158	exonerate:est2genome	CDS	684240	685202	.	-	0	ID=BDIVROU_0280600.t1.1.1;Parent=BDIVROU_0280600.t1.1
Contig_1_len:2199158	exonerate:est2genome	mRNA	684240	685202	.	-	.	ID=BDIVROU_0280600.t1.1;Parent=BDIVROU_0280600.t1
Contig_1_len:2199158	exonerate:est2genome	gene	685534	688837	.	+	.	ID=BDIVROU_0281700.t1
Contig_1_len:2199158	exonerate:est2genome	CDS	685534	685626	.	+	0	ID=BDIVROU_0281700.t1.1.1;Parent=BDIVROU_0281700.t1.1
Contig_1_len:2199158	exonerate:est2genome	CDS	685753	687033	.	+	0	ID=BDIVROU_0281700.t1.1.2;Parent=BDIVROU_0281700.t1.1
Contig_1_len:2199158	exonerate:est2genome	CDS	687094	688364	.	+	0	ID=BDIVROU_0281700.t1.1.3;Parent=BDIVROU_0281700.t1.1
Contig_1_len:2199158	exonerate:est2genome	CDS	688444	688837	.	+	0	ID=BDIVROU_0281700.t1.1.4;Parent=BDIVROU_0281700.t1.1
Contig_1_len:2199158	exonerate:est2genome	mRNA	685534	688837	.	+	.	ID=BDIVROU_0281700.t1.1;Parent=BDIVROU_0281700.t1
Contig_1_len:2199158	exonerate:est2genome	gene	688950	690800	.	-	.	ID=BDIVROU_0282800.t1
Contig_1_len:2199158	exonerate:est2genome	CDS	688950	690800	.	-	0	ID=BDIVROU_0282800.t1.1.1;Parent=BDIVROU_0282800.t1.1
Contig_1_len:2199158	exonerate:est2genome	mRNA	688950	690800	.	-	.	ID=BDIVROU_0282800.t1.1;Parent=BDIVROU_0282800.t1
Contig_1_len:2199158	exonerate:est2genome	gene	691633	692151	.	+	.	ID=BDIVROU_0283900.t1
Contig_1_len:2199158	exonerate:est2genome	CDS	691633	692151	.	+	0	ID=BDIVROU_0283900.t1.1.1;Parent=BDIVROU_0283900.t1.1
Contig_1_len:2199158	exonerate:est2genome	mRNA	691633	692151	.	+	.	ID=BDIVROU_0283900.t1.1;Parent=BDIVROU_0283900.t1
Contig_1_len:2199158	exonerate:est2genome	gene	692473	693582	.	+	.	ID=BDIVROU_0285000.t1
Contig_1_len:2199158	exonerate:est2genome	CDS	692473	693582	.	+	0	ID=BDIVROU_0285000.t1.1.1;Parent=BDIVROU_0285000.t1.1
Contig_1_len:2199158	exonerate:est2genome	mRNA	692473	693582	.	+	.	ID=BDIVROU_0285000.t1.1;Parent=BDIVROU_0285000.t1
Contig_1_len:2199158	exonerate:est2genome	gene	693924	695731	.	-	.	ID=BDIVROU_0286100.t1
Contig_1_len:2199158	exonerate:est2genome	CDS	693924	694221	.	-	0	ID=BDIVROU_0286100.t1.1.1;Parent=BDIVROU_0286100.t1.1
Contig_1_len:2199158	exonerate:est2genome	CDS	694314	694587	.	-	0	ID=BDIVROU_0286100.t1.1.2;Parent=BDIVROU_0286100.t1.1
Contig_1_len:2199158	exonerate:est2genome	CDS	694912	695731	.	-	0	ID=BDIVROU_0286100.t1.1.3;Parent=BDIVROU_0286100.t1.1
Contig_1_len:2199158	exonerate:est2genome	mRNA	693924	695731	.	-	.	ID=BDIVROU_0286100.t1.1;Parent=BDIVROU_0286100.t1
Contig_1_len:2199158	exonerate:est2genome	gene	695958	697361	.	-	.	ID=BDIVROU_0287300.t1
Contig_1_len:2199158	exonerate:est2genome	CDS	695958	697361	.	-	0	ID=BDIVROU_0287300.t1.1.1;Parent=BDIVROU_0287300.t1.1
Contig_1_len:2199158	exonerate:est2genome	mRNA	695958	697361	.	-	.	ID=BDIVROU_0287300.t1.1;Parent=BDIVROU_0287300.t1
Contig_1_len:2199158	exonerate:est2genome	gene	700366	701175	.	-	.	ID=BDIVROU_0288400.t1
Contig_1_len:2199158	exonerate:est2genome	CDS	700366	701175	.	-	0	ID=BDIVROU_0288400.t1.1.1;Parent=BDIVROU_0288400.t1.1
Contig_1_len:2199158	exonerate:est2genome	mRNA	700366	701175	.	-	.	ID=BDIVROU_0288400.t1.1;Parent=BDIVROU_0288400.t1
Contig_1_len:2199158	exonerate:est2genome	gene	703079	704634	.	-	.	ID=BDIVROU_0289700.t1
Contig_1_len:2199158	exonerate:est2genome	CDS	703079	703925	.	-	0	ID=BDIVROU_0289700.t1.1.1;Parent=BDIVROU_0289700.t1.1
Contig_1_len:2199158	exonerate:est2genome	CDS	704021	704634	.	-	0	ID=BDIVROU_0289700.t1.1.2;Parent=BDIVROU_0289700.t1.1
Contig_1_len:2199158	exonerate:est2genome	mRNA	703079	704634	.	-	.	ID=BDIVROU_0289700.t1.1;Parent=BDIVROU_0289700.t1
Contig_1_len:2199158	exonerate:est2genome	gene	704824	705105	.	-	.	ID=BDIVROU_0291100.t1
Contig_1_len:2199158	exonerate:est2genome	CDS	704824	705105	.	-	0	ID=BDIVROU_0291100.t1.1.1;Parent=BDIVROU_0291100.t1.1
Contig_1_len:2199158	exonerate:est2genome	mRNA	704824	705105	.	-	.	ID=BDIVROU_0291100.t1.1;Parent=BDIVROU_0291100.t1
Contig_1_len:2199158	exonerate:est2genome	gene	705469	705823	.	+	.	ID=BDIVROU_0292200.t1
Contig_1_len:2199158	exonerate:est2genome	CDS	705469	705601	.	+	0	ID=BDIVROU_0292200.t1.1.1;Parent=BDIVROU_0292200.t1.1
Contig_1_len:2199158	exonerate:est2genome	CDS	705660	705823	.	+	0	ID=BDIVROU_0292200.t1.1.2;Parent=BDIVROU_0292200.t1.1
Contig_1_len:2199158	exonerate:est2genome	mRNA	705469	705823	.	+	.	ID=BDIVROU_0292200.t1.1;Parent=BDIVROU_0292200.t1
Contig_1_len:2199158	exonerate:est2genome	gene	705930	706435	.	+	.	ID=BDIVROU_0293300.t1
Contig_1_len:2199158	exonerate:est2genome	CDS	705930	706026	.	+	0	ID=BDIVROU_0293300.t1.1.1;Parent=BDIVROU_0293300.t1.1
Contig_1_len:2199158	exonerate:est2genome	CDS	706095	706435	.	+	0	ID=BDIVROU_0293300.t1.1.2;Parent=BDIVROU_0293300.t1.1
Contig_1_len:2199158	exonerate:est2genome	mRNA	705930	706435	.	+	.	ID=BDIVROU_0293300.t1.1;Parent=BDIVROU_0293300.t1
Contig_1_len:2199158	exonerate:est2genome	gene	707494	708282	.	-	.	ID=BDIVROU_0294500.t1
Contig_1_len:2199158	exonerate:est2genome	CDS	707494	707720	.	-	0	ID=BDIVROU_0294500.t1.1.1;Parent=BDIVROU_0294500.t1.1
Contig_1_len:2199158	exonerate:est2genome	CDS	708237	708282	.	-	0	ID=BDIVROU_0294500.t1.1.2;Parent=BDIVROU_0294500.t1.1
Contig_1_len:2199158	exonerate:est2genome	mRNA	707494	708282	.	-	.	ID=BDIVROU_0294500.t1.1;Parent=BDIVROU_0294500.t1
Contig_1_len:2199158	exonerate:est2genome	gene	707741	708076	.	+	.	ID=BDIVROU_0465200.t1
Contig_1_len:2199158	exonerate:est2genome	CDS	707741	708076	.	+	0	ID=BDIVROU_0465200.t1.1.1;Parent=BDIVROU_0465200.t1.1
Contig_1_len:2199158	exonerate:est2genome	mRNA	707741	708076	.	+	.	ID=BDIVROU_0465200.t1.1;Parent=BDIVROU_0465200.t1
Contig_1_len:2199158	exonerate:est2genome	gene	708780	709184	.	+	.	ID=BDIVROU_0295700.t1
Contig_1_len:2199158	exonerate:est2genome	CDS	708780	709184	.	+	0	ID=BDIVROU_0295700.t1.1.1;Parent=BDIVROU_0295700.t1.1
Contig_1_len:2199158	exonerate:est2genome	mRNA	708780	709184	.	+	.	ID=BDIVROU_0295700.t1.1;Parent=BDIVROU_0295700.t1
Contig_1_len:2199158	exonerate:est2genome	gene	709295	709792	.	-	.	ID=BDIVROU_0296800.t1
Contig_1_len:2199158	exonerate:est2genome	CDS	709295	709792	.	-	0	ID=BDIVROU_0296800.t1.1.1;Parent=BDIVROU_0296800.t1.1
Contig_1_len:2199158	exonerate:est2genome	mRNA	709295	709792	.	-	.	ID=BDIVROU_0296800.t1.1;Parent=BDIVROU_0296800.t1
Contig_1_len:2199158	exonerate:est2genome	gene	709846	710667	.	-	.	ID=BDIVROU_0297900.t1
Contig_1_len:2199158	exonerate:est2genome	CDS	709846	710340	.	-	0	ID=BDIVROU_0297900.t1.1.1;Parent=BDIVROU_0297900.t1.1
Contig_1_len:2199158	exonerate:est2genome	CDS	710536	710667	.	-	0	ID=BDIVROU_0297900.t1.1.2;Parent=BDIVROU_0297900.t1.1
Contig_1_len:2199158	exonerate:est2genome	mRNA	709846	710667	.	-	.	ID=BDIVROU_0297900.t1.1;Parent=BDIVROU_0297900.t1
Contig_1_len:2199158	exonerate:est2genome	gene	711357	712109	.	+	.	ID=BDIVROU_0299100.t1
Contig_1_len:2199158	exonerate:est2genome	CDS	711357	712109	.	+	0	ID=BDIVROU_0299100.t1.1.1;Parent=BDIVROU_0299100.t1.1
Contig_1_len:2199158	exonerate:est2genome	mRNA	711357	712109	.	+	.	ID=BDIVROU_0299100.t1.1;Parent=BDIVROU_0299100.t1
Contig_1_len:2199158	exonerate:est2genome	gene	712138	712617	.	-	.	ID=BDIVROU_0300500.t1
Contig_1_len:2199158	exonerate:est2genome	CDS	712138	712617	.	-	0	ID=BDIVROU_0300500.t1.1.1;Parent=BDIVROU_0300500.t1.1
Contig_1_len:2199158	exonerate:est2genome	mRNA	712138	712617	.	-	.	ID=BDIVROU_0300500.t1.1;Parent=BDIVROU_0300500.t1
Contig_1_len:2199158	exonerate:est2genome	gene	712841	713883	.	-	.	ID=BDIVROU_0301700.t1
Contig_1_len:2199158	exonerate:est2genome	CDS	712841	713071	.	-	0	ID=BDIVROU_0301700.t1.1.1;Parent=BDIVROU_0301700.t1.1
Contig_1_len:2199158	exonerate:est2genome	CDS	713416	713883	.	-	0	ID=BDIVROU_0301700.t1.1.2;Parent=BDIVROU_0301700.t1.1
Contig_1_len:2199158	exonerate:est2genome	mRNA	712841	713883	.	-	.	ID=BDIVROU_0301700.t1.1;Parent=BDIVROU_0301700.t1
Contig_1_len:2199158	exonerate:est2genome	gene	713125	713295	.	-	.	ID=BDIVROU_0465300.t1
Contig_1_len:2199158	exonerate:est2genome	CDS	713125	713295	.	-	0	ID=BDIVROU_0465300.t1.1.1;Parent=BDIVROU_0465300.t1.1
Contig_1_len:2199158	exonerate:est2genome	mRNA	713125	713295	.	-	.	ID=BDIVROU_0465300.t1.1;Parent=BDIVROU_0465300.t1
Contig_1_len:2199158	exonerate:est2genome	gene	715492	719826	.	+	.	ID=BDIVROU_0303000.t1
Contig_1_len:2199158	exonerate:est2genome	CDS	715492	719826	.	+	0	ID=BDIVROU_0303000.t1.1.1;Parent=BDIVROU_0303000.t1.1
Contig_1_len:2199158	exonerate:est2genome	mRNA	715492	719826	.	+	.	ID=BDIVROU_0303000.t1.1;Parent=BDIVROU_0303000.t1
Contig_1_len:2199158	exonerate:est2genome	gene	719946	722532	.	+	.	ID=BDIVROU_0304200.t1
Contig_1_len:2199158	exonerate:est2genome	CDS	719946	720090	.	+	0	ID=BDIVROU_0304200.t1.1.1;Parent=BDIVROU_0304200.t1.1
Contig_1_len:2199158	exonerate:est2genome	CDS	720170	722532	.	+	0	ID=BDIVROU_0304200.t1.1.2;Parent=BDIVROU_0304200.t1.1
Contig_1_len:2199158	exonerate:est2genome	mRNA	719946	722532	.	+	.	ID=BDIVROU_0304200.t1.1;Parent=BDIVROU_0304200.t1
Contig_1_len:2199158	exonerate:est2genome	gene	722542	724500	.	-	.	ID=BDIVROU_0305300.t1
Contig_1_len:2199158	exonerate:est2genome	CDS	722542	723905	.	-	0	ID=BDIVROU_0305300.t1.1.1;Parent=BDIVROU_0305300.t1.1
Contig_1_len:2199158	exonerate:est2genome	CDS	724007	724298	.	-	0	ID=BDIVROU_0305300.t1.1.2;Parent=BDIVROU_0305300.t1.1
Contig_1_len:2199158	exonerate:est2genome	CDS	724405	724500	.	-	0	ID=BDIVROU_0305300.t1.1.3;Parent=BDIVROU_0305300.t1.1
Contig_1_len:2199158	exonerate:est2genome	mRNA	722542	724500	.	-	.	ID=BDIVROU_0305300.t1.1;Parent=BDIVROU_0305300.t1
Contig_1_len:2199158	exonerate:est2genome	gene	724927	725190	.	-	.	ID=BDIVROU_0001600.t1
Contig_1_len:2199158	exonerate:est2genome	CDS	724927	725190	.	-	0	ID=BDIVROU_0001600.t1.1.1;Parent=BDIVROU_0001600.t1.1
Contig_1_len:2199158	exonerate:est2genome	mRNA	724927	725190	.	-	.	ID=BDIVROU_0001600.t1.1;Parent=BDIVROU_0001600.t1
Contig_1_len:2199158	exonerate:est2genome	gene	725361	726443	.	-	.	ID=BDIVROU_0306500.t1
Contig_1_len:2199158	exonerate:est2genome	CDS	725361	726443	.	-	0	ID=BDIVROU_0306500.t1.1.1;Parent=BDIVROU_0306500.t1.1
Contig_1_len:2199158	exonerate:est2genome	mRNA	725361	726443	.	-	.	ID=BDIVROU_0306500.t1.1;Parent=BDIVROU_0306500.t1
Contig_1_len:2199158	exonerate:est2genome	gene	727463	727934	.	+	.	ID=BDIVROU_0307900.t1
Contig_1_len:2199158	exonerate:est2genome	CDS	727463	727610	.	+	0	ID=BDIVROU_0307900.t1.1.1;Parent=BDIVROU_0307900.t1.1
Contig_1_len:2199158	exonerate:est2genome	CDS	727747	727934	.	+	0	ID=BDIVROU_0307900.t1.1.2;Parent=BDIVROU_0307900.t1.1
Contig_1_len:2199158	exonerate:est2genome	mRNA	727463	727934	.	+	.	ID=BDIVROU_0307900.t1.1;Parent=BDIVROU_0307900.t1
Contig_1_len:2199158	exonerate:est2genome	gene	727967	728332	.	+	.	ID=BDIVROU_0309400.t1
Contig_1_len:2199158	exonerate:est2genome	CDS	727967	728332	.	+	0	ID=BDIVROU_0309400.t1.1.1;Parent=BDIVROU_0309400.t1.1
Contig_1_len:2199158	exonerate:est2genome	mRNA	727967	728332	.	+	.	ID=BDIVROU_0309400.t1.1;Parent=BDIVROU_0309400.t1
Contig_1_len:2199158	exonerate:est2genome	gene	728526	729257	.	+	.	ID=BDIVROU_0310600.t1
Contig_1_len:2199158	exonerate:est2genome	CDS	728526	729257	.	+	0	ID=BDIVROU_0310600.t1.1.1;Parent=BDIVROU_0310600.t1.1
Contig_1_len:2199158	exonerate:est2genome	mRNA	728526	729257	.	+	.	ID=BDIVROU_0310600.t1.1;Parent=BDIVROU_0310600.t1
Contig_1_len:2199158	exonerate:est2genome	gene	729391	732771	.	-	.	ID=BDIVROU_0311700.t1
Contig_1_len:2199158	exonerate:est2genome	CDS	729391	731588	.	-	0	ID=BDIVROU_0311700.t1.1.1;Parent=BDIVROU_0311700.t1.1
Contig_1_len:2199158	exonerate:est2genome	CDS	731797	732061	.	-	0	ID=BDIVROU_0311700.t1.1.2;Parent=BDIVROU_0311700.t1.1
Contig_1_len:2199158	exonerate:est2genome	CDS	732631	732771	.	-	0	ID=BDIVROU_0311700.t1.1.3;Parent=BDIVROU_0311700.t1.1
Contig_1_len:2199158	exonerate:est2genome	mRNA	729391	732771	.	-	.	ID=BDIVROU_0311700.t1.1;Parent=BDIVROU_0311700.t1
Contig_1_len:2199158	exonerate:est2genome	gene	732410	732613	.	-	.	ID=BDIVROU_0465500.t1
Contig_1_len:2199158	exonerate:est2genome	CDS	732410	732613	.	-	0	ID=BDIVROU_0465500.t1.1.1;Parent=BDIVROU_0465500.t1.1
Contig_1_len:2199158	exonerate:est2genome	mRNA	732410	732613	.	-	.	ID=BDIVROU_0465500.t1.1;Parent=BDIVROU_0465500.t1
Contig_1_len:2199158	exonerate:est2genome	gene	733147	735039	.	-	.	ID=BDIVROU_0312800.t1
Contig_1_len:2199158	exonerate:est2genome	CDS	733147	735039	.	-	0	ID=BDIVROU_0312800.t1.1.1;Parent=BDIVROU_0312800.t1.1
Contig_1_len:2199158	exonerate:est2genome	mRNA	733147	735039	.	-	.	ID=BDIVROU_0312800.t1.1;Parent=BDIVROU_0312800.t1
Contig_1_len:2199158	exonerate:est2genome	gene	735641	736759	.	-	.	ID=BDIVROU_0313900.t1
Contig_1_len:2199158	exonerate:est2genome	CDS	735641	736759	.	-	0	ID=BDIVROU_0313900.t1.1.1;Parent=BDIVROU_0313900.t1.1
Contig_1_len:2199158	exonerate:est2genome	mRNA	735641	736759	.	-	.	ID=BDIVROU_0313900.t1.1;Parent=BDIVROU_0313900.t1
Contig_1_len:2199158	exonerate:est2genome	gene	736017	736759	.	-	.	ID=BDIVROU_0314000.t2
Contig_1_len:2199158	exonerate:est2genome	CDS	736017	736049	.	-	0	ID=BDIVROU_0314000.t2.1.1;Parent=BDIVROU_0314000.t2.1
Contig_1_len:2199158	exonerate:est2genome	CDS	736106	736759	.	-	0	ID=BDIVROU_0314000.t2.1.2;Parent=BDIVROU_0314000.t2.1
Contig_1_len:2199158	exonerate:est2genome	mRNA	736017	736759	.	-	.	ID=BDIVROU_0314000.t2.1;Parent=BDIVROU_0314000.t2
Contig_1_len:2199158	exonerate:est2genome	gene	737786	740661	.	-	.	ID=BDIVROU_0315200.t1
Contig_1_len:2199158	exonerate:est2genome	CDS	737786	739025	.	-	0	ID=BDIVROU_0315200.t1.1.1;Parent=BDIVROU_0315200.t1.1
Contig_1_len:2199158	exonerate:est2genome	CDS	739130	739577	.	-	0	ID=BDIVROU_0315200.t1.1.2;Parent=BDIVROU_0315200.t1.1
Contig_1_len:2199158	exonerate:est2genome	CDS	739644	740661	.	-	0	ID=BDIVROU_0315200.t1.1.3;Parent=BDIVROU_0315200.t1.1
Contig_1_len:2199158	exonerate:est2genome	mRNA	737786	740661	.	-	.	ID=BDIVROU_0315200.t1.1;Parent=BDIVROU_0315200.t1
Contig_1_len:2199158	exonerate:est2genome	gene	741678	742466	.	+	.	ID=BDIVROU_0316300.t1
Contig_1_len:2199158	exonerate:est2genome	CDS	741678	741752	.	+	0	ID=BDIVROU_0316300.t1.1.1;Parent=BDIVROU_0316300.t1.1
Contig_1_len:2199158	exonerate:est2genome	CDS	741979	742043	.	+	0	ID=BDIVROU_0316300.t1.1.2;Parent=BDIVROU_0316300.t1.1
Contig_1_len:2199158	exonerate:est2genome	CDS	742238	742466	.	+	0	ID=BDIVROU_0316300.t1.1.3;Parent=BDIVROU_0316300.t1.1
Contig_1_len:2199158	exonerate:est2genome	mRNA	741678	742466	.	+	.	ID=BDIVROU_0316300.t1.1;Parent=BDIVROU_0316300.t1
Contig_1_len:2199158	exonerate:est2genome	gene	742503	742775	.	+	.	ID=BDIVROU_0465600.t1
Contig_1_len:2199158	exonerate:est2genome	CDS	742503	742775	.	+	0	ID=BDIVROU_0465600.t1.1.1;Parent=BDIVROU_0465600.t1.1
Contig_1_len:2199158	exonerate:est2genome	mRNA	742503	742775	.	+	.	ID=BDIVROU_0465600.t1.1;Parent=BDIVROU_0465600.t1
Contig_1_len:2199158	exonerate:est2genome	gene	743997	744773	.	+	.	ID=BDIVROU_0317500.t1
Contig_1_len:2199158	exonerate:est2genome	CDS	743997	744773	.	+	0	ID=BDIVROU_0317500.t1.1.1;Parent=BDIVROU_0317500.t1.1
Contig_1_len:2199158	exonerate:est2genome	mRNA	743997	744773	.	+	.	ID=BDIVROU_0317500.t1.1;Parent=BDIVROU_0317500.t1
Contig_1_len:2199158	exonerate:est2genome	gene	744801	745316	.	-	.	ID=BDIVROU_0318700.t1
Contig_1_len:2199158	exonerate:est2genome	CDS	744801	745316	.	-	0	ID=BDIVROU_0318700.t1.1.1;Parent=BDIVROU_0318700.t1.1
Contig_1_len:2199158	exonerate:est2genome	mRNA	744801	745316	.	-	.	ID=BDIVROU_0318700.t1.1;Parent=BDIVROU_0318700.t1
Contig_1_len:2199158	exonerate:est2genome	gene	745403	747244	.	-	.	ID=BDIVROU_0319800.t1
Contig_1_len:2199158	exonerate:est2genome	CDS	745403	747244	.	-	0	ID=BDIVROU_0319800.t1.1.1;Parent=BDIVROU_0319800.t1.1
Contig_1_len:2199158	exonerate:est2genome	mRNA	745403	747244	.	-	.	ID=BDIVROU_0319800.t1.1;Parent=BDIVROU_0319800.t1
Contig_1_len:2199158	exonerate:est2genome	gene	747695	750103	.	-	.	ID=BDIVROU_0320900.t1
Contig_1_len:2199158	exonerate:est2genome	CDS	747695	749750	.	-	0	ID=BDIVROU_0320900.t1.1.1;Parent=BDIVROU_0320900.t1.1
Contig_1_len:2199158	exonerate:est2genome	CDS	749926	750025	.	-	0	ID=BDIVROU_0320900.t1.1.2;Parent=BDIVROU_0320900.t1.1
Contig_1_len:2199158	exonerate:est2genome	CDS	750085	750103	.	-	0	ID=BDIVROU_0320900.t1.1.3;Parent=BDIVROU_0320900.t1.1
Contig_1_len:2199158	exonerate:est2genome	mRNA	747695	750103	.	-	.	ID=BDIVROU_0320900.t1.1;Parent=BDIVROU_0320900.t1
Contig_1_len:2199158	exonerate:est2genome	gene	750779	751756	.	+	.	ID=BDIVROU_0322000.t1
Contig_1_len:2199158	exonerate:est2genome	CDS	750779	751756	.	+	0	ID=BDIVROU_0322000.t1.1.1;Parent=BDIVROU_0322000.t1.1
Contig_1_len:2199158	exonerate:est2genome	mRNA	750779	751756	.	+	.	ID=BDIVROU_0322000.t1.1;Parent=BDIVROU_0322000.t1
Contig_1_len:2199158	exonerate:est2genome	gene	752905	753519	.	-	.	ID=BDIVROU_0001700.t1
Contig_1_len:2199158	exonerate:est2genome	CDS	752905	753123	.	-	0	ID=BDIVROU_0001700.t1.1.1;Parent=BDIVROU_0001700.t1.1
Contig_1_len:2199158	exonerate:est2genome	CDS	753160	753277	.	-	0	ID=BDIVROU_0001700.t1.1.2;Parent=BDIVROU_0001700.t1.1
Contig_1_len:2199158	exonerate:est2genome	CDS	753320	753519	.	-	0	ID=BDIVROU_0001700.t1.1.3;Parent=BDIVROU_0001700.t1.1
Contig_1_len:2199158	exonerate:est2genome	mRNA	752905	753519	.	-	.	ID=BDIVROU_0001700.t1.1;Parent=BDIVROU_0001700.t1
Contig_1_len:2199158	exonerate:est2genome	gene	754894	755190	.	+	.	ID=BDIVROU_0323100.t1
Contig_1_len:2199158	exonerate:est2genome	CDS	754894	755190	.	+	0	ID=BDIVROU_0323100.t1.1.1;Parent=BDIVROU_0323100.t1.1
Contig_1_len:2199158	exonerate:est2genome	mRNA	754894	755190	.	+	.	ID=BDIVROU_0323100.t1.1;Parent=BDIVROU_0323100.t1
Contig_1_len:2199158	exonerate:est2genome	gene	755307	757379	.	-	.	ID=BDIVROU_0324400.t1
Contig_1_len:2199158	exonerate:est2genome	CDS	755307	757379	.	-	0	ID=BDIVROU_0324400.t1.1.1;Parent=BDIVROU_0324400.t1.1
Contig_1_len:2199158	exonerate:est2genome	mRNA	755307	757379	.	-	.	ID=BDIVROU_0324400.t1.1;Parent=BDIVROU_0324400.t1
Contig_1_len:2199158	exonerate:est2genome	gene	758176	759723	.	-	.	ID=BDIVROU_0325500.t1
Contig_1_len:2199158	exonerate:est2genome	CDS	758176	759723	.	-	0	ID=BDIVROU_0325500.t1.1.1;Parent=BDIVROU_0325500.t1.1
Contig_1_len:2199158	exonerate:est2genome	mRNA	758176	759723	.	-	.	ID=BDIVROU_0325500.t1.1;Parent=BDIVROU_0325500.t1
Contig_1_len:2199158	exonerate:est2genome	gene	764080	764526	.	-	.	ID=BDIVROU_0326900.t1
Contig_1_len:2199158	exonerate:est2genome	CDS	764080	764199	.	-	0	ID=BDIVROU_0326900.t1.1.1;Parent=BDIVROU_0326900.t1.1
Contig_1_len:2199158	exonerate:est2genome	CDS	764389	764526	.	-	0	ID=BDIVROU_0326900.t1.1.2;Parent=BDIVROU_0326900.t1.1
Contig_1_len:2199158	exonerate:est2genome	mRNA	764080	764526	.	-	.	ID=BDIVROU_0326900.t1.1;Parent=BDIVROU_0326900.t1
Contig_1_len:2199158	exonerate:est2genome	gene	765089	766222	.	+	.	ID=BDIVROU_0328000.t1
Contig_1_len:2199158	exonerate:est2genome	CDS	765089	766222	.	+	0	ID=BDIVROU_0328000.t1.1.1;Parent=BDIVROU_0328000.t1.1
Contig_1_len:2199158	exonerate:est2genome	mRNA	765089	766222	.	+	.	ID=BDIVROU_0328000.t1.1;Parent=BDIVROU_0328000.t1
Contig_1_len:2199158	exonerate:est2genome	gene	766320	766928	.	+	.	ID=BDIVROU_0329100.t1
Contig_1_len:2199158	exonerate:est2genome	CDS	766320	766928	.	+	0	ID=BDIVROU_0329100.t1.1.1;Parent=BDIVROU_0329100.t1.1
Contig_1_len:2199158	exonerate:est2genome	mRNA	766320	766928	.	+	.	ID=BDIVROU_0329100.t1.1;Parent=BDIVROU_0329100.t1
Contig_1_len:2199158	exonerate:est2genome	gene	767155	769063	.	+	.	ID=BDIVROU_0330200.t1
Contig_1_len:2199158	exonerate:est2genome	CDS	767155	767437	.	+	0	ID=BDIVROU_0330200.t1.1.1;Parent=BDIVROU_0330200.t1.1
Contig_1_len:2199158	exonerate:est2genome	CDS	767841	769063	.	+	0	ID=BDIVROU_0330200.t1.1.2;Parent=BDIVROU_0330200.t1.1
Contig_1_len:2199158	exonerate:est2genome	mRNA	767155	769063	.	+	.	ID=BDIVROU_0330200.t1.1;Parent=BDIVROU_0330200.t1
Contig_1_len:2199158	exonerate:est2genome	gene	769172	769958	.	-	.	ID=BDIVROU_0001800.t1
Contig_1_len:2199158	exonerate:est2genome	CDS	769172	769404	.	-	0	ID=BDIVROU_0001800.t1.1.1;Parent=BDIVROU_0001800.t1.1
Contig_1_len:2199158	exonerate:est2genome	CDS	769442	769666	.	-	0	ID=BDIVROU_0001800.t1.1.2;Parent=BDIVROU_0001800.t1.1
Contig_1_len:2199158	exonerate:est2genome	CDS	769703	769958	.	-	0	ID=BDIVROU_0001800.t1.1.3;Parent=BDIVROU_0001800.t1.1
Contig_1_len:2199158	exonerate:est2genome	mRNA	769172	769958	.	-	.	ID=BDIVROU_0001800.t1.1;Parent=BDIVROU_0001800.t1
Contig_1_len:2199158	exonerate:est2genome	gene	770103	771899	.	-	.	ID=BDIVROU_0331300.t1
Contig_1_len:2199158	exonerate:est2genome	CDS	770103	771899	.	-	0	ID=BDIVROU_0331300.t1.1.1;Parent=BDIVROU_0331300.t1.1
Contig_1_len:2199158	exonerate:est2genome	mRNA	770103	771899	.	-	.	ID=BDIVROU_0331300.t1.1;Parent=BDIVROU_0331300.t1
Contig_1_len:2199158	exonerate:est2genome	gene	772465	773314	.	+	.	ID=BDIVROU_0332400.t1
Contig_1_len:2199158	exonerate:est2genome	CDS	772465	772504	.	+	0	ID=BDIVROU_0332400.t1.1.1;Parent=BDIVROU_0332400.t1.1
Contig_1_len:2199158	exonerate:est2genome	CDS	772754	772869	.	+	0	ID=BDIVROU_0332400.t1.1.2;Parent=BDIVROU_0332400.t1.1
Contig_1_len:2199158	exonerate:est2genome	CDS	773024	773314	.	+	0	ID=BDIVROU_0332400.t1.1.3;Parent=BDIVROU_0332400.t1.1
Contig_1_len:2199158	exonerate:est2genome	mRNA	772465	773314	.	+	.	ID=BDIVROU_0332400.t1.1;Parent=BDIVROU_0332400.t1
Contig_1_len:2199158	exonerate:est2genome	gene	773341	774286	.	-	.	ID=BDIVROU_0333500.t1
Contig_1_len:2199158	exonerate:est2genome	CDS	773341	773464	.	-	0	ID=BDIVROU_0333500.t1.1.1;Parent=BDIVROU_0333500.t1.1
Contig_1_len:2199158	exonerate:est2genome	CDS	773730	774286	.	-	0	ID=BDIVROU_0333500.t1.1.2;Parent=BDIVROU_0333500.t1.1
Contig_1_len:2199158	exonerate:est2genome	mRNA	773341	774286	.	-	.	ID=BDIVROU_0333500.t1.1;Parent=BDIVROU_0333500.t1
Contig_1_len:2199158	exonerate:est2genome	gene	774963	776134	.	+	.	ID=BDIVROU_0454500.t1
Contig_1_len:2199158	exonerate:est2genome	CDS	774963	775188	.	+	0	ID=BDIVROU_0454500.t1.1.1;Parent=BDIVROU_0454500.t1.1
Contig_1_len:2199158	exonerate:est2genome	CDS	775230	775310	.	+	0	ID=BDIVROU_0454500.t1.1.2;Parent=BDIVROU_0454500.t1.1
Contig_1_len:2199158	exonerate:est2genome	CDS	775722	775834	.	+	0	ID=BDIVROU_0454500.t1.1.3;Parent=BDIVROU_0454500.t1.1
Contig_1_len:2199158	exonerate:est2genome	CDS	776071	776134	.	+	0	ID=BDIVROU_0454500.t1.1.4;Parent=BDIVROU_0454500.t1.1
Contig_1_len:2199158	exonerate:est2genome	mRNA	774963	776134	.	+	.	ID=BDIVROU_0454500.t1.1;Parent=BDIVROU_0454500.t1
Contig_1_len:2199158	exonerate:est2genome	gene	776676	777143	.	+	.	ID=BDIVROU_0334600.t1
Contig_1_len:2199158	exonerate:est2genome	CDS	776676	777143	.	+	0	ID=BDIVROU_0334600.t1.1.1;Parent=BDIVROU_0334600.t1.1
Contig_1_len:2199158	exonerate:est2genome	mRNA	776676	777143	.	+	.	ID=BDIVROU_0334600.t1.1;Parent=BDIVROU_0334600.t1
Contig_1_len:2199158	exonerate:est2genome	gene	777180	777530	.	+	.	ID=BDIVROU_0335800.t1
Contig_1_len:2199158	exonerate:est2genome	CDS	777180	777530	.	+	0	ID=BDIVROU_0335800.t1.1.1;Parent=BDIVROU_0335800.t1.1
Contig_1_len:2199158	exonerate:est2genome	mRNA	777180	777530	.	+	.	ID=BDIVROU_0335800.t1.1;Parent=BDIVROU_0335800.t1
Contig_1_len:2199158	exonerate:est2genome	gene	777667	779529	.	+	.	ID=BDIVROU_0336900.t1
Contig_1_len:2199158	exonerate:est2genome	CDS	777667	779529	.	+	0	ID=BDIVROU_0336900.t1.1.1;Parent=BDIVROU_0336900.t1.1
Contig_1_len:2199158	exonerate:est2genome	mRNA	777667	779529	.	+	.	ID=BDIVROU_0336900.t1.1;Parent=BDIVROU_0336900.t1
Contig_1_len:2199158	exonerate:est2genome	gene	779713	780177	.	+	.	ID=BDIVROU_0338200.t1
Contig_1_len:2199158	exonerate:est2genome	CDS	779713	780177	.	+	0	ID=BDIVROU_0338200.t1.1.1;Parent=BDIVROU_0338200.t1.1
Contig_1_len:2199158	exonerate:est2genome	mRNA	779713	780177	.	+	.	ID=BDIVROU_0338200.t1.1;Parent=BDIVROU_0338200.t1
Contig_1_len:2199158	exonerate:est2genome	gene	780188	781327	.	+	.	ID=BDIVROU_0339300.t1
Contig_1_len:2199158	exonerate:est2genome	CDS	780188	781327	.	+	0	ID=BDIVROU_0339300.t1.1.1;Parent=BDIVROU_0339300.t1.1
Contig_1_len:2199158	exonerate:est2genome	mRNA	780188	781327	.	+	.	ID=BDIVROU_0339300.t1.1;Parent=BDIVROU_0339300.t1
Contig_1_len:2199158	exonerate:est2genome	gene	781545	781952	.	-	.	ID=BDIVROU_0340500.t1
Contig_1_len:2199158	exonerate:est2genome	CDS	781545	781952	.	-	0	ID=BDIVROU_0340500.t1.1.1;Parent=BDIVROU_0340500.t1.1
Contig_1_len:2199158	exonerate:est2genome	mRNA	781545	781952	.	-	.	ID=BDIVROU_0340500.t1.1;Parent=BDIVROU_0340500.t1
Contig_1_len:2199158	exonerate:est2genome	gene	782144	782680	.	-	.	ID=BDIVROU_0341700.t1
Contig_1_len:2199158	exonerate:est2genome	CDS	782144	782680	.	-	0	ID=BDIVROU_0341700.t1.1.1;Parent=BDIVROU_0341700.t1.1
Contig_1_len:2199158	exonerate:est2genome	mRNA	782144	782680	.	-	.	ID=BDIVROU_0341700.t1.1;Parent=BDIVROU_0341700.t1
Contig_1_len:2199158	exonerate:est2genome	gene	782777	784939	.	-	.	ID=BDIVROU_0342800.t1
Contig_1_len:2199158	exonerate:est2genome	CDS	782777	784939	.	-	0	ID=BDIVROU_0342800.t1.1.1;Parent=BDIVROU_0342800.t1.1
Contig_1_len:2199158	exonerate:est2genome	mRNA	782777	784939	.	-	.	ID=BDIVROU_0342800.t1.1;Parent=BDIVROU_0342800.t1
Contig_1_len:2199158	exonerate:est2genome	gene	785440	786075	.	+	.	ID=BDIVROU_0343900.t1
Contig_1_len:2199158	exonerate:est2genome	CDS	785440	786075	.	+	0	ID=BDIVROU_0343900.t1.1.1;Parent=BDIVROU_0343900.t1.1
Contig_1_len:2199158	exonerate:est2genome	mRNA	785440	786075	.	+	.	ID=BDIVROU_0343900.t1.1;Parent=BDIVROU_0343900.t1
Contig_1_len:2199158	exonerate:est2genome	gene	787818	790612	.	-	.	ID=BDIVROU_0345000.t1
Contig_1_len:2199158	exonerate:est2genome	CDS	787818	789759	.	-	0	ID=BDIVROU_0345000.t1.1.1;Parent=BDIVROU_0345000.t1.1
Contig_1_len:2199158	exonerate:est2genome	CDS	789870	790612	.	-	0	ID=BDIVROU_0345000.t1.1.2;Parent=BDIVROU_0345000.t1.1
Contig_1_len:2199158	exonerate:est2genome	mRNA	787818	790612	.	-	.	ID=BDIVROU_0345000.t1.1;Parent=BDIVROU_0345000.t1
Contig_1_len:2199158	exonerate:est2genome	gene	791382	792821	.	-	.	ID=BDIVROU_0346200.t1
Contig_1_len:2199158	exonerate:est2genome	CDS	791382	792821	.	-	0	ID=BDIVROU_0346200.t1.1.1;Parent=BDIVROU_0346200.t1.1
Contig_1_len:2199158	exonerate:est2genome	mRNA	791382	792821	.	-	.	ID=BDIVROU_0346200.t1.1;Parent=BDIVROU_0346200.t1
Contig_1_len:2199158	exonerate:est2genome	gene	793034	795741	.	+	.	ID=BDIVROU_0347300.t1
Contig_1_len:2199158	exonerate:est2genome	CDS	793034	793085	.	+	0	ID=BDIVROU_0347300.t1.1.1;Parent=BDIVROU_0347300.t1.1
Contig_1_len:2199158	exonerate:est2genome	CDS	793180	793362	.	+	0	ID=BDIVROU_0347300.t1.1.2;Parent=BDIVROU_0347300.t1.1
Contig_1_len:2199158	exonerate:est2genome	CDS	793422	793814	.	+	0	ID=BDIVROU_0347300.t1.1.3;Parent=BDIVROU_0347300.t1.1
Contig_1_len:2199158	exonerate:est2genome	CDS	794520	794654	.	+	0	ID=BDIVROU_0347300.t1.1.4;Parent=BDIVROU_0347300.t1.1
Contig_1_len:2199158	exonerate:est2genome	CDS	794801	795055	.	+	0	ID=BDIVROU_0347300.t1.1.5;Parent=BDIVROU_0347300.t1.1
Contig_1_len:2199158	exonerate:est2genome	CDS	795431	795741	.	+	0	ID=BDIVROU_0347300.t1.1.6;Parent=BDIVROU_0347300.t1.1
Contig_1_len:2199158	exonerate:est2genome	mRNA	793034	795741	.	+	.	ID=BDIVROU_0347300.t1.1;Parent=BDIVROU_0347300.t1
Contig_1_len:2199158	exonerate:est2genome	gene	796128	796679	.	+	.	ID=BDIVROU_0348400.t1
Contig_1_len:2199158	exonerate:est2genome	CDS	796128	796679	.	+	0	ID=BDIVROU_0348400.t1.1.1;Parent=BDIVROU_0348400.t1.1
Contig_1_len:2199158	exonerate:est2genome	mRNA	796128	796679	.	+	.	ID=BDIVROU_0348400.t1.1;Parent=BDIVROU_0348400.t1
Contig_1_len:2199158	exonerate:est2genome	gene	796811	797338	.	+	.	ID=BDIVROU_0349700.t1
Contig_1_len:2199158	exonerate:est2genome	CDS	796811	797338	.	+	0	ID=BDIVROU_0349700.t1.1.1;Parent=BDIVROU_0349700.t1.1
Contig_1_len:2199158	exonerate:est2genome	mRNA	796811	797338	.	+	.	ID=BDIVROU_0349700.t1.1;Parent=BDIVROU_0349700.t1
Contig_1_len:2199158	exonerate:est2genome	gene	797453	798003	.	-	.	ID=BDIVROU_0001900.t1
Contig_1_len:2199158	exonerate:est2genome	CDS	797453	797488	.	-	0	ID=BDIVROU_0001900.t1.1.1;Parent=BDIVROU_0001900.t1.1
Contig_1_len:2199158	exonerate:est2genome	CDS	797525	797829	.	-	0	ID=BDIVROU_0001900.t1.1.2;Parent=BDIVROU_0001900.t1.1
Contig_1_len:2199158	exonerate:est2genome	CDS	797868	798003	.	-	0	ID=BDIVROU_0001900.t1.1.3;Parent=BDIVROU_0001900.t1.1
Contig_1_len:2199158	exonerate:est2genome	mRNA	797453	798003	.	-	.	ID=BDIVROU_0001900.t1.1;Parent=BDIVROU_0001900.t1
Contig_1_len:2199158	exonerate:est2genome	gene	799138	801661	.	-	.	ID=BDIVROU_0350800.t1
Contig_1_len:2199158	exonerate:est2genome	CDS	799138	801375	.	-	0	ID=BDIVROU_0350800.t1.1.1;Parent=BDIVROU_0350800.t1.1
Contig_1_len:2199158	exonerate:est2genome	CDS	801509	801661	.	-	0	ID=BDIVROU_0350800.t1.1.2;Parent=BDIVROU_0350800.t1.1
Contig_1_len:2199158	exonerate:est2genome	mRNA	799138	801661	.	-	.	ID=BDIVROU_0350800.t1.1;Parent=BDIVROU_0350800.t1
Contig_1_len:2199158	exonerate:est2genome	gene	802770	803527	.	+	.	ID=BDIVROU_0352000.t1
Contig_1_len:2199158	exonerate:est2genome	CDS	802770	802809	.	+	0	ID=BDIVROU_0352000.t1.1.1;Parent=BDIVROU_0352000.t1.1
Contig_1_len:2199158	exonerate:est2genome	CDS	802863	802968	.	+	0	ID=BDIVROU_0352000.t1.1.2;Parent=BDIVROU_0352000.t1.1
Contig_1_len:2199158	exonerate:est2genome	CDS	803296	803527	.	+	0	ID=BDIVROU_0352000.t1.1.3;Parent=BDIVROU_0352000.t1.1
Contig_1_len:2199158	exonerate:est2genome	mRNA	802770	803527	.	+	.	ID=BDIVROU_0352000.t1.1;Parent=BDIVROU_0352000.t1
Contig_1_len:2199158	exonerate:est2genome	gene	803708	804841	.	+	.	ID=BDIVROU_0353100.t1
Contig_1_len:2199158	exonerate:est2genome	CDS	803708	804651	.	+	0	ID=BDIVROU_0353100.t1.1.1;Parent=BDIVROU_0353100.t1.1
Contig_1_len:2199158	exonerate:est2genome	CDS	804712	804841	.	+	0	ID=BDIVROU_0353100.t1.1.2;Parent=BDIVROU_0353100.t1.1
Contig_1_len:2199158	exonerate:est2genome	mRNA	803708	804841	.	+	.	ID=BDIVROU_0353100.t1.1;Parent=BDIVROU_0353100.t1
Contig_1_len:2199158	exonerate:est2genome	gene	806415	807749	.	+	.	ID=BDIVROU_0354200.t1
Contig_1_len:2199158	exonerate:est2genome	CDS	806415	807749	.	+	0	ID=BDIVROU_0354200.t1.1.1;Parent=BDIVROU_0354200.t1.1
Contig_1_len:2199158	exonerate:est2genome	mRNA	806415	807749	.	+	.	ID=BDIVROU_0354200.t1.1;Parent=BDIVROU_0354200.t1
Contig_1_len:2199158	exonerate:est2genome	gene	808388	808990	.	-	.	ID=BDIVROU_0355300.t1
Contig_1_len:2199158	exonerate:est2genome	CDS	808388	808990	.	-	0	ID=BDIVROU_0355300.t1.1.1;Parent=BDIVROU_0355300.t1.1
Contig_1_len:2199158	exonerate:est2genome	mRNA	808388	808990	.	-	.	ID=BDIVROU_0355300.t1.1;Parent=BDIVROU_0355300.t1
Contig_1_len:2199158	exonerate:est2genome	gene	809645	811323	.	-	.	ID=BDIVROU_0356400.t1
Contig_1_len:2199158	exonerate:est2genome	CDS	809645	810820	.	-	0	ID=BDIVROU_0356400.t1.1.1;Parent=BDIVROU_0356400.t1.1
Contig_1_len:2199158	exonerate:est2genome	CDS	811078	811323	.	-	0	ID=BDIVROU_0356400.t1.1.2;Parent=BDIVROU_0356400.t1.1
Contig_1_len:2199158	exonerate:est2genome	mRNA	809645	811323	.	-	.	ID=BDIVROU_0356400.t1.1;Parent=BDIVROU_0356400.t1
Contig_1_len:2199158	exonerate:est2genome	gene	812504	816734	.	+	.	ID=BDIVROU_0357500.t1
Contig_1_len:2199158	exonerate:est2genome	CDS	812504	816086	.	+	0	ID=BDIVROU_0357500.t1.1.1;Parent=BDIVROU_0357500.t1.1
Contig_1_len:2199158	exonerate:est2genome	CDS	816187	816734	.	+	0	ID=BDIVROU_0357500.t1.1.2;Parent=BDIVROU_0357500.t1.1
Contig_1_len:2199158	exonerate:est2genome	mRNA	812504	816734	.	+	.	ID=BDIVROU_0357500.t1.1;Parent=BDIVROU_0357500.t1
Contig_1_len:2199158	exonerate:est2genome	gene	817279	819318	.	+	.	ID=BDIVROU_0358600.t1
Contig_1_len:2199158	exonerate:est2genome	CDS	817279	819318	.	+	0	ID=BDIVROU_0358600.t1.1.1;Parent=BDIVROU_0358600.t1.1
Contig_1_len:2199158	exonerate:est2genome	mRNA	817279	819318	.	+	.	ID=BDIVROU_0358600.t1.1;Parent=BDIVROU_0358600.t1
Contig_1_len:2199158	exonerate:est2genome	gene	819679	820146	.	+	.	ID=BDIVROU_0464800.t1
Contig_1_len:2199158	exonerate:est2genome	CDS	819679	819806	.	+	0	ID=BDIVROU_0464800.t1.1.1;Parent=BDIVROU_0464800.t1.1
Contig_1_len:2199158	exonerate:est2genome	CDS	819843	820146	.	+	0	ID=BDIVROU_0464800.t1.1.2;Parent=BDIVROU_0464800.t1.1
Contig_1_len:2199158	exonerate:est2genome	mRNA	819679	820146	.	+	.	ID=BDIVROU_0464800.t1.1;Parent=BDIVROU_0464800.t1
Contig_1_len:2199158	exonerate:est2genome	gene	820996	821541	.	+	.	ID=BDIVROU_0002000.t1
Contig_1_len:2199158	exonerate:est2genome	CDS	820996	821175	.	+	0	ID=BDIVROU_0002000.t1.1.1;Parent=BDIVROU_0002000.t1.1
Contig_1_len:2199158	exonerate:est2genome	CDS	821216	821318	.	+	0	ID=BDIVROU_0002000.t1.1.2;Parent=BDIVROU_0002000.t1.1
Contig_1_len:2199158	exonerate:est2genome	CDS	821384	821541	.	+	0	ID=BDIVROU_0002000.t1.1.3;Parent=BDIVROU_0002000.t1.1
Contig_1_len:2199158	exonerate:est2genome	mRNA	820996	821541	.	+	.	ID=BDIVROU_0002000.t1.1;Parent=BDIVROU_0002000.t1
Contig_1_len:2199158	exonerate:est2genome	gene	821814	824783	.	-	.	ID=BDIVROU_0359700.t1
Contig_1_len:2199158	exonerate:est2genome	CDS	821814	824783	.	-	0	ID=BDIVROU_0359700.t1.1.1;Parent=BDIVROU_0359700.t1.1
Contig_1_len:2199158	exonerate:est2genome	mRNA	821814	824783	.	-	.	ID=BDIVROU_0359700.t1.1;Parent=BDIVROU_0359700.t1
Contig_1_len:2199158	exonerate:est2genome	gene	825762	828038	.	-	.	ID=BDIVROU_0361000.t1
Contig_1_len:2199158	exonerate:est2genome	CDS	825762	828038	.	-	0	ID=BDIVROU_0361000.t1.1.1;Parent=BDIVROU_0361000.t1.1
Contig_1_len:2199158	exonerate:est2genome	mRNA	825762	828038	.	-	.	ID=BDIVROU_0361000.t1.1;Parent=BDIVROU_0361000.t1
Contig_1_len:2199158	exonerate:est2genome	gene	829096	829566	.	+	.	ID=BDIVROU_0362100.t1
Contig_1_len:2199158	exonerate:est2genome	CDS	829096	829193	.	+	0	ID=BDIVROU_0362100.t1.1.1;Parent=BDIVROU_0362100.t1.1
Contig_1_len:2199158	exonerate:est2genome	CDS	829398	829566	.	+	0	ID=BDIVROU_0362100.t1.1.2;Parent=BDIVROU_0362100.t1.1
Contig_1_len:2199158	exonerate:est2genome	mRNA	829096	829566	.	+	.	ID=BDIVROU_0362100.t1.1;Parent=BDIVROU_0362100.t1
Contig_1_len:2199158	exonerate:est2genome	gene	829980	830279	.	-	.	ID=BDIVROU_0363200.t1
Contig_1_len:2199158	exonerate:est2genome	CDS	829980	830279	.	-	0	ID=BDIVROU_0363200.t1.1.1;Parent=BDIVROU_0363200.t1.1
Contig_1_len:2199158	exonerate:est2genome	mRNA	829980	830279	.	-	.	ID=BDIVROU_0363200.t1.1;Parent=BDIVROU_0363200.t1
Contig_1_len:2199158	exonerate:est2genome	gene	831933	832717	.	+	.	ID=BDIVROU_0364300.t1
Contig_1_len:2199158	exonerate:est2genome	CDS	831933	831998	.	+	0	ID=BDIVROU_0364300.t1.1.1;Parent=BDIVROU_0364300.t1.1
Contig_1_len:2199158	exonerate:est2genome	CDS	832082	832717	.	+	0	ID=BDIVROU_0364300.t1.1.2;Parent=BDIVROU_0364300.t1.1
Contig_1_len:2199158	exonerate:est2genome	mRNA	831933	832717	.	+	.	ID=BDIVROU_0364300.t1.1;Parent=BDIVROU_0364300.t1
Contig_1_len:2199158	exonerate:est2genome	gene	832921	833259	.	-	.	ID=BDIVROU_0365400.t1
Contig_1_len:2199158	exonerate:est2genome	CDS	832921	833259	.	-	0	ID=BDIVROU_0365400.t1.1.1;Parent=BDIVROU_0365400.t1.1
Contig_1_len:2199158	exonerate:est2genome	mRNA	832921	833259	.	-	.	ID=BDIVROU_0365400.t1.1;Parent=BDIVROU_0365400.t1
Contig_1_len:2199158	exonerate:est2genome	gene	833651	834102	.	+	.	ID=BDIVROU_0464700.t1
Contig_1_len:2199158	exonerate:est2genome	CDS	833651	833784	.	+	0	ID=BDIVROU_0464700.t1.1.1;Parent=BDIVROU_0464700.t1.1
Contig_1_len:2199158	exonerate:est2genome	CDS	833820	833898	.	+	0	ID=BDIVROU_0464700.t1.1.2;Parent=BDIVROU_0464700.t1.1
Contig_1_len:2199158	exonerate:est2genome	CDS	833971	834102	.	+	0	ID=BDIVROU_0464700.t1.1.3;Parent=BDIVROU_0464700.t1.1
Contig_1_len:2199158	exonerate:est2genome	mRNA	833651	834102	.	+	.	ID=BDIVROU_0464700.t1.1;Parent=BDIVROU_0464700.t1
Contig_1_len:2199158	exonerate:est2genome	gene	834117	834923	.	+	.	ID=BDIVROU_0366500.t1
Contig_1_len:2199158	exonerate:est2genome	CDS	834117	834923	.	+	0	ID=BDIVROU_0366500.t1.1.1;Parent=BDIVROU_0366500.t1.1
Contig_1_len:2199158	exonerate:est2genome	mRNA	834117	834923	.	+	.	ID=BDIVROU_0366500.t1.1;Parent=BDIVROU_0366500.t1
Contig_1_len:2199158	exonerate:est2genome	gene	835108	835632	.	+	.	ID=BDIVROU_0367600.t1
Contig_1_len:2199158	exonerate:est2genome	CDS	835108	835632	.	+	0	ID=BDIVROU_0367600.t1.1.1;Parent=BDIVROU_0367600.t1.1
Contig_1_len:2199158	exonerate:est2genome	mRNA	835108	835632	.	+	.	ID=BDIVROU_0367600.t1.1;Parent=BDIVROU_0367600.t1
Contig_1_len:2199158	exonerate:est2genome	gene	836268	838997	.	-	.	ID=BDIVROU_0368700.t1
Contig_1_len:2199158	exonerate:est2genome	CDS	836268	836852	.	-	0	ID=BDIVROU_0368700.t1.1.1;Parent=BDIVROU_0368700.t1.1
Contig_1_len:2199158	exonerate:est2genome	CDS	837568	838798	.	-	0	ID=BDIVROU_0368700.t1.1.2;Parent=BDIVROU_0368700.t1.1
Contig_1_len:2199158	exonerate:est2genome	CDS	838972	838997	.	-	0	ID=BDIVROU_0368700.t1.1.3;Parent=BDIVROU_0368700.t1.1
Contig_1_len:2199158	exonerate:est2genome	mRNA	836268	838997	.	-	.	ID=BDIVROU_0368700.t1.1;Parent=BDIVROU_0368700.t1
Contig_1_len:2199158	exonerate:est2genome	gene	839596	841224	.	-	.	ID=BDIVROU_0369800.t1
Contig_1_len:2199158	exonerate:est2genome	CDS	839596	840754	.	-	0	ID=BDIVROU_0369800.t1.1.1;Parent=BDIVROU_0369800.t1.1
Contig_1_len:2199158	exonerate:est2genome	CDS	841058	841224	.	-	0	ID=BDIVROU_0369800.t1.1.2;Parent=BDIVROU_0369800.t1.1
Contig_1_len:2199158	exonerate:est2genome	mRNA	839596	841224	.	-	.	ID=BDIVROU_0369800.t1.1;Parent=BDIVROU_0369800.t1
Contig_1_len:2199158	exonerate:est2genome	gene	841698	845669	.	+	.	ID=BDIVROU_0370900.t1
Contig_1_len:2199158	exonerate:est2genome	CDS	841698	845669	.	+	0	ID=BDIVROU_0370900.t1.1.1;Parent=BDIVROU_0370900.t1.1
Contig_1_len:2199158	exonerate:est2genome	mRNA	841698	845669	.	+	.	ID=BDIVROU_0370900.t1.1;Parent=BDIVROU_0370900.t1
Contig_1_len:2199158	exonerate:est2genome	gene	845677	846579	.	-	.	ID=BDIVROU_0372200.t1
Contig_1_len:2199158	exonerate:est2genome	CDS	845677	846579	.	-	0	ID=BDIVROU_0372200.t1.1.1;Parent=BDIVROU_0372200.t1.1
Contig_1_len:2199158	exonerate:est2genome	mRNA	845677	846579	.	-	.	ID=BDIVROU_0372200.t1.1;Parent=BDIVROU_0372200.t1
Contig_1_len:2199158	exonerate:est2genome	gene	847577	848185	.	-	.	ID=BDIVROU_0373300.t1
Contig_1_len:2199158	exonerate:est2genome	CDS	847577	848185	.	-	0	ID=BDIVROU_0373300.t1.1.1;Parent=BDIVROU_0373300.t1.1
Contig_1_len:2199158	exonerate:est2genome	mRNA	847577	848185	.	-	.	ID=BDIVROU_0373300.t1.1;Parent=BDIVROU_0373300.t1
Contig_1_len:2199158	exonerate:est2genome	gene	848197	849366	.	-	.	ID=BDIVROU_0374400.t1
Contig_1_len:2199158	exonerate:est2genome	CDS	848197	849366	.	-	0	ID=BDIVROU_0374400.t1.1.1;Parent=BDIVROU_0374400.t1.1
Contig_1_len:2199158	exonerate:est2genome	mRNA	848197	849366	.	-	.	ID=BDIVROU_0374400.t1.1;Parent=BDIVROU_0374400.t1
Contig_1_len:2199158	exonerate:est2genome	gene	849677	850404	.	-	.	ID=BDIVROU_0375500.t1
Contig_1_len:2199158	exonerate:est2genome	CDS	849677	849703	.	-	0	ID=BDIVROU_0375500.t1.1.1;Parent=BDIVROU_0375500.t1.1
Contig_1_len:2199158	exonerate:est2genome	CDS	849863	850000	.	-	0	ID=BDIVROU_0375500.t1.1.2;Parent=BDIVROU_0375500.t1.1
Contig_1_len:2199158	exonerate:est2genome	CDS	850294	850404	.	-	0	ID=BDIVROU_0375500.t1.1.3;Parent=BDIVROU_0375500.t1.1
Contig_1_len:2199158	exonerate:est2genome	mRNA	849677	850404	.	-	.	ID=BDIVROU_0375500.t1.1;Parent=BDIVROU_0375500.t1
Contig_1_len:2199158	exonerate:est2genome	gene	850437	851108	.	-	.	ID=BDIVROU_0376600.t1
Contig_1_len:2199158	exonerate:est2genome	CDS	850437	851108	.	-	0	ID=BDIVROU_0376600.t1.1.1;Parent=BDIVROU_0376600.t1.1
Contig_1_len:2199158	exonerate:est2genome	mRNA	850437	851108	.	-	.	ID=BDIVROU_0376600.t1.1;Parent=BDIVROU_0376600.t1
Contig_1_len:2199158	exonerate:est2genome	gene	852885	854311	.	+	.	ID=BDIVROU_0377100.t1
Contig_1_len:2199158	exonerate:est2genome	CDS	852885	854215	.	+	0	ID=BDIVROU_0377100.t1.1.1;Parent=BDIVROU_0377100.t1.1
Contig_1_len:2199158	exonerate:est2genome	CDS	854287	854311	.	+	0	ID=BDIVROU_0377100.t1.1.2;Parent=BDIVROU_0377100.t1.1
Contig_1_len:2199158	exonerate:est2genome	mRNA	852885	854311	.	+	.	ID=BDIVROU_0377100.t1.1;Parent=BDIVROU_0377100.t1
Contig_1_len:2199158	exonerate:est2genome	gene	856503	857021	.	+	.	ID=BDIVROU_0377300.t1
Contig_1_len:2199158	exonerate:est2genome	CDS	856503	857021	.	+	0	ID=BDIVROU_0377300.t1.1.1;Parent=BDIVROU_0377300.t1.1
Contig_1_len:2199158	exonerate:est2genome	mRNA	856503	857021	.	+	.	ID=BDIVROU_0377300.t1.1;Parent=BDIVROU_0377300.t1
Contig_1_len:2199158	exonerate:est2genome	gene	858193	860319	.	+	.	ID=BDIVROU_0377400.t1
Contig_1_len:2199158	exonerate:est2genome	CDS	858193	860319	.	+	0	ID=BDIVROU_0377400.t1.1.1;Parent=BDIVROU_0377400.t1.1
Contig_1_len:2199158	exonerate:est2genome	mRNA	858193	860319	.	+	.	ID=BDIVROU_0377400.t1.1;Parent=BDIVROU_0377400.t1
Contig_1_len:2199158	exonerate:est2genome	gene	860372	860730	.	+	.	ID=BDIVROU_0454400.t1
Contig_1_len:2199158	exonerate:est2genome	CDS	860372	860554	.	+	0	ID=BDIVROU_0454400.t1.1.1;Parent=BDIVROU_0454400.t1.1
Contig_1_len:2199158	exonerate:est2genome	CDS	860626	860730	.	+	0	ID=BDIVROU_0454400.t1.1.2;Parent=BDIVROU_0454400.t1.1
Contig_1_len:2199158	exonerate:est2genome	mRNA	860372	860730	.	+	.	ID=BDIVROU_0454400.t1.1;Parent=BDIVROU_0454400.t1
Contig_1_len:2199158	exonerate:est2genome	gene	860871	862128	.	-	.	ID=BDIVROU_0002100.t1
Contig_1_len:2199158	exonerate:est2genome	CDS	860871	860948	.	-	0	ID=BDIVROU_0002100.t1.1.1;Parent=BDIVROU_0002100.t1.1
Contig_1_len:2199158	exonerate:est2genome	CDS	860988	861074	.	-	0	ID=BDIVROU_0002100.t1.1.2;Parent=BDIVROU_0002100.t1.1
Contig_1_len:2199158	exonerate:est2genome	CDS	861118	861402	.	-	0	ID=BDIVROU_0002100.t1.1.3;Parent=BDIVROU_0002100.t1.1
Contig_1_len:2199158	exonerate:est2genome	CDS	861440	861684	.	-	0	ID=BDIVROU_0002100.t1.1.4;Parent=BDIVROU_0002100.t1.1
Contig_1_len:2199158	exonerate:est2genome	CDS	861722	861845	.	-	0	ID=BDIVROU_0002100.t1.1.5;Parent=BDIVROU_0002100.t1.1
Contig_1_len:2199158	exonerate:est2genome	CDS	861882	862036	.	-	0	ID=BDIVROU_0002100.t1.1.6;Parent=BDIVROU_0002100.t1.1
Contig_1_len:2199158	exonerate:est2genome	CDS	862074	862128	.	-	0	ID=BDIVROU_0002100.t1.1.7;Parent=BDIVROU_0002100.t1.1
Contig_1_len:2199158	exonerate:est2genome	mRNA	860871	862128	.	-	.	ID=BDIVROU_0002100.t1.1;Parent=BDIVROU_0002100.t1
Contig_1_len:2199158	exonerate:est2genome	gene	862853	863368	.	+	.	ID=BDIVROU_0377500.t1
Contig_1_len:2199158	exonerate:est2genome	CDS	862853	863368	.	+	0	ID=BDIVROU_0377500.t1.1.1;Parent=BDIVROU_0377500.t1.1
Contig_1_len:2199158	exonerate:est2genome	mRNA	862853	863368	.	+	.	ID=BDIVROU_0377500.t1.1;Parent=BDIVROU_0377500.t1
Contig_1_len:2199158	exonerate:est2genome	gene	863381	866596	.	+	.	ID=BDIVROU_0377600.t1
Contig_1_len:2199158	exonerate:est2genome	CDS	863381	866596	.	+	0	ID=BDIVROU_0377600.t1.1.1;Parent=BDIVROU_0377600.t1.1
Contig_1_len:2199158	exonerate:est2genome	mRNA	863381	866596	.	+	.	ID=BDIVROU_0377600.t1.1;Parent=BDIVROU_0377600.t1
Contig_1_len:2199158	exonerate:est2genome	gene	867408	868286	.	+	.	ID=BDIVROU_0377800.t1
Contig_1_len:2199158	exonerate:est2genome	CDS	867408	868286	.	+	0	ID=BDIVROU_0377800.t1.1.1;Parent=BDIVROU_0377800.t1.1
Contig_1_len:2199158	exonerate:est2genome	mRNA	867408	868286	.	+	.	ID=BDIVROU_0377800.t1.1;Parent=BDIVROU_0377800.t1
Contig_1_len:2199158	exonerate:est2genome	gene	869190	869641	.	-	.	ID=BDIVROU_0377900.t1
Contig_1_len:2199158	exonerate:est2genome	CDS	869190	869343	.	-	0	ID=BDIVROU_0377900.t1.1.1;Parent=BDIVROU_0377900.t1.1
Contig_1_len:2199158	exonerate:est2genome	CDS	869418	869641	.	-	0	ID=BDIVROU_0377900.t1.1.2;Parent=BDIVROU_0377900.t1.1
Contig_1_len:2199158	exonerate:est2genome	mRNA	869190	869641	.	-	.	ID=BDIVROU_0377900.t1.1;Parent=BDIVROU_0377900.t1
Contig_1_len:2199158	exonerate:est2genome	gene	870078	871292	.	+	.	ID=BDIVROU_0378000.t1
Contig_1_len:2199158	exonerate:est2genome	CDS	870078	871292	.	+	0	ID=BDIVROU_0378000.t1.1.1;Parent=BDIVROU_0378000.t1.1
Contig_1_len:2199158	exonerate:est2genome	mRNA	870078	871292	.	+	.	ID=BDIVROU_0378000.t1.1;Parent=BDIVROU_0378000.t1
Contig_1_len:2199158	exonerate:est2genome	gene	871683	872084	.	-	.	ID=BDIVROU_0378100.t1
Contig_1_len:2199158	exonerate:est2genome	CDS	871683	872084	.	-	0	ID=BDIVROU_0378100.t1.1.1;Parent=BDIVROU_0378100.t1.1
Contig_1_len:2199158	exonerate:est2genome	mRNA	871683	872084	.	-	.	ID=BDIVROU_0378100.t1.1;Parent=BDIVROU_0378100.t1
Contig_1_len:2199158	exonerate:est2genome	gene	872519	873523	.	+	.	ID=BDIVROU_0378200.t1
Contig_1_len:2199158	exonerate:est2genome	CDS	872519	872661	.	+	0	ID=BDIVROU_0378200.t1.1.1;Parent=BDIVROU_0378200.t1.1
Contig_1_len:2199158	exonerate:est2genome	CDS	872759	872870	.	+	0	ID=BDIVROU_0378200.t1.1.2;Parent=BDIVROU_0378200.t1.1
Contig_1_len:2199158	exonerate:est2genome	CDS	873064	873105	.	+	0	ID=BDIVROU_0378200.t1.1.3;Parent=BDIVROU_0378200.t1.1
Contig_1_len:2199158	exonerate:est2genome	CDS	873233	873259	.	+	0	ID=BDIVROU_0378200.t1.1.4;Parent=BDIVROU_0378200.t1.1
Contig_1_len:2199158	exonerate:est2genome	CDS	873356	873523	.	+	0	ID=BDIVROU_0378200.t1.1.5;Parent=BDIVROU_0378200.t1.1
Contig_1_len:2199158	exonerate:est2genome	mRNA	872519	873523	.	+	.	ID=BDIVROU_0378200.t1.1;Parent=BDIVROU_0378200.t1
Contig_1_len:2199158	exonerate:est2genome	gene	874287	874922	.	-	.	ID=BDIVROU_0378300.t1
Contig_1_len:2199158	exonerate:est2genome	CDS	874287	874922	.	-	0	ID=BDIVROU_0378300.t1.1.1;Parent=BDIVROU_0378300.t1.1
Contig_1_len:2199158	exonerate:est2genome	mRNA	874287	874922	.	-	.	ID=BDIVROU_0378300.t1.1;Parent=BDIVROU_0378300.t1
Contig_1_len:2199158	exonerate:est2genome	gene	874957	875427	.	-	.	ID=BDIVROU_0378400.t1
Contig_1_len:2199158	exonerate:est2genome	CDS	874957	875427	.	-	0	ID=BDIVROU_0378400.t1.1.1;Parent=BDIVROU_0378400.t1.1
Contig_1_len:2199158	exonerate:est2genome	mRNA	874957	875427	.	-	.	ID=BDIVROU_0378400.t1.1;Parent=BDIVROU_0378400.t1
Contig_1_len:2199158	exonerate:est2genome	gene	875937	877233	.	+	.	ID=BDIVROU_0378500.t1
Contig_1_len:2199158	exonerate:est2genome	CDS	875937	876532	.	+	0	ID=BDIVROU_0378500.t1.1.1;Parent=BDIVROU_0378500.t1.1
Contig_1_len:2199158	exonerate:est2genome	CDS	876591	877233	.	+	0	ID=BDIVROU_0378500.t1.1.2;Parent=BDIVROU_0378500.t1.1
Contig_1_len:2199158	exonerate:est2genome	mRNA	875937	877233	.	+	.	ID=BDIVROU_0378500.t1.1;Parent=BDIVROU_0378500.t1
Contig_1_len:2199158	exonerate:est2genome	gene	877626	878420	.	+	.	ID=BDIVROU_0378600.t1
Contig_1_len:2199158	exonerate:est2genome	CDS	877626	878420	.	+	0	ID=BDIVROU_0378600.t1.1.1;Parent=BDIVROU_0378600.t1.1
Contig_1_len:2199158	exonerate:est2genome	mRNA	877626	878420	.	+	.	ID=BDIVROU_0378600.t1.1;Parent=BDIVROU_0378600.t1
Contig_1_len:2199158	exonerate:est2genome	gene	878773	879489	.	+	.	ID=BDIVROU_0378700.t1
Contig_1_len:2199158	exonerate:est2genome	CDS	878773	879489	.	+	0	ID=BDIVROU_0378700.t1.1.1;Parent=BDIVROU_0378700.t1.1
Contig_1_len:2199158	exonerate:est2genome	mRNA	878773	879489	.	+	.	ID=BDIVROU_0378700.t1.1;Parent=BDIVROU_0378700.t1
Contig_1_len:2199158	exonerate:est2genome	gene	879709	881169	.	-	.	ID=BDIVROU_0378900.t1
Contig_1_len:2199158	exonerate:est2genome	CDS	879709	880712	.	-	0	ID=BDIVROU_0378900.t1.1.1;Parent=BDIVROU_0378900.t1.1
Contig_1_len:2199158	exonerate:est2genome	CDS	880893	881169	.	-	0	ID=BDIVROU_0378900.t1.1.2;Parent=BDIVROU_0378900.t1.1
Contig_1_len:2199158	exonerate:est2genome	mRNA	879709	881169	.	-	.	ID=BDIVROU_0378900.t1.1;Parent=BDIVROU_0378900.t1
Contig_1_len:2199158	exonerate:est2genome	gene	881915	882550	.	+	.	ID=BDIVROU_0379000.t1
Contig_1_len:2199158	exonerate:est2genome	CDS	881915	882550	.	+	0	ID=BDIVROU_0379000.t1.1.1;Parent=BDIVROU_0379000.t1.1
Contig_1_len:2199158	exonerate:est2genome	mRNA	881915	882550	.	+	.	ID=BDIVROU_0379000.t1.1;Parent=BDIVROU_0379000.t1
Contig_1_len:2199158	exonerate:est2genome	gene	884860	885885	.	-	.	ID=BDIVROU_0379100.t1
Contig_1_len:2199158	exonerate:est2genome	CDS	884860	885885	.	-	0	ID=BDIVROU_0379100.t1.1.1;Parent=BDIVROU_0379100.t1.1
Contig_1_len:2199158	exonerate:est2genome	mRNA	884860	885885	.	-	.	ID=BDIVROU_0379100.t1.1;Parent=BDIVROU_0379100.t1
Contig_1_len:2199158	exonerate:est2genome	gene	887225	888766	.	-	.	ID=BDIVROU_0379200.t1
Contig_1_len:2199158	exonerate:est2genome	CDS	887225	888766	.	-	0	ID=BDIVROU_0379200.t1.1.1;Parent=BDIVROU_0379200.t1.1
Contig_1_len:2199158	exonerate:est2genome	mRNA	887225	888766	.	-	.	ID=BDIVROU_0379200.t1.1;Parent=BDIVROU_0379200.t1
Contig_1_len:2199158	exonerate:est2genome	gene	889285	889500	.	+	.	ID=BDIVROU_0469000.t1
Contig_1_len:2199158	exonerate:est2genome	CDS	889285	889500	.	+	0	ID=BDIVROU_0469000.t1.1.1;Parent=BDIVROU_0469000.t1.1
Contig_1_len:2199158	exonerate:est2genome	mRNA	889285	889500	.	+	.	ID=BDIVROU_0469000.t1.1;Parent=BDIVROU_0469000.t1
Contig_1_len:2199158	exonerate:est2genome	gene	889996	890322	.	+	.	ID=BDIVROU_0379300.t1
Contig_1_len:2199158	exonerate:est2genome	CDS	889996	890322	.	+	0	ID=BDIVROU_0379300.t1.1.1;Parent=BDIVROU_0379300.t1.1
Contig_1_len:2199158	exonerate:est2genome	mRNA	889996	890322	.	+	.	ID=BDIVROU_0379300.t1.1;Parent=BDIVROU_0379300.t1
Contig_1_len:2199158	exonerate:est2genome	gene	890674	891655	.	+	.	ID=BDIVROU_0379400.t1
Contig_1_len:2199158	exonerate:est2genome	CDS	890674	890881	.	+	0	ID=BDIVROU_0379400.t1.1.1;Parent=BDIVROU_0379400.t1.1
Contig_1_len:2199158	exonerate:est2genome	CDS	891012	891655	.	+	0	ID=BDIVROU_0379400.t1.1.2;Parent=BDIVROU_0379400.t1.1
Contig_1_len:2199158	exonerate:est2genome	mRNA	890674	891655	.	+	.	ID=BDIVROU_0379400.t1.1;Parent=BDIVROU_0379400.t1
Contig_1_len:2199158	exonerate:est2genome	gene	892392	895823	.	+	.	ID=BDIVROU_0379600.t2
Contig_1_len:2199158	exonerate:est2genome	CDS	892392	895823	.	+	0	ID=BDIVROU_0379600.t2.1.1;Parent=BDIVROU_0379600.t2.1
Contig_1_len:2199158	exonerate:est2genome	mRNA	892392	895823	.	+	.	ID=BDIVROU_0379600.t2.1;Parent=BDIVROU_0379600.t2
Contig_1_len:2199158	exonerate:est2genome	gene	894195	895823	.	+	.	ID=BDIVROU_0379500.t1
Contig_1_len:2199158	exonerate:est2genome	CDS	894195	895823	.	+	0	ID=BDIVROU_0379500.t1.1.1;Parent=BDIVROU_0379500.t1.1
Contig_1_len:2199158	exonerate:est2genome	mRNA	894195	895823	.	+	.	ID=BDIVROU_0379500.t1.1;Parent=BDIVROU_0379500.t1
Contig_1_len:2199158	exonerate:est2genome	gene	896513	896848	.	-	.	ID=BDIVROU_0379700.t1
Contig_1_len:2199158	exonerate:est2genome	CDS	896513	896848	.	-	0	ID=BDIVROU_0379700.t1.1.1;Parent=BDIVROU_0379700.t1.1
Contig_1_len:2199158	exonerate:est2genome	mRNA	896513	896848	.	-	.	ID=BDIVROU_0379700.t1.1;Parent=BDIVROU_0379700.t1
Contig_1_len:2199158	exonerate:est2genome	gene	897183	898096	.	-	.	ID=BDIVROU_0379800.t1
Contig_1_len:2199158	exonerate:est2genome	CDS	897183	897357	.	-	0	ID=BDIVROU_0379800.t1.1.1;Parent=BDIVROU_0379800.t1.1
Contig_1_len:2199158	exonerate:est2genome	CDS	897419	897506	.	-	0	ID=BDIVROU_0379800.t1.1.2;Parent=BDIVROU_0379800.t1.1
Contig_1_len:2199158	exonerate:est2genome	CDS	897695	897767	.	-	0	ID=BDIVROU_0379800.t1.1.3;Parent=BDIVROU_0379800.t1.1
Contig_1_len:2199158	exonerate:est2genome	CDS	897953	898096	.	-	0	ID=BDIVROU_0379800.t1.1.4;Parent=BDIVROU_0379800.t1.1
Contig_1_len:2199158	exonerate:est2genome	mRNA	897183	898096	.	-	.	ID=BDIVROU_0379800.t1.1;Parent=BDIVROU_0379800.t1
Contig_1_len:2199158	exonerate:est2genome	gene	899337	901742	.	+	.	ID=BDIVROU_0379900.t1
Contig_1_len:2199158	exonerate:est2genome	CDS	899337	901742	.	+	0	ID=BDIVROU_0379900.t1.1.1;Parent=BDIVROU_0379900.t1.1
Contig_1_len:2199158	exonerate:est2genome	mRNA	899337	901742	.	+	.	ID=BDIVROU_0379900.t1.1;Parent=BDIVROU_0379900.t1
Contig_1_len:2199158	exonerate:est2genome	gene	902027	903708	.	+	.	ID=BDIVROU_0380100.t1
Contig_1_len:2199158	exonerate:est2genome	CDS	902027	902093	.	+	0	ID=BDIVROU_0380100.t1.1.1;Parent=BDIVROU_0380100.t1.1
Contig_1_len:2199158	exonerate:est2genome	CDS	902534	903708	.	+	0	ID=BDIVROU_0380100.t1.1.2;Parent=BDIVROU_0380100.t1.1
Contig_1_len:2199158	exonerate:est2genome	mRNA	902027	903708	.	+	.	ID=BDIVROU_0380100.t1.1;Parent=BDIVROU_0380100.t1
Contig_1_len:2199158	exonerate:est2genome	gene	904175	908950	.	+	.	ID=BDIVROU_0380200.t1
Contig_1_len:2199158	exonerate:est2genome	CDS	904175	908950	.	+	0	ID=BDIVROU_0380200.t1.1.1;Parent=BDIVROU_0380200.t1.1
Contig_1_len:2199158	exonerate:est2genome	mRNA	904175	908950	.	+	.	ID=BDIVROU_0380200.t1.1;Parent=BDIVROU_0380200.t1
Contig_1_len:2199158	exonerate:est2genome	gene	909052	912459	.	-	.	ID=BDIVROU_0380300.t1
Contig_1_len:2199158	exonerate:est2genome	CDS	909052	912459	.	-	0	ID=BDIVROU_0380300.t1.1.1;Parent=BDIVROU_0380300.t1.1
Contig_1_len:2199158	exonerate:est2genome	mRNA	909052	912459	.	-	.	ID=BDIVROU_0380300.t1.1;Parent=BDIVROU_0380300.t1
Contig_1_len:2199158	exonerate:est2genome	gene	912928	915012	.	+	.	ID=BDIVROU_0380400.t1
Contig_1_len:2199158	exonerate:est2genome	CDS	912928	912964	.	+	0	ID=BDIVROU_0380400.t1.1.1;Parent=BDIVROU_0380400.t1.1
Contig_1_len:2199158	exonerate:est2genome	CDS	913016	915012	.	+	0	ID=BDIVROU_0380400.t1.1.2;Parent=BDIVROU_0380400.t1.1
Contig_1_len:2199158	exonerate:est2genome	mRNA	912928	915012	.	+	.	ID=BDIVROU_0380400.t1.1;Parent=BDIVROU_0380400.t1
Contig_1_len:2199158	exonerate:est2genome	gene	915318	915703	.	+	.	ID=BDIVROU_0380500.t1
Contig_1_len:2199158	exonerate:est2genome	CDS	915318	915502	.	+	0	ID=BDIVROU_0380500.t1.1.1;Parent=BDIVROU_0380500.t1.1
Contig_1_len:2199158	exonerate:est2genome	CDS	915571	915703	.	+	0	ID=BDIVROU_0380500.t1.1.2;Parent=BDIVROU_0380500.t1.1
Contig_1_len:2199158	exonerate:est2genome	mRNA	915318	915703	.	+	.	ID=BDIVROU_0380500.t1.1;Parent=BDIVROU_0380500.t1
Contig_1_len:2199158	exonerate:est2genome	gene	916263	916765	.	+	.	ID=BDIVROU_0380600.t1
Contig_1_len:2199158	exonerate:est2genome	CDS	916263	916398	.	+	0	ID=BDIVROU_0380600.t1.1.1;Parent=BDIVROU_0380600.t1.1
Contig_1_len:2199158	exonerate:est2genome	CDS	916569	916632	.	+	0	ID=BDIVROU_0380600.t1.1.2;Parent=BDIVROU_0380600.t1.1
Contig_1_len:2199158	exonerate:est2genome	CDS	916696	916765	.	+	0	ID=BDIVROU_0380600.t1.1.3;Parent=BDIVROU_0380600.t1.1
Contig_1_len:2199158	exonerate:est2genome	mRNA	916263	916765	.	+	.	ID=BDIVROU_0380600.t1.1;Parent=BDIVROU_0380600.t1
Contig_1_len:2199158	exonerate:est2genome	gene	917520	919571	.	+	.	ID=BDIVROU_0380700.t1
Contig_1_len:2199158	exonerate:est2genome	CDS	917520	919571	.	+	0	ID=BDIVROU_0380700.t1.1.1;Parent=BDIVROU_0380700.t1.1
Contig_1_len:2199158	exonerate:est2genome	mRNA	917520	919571	.	+	.	ID=BDIVROU_0380700.t1.1;Parent=BDIVROU_0380700.t1
Contig_1_len:2199158	exonerate:est2genome	gene	919675	922219	.	+	.	ID=BDIVROU_0380800.t1
Contig_1_len:2199158	exonerate:est2genome	CDS	919675	920618	.	+	0	ID=BDIVROU_0380800.t1.1.1;Parent=BDIVROU_0380800.t1.1
Contig_1_len:2199158	exonerate:est2genome	CDS	920853	921462	.	+	0	ID=BDIVROU_0380800.t1.1.2;Parent=BDIVROU_0380800.t1.1
Contig_1_len:2199158	exonerate:est2genome	CDS	922130	922219	.	+	0	ID=BDIVROU_0380800.t1.1.3;Parent=BDIVROU_0380800.t1.1
Contig_1_len:2199158	exonerate:est2genome	mRNA	919675	922219	.	+	.	ID=BDIVROU_0380800.t1.1;Parent=BDIVROU_0380800.t1
Contig_1_len:2199158	exonerate:est2genome	gene	924038	924913	.	+	.	ID=BDIVROU_0380900.t1
Contig_1_len:2199158	exonerate:est2genome	CDS	924038	924913	.	+	0	ID=BDIVROU_0380900.t1.1.1;Parent=BDIVROU_0380900.t1.1
Contig_1_len:2199158	exonerate:est2genome	mRNA	924038	924913	.	+	.	ID=BDIVROU_0380900.t1.1;Parent=BDIVROU_0380900.t1
Contig_1_len:2199158	exonerate:est2genome	gene	925868	926296	.	+	.	ID=BDIVROU_0381000.t1
Contig_1_len:2199158	exonerate:est2genome	CDS	925868	926296	.	+	0	ID=BDIVROU_0381000.t1.1.1;Parent=BDIVROU_0381000.t1.1
Contig_1_len:2199158	exonerate:est2genome	mRNA	925868	926296	.	+	.	ID=BDIVROU_0381000.t1.1;Parent=BDIVROU_0381000.t1
Contig_1_len:2199158	exonerate:est2genome	gene	928065	928349	.	+	.	ID=BDIVROU_0381200.t1
Contig_1_len:2199158	exonerate:est2genome	CDS	928065	928349	.	+	0	ID=BDIVROU_0381200.t1.1.1;Parent=BDIVROU_0381200.t1.1
Contig_1_len:2199158	exonerate:est2genome	mRNA	928065	928349	.	+	.	ID=BDIVROU_0381200.t1.1;Parent=BDIVROU_0381200.t1
Contig_1_len:2199158	exonerate:est2genome	gene	928843	929736	.	-	.	ID=BDIVROU_0381300.t1
Contig_1_len:2199158	exonerate:est2genome	CDS	928843	929736	.	-	0	ID=BDIVROU_0381300.t1.1.1;Parent=BDIVROU_0381300.t1.1
Contig_1_len:2199158	exonerate:est2genome	mRNA	928843	929736	.	-	.	ID=BDIVROU_0381300.t1.1;Parent=BDIVROU_0381300.t1
Contig_1_len:2199158	exonerate:est2genome	gene	931032	933269	.	-	.	ID=BDIVROU_0381400.t1
Contig_1_len:2199158	exonerate:est2genome	CDS	931032	933269	.	-	0	ID=BDIVROU_0381400.t1.1.1;Parent=BDIVROU_0381400.t1.1
Contig_1_len:2199158	exonerate:est2genome	mRNA	931032	933269	.	-	.	ID=BDIVROU_0381400.t1.1;Parent=BDIVROU_0381400.t1
Contig_1_len:2199158	exonerate:est2genome	gene	934851	935983	.	-	.	ID=BDIVROU_0381500.t1
Contig_1_len:2199158	exonerate:est2genome	CDS	934851	935177	.	-	0	ID=BDIVROU_0381500.t1.1.1;Parent=BDIVROU_0381500.t1.1
Contig_1_len:2199158	exonerate:est2genome	CDS	935243	935983	.	-	0	ID=BDIVROU_0381500.t1.1.2;Parent=BDIVROU_0381500.t1.1
Contig_1_len:2199158	exonerate:est2genome	mRNA	934851	935983	.	-	.	ID=BDIVROU_0381500.t1.1;Parent=BDIVROU_0381500.t1
Contig_1_len:2199158	exonerate:est2genome	gene	937780	941603	.	+	.	ID=BDIVROU_0381600.t1
Contig_1_len:2199158	exonerate:est2genome	CDS	937780	939771	.	+	0	ID=BDIVROU_0381600.t1.1.1;Parent=BDIVROU_0381600.t1.1
Contig_1_len:2199158	exonerate:est2genome	CDS	939969	941603	.	+	0	ID=BDIVROU_0381600.t1.1.2;Parent=BDIVROU_0381600.t1.1
Contig_1_len:2199158	exonerate:est2genome	mRNA	937780	941603	.	+	.	ID=BDIVROU_0381600.t1.1;Parent=BDIVROU_0381600.t1
Contig_1_len:2199158	exonerate:est2genome	gene	947575	947898	.	+	.	ID=BDIVROU_0381700.t1
Contig_1_len:2199158	exonerate:est2genome	CDS	947575	947898	.	+	0	ID=BDIVROU_0381700.t1.1.1;Parent=BDIVROU_0381700.t1.1
Contig_1_len:2199158	exonerate:est2genome	mRNA	947575	947898	.	+	.	ID=BDIVROU_0381700.t1.1;Parent=BDIVROU_0381700.t1
Contig_1_len:2199158	exonerate:est2genome	gene	948597	950741	.	+	.	ID=BDIVROU_0381800.t1
Contig_1_len:2199158	exonerate:est2genome	CDS	948597	950741	.	+	0	ID=BDIVROU_0381800.t1.1.1;Parent=BDIVROU_0381800.t1.1
Contig_1_len:2199158	exonerate:est2genome	mRNA	948597	950741	.	+	.	ID=BDIVROU_0381800.t1.1;Parent=BDIVROU_0381800.t1
Contig_1_len:2199158	exonerate:est2genome	gene	951582	953530	.	+	.	ID=BDIVROU_0381900.t1
Contig_1_len:2199158	exonerate:est2genome	CDS	951582	953420	.	+	0	ID=BDIVROU_0381900.t1.1.1;Parent=BDIVROU_0381900.t1.1
Contig_1_len:2199158	exonerate:est2genome	CDS	953507	953530	.	+	0	ID=BDIVROU_0381900.t1.1.2;Parent=BDIVROU_0381900.t1.1
Contig_1_len:2199158	exonerate:est2genome	mRNA	951582	953530	.	+	.	ID=BDIVROU_0381900.t1.1;Parent=BDIVROU_0381900.t1
Contig_1_len:2199158	exonerate:est2genome	gene	958720	962360	.	+	.	ID=BDIVROU_0382000.t1
Contig_1_len:2199158	exonerate:est2genome	CDS	958720	961003	.	+	0	ID=BDIVROU_0382000.t1.1.1;Parent=BDIVROU_0382000.t1.1
Contig_1_len:2199158	exonerate:est2genome	CDS	961162	962360	.	+	0	ID=BDIVROU_0382000.t1.1.2;Parent=BDIVROU_0382000.t1.1
Contig_1_len:2199158	exonerate:est2genome	mRNA	958720	962360	.	+	.	ID=BDIVROU_0382000.t1.1;Parent=BDIVROU_0382000.t1
Contig_1_len:2199158	exonerate:est2genome	gene	962624	962986	.	-	.	ID=BDIVROU_0454300.t1
Contig_1_len:2199158	exonerate:est2genome	CDS	962624	962986	.	-	0	ID=BDIVROU_0454300.t1.1.1;Parent=BDIVROU_0454300.t1.1
Contig_1_len:2199158	exonerate:est2genome	mRNA	962624	962986	.	-	.	ID=BDIVROU_0454300.t1.1;Parent=BDIVROU_0454300.t1
Contig_1_len:2199158	exonerate:est2genome	gene	963450	964824	.	+	.	ID=BDIVROU_0382100.t1
Contig_1_len:2199158	exonerate:est2genome	CDS	963450	963497	.	+	0	ID=BDIVROU_0382100.t1.1.1;Parent=BDIVROU_0382100.t1.1
Contig_1_len:2199158	exonerate:est2genome	CDS	963589	963603	.	+	0	ID=BDIVROU_0382100.t1.1.2;Parent=BDIVROU_0382100.t1.1
Contig_1_len:2199158	exonerate:est2genome	CDS	964429	964824	.	+	0	ID=BDIVROU_0382100.t1.1.3;Parent=BDIVROU_0382100.t1.1
Contig_1_len:2199158	exonerate:est2genome	mRNA	963450	964824	.	+	.	ID=BDIVROU_0382100.t1.1;Parent=BDIVROU_0382100.t1
Contig_1_len:2199158	exonerate:est2genome	gene	965231	966020	.	+	.	ID=BDIVROU_0382300.t1
Contig_1_len:2199158	exonerate:est2genome	CDS	965231	965534	.	+	0	ID=BDIVROU_0382300.t1.1.1;Parent=BDIVROU_0382300.t1.1
Contig_1_len:2199158	exonerate:est2genome	CDS	965719	966020	.	+	0	ID=BDIVROU_0382300.t1.1.2;Parent=BDIVROU_0382300.t1.1
Contig_1_len:2199158	exonerate:est2genome	mRNA	965231	966020	.	+	.	ID=BDIVROU_0382300.t1.1;Parent=BDIVROU_0382300.t1
Contig_1_len:2199158	exonerate:est2genome	gene	966227	967389	.	-	.	ID=BDIVROU_0002200.t1
Contig_1_len:2199158	exonerate:est2genome	CDS	966227	966355	.	-	0	ID=BDIVROU_0002200.t1.1.1;Parent=BDIVROU_0002200.t1.1
Contig_1_len:2199158	exonerate:est2genome	CDS	966392	966664	.	-	0	ID=BDIVROU_0002200.t1.1.2;Parent=BDIVROU_0002200.t1.1
Contig_1_len:2199158	exonerate:est2genome	CDS	966707	966944	.	-	0	ID=BDIVROU_0002200.t1.1.3;Parent=BDIVROU_0002200.t1.1
Contig_1_len:2199158	exonerate:est2genome	CDS	966982	967101	.	-	0	ID=BDIVROU_0002200.t1.1.4;Parent=BDIVROU_0002200.t1.1
Contig_1_len:2199158	exonerate:est2genome	CDS	967136	967389	.	-	0	ID=BDIVROU_0002200.t1.1.5;Parent=BDIVROU_0002200.t1.1
Contig_1_len:2199158	exonerate:est2genome	mRNA	966227	967389	.	-	.	ID=BDIVROU_0002200.t1.1;Parent=BDIVROU_0002200.t1
Contig_1_len:2199158	exonerate:est2genome	gene	967828	968308	.	-	.	ID=BDIVROU_0382400.t1
Contig_1_len:2199158	exonerate:est2genome	CDS	967828	967973	.	-	0	ID=BDIVROU_0382400.t1.1.1;Parent=BDIVROU_0382400.t1.1
Contig_1_len:2199158	exonerate:est2genome	CDS	968038	968308	.	-	0	ID=BDIVROU_0382400.t1.1.2;Parent=BDIVROU_0382400.t1.1
Contig_1_len:2199158	exonerate:est2genome	mRNA	967828	968308	.	-	.	ID=BDIVROU_0382400.t1.1;Parent=BDIVROU_0382400.t1
Contig_1_len:2199158	exonerate:est2genome	gene	969732	970654	.	+	.	ID=BDIVROU_0382500.t1
Contig_1_len:2199158	exonerate:est2genome	CDS	969732	969879	.	+	0	ID=BDIVROU_0382500.t1.1.1;Parent=BDIVROU_0382500.t1.1
Contig_1_len:2199158	exonerate:est2genome	CDS	969990	970197	.	+	0	ID=BDIVROU_0382500.t1.1.2;Parent=BDIVROU_0382500.t1.1
Contig_1_len:2199158	exonerate:est2genome	CDS	970264	970654	.	+	0	ID=BDIVROU_0382500.t1.1.3;Parent=BDIVROU_0382500.t1.1
Contig_1_len:2199158	exonerate:est2genome	mRNA	969732	970654	.	+	.	ID=BDIVROU_0382500.t1.1;Parent=BDIVROU_0382500.t1
Contig_1_len:2199158	exonerate:est2genome	gene	971461	976269	.	-	.	ID=BDIVROU_0382600.t1
Contig_1_len:2199158	exonerate:est2genome	CDS	971461	976269	.	-	0	ID=BDIVROU_0382600.t1.1.1;Parent=BDIVROU_0382600.t1.1
Contig_1_len:2199158	exonerate:est2genome	mRNA	971461	976269	.	-	.	ID=BDIVROU_0382600.t1.1;Parent=BDIVROU_0382600.t1
Contig_1_len:2199158	exonerate:est2genome	gene	978409	979618	.	+	.	ID=BDIVROU_0002300.t1
Contig_1_len:2199158	exonerate:est2genome	CDS	978409	978489	.	+	0	ID=BDIVROU_0002300.t1.1.1;Parent=BDIVROU_0002300.t1.1
Contig_1_len:2199158	exonerate:est2genome	CDS	978527	978735	.	+	0	ID=BDIVROU_0002300.t1.1.2;Parent=BDIVROU_0002300.t1.1
Contig_1_len:2199158	exonerate:est2genome	CDS	978775	978930	.	+	0	ID=BDIVROU_0002300.t1.1.3;Parent=BDIVROU_0002300.t1.1
Contig_1_len:2199158	exonerate:est2genome	CDS	978971	979058	.	+	0	ID=BDIVROU_0002300.t1.1.4;Parent=BDIVROU_0002300.t1.1
Contig_1_len:2199158	exonerate:est2genome	CDS	979098	979247	.	+	0	ID=BDIVROU_0002300.t1.1.5;Parent=BDIVROU_0002300.t1.1
Contig_1_len:2199158	exonerate:est2genome	CDS	979283	979383	.	+	0	ID=BDIVROU_0002300.t1.1.6;Parent=BDIVROU_0002300.t1.1
Contig_1_len:2199158	exonerate:est2genome	CDS	979425	979521	.	+	0	ID=BDIVROU_0002300.t1.1.7;Parent=BDIVROU_0002300.t1.1
Contig_1_len:2199158	exonerate:est2genome	CDS	979559	979618	.	+	0	ID=BDIVROU_0002300.t1.1.8;Parent=BDIVROU_0002300.t1.1
Contig_1_len:2199158	exonerate:est2genome	mRNA	978409	979618	.	+	.	ID=BDIVROU_0002300.t1.1;Parent=BDIVROU_0002300.t1
Contig_1_len:2199158	exonerate:est2genome	gene	980562	981971	.	+	.	ID=BDIVROU_0382700.t1
Contig_1_len:2199158	exonerate:est2genome	CDS	980562	981971	.	+	0	ID=BDIVROU_0382700.t1.1.1;Parent=BDIVROU_0382700.t1.1
Contig_1_len:2199158	exonerate:est2genome	mRNA	980562	981971	.	+	.	ID=BDIVROU_0382700.t1.1;Parent=BDIVROU_0382700.t1
Contig_1_len:2199158	exonerate:est2genome	gene	982057	983205	.	-	.	ID=BDIVROU_0382800.t1
Contig_1_len:2199158	exonerate:est2genome	CDS	982057	983205	.	-	0	ID=BDIVROU_0382800.t1.1.1;Parent=BDIVROU_0382800.t1.1
Contig_1_len:2199158	exonerate:est2genome	mRNA	982057	983205	.	-	.	ID=BDIVROU_0382800.t1.1;Parent=BDIVROU_0382800.t1
Contig_1_len:2199158	exonerate:est2genome	gene	983601	984251	.	-	.	ID=BDIVROU_0382900.t1
Contig_1_len:2199158	exonerate:est2genome	CDS	983601	984251	.	-	0	ID=BDIVROU_0382900.t1.1.1;Parent=BDIVROU_0382900.t1.1
Contig_1_len:2199158	exonerate:est2genome	mRNA	983601	984251	.	-	.	ID=BDIVROU_0382900.t1.1;Parent=BDIVROU_0382900.t1
Contig_1_len:2199158	exonerate:est2genome	gene	985775	986185	.	+	.	ID=BDIVROU_0383000.t1
Contig_1_len:2199158	exonerate:est2genome	CDS	985775	986185	.	+	0	ID=BDIVROU_0383000.t1.1.1;Parent=BDIVROU_0383000.t1.1
Contig_1_len:2199158	exonerate:est2genome	mRNA	985775	986185	.	+	.	ID=BDIVROU_0383000.t1.1;Parent=BDIVROU_0383000.t1
Contig_1_len:2199158	exonerate:est2genome	gene	987662	989716	.	+	.	ID=BDIVROU_0383100.t1
Contig_1_len:2199158	exonerate:est2genome	CDS	987662	989716	.	+	0	ID=BDIVROU_0383100.t1.1.1;Parent=BDIVROU_0383100.t1.1
Contig_1_len:2199158	exonerate:est2genome	mRNA	987662	989716	.	+	.	ID=BDIVROU_0383100.t1.1;Parent=BDIVROU_0383100.t1
Contig_1_len:2199158	exonerate:est2genome	gene	989808	990623	.	+	.	ID=BDIVROU_0383200.t1
Contig_1_len:2199158	exonerate:est2genome	CDS	989808	990623	.	+	0	ID=BDIVROU_0383200.t1.1.1;Parent=BDIVROU_0383200.t1.1
Contig_1_len:2199158	exonerate:est2genome	mRNA	989808	990623	.	+	.	ID=BDIVROU_0383200.t1.1;Parent=BDIVROU_0383200.t1
Contig_1_len:2199158	exonerate:est2genome	gene	990642	991223	.	+	.	ID=BDIVROU_0383400.t1
Contig_1_len:2199158	exonerate:est2genome	CDS	990642	990980	.	+	0	ID=BDIVROU_0383400.t1.1.1;Parent=BDIVROU_0383400.t1.1
Contig_1_len:2199158	exonerate:est2genome	CDS	991053	991223	.	+	0	ID=BDIVROU_0383400.t1.1.2;Parent=BDIVROU_0383400.t1.1
Contig_1_len:2199158	exonerate:est2genome	mRNA	990642	991223	.	+	.	ID=BDIVROU_0383400.t1.1;Parent=BDIVROU_0383400.t1
Contig_1_len:2199158	exonerate:est2genome	gene	991506	991802	.	+	.	ID=BDIVROU_0383500.t1
Contig_1_len:2199158	exonerate:est2genome	CDS	991506	991802	.	+	0	ID=BDIVROU_0383500.t1.1.1;Parent=BDIVROU_0383500.t1.1
Contig_1_len:2199158	exonerate:est2genome	mRNA	991506	991802	.	+	.	ID=BDIVROU_0383500.t1.1;Parent=BDIVROU_0383500.t1
Contig_1_len:2199158	exonerate:est2genome	gene	991834	993987	.	-	.	ID=BDIVROU_0383600.t1
Contig_1_len:2199158	exonerate:est2genome	CDS	991834	993987	.	-	0	ID=BDIVROU_0383600.t1.1.1;Parent=BDIVROU_0383600.t1.1
Contig_1_len:2199158	exonerate:est2genome	mRNA	991834	993987	.	-	.	ID=BDIVROU_0383600.t1.1;Parent=BDIVROU_0383600.t1
Contig_1_len:2199158	exonerate:est2genome	gene	994589	995998	.	-	.	ID=BDIVROU_0383700.t1
Contig_1_len:2199158	exonerate:est2genome	CDS	994589	995100	.	-	0	ID=BDIVROU_0383700.t1.1.1;Parent=BDIVROU_0383700.t1.1
Contig_1_len:2199158	exonerate:est2genome	CDS	995213	995279	.	-	0	ID=BDIVROU_0383700.t1.1.2;Parent=BDIVROU_0383700.t1.1
Contig_1_len:2199158	exonerate:est2genome	CDS	995430	995828	.	-	0	ID=BDIVROU_0383700.t1.1.3;Parent=BDIVROU_0383700.t1.1
Contig_1_len:2199158	exonerate:est2genome	CDS	995906	995998	.	-	0	ID=BDIVROU_0383700.t1.1.4;Parent=BDIVROU_0383700.t1.1
Contig_1_len:2199158	exonerate:est2genome	mRNA	994589	995998	.	-	.	ID=BDIVROU_0383700.t1.1;Parent=BDIVROU_0383700.t1
Contig_1_len:2199158	exonerate:est2genome	gene	996930	1001894	.	+	.	ID=BDIVROU_0383900.t1
Contig_1_len:2199158	exonerate:est2genome	CDS	996930	997036	.	+	0	ID=BDIVROU_0383910.t1.2.1;Parent=BDIVROU_0383910.t1.2
Contig_1_len:2199158	exonerate:est2genome	CDS	997075	997537	.	+	0	ID=BDIVROU_0383910.t1.2.2;Parent=BDIVROU_0383910.t1.2
Contig_1_len:2199158	exonerate:est2genome	CDS	997578	997759	.	+	0	ID=BDIVROU_0383910.t1.2.3;Parent=BDIVROU_0383910.t1.2
Contig_1_len:2199158	exonerate:est2genome	CDS	997804	998777	.	+	0	ID=BDIVROU_0383910.t1.2.4;Parent=BDIVROU_0383910.t1.2
Contig_1_len:2199158	exonerate:est2genome	CDS	998816	999099	.	+	0	ID=BDIVROU_0383910.t1.2.5;Parent=BDIVROU_0383910.t1.2
Contig_1_len:2199158	exonerate:est2genome	CDS	999135	1001894	.	+	0	ID=BDIVROU_0383910.t1.2.6;Parent=BDIVROU_0383910.t1.2
Contig_1_len:2199158	exonerate:est2genome	mRNA	996930	1001894	.	+	.	ID=BDIVROU_0383910.t1.2;Parent=BDIVROU_0383900.t1
Contig_1_len:2199158	exonerate:est2genome	gene	1001939	1002868	.	+	.	ID=BDIVROU_0384000.t1
Contig_1_len:2199158	exonerate:est2genome	CDS	1001939	1002868	.	+	0	ID=BDIVROU_0384000.t1.1.1;Parent=BDIVROU_0384000.t1.1
Contig_1_len:2199158	exonerate:est2genome	mRNA	1001939	1002868	.	+	.	ID=BDIVROU_0384000.t1.1;Parent=BDIVROU_0384000.t1
Contig_1_len:2199158	exonerate:est2genome	gene	1002867	1003686	.	-	.	ID=BDIVROU_0384100.t1
Contig_1_len:2199158	exonerate:est2genome	CDS	1002867	1003079	.	-	0	ID=BDIVROU_0384100.t1.2.1;Parent=BDIVROU_0384100.t1.2
Contig_1_len:2199158	exonerate:est2genome	CDS	1003126	1003241	.	-	0	ID=BDIVROU_0384100.t1.2.2;Parent=BDIVROU_0384100.t1.2
Contig_1_len:2199158	exonerate:est2genome	CDS	1003278	1003686	.	-	0	ID=BDIVROU_0384100.t1.2.3;Parent=BDIVROU_0384100.t1.2
Contig_1_len:2199158	exonerate:est2genome	mRNA	1002867	1003686	.	-	.	ID=BDIVROU_0384100.t1.2;Parent=BDIVROU_0384100.t1
Contig_1_len:2199158	exonerate:est2genome	gene	1003852	1006014	.	-	.	ID=BDIVROU_0384200.t1
Contig_1_len:2199158	exonerate:est2genome	CDS	1003852	1006014	.	-	0	ID=BDIVROU_0384200.t1.1.1;Parent=BDIVROU_0384200.t1.1
Contig_1_len:2199158	exonerate:est2genome	mRNA	1003852	1006014	.	-	.	ID=BDIVROU_0384200.t1.1;Parent=BDIVROU_0384200.t1
Contig_1_len:2199158	exonerate:est2genome	gene	1006536	1008896	.	+	.	ID=BDIVROU_0384300.t1
Contig_1_len:2199158	exonerate:est2genome	CDS	1006536	1008896	.	+	0	ID=BDIVROU_0384300.t1.1.1;Parent=BDIVROU_0384300.t1.1
Contig_1_len:2199158	exonerate:est2genome	mRNA	1006536	1008896	.	+	.	ID=BDIVROU_0384300.t1.1;Parent=BDIVROU_0384300.t1
Contig_1_len:2199158	exonerate:est2genome	gene	1008927	1011134	.	-	.	ID=BDIVROU_0384500.t1
Contig_1_len:2199158	exonerate:est2genome	CDS	1008927	1011134	.	-	0	ID=BDIVROU_0384500.t1.1.1;Parent=BDIVROU_0384500.t1.1
Contig_1_len:2199158	exonerate:est2genome	mRNA	1008927	1011134	.	-	.	ID=BDIVROU_0384500.t1.1;Parent=BDIVROU_0384500.t1
Contig_1_len:2199158	exonerate:est2genome	gene	1011895	1012380	.	-	.	ID=BDIVROU_0384600.t1
Contig_1_len:2199158	exonerate:est2genome	CDS	1011895	1012380	.	-	0	ID=BDIVROU_0384600.t1.1.1;Parent=BDIVROU_0384600.t1.1
Contig_1_len:2199158	exonerate:est2genome	mRNA	1011895	1012380	.	-	.	ID=BDIVROU_0384600.t1.1;Parent=BDIVROU_0384600.t1
Contig_1_len:2199158	exonerate:est2genome	gene	1012570	1013319	.	-	.	ID=BDIVROU_0384700.t1
Contig_1_len:2199158	exonerate:est2genome	CDS	1012570	1013319	.	-	0	ID=BDIVROU_0384700.t1.1.1;Parent=BDIVROU_0384700.t1.1
Contig_1_len:2199158	exonerate:est2genome	mRNA	1012570	1013319	.	-	.	ID=BDIVROU_0384700.t1.1;Parent=BDIVROU_0384700.t1
Contig_1_len:2199158	exonerate:est2genome	gene	1014101	1016908	.	+	.	ID=BDIVROU_0384800.t1
Contig_1_len:2199158	exonerate:est2genome	CDS	1014101	1016908	.	+	0	ID=BDIVROU_0384800.t1.1.1;Parent=BDIVROU_0384800.t1.1
Contig_1_len:2199158	exonerate:est2genome	mRNA	1014101	1016908	.	+	.	ID=BDIVROU_0384800.t1.1;Parent=BDIVROU_0384800.t1
Contig_1_len:2199158	exonerate:est2genome	gene	1018061	1018963	.	+	.	ID=BDIVROU_0384900.t1
Contig_1_len:2199158	exonerate:est2genome	CDS	1018061	1018963	.	+	0	ID=BDIVROU_0384900.t1.1.1;Parent=BDIVROU_0384900.t1.1
Contig_1_len:2199158	exonerate:est2genome	mRNA	1018061	1018963	.	+	.	ID=BDIVROU_0384900.t1.1;Parent=BDIVROU_0384900.t1
Contig_1_len:2199158	exonerate:est2genome	gene	1019066	1020321	.	+	.	ID=BDIVROU_0385000.t1
Contig_1_len:2199158	exonerate:est2genome	CDS	1019066	1019725	.	+	0	ID=BDIVROU_0385000.t1.1.1;Parent=BDIVROU_0385000.t1.1
Contig_1_len:2199158	exonerate:est2genome	CDS	1019806	1020321	.	+	0	ID=BDIVROU_0385000.t1.1.2;Parent=BDIVROU_0385000.t1.1
Contig_1_len:2199158	exonerate:est2genome	mRNA	1019066	1020321	.	+	.	ID=BDIVROU_0385000.t1.1;Parent=BDIVROU_0385000.t1
Contig_1_len:2199158	exonerate:est2genome	gene	1021933	1022673	.	-	.	ID=BDIVROU_0385100.t1
Contig_1_len:2199158	exonerate:est2genome	CDS	1021933	1022673	.	-	0	ID=BDIVROU_0385100.t1.1.1;Parent=BDIVROU_0385100.t1.1
Contig_1_len:2199158	exonerate:est2genome	mRNA	1021933	1022673	.	-	.	ID=BDIVROU_0385100.t1.1;Parent=BDIVROU_0385100.t1
Contig_1_len:2199158	exonerate:est2genome	gene	1023284	1024435	.	-	.	ID=BDIVROU_0385200.t1
Contig_1_len:2199158	exonerate:est2genome	CDS	1023284	1024435	.	-	0	ID=BDIVROU_0385200.t1.1.1;Parent=BDIVROU_0385200.t1.1
Contig_1_len:2199158	exonerate:est2genome	mRNA	1023284	1024435	.	-	.	ID=BDIVROU_0385200.t1.1;Parent=BDIVROU_0385200.t1
Contig_1_len:2199158	exonerate:est2genome	gene	1025400	1026278	.	-	.	ID=BDIVROU_0385300.t1
Contig_1_len:2199158	exonerate:est2genome	CDS	1025400	1026278	.	-	0	ID=BDIVROU_0385300.t1.1.1;Parent=BDIVROU_0385300.t1.1
Contig_1_len:2199158	exonerate:est2genome	mRNA	1025400	1026278	.	-	.	ID=BDIVROU_0385300.t1.1;Parent=BDIVROU_0385300.t1
Contig_1_len:2199158	exonerate:est2genome	gene	1027982	1028764	.	-	.	ID=BDIVROU_0385400.t1
Contig_1_len:2199158	exonerate:est2genome	CDS	1027982	1028764	.	-	0	ID=BDIVROU_0385400.t1.1.1;Parent=BDIVROU_0385400.t1.1
Contig_1_len:2199158	exonerate:est2genome	mRNA	1027982	1028764	.	-	.	ID=BDIVROU_0385400.t1.1;Parent=BDIVROU_0385400.t1
Contig_1_len:2199158	exonerate:est2genome	gene	1029815	1031512	.	-	.	ID=BDIVROU_0385600.t1
Contig_1_len:2199158	exonerate:est2genome	CDS	1029815	1031512	.	-	0	ID=BDIVROU_0385600.t1.1.1;Parent=BDIVROU_0385600.t1.1
Contig_1_len:2199158	exonerate:est2genome	mRNA	1029815	1031512	.	-	.	ID=BDIVROU_0385600.t1.1;Parent=BDIVROU_0385600.t1
[truncated: 2,315 more rows]
