# Supplementary material for: Comparative and functional genomics of the protozoan parasite Babesia divergens highlighting the invasion and egress processes
Source: PLoS Negl Trop Dis. 2019 Aug 19;13(8):e0007680. doi: 10.1371/journal.pntd.0007680 (PMC6715253; doi:10.1371/journal.pntd.0007680)
Supplement: S3 Table — (ZIP) [file pntd.0007680.s005.zip › gffs/Contig_13.gff]

Contig_13_len:56275	exonerate:est2genome	gene	621	1958	.	-	.	ID=BDIVROU_0352400.t1;
Contig_13_len:56275	exonerate:est2genome	mRNA	621	1958	.	-	.	ID=BDIVROU_0352400.t1.1;Parent=BDIVROU_0352400.t1;
Contig_13_len:56275	exonerate:est2genome	CDS	621	1958	.	-	.	ID=BDIVROU_0352400.t1.1.1;Parent=BDIVROU_0352400.t1.1;
Contig_13_len:56275	exonerate:est2genome	gene	8034	10850	.	-	.	ID=BDIVROU_0352500.t1;
Contig_13_len:56275	exonerate:est2genome	mRNA	8034	10850	.	-	.	ID=BDIVROU_0352500.t1.1;Parent=BDIVROU_0352500.t1;
Contig_13_len:56275	exonerate:est2genome	CDS	8034	10850	.	-	.	ID=BDIVROU_0352500.t1.1.1;Parent=BDIVROU_0352500.t1.1;
Contig_13_len:56275	exonerate:est2genome	gene	11118	13034	.	-	.	ID=BDIVROU_0352600.t1;
Contig_13_len:56275	exonerate:est2genome	mRNA	11118	13034	.	-	.	ID=BDIVROU_0352600.t1.1;Parent=BDIVROU_0352600.t1;
Contig_13_len:56275	exonerate:est2genome	CDS	11118	13034	.	-	.	ID=BDIVROU_0352600.t1.1.1;Parent=BDIVROU_0352600.t1.1;
Contig_13_len:56275	exonerate:est2genome	gene	15456	16705	.	-	.	ID=BDIVROU_0352700.t1;
Contig_13_len:56275	exonerate:est2genome	mRNA	15456	16705	.	-	.	ID=BDIVROU_0352700.t1.1;Parent=BDIVROU_0352700.t1;
Contig_13_len:56275	exonerate:est2genome	CDS	15456	15484	.	-	.	ID=BDIVROU_0352700.t1.1.1;Parent=BDIVROU_0352700.t1.1;
Contig_13_len:56275	exonerate:est2genome	CDS	15568	16705	.	-	.	ID=BDIVROU_0352700.t1.1.2;Parent=BDIVROU_0352700.t1.1;
Contig_13_len:56275	exonerate:est2genome	gene	24384	24887	.	-	.	ID=BDIVROU_0352800.t1;
Contig_13_len:56275	exonerate:est2genome	mRNA	24384	24887	.	-	.	ID=BDIVROU_0352800.t1.1;Parent=BDIVROU_0352800.t1;
Contig_13_len:56275	exonerate:est2genome	CDS	24384	24887	.	-	.	ID=BDIVROU_0352800.t1.1.1;Parent=BDIVROU_0352800.t1.1;
Contig_13_len:56275	exonerate:est2genome	gene	25317	27126	.	-	.	ID=BDIVROU_0352900.t1;
Contig_13_len:56275	exonerate:est2genome	mRNA	25317	27126	.	-	.	ID=BDIVROU_0352900.t1.1;Parent=BDIVROU_0352900.t1;
Contig_13_len:56275	exonerate:est2genome	CDS	25317	26327	.	-	.	ID=BDIVROU_0352900.t1.1.1;Parent=BDIVROU_0352900.t1.1;
Contig_13_len:56275	exonerate:est2genome	CDS	26665	27126	.	-	.	ID=BDIVROU_0352900.t1.1.2;Parent=BDIVROU_0352900.t1.1;
Contig_13_len:56275	exonerate:est2genome	gene	34589	37273	.	-	.	ID=BDIVROU_0353000.t1;
Contig_13_len:56275	exonerate:est2genome	mRNA	34589	37273	.	-	.	ID=BDIVROU_0353000.t1.1;Parent=BDIVROU_0353000.t1;
Contig_13_len:56275	exonerate:est2genome	CDS	34589	37273	.	-	.	ID=BDIVROU_0353000.t1.1.1;Parent=BDIVROU_0353000.t1.1;
Contig_13_len:56275	exonerate:est2genome	gene	40154	43936	.	-	.	ID=BDIVROU_0353200.t1;
Contig_13_len:56275	exonerate:est2genome	mRNA	40154	43936	.	-	.	ID=BDIVROU_0353200.t1.1;Parent=BDIVROU_0353200.t1;
Contig_13_len:56275	exonerate:est2genome	CDS	40154	43936	.	-	.	ID=BDIVROU_0353200.t1.1.1;Parent=BDIVROU_0353200.t1.1;
Contig_13_len:56275	exonerate:est2genome	gene	52548	53459	.	-	.	ID=BDIVROU_0353300.t1;
Contig_13_len:56275	exonerate:est2genome	mRNA	52548	53459	.	-	.	ID=BDIVROU_0353300.t1.1;Parent=BDIVROU_0353300.t1;
Contig_13_len:56275	exonerate:est2genome	CDS	52548	53459	.	-	.	ID=BDIVROU_0353300.t1.1.1;Parent=BDIVROU_0353300.t1.1;
Contig_13_len:56275	exonerate:est2genome	gene	53849	56006	.	-	.	ID=BDIVROU_0353400.t1;
Contig_13_len:56275	exonerate:est2genome	mRNA	53849	56006	.	-	.	ID=BDIVROU_0353400.t1.1;Parent=BDIVROU_0353400.t1;
Contig_13_len:56275	exonerate:est2genome	CDS	53849	54430	.	-	.	ID=BDIVROU_0353400.t1.1.1;Parent=BDIVROU_0353400.t1.1;
Contig_13_len:56275	exonerate:est2genome	CDS	54490	54797	.	-	.	ID=BDIVROU_0353400.t1.1.2;Parent=BDIVROU_0353400.t1.1;
Contig_13_len:56275	exonerate:est2genome	CDS	55220	56006	.	-	.	ID=BDIVROU_0353400.t1.1.3;Parent=BDIVROU_0353400.t1.1;
