# Supplementary material for: Comparative and functional genomics of the protozoan parasite Babesia divergens highlighting the invasion and egress processes
Source: PLoS Negl Trop Dis. 2019 Aug 19;13(8):e0007680. doi: 10.1371/journal.pntd.0007680 (PMC6715253; doi:10.1371/journal.pntd.0007680)
Supplement: S3 Table — (ZIP) [file pntd.0007680.s005.zip › gffs/Contig_39.gff]

Contig_39_len:10435	exonerate:est2genome	gene	6078	6350	.	-	.	ID=BDIVROU_0017300.t1;
Contig_39_len:10435	exonerate:est2genome	mRNA	6078	6350	.	-	.	ID=BDIVROU_0017300.t1.1;Parent=BDIVROU_0017300.t1;
Contig_39_len:10435	exonerate:est2genome	CDS	6078	6350	.	-	.	ID=BDIVROU_0017300.t1.1.1;Parent=BDIVROU_0017300.t1.1;
Contig_39_len:10435	exonerate:est2genome	gene	1	342	.	-	.	ID=BDIVROU_0365700.t1;
Contig_39_len:10435	exonerate:est2genome	mRNA	1	342	.	-	.	ID=BDIVROU_0365700.t1.1;Parent=BDIVROU_0365700.t1;
Contig_39_len:10435	exonerate:est2genome	CDS	1	342	.	-	.	ID=BDIVROU_0365700.t1.1.1;Parent=BDIVROU_0365700.t1.1;
Contig_39_len:10435	exonerate:est2genome	gene	785	1636	.	-	.	ID=BDIVROU_0365800.t1;
Contig_39_len:10435	exonerate:est2genome	mRNA	785	1636	.	-	.	ID=BDIVROU_0365800.t1.1;Parent=BDIVROU_0365800.t1;
Contig_39_len:10435	exonerate:est2genome	CDS	785	1636	.	-	.	ID=BDIVROU_0365800.t1.1.1;Parent=BDIVROU_0365800.t1.1;
Contig_39_len:10435	exonerate:est2genome	gene	9612	9917	.	-	.	ID=BDIVROU_0451400.t1;
Contig_39_len:10435	exonerate:est2genome	mRNA	9612	9917	.	-	.	ID=BDIVROU_0451400.t1.1;Parent=BDIVROU_0451400.t1;
Contig_39_len:10435	exonerate:est2genome	CDS	9612	9917	.	-	.	ID=BDIVROU_0451400.t1.1.1;Parent=BDIVROU_0451400.t1.1;
