# Supplementary material for: Comparative and functional genomics of the protozoan parasite Babesia divergens highlighting the invasion and egress processes
Source: PLoS Negl Trop Dis. 2019 Aug 19;13(8):e0007680. doi: 10.1371/journal.pntd.0007680 (PMC6715253; doi:10.1371/journal.pntd.0007680)
Supplement: S3 Table — (ZIP) [file pntd.0007680.s005.zip › gffs/Contig_35.gff]

Contig_35_len:13280	exonerate:est2genome	gene	3655	4080	.	+	.	ID=BDIVROU_0364500.t1;
Contig_35_len:13280	exonerate:est2genome	mRNA	3655	4080	.	+	.	ID=BDIVROU_0364500.t1.1;Parent=BDIVROU_0364500.t1;
Contig_35_len:13280	exonerate:est2genome	CDS	3655	4080	.	+	.	ID=BDIVROU_0364500.t1.1.1;Parent=BDIVROU_0364500.t1.1;
Contig_35_len:13280	exonerate:est2genome	gene	5359	6438	.	+	.	ID=BDIVROU_0364600.t1;
Contig_35_len:13280	exonerate:est2genome	mRNA	5359	6438	.	+	.	ID=BDIVROU_0364600.t1.1;Parent=BDIVROU_0364600.t1;
Contig_35_len:13280	exonerate:est2genome	CDS	5359	6093	.	+	.	ID=BDIVROU_0364600.t1.1.1;Parent=BDIVROU_0364600.t1.1;
Contig_35_len:13280	exonerate:est2genome	CDS	6148	6438	.	+	.	ID=BDIVROU_0364600.t1.1.2;Parent=BDIVROU_0364600.t1.1;
Contig_35_len:13280	exonerate:est2genome	gene	7405	8400	.	+	.	ID=BDIVROU_0364700.t1;
Contig_35_len:13280	exonerate:est2genome	mRNA	7405	8400	.	+	.	ID=BDIVROU_0364700.t1.1;Parent=BDIVROU_0364700.t1;
Contig_35_len:13280	exonerate:est2genome	CDS	7405	8400	.	+	.	ID=BDIVROU_0364700.t1.1.1;Parent=BDIVROU_0364700.t1.1;
Contig_35_len:13280	exonerate:est2genome	gene	9045	9473	.	+	.	ID=BDIVROU_0364800.t1;
Contig_35_len:13280	exonerate:est2genome	mRNA	9045	9473	.	+	.	ID=BDIVROU_0364800.t1.1;Parent=BDIVROU_0364800.t1;
Contig_35_len:13280	exonerate:est2genome	CDS	9045	9473	.	+	.	ID=BDIVROU_0364800.t1.1.1;Parent=BDIVROU_0364800.t1.1;
Contig_35_len:13280	exonerate:est2genome	gene	12240	13065	.	+	.	ID=BDIVROU_0364900.t1;
Contig_35_len:13280	exonerate:est2genome	mRNA	12240	13065	.	+	.	ID=BDIVROU_0364900.t1.1;Parent=BDIVROU_0364900.t1;
Contig_35_len:13280	exonerate:est2genome	CDS	12240	12339	.	+	.	ID=BDIVROU_0364900.t1.1.1;Parent=BDIVROU_0364900.t1.1;
Contig_35_len:13280	exonerate:est2genome	CDS	12482	13065	.	+	.	ID=BDIVROU_0364900.t1.1.2;Parent=BDIVROU_0364900.t1.1;
