# Supplementary material for: Comparative and functional genomics of the protozoan parasite Babesia divergens highlighting the invasion and egress processes
Source: PLoS Negl Trop Dis. 2019 Aug 19;13(8):e0007680. doi: 10.1371/journal.pntd.0007680 (PMC6715253; doi:10.1371/journal.pntd.0007680)
Supplement: S3 Table — (ZIP) [file pntd.0007680.s005.zip › gffs/Contig_115.gff]

Contig_115_len:1056	exonerate:est2genome	gene	50	868	.	+	.	ID=BDIVROU_0376100.t1;
Contig_115_len:1056	exonerate:est2genome	mRNA	50	868	.	+	.	ID=BDIVROU_0376100.t1.1;Parent=BDIVROU_0376100.t1;
Contig_115_len:1056	exonerate:est2genome	CDS	50	868	.	+	.	ID=BDIVROU_0376100.t1.1.1;Parent=BDIVROU_0376100.t1.1;
