# Supplementary material for: Comparative and functional genomics of the protozoan parasite Babesia divergens highlighting the invasion and egress processes
Source: PLoS Negl Trop Dis. 2019 Aug 19;13(8):e0007680. doi: 10.1371/journal.pntd.0007680 (PMC6715253; doi:10.1371/journal.pntd.0007680)
Supplement: S3 Table — (ZIP) [file pntd.0007680.s005.zip › gffs/Contig_12.gff]

Contig_12_len:74894	exonerate:est2genome	gene	685	3806	.	-	.	ID=BDIVROU_0349400.t1;
Contig_12_len:74894	exonerate:est2genome	mRNA	685	3806	.	-	.	ID=BDIVROU_0349400.t1.1;Parent=BDIVROU_0349400.t1;
Contig_12_len:74894	exonerate:est2genome	CDS	685	998	.	-	.	ID=BDIVROU_0349400.t1.1.1;Parent=BDIVROU_0349400.t1.1;
Contig_12_len:74894	exonerate:est2genome	CDS	1461	1661	.	-	.	ID=BDIVROU_0349400.t1.1.2;Parent=BDIVROU_0349400.t1.1;
Contig_12_len:74894	exonerate:est2genome	CDS	2173	3172	.	-	.	ID=BDIVROU_0349400.t1.1.3;Parent=BDIVROU_0349400.t1.1;
Contig_12_len:74894	exonerate:est2genome	CDS	3283	3420	.	-	.	ID=BDIVROU_0349400.t1.1.4;Parent=BDIVROU_0349400.t1.1;
Contig_12_len:74894	exonerate:est2genome	CDS	3756	3806	.	-	.	ID=BDIVROU_0349400.t1.1.5;Parent=BDIVROU_0349400.t1.1;
Contig_12_len:74894	exonerate:est2genome	gene	4822	5386	.	+	.	ID=BDIVROU_0349500.t1;
Contig_12_len:74894	exonerate:est2genome	mRNA	4822	5386	.	+	.	ID=BDIVROU_0349500.t1.1;Parent=BDIVROU_0349500.t1;
Contig_12_len:74894	exonerate:est2genome	CDS	4822	4849	.	+	.	ID=BDIVROU_0349500.t1.1.1;Parent=BDIVROU_0349500.t1.1;
Contig_12_len:74894	exonerate:est2genome	CDS	5085	5386	.	+	.	ID=BDIVROU_0349500.t1.1.2;Parent=BDIVROU_0349500.t1.1;
Contig_12_len:74894	exonerate:est2genome	gene	6724	7444	.	+	.	ID=BDIVROU_0349800.t1;
Contig_12_len:74894	exonerate:est2genome	mRNA	6724	7444	.	+	.	ID=BDIVROU_0349800.t1.1;Parent=BDIVROU_0349800.t1;
Contig_12_len:74894	exonerate:est2genome	CDS	6724	7061	.	+	.	ID=BDIVROU_0349800.t1.1.1;Parent=BDIVROU_0349800.t1.1;
Contig_12_len:74894	exonerate:est2genome	CDS	7249	7444	.	+	.	ID=BDIVROU_0349800.t1.1.2;Parent=BDIVROU_0349800.t1.1;
Contig_12_len:74894	exonerate:est2genome	gene	7475	8737	.	-	.	ID=BDIVROU_0349900.t1;
Contig_12_len:74894	exonerate:est2genome	mRNA	7475	8737	.	-	.	ID=BDIVROU_0349900.t1.1;Parent=BDIVROU_0349900.t1;
Contig_12_len:74894	exonerate:est2genome	CDS	7475	7560	.	-	.	ID=BDIVROU_0349900.t1.1.1;Parent=BDIVROU_0349900.t1.1;
Contig_12_len:74894	exonerate:est2genome	CDS	7828	8035	.	-	.	ID=BDIVROU_0349900.t1.1.2;Parent=BDIVROU_0349900.t1.1;
Contig_12_len:74894	exonerate:est2genome	CDS	8324	8737	.	-	.	ID=BDIVROU_0349900.t1.1.3;Parent=BDIVROU_0349900.t1.1;
Contig_12_len:74894	exonerate:est2genome	gene	9012	10223	.	+	.	ID=BDIVROU_0350000.t1;
Contig_12_len:74894	exonerate:est2genome	mRNA	9012	10223	.	+	.	ID=BDIVROU_0350000.t1.1;Parent=BDIVROU_0350000.t1;
Contig_12_len:74894	exonerate:est2genome	CDS	9012	9147	.	+	.	ID=BDIVROU_0350000.t1.1.1;Parent=BDIVROU_0350000.t1.1;
Contig_12_len:74894	exonerate:est2genome	CDS	9462	9621	.	+	.	ID=BDIVROU_0350000.t1.1.2;Parent=BDIVROU_0350000.t1.1;
Contig_12_len:74894	exonerate:est2genome	CDS	9761	10223	.	+	.	ID=BDIVROU_0350000.t1.1.3;Parent=BDIVROU_0350000.t1.1;
Contig_12_len:74894	exonerate:est2genome	gene	10258	14060	.	+	.	ID=BDIVROU_0350100.t1;
Contig_12_len:74894	exonerate:est2genome	mRNA	10258	14060	.	+	.	ID=BDIVROU_0350100.t1.1;Parent=BDIVROU_0350100.t1;
Contig_12_len:74894	exonerate:est2genome	CDS	10258	10547	.	+	.	ID=BDIVROU_0350100.t1.1.1;Parent=BDIVROU_0350100.t1.1;
Contig_12_len:74894	exonerate:est2genome	CDS	10878	11181	.	+	.	ID=BDIVROU_0350100.t1.1.2;Parent=BDIVROU_0350100.t1.1;
Contig_12_len:74894	exonerate:est2genome	CDS	11271	11314	.	+	.	ID=BDIVROU_0350100.t1.1.3;Parent=BDIVROU_0350100.t1.1;
Contig_12_len:74894	exonerate:est2genome	CDS	12973	13041	.	+	.	ID=BDIVROU_0350100.t1.1.4;Parent=BDIVROU_0350100.t1.1;
Contig_12_len:74894	exonerate:est2genome	CDS	13077	13189	.	+	.	ID=BDIVROU_0350100.t1.1.5;Parent=BDIVROU_0350100.t1.1;
Contig_12_len:74894	exonerate:est2genome	CDS	13370	13461	.	+	.	ID=BDIVROU_0350100.t1.1.6;Parent=BDIVROU_0350100.t1.1;
Contig_12_len:74894	exonerate:est2genome	CDS	13523	13810	.	+	.	ID=BDIVROU_0350100.t1.1.7;Parent=BDIVROU_0350100.t1.1;
Contig_12_len:74894	exonerate:est2genome	CDS	13866	14060	.	+	.	ID=BDIVROU_0350100.t1.1.8;Parent=BDIVROU_0350100.t1.1;
Contig_12_len:74894	exonerate:est2genome	gene	14406	14740	.	-	.	ID=BDIVROU_0350200.t1;
Contig_12_len:74894	exonerate:est2genome	mRNA	14406	14740	.	-	.	ID=BDIVROU_0350200.t1.1;Parent=BDIVROU_0350200.t1;
Contig_12_len:74894	exonerate:est2genome	CDS	14406	14494	.	-	.	ID=BDIVROU_0350200.t1.1.1;Parent=BDIVROU_0350200.t1.1;
Contig_12_len:74894	exonerate:est2genome	CDS	14608	14740	.	-	.	ID=BDIVROU_0350200.t1.1.2;Parent=BDIVROU_0350200.t1.1;
Contig_12_len:74894	exonerate:est2genome	gene	14892	15431	.	+	.	ID=BDIVROU_0350300.t1;
Contig_12_len:74894	exonerate:est2genome	mRNA	14892	15431	.	+	.	ID=BDIVROU_0350300.t1.1;Parent=BDIVROU_0350300.t1;
Contig_12_len:74894	exonerate:est2genome	CDS	14892	15215	.	+	.	ID=BDIVROU_0350300.t1.1.1;Parent=BDIVROU_0350300.t1.1;
Contig_12_len:74894	exonerate:est2genome	CDS	15315	15431	.	+	.	ID=BDIVROU_0350300.t1.1.2;Parent=BDIVROU_0350300.t1.1;
Contig_12_len:74894	exonerate:est2genome	gene	15853	16450	.	-	.	ID=BDIVROU_0350400.t1;
Contig_12_len:74894	exonerate:est2genome	mRNA	15853	16450	.	-	.	ID=BDIVROU_0350400.t1.1;Parent=BDIVROU_0350400.t1;
Contig_12_len:74894	exonerate:est2genome	CDS	15853	15968	.	-	.	ID=BDIVROU_0350400.t1.1.1;Parent=BDIVROU_0350400.t1.1;
Contig_12_len:74894	exonerate:est2genome	CDS	16151	16295	.	-	.	ID=BDIVROU_0350400.t1.1.2;Parent=BDIVROU_0350400.t1.1;
Contig_12_len:74894	exonerate:est2genome	CDS	16400	16450	.	-	.	ID=BDIVROU_0350400.t1.1.3;Parent=BDIVROU_0350400.t1.1;
Contig_12_len:74894	exonerate:est2genome	gene	16826	17656	.	-	.	ID=BDIVROU_0350500.t1;
Contig_12_len:74894	exonerate:est2genome	mRNA	16826	17656	.	-	.	ID=BDIVROU_0350500.t1.1;Parent=BDIVROU_0350500.t1;
Contig_12_len:74894	exonerate:est2genome	CDS	16826	17656	.	-	.	ID=BDIVROU_0350500.t1.1.1;Parent=BDIVROU_0350500.t1.1;
Contig_12_len:74894	exonerate:est2genome	gene	18048	18920	.	+	.	ID=BDIVROU_0350600.t1;
Contig_12_len:74894	exonerate:est2genome	mRNA	18048	18920	.	+	.	ID=BDIVROU_0350600.t1.1;Parent=BDIVROU_0350600.t1;
Contig_12_len:74894	exonerate:est2genome	CDS	18048	18920	.	+	.	ID=BDIVROU_0350600.t1.1.1;Parent=BDIVROU_0350600.t1.1;
Contig_12_len:74894	exonerate:est2genome	gene	19137	19577	.	-	.	ID=BDIVROU_0350700.t1;
Contig_12_len:74894	exonerate:est2genome	mRNA	19137	19577	.	-	.	ID=BDIVROU_0350700.t1.1;Parent=BDIVROU_0350700.t1;
Contig_12_len:74894	exonerate:est2genome	CDS	19137	19577	.	-	.	ID=BDIVROU_0350700.t1.1.1;Parent=BDIVROU_0350700.t1.1;
Contig_12_len:74894	exonerate:est2genome	gene	19812	21452	.	-	.	ID=BDIVROU_0350900.t1;
Contig_12_len:74894	exonerate:est2genome	mRNA	19812	21452	.	-	.	ID=BDIVROU_0350900.t1.1;Parent=BDIVROU_0350900.t1;
Contig_12_len:74894	exonerate:est2genome	CDS	19812	20051	.	-	.	ID=BDIVROU_0350900.t1.1.1;Parent=BDIVROU_0350900.t1.1;
Contig_12_len:74894	exonerate:est2genome	CDS	20119	20797	.	-	.	ID=BDIVROU_0350900.t1.1.2;Parent=BDIVROU_0350900.t1.1;
Contig_12_len:74894	exonerate:est2genome	CDS	21367	21452	.	-	.	ID=BDIVROU_0350900.t1.1.3;Parent=BDIVROU_0350900.t1.1;
Contig_12_len:74894	exonerate:est2genome	gene	22424	23884	.	+	.	ID=BDIVROU_0351100.t1;
Contig_12_len:74894	exonerate:est2genome	mRNA	22424	23884	.	+	.	ID=BDIVROU_0351100.t1.1;Parent=BDIVROU_0351100.t1;
Contig_12_len:74894	exonerate:est2genome	CDS	22424	23884	.	+	.	ID=BDIVROU_0351100.t1.1.1;Parent=BDIVROU_0351100.t1.1;
Contig_12_len:74894	exonerate:est2genome	gene	30077	31402	.	-	.	ID=BDIVROU_0351200.t1;
Contig_12_len:74894	exonerate:est2genome	mRNA	30077	31402	.	-	.	ID=BDIVROU_0351200.t1.1;Parent=BDIVROU_0351200.t1;
Contig_12_len:74894	exonerate:est2genome	CDS	30077	31402	.	-	.	ID=BDIVROU_0351200.t1.1.1;Parent=BDIVROU_0351200.t1.1;
Contig_12_len:74894	exonerate:est2genome	gene	40965	41444	.	-	.	ID=BDIVROU_0351300.t1;
Contig_12_len:74894	exonerate:est2genome	mRNA	40965	41444	.	-	.	ID=BDIVROU_0351300.t1.1;Parent=BDIVROU_0351300.t1;
Contig_12_len:74894	exonerate:est2genome	CDS	40965	41444	.	-	.	ID=BDIVROU_0351300.t1.1.1;Parent=BDIVROU_0351300.t1.1;
Contig_12_len:74894	exonerate:est2genome	gene	41872	43406	.	-	.	ID=BDIVROU_0351400.t1;
Contig_12_len:74894	exonerate:est2genome	mRNA	41872	43406	.	-	.	ID=BDIVROU_0351400.t1.1;Parent=BDIVROU_0351400.t1;
Contig_12_len:74894	exonerate:est2genome	CDS	41872	43038	.	-	.	ID=BDIVROU_0351400.t1.1.1;Parent=BDIVROU_0351400.t1.1;
Contig_12_len:74894	exonerate:est2genome	CDS	43194	43406	.	-	.	ID=BDIVROU_0351400.t1.1.2;Parent=BDIVROU_0351400.t1.1;
Contig_12_len:74894	exonerate:est2genome	gene	45393	45698	.	-	.	ID=BDIVROU_0351500.t1;
Contig_12_len:74894	exonerate:est2genome	mRNA	45393	45698	.	-	.	ID=BDIVROU_0351500.t1.1;Parent=BDIVROU_0351500.t1;
Contig_12_len:74894	exonerate:est2genome	CDS	45393	45698	.	-	.	ID=BDIVROU_0351500.t1.1.1;Parent=BDIVROU_0351500.t1.1;
Contig_12_len:74894	exonerate:est2genome	gene	46068	49829	.	-	.	ID=BDIVROU_0351600.t1;
Contig_12_len:74894	exonerate:est2genome	mRNA	46068	49829	.	-	.	ID=BDIVROU_0351600.t1.1;Parent=BDIVROU_0351600.t1;
Contig_12_len:74894	exonerate:est2genome	CDS	46068	49829	.	-	.	ID=BDIVROU_0351600.t1.1.1;Parent=BDIVROU_0351600.t1.1;
Contig_12_len:74894	exonerate:est2genome	gene	50217	52985	.	-	.	ID=BDIVROU_0351700.t1;
Contig_12_len:74894	exonerate:est2genome	mRNA	50217	52985	.	-	.	ID=BDIVROU_0351700.t1.1;Parent=BDIVROU_0351700.t1;
Contig_12_len:74894	exonerate:est2genome	CDS	50217	52985	.	-	.	ID=BDIVROU_0351700.t1.1.1;Parent=BDIVROU_0351700.t1.1;
Contig_12_len:74894	exonerate:est2genome	gene	58976	59710	.	-	.	ID=BDIVROU_0351800.t1;
Contig_12_len:74894	exonerate:est2genome	mRNA	58976	59710	.	-	.	ID=BDIVROU_0351800.t1.1;Parent=BDIVROU_0351800.t1;
Contig_12_len:74894	exonerate:est2genome	CDS	58976	59710	.	-	.	ID=BDIVROU_0351800.t1.1.1;Parent=BDIVROU_0351800.t1.1;
Contig_12_len:74894	exonerate:est2genome	gene	60725	61868	.	-	.	ID=BDIVROU_0351900.t1;
Contig_12_len:74894	exonerate:est2genome	mRNA	60725	61868	.	-	.	ID=BDIVROU_0351900.t1.1;Parent=BDIVROU_0351900.t1;
Contig_12_len:74894	exonerate:est2genome	CDS	60725	61759	.	-	.	ID=BDIVROU_0351900.t1.1.1;Parent=BDIVROU_0351900.t1.1;
Contig_12_len:74894	exonerate:est2genome	CDS	61839	61868	.	-	.	ID=BDIVROU_0351900.t1.1.2;Parent=BDIVROU_0351900.t1.1;
Contig_12_len:74894	exonerate:est2genome	gene	68566	70917	.	-	.	ID=BDIVROU_0352100.t1;
Contig_12_len:74894	exonerate:est2genome	mRNA	68566	70917	.	-	.	ID=BDIVROU_0352100.t1.1;Parent=BDIVROU_0352100.t1;
Contig_12_len:74894	exonerate:est2genome	CDS	68566	70917	.	-	.	ID=BDIVROU_0352100.t1.1.1;Parent=BDIVROU_0352100.t1.1;
Contig_12_len:74894	exonerate:est2genome	gene	71367	71675	.	-	.	ID=BDIVROU_0352200.t1;
Contig_12_len:74894	exonerate:est2genome	mRNA	71367	71675	.	-	.	ID=BDIVROU_0352200.t1.1;Parent=BDIVROU_0352200.t1;
Contig_12_len:74894	exonerate:est2genome	CDS	71367	71675	.	-	.	ID=BDIVROU_0352200.t1.1.1;Parent=BDIVROU_0352200.t1.1;
Contig_12_len:74894	exonerate:est2genome	gene	72694	74877	.	-	.	ID=BDIVROU_0352300.t1;
Contig_12_len:74894	exonerate:est2genome	mRNA	72694	74877	.	-	.	ID=BDIVROU_0352300.t1.1;Parent=BDIVROU_0352300.t1;
Contig_12_len:74894	exonerate:est2genome	CDS	72694	74877	.	-	.	ID=BDIVROU_0352300.t1.1.1;Parent=BDIVROU_0352300.t1.1;
Contig_12_len:74894	exonerate:est2genome	gene	6135	6587	.	+	.	ID=BDIVROU_0467800.t1;
Contig_12_len:74894	exonerate:est2genome	mRNA	6135	6587	.	+	.	ID=BDIVROU_0467800.t1.1;Parent=BDIVROU_0467800.t1;
Contig_12_len:74894	exonerate:est2genome	CDS	6135	6476	.	+	.	ID=BDIVROU_0467800.t1.1.1;Parent=BDIVROU_0467800.t1.1;
Contig_12_len:74894	exonerate:est2genome	CDS	6513	6587	.	+	.	ID=BDIVROU_0467800.t1.1.2;Parent=BDIVROU_0467800.t1.1;
