# Supplementary material for: Comparative and functional genomics of the protozoan parasite Babesia divergens highlighting the invasion and egress processes
Source: PLoS Negl Trop Dis. 2019 Aug 19;13(8):e0007680. doi: 10.1371/journal.pntd.0007680 (PMC6715253; doi:10.1371/journal.pntd.0007680)
Supplement: S3 Table — (ZIP) [file pntd.0007680.s005.zip › gffs/Contig_4.gff]

Contig_4_len:1079886	exonerate:est2genome	gene	457	1848	.	+	.	ID=BDIVROU_0144800.t1
Contig_4_len:1079886	exonerate:est2genome	CDS	457	1848	.	+	0	ID=BDIVROU_0144800.t1.1.1;Parent=BDIVROU_0144800.t1.1
Contig_4_len:1079886	exonerate:est2genome	mRNA	457	1848	.	+	.	ID=BDIVROU_0144800.t1.1;Parent=BDIVROU_0144800.t1
Contig_4_len:1079886	exonerate:est2genome	gene	10356	11024	.	-	.	ID=BDIVROU_0144900.t1
Contig_4_len:1079886	exonerate:est2genome	CDS	10356	11024	.	-	0	ID=BDIVROU_0144900.t1.1.1;Parent=BDIVROU_0144900.t1.1
Contig_4_len:1079886	exonerate:est2genome	mRNA	10356	11024	.	-	.	ID=BDIVROU_0144900.t1.1;Parent=BDIVROU_0144900.t1
Contig_4_len:1079886	exonerate:est2genome	gene	11786	14623	.	-	.	ID=BDIVROU_0145000.t1
Contig_4_len:1079886	exonerate:est2genome	CDS	11786	14623	.	-	0	ID=BDIVROU_0145000.t1.1.1;Parent=BDIVROU_0145000.t1.1
Contig_4_len:1079886	exonerate:est2genome	mRNA	11786	14623	.	-	.	ID=BDIVROU_0145000.t1.1;Parent=BDIVROU_0145000.t1
Contig_4_len:1079886	exonerate:est2genome	gene	15914	16534	.	-	.	ID=BDIVROU_0145100.t1
Contig_4_len:1079886	exonerate:est2genome	CDS	15914	16273	.	-	0	ID=BDIVROU_0145100.t1.1.1;Parent=BDIVROU_0145100.t1.1
Contig_4_len:1079886	exonerate:est2genome	CDS	16367	16534	.	-	0	ID=BDIVROU_0145100.t1.1.2;Parent=BDIVROU_0145100.t1.1
Contig_4_len:1079886	exonerate:est2genome	mRNA	15914	16534	.	-	.	ID=BDIVROU_0145100.t1.1;Parent=BDIVROU_0145100.t1
Contig_4_len:1079886	exonerate:est2genome	gene	22066	24809	.	+	.	ID=BDIVROU_0145200.t1
Contig_4_len:1079886	exonerate:est2genome	CDS	22066	22110	.	+	0	ID=BDIVROU_0145200.t1.1.1;Parent=BDIVROU_0145200.t1.1
Contig_4_len:1079886	exonerate:est2genome	CDS	22675	22702	.	+	0	ID=BDIVROU_0145200.t1.1.2;Parent=BDIVROU_0145200.t1.1
Contig_4_len:1079886	exonerate:est2genome	CDS	22905	24001	.	+	0	ID=BDIVROU_0145200.t1.1.3;Parent=BDIVROU_0145200.t1.1
Contig_4_len:1079886	exonerate:est2genome	CDS	24369	24809	.	+	0	ID=BDIVROU_0145200.t1.1.4;Parent=BDIVROU_0145200.t1.1
Contig_4_len:1079886	exonerate:est2genome	mRNA	22066	24809	.	+	.	ID=BDIVROU_0145200.t1.1;Parent=BDIVROU_0145200.t1
Contig_4_len:1079886	exonerate:est2genome	gene	25941	27974	.	+	.	ID=BDIVROU_0145300.t1
Contig_4_len:1079886	exonerate:est2genome	CDS	25941	27974	.	+	0	ID=BDIVROU_0145300.t1.1.1;Parent=BDIVROU_0145300.t1.1
Contig_4_len:1079886	exonerate:est2genome	mRNA	25941	27974	.	+	.	ID=BDIVROU_0145300.t1.1;Parent=BDIVROU_0145300.t1
Contig_4_len:1079886	exonerate:est2genome	gene	28053	29849	.	+	.	ID=BDIVROU_0145400.t1
Contig_4_len:1079886	exonerate:est2genome	CDS	28053	29849	.	+	0	ID=BDIVROU_0145400.t1.1.1;Parent=BDIVROU_0145400.t1.1
Contig_4_len:1079886	exonerate:est2genome	mRNA	28053	29849	.	+	.	ID=BDIVROU_0145400.t1.1;Parent=BDIVROU_0145400.t1
Contig_4_len:1079886	exonerate:est2genome	gene	30154	32412	.	-	.	ID=BDIVROU_0145600.t1
Contig_4_len:1079886	exonerate:est2genome	CDS	30154	32412	.	-	0	ID=BDIVROU_0145600.t1.1.1;Parent=BDIVROU_0145600.t1.1
Contig_4_len:1079886	exonerate:est2genome	mRNA	30154	32412	.	-	.	ID=BDIVROU_0145600.t1.1;Parent=BDIVROU_0145600.t1
Contig_4_len:1079886	exonerate:est2genome	gene	33340	35020	.	-	.	ID=BDIVROU_0145800.t1
Contig_4_len:1079886	exonerate:est2genome	CDS	33340	34062	.	-	0	ID=BDIVROU_0145800.t1.1.1;Parent=BDIVROU_0145800.t1.1
Contig_4_len:1079886	exonerate:est2genome	CDS	34121	34171	.	-	0	ID=BDIVROU_0145800.t1.1.2;Parent=BDIVROU_0145800.t1.1
Contig_4_len:1079886	exonerate:est2genome	CDS	34376	34545	.	-	0	ID=BDIVROU_0145800.t1.1.3;Parent=BDIVROU_0145800.t1.1
Contig_4_len:1079886	exonerate:est2genome	CDS	34643	34750	.	-	0	ID=BDIVROU_0145800.t1.1.4;Parent=BDIVROU_0145800.t1.1
Contig_4_len:1079886	exonerate:est2genome	CDS	34894	35020	.	-	0	ID=BDIVROU_0145800.t1.1.5;Parent=BDIVROU_0145800.t1.1
Contig_4_len:1079886	exonerate:est2genome	mRNA	33340	35020	.	-	.	ID=BDIVROU_0145800.t1.1;Parent=BDIVROU_0145800.t1
Contig_4_len:1079886	exonerate:est2genome	gene	35044	35328	.	-	.	ID=BDIVROU_0145900.t1
Contig_4_len:1079886	exonerate:est2genome	CDS	35044	35328	.	-	0	ID=BDIVROU_0145900.t1.1.1;Parent=BDIVROU_0145900.t1.1
Contig_4_len:1079886	exonerate:est2genome	mRNA	35044	35328	.	-	.	ID=BDIVROU_0145900.t1.1;Parent=BDIVROU_0145900.t1
Contig_4_len:1079886	exonerate:est2genome	gene	36401	36869	.	+	.	ID=BDIVROU_0146000.t1
Contig_4_len:1079886	exonerate:est2genome	CDS	36401	36544	.	+	0	ID=BDIVROU_0146000.t1.1.1;Parent=BDIVROU_0146000.t1.1
Contig_4_len:1079886	exonerate:est2genome	CDS	36622	36680	.	+	0	ID=BDIVROU_0146000.t1.1.2;Parent=BDIVROU_0146000.t1.1
Contig_4_len:1079886	exonerate:est2genome	CDS	36740	36869	.	+	0	ID=BDIVROU_0146000.t1.1.3;Parent=BDIVROU_0146000.t1.1
Contig_4_len:1079886	exonerate:est2genome	mRNA	36401	36869	.	+	.	ID=BDIVROU_0146000.t1.1;Parent=BDIVROU_0146000.t1
Contig_4_len:1079886	exonerate:est2genome	gene	37321	37665	.	+	.	ID=BDIVROU_0146100.t1
Contig_4_len:1079886	exonerate:est2genome	CDS	37321	37665	.	+	0	ID=BDIVROU_0146100.t1.1.1;Parent=BDIVROU_0146100.t1.1
Contig_4_len:1079886	exonerate:est2genome	mRNA	37321	37665	.	+	.	ID=BDIVROU_0146100.t1.1;Parent=BDIVROU_0146100.t1
Contig_4_len:1079886	exonerate:est2genome	gene	37942	38302	.	-	.	ID=BDIVROU_0146200.t1
Contig_4_len:1079886	exonerate:est2genome	CDS	37942	38079	.	-	0	ID=BDIVROU_0146200.t1.1.1;Parent=BDIVROU_0146200.t1.1
Contig_4_len:1079886	exonerate:est2genome	CDS	38207	38302	.	-	0	ID=BDIVROU_0146200.t1.1.2;Parent=BDIVROU_0146200.t1.1
Contig_4_len:1079886	exonerate:est2genome	mRNA	37942	38302	.	-	.	ID=BDIVROU_0146200.t1.1;Parent=BDIVROU_0146200.t1
Contig_4_len:1079886	exonerate:est2genome	gene	40130	40964	.	+	.	ID=BDIVROU_0146300.t1
Contig_4_len:1079886	exonerate:est2genome	CDS	40130	40340	.	+	0	ID=BDIVROU_0146300.t1.1.1;Parent=BDIVROU_0146300.t1.1
Contig_4_len:1079886	exonerate:est2genome	CDS	40600	40964	.	+	0	ID=BDIVROU_0146300.t1.1.2;Parent=BDIVROU_0146300.t1.1
Contig_4_len:1079886	exonerate:est2genome	mRNA	40130	40964	.	+	.	ID=BDIVROU_0146300.t1.1;Parent=BDIVROU_0146300.t1
Contig_4_len:1079886	exonerate:est2genome	gene	41194	42216	.	-	.	ID=BDIVROU_0146400.t1
Contig_4_len:1079886	exonerate:est2genome	CDS	41194	42216	.	-	0	ID=BDIVROU_0146400.t1.1.1;Parent=BDIVROU_0146400.t1.1
Contig_4_len:1079886	exonerate:est2genome	mRNA	41194	42216	.	-	.	ID=BDIVROU_0146400.t1.1;Parent=BDIVROU_0146400.t1
Contig_4_len:1079886	exonerate:est2genome	gene	55741	56507	.	+	.	ID=BDIVROU_0146600.t1
Contig_4_len:1079886	exonerate:est2genome	CDS	55741	55810	.	+	0	ID=BDIVROU_0146600.t1.1.1;Parent=BDIVROU_0146600.t1.1
Contig_4_len:1079886	exonerate:est2genome	CDS	55939	55976	.	+	0	ID=BDIVROU_0146600.t1.1.2;Parent=BDIVROU_0146600.t1.1
Contig_4_len:1079886	exonerate:est2genome	CDS	56089	56229	.	+	0	ID=BDIVROU_0146600.t1.1.3;Parent=BDIVROU_0146600.t1.1
Contig_4_len:1079886	exonerate:est2genome	CDS	56379	56507	.	+	0	ID=BDIVROU_0146600.t1.1.4;Parent=BDIVROU_0146600.t1.1
Contig_4_len:1079886	exonerate:est2genome	mRNA	55741	56507	.	+	.	ID=BDIVROU_0146600.t1.1;Parent=BDIVROU_0146600.t1
Contig_4_len:1079886	exonerate:est2genome	gene	56693	58306	.	-	.	ID=BDIVROU_0146700.t1
Contig_4_len:1079886	exonerate:est2genome	CDS	56693	58306	.	-	0	ID=BDIVROU_0146700.t1.1.1;Parent=BDIVROU_0146700.t1.1
Contig_4_len:1079886	exonerate:est2genome	mRNA	56693	58306	.	-	.	ID=BDIVROU_0146700.t1.1;Parent=BDIVROU_0146700.t1
Contig_4_len:1079886	exonerate:est2genome	gene	58739	59647	.	+	.	ID=BDIVROU_0147000.t1
Contig_4_len:1079886	exonerate:est2genome	CDS	58739	59647	.	+	0	ID=BDIVROU_0147000.t1.1.1;Parent=BDIVROU_0147000.t1.1
Contig_4_len:1079886	exonerate:est2genome	mRNA	58739	59647	.	+	.	ID=BDIVROU_0147000.t1.1;Parent=BDIVROU_0147000.t1
Contig_4_len:1079886	exonerate:est2genome	gene	59991	62156	.	-	.	ID=BDIVROU_0147100.t1
Contig_4_len:1079886	exonerate:est2genome	CDS	59991	62156	.	-	0	ID=BDIVROU_0147100.t1.1.1;Parent=BDIVROU_0147100.t1.1
Contig_4_len:1079886	exonerate:est2genome	mRNA	59991	62156	.	-	.	ID=BDIVROU_0147100.t1.1;Parent=BDIVROU_0147100.t1
Contig_4_len:1079886	exonerate:est2genome	gene	63126	64766	.	+	.	ID=BDIVROU_0147200.t1
Contig_4_len:1079886	exonerate:est2genome	CDS	63126	64766	.	+	0	ID=BDIVROU_0147200.t1.1.1;Parent=BDIVROU_0147200.t1.1
Contig_4_len:1079886	exonerate:est2genome	mRNA	63126	64766	.	+	.	ID=BDIVROU_0147200.t1.1;Parent=BDIVROU_0147200.t1
Contig_4_len:1079886	exonerate:est2genome	gene	65005	67638	.	-	.	ID=BDIVROU_0147300.t1
Contig_4_len:1079886	exonerate:est2genome	CDS	65005	67638	.	-	0	ID=BDIVROU_0147300.t1.1.1;Parent=BDIVROU_0147300.t1.1
Contig_4_len:1079886	exonerate:est2genome	mRNA	65005	67638	.	-	.	ID=BDIVROU_0147300.t1.1;Parent=BDIVROU_0147300.t1
Contig_4_len:1079886	exonerate:est2genome	gene	67657	68563	.	-	.	ID=BDIVROU_0147400.t1
Contig_4_len:1079886	exonerate:est2genome	CDS	67657	67881	.	-	0	ID=BDIVROU_0147400.t1.1.1;Parent=BDIVROU_0147400.t1.1
Contig_4_len:1079886	exonerate:est2genome	CDS	68261	68563	.	-	0	ID=BDIVROU_0147400.t1.1.2;Parent=BDIVROU_0147400.t1.1
Contig_4_len:1079886	exonerate:est2genome	mRNA	67657	68563	.	-	.	ID=BDIVROU_0147400.t1.1;Parent=BDIVROU_0147400.t1
Contig_4_len:1079886	exonerate:est2genome	gene	69762	73026	.	+	.	ID=BDIVROU_0147500.t1
Contig_4_len:1079886	exonerate:est2genome	CDS	69762	69897	.	+	0	ID=BDIVROU_0147500.t1.1.1;Parent=BDIVROU_0147500.t1.1
Contig_4_len:1079886	exonerate:est2genome	CDS	70165	72096	.	+	0	ID=BDIVROU_0147500.t1.1.2;Parent=BDIVROU_0147500.t1.1
Contig_4_len:1079886	exonerate:est2genome	CDS	72152	73026	.	+	0	ID=BDIVROU_0147500.t1.1.3;Parent=BDIVROU_0147500.t1.1
Contig_4_len:1079886	exonerate:est2genome	mRNA	69762	73026	.	+	.	ID=BDIVROU_0147500.t1.1;Parent=BDIVROU_0147500.t1
Contig_4_len:1079886	exonerate:est2genome	gene	73251	74006	.	+	.	ID=BDIVROU_0147600.t1
Contig_4_len:1079886	exonerate:est2genome	CDS	73251	74006	.	+	0	ID=BDIVROU_0147600.t1.1.1;Parent=BDIVROU_0147600.t1.1
Contig_4_len:1079886	exonerate:est2genome	mRNA	73251	74006	.	+	.	ID=BDIVROU_0147600.t1.1;Parent=BDIVROU_0147600.t1
Contig_4_len:1079886	exonerate:est2genome	gene	74323	75270	.	-	.	ID=BDIVROU_0147700.t1
Contig_4_len:1079886	exonerate:est2genome	CDS	74323	75062	.	-	0	ID=BDIVROU_0147700.t1.1.1;Parent=BDIVROU_0147700.t1.1
Contig_4_len:1079886	exonerate:est2genome	CDS	75180	75270	.	-	0	ID=BDIVROU_0147700.t1.1.2;Parent=BDIVROU_0147700.t1.1
Contig_4_len:1079886	exonerate:est2genome	mRNA	74323	75270	.	-	.	ID=BDIVROU_0147700.t1.1;Parent=BDIVROU_0147700.t1
Contig_4_len:1079886	exonerate:est2genome	gene	75283	75969	.	-	.	ID=BDIVROU_0147800.t1
Contig_4_len:1079886	exonerate:est2genome	CDS	75283	75969	.	-	0	ID=BDIVROU_0147800.t1.1.1;Parent=BDIVROU_0147800.t1.1
Contig_4_len:1079886	exonerate:est2genome	mRNA	75283	75969	.	-	.	ID=BDIVROU_0147800.t1.1;Parent=BDIVROU_0147800.t1
Contig_4_len:1079886	exonerate:est2genome	gene	76285	76701	.	-	.	ID=BDIVROU_0147900.t1
Contig_4_len:1079886	exonerate:est2genome	CDS	76285	76701	.	-	0	ID=BDIVROU_0147900.t1.1.1;Parent=BDIVROU_0147900.t1.1
Contig_4_len:1079886	exonerate:est2genome	mRNA	76285	76701	.	-	.	ID=BDIVROU_0147900.t1.1;Parent=BDIVROU_0147900.t1
Contig_4_len:1079886	exonerate:est2genome	gene	77453	77698	.	+	.	ID=BDIVROU_0148100.t1
Contig_4_len:1079886	exonerate:est2genome	CDS	77453	77698	.	+	0	ID=BDIVROU_0148100.t1.1.1;Parent=BDIVROU_0148100.t1.1
Contig_4_len:1079886	exonerate:est2genome	mRNA	77453	77698	.	+	.	ID=BDIVROU_0148100.t1.1;Parent=BDIVROU_0148100.t1
Contig_4_len:1079886	exonerate:est2genome	gene	78113	79933	.	+	.	ID=BDIVROU_0148200.t1
Contig_4_len:1079886	exonerate:est2genome	CDS	78113	79933	.	+	0	ID=BDIVROU_0148200.t1.1.1;Parent=BDIVROU_0148200.t1.1
Contig_4_len:1079886	exonerate:est2genome	mRNA	78113	79933	.	+	.	ID=BDIVROU_0148200.t1.1;Parent=BDIVROU_0148200.t1
Contig_4_len:1079886	exonerate:est2genome	gene	80004	80486	.	-	.	ID=BDIVROU_0148400.t1
Contig_4_len:1079886	exonerate:est2genome	CDS	80004	80486	.	-	0	ID=BDIVROU_0148400.t1.1.1;Parent=BDIVROU_0148400.t1.1
Contig_4_len:1079886	exonerate:est2genome	mRNA	80004	80486	.	-	.	ID=BDIVROU_0148400.t1.1;Parent=BDIVROU_0148400.t1
Contig_4_len:1079886	exonerate:est2genome	gene	81038	81582	.	-	.	ID=BDIVROU_0466700.t1
Contig_4_len:1079886	exonerate:est2genome	CDS	81038	81377	.	-	0	ID=BDIVROU_0466700.t1.1.1;Parent=BDIVROU_0466700.t1.1
Contig_4_len:1079886	exonerate:est2genome	CDS	81413	81582	.	-	0	ID=BDIVROU_0466700.t1.1.2;Parent=BDIVROU_0466700.t1.1
Contig_4_len:1079886	exonerate:est2genome	mRNA	81038	81582	.	-	.	ID=BDIVROU_0466700.t1.1;Parent=BDIVROU_0466700.t1
Contig_4_len:1079886	exonerate:est2genome	gene	82253	82672	.	-	.	ID=BDIVROU_0148500.t1
Contig_4_len:1079886	exonerate:est2genome	CDS	82253	82672	.	-	0	ID=BDIVROU_0148500.t1.1.1;Parent=BDIVROU_0148500.t1.1
Contig_4_len:1079886	exonerate:est2genome	mRNA	82253	82672	.	-	.	ID=BDIVROU_0148500.t1.1;Parent=BDIVROU_0148500.t1
Contig_4_len:1079886	exonerate:est2genome	gene	82849	83409	.	-	.	ID=BDIVROU_0148600.t1
Contig_4_len:1079886	exonerate:est2genome	CDS	82849	83409	.	-	0	ID=BDIVROU_0148600.t1.1.1;Parent=BDIVROU_0148600.t1.1
Contig_4_len:1079886	exonerate:est2genome	mRNA	82849	83409	.	-	.	ID=BDIVROU_0148600.t1.1;Parent=BDIVROU_0148600.t1
Contig_4_len:1079886	exonerate:est2genome	gene	83439	83879	.	-	.	ID=BDIVROU_0148700.t1
Contig_4_len:1079886	exonerate:est2genome	CDS	83439	83879	.	-	0	ID=BDIVROU_0148700.t1.1.1;Parent=BDIVROU_0148700.t1.1
Contig_4_len:1079886	exonerate:est2genome	mRNA	83439	83879	.	-	.	ID=BDIVROU_0148700.t1.1;Parent=BDIVROU_0148700.t1
Contig_4_len:1079886	exonerate:est2genome	gene	85178	85651	.	+	.	ID=BDIVROU_0148800.t1
Contig_4_len:1079886	exonerate:est2genome	CDS	85178	85651	.	+	0	ID=BDIVROU_0148800.t1.1.1;Parent=BDIVROU_0148800.t1.1
Contig_4_len:1079886	exonerate:est2genome	mRNA	85178	85651	.	+	.	ID=BDIVROU_0148800.t1.1;Parent=BDIVROU_0148800.t1
Contig_4_len:1079886	exonerate:est2genome	gene	86311	87122	.	-	.	ID=BDIVROU_0011200.t1
Contig_4_len:1079886	exonerate:est2genome	CDS	86311	86408	.	-	0	ID=BDIVROU_0011200.t1.1.1;Parent=BDIVROU_0011200.t1.1
Contig_4_len:1079886	exonerate:est2genome	CDS	86445	86514	.	-	0	ID=BDIVROU_0011200.t1.1.2;Parent=BDIVROU_0011200.t1.1
Contig_4_len:1079886	exonerate:est2genome	CDS	86551	86667	.	-	0	ID=BDIVROU_0011200.t1.1.3;Parent=BDIVROU_0011200.t1.1
Contig_4_len:1079886	exonerate:est2genome	CDS	86703	86772	.	-	0	ID=BDIVROU_0011200.t1.1.4;Parent=BDIVROU_0011200.t1.1
Contig_4_len:1079886	exonerate:est2genome	CDS	86808	86933	.	-	0	ID=BDIVROU_0011200.t1.1.5;Parent=BDIVROU_0011200.t1.1
Contig_4_len:1079886	exonerate:est2genome	CDS	86971	87122	.	-	0	ID=BDIVROU_0011200.t1.1.6;Parent=BDIVROU_0011200.t1.1
Contig_4_len:1079886	exonerate:est2genome	mRNA	86311	87122	.	-	.	ID=BDIVROU_0011200.t1.1;Parent=BDIVROU_0011200.t1
Contig_4_len:1079886	exonerate:est2genome	gene	87433	88098	.	+	.	ID=BDIVROU_0148900.t1
Contig_4_len:1079886	exonerate:est2genome	CDS	87433	88098	.	+	0	ID=BDIVROU_0148900.t1.1.1;Parent=BDIVROU_0148900.t1.1
Contig_4_len:1079886	exonerate:est2genome	mRNA	87433	88098	.	+	.	ID=BDIVROU_0148900.t1.1;Parent=BDIVROU_0148900.t1
Contig_4_len:1079886	exonerate:est2genome	gene	88386	91558	.	-	.	ID=BDIVROU_0149000.t1
Contig_4_len:1079886	exonerate:est2genome	CDS	88386	91075	.	-	0	ID=BDIVROU_0149000.t1.1.1;Parent=BDIVROU_0149000.t1.1
Contig_4_len:1079886	exonerate:est2genome	CDS	91288	91558	.	-	0	ID=BDIVROU_0149000.t1.1.2;Parent=BDIVROU_0149000.t1.1
Contig_4_len:1079886	exonerate:est2genome	mRNA	88386	91558	.	-	.	ID=BDIVROU_0149000.t1.1;Parent=BDIVROU_0149000.t1
Contig_4_len:1079886	exonerate:est2genome	gene	94145	95130	.	+	.	ID=BDIVROU_0149100.t1
Contig_4_len:1079886	exonerate:est2genome	CDS	94145	94294	.	+	0	ID=BDIVROU_0149100.t1.1.1;Parent=BDIVROU_0149100.t1.1
Contig_4_len:1079886	exonerate:est2genome	CDS	94672	95130	.	+	0	ID=BDIVROU_0149100.t1.1.2;Parent=BDIVROU_0149100.t1.1
Contig_4_len:1079886	exonerate:est2genome	mRNA	94145	95130	.	+	.	ID=BDIVROU_0149100.t1.1;Parent=BDIVROU_0149100.t1
Contig_4_len:1079886	exonerate:est2genome	gene	95145	95561	.	-	.	ID=BDIVROU_0149300.t1
Contig_4_len:1079886	exonerate:est2genome	CDS	95145	95561	.	-	0	ID=BDIVROU_0149300.t1.1.1;Parent=BDIVROU_0149300.t1.1
Contig_4_len:1079886	exonerate:est2genome	mRNA	95145	95561	.	-	.	ID=BDIVROU_0149300.t1.1;Parent=BDIVROU_0149300.t1
Contig_4_len:1079886	exonerate:est2genome	gene	96716	97248	.	+	.	ID=BDIVROU_0149400.t1
Contig_4_len:1079886	exonerate:est2genome	CDS	96716	96829	.	+	0	ID=BDIVROU_0149400.t1.1.1;Parent=BDIVROU_0149400.t1.1
Contig_4_len:1079886	exonerate:est2genome	CDS	96925	97248	.	+	0	ID=BDIVROU_0149400.t1.1.2;Parent=BDIVROU_0149400.t1.1
Contig_4_len:1079886	exonerate:est2genome	mRNA	96716	97248	.	+	.	ID=BDIVROU_0149400.t1.1;Parent=BDIVROU_0149400.t1
Contig_4_len:1079886	exonerate:est2genome	gene	97976	98914	.	+	.	ID=BDIVROU_0149500.t1
Contig_4_len:1079886	exonerate:est2genome	CDS	97976	98132	.	+	0	ID=BDIVROU_0149500.t1.1.1;Parent=BDIVROU_0149500.t1.1
Contig_4_len:1079886	exonerate:est2genome	CDS	98225	98349	.	+	0	ID=BDIVROU_0149500.t1.1.2;Parent=BDIVROU_0149500.t1.1
Contig_4_len:1079886	exonerate:est2genome	CDS	98582	98692	.	+	0	ID=BDIVROU_0149500.t1.1.3;Parent=BDIVROU_0149500.t1.1
Contig_4_len:1079886	exonerate:est2genome	CDS	98774	98914	.	+	0	ID=BDIVROU_0149500.t1.1.4;Parent=BDIVROU_0149500.t1.1
Contig_4_len:1079886	exonerate:est2genome	mRNA	97976	98914	.	+	.	ID=BDIVROU_0149500.t1.1;Parent=BDIVROU_0149500.t1
Contig_4_len:1079886	exonerate:est2genome	gene	99508	100593	.	-	.	ID=BDIVROU_0149600.t1
Contig_4_len:1079886	exonerate:est2genome	CDS	99508	100061	.	-	0	ID=BDIVROU_0149600.t1.1.1;Parent=BDIVROU_0149600.t1.1
Contig_4_len:1079886	exonerate:est2genome	CDS	100539	100593	.	-	0	ID=BDIVROU_0149600.t1.1.2;Parent=BDIVROU_0149600.t1.1
Contig_4_len:1079886	exonerate:est2genome	mRNA	99508	100593	.	-	.	ID=BDIVROU_0149600.t1.1;Parent=BDIVROU_0149600.t1
Contig_4_len:1079886	exonerate:est2genome	gene	101421	101841	.	+	.	ID=BDIVROU_0149700.t1
Contig_4_len:1079886	exonerate:est2genome	CDS	101421	101541	.	+	0	ID=BDIVROU_0149700.t1.1.1;Parent=BDIVROU_0149700.t1.1
Contig_4_len:1079886	exonerate:est2genome	CDS	101642	101841	.	+	0	ID=BDIVROU_0149700.t1.1.2;Parent=BDIVROU_0149700.t1.1
Contig_4_len:1079886	exonerate:est2genome	mRNA	101421	101841	.	+	.	ID=BDIVROU_0149700.t1.1;Parent=BDIVROU_0149700.t1
Contig_4_len:1079886	exonerate:est2genome	gene	102057	102320	.	+	.	ID=BDIVROU_0149800.t1
Contig_4_len:1079886	exonerate:est2genome	CDS	102057	102320	.	+	0	ID=BDIVROU_0149800.t1.1.1;Parent=BDIVROU_0149800.t1.1
Contig_4_len:1079886	exonerate:est2genome	mRNA	102057	102320	.	+	.	ID=BDIVROU_0149800.t1.1;Parent=BDIVROU_0149800.t1
Contig_4_len:1079886	exonerate:est2genome	gene	104009	105895	.	+	.	ID=BDIVROU_0149900.t1
Contig_4_len:1079886	exonerate:est2genome	CDS	104009	105895	.	+	0	ID=BDIVROU_0149900.t1.1.1;Parent=BDIVROU_0149900.t1.1
Contig_4_len:1079886	exonerate:est2genome	mRNA	104009	105895	.	+	.	ID=BDIVROU_0149900.t1.1;Parent=BDIVROU_0149900.t1
Contig_4_len:1079886	exonerate:est2genome	gene	107779	108195	.	+	.	ID=BDIVROU_0150000.t1
Contig_4_len:1079886	exonerate:est2genome	CDS	107779	108195	.	+	0	ID=BDIVROU_0150000.t1.1.1;Parent=BDIVROU_0150000.t1.1
Contig_4_len:1079886	exonerate:est2genome	mRNA	107779	108195	.	+	.	ID=BDIVROU_0150000.t1.1;Parent=BDIVROU_0150000.t1
Contig_4_len:1079886	exonerate:est2genome	gene	108405	108710	.	+	.	ID=BDIVROU_0150100.t1
Contig_4_len:1079886	exonerate:est2genome	CDS	108405	108710	.	+	0	ID=BDIVROU_0150100.t1.1.1;Parent=BDIVROU_0150100.t1.1
Contig_4_len:1079886	exonerate:est2genome	mRNA	108405	108710	.	+	.	ID=BDIVROU_0150100.t1.1;Parent=BDIVROU_0150100.t1
Contig_4_len:1079886	exonerate:est2genome	gene	109455	110359	.	+	.	ID=BDIVROU_0150200.t1
Contig_4_len:1079886	exonerate:est2genome	CDS	109455	109652	.	+	0	ID=BDIVROU_0150200.t1.1.1;Parent=BDIVROU_0150200.t1.1
Contig_4_len:1079886	exonerate:est2genome	CDS	109787	110359	.	+	0	ID=BDIVROU_0150200.t1.1.2;Parent=BDIVROU_0150200.t1.1
Contig_4_len:1079886	exonerate:est2genome	mRNA	109455	110359	.	+	.	ID=BDIVROU_0150200.t1.1;Parent=BDIVROU_0150200.t1
Contig_4_len:1079886	exonerate:est2genome	gene	112200	114776	.	+	.	ID=BDIVROU_0150400.t1
Contig_4_len:1079886	exonerate:est2genome	CDS	112200	114776	.	+	0	ID=BDIVROU_0150400.t1.1.1;Parent=BDIVROU_0150400.t1.1
Contig_4_len:1079886	exonerate:est2genome	mRNA	112200	114776	.	+	.	ID=BDIVROU_0150400.t1.1;Parent=BDIVROU_0150400.t1
Contig_4_len:1079886	exonerate:est2genome	gene	114899	115495	.	-	.	ID=BDIVROU_0150500.t1
Contig_4_len:1079886	exonerate:est2genome	CDS	114899	115189	.	-	0	ID=BDIVROU_0150500.t1.1.1;Parent=BDIVROU_0150500.t1.1
Contig_4_len:1079886	exonerate:est2genome	CDS	115271	115495	.	-	0	ID=BDIVROU_0150500.t1.1.2;Parent=BDIVROU_0150500.t1.1
Contig_4_len:1079886	exonerate:est2genome	mRNA	114899	115495	.	-	.	ID=BDIVROU_0150500.t1.1;Parent=BDIVROU_0150500.t1
Contig_4_len:1079886	exonerate:est2genome	gene	115762	119001	.	+	.	ID=BDIVROU_0150600.t1
Contig_4_len:1079886	exonerate:est2genome	CDS	115762	119001	.	+	0	ID=BDIVROU_0150600.t1.1.1;Parent=BDIVROU_0150600.t1.1
Contig_4_len:1079886	exonerate:est2genome	mRNA	115762	119001	.	+	.	ID=BDIVROU_0150600.t1.1;Parent=BDIVROU_0150600.t1
Contig_4_len:1079886	exonerate:est2genome	gene	119119	120141	.	+	.	ID=BDIVROU_0150800.t1
Contig_4_len:1079886	exonerate:est2genome	CDS	119119	119271	.	+	0	ID=BDIVROU_0150800.t1.1.1;Parent=BDIVROU_0150800.t1.1
Contig_4_len:1079886	exonerate:est2genome	CDS	119335	119413	.	+	0	ID=BDIVROU_0150800.t1.1.2;Parent=BDIVROU_0150800.t1.1
Contig_4_len:1079886	exonerate:est2genome	CDS	119870	120141	.	+	0	ID=BDIVROU_0150800.t1.1.3;Parent=BDIVROU_0150800.t1.1
Contig_4_len:1079886	exonerate:est2genome	mRNA	119119	120141	.	+	.	ID=BDIVROU_0150800.t1.1;Parent=BDIVROU_0150800.t1
Contig_4_len:1079886	exonerate:est2genome	gene	120189	122603	.	-	.	ID=BDIVROU_0150900.t1
Contig_4_len:1079886	exonerate:est2genome	CDS	120189	122603	.	-	0	ID=BDIVROU_0150900.t1.1.1;Parent=BDIVROU_0150900.t1.1
Contig_4_len:1079886	exonerate:est2genome	mRNA	120189	122603	.	-	.	ID=BDIVROU_0150900.t1.1;Parent=BDIVROU_0150900.t1
Contig_4_len:1079886	exonerate:est2genome	gene	123713	129066	.	-	.	ID=BDIVROU_0151000.t1
Contig_4_len:1079886	exonerate:est2genome	CDS	123713	123875	.	-	0	ID=BDIVROU_0151000.t1.1.1;Parent=BDIVROU_0151000.t1.1
Contig_4_len:1079886	exonerate:est2genome	CDS	124004	129066	.	-	0	ID=BDIVROU_0151000.t1.1.2;Parent=BDIVROU_0151000.t1.1
Contig_4_len:1079886	exonerate:est2genome	mRNA	123713	129066	.	-	.	ID=BDIVROU_0151000.t1.1;Parent=BDIVROU_0151000.t1
Contig_4_len:1079886	exonerate:est2genome	gene	131304	132986	.	-	.	ID=BDIVROU_0151100.t1
Contig_4_len:1079886	exonerate:est2genome	CDS	131304	132986	.	-	0	ID=BDIVROU_0151100.t1.1.1;Parent=BDIVROU_0151100.t1.1
Contig_4_len:1079886	exonerate:est2genome	mRNA	131304	132986	.	-	.	ID=BDIVROU_0151100.t1.1;Parent=BDIVROU_0151100.t1
Contig_4_len:1079886	exonerate:est2genome	gene	134611	135063	.	-	.	ID=BDIVROU_0151200.t1
Contig_4_len:1079886	exonerate:est2genome	CDS	134611	134885	.	-	0	ID=BDIVROU_0151200.t1.1.1;Parent=BDIVROU_0151200.t1.1
Contig_4_len:1079886	exonerate:est2genome	CDS	135021	135063	.	-	0	ID=BDIVROU_0151200.t1.1.2;Parent=BDIVROU_0151200.t1.1
Contig_4_len:1079886	exonerate:est2genome	mRNA	134611	135063	.	-	.	ID=BDIVROU_0151200.t1.1;Parent=BDIVROU_0151200.t1
Contig_4_len:1079886	exonerate:est2genome	gene	135421	137823	.	-	.	ID=BDIVROU_0151300.t1
Contig_4_len:1079886	exonerate:est2genome	CDS	135421	137823	.	-	0	ID=BDIVROU_0151300.t1.1.1;Parent=BDIVROU_0151300.t1.1
Contig_4_len:1079886	exonerate:est2genome	mRNA	135421	137823	.	-	.	ID=BDIVROU_0151300.t1.1;Parent=BDIVROU_0151300.t1
Contig_4_len:1079886	exonerate:est2genome	gene	139038	140151	.	+	.	ID=BDIVROU_0151400.t1
Contig_4_len:1079886	exonerate:est2genome	CDS	139038	139131	.	+	0	ID=BDIVROU_0151400.t1.1.1;Parent=BDIVROU_0151400.t1.1
Contig_4_len:1079886	exonerate:est2genome	CDS	139290	139357	.	+	0	ID=BDIVROU_0151400.t1.1.2;Parent=BDIVROU_0151400.t1.1
Contig_4_len:1079886	exonerate:est2genome	CDS	139609	140151	.	+	0	ID=BDIVROU_0151400.t1.1.3;Parent=BDIVROU_0151400.t1.1
Contig_4_len:1079886	exonerate:est2genome	mRNA	139038	140151	.	+	.	ID=BDIVROU_0151400.t1.1;Parent=BDIVROU_0151400.t1
Contig_4_len:1079886	exonerate:est2genome	gene	140201	141387	.	-	.	ID=BDIVROU_0151600.t1
Contig_4_len:1079886	exonerate:est2genome	CDS	140201	140319	.	-	0	ID=BDIVROU_0151600.t1.1.1;Parent=BDIVROU_0151600.t1.1
Contig_4_len:1079886	exonerate:est2genome	CDS	140388	140861	.	-	0	ID=BDIVROU_0151600.t1.1.2;Parent=BDIVROU_0151600.t1.1
Contig_4_len:1079886	exonerate:est2genome	CDS	141102	141387	.	-	0	ID=BDIVROU_0151600.t1.1.3;Parent=BDIVROU_0151600.t1.1
Contig_4_len:1079886	exonerate:est2genome	mRNA	140201	141387	.	-	.	ID=BDIVROU_0151600.t1.1;Parent=BDIVROU_0151600.t1
Contig_4_len:1079886	exonerate:est2genome	gene	141719	144160	.	+	.	ID=BDIVROU_0151700.t1
Contig_4_len:1079886	exonerate:est2genome	CDS	141719	144160	.	+	0	ID=BDIVROU_0151700.t1.1.1;Parent=BDIVROU_0151700.t1.1
Contig_4_len:1079886	exonerate:est2genome	mRNA	141719	144160	.	+	.	ID=BDIVROU_0151700.t1.1;Parent=BDIVROU_0151700.t1
Contig_4_len:1079886	exonerate:est2genome	gene	144422	146950	.	-	.	ID=BDIVROU_0151800.t1
Contig_4_len:1079886	exonerate:est2genome	CDS	144422	146950	.	-	0	ID=BDIVROU_0151800.t1.1.1;Parent=BDIVROU_0151800.t1.1
Contig_4_len:1079886	exonerate:est2genome	mRNA	144422	146950	.	-	.	ID=BDIVROU_0151800.t1.1;Parent=BDIVROU_0151800.t1
Contig_4_len:1079886	exonerate:est2genome	gene	147633	148921	.	+	.	ID=BDIVROU_0152000.t1
Contig_4_len:1079886	exonerate:est2genome	CDS	147633	147793	.	+	0	ID=BDIVROU_0152000.t1.1.1;Parent=BDIVROU_0152000.t1.1
Contig_4_len:1079886	exonerate:est2genome	CDS	148017	148070	.	+	0	ID=BDIVROU_0152000.t1.1.2;Parent=BDIVROU_0152000.t1.1
Contig_4_len:1079886	exonerate:est2genome	CDS	148124	148150	.	+	0	ID=BDIVROU_0152000.t1.1.3;Parent=BDIVROU_0152000.t1.1
Contig_4_len:1079886	exonerate:est2genome	CDS	148256	148284	.	+	0	ID=BDIVROU_0152000.t1.1.4;Parent=BDIVROU_0152000.t1.1
Contig_4_len:1079886	exonerate:est2genome	CDS	148467	148921	.	+	0	ID=BDIVROU_0152000.t1.1.5;Parent=BDIVROU_0152000.t1.1
Contig_4_len:1079886	exonerate:est2genome	mRNA	147633	148921	.	+	.	ID=BDIVROU_0152000.t1.1;Parent=BDIVROU_0152000.t1
Contig_4_len:1079886	exonerate:est2genome	gene	148938	149429	.	+	.	ID=BDIVROU_0152100.t1
Contig_4_len:1079886	exonerate:est2genome	CDS	148938	149429	.	+	0	ID=BDIVROU_0152100.t1.1.1;Parent=BDIVROU_0152100.t1.1
Contig_4_len:1079886	exonerate:est2genome	mRNA	148938	149429	.	+	.	ID=BDIVROU_0152100.t1.1;Parent=BDIVROU_0152100.t1
Contig_4_len:1079886	exonerate:est2genome	gene	149567	157330	.	-	.	ID=BDIVROU_0152200.t1
Contig_4_len:1079886	exonerate:est2genome	CDS	149567	157330	.	-	0	ID=BDIVROU_0152200.t1.2.1;Parent=BDIVROU_0152200.t1.2
Contig_4_len:1079886	exonerate:est2genome	mRNA	149567	157330	.	-	.	ID=BDIVROU_0152200.t1.2;Parent=BDIVROU_0152200.t1
Contig_4_len:1079886	exonerate:est2genome	gene	158001	158813	.	-	.	ID=BDIVROU_0152300.t1
Contig_4_len:1079886	exonerate:est2genome	CDS	158001	158813	.	-	0	ID=BDIVROU_0152300.t1.1.1;Parent=BDIVROU_0152300.t1.1
Contig_4_len:1079886	exonerate:est2genome	mRNA	158001	158813	.	-	.	ID=BDIVROU_0152300.t1.1;Parent=BDIVROU_0152300.t1
Contig_4_len:1079886	exonerate:est2genome	gene	159799	160203	.	-	.	ID=BDIVROU_0152400.t1
Contig_4_len:1079886	exonerate:est2genome	CDS	159799	160203	.	-	0	ID=BDIVROU_0152400.t1.1.1;Parent=BDIVROU_0152400.t1.1
Contig_4_len:1079886	exonerate:est2genome	mRNA	159799	160203	.	-	.	ID=BDIVROU_0152400.t1.1;Parent=BDIVROU_0152400.t1
Contig_4_len:1079886	exonerate:est2genome	gene	161971	164127	.	-	.	ID=BDIVROU_0152500.t1
Contig_4_len:1079886	exonerate:est2genome	CDS	161971	164127	.	-	0	ID=BDIVROU_0152500.t1.1.1;Parent=BDIVROU_0152500.t1.1
Contig_4_len:1079886	exonerate:est2genome	mRNA	161971	164127	.	-	.	ID=BDIVROU_0152500.t1.1;Parent=BDIVROU_0152500.t1
Contig_4_len:1079886	exonerate:est2genome	gene	164545	167170	.	-	.	ID=BDIVROU_0152600.t1
Contig_4_len:1079886	exonerate:est2genome	CDS	164545	166209	.	-	0	ID=BDIVROU_0152600.t1.1.1;Parent=BDIVROU_0152600.t1.1
Contig_4_len:1079886	exonerate:est2genome	CDS	166352	167170	.	-	0	ID=BDIVROU_0152600.t1.1.2;Parent=BDIVROU_0152600.t1.1
Contig_4_len:1079886	exonerate:est2genome	mRNA	164545	167170	.	-	.	ID=BDIVROU_0152600.t1.1;Parent=BDIVROU_0152600.t1
Contig_4_len:1079886	exonerate:est2genome	gene	168008	170017	.	+	.	ID=BDIVROU_0152800.t1
Contig_4_len:1079886	exonerate:est2genome	CDS	168008	170017	.	+	0	ID=BDIVROU_0152800.t1.1.1;Parent=BDIVROU_0152800.t1.1
Contig_4_len:1079886	exonerate:est2genome	mRNA	168008	170017	.	+	.	ID=BDIVROU_0152800.t1.1;Parent=BDIVROU_0152800.t1
Contig_4_len:1079886	exonerate:est2genome	gene	170667	172043	.	-	.	ID=BDIVROU_0152900.t1
Contig_4_len:1079886	exonerate:est2genome	CDS	170667	172043	.	-	0	ID=BDIVROU_0152900.t1.1.1;Parent=BDIVROU_0152900.t1.1
Contig_4_len:1079886	exonerate:est2genome	mRNA	170667	172043	.	-	.	ID=BDIVROU_0152900.t1.1;Parent=BDIVROU_0152900.t1
Contig_4_len:1079886	exonerate:est2genome	gene	173191	173967	.	-	.	ID=BDIVROU_0153000.t1
Contig_4_len:1079886	exonerate:est2genome	CDS	173191	173967	.	-	0	ID=BDIVROU_0153000.t1.1.1;Parent=BDIVROU_0153000.t1.1
Contig_4_len:1079886	exonerate:est2genome	mRNA	173191	173967	.	-	.	ID=BDIVROU_0153000.t1.1;Parent=BDIVROU_0153000.t1
Contig_4_len:1079886	exonerate:est2genome	gene	174873	176036	.	-	.	ID=BDIVROU_0153100.t1
Contig_4_len:1079886	exonerate:est2genome	CDS	174873	176036	.	-	0	ID=BDIVROU_0153100.t1.1.1;Parent=BDIVROU_0153100.t1.1
Contig_4_len:1079886	exonerate:est2genome	mRNA	174873	176036	.	-	.	ID=BDIVROU_0153100.t1.1;Parent=BDIVROU_0153100.t1
Contig_4_len:1079886	exonerate:est2genome	gene	178948	180018	.	+	.	ID=BDIVROU_0153200.t1
Contig_4_len:1079886	exonerate:est2genome	CDS	178948	180018	.	+	0	ID=BDIVROU_0153200.t1.1.1;Parent=BDIVROU_0153200.t1.1
Contig_4_len:1079886	exonerate:est2genome	mRNA	178948	180018	.	+	.	ID=BDIVROU_0153200.t1.1;Parent=BDIVROU_0153200.t1
Contig_4_len:1079886	exonerate:est2genome	gene	180233	180828	.	+	.	ID=BDIVROU_0011300.t1
Contig_4_len:1079886	exonerate:est2genome	CDS	180233	180337	.	+	0	ID=BDIVROU_0011300.t1.1.1;Parent=BDIVROU_0011300.t1.1
Contig_4_len:1079886	exonerate:est2genome	CDS	180372	180513	.	+	0	ID=BDIVROU_0011300.t1.1.2;Parent=BDIVROU_0011300.t1.1
Contig_4_len:1079886	exonerate:est2genome	CDS	180550	180643	.	+	0	ID=BDIVROU_0011300.t1.1.3;Parent=BDIVROU_0011300.t1.1
Contig_4_len:1079886	exonerate:est2genome	CDS	180678	180828	.	+	0	ID=BDIVROU_0011300.t1.1.4;Parent=BDIVROU_0011300.t1.1
Contig_4_len:1079886	exonerate:est2genome	mRNA	180233	180828	.	+	.	ID=BDIVROU_0011300.t1.1;Parent=BDIVROU_0011300.t1
Contig_4_len:1079886	exonerate:est2genome	gene	181066	181944	.	+	.	ID=BDIVROU_0153300.t1
Contig_4_len:1079886	exonerate:est2genome	CDS	181066	181944	.	+	0	ID=BDIVROU_0153300.t1.1.1;Parent=BDIVROU_0153300.t1.1
Contig_4_len:1079886	exonerate:est2genome	mRNA	181066	181944	.	+	.	ID=BDIVROU_0153300.t1.1;Parent=BDIVROU_0153300.t1
Contig_4_len:1079886	exonerate:est2genome	gene	182058	182864	.	+	.	ID=BDIVROU_0153400.t1
Contig_4_len:1079886	exonerate:est2genome	CDS	182058	182864	.	+	0	ID=BDIVROU_0153400.t1.1.1;Parent=BDIVROU_0153400.t1.1
Contig_4_len:1079886	exonerate:est2genome	mRNA	182058	182864	.	+	.	ID=BDIVROU_0153400.t1.1;Parent=BDIVROU_0153400.t1
Contig_4_len:1079886	exonerate:est2genome	gene	182931	184134	.	+	.	ID=BDIVROU_0153600.t2
Contig_4_len:1079886	exonerate:est2genome	CDS	182931	183106	.	+	0	ID=BDIVROU_0153600.t2.1.1;Parent=BDIVROU_0153600.t2.1
Contig_4_len:1079886	exonerate:est2genome	CDS	183627	184134	.	+	0	ID=BDIVROU_0153600.t2.1.2;Parent=BDIVROU_0153600.t2.1
Contig_4_len:1079886	exonerate:est2genome	mRNA	182931	184134	.	+	.	ID=BDIVROU_0153600.t2.1;Parent=BDIVROU_0153600.t2
Contig_4_len:1079886	exonerate:est2genome	gene	183808	184134	.	+	.	ID=BDIVROU_0153500.t1
Contig_4_len:1079886	exonerate:est2genome	CDS	183808	184134	.	+	0	ID=BDIVROU_0153500.t1.1.1;Parent=BDIVROU_0153500.t1.1
Contig_4_len:1079886	exonerate:est2genome	mRNA	183808	184134	.	+	.	ID=BDIVROU_0153500.t1.1;Parent=BDIVROU_0153500.t1
Contig_4_len:1079886	exonerate:est2genome	gene	186048	187892	.	-	.	ID=BDIVROU_0153700.t1
Contig_4_len:1079886	exonerate:est2genome	CDS	186048	187619	.	-	0	ID=BDIVROU_0153700.t1.1.1;Parent=BDIVROU_0153700.t1.1
Contig_4_len:1079886	exonerate:est2genome	CDS	187695	187892	.	-	0	ID=BDIVROU_0153700.t1.1.2;Parent=BDIVROU_0153700.t1.1
Contig_4_len:1079886	exonerate:est2genome	mRNA	186048	187892	.	-	.	ID=BDIVROU_0153700.t1.1;Parent=BDIVROU_0153700.t1
Contig_4_len:1079886	exonerate:est2genome	gene	188280	189450	.	+	.	ID=BDIVROU_0153800.t1
Contig_4_len:1079886	exonerate:est2genome	CDS	188280	188405	.	+	0	ID=BDIVROU_0153800.t1.1.1;Parent=BDIVROU_0153800.t1.1
Contig_4_len:1079886	exonerate:est2genome	CDS	188569	189450	.	+	0	ID=BDIVROU_0153800.t1.1.2;Parent=BDIVROU_0153800.t1.1
Contig_4_len:1079886	exonerate:est2genome	mRNA	188280	189450	.	+	.	ID=BDIVROU_0153800.t1.1;Parent=BDIVROU_0153800.t1
Contig_4_len:1079886	exonerate:est2genome	gene	189873	190269	.	-	.	ID=BDIVROU_0154000.t1
Contig_4_len:1079886	exonerate:est2genome	CDS	189873	190082	.	-	0	ID=BDIVROU_0154000.t1.1.1;Parent=BDIVROU_0154000.t1.1
Contig_4_len:1079886	exonerate:est2genome	CDS	190225	190269	.	-	0	ID=BDIVROU_0154000.t1.1.2;Parent=BDIVROU_0154000.t1.1
Contig_4_len:1079886	exonerate:est2genome	mRNA	189873	190269	.	-	.	ID=BDIVROU_0154000.t1.1;Parent=BDIVROU_0154000.t1
Contig_4_len:1079886	exonerate:est2genome	gene	190298	191855	.	-	.	ID=BDIVROU_0154100.t1
Contig_4_len:1079886	exonerate:est2genome	CDS	190298	190483	.	-	0	ID=BDIVROU_0154100.t1.1.1;Parent=BDIVROU_0154100.t1.1
Contig_4_len:1079886	exonerate:est2genome	CDS	190641	190730	.	-	0	ID=BDIVROU_0154100.t1.1.2;Parent=BDIVROU_0154100.t1.1
Contig_4_len:1079886	exonerate:est2genome	CDS	190793	190978	.	-	0	ID=BDIVROU_0154100.t1.1.3;Parent=BDIVROU_0154100.t1.1
Contig_4_len:1079886	exonerate:est2genome	CDS	191561	191616	.	-	0	ID=BDIVROU_0154100.t1.1.4;Parent=BDIVROU_0154100.t1.1
Contig_4_len:1079886	exonerate:est2genome	CDS	191756	191855	.	-	0	ID=BDIVROU_0154100.t1.1.5;Parent=BDIVROU_0154100.t1.1
Contig_4_len:1079886	exonerate:est2genome	mRNA	190298	191855	.	-	.	ID=BDIVROU_0154100.t1.1;Parent=BDIVROU_0154100.t1
Contig_4_len:1079886	exonerate:est2genome	gene	192064	192936	.	-	.	ID=BDIVROU_0154200.t1
Contig_4_len:1079886	exonerate:est2genome	CDS	192064	192159	.	-	0	ID=BDIVROU_0154200.t1.1.1;Parent=BDIVROU_0154200.t1.1
Contig_4_len:1079886	exonerate:est2genome	CDS	192253	192537	.	-	0	ID=BDIVROU_0154200.t1.1.2;Parent=BDIVROU_0154200.t1.1
Contig_4_len:1079886	exonerate:est2genome	CDS	192706	192936	.	-	0	ID=BDIVROU_0154200.t1.1.3;Parent=BDIVROU_0154200.t1.1
Contig_4_len:1079886	exonerate:est2genome	mRNA	192064	192936	.	-	.	ID=BDIVROU_0154200.t1.1;Parent=BDIVROU_0154200.t1
Contig_4_len:1079886	exonerate:est2genome	gene	194237	194743	.	+	.	ID=BDIVROU_0154300.t1
Contig_4_len:1079886	exonerate:est2genome	CDS	194237	194743	.	+	0	ID=BDIVROU_0154300.t1.1.1;Parent=BDIVROU_0154300.t1.1
Contig_4_len:1079886	exonerate:est2genome	mRNA	194237	194743	.	+	.	ID=BDIVROU_0154300.t1.1;Parent=BDIVROU_0154300.t1
Contig_4_len:1079886	exonerate:est2genome	gene	194761	196821	.	+	.	ID=BDIVROU_0154400.t1
Contig_4_len:1079886	exonerate:est2genome	CDS	194761	196821	.	+	0	ID=BDIVROU_0154400.t1.1.1;Parent=BDIVROU_0154400.t1.1
Contig_4_len:1079886	exonerate:est2genome	mRNA	194761	196821	.	+	.	ID=BDIVROU_0154400.t1.1;Parent=BDIVROU_0154400.t1
Contig_4_len:1079886	exonerate:est2genome	gene	196847	201004	.	-	.	ID=BDIVROU_0154500.t1
Contig_4_len:1079886	exonerate:est2genome	CDS	196847	201004	.	-	0	ID=BDIVROU_0154500.t1.1.1;Parent=BDIVROU_0154500.t1.1
Contig_4_len:1079886	exonerate:est2genome	mRNA	196847	201004	.	-	.	ID=BDIVROU_0154500.t1.1;Parent=BDIVROU_0154500.t1
Contig_4_len:1079886	exonerate:est2genome	gene	201652	202211	.	-	.	ID=BDIVROU_0154600.t1
Contig_4_len:1079886	exonerate:est2genome	CDS	201652	201779	.	-	0	ID=BDIVROU_0154600.t1.1.1;Parent=BDIVROU_0154600.t1.1
Contig_4_len:1079886	exonerate:est2genome	CDS	201843	201915	.	-	0	ID=BDIVROU_0154600.t1.1.2;Parent=BDIVROU_0154600.t1.1
Contig_4_len:1079886	exonerate:est2genome	CDS	202062	202211	.	-	0	ID=BDIVROU_0154600.t1.1.3;Parent=BDIVROU_0154600.t1.1
Contig_4_len:1079886	exonerate:est2genome	mRNA	201652	202211	.	-	.	ID=BDIVROU_0154600.t1.1;Parent=BDIVROU_0154600.t1
Contig_4_len:1079886	exonerate:est2genome	gene	202775	203922	.	+	.	ID=BDIVROU_0154700.t1
Contig_4_len:1079886	exonerate:est2genome	CDS	202775	203071	.	+	0	ID=BDIVROU_0154700.t1.1.1;Parent=BDIVROU_0154700.t1.1
Contig_4_len:1079886	exonerate:est2genome	CDS	203325	203420	.	+	0	ID=BDIVROU_0154700.t1.1.2;Parent=BDIVROU_0154700.t1.1
Contig_4_len:1079886	exonerate:est2genome	CDS	203617	203922	.	+	0	ID=BDIVROU_0154700.t1.1.3;Parent=BDIVROU_0154700.t1.1
Contig_4_len:1079886	exonerate:est2genome	mRNA	202775	203922	.	+	.	ID=BDIVROU_0154700.t1.1;Parent=BDIVROU_0154700.t1
Contig_4_len:1079886	exonerate:est2genome	gene	204172	204537	.	-	.	ID=BDIVROU_0154800.t1
Contig_4_len:1079886	exonerate:est2genome	CDS	204172	204537	.	-	0	ID=BDIVROU_0154800.t1.1.1;Parent=BDIVROU_0154800.t1.1
Contig_4_len:1079886	exonerate:est2genome	mRNA	204172	204537	.	-	.	ID=BDIVROU_0154800.t1.1;Parent=BDIVROU_0154800.t1
Contig_4_len:1079886	exonerate:est2genome	gene	205613	207001	.	+	.	ID=BDIVROU_0154900.t1
Contig_4_len:1079886	exonerate:est2genome	CDS	205613	206398	.	+	0	ID=BDIVROU_0154900.t1.1.1;Parent=BDIVROU_0154900.t1.1
Contig_4_len:1079886	exonerate:est2genome	CDS	206492	207001	.	+	0	ID=BDIVROU_0154900.t1.1.2;Parent=BDIVROU_0154900.t1.1
Contig_4_len:1079886	exonerate:est2genome	mRNA	205613	207001	.	+	.	ID=BDIVROU_0154900.t1.1;Parent=BDIVROU_0154900.t1
Contig_4_len:1079886	exonerate:est2genome	gene	207850	209550	.	-	.	ID=BDIVROU_0155100.t1
Contig_4_len:1079886	exonerate:est2genome	CDS	207850	209550	.	-	0	ID=BDIVROU_0155100.t1.1.1;Parent=BDIVROU_0155100.t1.1
Contig_4_len:1079886	exonerate:est2genome	mRNA	207850	209550	.	-	.	ID=BDIVROU_0155100.t1.1;Parent=BDIVROU_0155100.t1
Contig_4_len:1079886	exonerate:est2genome	gene	211621	212889	.	+	.	ID=BDIVROU_0155200.t1
Contig_4_len:1079886	exonerate:est2genome	CDS	211621	212889	.	+	0	ID=BDIVROU_0155200.t1.1.1;Parent=BDIVROU_0155200.t1.1
Contig_4_len:1079886	exonerate:est2genome	mRNA	211621	212889	.	+	.	ID=BDIVROU_0155200.t1.1;Parent=BDIVROU_0155200.t1
Contig_4_len:1079886	exonerate:est2genome	gene	213530	216496	.	-	.	ID=BDIVROU_0155300.t1
Contig_4_len:1079886	exonerate:est2genome	CDS	213530	216496	.	-	0	ID=BDIVROU_0155300.t1.1.1;Parent=BDIVROU_0155300.t1.1
Contig_4_len:1079886	exonerate:est2genome	mRNA	213530	216496	.	-	.	ID=BDIVROU_0155300.t1.1;Parent=BDIVROU_0155300.t1
Contig_4_len:1079886	exonerate:est2genome	gene	217673	218389	.	-	.	ID=BDIVROU_0155500.t1
Contig_4_len:1079886	exonerate:est2genome	CDS	217673	217983	.	-	0	ID=BDIVROU_0155500.t1.1.1;Parent=BDIVROU_0155500.t1.1
Contig_4_len:1079886	exonerate:est2genome	CDS	218152	218389	.	-	0	ID=BDIVROU_0155500.t1.1.2;Parent=BDIVROU_0155500.t1.1
Contig_4_len:1079886	exonerate:est2genome	mRNA	217673	218389	.	-	.	ID=BDIVROU_0155500.t1.1;Parent=BDIVROU_0155500.t1
Contig_4_len:1079886	exonerate:est2genome	gene	219728	221445	.	+	.	ID=BDIVROU_0155600.t1
Contig_4_len:1079886	exonerate:est2genome	CDS	219728	220121	.	+	0	ID=BDIVROU_0155600.t1.1.1;Parent=BDIVROU_0155600.t1.1
Contig_4_len:1079886	exonerate:est2genome	CDS	220232	221445	.	+	0	ID=BDIVROU_0155600.t1.1.2;Parent=BDIVROU_0155600.t1.1
Contig_4_len:1079886	exonerate:est2genome	mRNA	219728	221445	.	+	.	ID=BDIVROU_0155600.t1.1;Parent=BDIVROU_0155600.t1
Contig_4_len:1079886	exonerate:est2genome	gene	222115	222574	.	+	.	ID=BDIVROU_0155700.t1
Contig_4_len:1079886	exonerate:est2genome	CDS	222115	222193	.	+	0	ID=BDIVROU_0155700.t1.1.1;Parent=BDIVROU_0155700.t1.1
Contig_4_len:1079886	exonerate:est2genome	CDS	222282	222574	.	+	0	ID=BDIVROU_0155700.t1.1.2;Parent=BDIVROU_0155700.t1.1
Contig_4_len:1079886	exonerate:est2genome	mRNA	222115	222574	.	+	.	ID=BDIVROU_0155700.t1.1;Parent=BDIVROU_0155700.t1
Contig_4_len:1079886	exonerate:est2genome	gene	222641	226005	.	+	.	ID=BDIVROU_0155800.t1
Contig_4_len:1079886	exonerate:est2genome	CDS	222641	222678	.	+	0	ID=BDIVROU_0155800.t1.1.1;Parent=BDIVROU_0155800.t1.1
Contig_4_len:1079886	exonerate:est2genome	CDS	222796	222880	.	+	0	ID=BDIVROU_0155800.t1.1.2;Parent=BDIVROU_0155800.t1.1
Contig_4_len:1079886	exonerate:est2genome	CDS	222949	224850	.	+	0	ID=BDIVROU_0155800.t1.1.3;Parent=BDIVROU_0155800.t1.1
Contig_4_len:1079886	exonerate:est2genome	CDS	224909	225359	.	+	0	ID=BDIVROU_0155800.t1.1.4;Parent=BDIVROU_0155800.t1.1
Contig_4_len:1079886	exonerate:est2genome	CDS	225425	225531	.	+	0	ID=BDIVROU_0155800.t1.1.5;Parent=BDIVROU_0155800.t1.1
Contig_4_len:1079886	exonerate:est2genome	CDS	225739	226005	.	+	0	ID=BDIVROU_0155800.t1.1.6;Parent=BDIVROU_0155800.t1.1
Contig_4_len:1079886	exonerate:est2genome	mRNA	222641	226005	.	+	.	ID=BDIVROU_0155800.t1.1;Parent=BDIVROU_0155800.t1
Contig_4_len:1079886	exonerate:est2genome	gene	229233	230609	.	-	.	ID=BDIVROU_0155900.t1
Contig_4_len:1079886	exonerate:est2genome	CDS	229233	230609	.	-	0	ID=BDIVROU_0155900.t1.1.1;Parent=BDIVROU_0155900.t1.1
Contig_4_len:1079886	exonerate:est2genome	mRNA	229233	230609	.	-	.	ID=BDIVROU_0155900.t1.1;Parent=BDIVROU_0155900.t1
Contig_4_len:1079886	exonerate:est2genome	gene	230696	232048	.	+	.	ID=BDIVROU_0156000.t1
Contig_4_len:1079886	exonerate:est2genome	CDS	230696	231076	.	+	0	ID=BDIVROU_0156000.t1.1.1;Parent=BDIVROU_0156000.t1.1
Contig_4_len:1079886	exonerate:est2genome	CDS	231278	231678	.	+	0	ID=BDIVROU_0156000.t1.1.2;Parent=BDIVROU_0156000.t1.1
Contig_4_len:1079886	exonerate:est2genome	CDS	231778	232048	.	+	0	ID=BDIVROU_0156000.t1.1.3;Parent=BDIVROU_0156000.t1.1
Contig_4_len:1079886	exonerate:est2genome	mRNA	230696	232048	.	+	.	ID=BDIVROU_0156000.t1.1;Parent=BDIVROU_0156000.t1
Contig_4_len:1079886	exonerate:est2genome	gene	232073	232909	.	+	.	ID=BDIVROU_0156100.t1
Contig_4_len:1079886	exonerate:est2genome	CDS	232073	232909	.	+	0	ID=BDIVROU_0156100.t1.1.1;Parent=BDIVROU_0156100.t1.1
Contig_4_len:1079886	exonerate:est2genome	mRNA	232073	232909	.	+	.	ID=BDIVROU_0156100.t1.1;Parent=BDIVROU_0156100.t1
Contig_4_len:1079886	exonerate:est2genome	gene	233088	234826	.	-	.	ID=BDIVROU_0156300.t1
Contig_4_len:1079886	exonerate:est2genome	CDS	233088	234358	.	-	0	ID=BDIVROU_0156300.t1.1.1;Parent=BDIVROU_0156300.t1.1
Contig_4_len:1079886	exonerate:est2genome	CDS	234457	234826	.	-	0	ID=BDIVROU_0156300.t1.1.2;Parent=BDIVROU_0156300.t1.1
Contig_4_len:1079886	exonerate:est2genome	mRNA	233088	234826	.	-	.	ID=BDIVROU_0156300.t1.1;Parent=BDIVROU_0156300.t1
Contig_4_len:1079886	exonerate:est2genome	gene	235627	237336	.	+	.	ID=BDIVROU_0156400.t1
Contig_4_len:1079886	exonerate:est2genome	CDS	235627	237336	.	+	0	ID=BDIVROU_0156400.t1.1.1;Parent=BDIVROU_0156400.t1.1
Contig_4_len:1079886	exonerate:est2genome	mRNA	235627	237336	.	+	.	ID=BDIVROU_0156400.t1.1;Parent=BDIVROU_0156400.t1
Contig_4_len:1079886	exonerate:est2genome	gene	236095	237336	.	+	.	ID=BDIVROU_0156500.t2
Contig_4_len:1079886	exonerate:est2genome	CDS	236095	237336	.	+	0	ID=BDIVROU_0156500.t2.1.1;Parent=BDIVROU_0156500.t2.1
Contig_4_len:1079886	exonerate:est2genome	mRNA	236095	237336	.	+	.	ID=BDIVROU_0156500.t2.1;Parent=BDIVROU_0156500.t2
Contig_4_len:1079886	exonerate:est2genome	gene	237634	239064	.	+	.	ID=BDIVROU_0156600.t1
Contig_4_len:1079886	exonerate:est2genome	CDS	237634	239064	.	+	0	ID=BDIVROU_0156600.t1.1.1;Parent=BDIVROU_0156600.t1.1
Contig_4_len:1079886	exonerate:est2genome	mRNA	237634	239064	.	+	.	ID=BDIVROU_0156600.t1.1;Parent=BDIVROU_0156600.t1
Contig_4_len:1079886	exonerate:est2genome	gene	239455	240244	.	-	.	ID=BDIVROU_0156700.t1
Contig_4_len:1079886	exonerate:est2genome	CDS	239455	239734	.	-	0	ID=BDIVROU_0156700.t1.1.1;Parent=BDIVROU_0156700.t1.1
Contig_4_len:1079886	exonerate:est2genome	CDS	239808	240244	.	-	0	ID=BDIVROU_0156700.t1.1.2;Parent=BDIVROU_0156700.t1.1
Contig_4_len:1079886	exonerate:est2genome	mRNA	239455	240244	.	-	.	ID=BDIVROU_0156700.t1.1;Parent=BDIVROU_0156700.t1
Contig_4_len:1079886	exonerate:est2genome	gene	240511	241297	.	-	.	ID=BDIVROU_0156800.t1
Contig_4_len:1079886	exonerate:est2genome	CDS	240511	241086	.	-	0	ID=BDIVROU_0156800.t1.1.1;Parent=BDIVROU_0156800.t1.1
Contig_4_len:1079886	exonerate:est2genome	CDS	241196	241297	.	-	0	ID=BDIVROU_0156800.t1.1.2;Parent=BDIVROU_0156800.t1.1
Contig_4_len:1079886	exonerate:est2genome	mRNA	240511	241297	.	-	.	ID=BDIVROU_0156800.t1.1;Parent=BDIVROU_0156800.t1
Contig_4_len:1079886	exonerate:est2genome	gene	242545	244092	.	+	.	ID=BDIVROU_0156900.t1
Contig_4_len:1079886	exonerate:est2genome	CDS	242545	242733	.	+	0	ID=BDIVROU_0156900.t1.1.1;Parent=BDIVROU_0156900.t1.1
Contig_4_len:1079886	exonerate:est2genome	CDS	242946	243227	.	+	0	ID=BDIVROU_0156900.t1.1.2;Parent=BDIVROU_0156900.t1.1
Contig_4_len:1079886	exonerate:est2genome	CDS	243391	244092	.	+	0	ID=BDIVROU_0156900.t1.1.3;Parent=BDIVROU_0156900.t1.1
Contig_4_len:1079886	exonerate:est2genome	mRNA	242545	244092	.	+	.	ID=BDIVROU_0156900.t1.1;Parent=BDIVROU_0156900.t1
Contig_4_len:1079886	exonerate:est2genome	gene	244123	245508	.	+	.	ID=BDIVROU_0157000.t1
Contig_4_len:1079886	exonerate:est2genome	CDS	244123	245508	.	+	0	ID=BDIVROU_0157000.t1.1.1;Parent=BDIVROU_0157000.t1.1
Contig_4_len:1079886	exonerate:est2genome	mRNA	244123	245508	.	+	.	ID=BDIVROU_0157000.t1.1;Parent=BDIVROU_0157000.t1
Contig_4_len:1079886	exonerate:est2genome	gene	245708	246919	.	-	.	ID=BDIVROU_0157100.t1
Contig_4_len:1079886	exonerate:est2genome	CDS	245708	246919	.	-	0	ID=BDIVROU_0157100.t1.1.1;Parent=BDIVROU_0157100.t1.1
Contig_4_len:1079886	exonerate:est2genome	mRNA	245708	246919	.	-	.	ID=BDIVROU_0157100.t1.1;Parent=BDIVROU_0157100.t1
Contig_4_len:1079886	exonerate:est2genome	gene	247634	248923	.	+	.	ID=BDIVROU_0157200.t1
Contig_4_len:1079886	exonerate:est2genome	CDS	247634	248217	.	+	0	ID=BDIVROU_0157200.t1.1.1;Parent=BDIVROU_0157200.t1.1
Contig_4_len:1079886	exonerate:est2genome	CDS	248473	248923	.	+	0	ID=BDIVROU_0157200.t1.1.2;Parent=BDIVROU_0157200.t1.1
Contig_4_len:1079886	exonerate:est2genome	mRNA	247634	248923	.	+	.	ID=BDIVROU_0157200.t1.1;Parent=BDIVROU_0157200.t1
Contig_4_len:1079886	exonerate:est2genome	gene	249235	249861	.	-	.	ID=BDIVROU_0157300.t1
Contig_4_len:1079886	exonerate:est2genome	CDS	249235	249861	.	-	0	ID=BDIVROU_0157300.t1.1.1;Parent=BDIVROU_0157300.t1.1
Contig_4_len:1079886	exonerate:est2genome	mRNA	249235	249861	.	-	.	ID=BDIVROU_0157300.t1.1;Parent=BDIVROU_0157300.t1
Contig_4_len:1079886	exonerate:est2genome	gene	250194	250640	.	+	.	ID=BDIVROU_0459000.t1
Contig_4_len:1079886	exonerate:est2genome	CDS	250194	250385	.	+	0	ID=BDIVROU_0459000.t1.1.1;Parent=BDIVROU_0459000.t1.1
Contig_4_len:1079886	exonerate:est2genome	CDS	250420	250514	.	+	0	ID=BDIVROU_0459000.t1.1.2;Parent=BDIVROU_0459000.t1.1
Contig_4_len:1079886	exonerate:est2genome	CDS	250550	250640	.	+	0	ID=BDIVROU_0459000.t1.1.3;Parent=BDIVROU_0459000.t1.1
Contig_4_len:1079886	exonerate:est2genome	mRNA	250194	250640	.	+	.	ID=BDIVROU_0459000.t1.1;Parent=BDIVROU_0459000.t1
Contig_4_len:1079886	exonerate:est2genome	gene	251716	252337	.	-	.	ID=BDIVROU_0157500.t1
Contig_4_len:1079886	exonerate:est2genome	CDS	251716	252123	.	-	0	ID=BDIVROU_0157500.t1.1.1;Parent=BDIVROU_0157500.t1.1
Contig_4_len:1079886	exonerate:est2genome	CDS	252176	252337	.	-	0	ID=BDIVROU_0157500.t1.1.2;Parent=BDIVROU_0157500.t1.1
Contig_4_len:1079886	exonerate:est2genome	mRNA	251716	252337	.	-	.	ID=BDIVROU_0157500.t1.1;Parent=BDIVROU_0157500.t1
Contig_4_len:1079886	exonerate:est2genome	gene	254192	254503	.	+	.	ID=BDIVROU_0459100.t1
Contig_4_len:1079886	exonerate:est2genome	CDS	254192	254381	.	+	0	ID=BDIVROU_0459100.t1.1.1;Parent=BDIVROU_0459100.t1.1
Contig_4_len:1079886	exonerate:est2genome	CDS	254418	254503	.	+	0	ID=BDIVROU_0459100.t1.1.2;Parent=BDIVROU_0459100.t1.1
Contig_4_len:1079886	exonerate:est2genome	mRNA	254192	254503	.	+	.	ID=BDIVROU_0459100.t1.1;Parent=BDIVROU_0459100.t1
Contig_4_len:1079886	exonerate:est2genome	gene	255114	255957	.	+	.	ID=BDIVROU_0157600.t1
Contig_4_len:1079886	exonerate:est2genome	CDS	255114	255222	.	+	0	ID=BDIVROU_0157600.t1.1.1;Parent=BDIVROU_0157600.t1.1
Contig_4_len:1079886	exonerate:est2genome	CDS	255284	255957	.	+	0	ID=BDIVROU_0157600.t1.1.2;Parent=BDIVROU_0157600.t1.1
Contig_4_len:1079886	exonerate:est2genome	mRNA	255114	255957	.	+	.	ID=BDIVROU_0157600.t1.1;Parent=BDIVROU_0157600.t1
Contig_4_len:1079886	exonerate:est2genome	gene	256426	257648	.	+	.	ID=BDIVROU_0157700.t1
Contig_4_len:1079886	exonerate:est2genome	CDS	256426	256562	.	+	0	ID=BDIVROU_0157700.t1.1.1;Parent=BDIVROU_0157700.t1.1
Contig_4_len:1079886	exonerate:est2genome	CDS	257303	257648	.	+	0	ID=BDIVROU_0157700.t1.1.2;Parent=BDIVROU_0157700.t1.1
Contig_4_len:1079886	exonerate:est2genome	mRNA	256426	257648	.	+	.	ID=BDIVROU_0157700.t1.1;Parent=BDIVROU_0157700.t1
Contig_4_len:1079886	exonerate:est2genome	gene	257719	259863	.	-	.	ID=BDIVROU_0157800.t1
Contig_4_len:1079886	exonerate:est2genome	CDS	257719	259863	.	-	0	ID=BDIVROU_0157800.t1.1.1;Parent=BDIVROU_0157800.t1.1
Contig_4_len:1079886	exonerate:est2genome	mRNA	257719	259863	.	-	.	ID=BDIVROU_0157800.t1.1;Parent=BDIVROU_0157800.t1
Contig_4_len:1079886	exonerate:est2genome	gene	260167	263775	.	-	.	ID=BDIVROU_0157900.t1
Contig_4_len:1079886	exonerate:est2genome	CDS	260167	263775	.	-	0	ID=BDIVROU_0157900.t1.1.1;Parent=BDIVROU_0157900.t1.1
Contig_4_len:1079886	exonerate:est2genome	mRNA	260167	263775	.	-	.	ID=BDIVROU_0157900.t1.1;Parent=BDIVROU_0157900.t1
Contig_4_len:1079886	exonerate:est2genome	gene	263933	266916	.	-	.	ID=BDIVROU_0158000.t1
Contig_4_len:1079886	exonerate:est2genome	CDS	263933	265798	.	-	0	ID=BDIVROU_0158000.t1.1.1;Parent=BDIVROU_0158000.t1.1
Contig_4_len:1079886	exonerate:est2genome	CDS	266200	266916	.	-	0	ID=BDIVROU_0158000.t1.1.2;Parent=BDIVROU_0158000.t1.1
Contig_4_len:1079886	exonerate:est2genome	mRNA	263933	266916	.	-	.	ID=BDIVROU_0158000.t1.1;Parent=BDIVROU_0158000.t1
Contig_4_len:1079886	exonerate:est2genome	gene	267072	268007	.	+	.	ID=BDIVROU_0158100.t1
Contig_4_len:1079886	exonerate:est2genome	CDS	267072	268007	.	+	0	ID=BDIVROU_0158100.t1.1.1;Parent=BDIVROU_0158100.t1.1
Contig_4_len:1079886	exonerate:est2genome	mRNA	267072	268007	.	+	.	ID=BDIVROU_0158100.t1.1;Parent=BDIVROU_0158100.t1
Contig_4_len:1079886	exonerate:est2genome	gene	269705	270457	.	+	.	ID=BDIVROU_0158200.t1
Contig_4_len:1079886	exonerate:est2genome	CDS	269705	270457	.	+	0	ID=BDIVROU_0158200.t1.1.1;Parent=BDIVROU_0158200.t1.1
Contig_4_len:1079886	exonerate:est2genome	mRNA	269705	270457	.	+	.	ID=BDIVROU_0158200.t1.1;Parent=BDIVROU_0158200.t1
Contig_4_len:1079886	exonerate:est2genome	gene	271222	271542	.	+	.	ID=BDIVROU_0158300.t1
Contig_4_len:1079886	exonerate:est2genome	CDS	271222	271542	.	+	0	ID=BDIVROU_0158300.t1.1.1;Parent=BDIVROU_0158300.t1.1
Contig_4_len:1079886	exonerate:est2genome	mRNA	271222	271542	.	+	.	ID=BDIVROU_0158300.t1.1;Parent=BDIVROU_0158300.t1
Contig_4_len:1079886	exonerate:est2genome	gene	272260	273861	.	-	.	ID=BDIVROU_0158400.t1
Contig_4_len:1079886	exonerate:est2genome	CDS	272260	272391	.	-	0	ID=BDIVROU_0158400.t1.1.1;Parent=BDIVROU_0158400.t1.1
Contig_4_len:1079886	exonerate:est2genome	CDS	272953	273861	.	-	0	ID=BDIVROU_0158400.t1.1.2;Parent=BDIVROU_0158400.t1.1
Contig_4_len:1079886	exonerate:est2genome	mRNA	272260	273861	.	-	.	ID=BDIVROU_0158400.t1.1;Parent=BDIVROU_0158400.t1
Contig_4_len:1079886	exonerate:est2genome	gene	274375	274936	.	+	.	ID=BDIVROU_0158700.t1
Contig_4_len:1079886	exonerate:est2genome	CDS	274375	274683	.	+	0	ID=BDIVROU_0158700.t1.1.1;Parent=BDIVROU_0158700.t1.1
Contig_4_len:1079886	exonerate:est2genome	CDS	274820	274936	.	+	0	ID=BDIVROU_0158700.t1.1.2;Parent=BDIVROU_0158700.t1.1
Contig_4_len:1079886	exonerate:est2genome	mRNA	274375	274936	.	+	.	ID=BDIVROU_0158700.t1.1;Parent=BDIVROU_0158700.t1
Contig_4_len:1079886	exonerate:est2genome	gene	275558	275929	.	-	.	ID=BDIVROU_0158800.t1
Contig_4_len:1079886	exonerate:est2genome	CDS	275558	275929	.	-	0	ID=BDIVROU_0158800.t1.1.1;Parent=BDIVROU_0158800.t1.1
Contig_4_len:1079886	exonerate:est2genome	mRNA	275558	275929	.	-	.	ID=BDIVROU_0158800.t1.1;Parent=BDIVROU_0158800.t1
Contig_4_len:1079886	exonerate:est2genome	gene	276131	276627	.	-	.	ID=BDIVROU_0011400.t1
Contig_4_len:1079886	exonerate:est2genome	CDS	276131	276186	.	-	0	ID=BDIVROU_0011400.t1.1.1;Parent=BDIVROU_0011400.t1.1
Contig_4_len:1079886	exonerate:est2genome	CDS	276230	276278	.	-	0	ID=BDIVROU_0011400.t1.1.2;Parent=BDIVROU_0011400.t1.1
Contig_4_len:1079886	exonerate:est2genome	CDS	276319	276374	.	-	0	ID=BDIVROU_0011400.t1.1.3;Parent=BDIVROU_0011400.t1.1
Contig_4_len:1079886	exonerate:est2genome	CDS	276416	276475	.	-	0	ID=BDIVROU_0011400.t1.1.4;Parent=BDIVROU_0011400.t1.1
Contig_4_len:1079886	exonerate:est2genome	CDS	276516	276627	.	-	0	ID=BDIVROU_0011400.t1.1.5;Parent=BDIVROU_0011400.t1.1
Contig_4_len:1079886	exonerate:est2genome	mRNA	276131	276627	.	-	.	ID=BDIVROU_0011400.t1.1;Parent=BDIVROU_0011400.t1
Contig_4_len:1079886	exonerate:est2genome	gene	277037	277501	.	+	.	ID=BDIVROU_0158900.t1
Contig_4_len:1079886	exonerate:est2genome	CDS	277037	277501	.	+	0	ID=BDIVROU_0158900.t1.1.1;Parent=BDIVROU_0158900.t1.1
Contig_4_len:1079886	exonerate:est2genome	mRNA	277037	277501	.	+	.	ID=BDIVROU_0158900.t1.1;Parent=BDIVROU_0158900.t1
Contig_4_len:1079886	exonerate:est2genome	gene	277870	278691	.	+	.	ID=BDIVROU_0159000.t1
Contig_4_len:1079886	exonerate:est2genome	CDS	277870	278691	.	+	0	ID=BDIVROU_0159000.t1.1.1;Parent=BDIVROU_0159000.t1.1
Contig_4_len:1079886	exonerate:est2genome	mRNA	277870	278691	.	+	.	ID=BDIVROU_0159000.t1.1;Parent=BDIVROU_0159000.t1
Contig_4_len:1079886	exonerate:est2genome	gene	278800	281190	.	-	.	ID=BDIVROU_0159100.t1
Contig_4_len:1079886	exonerate:est2genome	CDS	278800	281190	.	-	0	ID=BDIVROU_0159100.t1.1.1;Parent=BDIVROU_0159100.t1.1
Contig_4_len:1079886	exonerate:est2genome	mRNA	278800	281190	.	-	.	ID=BDIVROU_0159100.t1.1;Parent=BDIVROU_0159100.t1
Contig_4_len:1079886	exonerate:est2genome	gene	281328	283584	.	-	.	ID=BDIVROU_0159200.t1
Contig_4_len:1079886	exonerate:est2genome	CDS	281328	283306	.	-	0	ID=BDIVROU_0159200.t1.1.1;Parent=BDIVROU_0159200.t1.1
Contig_4_len:1079886	exonerate:est2genome	CDS	283377	283584	.	-	0	ID=BDIVROU_0159200.t1.1.2;Parent=BDIVROU_0159200.t1.1
Contig_4_len:1079886	exonerate:est2genome	mRNA	281328	283584	.	-	.	ID=BDIVROU_0159200.t1.1;Parent=BDIVROU_0159200.t1
Contig_4_len:1079886	exonerate:est2genome	gene	284348	284770	.	+	.	ID=BDIVROU_0159300.t1
Contig_4_len:1079886	exonerate:est2genome	CDS	284348	284770	.	+	0	ID=BDIVROU_0159300.t1.1.1;Parent=BDIVROU_0159300.t1.1
Contig_4_len:1079886	exonerate:est2genome	mRNA	284348	284770	.	+	.	ID=BDIVROU_0159300.t1.1;Parent=BDIVROU_0159300.t1
Contig_4_len:1079886	exonerate:est2genome	gene	284781	285080	.	+	.	ID=BDIVROU_0159400.t1
Contig_4_len:1079886	exonerate:est2genome	CDS	284781	285080	.	+	0	ID=BDIVROU_0159400.t1.1.1;Parent=BDIVROU_0159400.t1.1
Contig_4_len:1079886	exonerate:est2genome	mRNA	284781	285080	.	+	.	ID=BDIVROU_0159400.t1.1;Parent=BDIVROU_0159400.t1
Contig_4_len:1079886	exonerate:est2genome	gene	285273	285584	.	-	.	ID=BDIVROU_0159500.t1
Contig_4_len:1079886	exonerate:est2genome	CDS	285273	285584	.	-	0	ID=BDIVROU_0159500.t1.1.1;Parent=BDIVROU_0159500.t1.1
Contig_4_len:1079886	exonerate:est2genome	mRNA	285273	285584	.	-	.	ID=BDIVROU_0159500.t1.1;Parent=BDIVROU_0159500.t1
Contig_4_len:1079886	exonerate:est2genome	gene	285658	287291	.	-	.	ID=BDIVROU_0159600.t1
Contig_4_len:1079886	exonerate:est2genome	CDS	285658	286504	.	-	0	ID=BDIVROU_0159600.t1.1.1;Parent=BDIVROU_0159600.t1.1
Contig_4_len:1079886	exonerate:est2genome	CDS	286582	287291	.	-	0	ID=BDIVROU_0159600.t1.1.2;Parent=BDIVROU_0159600.t1.1
Contig_4_len:1079886	exonerate:est2genome	mRNA	285658	287291	.	-	.	ID=BDIVROU_0159600.t1.1;Parent=BDIVROU_0159600.t1
Contig_4_len:1079886	exonerate:est2genome	gene	288262	288879	.	-	.	ID=BDIVROU_0159800.t1
Contig_4_len:1079886	exonerate:est2genome	CDS	288262	288879	.	-	0	ID=BDIVROU_0159800.t1.1.1;Parent=BDIVROU_0159800.t1.1
Contig_4_len:1079886	exonerate:est2genome	mRNA	288262	288879	.	-	.	ID=BDIVROU_0159800.t1.1;Parent=BDIVROU_0159800.t1
Contig_4_len:1079886	exonerate:est2genome	gene	291026	292657	.	-	.	ID=BDIVROU_0159900.t1
Contig_4_len:1079886	exonerate:est2genome	CDS	291026	292657	.	-	0	ID=BDIVROU_0159900.t1.1.1;Parent=BDIVROU_0159900.t1.1
Contig_4_len:1079886	exonerate:est2genome	mRNA	291026	292657	.	-	.	ID=BDIVROU_0159900.t1.1;Parent=BDIVROU_0159900.t1
Contig_4_len:1079886	exonerate:est2genome	gene	296861	297589	.	-	.	ID=BDIVROU_0160000.t1
Contig_4_len:1079886	exonerate:est2genome	CDS	296861	297589	.	-	0	ID=BDIVROU_0160000.t1.1.1;Parent=BDIVROU_0160000.t1.1
Contig_4_len:1079886	exonerate:est2genome	mRNA	296861	297589	.	-	.	ID=BDIVROU_0160000.t1.1;Parent=BDIVROU_0160000.t1
Contig_4_len:1079886	exonerate:est2genome	gene	298253	299104	.	-	.	ID=BDIVROU_0160100.t1
Contig_4_len:1079886	exonerate:est2genome	CDS	298253	299104	.	-	0	ID=BDIVROU_0160100.t1.1.1;Parent=BDIVROU_0160100.t1.1
Contig_4_len:1079886	exonerate:est2genome	mRNA	298253	299104	.	-	.	ID=BDIVROU_0160100.t1.1;Parent=BDIVROU_0160100.t1
Contig_4_len:1079886	exonerate:est2genome	gene	300715	303118	.	+	.	ID=BDIVROU_0160200.t1
Contig_4_len:1079886	exonerate:est2genome	CDS	300715	300761	.	+	0	ID=BDIVROU_0160200.t1.1.1;Parent=BDIVROU_0160200.t1.1
Contig_4_len:1079886	exonerate:est2genome	CDS	300856	303118	.	+	0	ID=BDIVROU_0160200.t1.1.2;Parent=BDIVROU_0160200.t1.1
Contig_4_len:1079886	exonerate:est2genome	mRNA	300715	303118	.	+	.	ID=BDIVROU_0160200.t1.1;Parent=BDIVROU_0160200.t1
Contig_4_len:1079886	exonerate:est2genome	gene	304216	305628	.	+	.	ID=BDIVROU_0160300.t1
Contig_4_len:1079886	exonerate:est2genome	CDS	304216	305628	.	+	0	ID=BDIVROU_0160300.t1.1.1;Parent=BDIVROU_0160300.t1.1
Contig_4_len:1079886	exonerate:est2genome	mRNA	304216	305628	.	+	.	ID=BDIVROU_0160300.t1.1;Parent=BDIVROU_0160300.t1
Contig_4_len:1079886	exonerate:est2genome	gene	306274	306720	.	+	.	ID=BDIVROU_0160400.t1
Contig_4_len:1079886	exonerate:est2genome	CDS	306274	306720	.	+	0	ID=BDIVROU_0160400.t1.1.1;Parent=BDIVROU_0160400.t1.1
Contig_4_len:1079886	exonerate:est2genome	mRNA	306274	306720	.	+	.	ID=BDIVROU_0160400.t1.1;Parent=BDIVROU_0160400.t1
Contig_4_len:1079886	exonerate:est2genome	gene	308601	309353	.	-	.	ID=BDIVROU_0160600.t1
Contig_4_len:1079886	exonerate:est2genome	CDS	308601	309353	.	-	0	ID=BDIVROU_0160600.t1.1.1;Parent=BDIVROU_0160600.t1.1
Contig_4_len:1079886	exonerate:est2genome	mRNA	308601	309353	.	-	.	ID=BDIVROU_0160600.t1.1;Parent=BDIVROU_0160600.t1
Contig_4_len:1079886	exonerate:est2genome	gene	310438	311192	.	-	.	ID=BDIVROU_0160700.t1
Contig_4_len:1079886	exonerate:est2genome	CDS	310438	310565	.	-	0	ID=BDIVROU_0160700.t1.1.1;Parent=BDIVROU_0160700.t1.1
Contig_4_len:1079886	exonerate:est2genome	CDS	310667	311192	.	-	0	ID=BDIVROU_0160700.t1.1.2;Parent=BDIVROU_0160700.t1.1
Contig_4_len:1079886	exonerate:est2genome	mRNA	310438	311192	.	-	.	ID=BDIVROU_0160700.t1.1;Parent=BDIVROU_0160700.t1
Contig_4_len:1079886	exonerate:est2genome	gene	312625	314664	.	-	.	ID=BDIVROU_0160900.t1
Contig_4_len:1079886	exonerate:est2genome	CDS	312625	314664	.	-	0	ID=BDIVROU_0160900.t1.1.1;Parent=BDIVROU_0160900.t1.1
Contig_4_len:1079886	exonerate:est2genome	mRNA	312625	314664	.	-	.	ID=BDIVROU_0160900.t1.1;Parent=BDIVROU_0160900.t1
Contig_4_len:1079886	exonerate:est2genome	gene	314864	316513	.	+	.	ID=BDIVROU_0161000.t1
Contig_4_len:1079886	exonerate:est2genome	CDS	314864	316513	.	+	0	ID=BDIVROU_0161000.t1.1.1;Parent=BDIVROU_0161000.t1.1
Contig_4_len:1079886	exonerate:est2genome	mRNA	314864	316513	.	+	.	ID=BDIVROU_0161000.t1.1;Parent=BDIVROU_0161000.t1
Contig_4_len:1079886	exonerate:est2genome	gene	317452	317913	.	+	.	ID=BDIVROU_0161100.t1
Contig_4_len:1079886	exonerate:est2genome	CDS	317452	317637	.	+	0	ID=BDIVROU_0161100.t1.1.1;Parent=BDIVROU_0161100.t1.1
Contig_4_len:1079886	exonerate:est2genome	CDS	317818	317913	.	+	0	ID=BDIVROU_0161100.t1.1.2;Parent=BDIVROU_0161100.t1.1
Contig_4_len:1079886	exonerate:est2genome	mRNA	317452	317913	.	+	.	ID=BDIVROU_0161100.t1.1;Parent=BDIVROU_0161100.t1
Contig_4_len:1079886	exonerate:est2genome	gene	317979	320800	.	-	.	ID=BDIVROU_0161200.t1
Contig_4_len:1079886	exonerate:est2genome	CDS	317979	320563	.	-	0	ID=BDIVROU_0161201.t1.2.1;Parent=BDIVROU_0161201.t1.2
Contig_4_len:1079886	exonerate:est2genome	CDS	320602	320800	.	-	0	ID=BDIVROU_0161201.t1.2.2;Parent=BDIVROU_0161201.t1.2
Contig_4_len:1079886	exonerate:est2genome	mRNA	317979	320800	.	-	.	ID=BDIVROU_0161201.t1.2;Parent=BDIVROU_0161200.t1
Contig_4_len:1079886	exonerate:est2genome	gene	321786	323147	.	+	.	ID=BDIVROU_0161300.t1
Contig_4_len:1079886	exonerate:est2genome	CDS	321786	323147	.	+	0	ID=BDIVROU_0161300.t1.1.1;Parent=BDIVROU_0161300.t1.1
Contig_4_len:1079886	exonerate:est2genome	mRNA	321786	323147	.	+	.	ID=BDIVROU_0161300.t1.1;Parent=BDIVROU_0161300.t1
Contig_4_len:1079886	exonerate:est2genome	gene	323975	325060	.	-	.	ID=BDIVROU_0161400.t1
Contig_4_len:1079886	exonerate:est2genome	CDS	323975	325060	.	-	0	ID=BDIVROU_0161400.t1.1.1;Parent=BDIVROU_0161400.t1.1
Contig_4_len:1079886	exonerate:est2genome	mRNA	323975	325060	.	-	.	ID=BDIVROU_0161400.t1.1;Parent=BDIVROU_0161400.t1
Contig_4_len:1079886	exonerate:est2genome	gene	325112	325940	.	-	.	ID=BDIVROU_0161500.t1
Contig_4_len:1079886	exonerate:est2genome	CDS	325112	325666	.	-	0	ID=BDIVROU_0161500.t1.1.1;Parent=BDIVROU_0161500.t1.1
Contig_4_len:1079886	exonerate:est2genome	CDS	325875	325940	.	-	0	ID=BDIVROU_0161500.t1.1.2;Parent=BDIVROU_0161500.t1.1
Contig_4_len:1079886	exonerate:est2genome	mRNA	325112	325940	.	-	.	ID=BDIVROU_0161500.t1.1;Parent=BDIVROU_0161500.t1
Contig_4_len:1079886	exonerate:est2genome	gene	326056	327498	.	-	.	ID=BDIVROU_0161600.t1
Contig_4_len:1079886	exonerate:est2genome	CDS	326056	327498	.	-	0	ID=BDIVROU_0161600.t1.1.1;Parent=BDIVROU_0161600.t1.1
Contig_4_len:1079886	exonerate:est2genome	mRNA	326056	327498	.	-	.	ID=BDIVROU_0161600.t1.1;Parent=BDIVROU_0161600.t1
Contig_4_len:1079886	exonerate:est2genome	gene	327620	328198	.	-	.	ID=BDIVROU_0161700.t1
Contig_4_len:1079886	exonerate:est2genome	CDS	327620	327745	.	-	0	ID=BDIVROU_0161700.t1.1.1;Parent=BDIVROU_0161700.t1.1
Contig_4_len:1079886	exonerate:est2genome	CDS	327869	328198	.	-	0	ID=BDIVROU_0161700.t1.1.2;Parent=BDIVROU_0161700.t1.1
Contig_4_len:1079886	exonerate:est2genome	mRNA	327620	328198	.	-	.	ID=BDIVROU_0161700.t1.1;Parent=BDIVROU_0161700.t1
Contig_4_len:1079886	exonerate:est2genome	gene	328413	328763	.	-	.	ID=BDIVROU_0161800.t1
Contig_4_len:1079886	exonerate:est2genome	CDS	328413	328590	.	-	0	ID=BDIVROU_0161800.t1.1.1;Parent=BDIVROU_0161800.t1.1
Contig_4_len:1079886	exonerate:est2genome	CDS	328678	328763	.	-	0	ID=BDIVROU_0161800.t1.1.2;Parent=BDIVROU_0161800.t1.1
Contig_4_len:1079886	exonerate:est2genome	mRNA	328413	328763	.	-	.	ID=BDIVROU_0161800.t1.1;Parent=BDIVROU_0161800.t1
Contig_4_len:1079886	exonerate:est2genome	gene	329947	332562	.	+	.	ID=BDIVROU_0162000.t1
Contig_4_len:1079886	exonerate:est2genome	CDS	329947	332562	.	+	0	ID=BDIVROU_0162000.t1.1.1;Parent=BDIVROU_0162000.t1.1
Contig_4_len:1079886	exonerate:est2genome	mRNA	329947	332562	.	+	.	ID=BDIVROU_0162000.t1.1;Parent=BDIVROU_0162000.t1
Contig_4_len:1079886	exonerate:est2genome	gene	332804	334265	.	-	.	ID=BDIVROU_0162100.t1
Contig_4_len:1079886	exonerate:est2genome	CDS	332804	333128	.	-	0	ID=BDIVROU_0162100.t1.1.1;Parent=BDIVROU_0162100.t1.1
Contig_4_len:1079886	exonerate:est2genome	CDS	333223	334265	.	-	0	ID=BDIVROU_0162100.t1.1.2;Parent=BDIVROU_0162100.t1.1
Contig_4_len:1079886	exonerate:est2genome	mRNA	332804	334265	.	-	.	ID=BDIVROU_0162100.t1.1;Parent=BDIVROU_0162100.t1
Contig_4_len:1079886	exonerate:est2genome	gene	335975	336395	.	-	.	ID=BDIVROU_0459200.t1
Contig_4_len:1079886	exonerate:est2genome	CDS	335975	336086	.	-	0	ID=BDIVROU_0459200.t1.1.1;Parent=BDIVROU_0459200.t1.1
Contig_4_len:1079886	exonerate:est2genome	CDS	336123	336252	.	-	0	ID=BDIVROU_0459200.t1.1.2;Parent=BDIVROU_0459200.t1.1
Contig_4_len:1079886	exonerate:est2genome	CDS	336290	336395	.	-	0	ID=BDIVROU_0459200.t1.1.3;Parent=BDIVROU_0459200.t1.1
Contig_4_len:1079886	exonerate:est2genome	mRNA	335975	336395	.	-	.	ID=BDIVROU_0459200.t1.1;Parent=BDIVROU_0459200.t1
Contig_4_len:1079886	exonerate:est2genome	gene	336825	337392	.	+	.	ID=BDIVROU_0162200.t1
Contig_4_len:1079886	exonerate:est2genome	CDS	336825	337077	.	+	0	ID=BDIVROU_0162200.t1.1.1;Parent=BDIVROU_0162200.t1.1
Contig_4_len:1079886	exonerate:est2genome	CDS	337166	337392	.	+	0	ID=BDIVROU_0162200.t1.1.2;Parent=BDIVROU_0162200.t1.1
Contig_4_len:1079886	exonerate:est2genome	mRNA	336825	337392	.	+	.	ID=BDIVROU_0162200.t1.1;Parent=BDIVROU_0162200.t1
Contig_4_len:1079886	exonerate:est2genome	gene	337703	338145	.	+	.	ID=BDIVROU_0162300.t1
Contig_4_len:1079886	exonerate:est2genome	CDS	337703	337876	.	+	0	ID=BDIVROU_0162300.t1.1.1;Parent=BDIVROU_0162300.t1.1
Contig_4_len:1079886	exonerate:est2genome	CDS	338029	338145	.	+	0	ID=BDIVROU_0162300.t1.1.2;Parent=BDIVROU_0162300.t1.1
Contig_4_len:1079886	exonerate:est2genome	mRNA	337703	338145	.	+	.	ID=BDIVROU_0162300.t1.1;Parent=BDIVROU_0162300.t1
Contig_4_len:1079886	exonerate:est2genome	gene	339204	339597	.	+	.	ID=BDIVROU_0162400.t1
Contig_4_len:1079886	exonerate:est2genome	CDS	339204	339251	.	+	0	ID=BDIVROU_0162400.t1.1.1;Parent=BDIVROU_0162400.t1.1
Contig_4_len:1079886	exonerate:est2genome	CDS	339421	339597	.	+	0	ID=BDIVROU_0162400.t1.1.2;Parent=BDIVROU_0162400.t1.1
Contig_4_len:1079886	exonerate:est2genome	mRNA	339204	339597	.	+	.	ID=BDIVROU_0162400.t1.1;Parent=BDIVROU_0162400.t1
Contig_4_len:1079886	exonerate:est2genome	gene	340176	340943	.	+	.	ID=BDIVROU_0162500.t1
Contig_4_len:1079886	exonerate:est2genome	CDS	340176	340943	.	+	0	ID=BDIVROU_0162500.t1.1.1;Parent=BDIVROU_0162500.t1.1
Contig_4_len:1079886	exonerate:est2genome	mRNA	340176	340943	.	+	.	ID=BDIVROU_0162500.t1.1;Parent=BDIVROU_0162500.t1
Contig_4_len:1079886	exonerate:est2genome	gene	341784	342386	.	+	.	ID=BDIVROU_0162600.t1
Contig_4_len:1079886	exonerate:est2genome	CDS	341784	342386	.	+	0	ID=BDIVROU_0162600.t1.1.1;Parent=BDIVROU_0162600.t1.1
Contig_4_len:1079886	exonerate:est2genome	mRNA	341784	342386	.	+	.	ID=BDIVROU_0162600.t1.1;Parent=BDIVROU_0162600.t1
Contig_4_len:1079886	exonerate:est2genome	gene	342665	343002	.	-	.	ID=BDIVROU_0447500.t1
Contig_4_len:1079886	exonerate:est2genome	CDS	342665	342829	.	-	0	ID=BDIVROU_0447500.t1.1.1;Parent=BDIVROU_0447500.t1.1
Contig_4_len:1079886	exonerate:est2genome	CDS	342865	343002	.	-	0	ID=BDIVROU_0447500.t1.1.2;Parent=BDIVROU_0447500.t1.1
Contig_4_len:1079886	exonerate:est2genome	mRNA	342665	343002	.	-	.	ID=BDIVROU_0447500.t1.1;Parent=BDIVROU_0447500.t1
Contig_4_len:1079886	exonerate:est2genome	gene	342671	342832	.	-	.	ID=BDIVROU_0459300.t1
Contig_4_len:1079886	exonerate:est2genome	CDS	342671	342832	.	-	0	ID=BDIVROU_0459300.t1.1.1;Parent=BDIVROU_0459300.t1.1
Contig_4_len:1079886	exonerate:est2genome	mRNA	342671	342832	.	-	.	ID=BDIVROU_0459300.t1.1;Parent=BDIVROU_0459300.t1
Contig_4_len:1079886	exonerate:est2genome	gene	343258	344295	.	+	.	ID=BDIVROU_0162700.t1
Contig_4_len:1079886	exonerate:est2genome	CDS	343258	344295	.	+	0	ID=BDIVROU_0162700.t1.1.1;Parent=BDIVROU_0162700.t1.1
Contig_4_len:1079886	exonerate:est2genome	mRNA	343258	344295	.	+	.	ID=BDIVROU_0162700.t1.1;Parent=BDIVROU_0162700.t1
Contig_4_len:1079886	exonerate:est2genome	gene	344361	345579	.	+	.	ID=BDIVROU_0162800.t1
Contig_4_len:1079886	exonerate:est2genome	CDS	344361	344404	.	+	0	ID=BDIVROU_0162800.t1.1.1;Parent=BDIVROU_0162800.t1.1
Contig_4_len:1079886	exonerate:est2genome	CDS	344595	344982	.	+	0	ID=BDIVROU_0162800.t1.1.2;Parent=BDIVROU_0162800.t1.1
Contig_4_len:1079886	exonerate:est2genome	CDS	345331	345579	.	+	0	ID=BDIVROU_0162800.t1.1.3;Parent=BDIVROU_0162800.t1.1
Contig_4_len:1079886	exonerate:est2genome	mRNA	344361	345579	.	+	.	ID=BDIVROU_0162800.t1.1;Parent=BDIVROU_0162800.t1
Contig_4_len:1079886	exonerate:est2genome	gene	345956	346721	.	-	.	ID=BDIVROU_0162900.t1
Contig_4_len:1079886	exonerate:est2genome	CDS	345956	346279	.	-	0	ID=BDIVROU_0162900.t1.1.1;Parent=BDIVROU_0162900.t1.1
Contig_4_len:1079886	exonerate:est2genome	CDS	346392	346721	.	-	0	ID=BDIVROU_0162900.t1.1.2;Parent=BDIVROU_0162900.t1.1
Contig_4_len:1079886	exonerate:est2genome	mRNA	345956	346721	.	-	.	ID=BDIVROU_0162900.t1.1;Parent=BDIVROU_0162900.t1
Contig_4_len:1079886	exonerate:est2genome	gene	347305	349007	.	+	.	ID=BDIVROU_0163100.t1
Contig_4_len:1079886	exonerate:est2genome	CDS	347305	347413	.	+	0	ID=BDIVROU_0163100.t1.1.1;Parent=BDIVROU_0163100.t1.1
Contig_4_len:1079886	exonerate:est2genome	CDS	347836	349007	.	+	0	ID=BDIVROU_0163100.t1.1.2;Parent=BDIVROU_0163100.t1.1
Contig_4_len:1079886	exonerate:est2genome	mRNA	347305	349007	.	+	.	ID=BDIVROU_0163100.t1.1;Parent=BDIVROU_0163100.t1
Contig_4_len:1079886	exonerate:est2genome	gene	349043	349963	.	+	.	ID=BDIVROU_0163200.t1
Contig_4_len:1079886	exonerate:est2genome	CDS	349043	349963	.	+	0	ID=BDIVROU_0163200.t1.1.1;Parent=BDIVROU_0163200.t1.1
Contig_4_len:1079886	exonerate:est2genome	mRNA	349043	349963	.	+	.	ID=BDIVROU_0163200.t1.1;Parent=BDIVROU_0163200.t1
Contig_4_len:1079886	exonerate:est2genome	gene	350548	354461	.	+	.	ID=BDIVROU_0163300.t1
Contig_4_len:1079886	exonerate:est2genome	CDS	350548	353955	.	+	0	ID=BDIVROU_0163300.t1.1.1;Parent=BDIVROU_0163300.t1.1
Contig_4_len:1079886	exonerate:est2genome	CDS	354018	354461	.	+	0	ID=BDIVROU_0163300.t1.1.2;Parent=BDIVROU_0163300.t1.1
Contig_4_len:1079886	exonerate:est2genome	mRNA	350548	354461	.	+	.	ID=BDIVROU_0163300.t1.1;Parent=BDIVROU_0163300.t1
Contig_4_len:1079886	exonerate:est2genome	gene	354881	355696	.	+	.	ID=BDIVROU_0163400.t1
Contig_4_len:1079886	exonerate:est2genome	CDS	354881	355696	.	+	0	ID=BDIVROU_0163400.t1.1.1;Parent=BDIVROU_0163400.t1.1
Contig_4_len:1079886	exonerate:est2genome	mRNA	354881	355696	.	+	.	ID=BDIVROU_0163400.t1.1;Parent=BDIVROU_0163400.t1
Contig_4_len:1079886	exonerate:est2genome	gene	355719	355970	.	-	.	ID=BDIVROU_0163500.t1
Contig_4_len:1079886	exonerate:est2genome	CDS	355719	355970	.	-	0	ID=BDIVROU_0163500.t1.1.1;Parent=BDIVROU_0163500.t1.1
Contig_4_len:1079886	exonerate:est2genome	mRNA	355719	355970	.	-	.	ID=BDIVROU_0163500.t1.1;Parent=BDIVROU_0163500.t1
Contig_4_len:1079886	exonerate:est2genome	gene	356057	356788	.	-	.	ID=BDIVROU_0163600.t1
Contig_4_len:1079886	exonerate:est2genome	CDS	356057	356277	.	-	0	ID=BDIVROU_0163600.t1.1.1;Parent=BDIVROU_0163600.t1.1
Contig_4_len:1079886	exonerate:est2genome	CDS	356713	356788	.	-	0	ID=BDIVROU_0163600.t1.1.2;Parent=BDIVROU_0163600.t1.1
Contig_4_len:1079886	exonerate:est2genome	mRNA	356057	356788	.	-	.	ID=BDIVROU_0163600.t1.1;Parent=BDIVROU_0163600.t1
Contig_4_len:1079886	exonerate:est2genome	gene	357737	358219	.	+	.	ID=BDIVROU_0163700.t1
Contig_4_len:1079886	exonerate:est2genome	CDS	357737	358219	.	+	0	ID=BDIVROU_0163700.t1.1.1;Parent=BDIVROU_0163700.t1.1
Contig_4_len:1079886	exonerate:est2genome	mRNA	357737	358219	.	+	.	ID=BDIVROU_0163700.t1.1;Parent=BDIVROU_0163700.t1
Contig_4_len:1079886	exonerate:est2genome	gene	358378	358749	.	-	.	ID=BDIVROU_0163800.t1
Contig_4_len:1079886	exonerate:est2genome	CDS	358378	358749	.	-	0	ID=BDIVROU_0163800.t1.1.1;Parent=BDIVROU_0163800.t1.1
Contig_4_len:1079886	exonerate:est2genome	mRNA	358378	358749	.	-	.	ID=BDIVROU_0163800.t1.1;Parent=BDIVROU_0163800.t1
Contig_4_len:1079886	exonerate:est2genome	gene	359576	360346	.	-	.	ID=BDIVROU_0163900.t1
Contig_4_len:1079886	exonerate:est2genome	CDS	359576	360346	.	-	0	ID=BDIVROU_0163900.t1.1.1;Parent=BDIVROU_0163900.t1.1
Contig_4_len:1079886	exonerate:est2genome	mRNA	359576	360346	.	-	.	ID=BDIVROU_0163900.t1.1;Parent=BDIVROU_0163900.t1
Contig_4_len:1079886	exonerate:est2genome	gene	361085	361937	.	-	.	ID=BDIVROU_0164000.t1
Contig_4_len:1079886	exonerate:est2genome	CDS	361085	361330	.	-	0	ID=BDIVROU_0164000.t1.1.1;Parent=BDIVROU_0164000.t1.1
Contig_4_len:1079886	exonerate:est2genome	CDS	361446	361577	.	-	0	ID=BDIVROU_0164000.t1.1.2;Parent=BDIVROU_0164000.t1.1
Contig_4_len:1079886	exonerate:est2genome	CDS	361641	361937	.	-	0	ID=BDIVROU_0164000.t1.1.3;Parent=BDIVROU_0164000.t1.1
Contig_4_len:1079886	exonerate:est2genome	mRNA	361085	361937	.	-	.	ID=BDIVROU_0164000.t1.1;Parent=BDIVROU_0164000.t1
Contig_4_len:1079886	exonerate:est2genome	gene	362181	363509	.	+	.	ID=BDIVROU_0164200.t1
Contig_4_len:1079886	exonerate:est2genome	CDS	362181	363509	.	+	0	ID=BDIVROU_0164200.t1.1.1;Parent=BDIVROU_0164200.t1.1
Contig_4_len:1079886	exonerate:est2genome	mRNA	362181	363509	.	+	.	ID=BDIVROU_0164200.t1.1;Parent=BDIVROU_0164200.t1
Contig_4_len:1079886	exonerate:est2genome	gene	363711	368515	.	-	.	ID=BDIVROU_0164300.t1
Contig_4_len:1079886	exonerate:est2genome	CDS	363711	368121	.	-	0	ID=BDIVROU_0164300.t1.1.1;Parent=BDIVROU_0164300.t1.1
Contig_4_len:1079886	exonerate:est2genome	CDS	368229	368515	.	-	0	ID=BDIVROU_0164300.t1.1.2;Parent=BDIVROU_0164300.t1.1
Contig_4_len:1079886	exonerate:est2genome	mRNA	363711	368515	.	-	.	ID=BDIVROU_0164300.t1.1;Parent=BDIVROU_0164300.t1
Contig_4_len:1079886	exonerate:est2genome	gene	369011	372865	.	+	.	ID=BDIVROU_0164400.t1
Contig_4_len:1079886	exonerate:est2genome	CDS	369011	369131	.	+	0	ID=BDIVROU_0164400.t1.1.1;Parent=BDIVROU_0164400.t1.1
Contig_4_len:1079886	exonerate:est2genome	CDS	369330	369794	.	+	0	ID=BDIVROU_0164400.t1.1.2;Parent=BDIVROU_0164400.t1.1
Contig_4_len:1079886	exonerate:est2genome	CDS	370138	370320	.	+	0	ID=BDIVROU_0164400.t1.1.3;Parent=BDIVROU_0164400.t1.1
Contig_4_len:1079886	exonerate:est2genome	CDS	370794	372865	.	+	0	ID=BDIVROU_0164400.t1.1.4;Parent=BDIVROU_0164400.t1.1
Contig_4_len:1079886	exonerate:est2genome	mRNA	369011	372865	.	+	.	ID=BDIVROU_0164400.t1.1;Parent=BDIVROU_0164400.t1
Contig_4_len:1079886	exonerate:est2genome	gene	373079	374422	.	-	.	ID=BDIVROU_0164500.t1
Contig_4_len:1079886	exonerate:est2genome	CDS	373079	374422	.	-	0	ID=BDIVROU_0164500.t1.1.1;Parent=BDIVROU_0164500.t1.1
Contig_4_len:1079886	exonerate:est2genome	mRNA	373079	374422	.	-	.	ID=BDIVROU_0164500.t1.1;Parent=BDIVROU_0164500.t1
Contig_4_len:1079886	exonerate:est2genome	gene	374677	377673	.	-	.	ID=BDIVROU_0164600.t1
Contig_4_len:1079886	exonerate:est2genome	CDS	374677	377673	.	-	0	ID=BDIVROU_0164600.t1.1.1;Parent=BDIVROU_0164600.t1.1
Contig_4_len:1079886	exonerate:est2genome	mRNA	374677	377673	.	-	.	ID=BDIVROU_0164600.t1.1;Parent=BDIVROU_0164600.t1
Contig_4_len:1079886	exonerate:est2genome	gene	377881	378720	.	-	.	ID=BDIVROU_0164700.t1
Contig_4_len:1079886	exonerate:est2genome	CDS	377881	378720	.	-	0	ID=BDIVROU_0164700.t1.1.1;Parent=BDIVROU_0164700.t1.1
Contig_4_len:1079886	exonerate:est2genome	mRNA	377881	378720	.	-	.	ID=BDIVROU_0164700.t1.1;Parent=BDIVROU_0164700.t1
Contig_4_len:1079886	exonerate:est2genome	gene	379511	380665	.	+	.	ID=BDIVROU_0164800.t1
Contig_4_len:1079886	exonerate:est2genome	CDS	379511	380665	.	+	0	ID=BDIVROU_0164800.t1.1.1;Parent=BDIVROU_0164800.t1.1
Contig_4_len:1079886	exonerate:est2genome	mRNA	379511	380665	.	+	.	ID=BDIVROU_0164800.t1.1;Parent=BDIVROU_0164800.t1
Contig_4_len:1079886	exonerate:est2genome	gene	381042	381722	.	-	.	ID=BDIVROU_0164900.t1
Contig_4_len:1079886	exonerate:est2genome	CDS	381042	381722	.	-	0	ID=BDIVROU_0164900.t1.1.1;Parent=BDIVROU_0164900.t1.1
Contig_4_len:1079886	exonerate:est2genome	mRNA	381042	381722	.	-	.	ID=BDIVROU_0164900.t1.1;Parent=BDIVROU_0164900.t1
Contig_4_len:1079886	exonerate:est2genome	gene	382588	384627	.	-	.	ID=BDIVROU_0165000.t1
Contig_4_len:1079886	exonerate:est2genome	CDS	382588	384627	.	-	0	ID=BDIVROU_0165000.t1.1.1;Parent=BDIVROU_0165000.t1.1
Contig_4_len:1079886	exonerate:est2genome	mRNA	382588	384627	.	-	.	ID=BDIVROU_0165000.t1.1;Parent=BDIVROU_0165000.t1
Contig_4_len:1079886	exonerate:est2genome	gene	386011	386297	.	+	.	ID=BDIVROU_0461800.t1
Contig_4_len:1079886	exonerate:est2genome	CDS	386011	386137	.	+	0	ID=BDIVROU_0461800.t1.1.1;Parent=BDIVROU_0461800.t1.1
Contig_4_len:1079886	exonerate:est2genome	CDS	386254	386297	.	+	0	ID=BDIVROU_0461800.t1.1.2;Parent=BDIVROU_0461800.t1.1
Contig_4_len:1079886	exonerate:est2genome	mRNA	386011	386297	.	+	.	ID=BDIVROU_0461800.t1.1;Parent=BDIVROU_0461800.t1
Contig_4_len:1079886	exonerate:est2genome	gene	386456	387000	.	-	.	ID=BDIVROU_0011500.t1
Contig_4_len:1079886	exonerate:est2genome	CDS	386456	386559	.	-	0	ID=BDIVROU_0011500.t1.1.1;Parent=BDIVROU_0011500.t1.1
Contig_4_len:1079886	exonerate:est2genome	CDS	386598	386847	.	-	0	ID=BDIVROU_0011500.t1.1.2;Parent=BDIVROU_0011500.t1.1
Contig_4_len:1079886	exonerate:est2genome	CDS	386896	387000	.	-	0	ID=BDIVROU_0011500.t1.1.3;Parent=BDIVROU_0011500.t1.1
Contig_4_len:1079886	exonerate:est2genome	mRNA	386456	387000	.	-	.	ID=BDIVROU_0011500.t1.1;Parent=BDIVROU_0011500.t1
Contig_4_len:1079886	exonerate:est2genome	gene	388527	390715	.	-	.	ID=BDIVROU_0165100.t1
Contig_4_len:1079886	exonerate:est2genome	CDS	388527	388839	.	-	0	ID=BDIVROU_0165100.t1.1.1;Parent=BDIVROU_0165100.t1.1
Contig_4_len:1079886	exonerate:est2genome	CDS	389064	390715	.	-	0	ID=BDIVROU_0165100.t1.1.2;Parent=BDIVROU_0165100.t1.1
Contig_4_len:1079886	exonerate:est2genome	mRNA	388527	390715	.	-	.	ID=BDIVROU_0165100.t1.1;Parent=BDIVROU_0165100.t1
Contig_4_len:1079886	exonerate:est2genome	gene	391754	392110	.	-	.	ID=BDIVROU_0011600.t1
Contig_4_len:1079886	exonerate:est2genome	CDS	391754	391924	.	-	0	ID=BDIVROU_0011600.t1.1.1;Parent=BDIVROU_0011600.t1.1
Contig_4_len:1079886	exonerate:est2genome	CDS	391961	392110	.	-	0	ID=BDIVROU_0011600.t1.1.2;Parent=BDIVROU_0011600.t1.1
Contig_4_len:1079886	exonerate:est2genome	mRNA	391754	392110	.	-	.	ID=BDIVROU_0011600.t1.1;Parent=BDIVROU_0011600.t1
Contig_4_len:1079886	exonerate:est2genome	gene	392863	396126	.	-	.	ID=BDIVROU_0165300.t1
Contig_4_len:1079886	exonerate:est2genome	CDS	392863	396126	.	-	0	ID=BDIVROU_0165301.t1.2.1;Parent=BDIVROU_0165301.t1.2
Contig_4_len:1079886	exonerate:est2genome	mRNA	392863	396126	.	-	.	ID=BDIVROU_0165301.t1.2;Parent=BDIVROU_0165300.t1
Contig_4_len:1079886	exonerate:est2genome	gene	397266	398220	.	+	.	ID=BDIVROU_0165400.t1
Contig_4_len:1079886	exonerate:est2genome	CDS	397266	397341	.	+	0	ID=BDIVROU_0165400.t1.1.1;Parent=BDIVROU_0165400.t1.1
Contig_4_len:1079886	exonerate:est2genome	CDS	397559	398220	.	+	0	ID=BDIVROU_0165400.t1.1.2;Parent=BDIVROU_0165400.t1.1
Contig_4_len:1079886	exonerate:est2genome	mRNA	397266	398220	.	+	.	ID=BDIVROU_0165400.t1.1;Parent=BDIVROU_0165400.t1
Contig_4_len:1079886	exonerate:est2genome	gene	399177	400463	.	-	.	ID=BDIVROU_0165500.t1
Contig_4_len:1079886	exonerate:est2genome	CDS	399177	400463	.	-	0	ID=BDIVROU_0165500.t1.2.1;Parent=BDIVROU_0165500.t1.2
Contig_4_len:1079886	exonerate:est2genome	mRNA	399177	400463	.	-	.	ID=BDIVROU_0165500.t1.2;Parent=BDIVROU_0165500.t1
Contig_4_len:1079886	exonerate:est2genome	gene	404603	405241	.	+	.	ID=BDIVROU_0165600.t1
Contig_4_len:1079886	exonerate:est2genome	CDS	404603	404635	.	+	0	ID=BDIVROU_0165600.t1.1.1;Parent=BDIVROU_0165600.t1.1
Contig_4_len:1079886	exonerate:est2genome	CDS	404696	405241	.	+	0	ID=BDIVROU_0165600.t1.1.2;Parent=BDIVROU_0165600.t1.1
Contig_4_len:1079886	exonerate:est2genome	mRNA	404603	405241	.	+	.	ID=BDIVROU_0165600.t1.1;Parent=BDIVROU_0165600.t1
Contig_4_len:1079886	exonerate:est2genome	gene	406089	408528	.	+	.	ID=BDIVROU_0165700.t1
Contig_4_len:1079886	exonerate:est2genome	CDS	406089	406670	.	+	0	ID=BDIVROU_0165700.t1.1.1;Parent=BDIVROU_0165700.t1.1
Contig_4_len:1079886	exonerate:est2genome	CDS	407539	408528	.	+	0	ID=BDIVROU_0165700.t1.1.2;Parent=BDIVROU_0165700.t1.1
Contig_4_len:1079886	exonerate:est2genome	mRNA	406089	408528	.	+	.	ID=BDIVROU_0165700.t1.1;Parent=BDIVROU_0165700.t1
Contig_4_len:1079886	exonerate:est2genome	gene	409583	410077	.	-	.	ID=BDIVROU_0165800.t1
Contig_4_len:1079886	exonerate:est2genome	CDS	409583	410077	.	-	0	ID=BDIVROU_0165800.t1.1.1;Parent=BDIVROU_0165800.t1.1
Contig_4_len:1079886	exonerate:est2genome	mRNA	409583	410077	.	-	.	ID=BDIVROU_0165800.t1.1;Parent=BDIVROU_0165800.t1
Contig_4_len:1079886	exonerate:est2genome	gene	410225	410896	.	-	.	ID=BDIVROU_0165900.t1
Contig_4_len:1079886	exonerate:est2genome	CDS	410225	410896	.	-	0	ID=BDIVROU_0165900.t1.1.1;Parent=BDIVROU_0165900.t1.1
Contig_4_len:1079886	exonerate:est2genome	mRNA	410225	410896	.	-	.	ID=BDIVROU_0165900.t1.1;Parent=BDIVROU_0165900.t1
Contig_4_len:1079886	exonerate:est2genome	gene	411408	413275	.	+	.	ID=BDIVROU_0166000.t1
Contig_4_len:1079886	exonerate:est2genome	CDS	411408	411903	.	+	0	ID=BDIVROU_0166000.t1.1.1;Parent=BDIVROU_0166000.t1.1
Contig_4_len:1079886	exonerate:est2genome	CDS	412647	413275	.	+	0	ID=BDIVROU_0166000.t1.1.2;Parent=BDIVROU_0166000.t1.1
Contig_4_len:1079886	exonerate:est2genome	mRNA	411408	413275	.	+	.	ID=BDIVROU_0166000.t1.1;Parent=BDIVROU_0166000.t1
Contig_4_len:1079886	exonerate:est2genome	gene	417910	418722	.	-	.	ID=BDIVROU_0166100.t1
Contig_4_len:1079886	exonerate:est2genome	CDS	417910	418722	.	-	0	ID=BDIVROU_0166100.t1.1.1;Parent=BDIVROU_0166100.t1.1
Contig_4_len:1079886	exonerate:est2genome	mRNA	417910	418722	.	-	.	ID=BDIVROU_0166100.t1.1;Parent=BDIVROU_0166100.t1
Contig_4_len:1079886	exonerate:est2genome	gene	419190	419528	.	-	.	ID=BDIVROU_0166200.t1
Contig_4_len:1079886	exonerate:est2genome	CDS	419190	419528	.	-	0	ID=BDIVROU_0166200.t1.1.1;Parent=BDIVROU_0166200.t1.1
Contig_4_len:1079886	exonerate:est2genome	mRNA	419190	419528	.	-	.	ID=BDIVROU_0166200.t1.1;Parent=BDIVROU_0166200.t1
Contig_4_len:1079886	exonerate:est2genome	gene	420889	421290	.	-	.	ID=BDIVROU_0166400.t1
Contig_4_len:1079886	exonerate:est2genome	CDS	420889	421290	.	-	0	ID=BDIVROU_0166400.t1.1.1;Parent=BDIVROU_0166400.t1.1
Contig_4_len:1079886	exonerate:est2genome	mRNA	420889	421290	.	-	.	ID=BDIVROU_0166400.t1.1;Parent=BDIVROU_0166400.t1
Contig_4_len:1079886	exonerate:est2genome	gene	422168	423586	.	-	.	ID=BDIVROU_0166500.t1
Contig_4_len:1079886	exonerate:est2genome	CDS	422168	423586	.	-	0	ID=BDIVROU_0166500.t1.1.1;Parent=BDIVROU_0166500.t1.1
Contig_4_len:1079886	exonerate:est2genome	mRNA	422168	423586	.	-	.	ID=BDIVROU_0166500.t1.1;Parent=BDIVROU_0166500.t1
Contig_4_len:1079886	exonerate:est2genome	gene	424581	425075	.	-	.	ID=BDIVROU_0166600.t1
Contig_4_len:1079886	exonerate:est2genome	CDS	424581	425075	.	-	0	ID=BDIVROU_0166600.t1.1.1;Parent=BDIVROU_0166600.t1.1
Contig_4_len:1079886	exonerate:est2genome	mRNA	424581	425075	.	-	.	ID=BDIVROU_0166600.t1.1;Parent=BDIVROU_0166600.t1
Contig_4_len:1079886	exonerate:est2genome	gene	426717	427148	.	-	.	ID=BDIVROU_0166700.t1
Contig_4_len:1079886	exonerate:est2genome	CDS	426717	427148	.	-	0	ID=BDIVROU_0166700.t1.1.1;Parent=BDIVROU_0166700.t1.1
Contig_4_len:1079886	exonerate:est2genome	mRNA	426717	427148	.	-	.	ID=BDIVROU_0166700.t1.1;Parent=BDIVROU_0166700.t1
Contig_4_len:1079886	exonerate:est2genome	gene	428106	429194	.	-	.	ID=BDIVROU_0166800.t1
Contig_4_len:1079886	exonerate:est2genome	CDS	428106	429194	.	-	0	ID=BDIVROU_0166800.t1.1.1;Parent=BDIVROU_0166800.t1.1
Contig_4_len:1079886	exonerate:est2genome	mRNA	428106	429194	.	-	.	ID=BDIVROU_0166800.t1.1;Parent=BDIVROU_0166800.t1
Contig_4_len:1079886	exonerate:est2genome	gene	431055	431345	.	-	.	ID=BDIVROU_0166900.t1
Contig_4_len:1079886	exonerate:est2genome	CDS	431055	431345	.	-	0	ID=BDIVROU_0166900.t1.1.1;Parent=BDIVROU_0166900.t1.1
Contig_4_len:1079886	exonerate:est2genome	mRNA	431055	431345	.	-	.	ID=BDIVROU_0166900.t1.1;Parent=BDIVROU_0166900.t1
Contig_4_len:1079886	exonerate:est2genome	gene	433967	434932	.	+	.	ID=BDIVROU_0167000.t1
Contig_4_len:1079886	exonerate:est2genome	CDS	433967	434932	.	+	0	ID=BDIVROU_0167000.t1.1.1;Parent=BDIVROU_0167000.t1.1
Contig_4_len:1079886	exonerate:est2genome	mRNA	433967	434932	.	+	.	ID=BDIVROU_0167000.t1.1;Parent=BDIVROU_0167000.t1
Contig_4_len:1079886	exonerate:est2genome	gene	434988	435571	.	-	.	ID=BDIVROU_0464100.t1
Contig_4_len:1079886	exonerate:est2genome	CDS	434988	435058	.	-	0	ID=BDIVROU_0464100.t1.1.1;Parent=BDIVROU_0464100.t1.1
Contig_4_len:1079886	exonerate:est2genome	CDS	435094	435233	.	-	0	ID=BDIVROU_0464100.t1.1.2;Parent=BDIVROU_0464100.t1.1
Contig_4_len:1079886	exonerate:est2genome	CDS	435269	435421	.	-	0	ID=BDIVROU_0464100.t1.1.3;Parent=BDIVROU_0464100.t1.1
Contig_4_len:1079886	exonerate:est2genome	CDS	435479	435571	.	-	0	ID=BDIVROU_0464100.t1.1.4;Parent=BDIVROU_0464100.t1.1
Contig_4_len:1079886	exonerate:est2genome	mRNA	434988	435571	.	-	.	ID=BDIVROU_0464100.t1.1;Parent=BDIVROU_0464100.t1
Contig_4_len:1079886	exonerate:est2genome	gene	436190	436564	.	-	.	ID=BDIVROU_0167100.t1
Contig_4_len:1079886	exonerate:est2genome	CDS	436190	436564	.	-	0	ID=BDIVROU_0167100.t1.1.1;Parent=BDIVROU_0167100.t1.1
Contig_4_len:1079886	exonerate:est2genome	mRNA	436190	436564	.	-	.	ID=BDIVROU_0167100.t1.1;Parent=BDIVROU_0167100.t1
Contig_4_len:1079886	exonerate:est2genome	gene	437165	437461	.	-	.	ID=BDIVROU_0167200.t1
Contig_4_len:1079886	exonerate:est2genome	CDS	437165	437461	.	-	0	ID=BDIVROU_0167200.t1.1.1;Parent=BDIVROU_0167200.t1.1
Contig_4_len:1079886	exonerate:est2genome	mRNA	437165	437461	.	-	.	ID=BDIVROU_0167200.t1.1;Parent=BDIVROU_0167200.t1
Contig_4_len:1079886	exonerate:est2genome	gene	437658	439202	.	-	.	ID=BDIVROU_0167300.t1
Contig_4_len:1079886	exonerate:est2genome	CDS	437658	438421	.	-	0	ID=BDIVROU_0167300.t1.1.1;Parent=BDIVROU_0167300.t1.1
Contig_4_len:1079886	exonerate:est2genome	CDS	438764	439202	.	-	0	ID=BDIVROU_0167300.t1.1.2;Parent=BDIVROU_0167300.t1.1
Contig_4_len:1079886	exonerate:est2genome	mRNA	437658	439202	.	-	.	ID=BDIVROU_0167300.t1.1;Parent=BDIVROU_0167300.t1
Contig_4_len:1079886	exonerate:est2genome	gene	439430	440098	.	-	.	ID=BDIVROU_0167500.t1
Contig_4_len:1079886	exonerate:est2genome	CDS	439430	440098	.	-	0	ID=BDIVROU_0167500.t1.1.1;Parent=BDIVROU_0167500.t1.1
Contig_4_len:1079886	exonerate:est2genome	mRNA	439430	440098	.	-	.	ID=BDIVROU_0167500.t1.1;Parent=BDIVROU_0167500.t1
Contig_4_len:1079886	exonerate:est2genome	gene	441030	441719	.	-	.	ID=BDIVROU_0167600.t1
Contig_4_len:1079886	exonerate:est2genome	CDS	441030	441719	.	-	0	ID=BDIVROU_0167600.t1.1.1;Parent=BDIVROU_0167600.t1.1
Contig_4_len:1079886	exonerate:est2genome	mRNA	441030	441719	.	-	.	ID=BDIVROU_0167600.t1.1;Parent=BDIVROU_0167600.t1
Contig_4_len:1079886	exonerate:est2genome	gene	441737	442053	.	-	.	ID=BDIVROU_0011700.t1
Contig_4_len:1079886	exonerate:est2genome	CDS	441737	441799	.	-	0	ID=BDIVROU_0011700.t1.1.1;Parent=BDIVROU_0011700.t1.1
Contig_4_len:1079886	exonerate:est2genome	CDS	441839	441967	.	-	0	ID=BDIVROU_0011700.t1.1.2;Parent=BDIVROU_0011700.t1.1
Contig_4_len:1079886	exonerate:est2genome	CDS	442003	442053	.	-	0	ID=BDIVROU_0011700.t1.1.3;Parent=BDIVROU_0011700.t1.1
Contig_4_len:1079886	exonerate:est2genome	mRNA	441737	442053	.	-	.	ID=BDIVROU_0011700.t1.1;Parent=BDIVROU_0011700.t1
Contig_4_len:1079886	exonerate:est2genome	gene	442476	443115	.	+	.	ID=BDIVROU_0167700.t1
Contig_4_len:1079886	exonerate:est2genome	CDS	442476	442827	.	+	0	ID=BDIVROU_0167700.t1.1.1;Parent=BDIVROU_0167700.t1.1
Contig_4_len:1079886	exonerate:est2genome	CDS	442919	443115	.	+	0	ID=BDIVROU_0167700.t1.1.2;Parent=BDIVROU_0167700.t1.1
Contig_4_len:1079886	exonerate:est2genome	mRNA	442476	443115	.	+	.	ID=BDIVROU_0167700.t1.1;Parent=BDIVROU_0167700.t1
Contig_4_len:1079886	exonerate:est2genome	gene	443226	443609	.	-	.	ID=BDIVROU_0167800.t1
Contig_4_len:1079886	exonerate:est2genome	CDS	443226	443609	.	-	0	ID=BDIVROU_0167800.t1.1.1;Parent=BDIVROU_0167800.t1.1
Contig_4_len:1079886	exonerate:est2genome	mRNA	443226	443609	.	-	.	ID=BDIVROU_0167800.t1.1;Parent=BDIVROU_0167800.t1
Contig_4_len:1079886	exonerate:est2genome	gene	443968	444864	.	-	.	ID=BDIVROU_0167900.t1
Contig_4_len:1079886	exonerate:est2genome	CDS	443968	444864	.	-	0	ID=BDIVROU_0167900.t1.1.1;Parent=BDIVROU_0167900.t1.1
Contig_4_len:1079886	exonerate:est2genome	mRNA	443968	444864	.	-	.	ID=BDIVROU_0167900.t1.1;Parent=BDIVROU_0167900.t1
Contig_4_len:1079886	exonerate:est2genome	gene	445116	446233	.	+	.	ID=BDIVROU_0168000.t1
Contig_4_len:1079886	exonerate:est2genome	CDS	445116	445350	.	+	0	ID=BDIVROU_0168000.t1.1.1;Parent=BDIVROU_0168000.t1.1
Contig_4_len:1079886	exonerate:est2genome	CDS	445629	445664	.	+	0	ID=BDIVROU_0168000.t1.1.2;Parent=BDIVROU_0168000.t1.1
Contig_4_len:1079886	exonerate:est2genome	CDS	445758	445944	.	+	0	ID=BDIVROU_0168000.t1.1.3;Parent=BDIVROU_0168000.t1.1
Contig_4_len:1079886	exonerate:est2genome	CDS	446032	446233	.	+	0	ID=BDIVROU_0168000.t1.1.4;Parent=BDIVROU_0168000.t1.1
Contig_4_len:1079886	exonerate:est2genome	mRNA	445116	446233	.	+	.	ID=BDIVROU_0168000.t1.1;Parent=BDIVROU_0168000.t1
Contig_4_len:1079886	exonerate:est2genome	gene	446502	447854	.	-	.	ID=BDIVROU_0168100.t1
Contig_4_len:1079886	exonerate:est2genome	CDS	446502	447854	.	-	0	ID=BDIVROU_0168100.t1.1.1;Parent=BDIVROU_0168100.t1.1
Contig_4_len:1079886	exonerate:est2genome	mRNA	446502	447854	.	-	.	ID=BDIVROU_0168100.t1.1;Parent=BDIVROU_0168100.t1
Contig_4_len:1079886	exonerate:est2genome	gene	447956	449671	.	-	.	ID=BDIVROU_0168200.t1
Contig_4_len:1079886	exonerate:est2genome	CDS	447956	449671	.	-	0	ID=BDIVROU_0168200.t1.1.1;Parent=BDIVROU_0168200.t1.1
Contig_4_len:1079886	exonerate:est2genome	mRNA	447956	449671	.	-	.	ID=BDIVROU_0168200.t1.1;Parent=BDIVROU_0168200.t1
Contig_4_len:1079886	exonerate:est2genome	gene	449822	450613	.	+	.	ID=BDIVROU_0168300.t1
Contig_4_len:1079886	exonerate:est2genome	CDS	449822	450020	.	+	0	ID=BDIVROU_0168300.t1.1.1;Parent=BDIVROU_0168300.t1.1
Contig_4_len:1079886	exonerate:est2genome	CDS	450147	450342	.	+	0	ID=BDIVROU_0168300.t1.1.2;Parent=BDIVROU_0168300.t1.1
Contig_4_len:1079886	exonerate:est2genome	CDS	450547	450613	.	+	0	ID=BDIVROU_0168300.t1.1.3;Parent=BDIVROU_0168300.t1.1
Contig_4_len:1079886	exonerate:est2genome	mRNA	449822	450613	.	+	.	ID=BDIVROU_0168300.t1.1;Parent=BDIVROU_0168300.t1
Contig_4_len:1079886	exonerate:est2genome	gene	450737	451933	.	-	.	ID=BDIVROU_0011800.t1
Contig_4_len:1079886	exonerate:est2genome	CDS	450737	450843	.	-	0	ID=BDIVROU_0011800.t1.1.1;Parent=BDIVROU_0011800.t1.1
Contig_4_len:1079886	exonerate:est2genome	CDS	450880	450929	.	-	0	ID=BDIVROU_0011800.t1.1.2;Parent=BDIVROU_0011800.t1.1
Contig_4_len:1079886	exonerate:est2genome	CDS	450967	451394	.	-	0	ID=BDIVROU_0011800.t1.1.3;Parent=BDIVROU_0011800.t1.1
Contig_4_len:1079886	exonerate:est2genome	CDS	451435	451701	.	-	0	ID=BDIVROU_0011800.t1.1.4;Parent=BDIVROU_0011800.t1.1
Contig_4_len:1079886	exonerate:est2genome	CDS	451745	451857	.	-	0	ID=BDIVROU_0011800.t1.1.5;Parent=BDIVROU_0011800.t1.1
Contig_4_len:1079886	exonerate:est2genome	CDS	451894	451933	.	-	0	ID=BDIVROU_0011800.t1.1.6;Parent=BDIVROU_0011800.t1.1
Contig_4_len:1079886	exonerate:est2genome	mRNA	450737	451933	.	-	.	ID=BDIVROU_0011800.t1.1;Parent=BDIVROU_0011800.t1
Contig_4_len:1079886	exonerate:est2genome	gene	452377	452753	.	-	.	ID=BDIVROU_0168400.t1
Contig_4_len:1079886	exonerate:est2genome	CDS	452377	452555	.	-	0	ID=BDIVROU_0168400.t1.1.1;Parent=BDIVROU_0168400.t1.1
Contig_4_len:1079886	exonerate:est2genome	CDS	452693	452753	.	-	0	ID=BDIVROU_0168400.t1.1.2;Parent=BDIVROU_0168400.t1.1
Contig_4_len:1079886	exonerate:est2genome	mRNA	452377	452753	.	-	.	ID=BDIVROU_0168400.t1.1;Parent=BDIVROU_0168400.t1
Contig_4_len:1079886	exonerate:est2genome	gene	452830	454677	.	-	.	ID=BDIVROU_0168600.t1
Contig_4_len:1079886	exonerate:est2genome	CDS	452830	454677	.	-	0	ID=BDIVROU_0168600.t1.1.1;Parent=BDIVROU_0168600.t1.1
Contig_4_len:1079886	exonerate:est2genome	mRNA	452830	454677	.	-	.	ID=BDIVROU_0168600.t1.1;Parent=BDIVROU_0168600.t1
Contig_4_len:1079886	exonerate:est2genome	gene	454710	455186	.	-	.	ID=BDIVROU_0168700.t1
Contig_4_len:1079886	exonerate:est2genome	CDS	454710	455186	.	-	0	ID=BDIVROU_0168700.t1.1.1;Parent=BDIVROU_0168700.t1.1
Contig_4_len:1079886	exonerate:est2genome	mRNA	454710	455186	.	-	.	ID=BDIVROU_0168700.t1.1;Parent=BDIVROU_0168700.t1
Contig_4_len:1079886	exonerate:est2genome	gene	455382	455921	.	-	.	ID=BDIVROU_0168800.t1
Contig_4_len:1079886	exonerate:est2genome	CDS	455382	455921	.	-	0	ID=BDIVROU_0168800.t1.1.1;Parent=BDIVROU_0168800.t1.1
Contig_4_len:1079886	exonerate:est2genome	mRNA	455382	455921	.	-	.	ID=BDIVROU_0168800.t1.1;Parent=BDIVROU_0168800.t1
Contig_4_len:1079886	exonerate:est2genome	gene	455940	457414	.	-	.	ID=BDIVROU_0168900.t1
Contig_4_len:1079886	exonerate:est2genome	CDS	455940	456332	.	-	0	ID=BDIVROU_0168900.t1.1.1;Parent=BDIVROU_0168900.t1.1
Contig_4_len:1079886	exonerate:est2genome	CDS	456412	456541	.	-	0	ID=BDIVROU_0168900.t1.1.2;Parent=BDIVROU_0168900.t1.1
Contig_4_len:1079886	exonerate:est2genome	CDS	456797	456911	.	-	0	ID=BDIVROU_0168900.t1.1.3;Parent=BDIVROU_0168900.t1.1
Contig_4_len:1079886	exonerate:est2genome	CDS	457007	457024	.	-	0	ID=BDIVROU_0168900.t1.1.4;Parent=BDIVROU_0168900.t1.1
Contig_4_len:1079886	exonerate:est2genome	CDS	457213	457414	.	-	0	ID=BDIVROU_0168900.t1.1.5;Parent=BDIVROU_0168900.t1.1
Contig_4_len:1079886	exonerate:est2genome	mRNA	455940	457414	.	-	.	ID=BDIVROU_0168900.t1.1;Parent=BDIVROU_0168900.t1
Contig_4_len:1079886	exonerate:est2genome	gene	458094	458779	.	-	.	ID=BDIVROU_0169000.t1
Contig_4_len:1079886	exonerate:est2genome	CDS	458094	458198	.	-	0	ID=BDIVROU_0169000.t1.1.1;Parent=BDIVROU_0169000.t1.1
Contig_4_len:1079886	exonerate:est2genome	CDS	458339	458779	.	-	0	ID=BDIVROU_0169000.t1.1.2;Parent=BDIVROU_0169000.t1.1
Contig_4_len:1079886	exonerate:est2genome	mRNA	458094	458779	.	-	.	ID=BDIVROU_0169000.t1.1;Parent=BDIVROU_0169000.t1
Contig_4_len:1079886	exonerate:est2genome	gene	459686	460641	.	+	.	ID=BDIVROU_0169100.t1
Contig_4_len:1079886	exonerate:est2genome	CDS	459686	459771	.	+	0	ID=BDIVROU_0169100.t1.1.1;Parent=BDIVROU_0169100.t1.1
Contig_4_len:1079886	exonerate:est2genome	CDS	459831	459918	.	+	0	ID=BDIVROU_0169100.t1.1.2;Parent=BDIVROU_0169100.t1.1
Contig_4_len:1079886	exonerate:est2genome	CDS	460405	460641	.	+	0	ID=BDIVROU_0169100.t1.1.3;Parent=BDIVROU_0169100.t1.1
Contig_4_len:1079886	exonerate:est2genome	mRNA	459686	460641	.	+	.	ID=BDIVROU_0169100.t1.1;Parent=BDIVROU_0169100.t1
Contig_4_len:1079886	exonerate:est2genome	gene	460704	461126	.	+	.	ID=BDIVROU_0450200.t1
Contig_4_len:1079886	exonerate:est2genome	CDS	460704	460862	.	+	0	ID=BDIVROU_0450200.t1.1.1;Parent=BDIVROU_0450200.t1.1
Contig_4_len:1079886	exonerate:est2genome	CDS	460899	461126	.	+	0	ID=BDIVROU_0450200.t1.1.2;Parent=BDIVROU_0450200.t1.1
Contig_4_len:1079886	exonerate:est2genome	mRNA	460704	461126	.	+	.	ID=BDIVROU_0450200.t1.1;Parent=BDIVROU_0450200.t1
Contig_4_len:1079886	exonerate:est2genome	gene	460785	460853	.	+	.	ID=BDIVROU_0464300.t1
Contig_4_len:1079886	exonerate:est2genome	CDS	460785	460853	.	+	0	ID=BDIVROU_0464300.t1.1.1;Parent=BDIVROU_0464300.t1.1
Contig_4_len:1079886	exonerate:est2genome	mRNA	460785	460853	.	+	.	ID=BDIVROU_0464300.t1.1;Parent=BDIVROU_0464300.t1
Contig_4_len:1079886	exonerate:est2genome	gene	461404	461610	.	-	.	ID=BDIVROU_0169200.t1
Contig_4_len:1079886	exonerate:est2genome	CDS	461404	461610	.	-	0	ID=BDIVROU_0169200.t1.1.1;Parent=BDIVROU_0169200.t1.1
Contig_4_len:1079886	exonerate:est2genome	mRNA	461404	461610	.	-	.	ID=BDIVROU_0169200.t1.1;Parent=BDIVROU_0169200.t1
Contig_4_len:1079886	exonerate:est2genome	gene	463334	464178	.	-	.	ID=BDIVROU_0169300.t1
Contig_4_len:1079886	exonerate:est2genome	CDS	463334	463647	.	-	0	ID=BDIVROU_0169300.t1.1.1;Parent=BDIVROU_0169300.t1.1
Contig_4_len:1079886	exonerate:est2genome	CDS	463713	464178	.	-	0	ID=BDIVROU_0169300.t1.1.2;Parent=BDIVROU_0169300.t1.1
Contig_4_len:1079886	exonerate:est2genome	mRNA	463334	464178	.	-	.	ID=BDIVROU_0169300.t1.1;Parent=BDIVROU_0169300.t1
Contig_4_len:1079886	exonerate:est2genome	gene	464304	464684	.	+	.	ID=BDIVROU_0464200.t1
Contig_4_len:1079886	exonerate:est2genome	CDS	464304	464684	.	+	0	ID=BDIVROU_0464200.t1.1.1;Parent=BDIVROU_0464200.t1.1
Contig_4_len:1079886	exonerate:est2genome	mRNA	464304	464684	.	+	.	ID=BDIVROU_0464200.t1.1;Parent=BDIVROU_0464200.t1
Contig_4_len:1079886	exonerate:est2genome	gene	464810	465781	.	-	.	ID=BDIVROU_0169400.t1
Contig_4_len:1079886	exonerate:est2genome	CDS	464810	465781	.	-	0	ID=BDIVROU_0169400.t1.1.1;Parent=BDIVROU_0169400.t1.1
Contig_4_len:1079886	exonerate:est2genome	mRNA	464810	465781	.	-	.	ID=BDIVROU_0169400.t1.1;Parent=BDIVROU_0169400.t1
Contig_4_len:1079886	exonerate:est2genome	gene	466656	467534	.	+	.	ID=BDIVROU_0169500.t1
Contig_4_len:1079886	exonerate:est2genome	CDS	466656	466802	.	+	0	ID=BDIVROU_0169500.t1.1.1;Parent=BDIVROU_0169500.t1.1
Contig_4_len:1079886	exonerate:est2genome	CDS	466872	466889	.	+	0	ID=BDIVROU_0169500.t1.1.2;Parent=BDIVROU_0169500.t1.1
Contig_4_len:1079886	exonerate:est2genome	CDS	466982	467141	.	+	0	ID=BDIVROU_0169500.t1.1.3;Parent=BDIVROU_0169500.t1.1
Contig_4_len:1079886	exonerate:est2genome	CDS	467203	467534	.	+	0	ID=BDIVROU_0169500.t1.1.4;Parent=BDIVROU_0169500.t1.1
Contig_4_len:1079886	exonerate:est2genome	mRNA	466656	467534	.	+	.	ID=BDIVROU_0169500.t1.1;Parent=BDIVROU_0169500.t1
Contig_4_len:1079886	exonerate:est2genome	gene	468259	470040	.	+	.	ID=BDIVROU_0169900.t1
Contig_4_len:1079886	exonerate:est2genome	CDS	468259	470040	.	+	0	ID=BDIVROU_0169900.t1.1.1;Parent=BDIVROU_0169900.t1.1
Contig_4_len:1079886	exonerate:est2genome	mRNA	468259	470040	.	+	.	ID=BDIVROU_0169900.t1.1;Parent=BDIVROU_0169900.t1
Contig_4_len:1079886	exonerate:est2genome	gene	470055	471635	.	-	.	ID=BDIVROU_0170000.t1
Contig_4_len:1079886	exonerate:est2genome	CDS	470055	471635	.	-	0	ID=BDIVROU_0170000.t1.1.1;Parent=BDIVROU_0170000.t1.1
Contig_4_len:1079886	exonerate:est2genome	mRNA	470055	471635	.	-	.	ID=BDIVROU_0170000.t1.1;Parent=BDIVROU_0170000.t1
Contig_4_len:1079886	exonerate:est2genome	gene	471659	472059	.	-	.	ID=BDIVROU_0170100.t1
Contig_4_len:1079886	exonerate:est2genome	CDS	471659	471889	.	-	0	ID=BDIVROU_0170100.t1.1.1;Parent=BDIVROU_0170100.t1.1
Contig_4_len:1079886	exonerate:est2genome	CDS	472018	472059	.	-	0	ID=BDIVROU_0170100.t1.1.2;Parent=BDIVROU_0170100.t1.1
Contig_4_len:1079886	exonerate:est2genome	mRNA	471659	472059	.	-	.	ID=BDIVROU_0170100.t1.1;Parent=BDIVROU_0170100.t1
Contig_4_len:1079886	exonerate:est2genome	gene	472423	474570	.	+	.	ID=BDIVROU_0170200.t1
Contig_4_len:1079886	exonerate:est2genome	CDS	472423	474570	.	+	0	ID=BDIVROU_0170200.t1.1.1;Parent=BDIVROU_0170200.t1.1
Contig_4_len:1079886	exonerate:est2genome	mRNA	472423	474570	.	+	.	ID=BDIVROU_0170200.t1.1;Parent=BDIVROU_0170200.t1
Contig_4_len:1079886	exonerate:est2genome	gene	474845	475135	.	-	.	ID=BDIVROU_0170300.t1
Contig_4_len:1079886	exonerate:est2genome	CDS	474845	475135	.	-	0	ID=BDIVROU_0170300.t1.1.1;Parent=BDIVROU_0170300.t1.1
Contig_4_len:1079886	exonerate:est2genome	mRNA	474845	475135	.	-	.	ID=BDIVROU_0170300.t1.1;Parent=BDIVROU_0170300.t1
Contig_4_len:1079886	exonerate:est2genome	gene	475710	476627	.	-	.	ID=BDIVROU_0170400.t1
Contig_4_len:1079886	exonerate:est2genome	CDS	475710	476627	.	-	0	ID=BDIVROU_0170400.t1.1.1;Parent=BDIVROU_0170400.t1.1
Contig_4_len:1079886	exonerate:est2genome	mRNA	475710	476627	.	-	.	ID=BDIVROU_0170400.t1.1;Parent=BDIVROU_0170400.t1
Contig_4_len:1079886	exonerate:est2genome	gene	476806	477796	.	+	.	ID=BDIVROU_0170500.t1
Contig_4_len:1079886	exonerate:est2genome	CDS	476806	477075	.	+	0	ID=BDIVROU_0170500.t1.1.1;Parent=BDIVROU_0170500.t1.1
Contig_4_len:1079886	exonerate:est2genome	CDS	477199	477426	.	+	0	ID=BDIVROU_0170500.t1.1.2;Parent=BDIVROU_0170500.t1.1
Contig_4_len:1079886	exonerate:est2genome	CDS	477656	477796	.	+	0	ID=BDIVROU_0170500.t1.1.3;Parent=BDIVROU_0170500.t1.1
Contig_4_len:1079886	exonerate:est2genome	mRNA	476806	477796	.	+	.	ID=BDIVROU_0170500.t1.1;Parent=BDIVROU_0170500.t1
Contig_4_len:1079886	exonerate:est2genome	gene	479066	479767	.	+	.	ID=BDIVROU_0170600.t1
Contig_4_len:1079886	exonerate:est2genome	CDS	479066	479767	.	+	0	ID=BDIVROU_0170600.t1.1.1;Parent=BDIVROU_0170600.t1.1
Contig_4_len:1079886	exonerate:est2genome	mRNA	479066	479767	.	+	.	ID=BDIVROU_0170600.t1.1;Parent=BDIVROU_0170600.t1
Contig_4_len:1079886	exonerate:est2genome	gene	479786	480508	.	+	.	ID=BDIVROU_0170700.t1
Contig_4_len:1079886	exonerate:est2genome	CDS	479786	480219	.	+	0	ID=BDIVROU_0170700.t1.1.1;Parent=BDIVROU_0170700.t1.1
Contig_4_len:1079886	exonerate:est2genome	CDS	480301	480508	.	+	0	ID=BDIVROU_0170700.t1.1.2;Parent=BDIVROU_0170700.t1.1
Contig_4_len:1079886	exonerate:est2genome	mRNA	479786	480508	.	+	.	ID=BDIVROU_0170700.t1.1;Parent=BDIVROU_0170700.t1
Contig_4_len:1079886	exonerate:est2genome	gene	480582	480904	.	-	.	ID=BDIVROU_0464400.t1
Contig_4_len:1079886	exonerate:est2genome	CDS	480582	480767	.	-	0	ID=BDIVROU_0464400.t1.1.1;Parent=BDIVROU_0464400.t1.1
Contig_4_len:1079886	exonerate:est2genome	CDS	480806	480904	.	-	0	ID=BDIVROU_0464400.t1.1.2;Parent=BDIVROU_0464400.t1.1
Contig_4_len:1079886	exonerate:est2genome	mRNA	480582	480904	.	-	.	ID=BDIVROU_0464400.t1.1;Parent=BDIVROU_0464400.t1
Contig_4_len:1079886	exonerate:est2genome	gene	480919	481242	.	-	.	ID=BDIVROU_0170800.t1
Contig_4_len:1079886	exonerate:est2genome	CDS	480919	481242	.	-	0	ID=BDIVROU_0170800.t1.1.1;Parent=BDIVROU_0170800.t1.1
Contig_4_len:1079886	exonerate:est2genome	mRNA	480919	481242	.	-	.	ID=BDIVROU_0170800.t1.1;Parent=BDIVROU_0170800.t1
Contig_4_len:1079886	exonerate:est2genome	gene	481499	481925	.	+	.	ID=BDIVROU_0171000.t1
Contig_4_len:1079886	exonerate:est2genome	CDS	481499	481672	.	+	0	ID=BDIVROU_0171000.t1.1.1;Parent=BDIVROU_0171000.t1.1
Contig_4_len:1079886	exonerate:est2genome	CDS	481758	481925	.	+	0	ID=BDIVROU_0171000.t1.1.2;Parent=BDIVROU_0171000.t1.1
Contig_4_len:1079886	exonerate:est2genome	mRNA	481499	481925	.	+	.	ID=BDIVROU_0171000.t1.1;Parent=BDIVROU_0171000.t1
Contig_4_len:1079886	exonerate:est2genome	gene	482030	482701	.	+	.	ID=BDIVROU_0171100.t1
Contig_4_len:1079886	exonerate:est2genome	CDS	482030	482701	.	+	0	ID=BDIVROU_0171100.t1.1.1;Parent=BDIVROU_0171100.t1.1
Contig_4_len:1079886	exonerate:est2genome	mRNA	482030	482701	.	+	.	ID=BDIVROU_0171100.t1.1;Parent=BDIVROU_0171100.t1
Contig_4_len:1079886	exonerate:est2genome	gene	482750	483106	.	-	.	ID=BDIVROU_0171200.t1
Contig_4_len:1079886	exonerate:est2genome	CDS	482750	483106	.	-	0	ID=BDIVROU_0171200.t1.1.1;Parent=BDIVROU_0171200.t1.1
Contig_4_len:1079886	exonerate:est2genome	mRNA	482750	483106	.	-	.	ID=BDIVROU_0171200.t1.1;Parent=BDIVROU_0171200.t1
Contig_4_len:1079886	exonerate:est2genome	gene	484618	485538	.	+	.	ID=BDIVROU_0171400.t1
Contig_4_len:1079886	exonerate:est2genome	CDS	484618	485538	.	+	0	ID=BDIVROU_0171400.t1.1.1;Parent=BDIVROU_0171400.t1.1
Contig_4_len:1079886	exonerate:est2genome	mRNA	484618	485538	.	+	.	ID=BDIVROU_0171400.t1.1;Parent=BDIVROU_0171400.t1
Contig_4_len:1079886	exonerate:est2genome	gene	485727	486712	.	+	.	ID=BDIVROU_0011900.t1
Contig_4_len:1079886	exonerate:est2genome	CDS	485727	486026	.	+	0	ID=BDIVROU_0011900.t1.1.1;Parent=BDIVROU_0011900.t1.1
Contig_4_len:1079886	exonerate:est2genome	CDS	486061	486156	.	+	0	ID=BDIVROU_0011900.t1.1.2;Parent=BDIVROU_0011900.t1.1
Contig_4_len:1079886	exonerate:est2genome	CDS	486194	486279	.	+	0	ID=BDIVROU_0011900.t1.1.3;Parent=BDIVROU_0011900.t1.1
Contig_4_len:1079886	exonerate:est2genome	CDS	486316	486362	.	+	0	ID=BDIVROU_0011900.t1.1.4;Parent=BDIVROU_0011900.t1.1
Contig_4_len:1079886	exonerate:est2genome	CDS	486405	486506	.	+	0	ID=BDIVROU_0011900.t1.1.5;Parent=BDIVROU_0011900.t1.1
Contig_4_len:1079886	exonerate:est2genome	CDS	486545	486612	.	+	0	ID=BDIVROU_0011900.t1.1.6;Parent=BDIVROU_0011900.t1.1
Contig_4_len:1079886	exonerate:est2genome	CDS	486656	486712	.	+	0	ID=BDIVROU_0011900.t1.1.7;Parent=BDIVROU_0011900.t1.1
Contig_4_len:1079886	exonerate:est2genome	mRNA	485727	486712	.	+	.	ID=BDIVROU_0011900.t1.1;Parent=BDIVROU_0011900.t1
Contig_4_len:1079886	exonerate:est2genome	gene	486721	488910	.	-	.	ID=BDIVROU_0171500.t1
Contig_4_len:1079886	exonerate:est2genome	CDS	486721	488910	.	-	0	ID=BDIVROU_0171500.t1.1.1;Parent=BDIVROU_0171500.t1.1
Contig_4_len:1079886	exonerate:est2genome	mRNA	486721	488910	.	-	.	ID=BDIVROU_0171500.t1.1;Parent=BDIVROU_0171500.t1
Contig_4_len:1079886	exonerate:est2genome	gene	487121	488910	.	-	.	ID=BDIVROU_0171700.t3
Contig_4_len:1079886	exonerate:est2genome	CDS	487121	487169	.	-	0	ID=BDIVROU_0171700.t3.1.1;Parent=BDIVROU_0171700.t3.1
Contig_4_len:1079886	exonerate:est2genome	CDS	487256	488910	.	-	0	ID=BDIVROU_0171700.t3.1.2;Parent=BDIVROU_0171700.t3.1
Contig_4_len:1079886	exonerate:est2genome	mRNA	487121	488910	.	-	.	ID=BDIVROU_0171700.t3.1;Parent=BDIVROU_0171700.t3
Contig_4_len:1079886	exonerate:est2genome	gene	487227	488910	.	-	.	ID=BDIVROU_0171600.t2
Contig_4_len:1079886	exonerate:est2genome	CDS	487227	487320	.	-	0	ID=BDIVROU_0171600.t2.1.1;Parent=BDIVROU_0171600.t2.1
Contig_4_len:1079886	exonerate:est2genome	CDS	487376	488910	.	-	0	ID=BDIVROU_0171600.t2.1.2;Parent=BDIVROU_0171600.t2.1
Contig_4_len:1079886	exonerate:est2genome	mRNA	487227	488910	.	-	.	ID=BDIVROU_0171600.t2.1;Parent=BDIVROU_0171600.t2
Contig_4_len:1079886	exonerate:est2genome	gene	489825	490299	.	-	.	ID=BDIVROU_0171800.t1
Contig_4_len:1079886	exonerate:est2genome	CDS	489825	489972	.	-	0	ID=BDIVROU_0171800.t1.1.1;Parent=BDIVROU_0171800.t1.1
Contig_4_len:1079886	exonerate:est2genome	CDS	490025	490299	.	-	0	ID=BDIVROU_0171800.t1.1.2;Parent=BDIVROU_0171800.t1.1
Contig_4_len:1079886	exonerate:est2genome	mRNA	489825	490299	.	-	.	ID=BDIVROU_0171800.t1.1;Parent=BDIVROU_0171800.t1
Contig_4_len:1079886	exonerate:est2genome	gene	492983	494474	.	-	.	ID=BDIVROU_0012000.t1
Contig_4_len:1079886	exonerate:est2genome	CDS	492983	493116	.	-	0	ID=BDIVROU_0012000.t1.1.1;Parent=BDIVROU_0012000.t1.1
Contig_4_len:1079886	exonerate:est2genome	CDS	493159	493322	.	-	0	ID=BDIVROU_0012000.t1.1.2;Parent=BDIVROU_0012000.t1.1
Contig_4_len:1079886	exonerate:est2genome	CDS	493361	493426	.	-	0	ID=BDIVROU_0012000.t1.1.3;Parent=BDIVROU_0012000.t1.1
Contig_4_len:1079886	exonerate:est2genome	CDS	493464	493533	.	-	0	ID=BDIVROU_0012000.t1.1.4;Parent=BDIVROU_0012000.t1.1
Contig_4_len:1079886	exonerate:est2genome	CDS	493570	493637	.	-	0	ID=BDIVROU_0012000.t1.1.5;Parent=BDIVROU_0012000.t1.1
Contig_4_len:1079886	exonerate:est2genome	CDS	493675	493743	.	-	0	ID=BDIVROU_0012000.t1.1.6;Parent=BDIVROU_0012000.t1.1
Contig_4_len:1079886	exonerate:est2genome	CDS	493787	493965	.	-	0	ID=BDIVROU_0012000.t1.1.7;Parent=BDIVROU_0012000.t1.1
Contig_4_len:1079886	exonerate:est2genome	CDS	494002	494107	.	-	0	ID=BDIVROU_0012000.t1.1.8;Parent=BDIVROU_0012000.t1.1
Contig_4_len:1079886	exonerate:est2genome	CDS	494143	494474	.	-	0	ID=BDIVROU_0012000.t1.1.9;Parent=BDIVROU_0012000.t1.1
Contig_4_len:1079886	exonerate:est2genome	mRNA	492983	494474	.	-	.	ID=BDIVROU_0012000.t1.1;Parent=BDIVROU_0012000.t1
Contig_4_len:1079886	exonerate:est2genome	gene	494829	497306	.	+	.	ID=BDIVROU_0171900.t1
Contig_4_len:1079886	exonerate:est2genome	CDS	494829	497306	.	+	0	ID=BDIVROU_0171900.t1.1.1;Parent=BDIVROU_0171900.t1.1
Contig_4_len:1079886	exonerate:est2genome	mRNA	494829	497306	.	+	.	ID=BDIVROU_0171900.t1.1;Parent=BDIVROU_0171900.t1
Contig_4_len:1079886	exonerate:est2genome	gene	498093	499157	.	+	.	ID=BDIVROU_0172000.t1
Contig_4_len:1079886	exonerate:est2genome	CDS	498093	499157	.	+	0	ID=BDIVROU_0172000.t1.1.1;Parent=BDIVROU_0172000.t1.1
Contig_4_len:1079886	exonerate:est2genome	mRNA	498093	499157	.	+	.	ID=BDIVROU_0172000.t1.1;Parent=BDIVROU_0172000.t1
Contig_4_len:1079886	exonerate:est2genome	gene	499223	499357	.	+	.	ID=BDIVROU_0464500.t1
Contig_4_len:1079886	exonerate:est2genome	CDS	499223	499357	.	+	0	ID=BDIVROU_0464500.t1.1.1;Parent=BDIVROU_0464500.t1.1
Contig_4_len:1079886	exonerate:est2genome	mRNA	499223	499357	.	+	.	ID=BDIVROU_0464500.t1.1;Parent=BDIVROU_0464500.t1
Contig_4_len:1079886	exonerate:est2genome	gene	499402	501459	.	-	.	ID=BDIVROU_0172100.t1
Contig_4_len:1079886	exonerate:est2genome	CDS	499402	501459	.	-	0	ID=BDIVROU_0172100.t1.1.1;Parent=BDIVROU_0172100.t1.1
Contig_4_len:1079886	exonerate:est2genome	mRNA	499402	501459	.	-	.	ID=BDIVROU_0172100.t1.1;Parent=BDIVROU_0172100.t1
Contig_4_len:1079886	exonerate:est2genome	gene	501794	502785	.	-	.	ID=BDIVROU_0172200.t1
Contig_4_len:1079886	exonerate:est2genome	CDS	501794	502102	.	-	0	ID=BDIVROU_0172200.t1.1.1;Parent=BDIVROU_0172200.t1.1
Contig_4_len:1079886	exonerate:est2genome	CDS	502254	502310	.	-	0	ID=BDIVROU_0172200.t1.1.2;Parent=BDIVROU_0172200.t1.1
Contig_4_len:1079886	exonerate:est2genome	CDS	502440	502522	.	-	0	ID=BDIVROU_0172200.t1.1.3;Parent=BDIVROU_0172200.t1.1
Contig_4_len:1079886	exonerate:est2genome	CDS	502641	502785	.	-	0	ID=BDIVROU_0172200.t1.1.4;Parent=BDIVROU_0172200.t1.1
Contig_4_len:1079886	exonerate:est2genome	mRNA	501794	502785	.	-	.	ID=BDIVROU_0172200.t1.1;Parent=BDIVROU_0172200.t1
Contig_4_len:1079886	exonerate:est2genome	gene	503016	503631	.	-	.	ID=BDIVROU_0172400.t1
Contig_4_len:1079886	exonerate:est2genome	CDS	503016	503102	.	-	0	ID=BDIVROU_0172400.t1.1.1;Parent=BDIVROU_0172400.t1.1
Contig_4_len:1079886	exonerate:est2genome	CDS	503166	503243	.	-	0	ID=BDIVROU_0172400.t1.1.2;Parent=BDIVROU_0172400.t1.1
Contig_4_len:1079886	exonerate:est2genome	CDS	503333	503445	.	-	0	ID=BDIVROU_0172400.t1.1.3;Parent=BDIVROU_0172400.t1.1
Contig_4_len:1079886	exonerate:est2genome	CDS	503577	503631	.	-	0	ID=BDIVROU_0172400.t1.1.4;Parent=BDIVROU_0172400.t1.1
Contig_4_len:1079886	exonerate:est2genome	mRNA	503016	503631	.	-	.	ID=BDIVROU_0172400.t1.1;Parent=BDIVROU_0172400.t1
Contig_4_len:1079886	exonerate:est2genome	gene	504201	506117	.	-	.	ID=BDIVROU_0172500.t1
Contig_4_len:1079886	exonerate:est2genome	CDS	504201	506117	.	-	0	ID=BDIVROU_0172500.t1.1.1;Parent=BDIVROU_0172500.t1.1
Contig_4_len:1079886	exonerate:est2genome	mRNA	504201	506117	.	-	.	ID=BDIVROU_0172500.t1.1;Parent=BDIVROU_0172500.t1
Contig_4_len:1079886	exonerate:est2genome	gene	506262	508565	.	-	.	ID=BDIVROU_0172600.t1
Contig_4_len:1079886	exonerate:est2genome	CDS	506262	508565	.	-	0	ID=BDIVROU_0172600.t1.1.1;Parent=BDIVROU_0172600.t1.1
Contig_4_len:1079886	exonerate:est2genome	mRNA	506262	508565	.	-	.	ID=BDIVROU_0172600.t1.1;Parent=BDIVROU_0172600.t1
Contig_4_len:1079886	exonerate:est2genome	gene	511190	514756	.	+	.	ID=BDIVROU_0172700.t1
Contig_4_len:1079886	exonerate:est2genome	CDS	511190	514756	.	+	0	ID=BDIVROU_0172700.t1.1.1;Parent=BDIVROU_0172700.t1.1
Contig_4_len:1079886	exonerate:est2genome	mRNA	511190	514756	.	+	.	ID=BDIVROU_0172700.t1.1;Parent=BDIVROU_0172700.t1
Contig_4_len:1079886	exonerate:est2genome	gene	515780	520168	.	+	.	ID=BDIVROU_0172800.t1
Contig_4_len:1079886	exonerate:est2genome	CDS	515780	515831	.	+	0	ID=BDIVROU_0172800.t1.1.1;Parent=BDIVROU_0172800.t1.1
Contig_4_len:1079886	exonerate:est2genome	CDS	516174	520168	.	+	0	ID=BDIVROU_0172800.t1.1.2;Parent=BDIVROU_0172800.t1.1
Contig_4_len:1079886	exonerate:est2genome	mRNA	515780	520168	.	+	.	ID=BDIVROU_0172800.t1.1;Parent=BDIVROU_0172800.t1
Contig_4_len:1079886	exonerate:est2genome	gene	521071	521406	.	+	.	ID=BDIVROU_0172900.t1
Contig_4_len:1079886	exonerate:est2genome	CDS	521071	521406	.	+	0	ID=BDIVROU_0172900.t1.1.1;Parent=BDIVROU_0172900.t1.1
Contig_4_len:1079886	exonerate:est2genome	mRNA	521071	521406	.	+	.	ID=BDIVROU_0172900.t1.1;Parent=BDIVROU_0172900.t1
Contig_4_len:1079886	exonerate:est2genome	gene	521483	522932	.	+	.	ID=BDIVROU_0173000.t1
Contig_4_len:1079886	exonerate:est2genome	CDS	521483	522304	.	+	0	ID=BDIVROU_0173000.t1.1.1;Parent=BDIVROU_0173000.t1.1
Contig_4_len:1079886	exonerate:est2genome	CDS	522375	522932	.	+	0	ID=BDIVROU_0173000.t1.1.2;Parent=BDIVROU_0173000.t1.1
Contig_4_len:1079886	exonerate:est2genome	mRNA	521483	522932	.	+	.	ID=BDIVROU_0173000.t1.1;Parent=BDIVROU_0173000.t1
Contig_4_len:1079886	exonerate:est2genome	gene	523131	524717	.	+	.	ID=BDIVROU_0173100.t1
Contig_4_len:1079886	exonerate:est2genome	CDS	523131	523239	.	+	0	ID=BDIVROU_0173100.t1.1.1;Parent=BDIVROU_0173100.t1.1
Contig_4_len:1079886	exonerate:est2genome	CDS	523329	523520	.	+	0	ID=BDIVROU_0173100.t1.1.2;Parent=BDIVROU_0173100.t1.1
Contig_4_len:1079886	exonerate:est2genome	CDS	523776	524056	.	+	0	ID=BDIVROU_0173100.t1.1.3;Parent=BDIVROU_0173100.t1.1
Contig_4_len:1079886	exonerate:est2genome	CDS	524386	524427	.	+	0	ID=BDIVROU_0173100.t1.1.4;Parent=BDIVROU_0173100.t1.1
Contig_4_len:1079886	exonerate:est2genome	CDS	524547	524717	.	+	0	ID=BDIVROU_0173100.t1.1.5;Parent=BDIVROU_0173100.t1.1
Contig_4_len:1079886	exonerate:est2genome	mRNA	523131	524717	.	+	.	ID=BDIVROU_0173100.t1.1;Parent=BDIVROU_0173100.t1
Contig_4_len:1079886	exonerate:est2genome	gene	525751	529995	.	+	.	ID=BDIVROU_0173200.t1
Contig_4_len:1079886	exonerate:est2genome	CDS	525751	529995	.	+	0	ID=BDIVROU_0173200.t1.1.1;Parent=BDIVROU_0173200.t1.1
Contig_4_len:1079886	exonerate:est2genome	mRNA	525751	529995	.	+	.	ID=BDIVROU_0173200.t1.1;Parent=BDIVROU_0173200.t1
Contig_4_len:1079886	exonerate:est2genome	gene	526813	529995	.	+	.	ID=BDIVROU_0173300.t2
Contig_4_len:1079886	exonerate:est2genome	CDS	526813	529995	.	+	0	ID=BDIVROU_0173300.t2.1.1;Parent=BDIVROU_0173300.t2.1
Contig_4_len:1079886	exonerate:est2genome	mRNA	526813	529995	.	+	.	ID=BDIVROU_0173300.t2.1;Parent=BDIVROU_0173300.t2
Contig_4_len:1079886	exonerate:est2genome	gene	530118	531597	.	-	.	ID=BDIVROU_0173400.t1
Contig_4_len:1079886	exonerate:est2genome	CDS	530118	531067	.	-	0	ID=BDIVROU_0173400.t1.1.1;Parent=BDIVROU_0173400.t1.1
Contig_4_len:1079886	exonerate:est2genome	CDS	531165	531597	.	-	0	ID=BDIVROU_0173400.t1.1.2;Parent=BDIVROU_0173400.t1.1
Contig_4_len:1079886	exonerate:est2genome	mRNA	530118	531597	.	-	.	ID=BDIVROU_0173400.t1.1;Parent=BDIVROU_0173400.t1
Contig_4_len:1079886	exonerate:est2genome	gene	533205	534786	.	+	.	ID=BDIVROU_0173600.t1
Contig_4_len:1079886	exonerate:est2genome	CDS	533205	534133	.	+	0	ID=BDIVROU_0173601.t1.2.1;Parent=BDIVROU_0173601.t1.2
Contig_4_len:1079886	exonerate:est2genome	CDS	534177	534786	.	+	0	ID=BDIVROU_0173601.t1.2.2;Parent=BDIVROU_0173601.t1.2
Contig_4_len:1079886	exonerate:est2genome	mRNA	533205	534786	.	+	.	ID=BDIVROU_0173601.t1.2;Parent=BDIVROU_0173600.t1
Contig_4_len:1079886	exonerate:est2genome	gene	535264	539439	.	-	.	ID=BDIVROU_0173700.t1
Contig_4_len:1079886	exonerate:est2genome	CDS	535264	539439	.	-	0	ID=BDIVROU_0173700.t1.1.1;Parent=BDIVROU_0173700.t1.1
Contig_4_len:1079886	exonerate:est2genome	mRNA	535264	539439	.	-	.	ID=BDIVROU_0173700.t1.1;Parent=BDIVROU_0173700.t1
Contig_4_len:1079886	exonerate:est2genome	gene	539764	542409	.	-	.	ID=BDIVROU_0173800.t1
Contig_4_len:1079886	exonerate:est2genome	CDS	539764	542409	.	-	0	ID=BDIVROU_0173800.t1.1.1;Parent=BDIVROU_0173800.t1.1
Contig_4_len:1079886	exonerate:est2genome	mRNA	539764	542409	.	-	.	ID=BDIVROU_0173800.t1.1;Parent=BDIVROU_0173800.t1
Contig_4_len:1079886	exonerate:est2genome	gene	543238	545457	.	-	.	ID=BDIVROU_0173900.t1
Contig_4_len:1079886	exonerate:est2genome	CDS	543238	545457	.	-	0	ID=BDIVROU_0173900.t1.1.1;Parent=BDIVROU_0173900.t1.1
Contig_4_len:1079886	exonerate:est2genome	mRNA	543238	545457	.	-	.	ID=BDIVROU_0173900.t1.1;Parent=BDIVROU_0173900.t1
Contig_4_len:1079886	exonerate:est2genome	gene	546828	547153	.	+	.	ID=BDIVROU_0450100.t1
Contig_4_len:1079886	exonerate:est2genome	CDS	546828	546963	.	+	0	ID=BDIVROU_0450100.t1.1.1;Parent=BDIVROU_0450100.t1.1
Contig_4_len:1079886	exonerate:est2genome	CDS	547008	547072	.	+	0	ID=BDIVROU_0450100.t1.1.2;Parent=BDIVROU_0450100.t1.1
Contig_4_len:1079886	exonerate:est2genome	CDS	547109	547153	.	+	0	ID=BDIVROU_0450100.t1.1.3;Parent=BDIVROU_0450100.t1.1
Contig_4_len:1079886	exonerate:est2genome	mRNA	546828	547153	.	+	.	ID=BDIVROU_0450100.t1.1;Parent=BDIVROU_0450100.t1
Contig_4_len:1079886	exonerate:est2genome	gene	546831	546963	.	+	.	ID=BDIVROU_0458900.t1
Contig_4_len:1079886	exonerate:est2genome	CDS	546831	546963	.	+	0	ID=BDIVROU_0458900.t1.1.1;Parent=BDIVROU_0458900.t1.1
Contig_4_len:1079886	exonerate:est2genome	mRNA	546831	546963	.	+	.	ID=BDIVROU_0458900.t1.1;Parent=BDIVROU_0458900.t1
Contig_4_len:1079886	exonerate:est2genome	gene	547715	549355	.	-	.	ID=BDIVROU_0174000.t1
Contig_4_len:1079886	exonerate:est2genome	CDS	547715	548809	.	-	0	ID=BDIVROU_0174000.t1.1.1;Parent=BDIVROU_0174000.t1.1
Contig_4_len:1079886	exonerate:est2genome	CDS	548906	549355	.	-	0	ID=BDIVROU_0174000.t1.1.2;Parent=BDIVROU_0174000.t1.1
Contig_4_len:1079886	exonerate:est2genome	mRNA	547715	549355	.	-	.	ID=BDIVROU_0174000.t1.1;Parent=BDIVROU_0174000.t1
Contig_4_len:1079886	exonerate:est2genome	gene	550196	550750	.	+	.	ID=BDIVROU_0174100.t1
Contig_4_len:1079886	exonerate:est2genome	CDS	550196	550750	.	+	0	ID=BDIVROU_0174100.t1.1.1;Parent=BDIVROU_0174100.t1.1
Contig_4_len:1079886	exonerate:est2genome	mRNA	550196	550750	.	+	.	ID=BDIVROU_0174100.t1.1;Parent=BDIVROU_0174100.t1
Contig_4_len:1079886	exonerate:est2genome	gene	550808	551527	.	+	.	ID=BDIVROU_0174200.t1
Contig_4_len:1079886	exonerate:est2genome	CDS	550808	551527	.	+	0	ID=BDIVROU_0174200.t1.1.1;Parent=BDIVROU_0174200.t1.1
Contig_4_len:1079886	exonerate:est2genome	mRNA	550808	551527	.	+	.	ID=BDIVROU_0174200.t1.1;Parent=BDIVROU_0174200.t1
Contig_4_len:1079886	exonerate:est2genome	gene	553019	553339	.	+	.	ID=BDIVROU_0174300.t1
Contig_4_len:1079886	exonerate:est2genome	CDS	553019	553339	.	+	0	ID=BDIVROU_0174300.t1.1.1;Parent=BDIVROU_0174300.t1.1
Contig_4_len:1079886	exonerate:est2genome	mRNA	553019	553339	.	+	.	ID=BDIVROU_0174300.t1.1;Parent=BDIVROU_0174300.t1
Contig_4_len:1079886	exonerate:est2genome	gene	553799	554246	.	-	.	ID=BDIVROU_0174400.t1
Contig_4_len:1079886	exonerate:est2genome	CDS	553799	553859	.	-	0	ID=BDIVROU_0174400.t1.1.1;Parent=BDIVROU_0174400.t1.1
Contig_4_len:1079886	exonerate:est2genome	CDS	554005	554246	.	-	0	ID=BDIVROU_0174400.t1.1.2;Parent=BDIVROU_0174400.t1.1
Contig_4_len:1079886	exonerate:est2genome	mRNA	553799	554246	.	-	.	ID=BDIVROU_0174400.t1.1;Parent=BDIVROU_0174400.t1
Contig_4_len:1079886	exonerate:est2genome	gene	555553	556075	.	+	.	ID=BDIVROU_0174500.t1
Contig_4_len:1079886	exonerate:est2genome	CDS	555553	555755	.	+	0	ID=BDIVROU_0174500.t1.1.1;Parent=BDIVROU_0174500.t1.1
Contig_4_len:1079886	exonerate:est2genome	CDS	556021	556075	.	+	0	ID=BDIVROU_0174500.t1.1.2;Parent=BDIVROU_0174500.t1.1
Contig_4_len:1079886	exonerate:est2genome	mRNA	555553	556075	.	+	.	ID=BDIVROU_0174500.t1.1;Parent=BDIVROU_0174500.t1
Contig_4_len:1079886	exonerate:est2genome	gene	556538	556951	.	-	.	ID=BDIVROU_0174700.t1
Contig_4_len:1079886	exonerate:est2genome	CDS	556538	556951	.	-	0	ID=BDIVROU_0174700.t1.1.1;Parent=BDIVROU_0174700.t1.1
Contig_4_len:1079886	exonerate:est2genome	mRNA	556538	556951	.	-	.	ID=BDIVROU_0174700.t1.1;Parent=BDIVROU_0174700.t1
Contig_4_len:1079886	exonerate:est2genome	gene	557341	558238	.	-	.	ID=BDIVROU_0174800.t1
Contig_4_len:1079886	exonerate:est2genome	CDS	557341	557792	.	-	0	ID=BDIVROU_0174800.t1.1.1;Parent=BDIVROU_0174800.t1.1
Contig_4_len:1079886	exonerate:est2genome	CDS	557887	558238	.	-	0	ID=BDIVROU_0174800.t1.1.2;Parent=BDIVROU_0174800.t1.1
Contig_4_len:1079886	exonerate:est2genome	mRNA	557341	558238	.	-	.	ID=BDIVROU_0174800.t1.1;Parent=BDIVROU_0174800.t1
Contig_4_len:1079886	exonerate:est2genome	gene	559168	560400	.	-	.	ID=BDIVROU_0174900.t1
Contig_4_len:1079886	exonerate:est2genome	CDS	559168	560400	.	-	0	ID=BDIVROU_0174900.t1.1.1;Parent=BDIVROU_0174900.t1.1
Contig_4_len:1079886	exonerate:est2genome	mRNA	559168	560400	.	-	.	ID=BDIVROU_0174900.t1.1;Parent=BDIVROU_0174900.t1
Contig_4_len:1079886	exonerate:est2genome	gene	559535	561117	.	-	.	ID=BDIVROU_0175100.t3
Contig_4_len:1079886	exonerate:est2genome	CDS	559535	559587	.	-	0	ID=BDIVROU_0175100.t3.1.1;Parent=BDIVROU_0175100.t3.1
Contig_4_len:1079886	exonerate:est2genome	CDS	559692	561117	.	-	0	ID=BDIVROU_0175100.t3.1.2;Parent=BDIVROU_0175100.t3.1
Contig_4_len:1079886	exonerate:est2genome	mRNA	559535	561117	.	-	.	ID=BDIVROU_0175100.t3.1;Parent=BDIVROU_0175100.t3
Contig_4_len:1079886	exonerate:est2genome	gene	561454	562965	.	+	.	ID=BDIVROU_0175300.t1
Contig_4_len:1079886	exonerate:est2genome	CDS	561454	562965	.	+	0	ID=BDIVROU_0175300.t1.1.1;Parent=BDIVROU_0175300.t1.1
Contig_4_len:1079886	exonerate:est2genome	mRNA	561454	562965	.	+	.	ID=BDIVROU_0175300.t1.1;Parent=BDIVROU_0175300.t1
Contig_4_len:1079886	exonerate:est2genome	gene	562980	564565	.	+	.	ID=BDIVROU_0175400.t1
Contig_4_len:1079886	exonerate:est2genome	CDS	562980	563986	.	+	0	ID=BDIVROU_0175400.t1.1.1;Parent=BDIVROU_0175400.t1.1
Contig_4_len:1079886	exonerate:est2genome	CDS	564097	564565	.	+	0	ID=BDIVROU_0175400.t1.1.2;Parent=BDIVROU_0175400.t1.1
Contig_4_len:1079886	exonerate:est2genome	mRNA	562980	564565	.	+	.	ID=BDIVROU_0175400.t1.1;Parent=BDIVROU_0175400.t1
Contig_4_len:1079886	exonerate:est2genome	gene	564809	566143	.	-	.	ID=BDIVROU_0175500.t1
Contig_4_len:1079886	exonerate:est2genome	CDS	564809	566143	.	-	0	ID=BDIVROU_0175500.t1.1.1;Parent=BDIVROU_0175500.t1.1
Contig_4_len:1079886	exonerate:est2genome	mRNA	564809	566143	.	-	.	ID=BDIVROU_0175500.t1.1;Parent=BDIVROU_0175500.t1
Contig_4_len:1079886	exonerate:est2genome	gene	566567	568075	.	-	.	ID=BDIVROU_0175600.t1
Contig_4_len:1079886	exonerate:est2genome	CDS	566567	568075	.	-	0	ID=BDIVROU_0175600.t1.1.1;Parent=BDIVROU_0175600.t1.1
Contig_4_len:1079886	exonerate:est2genome	mRNA	566567	568075	.	-	.	ID=BDIVROU_0175600.t1.1;Parent=BDIVROU_0175600.t1
Contig_4_len:1079886	exonerate:est2genome	gene	568430	569949	.	-	.	ID=BDIVROU_0175700.t1
Contig_4_len:1079886	exonerate:est2genome	CDS	568430	568926	.	-	0	ID=BDIVROU_0175700.t1.1.1;Parent=BDIVROU_0175700.t1.1
Contig_4_len:1079886	exonerate:est2genome	CDS	569049	569336	.	-	0	ID=BDIVROU_0175700.t1.1.2;Parent=BDIVROU_0175700.t1.1
Contig_4_len:1079886	exonerate:est2genome	CDS	569495	569720	.	-	0	ID=BDIVROU_0175700.t1.1.3;Parent=BDIVROU_0175700.t1.1
Contig_4_len:1079886	exonerate:est2genome	CDS	569782	569949	.	-	0	ID=BDIVROU_0175700.t1.1.4;Parent=BDIVROU_0175700.t1.1
Contig_4_len:1079886	exonerate:est2genome	mRNA	568430	569949	.	-	.	ID=BDIVROU_0175700.t1.1;Parent=BDIVROU_0175700.t1
Contig_4_len:1079886	exonerate:est2genome	gene	570315	571490	.	+	.	ID=BDIVROU_0175800.t1
Contig_4_len:1079886	exonerate:est2genome	CDS	570315	570438	.	+	0	ID=BDIVROU_0175800.t1.1.1;Parent=BDIVROU_0175800.t1.1
Contig_4_len:1079886	exonerate:est2genome	CDS	570700	571490	.	+	0	ID=BDIVROU_0175800.t1.1.2;Parent=BDIVROU_0175800.t1.1
Contig_4_len:1079886	exonerate:est2genome	mRNA	570315	571490	.	+	.	ID=BDIVROU_0175800.t1.1;Parent=BDIVROU_0175800.t1
Contig_4_len:1079886	exonerate:est2genome	gene	572039	572449	.	-	.	ID=BDIVROU_0175900.t1
Contig_4_len:1079886	exonerate:est2genome	CDS	572039	572449	.	-	0	ID=BDIVROU_0175900.t1.1.1;Parent=BDIVROU_0175900.t1.1
Contig_4_len:1079886	exonerate:est2genome	mRNA	572039	572449	.	-	.	ID=BDIVROU_0175900.t1.1;Parent=BDIVROU_0175900.t1
Contig_4_len:1079886	exonerate:est2genome	gene	572620	572925	.	-	.	ID=BDIVROU_0176100.t1
Contig_4_len:1079886	exonerate:est2genome	CDS	572620	572925	.	-	0	ID=BDIVROU_0176100.t1.1.1;Parent=BDIVROU_0176100.t1.1
Contig_4_len:1079886	exonerate:est2genome	mRNA	572620	572925	.	-	.	ID=BDIVROU_0176100.t1.1;Parent=BDIVROU_0176100.t1
Contig_4_len:1079886	exonerate:est2genome	gene	572972	573727	.	-	.	ID=BDIVROU_0176200.t1
Contig_4_len:1079886	exonerate:est2genome	CDS	572972	573252	.	-	0	ID=BDIVROU_0176200.t1.1.1;Parent=BDIVROU_0176200.t1.1
Contig_4_len:1079886	exonerate:est2genome	CDS	573655	573727	.	-	0	ID=BDIVROU_0176200.t1.1.2;Parent=BDIVROU_0176200.t1.1
Contig_4_len:1079886	exonerate:est2genome	mRNA	572972	573727	.	-	.	ID=BDIVROU_0176200.t1.1;Parent=BDIVROU_0176200.t1
Contig_4_len:1079886	exonerate:est2genome	gene	574915	575217	.	+	.	ID=BDIVROU_0176300.t1
Contig_4_len:1079886	exonerate:est2genome	CDS	574915	575217	.	+	0	ID=BDIVROU_0176300.t1.1.1;Parent=BDIVROU_0176300.t1.1
Contig_4_len:1079886	exonerate:est2genome	mRNA	574915	575217	.	+	.	ID=BDIVROU_0176300.t1.1;Parent=BDIVROU_0176300.t1
Contig_4_len:1079886	exonerate:est2genome	gene	575861	576286	.	+	.	ID=BDIVROU_0450000.t1
Contig_4_len:1079886	exonerate:est2genome	CDS	575861	575947	.	+	0	ID=BDIVROU_0450000.t1.1.1;Parent=BDIVROU_0450000.t1.1
Contig_4_len:1079886	exonerate:est2genome	CDS	575985	576054	.	+	0	ID=BDIVROU_0450000.t1.1.2;Parent=BDIVROU_0450000.t1.1
Contig_4_len:1079886	exonerate:est2genome	CDS	576090	576286	.	+	0	ID=BDIVROU_0450000.t1.1.3;Parent=BDIVROU_0450000.t1.1
Contig_4_len:1079886	exonerate:est2genome	mRNA	575861	576286	.	+	.	ID=BDIVROU_0450000.t1.1;Parent=BDIVROU_0450000.t1
Contig_4_len:1079886	exonerate:est2genome	gene	577533	578564	.	-	.	ID=BDIVROU_0176400.t1
Contig_4_len:1079886	exonerate:est2genome	CDS	577533	578564	.	-	0	ID=BDIVROU_0176400.t1.1.1;Parent=BDIVROU_0176400.t1.1
Contig_4_len:1079886	exonerate:est2genome	mRNA	577533	578564	.	-	.	ID=BDIVROU_0176400.t1.1;Parent=BDIVROU_0176400.t1
Contig_4_len:1079886	exonerate:est2genome	gene	581778	582275	.	-	.	ID=BDIVROU_0176500.t1
Contig_4_len:1079886	exonerate:est2genome	CDS	581778	582275	.	-	0	ID=BDIVROU_0176500.t1.1.1;Parent=BDIVROU_0176500.t1.1
Contig_4_len:1079886	exonerate:est2genome	mRNA	581778	582275	.	-	.	ID=BDIVROU_0176500.t1.1;Parent=BDIVROU_0176500.t1
Contig_4_len:1079886	exonerate:est2genome	gene	583066	583941	.	-	.	ID=BDIVROU_0176600.t1
Contig_4_len:1079886	exonerate:est2genome	CDS	583066	583941	.	-	0	ID=BDIVROU_0176600.t1.1.1;Parent=BDIVROU_0176600.t1.1
Contig_4_len:1079886	exonerate:est2genome	mRNA	583066	583941	.	-	.	ID=BDIVROU_0176600.t1.1;Parent=BDIVROU_0176600.t1
Contig_4_len:1079886	exonerate:est2genome	gene	584984	585624	.	+	.	ID=BDIVROU_0176700.t1
Contig_4_len:1079886	exonerate:est2genome	CDS	584984	585166	.	+	0	ID=BDIVROU_0176700.t1.1.1;Parent=BDIVROU_0176700.t1.1
Contig_4_len:1079886	exonerate:est2genome	CDS	585271	585624	.	+	0	ID=BDIVROU_0176700.t1.1.2;Parent=BDIVROU_0176700.t1.1
Contig_4_len:1079886	exonerate:est2genome	mRNA	584984	585624	.	+	.	ID=BDIVROU_0176700.t1.1;Parent=BDIVROU_0176700.t1
Contig_4_len:1079886	exonerate:est2genome	gene	585875	586519	.	-	.	ID=BDIVROU_0176800.t1
Contig_4_len:1079886	exonerate:est2genome	CDS	585875	586519	.	-	0	ID=BDIVROU_0176800.t1.1.1;Parent=BDIVROU_0176800.t1.1
Contig_4_len:1079886	exonerate:est2genome	mRNA	585875	586519	.	-	.	ID=BDIVROU_0176800.t1.1;Parent=BDIVROU_0176800.t1
Contig_4_len:1079886	exonerate:est2genome	gene	588033	588374	.	-	.	ID=BDIVROU_0176900.t1
Contig_4_len:1079886	exonerate:est2genome	CDS	588033	588374	.	-	0	ID=BDIVROU_0176900.t1.1.1;Parent=BDIVROU_0176900.t1.1
Contig_4_len:1079886	exonerate:est2genome	mRNA	588033	588374	.	-	.	ID=BDIVROU_0176900.t1.1;Parent=BDIVROU_0176900.t1
Contig_4_len:1079886	exonerate:est2genome	gene	588538	589968	.	-	.	ID=BDIVROU_0177000.t1
Contig_4_len:1079886	exonerate:est2genome	CDS	588538	589968	.	-	0	ID=BDIVROU_0177000.t1.1.1;Parent=BDIVROU_0177000.t1.1
Contig_4_len:1079886	exonerate:est2genome	mRNA	588538	589968	.	-	.	ID=BDIVROU_0177000.t1.1;Parent=BDIVROU_0177000.t1
Contig_4_len:1079886	exonerate:est2genome	gene	590409	590932	.	+	.	ID=BDIVROU_0012100.t1
Contig_4_len:1079886	exonerate:est2genome	CDS	590409	590666	.	+	0	ID=BDIVROU_0012100.t1.1.1;Parent=BDIVROU_0012100.t1.1
Contig_4_len:1079886	exonerate:est2genome	CDS	590702	590932	.	+	0	ID=BDIVROU_0012100.t1.1.2;Parent=BDIVROU_0012100.t1.1
Contig_4_len:1079886	exonerate:est2genome	mRNA	590409	590932	.	+	.	ID=BDIVROU_0012100.t1.1;Parent=BDIVROU_0012100.t1
Contig_4_len:1079886	exonerate:est2genome	gene	592705	593292	.	+	.	ID=BDIVROU_0177200.t1
Contig_4_len:1079886	exonerate:est2genome	CDS	592705	593292	.	+	0	ID=BDIVROU_0177200.t1.1.1;Parent=BDIVROU_0177200.t1.1
Contig_4_len:1079886	exonerate:est2genome	mRNA	592705	593292	.	+	.	ID=BDIVROU_0177200.t1.1;Parent=BDIVROU_0177200.t1
Contig_4_len:1079886	exonerate:est2genome	gene	593316	593681	.	+	.	ID=BDIVROU_0177300.t1
Contig_4_len:1079886	exonerate:est2genome	CDS	593316	593681	.	+	0	ID=BDIVROU_0177300.t1.1.1;Parent=BDIVROU_0177300.t1.1
Contig_4_len:1079886	exonerate:est2genome	mRNA	593316	593681	.	+	.	ID=BDIVROU_0177300.t1.1;Parent=BDIVROU_0177300.t1
Contig_4_len:1079886	exonerate:est2genome	gene	593701	596607	.	-	.	ID=BDIVROU_0177400.t1
Contig_4_len:1079886	exonerate:est2genome	CDS	593701	596607	.	-	0	ID=BDIVROU_0177400.t1.1.1;Parent=BDIVROU_0177400.t1.1
Contig_4_len:1079886	exonerate:est2genome	mRNA	593701	596607	.	-	.	ID=BDIVROU_0177400.t1.1;Parent=BDIVROU_0177400.t1
Contig_4_len:1079886	exonerate:est2genome	gene	597132	598070	.	-	.	ID=BDIVROU_0177500.t1
Contig_4_len:1079886	exonerate:est2genome	CDS	597132	598070	.	-	0	ID=BDIVROU_0177500.t1.1.1;Parent=BDIVROU_0177500.t1.1
Contig_4_len:1079886	exonerate:est2genome	mRNA	597132	598070	.	-	.	ID=BDIVROU_0177500.t1.1;Parent=BDIVROU_0177500.t1
Contig_4_len:1079886	exonerate:est2genome	gene	598112	599939	.	-	.	ID=BDIVROU_0177600.t1
Contig_4_len:1079886	exonerate:est2genome	CDS	598112	599547	.	-	0	ID=BDIVROU_0177600.t1.1.1;Parent=BDIVROU_0177600.t1.1
Contig_4_len:1079886	exonerate:est2genome	CDS	599762	599939	.	-	0	ID=BDIVROU_0177600.t1.1.2;Parent=BDIVROU_0177600.t1.1
Contig_4_len:1079886	exonerate:est2genome	mRNA	598112	599939	.	-	.	ID=BDIVROU_0177600.t1.1;Parent=BDIVROU_0177600.t1
Contig_4_len:1079886	exonerate:est2genome	gene	601406	602929	.	+	.	ID=BDIVROU_0177700.t1
Contig_4_len:1079886	exonerate:est2genome	CDS	601406	602929	.	+	0	ID=BDIVROU_0177700.t1.1.1;Parent=BDIVROU_0177700.t1.1
Contig_4_len:1079886	exonerate:est2genome	mRNA	601406	602929	.	+	.	ID=BDIVROU_0177700.t1.1;Parent=BDIVROU_0177700.t1
Contig_4_len:1079886	exonerate:est2genome	gene	603326	604567	.	+	.	ID=BDIVROU_0177800.t1
Contig_4_len:1079886	exonerate:est2genome	CDS	603326	604567	.	+	0	ID=BDIVROU_0177800.t1.1.1;Parent=BDIVROU_0177800.t1.1
Contig_4_len:1079886	exonerate:est2genome	mRNA	603326	604567	.	+	.	ID=BDIVROU_0177800.t1.1;Parent=BDIVROU_0177800.t1
Contig_4_len:1079886	exonerate:est2genome	gene	604632	605984	.	-	.	ID=BDIVROU_0177900.t1
Contig_4_len:1079886	exonerate:est2genome	CDS	604632	604867	.	-	0	ID=BDIVROU_0177900.t1.1.1;Parent=BDIVROU_0177900.t1.1
Contig_4_len:1079886	exonerate:est2genome	CDS	605094	605231	.	-	0	ID=BDIVROU_0177900.t1.1.2;Parent=BDIVROU_0177900.t1.1
Contig_4_len:1079886	exonerate:est2genome	CDS	605312	605984	.	-	0	ID=BDIVROU_0177900.t1.1.3;Parent=BDIVROU_0177900.t1.1
Contig_4_len:1079886	exonerate:est2genome	mRNA	604632	605984	.	-	.	ID=BDIVROU_0177900.t1.1;Parent=BDIVROU_0177900.t1
Contig_4_len:1079886	exonerate:est2genome	gene	607225	607975	.	-	.	ID=BDIVROU_0178000.t1
Contig_4_len:1079886	exonerate:est2genome	CDS	607225	607608	.	-	0	ID=BDIVROU_0178000.t1.1.1;Parent=BDIVROU_0178000.t1.1
Contig_4_len:1079886	exonerate:est2genome	CDS	607871	607975	.	-	0	ID=BDIVROU_0178000.t1.1.2;Parent=BDIVROU_0178000.t1.1
Contig_4_len:1079886	exonerate:est2genome	mRNA	607225	607975	.	-	.	ID=BDIVROU_0178000.t1.1;Parent=BDIVROU_0178000.t1
Contig_4_len:1079886	exonerate:est2genome	gene	608667	608987	.	+	.	ID=BDIVROU_0178100.t1
Contig_4_len:1079886	exonerate:est2genome	CDS	608667	608713	.	+	0	ID=BDIVROU_0178100.t1.1.1;Parent=BDIVROU_0178100.t1.1
Contig_4_len:1079886	exonerate:est2genome	CDS	608768	608987	.	+	0	ID=BDIVROU_0178100.t1.1.2;Parent=BDIVROU_0178100.t1.1
Contig_4_len:1079886	exonerate:est2genome	mRNA	608667	608987	.	+	.	ID=BDIVROU_0178100.t1.1;Parent=BDIVROU_0178100.t1
Contig_4_len:1079886	exonerate:est2genome	gene	609480	610994	.	-	.	ID=BDIVROU_0178300.t1
Contig_4_len:1079886	exonerate:est2genome	CDS	609480	610994	.	-	0	ID=BDIVROU_0178300.t1.1.1;Parent=BDIVROU_0178300.t1.1
Contig_4_len:1079886	exonerate:est2genome	mRNA	609480	610994	.	-	.	ID=BDIVROU_0178300.t1.1;Parent=BDIVROU_0178300.t1
Contig_4_len:1079886	exonerate:est2genome	gene	612032	614278	.	-	.	ID=BDIVROU_0178400.t1
Contig_4_len:1079886	exonerate:est2genome	CDS	612032	614278	.	-	0	ID=BDIVROU_0178400.t1.1.1;Parent=BDIVROU_0178400.t1.1
Contig_4_len:1079886	exonerate:est2genome	mRNA	612032	614278	.	-	.	ID=BDIVROU_0178400.t1.1;Parent=BDIVROU_0178400.t1
Contig_4_len:1079886	exonerate:est2genome	gene	614908	615440	.	-	.	ID=BDIVROU_0178500.t1
Contig_4_len:1079886	exonerate:est2genome	CDS	614908	615334	.	-	0	ID=BDIVROU_0178500.t1.1.1;Parent=BDIVROU_0178500.t1.1
Contig_4_len:1079886	exonerate:est2genome	CDS	615391	615440	.	-	0	ID=BDIVROU_0178500.t1.1.2;Parent=BDIVROU_0178500.t1.1
Contig_4_len:1079886	exonerate:est2genome	mRNA	614908	615440	.	-	.	ID=BDIVROU_0178500.t1.1;Parent=BDIVROU_0178500.t1
Contig_4_len:1079886	exonerate:est2genome	gene	616110	616820	.	+	.	ID=BDIVROU_0178700.t1
Contig_4_len:1079886	exonerate:est2genome	CDS	616110	616820	.	+	0	ID=BDIVROU_0178700.t1.1.1;Parent=BDIVROU_0178700.t1.1
Contig_4_len:1079886	exonerate:est2genome	mRNA	616110	616820	.	+	.	ID=BDIVROU_0178700.t1.1;Parent=BDIVROU_0178700.t1
Contig_4_len:1079886	exonerate:est2genome	gene	618434	619575	.	+	.	ID=BDIVROU_0178800.t1
Contig_4_len:1079886	exonerate:est2genome	CDS	618434	618480	.	+	0	ID=BDIVROU_0178800.t1.1.1;Parent=BDIVROU_0178800.t1.1
Contig_4_len:1079886	exonerate:est2genome	CDS	618615	619575	.	+	0	ID=BDIVROU_0178800.t1.1.2;Parent=BDIVROU_0178800.t1.1
Contig_4_len:1079886	exonerate:est2genome	mRNA	618434	619575	.	+	.	ID=BDIVROU_0178800.t1.1;Parent=BDIVROU_0178800.t1
Contig_4_len:1079886	exonerate:est2genome	gene	620483	621214	.	-	.	ID=BDIVROU_0178900.t1
Contig_4_len:1079886	exonerate:est2genome	CDS	620483	621214	.	-	0	ID=BDIVROU_0178900.t1.1.1;Parent=BDIVROU_0178900.t1.1
Contig_4_len:1079886	exonerate:est2genome	mRNA	620483	621214	.	-	.	ID=BDIVROU_0178900.t1.1;Parent=BDIVROU_0178900.t1
Contig_4_len:1079886	exonerate:est2genome	gene	622261	622812	.	+	.	ID=BDIVROU_0179000.t1
Contig_4_len:1079886	exonerate:est2genome	CDS	622261	622440	.	+	0	ID=BDIVROU_0179000.t1.1.1;Parent=BDIVROU_0179000.t1.1
Contig_4_len:1079886	exonerate:est2genome	CDS	622678	622812	.	+	0	ID=BDIVROU_0179000.t1.1.2;Parent=BDIVROU_0179000.t1.1
Contig_4_len:1079886	exonerate:est2genome	mRNA	622261	622812	.	+	.	ID=BDIVROU_0179000.t1.1;Parent=BDIVROU_0179000.t1
Contig_4_len:1079886	exonerate:est2genome	gene	623475	624254	.	+	.	ID=BDIVROU_0179100.t1
Contig_4_len:1079886	exonerate:est2genome	CDS	623475	623618	.	+	0	ID=BDIVROU_0179100.t1.1.1;Parent=BDIVROU_0179100.t1.1
Contig_4_len:1079886	exonerate:est2genome	CDS	623753	623821	.	+	0	ID=BDIVROU_0179100.t1.1.2;Parent=BDIVROU_0179100.t1.1
Contig_4_len:1079886	exonerate:est2genome	CDS	624084	624254	.	+	0	ID=BDIVROU_0179100.t1.1.3;Parent=BDIVROU_0179100.t1.1
Contig_4_len:1079886	exonerate:est2genome	mRNA	623475	624254	.	+	.	ID=BDIVROU_0179100.t1.1;Parent=BDIVROU_0179100.t1
Contig_4_len:1079886	exonerate:est2genome	gene	624407	625198	.	+	.	ID=BDIVROU_0179200.t1
Contig_4_len:1079886	exonerate:est2genome	CDS	624407	625198	.	+	0	ID=BDIVROU_0179200.t1.1.1;Parent=BDIVROU_0179200.t1.1
Contig_4_len:1079886	exonerate:est2genome	mRNA	624407	625198	.	+	.	ID=BDIVROU_0179200.t1.1;Parent=BDIVROU_0179200.t1
Contig_4_len:1079886	exonerate:est2genome	gene	626384	628306	.	-	.	ID=BDIVROU_0179300.t1
Contig_4_len:1079886	exonerate:est2genome	CDS	626384	628306	.	-	0	ID=BDIVROU_0179300.t1.1.1;Parent=BDIVROU_0179300.t1.1
Contig_4_len:1079886	exonerate:est2genome	mRNA	626384	628306	.	-	.	ID=BDIVROU_0179300.t1.1;Parent=BDIVROU_0179300.t1
Contig_4_len:1079886	exonerate:est2genome	gene	628706	631160	.	-	.	ID=BDIVROU_0179500.t1
Contig_4_len:1079886	exonerate:est2genome	CDS	628706	629014	.	-	0	ID=BDIVROU_0179500.t1.1.1;Parent=BDIVROU_0179500.t1.1
Contig_4_len:1079886	exonerate:est2genome	CDS	629166	629911	.	-	0	ID=BDIVROU_0179500.t1.1.2;Parent=BDIVROU_0179500.t1.1
Contig_4_len:1079886	exonerate:est2genome	CDS	630214	630435	.	-	0	ID=BDIVROU_0179500.t1.1.3;Parent=BDIVROU_0179500.t1.1
Contig_4_len:1079886	exonerate:est2genome	CDS	630554	631160	.	-	0	ID=BDIVROU_0179500.t1.1.4;Parent=BDIVROU_0179500.t1.1
Contig_4_len:1079886	exonerate:est2genome	mRNA	628706	631160	.	-	.	ID=BDIVROU_0179500.t1.1;Parent=BDIVROU_0179500.t1
Contig_4_len:1079886	exonerate:est2genome	gene	631713	631940	.	+	.	ID=BDIVROU_0455600.t1
Contig_4_len:1079886	exonerate:est2genome	CDS	631713	631940	.	+	0	ID=BDIVROU_0455600.t1.1.1;Parent=BDIVROU_0455600.t1.1
Contig_4_len:1079886	exonerate:est2genome	mRNA	631713	631940	.	+	.	ID=BDIVROU_0455600.t1.1;Parent=BDIVROU_0455600.t1
Contig_4_len:1079886	exonerate:est2genome	gene	632076	635445	.	+	.	ID=BDIVROU_0179600.t1
Contig_4_len:1079886	exonerate:est2genome	CDS	632076	633229	.	+	0	ID=BDIVROU_0179600.t1.1.1;Parent=BDIVROU_0179600.t1.1
Contig_4_len:1079886	exonerate:est2genome	CDS	633584	633670	.	+	0	ID=BDIVROU_0179600.t1.1.2;Parent=BDIVROU_0179600.t1.1
Contig_4_len:1079886	exonerate:est2genome	CDS	633940	634394	.	+	0	ID=BDIVROU_0179600.t1.1.3;Parent=BDIVROU_0179600.t1.1
Contig_4_len:1079886	exonerate:est2genome	CDS	634731	635200	.	+	0	ID=BDIVROU_0179600.t1.1.4;Parent=BDIVROU_0179600.t1.1
Contig_4_len:1079886	exonerate:est2genome	CDS	635296	635445	.	+	0	ID=BDIVROU_0179600.t1.1.5;Parent=BDIVROU_0179600.t1.1
Contig_4_len:1079886	exonerate:est2genome	mRNA	632076	635445	.	+	.	ID=BDIVROU_0179600.t1.1;Parent=BDIVROU_0179600.t1
Contig_4_len:1079886	exonerate:est2genome	gene	636129	636995	.	+	.	ID=BDIVROU_0179700.t1
Contig_4_len:1079886	exonerate:est2genome	CDS	636129	636147	.	+	0	ID=BDIVROU_0179700.t1.1.1;Parent=BDIVROU_0179700.t1.1
Contig_4_len:1079886	exonerate:est2genome	CDS	636244	636995	.	+	0	ID=BDIVROU_0179700.t1.1.2;Parent=BDIVROU_0179700.t1.1
Contig_4_len:1079886	exonerate:est2genome	mRNA	636129	636995	.	+	.	ID=BDIVROU_0179700.t1.1;Parent=BDIVROU_0179700.t1
Contig_4_len:1079886	exonerate:est2genome	gene	638154	638432	.	+	.	ID=BDIVROU_0179800.t1
Contig_4_len:1079886	exonerate:est2genome	CDS	638154	638432	.	+	0	ID=BDIVROU_0179800.t1.1.1;Parent=BDIVROU_0179800.t1.1
Contig_4_len:1079886	exonerate:est2genome	mRNA	638154	638432	.	+	.	ID=BDIVROU_0179800.t1.1;Parent=BDIVROU_0179800.t1
Contig_4_len:1079886	exonerate:est2genome	gene	638522	640498	.	+	.	ID=BDIVROU_0179900.t1
Contig_4_len:1079886	exonerate:est2genome	CDS	638522	640498	.	+	0	ID=BDIVROU_0179900.t1.1.1;Parent=BDIVROU_0179900.t1.1
Contig_4_len:1079886	exonerate:est2genome	mRNA	638522	640498	.	+	.	ID=BDIVROU_0179900.t1.1;Parent=BDIVROU_0179900.t1
Contig_4_len:1079886	exonerate:est2genome	gene	640794	642853	.	-	.	ID=BDIVROU_0180000.t1
Contig_4_len:1079886	exonerate:est2genome	CDS	640794	641187	.	-	0	ID=BDIVROU_0180000.t1.1.1;Parent=BDIVROU_0180000.t1.1
Contig_4_len:1079886	exonerate:est2genome	CDS	641310	642853	.	-	0	ID=BDIVROU_0180000.t1.1.2;Parent=BDIVROU_0180000.t1.1
Contig_4_len:1079886	exonerate:est2genome	mRNA	640794	642853	.	-	.	ID=BDIVROU_0180000.t1.1;Parent=BDIVROU_0180000.t1
Contig_4_len:1079886	exonerate:est2genome	gene	643354	643798	.	+	.	ID=BDIVROU_0180100.t1
Contig_4_len:1079886	exonerate:est2genome	CDS	643354	643568	.	+	0	ID=BDIVROU_0180100.t1.1.1;Parent=BDIVROU_0180100.t1.1
Contig_4_len:1079886	exonerate:est2genome	CDS	643624	643798	.	+	0	ID=BDIVROU_0180100.t1.1.2;Parent=BDIVROU_0180100.t1.1
Contig_4_len:1079886	exonerate:est2genome	mRNA	643354	643798	.	+	.	ID=BDIVROU_0180100.t1.1;Parent=BDIVROU_0180100.t1
Contig_4_len:1079886	exonerate:est2genome	gene	644395	645216	.	-	.	ID=BDIVROU_0180200.t1
Contig_4_len:1079886	exonerate:est2genome	CDS	644395	645216	.	-	0	ID=BDIVROU_0180200.t1.1.1;Parent=BDIVROU_0180200.t1.1
Contig_4_len:1079886	exonerate:est2genome	mRNA	644395	645216	.	-	.	ID=BDIVROU_0180200.t1.1;Parent=BDIVROU_0180200.t1
Contig_4_len:1079886	exonerate:est2genome	gene	645861	646401	.	-	.	ID=BDIVROU_0180300.t1
Contig_4_len:1079886	exonerate:est2genome	CDS	645861	646063	.	-	0	ID=BDIVROU_0180300.t1.1.1;Parent=BDIVROU_0180300.t1.1
Contig_4_len:1079886	exonerate:est2genome	CDS	646125	646401	.	-	0	ID=BDIVROU_0180300.t1.1.2;Parent=BDIVROU_0180300.t1.1
Contig_4_len:1079886	exonerate:est2genome	mRNA	645861	646401	.	-	.	ID=BDIVROU_0180300.t1.1;Parent=BDIVROU_0180300.t1
Contig_4_len:1079886	exonerate:est2genome	gene	646433	647407	.	-	.	ID=BDIVROU_0180400.t1
Contig_4_len:1079886	exonerate:est2genome	CDS	646433	646928	.	-	0	ID=BDIVROU_0180400.t1.1.1;Parent=BDIVROU_0180400.t1.1
Contig_4_len:1079886	exonerate:est2genome	CDS	647160	647407	.	-	0	ID=BDIVROU_0180400.t1.1.2;Parent=BDIVROU_0180400.t1.1
Contig_4_len:1079886	exonerate:est2genome	mRNA	646433	647407	.	-	.	ID=BDIVROU_0180400.t1.1;Parent=BDIVROU_0180400.t1
Contig_4_len:1079886	exonerate:est2genome	gene	647729	648136	.	-	.	ID=BDIVROU_0180600.t1
Contig_4_len:1079886	exonerate:est2genome	CDS	647729	648136	.	-	0	ID=BDIVROU_0180600.t1.1.1;Parent=BDIVROU_0180600.t1.1
Contig_4_len:1079886	exonerate:est2genome	mRNA	647729	648136	.	-	.	ID=BDIVROU_0180600.t1.1;Parent=BDIVROU_0180600.t1
Contig_4_len:1079886	exonerate:est2genome	gene	648962	653552	.	+	.	ID=BDIVROU_0180700.t1
Contig_4_len:1079886	exonerate:est2genome	CDS	648962	649036	.	+	0	ID=BDIVROU_0180700.t1.1.1;Parent=BDIVROU_0180700.t1.1
Contig_4_len:1079886	exonerate:est2genome	CDS	649119	653552	.	+	0	ID=BDIVROU_0180700.t1.1.2;Parent=BDIVROU_0180700.t1.1
Contig_4_len:1079886	exonerate:est2genome	mRNA	648962	653552	.	+	.	ID=BDIVROU_0180700.t1.1;Parent=BDIVROU_0180700.t1
Contig_4_len:1079886	exonerate:est2genome	gene	656075	660576	.	+	.	ID=BDIVROU_0180800.t1
Contig_4_len:1079886	exonerate:est2genome	CDS	656075	658149	.	+	0	ID=BDIVROU_0180800.t1.1.1;Parent=BDIVROU_0180800.t1.1
Contig_4_len:1079886	exonerate:est2genome	CDS	658311	660576	.	+	0	ID=BDIVROU_0180800.t1.1.2;Parent=BDIVROU_0180800.t1.1
Contig_4_len:1079886	exonerate:est2genome	mRNA	656075	660576	.	+	.	ID=BDIVROU_0180800.t1.1;Parent=BDIVROU_0180800.t1
Contig_4_len:1079886	exonerate:est2genome	gene	660702	668070	.	-	.	ID=BDIVROU_0180900.t1
Contig_4_len:1079886	exonerate:est2genome	CDS	660702	667657	.	-	0	ID=BDIVROU_0180900.t1.1.1;Parent=BDIVROU_0180900.t1.1
Contig_4_len:1079886	exonerate:est2genome	CDS	667722	668070	.	-	0	ID=BDIVROU_0180900.t1.1.2;Parent=BDIVROU_0180900.t1.1
Contig_4_len:1079886	exonerate:est2genome	mRNA	660702	668070	.	-	.	ID=BDIVROU_0180900.t1.1;Parent=BDIVROU_0180900.t1
Contig_4_len:1079886	exonerate:est2genome	gene	670265	670912	.	-	.	ID=BDIVROU_0181000.t1
Contig_4_len:1079886	exonerate:est2genome	CDS	670265	670912	.	-	0	ID=BDIVROU_0181000.t1.1.1;Parent=BDIVROU_0181000.t1.1
Contig_4_len:1079886	exonerate:est2genome	mRNA	670265	670912	.	-	.	ID=BDIVROU_0181000.t1.1;Parent=BDIVROU_0181000.t1
Contig_4_len:1079886	exonerate:est2genome	gene	671426	672128	.	-	.	ID=BDIVROU_0181100.t1
Contig_4_len:1079886	exonerate:est2genome	CDS	671426	671709	.	-	0	ID=BDIVROU_0181100.t1.1.1;Parent=BDIVROU_0181100.t1.1
Contig_4_len:1079886	exonerate:est2genome	CDS	671773	671981	.	-	0	ID=BDIVROU_0181100.t1.1.2;Parent=BDIVROU_0181100.t1.1
Contig_4_len:1079886	exonerate:est2genome	CDS	672049	672128	.	-	0	ID=BDIVROU_0181100.t1.1.3;Parent=BDIVROU_0181100.t1.1
Contig_4_len:1079886	exonerate:est2genome	mRNA	671426	672128	.	-	.	ID=BDIVROU_0181100.t1.1;Parent=BDIVROU_0181100.t1
Contig_4_len:1079886	exonerate:est2genome	gene	672912	673792	.	+	.	ID=BDIVROU_0181200.t1
Contig_4_len:1079886	exonerate:est2genome	CDS	672912	673357	.	+	0	ID=BDIVROU_0181200.t1.1.1;Parent=BDIVROU_0181200.t1.1
Contig_4_len:1079886	exonerate:est2genome	CDS	673690	673792	.	+	0	ID=BDIVROU_0181200.t1.1.2;Parent=BDIVROU_0181200.t1.1
Contig_4_len:1079886	exonerate:est2genome	mRNA	672912	673792	.	+	.	ID=BDIVROU_0181200.t1.1;Parent=BDIVROU_0181200.t1
Contig_4_len:1079886	exonerate:est2genome	gene	674320	675863	.	-	.	ID=BDIVROU_0181300.t1
Contig_4_len:1079886	exonerate:est2genome	CDS	674320	675373	.	-	0	ID=BDIVROU_0181300.t1.1.1;Parent=BDIVROU_0181300.t1.1
Contig_4_len:1079886	exonerate:est2genome	CDS	675471	675510	.	-	0	ID=BDIVROU_0181300.t1.1.2;Parent=BDIVROU_0181300.t1.1
Contig_4_len:1079886	exonerate:est2genome	CDS	675632	675863	.	-	0	ID=BDIVROU_0181300.t1.1.3;Parent=BDIVROU_0181300.t1.1
Contig_4_len:1079886	exonerate:est2genome	mRNA	674320	675863	.	-	.	ID=BDIVROU_0181300.t1.1;Parent=BDIVROU_0181300.t1
Contig_4_len:1079886	exonerate:est2genome	gene	676177	678051	.	+	.	ID=BDIVROU_0181400.t1
Contig_4_len:1079886	exonerate:est2genome	CDS	676177	678051	.	+	0	ID=BDIVROU_0181400.t1.1.1;Parent=BDIVROU_0181400.t1.1
Contig_4_len:1079886	exonerate:est2genome	mRNA	676177	678051	.	+	.	ID=BDIVROU_0181400.t1.1;Parent=BDIVROU_0181400.t1
Contig_4_len:1079886	exonerate:est2genome	gene	678206	680101	.	-	.	ID=BDIVROU_0181500.t1
Contig_4_len:1079886	exonerate:est2genome	CDS	678206	680101	.	-	0	ID=BDIVROU_0181500.t1.1.1;Parent=BDIVROU_0181500.t1.1
Contig_4_len:1079886	exonerate:est2genome	mRNA	678206	680101	.	-	.	ID=BDIVROU_0181500.t1.1;Parent=BDIVROU_0181500.t1
Contig_4_len:1079886	exonerate:est2genome	gene	680326	681033	.	-	.	ID=BDIVROU_0181800.t1
Contig_4_len:1079886	exonerate:est2genome	CDS	680326	681033	.	-	0	ID=BDIVROU_0181800.t1.1.1;Parent=BDIVROU_0181800.t1.1
Contig_4_len:1079886	exonerate:est2genome	mRNA	680326	681033	.	-	.	ID=BDIVROU_0181800.t1.1;Parent=BDIVROU_0181800.t1
Contig_4_len:1079886	exonerate:est2genome	gene	681967	684659	.	-	.	ID=BDIVROU_0181900.t1
Contig_4_len:1079886	exonerate:est2genome	CDS	681967	683981	.	-	0	ID=BDIVROU_0181900.t1.1.1;Parent=BDIVROU_0181900.t1.1
Contig_4_len:1079886	exonerate:est2genome	CDS	684047	684659	.	-	0	ID=BDIVROU_0181900.t1.1.2;Parent=BDIVROU_0181900.t1.1
Contig_4_len:1079886	exonerate:est2genome	mRNA	681967	684659	.	-	.	ID=BDIVROU_0181900.t1.1;Parent=BDIVROU_0181900.t1
Contig_4_len:1079886	exonerate:est2genome	gene	682787	683981	.	-	.	ID=BDIVROU_0182000.t2
Contig_4_len:1079886	exonerate:est2genome	CDS	682787	682819	.	-	0	ID=BDIVROU_0182000.t2.1.1;Parent=BDIVROU_0182000.t2.1
Contig_4_len:1079886	exonerate:est2genome	CDS	682882	683981	.	-	0	ID=BDIVROU_0182000.t2.1.2;Parent=BDIVROU_0182000.t2.1
Contig_4_len:1079886	exonerate:est2genome	mRNA	682787	683981	.	-	.	ID=BDIVROU_0182000.t2.1;Parent=BDIVROU_0182000.t2
Contig_4_len:1079886	exonerate:est2genome	gene	684009	684518	.	+	.	ID=BDIVROU_0182100.t1
Contig_4_len:1079886	exonerate:est2genome	CDS	684009	684518	.	+	0	ID=BDIVROU_0182100.t1.1.1;Parent=BDIVROU_0182100.t1.1
Contig_4_len:1079886	exonerate:est2genome	mRNA	684009	684518	.	+	.	ID=BDIVROU_0182100.t1.1;Parent=BDIVROU_0182100.t1
Contig_4_len:1079886	exonerate:est2genome	gene	685913	686677	.	+	.	ID=BDIVROU_0182200.t1
Contig_4_len:1079886	exonerate:est2genome	CDS	685913	686677	.	+	0	ID=BDIVROU_0182200.t1.1.1;Parent=BDIVROU_0182200.t1.1
Contig_4_len:1079886	exonerate:est2genome	mRNA	685913	686677	.	+	.	ID=BDIVROU_0182200.t1.1;Parent=BDIVROU_0182200.t1
Contig_4_len:1079886	exonerate:est2genome	gene	687223	688023	.	+	.	ID=BDIVROU_0182300.t1
Contig_4_len:1079886	exonerate:est2genome	CDS	687223	688023	.	+	0	ID=BDIVROU_0182300.t1.1.1;Parent=BDIVROU_0182300.t1.1
Contig_4_len:1079886	exonerate:est2genome	mRNA	687223	688023	.	+	.	ID=BDIVROU_0182300.t1.1;Parent=BDIVROU_0182300.t1
Contig_4_len:1079886	exonerate:est2genome	gene	688325	689245	.	-	.	ID=BDIVROU_0182400.t1
Contig_4_len:1079886	exonerate:est2genome	CDS	688325	689245	.	-	0	ID=BDIVROU_0182400.t1.1.1;Parent=BDIVROU_0182400.t1.1
Contig_4_len:1079886	exonerate:est2genome	mRNA	688325	689245	.	-	.	ID=BDIVROU_0182400.t1.1;Parent=BDIVROU_0182400.t1
Contig_4_len:1079886	exonerate:est2genome	gene	689735	691336	.	-	.	ID=BDIVROU_0182500.t1
Contig_4_len:1079886	exonerate:est2genome	CDS	689735	691336	.	-	0	ID=BDIVROU_0182500.t1.1.1;Parent=BDIVROU_0182500.t1.1
Contig_4_len:1079886	exonerate:est2genome	mRNA	689735	691336	.	-	.	ID=BDIVROU_0182500.t1.1;Parent=BDIVROU_0182500.t1
Contig_4_len:1079886	exonerate:est2genome	gene	691845	693287	.	+	.	ID=BDIVROU_0182600.t1
Contig_4_len:1079886	exonerate:est2genome	CDS	691845	693287	.	+	0	ID=BDIVROU_0182600.t1.1.1;Parent=BDIVROU_0182600.t1.1
Contig_4_len:1079886	exonerate:est2genome	mRNA	691845	693287	.	+	.	ID=BDIVROU_0182600.t1.1;Parent=BDIVROU_0182600.t1
Contig_4_len:1079886	exonerate:est2genome	gene	693654	694740	.	+	.	ID=BDIVROU_0182700.t1
Contig_4_len:1079886	exonerate:est2genome	CDS	693654	693676	.	+	0	ID=BDIVROU_0182700.t1.1.1;Parent=BDIVROU_0182700.t1.1
Contig_4_len:1079886	exonerate:est2genome	CDS	693741	693841	.	+	0	ID=BDIVROU_0182700.t1.1.2;Parent=BDIVROU_0182700.t1.1
Contig_4_len:1079886	exonerate:est2genome	CDS	694116	694292	.	+	0	ID=BDIVROU_0182700.t1.1.3;Parent=BDIVROU_0182700.t1.1
Contig_4_len:1079886	exonerate:est2genome	CDS	694391	694485	.	+	0	ID=BDIVROU_0182700.t1.1.4;Parent=BDIVROU_0182700.t1.1
Contig_4_len:1079886	exonerate:est2genome	CDS	694618	694740	.	+	0	ID=BDIVROU_0182700.t1.1.5;Parent=BDIVROU_0182700.t1.1
Contig_4_len:1079886	exonerate:est2genome	mRNA	693654	694740	.	+	.	ID=BDIVROU_0182700.t1.1;Parent=BDIVROU_0182700.t1
Contig_4_len:1079886	exonerate:est2genome	gene	694824	695609	.	+	.	ID=BDIVROU_0182800.t1
Contig_4_len:1079886	exonerate:est2genome	CDS	694824	695609	.	+	0	ID=BDIVROU_0182800.t1.1.1;Parent=BDIVROU_0182800.t1.1
Contig_4_len:1079886	exonerate:est2genome	mRNA	694824	695609	.	+	.	ID=BDIVROU_0182800.t1.1;Parent=BDIVROU_0182800.t1
Contig_4_len:1079886	exonerate:est2genome	gene	696262	697605	.	-	.	ID=BDIVROU_0183000.t1
Contig_4_len:1079886	exonerate:est2genome	CDS	696262	697605	.	-	0	ID=BDIVROU_0183000.t1.2.1;Parent=BDIVROU_0183000.t1.2
Contig_4_len:1079886	exonerate:est2genome	mRNA	696262	697605	.	-	.	ID=BDIVROU_0183000.t1.2;Parent=BDIVROU_0183000.t1
Contig_4_len:1079886	exonerate:est2genome	gene	699296	700978	.	-	.	ID=BDIVROU_0183100.t1
Contig_4_len:1079886	exonerate:est2genome	CDS	699296	700978	.	-	0	ID=BDIVROU_0183100.t1.1.1;Parent=BDIVROU_0183100.t1.1
Contig_4_len:1079886	exonerate:est2genome	mRNA	699296	700978	.	-	.	ID=BDIVROU_0183100.t1.1;Parent=BDIVROU_0183100.t1
Contig_4_len:1079886	exonerate:est2genome	gene	701927	702295	.	+	.	ID=BDIVROU_0183200.t1
Contig_4_len:1079886	exonerate:est2genome	CDS	701927	702295	.	+	0	ID=BDIVROU_0183200.t1.1.1;Parent=BDIVROU_0183200.t1.1
Contig_4_len:1079886	exonerate:est2genome	mRNA	701927	702295	.	+	.	ID=BDIVROU_0183200.t1.1;Parent=BDIVROU_0183200.t1
Contig_4_len:1079886	exonerate:est2genome	gene	702388	704243	.	+	.	ID=BDIVROU_0183300.t1
Contig_4_len:1079886	exonerate:est2genome	CDS	702388	702651	.	+	0	ID=BDIVROU_0183300.t1.1.1;Parent=BDIVROU_0183300.t1.1
Contig_4_len:1079886	exonerate:est2genome	CDS	702809	703162	.	+	0	ID=BDIVROU_0183300.t1.1.2;Parent=BDIVROU_0183300.t1.1
Contig_4_len:1079886	exonerate:est2genome	CDS	703622	703655	.	+	0	ID=BDIVROU_0183300.t1.1.3;Parent=BDIVROU_0183300.t1.1
Contig_4_len:1079886	exonerate:est2genome	CDS	703723	704243	.	+	0	ID=BDIVROU_0183300.t1.1.4;Parent=BDIVROU_0183300.t1.1
Contig_4_len:1079886	exonerate:est2genome	mRNA	702388	704243	.	+	.	ID=BDIVROU_0183300.t1.1;Parent=BDIVROU_0183300.t1
Contig_4_len:1079886	exonerate:est2genome	gene	704603	705917	.	-	.	ID=BDIVROU_0183400.t1
Contig_4_len:1079886	exonerate:est2genome	CDS	704603	704829	.	-	0	ID=BDIVROU_0183400.t1.1.1;Parent=BDIVROU_0183400.t1.1
Contig_4_len:1079886	exonerate:est2genome	CDS	704888	705053	.	-	0	ID=BDIVROU_0183400.t1.1.2;Parent=BDIVROU_0183400.t1.1
Contig_4_len:1079886	exonerate:est2genome	CDS	705161	705279	.	-	0	ID=BDIVROU_0183400.t1.1.3;Parent=BDIVROU_0183400.t1.1
Contig_4_len:1079886	exonerate:est2genome	CDS	705420	705512	.	-	0	ID=BDIVROU_0183400.t1.1.4;Parent=BDIVROU_0183400.t1.1
Contig_4_len:1079886	exonerate:est2genome	CDS	705680	705917	.	-	0	ID=BDIVROU_0183400.t1.1.5;Parent=BDIVROU_0183400.t1.1
Contig_4_len:1079886	exonerate:est2genome	mRNA	704603	705917	.	-	.	ID=BDIVROU_0183400.t1.1;Parent=BDIVROU_0183400.t1
Contig_4_len:1079886	exonerate:est2genome	gene	707675	707992	.	+	.	ID=BDIVROU_0183500.t1
Contig_4_len:1079886	exonerate:est2genome	CDS	707675	707992	.	+	0	ID=BDIVROU_0183500.t1.1.1;Parent=BDIVROU_0183500.t1.1
Contig_4_len:1079886	exonerate:est2genome	mRNA	707675	707992	.	+	.	ID=BDIVROU_0183500.t1.1;Parent=BDIVROU_0183500.t1
Contig_4_len:1079886	exonerate:est2genome	gene	708690	709139	.	+	.	ID=BDIVROU_0183600.t1
Contig_4_len:1079886	exonerate:est2genome	CDS	708690	709139	.	+	0	ID=BDIVROU_0183600.t1.1.1;Parent=BDIVROU_0183600.t1.1
Contig_4_len:1079886	exonerate:est2genome	mRNA	708690	709139	.	+	.	ID=BDIVROU_0183600.t1.1;Parent=BDIVROU_0183600.t1
Contig_4_len:1079886	exonerate:est2genome	gene	709922	711049	.	+	.	ID=BDIVROU_0183700.t1
Contig_4_len:1079886	exonerate:est2genome	CDS	709922	709948	.	+	0	ID=BDIVROU_0183700.t1.1.1;Parent=BDIVROU_0183700.t1.1
Contig_4_len:1079886	exonerate:est2genome	CDS	710095	710228	.	+	0	ID=BDIVROU_0183700.t1.1.2;Parent=BDIVROU_0183700.t1.1
Contig_4_len:1079886	exonerate:est2genome	CDS	710419	711049	.	+	0	ID=BDIVROU_0183700.t1.1.3;Parent=BDIVROU_0183700.t1.1
Contig_4_len:1079886	exonerate:est2genome	mRNA	709922	711049	.	+	.	ID=BDIVROU_0183700.t1.1;Parent=BDIVROU_0183700.t1
Contig_4_len:1079886	exonerate:est2genome	gene	711411	712142	.	-	.	ID=BDIVROU_0183800.t1
Contig_4_len:1079886	exonerate:est2genome	CDS	711411	712142	.	-	0	ID=BDIVROU_0183800.t1.1.1;Parent=BDIVROU_0183800.t1.1
Contig_4_len:1079886	exonerate:est2genome	mRNA	711411	712142	.	-	.	ID=BDIVROU_0183800.t1.1;Parent=BDIVROU_0183800.t1
Contig_4_len:1079886	exonerate:est2genome	gene	712479	713150	.	+	.	ID=BDIVROU_0455500.t1
Contig_4_len:1079886	exonerate:est2genome	CDS	712479	712605	.	+	0	ID=BDIVROU_0455500.t1.1.1;Parent=BDIVROU_0455500.t1.1
Contig_4_len:1079886	exonerate:est2genome	CDS	712641	712803	.	+	0	ID=BDIVROU_0455500.t1.1.2;Parent=BDIVROU_0455500.t1.1
Contig_4_len:1079886	exonerate:est2genome	CDS	712842	712928	.	+	0	ID=BDIVROU_0455500.t1.1.3;Parent=BDIVROU_0455500.t1.1
Contig_4_len:1079886	exonerate:est2genome	CDS	712967	713150	.	+	0	ID=BDIVROU_0455500.t1.1.4;Parent=BDIVROU_0455500.t1.1
Contig_4_len:1079886	exonerate:est2genome	mRNA	712479	713150	.	+	.	ID=BDIVROU_0455500.t1.1;Parent=BDIVROU_0455500.t1
Contig_4_len:1079886	exonerate:est2genome	gene	712637	712922	.	+	.	ID=BDIVROU_0469200.t1
Contig_4_len:1079886	exonerate:est2genome	CDS	712637	712803	.	+	0	ID=BDIVROU_0469200.t1.1.1;Parent=BDIVROU_0469200.t1.1
Contig_4_len:1079886	exonerate:est2genome	CDS	712845	712922	.	+	0	ID=BDIVROU_0469200.t1.1.2;Parent=BDIVROU_0469200.t1.1
Contig_4_len:1079886	exonerate:est2genome	mRNA	712637	712922	.	+	.	ID=BDIVROU_0469200.t1.1;Parent=BDIVROU_0469200.t1
Contig_4_len:1079886	exonerate:est2genome	gene	713527	714404	.	-	.	ID=BDIVROU_0184000.t1
Contig_4_len:1079886	exonerate:est2genome	CDS	713527	714045	.	-	0	ID=BDIVROU_0184000.t1.1.1;Parent=BDIVROU_0184000.t1.1
Contig_4_len:1079886	exonerate:est2genome	CDS	714111	714404	.	-	0	ID=BDIVROU_0184000.t1.1.2;Parent=BDIVROU_0184000.t1.1
Contig_4_len:1079886	exonerate:est2genome	mRNA	713527	714404	.	-	.	ID=BDIVROU_0184000.t1.1;Parent=BDIVROU_0184000.t1
Contig_4_len:1079886	exonerate:est2genome	gene	715594	716295	.	+	.	ID=BDIVROU_0184200.t1
Contig_4_len:1079886	exonerate:est2genome	CDS	715594	716295	.	+	0	ID=BDIVROU_0184200.t1.1.1;Parent=BDIVROU_0184200.t1.1
Contig_4_len:1079886	exonerate:est2genome	mRNA	715594	716295	.	+	.	ID=BDIVROU_0184200.t1.1;Parent=BDIVROU_0184200.t1
Contig_4_len:1079886	exonerate:est2genome	gene	716376	726188	.	+	.	ID=BDIVROU_0184400.t2
Contig_4_len:1079886	exonerate:est2genome	CDS	716376	726188	.	+	0	ID=BDIVROU_0184400.t2.1.1;Parent=BDIVROU_0184400.t2.1
Contig_4_len:1079886	exonerate:est2genome	mRNA	716376	726188	.	+	.	ID=BDIVROU_0184400.t2.1;Parent=BDIVROU_0184400.t2
Contig_4_len:1079886	exonerate:est2genome	gene	720855	726188	.	+	.	ID=BDIVROU_0184300.t1
Contig_4_len:1079886	exonerate:est2genome	CDS	720855	726188	.	+	0	ID=BDIVROU_0184300.t1.1.1;Parent=BDIVROU_0184300.t1.1
Contig_4_len:1079886	exonerate:est2genome	mRNA	720855	726188	.	+	.	ID=BDIVROU_0184300.t1.1;Parent=BDIVROU_0184300.t1
Contig_4_len:1079886	exonerate:est2genome	gene	726196	726743	.	-	.	ID=BDIVROU_0184500.t1
Contig_4_len:1079886	exonerate:est2genome	CDS	726196	726385	.	-	0	ID=BDIVROU_0184500.t1.1.1;Parent=BDIVROU_0184500.t1.1
Contig_4_len:1079886	exonerate:est2genome	CDS	726592	726743	.	-	0	ID=BDIVROU_0184500.t1.1.2;Parent=BDIVROU_0184500.t1.1
Contig_4_len:1079886	exonerate:est2genome	mRNA	726196	726743	.	-	.	ID=BDIVROU_0184500.t1.1;Parent=BDIVROU_0184500.t1
Contig_4_len:1079886	exonerate:est2genome	gene	728861	729685	.	-	.	ID=BDIVROU_0184600.t1
Contig_4_len:1079886	exonerate:est2genome	CDS	728861	729685	.	-	0	ID=BDIVROU_0184600.t1.1.1;Parent=BDIVROU_0184600.t1.1
Contig_4_len:1079886	exonerate:est2genome	mRNA	728861	729685	.	-	.	ID=BDIVROU_0184600.t1.1;Parent=BDIVROU_0184600.t1
Contig_4_len:1079886	exonerate:est2genome	gene	730323	731747	.	+	.	ID=BDIVROU_0184700.t1
Contig_4_len:1079886	exonerate:est2genome	CDS	730323	731747	.	+	0	ID=BDIVROU_0184700.t1.1.1;Parent=BDIVROU_0184700.t1.1
Contig_4_len:1079886	exonerate:est2genome	mRNA	730323	731747	.	+	.	ID=BDIVROU_0184700.t1.1;Parent=BDIVROU_0184700.t1
Contig_4_len:1079886	exonerate:est2genome	gene	731792	732300	.	-	.	ID=BDIVROU_0012200.t1
Contig_4_len:1079886	exonerate:est2genome	CDS	731792	732019	.	-	0	ID=BDIVROU_0012200.t1.1.1;Parent=BDIVROU_0012200.t1.1
Contig_4_len:1079886	exonerate:est2genome	CDS	732058	732300	.	-	0	ID=BDIVROU_0012200.t1.1.2;Parent=BDIVROU_0012200.t1.1
Contig_4_len:1079886	exonerate:est2genome	mRNA	731792	732300	.	-	.	ID=BDIVROU_0012200.t1.1;Parent=BDIVROU_0012200.t1
Contig_4_len:1079886	exonerate:est2genome	gene	732547	734403	.	-	.	ID=BDIVROU_0184900.t1
Contig_4_len:1079886	exonerate:est2genome	CDS	732547	734403	.	-	0	ID=BDIVROU_0184900.t1.1.1;Parent=BDIVROU_0184900.t1.1
Contig_4_len:1079886	exonerate:est2genome	mRNA	732547	734403	.	-	.	ID=BDIVROU_0184900.t1.1;Parent=BDIVROU_0184900.t1
Contig_4_len:1079886	exonerate:est2genome	gene	735671	737260	.	+	.	ID=BDIVROU_0185000.t1
Contig_4_len:1079886	exonerate:est2genome	CDS	735671	737260	.	+	0	ID=BDIVROU_0185000.t1.1.1;Parent=BDIVROU_0185000.t1.1
Contig_4_len:1079886	exonerate:est2genome	mRNA	735671	737260	.	+	.	ID=BDIVROU_0185000.t1.1;Parent=BDIVROU_0185000.t1
Contig_4_len:1079886	exonerate:est2genome	gene	737453	739278	.	-	.	ID=BDIVROU_0185100.t1
Contig_4_len:1079886	exonerate:est2genome	CDS	737453	738840	.	-	0	ID=BDIVROU_0185100.t1.1.1;Parent=BDIVROU_0185100.t1.1
Contig_4_len:1079886	exonerate:est2genome	CDS	738960	739278	.	-	0	ID=BDIVROU_0185100.t1.1.2;Parent=BDIVROU_0185100.t1.1
Contig_4_len:1079886	exonerate:est2genome	mRNA	737453	739278	.	-	.	ID=BDIVROU_0185100.t1.1;Parent=BDIVROU_0185100.t1
Contig_4_len:1079886	exonerate:est2genome	gene	740898	742058	.	+	.	ID=BDIVROU_0185200.t1
Contig_4_len:1079886	exonerate:est2genome	CDS	740898	742058	.	+	0	ID=BDIVROU_0185200.t1.1.1;Parent=BDIVROU_0185200.t1.1
Contig_4_len:1079886	exonerate:est2genome	mRNA	740898	742058	.	+	.	ID=BDIVROU_0185200.t1.1;Parent=BDIVROU_0185200.t1
Contig_4_len:1079886	exonerate:est2genome	gene	742289	744935	.	+	.	ID=BDIVROU_0185300.t1
Contig_4_len:1079886	exonerate:est2genome	CDS	742289	744851	.	+	0	ID=BDIVROU_0185300.t1.1.1;Parent=BDIVROU_0185300.t1.1
Contig_4_len:1079886	exonerate:est2genome	CDS	744913	744935	.	+	0	ID=BDIVROU_0185300.t1.1.2;Parent=BDIVROU_0185300.t1.1
Contig_4_len:1079886	exonerate:est2genome	mRNA	742289	744935	.	+	.	ID=BDIVROU_0185300.t1.1;Parent=BDIVROU_0185300.t1
Contig_4_len:1079886	exonerate:est2genome	gene	754416	756770	.	+	.	ID=BDIVROU_0185700.t1
Contig_4_len:1079886	exonerate:est2genome	CDS	754416	756770	.	+	0	ID=BDIVROU_0185700.t1.1.1;Parent=BDIVROU_0185700.t1.1
Contig_4_len:1079886	exonerate:est2genome	mRNA	754416	756770	.	+	.	ID=BDIVROU_0185700.t1.1;Parent=BDIVROU_0185700.t1
Contig_4_len:1079886	exonerate:est2genome	gene	756935	760015	.	+	.	ID=BDIVROU_0185800.t1
Contig_4_len:1079886	exonerate:est2genome	CDS	756935	760015	.	+	0	ID=BDIVROU_0185800.t1.1.1;Parent=BDIVROU_0185800.t1.1
Contig_4_len:1079886	exonerate:est2genome	mRNA	756935	760015	.	+	.	ID=BDIVROU_0185800.t1.1;Parent=BDIVROU_0185800.t1
Contig_4_len:1079886	exonerate:est2genome	gene	761649	762077	.	+	.	ID=BDIVROU_0185900.t1
Contig_4_len:1079886	exonerate:est2genome	CDS	761649	762077	.	+	0	ID=BDIVROU_0185900.t1.1.1;Parent=BDIVROU_0185900.t1.1
Contig_4_len:1079886	exonerate:est2genome	mRNA	761649	762077	.	+	.	ID=BDIVROU_0185900.t1.1;Parent=BDIVROU_0185900.t1
Contig_4_len:1079886	exonerate:est2genome	gene	762413	763042	.	+	.	ID=BDIVROU_0186000.t1
Contig_4_len:1079886	exonerate:est2genome	CDS	762413	763042	.	+	0	ID=BDIVROU_0186000.t1.1.1;Parent=BDIVROU_0186000.t1.1
Contig_4_len:1079886	exonerate:est2genome	mRNA	762413	763042	.	+	.	ID=BDIVROU_0186000.t1.1;Parent=BDIVROU_0186000.t1
Contig_4_len:1079886	exonerate:est2genome	gene	763779	765426	.	+	.	ID=BDIVROU_0186100.t1
Contig_4_len:1079886	exonerate:est2genome	CDS	763779	764762	.	+	0	ID=BDIVROU_0186100.t1.1.1;Parent=BDIVROU_0186100.t1.1
Contig_4_len:1079886	exonerate:est2genome	CDS	764839	765426	.	+	0	ID=BDIVROU_0186100.t1.1.2;Parent=BDIVROU_0186100.t1.1
Contig_4_len:1079886	exonerate:est2genome	mRNA	763779	765426	.	+	.	ID=BDIVROU_0186100.t1.1;Parent=BDIVROU_0186100.t1
Contig_4_len:1079886	exonerate:est2genome	gene	765864	766631	.	+	.	ID=BDIVROU_0186200.t1
Contig_4_len:1079886	exonerate:est2genome	CDS	765864	766631	.	+	0	ID=BDIVROU_0186200.t1.1.1;Parent=BDIVROU_0186200.t1.1
Contig_4_len:1079886	exonerate:est2genome	mRNA	765864	766631	.	+	.	ID=BDIVROU_0186200.t1.1;Parent=BDIVROU_0186200.t1
Contig_4_len:1079886	exonerate:est2genome	gene	770422	771621	.	+	.	ID=BDIVROU_0186300.t1
Contig_4_len:1079886	exonerate:est2genome	CDS	770422	771621	.	+	0	ID=BDIVROU_0186300.t1.1.1;Parent=BDIVROU_0186300.t1.1
Contig_4_len:1079886	exonerate:est2genome	mRNA	770422	771621	.	+	.	ID=BDIVROU_0186300.t1.1;Parent=BDIVROU_0186300.t1
Contig_4_len:1079886	exonerate:est2genome	gene	772667	773729	.	-	.	ID=BDIVROU_0186400.t1
Contig_4_len:1079886	exonerate:est2genome	CDS	772667	773158	.	-	0	ID=BDIVROU_0186400.t1.1.1;Parent=BDIVROU_0186400.t1.1
Contig_4_len:1079886	exonerate:est2genome	CDS	773331	773729	.	-	0	ID=BDIVROU_0186400.t1.1.2;Parent=BDIVROU_0186400.t1.1
Contig_4_len:1079886	exonerate:est2genome	mRNA	772667	773729	.	-	.	ID=BDIVROU_0186400.t1.1;Parent=BDIVROU_0186400.t1
Contig_4_len:1079886	exonerate:est2genome	gene	775434	776090	.	+	.	ID=BDIVROU_0186500.t1
Contig_4_len:1079886	exonerate:est2genome	CDS	775434	776090	.	+	0	ID=BDIVROU_0186500.t1.1.1;Parent=BDIVROU_0186500.t1.1
Contig_4_len:1079886	exonerate:est2genome	mRNA	775434	776090	.	+	.	ID=BDIVROU_0186500.t1.1;Parent=BDIVROU_0186500.t1
Contig_4_len:1079886	exonerate:est2genome	gene	776530	778362	.	-	.	ID=BDIVROU_0186600.t1
Contig_4_len:1079886	exonerate:est2genome	CDS	776530	778362	.	-	0	ID=BDIVROU_0186600.t1.1.1;Parent=BDIVROU_0186600.t1.1
Contig_4_len:1079886	exonerate:est2genome	mRNA	776530	778362	.	-	.	ID=BDIVROU_0186600.t1.1;Parent=BDIVROU_0186600.t1
Contig_4_len:1079886	exonerate:est2genome	gene	778619	779891	.	+	.	ID=BDIVROU_0186800.t1
Contig_4_len:1079886	exonerate:est2genome	CDS	778619	778700	.	+	0	ID=BDIVROU_0186800.t1.1.1;Parent=BDIVROU_0186800.t1.1
Contig_4_len:1079886	exonerate:est2genome	CDS	778759	778798	.	+	0	ID=BDIVROU_0186800.t1.1.2;Parent=BDIVROU_0186800.t1.1
Contig_4_len:1079886	exonerate:est2genome	CDS	778886	778913	.	+	0	ID=BDIVROU_0186800.t1.1.3;Parent=BDIVROU_0186800.t1.1
Contig_4_len:1079886	exonerate:est2genome	CDS	779172	779891	.	+	0	ID=BDIVROU_0186800.t1.1.4;Parent=BDIVROU_0186800.t1.1
Contig_4_len:1079886	exonerate:est2genome	mRNA	778619	779891	.	+	.	ID=BDIVROU_0186800.t1.1;Parent=BDIVROU_0186800.t1
Contig_4_len:1079886	exonerate:est2genome	gene	779984	780919	.	-	.	ID=BDIVROU_0186900.t1
Contig_4_len:1079886	exonerate:est2genome	CDS	779984	780919	.	-	0	ID=BDIVROU_0186900.t1.1.1;Parent=BDIVROU_0186900.t1.1
Contig_4_len:1079886	exonerate:est2genome	mRNA	779984	780919	.	-	.	ID=BDIVROU_0186900.t1.1;Parent=BDIVROU_0186900.t1
Contig_4_len:1079886	exonerate:est2genome	gene	781101	782688	.	-	.	ID=BDIVROU_0187000.t1
Contig_4_len:1079886	exonerate:est2genome	CDS	781101	781230	.	-	0	ID=BDIVROU_0187000.t1.1.1;Parent=BDIVROU_0187000.t1.1
Contig_4_len:1079886	exonerate:est2genome	CDS	781387	782256	.	-	0	ID=BDIVROU_0187000.t1.1.2;Parent=BDIVROU_0187000.t1.1
Contig_4_len:1079886	exonerate:est2genome	CDS	782417	782688	.	-	0	ID=BDIVROU_0187000.t1.1.3;Parent=BDIVROU_0187000.t1.1
Contig_4_len:1079886	exonerate:est2genome	mRNA	781101	782688	.	-	.	ID=BDIVROU_0187000.t1.1;Parent=BDIVROU_0187000.t1
Contig_4_len:1079886	exonerate:est2genome	gene	784162	785664	.	+	.	ID=BDIVROU_0187300.t3
Contig_4_len:1079886	exonerate:est2genome	CDS	784162	785664	.	+	0	ID=BDIVROU_0187300.t3.1.1;Parent=BDIVROU_0187300.t3.1
Contig_4_len:1079886	exonerate:est2genome	mRNA	784162	785664	.	+	.	ID=BDIVROU_0187300.t3.1;Parent=BDIVROU_0187300.t3
Contig_4_len:1079886	exonerate:est2genome	gene	785014	785664	.	+	.	ID=BDIVROU_0187100.t1
Contig_4_len:1079886	exonerate:est2genome	CDS	785014	785664	.	+	0	ID=BDIVROU_0187100.t1.1.1;Parent=BDIVROU_0187100.t1.1
Contig_4_len:1079886	exonerate:est2genome	mRNA	785014	785664	.	+	.	ID=BDIVROU_0187100.t1.1;Parent=BDIVROU_0187100.t1
Contig_4_len:1079886	exonerate:est2genome	gene	785131	785664	.	+	.	ID=BDIVROU_0187200.t2
Contig_4_len:1079886	exonerate:est2genome	CDS	785131	785664	.	+	0	ID=BDIVROU_0187200.t2.1.1;Parent=BDIVROU_0187200.t2.1
Contig_4_len:1079886	exonerate:est2genome	mRNA	785131	785664	.	+	.	ID=BDIVROU_0187200.t2.1;Parent=BDIVROU_0187200.t2
Contig_4_len:1079886	exonerate:est2genome	gene	786228	787122	.	+	.	ID=BDIVROU_0187400.t1
Contig_4_len:1079886	exonerate:est2genome	CDS	786228	786467	.	+	0	ID=BDIVROU_0187400.t1.1.1;Parent=BDIVROU_0187400.t1.1
Contig_4_len:1079886	exonerate:est2genome	CDS	786628	787122	.	+	0	ID=BDIVROU_0187400.t1.1.2;Parent=BDIVROU_0187400.t1.1
Contig_4_len:1079886	exonerate:est2genome	mRNA	786228	787122	.	+	.	ID=BDIVROU_0187400.t1.1;Parent=BDIVROU_0187400.t1
Contig_4_len:1079886	exonerate:est2genome	gene	787794	788580	.	-	.	ID=BDIVROU_0012300.t1
Contig_4_len:1079886	exonerate:est2genome	CDS	787794	787938	.	-	0	ID=BDIVROU_0012300.t1.2.1;Parent=BDIVROU_0012300.t1.2
Contig_4_len:1079886	exonerate:est2genome	CDS	787982	788039	.	-	0	ID=BDIVROU_0012300.t1.2.2;Parent=BDIVROU_0012300.t1.2
Contig_4_len:1079886	exonerate:est2genome	CDS	788078	788232	.	-	0	ID=BDIVROU_0012300.t1.2.3;Parent=BDIVROU_0012300.t1.2
Contig_4_len:1079886	exonerate:est2genome	CDS	788274	788376	.	-	0	ID=BDIVROU_0012300.t1.2.4;Parent=BDIVROU_0012300.t1.2
Contig_4_len:1079886	exonerate:est2genome	CDS	788415	788525	.	-	0	ID=BDIVROU_0012300.t1.2.5;Parent=BDIVROU_0012300.t1.2
Contig_4_len:1079886	exonerate:est2genome	CDS	788562	788580	.	-	0	ID=BDIVROU_0012300.t1.2.6;Parent=BDIVROU_0012300.t1.2
Contig_4_len:1079886	exonerate:est2genome	mRNA	787794	788580	.	-	.	ID=BDIVROU_0012300.t1.2;Parent=BDIVROU_0012300.t1
Contig_4_len:1079886	exonerate:est2genome	gene	788858	789325	.	+	.	ID=BDIVROU_0187500.t1
Contig_4_len:1079886	exonerate:est2genome	CDS	788858	789325	.	+	0	ID=BDIVROU_0187500.t1.1.1;Parent=BDIVROU_0187500.t1.1
Contig_4_len:1079886	exonerate:est2genome	mRNA	788858	789325	.	+	.	ID=BDIVROU_0187500.t1.1;Parent=BDIVROU_0187500.t1
Contig_4_len:1079886	exonerate:est2genome	gene	790018	790394	.	-	.	ID=BDIVROU_0012400.t1
Contig_4_len:1079886	exonerate:est2genome	CDS	790018	790140	.	-	0	ID=BDIVROU_0012400.t1.1.1;Parent=BDIVROU_0012400.t1.1
Contig_4_len:1079886	exonerate:est2genome	CDS	790176	790253	.	-	0	ID=BDIVROU_0012400.t1.1.2;Parent=BDIVROU_0012400.t1.1
Contig_4_len:1079886	exonerate:est2genome	CDS	790290	790394	.	-	0	ID=BDIVROU_0012400.t1.1.3;Parent=BDIVROU_0012400.t1.1
Contig_4_len:1079886	exonerate:est2genome	mRNA	790018	790394	.	-	.	ID=BDIVROU_0012400.t1.1;Parent=BDIVROU_0012400.t1
Contig_4_len:1079886	exonerate:est2genome	gene	791251	793476	.	+	.	ID=BDIVROU_0187600.t1
Contig_4_len:1079886	exonerate:est2genome	CDS	791251	791317	.	+	0	ID=BDIVROU_0187600.t1.1.1;Parent=BDIVROU_0187600.t1.1
Contig_4_len:1079886	exonerate:est2genome	CDS	791506	792893	.	+	0	ID=BDIVROU_0187600.t1.1.2;Parent=BDIVROU_0187600.t1.1
Contig_4_len:1079886	exonerate:est2genome	CDS	793126	793476	.	+	0	ID=BDIVROU_0187600.t1.1.3;Parent=BDIVROU_0187600.t1.1
Contig_4_len:1079886	exonerate:est2genome	mRNA	791251	793476	.	+	.	ID=BDIVROU_0187600.t1.1;Parent=BDIVROU_0187600.t1
Contig_4_len:1079886	exonerate:est2genome	gene	793618	795771	.	-	.	ID=BDIVROU_0187700.t1
Contig_4_len:1079886	exonerate:est2genome	CDS	793618	795771	.	-	0	ID=BDIVROU_0187700.t1.1.1;Parent=BDIVROU_0187700.t1.1
Contig_4_len:1079886	exonerate:est2genome	mRNA	793618	795771	.	-	.	ID=BDIVROU_0187700.t1.1;Parent=BDIVROU_0187700.t1
Contig_4_len:1079886	exonerate:est2genome	gene	793928	797196	.	-	.	ID=BDIVROU_0187900.t3
Contig_4_len:1079886	exonerate:est2genome	CDS	793928	794040	.	-	0	ID=BDIVROU_0187900.t3.1.1;Parent=BDIVROU_0187900.t3.1
Contig_4_len:1079886	exonerate:est2genome	CDS	794133	797196	.	-	0	ID=BDIVROU_0187900.t3.1.2;Parent=BDIVROU_0187900.t3.1
Contig_4_len:1079886	exonerate:est2genome	mRNA	793928	797196	.	-	.	ID=BDIVROU_0187900.t3.1;Parent=BDIVROU_0187900.t3
Contig_4_len:1079886	exonerate:est2genome	gene	798040	799069	.	+	.	ID=BDIVROU_0188000.t1
Contig_4_len:1079886	exonerate:est2genome	CDS	798040	798145	.	+	0	ID=BDIVROU_0188000.t1.1.1;Parent=BDIVROU_0188000.t1.1
Contig_4_len:1079886	exonerate:est2genome	CDS	798453	799069	.	+	0	ID=BDIVROU_0188000.t1.1.2;Parent=BDIVROU_0188000.t1.1
Contig_4_len:1079886	exonerate:est2genome	mRNA	798040	799069	.	+	.	ID=BDIVROU_0188000.t1.1;Parent=BDIVROU_0188000.t1
Contig_4_len:1079886	exonerate:est2genome	gene	799157	802107	.	+	.	ID=BDIVROU_0188100.t1
Contig_4_len:1079886	exonerate:est2genome	CDS	799157	800672	.	+	0	ID=BDIVROU_0188100.t1.1.1;Parent=BDIVROU_0188100.t1.1
Contig_4_len:1079886	exonerate:est2genome	CDS	800766	801442	.	+	0	ID=BDIVROU_0188100.t1.1.2;Parent=BDIVROU_0188100.t1.1
Contig_4_len:1079886	exonerate:est2genome	CDS	801890	801994	.	+	0	ID=BDIVROU_0188100.t1.1.3;Parent=BDIVROU_0188100.t1.1
Contig_4_len:1079886	exonerate:est2genome	CDS	802075	802107	.	+	0	ID=BDIVROU_0188100.t1.1.4;Parent=BDIVROU_0188100.t1.1
Contig_4_len:1079886	exonerate:est2genome	mRNA	799157	802107	.	+	.	ID=BDIVROU_0188100.t1.1;Parent=BDIVROU_0188100.t1
Contig_4_len:1079886	exonerate:est2genome	gene	802752	805397	.	+	.	ID=BDIVROU_0188300.t1
Contig_4_len:1079886	exonerate:est2genome	CDS	802752	802873	.	+	0	ID=BDIVROU_0188300.t1.1.1;Parent=BDIVROU_0188300.t1.1
Contig_4_len:1079886	exonerate:est2genome	CDS	803067	804292	.	+	0	ID=BDIVROU_0188300.t1.1.2;Parent=BDIVROU_0188300.t1.1
Contig_4_len:1079886	exonerate:est2genome	CDS	804547	804655	.	+	0	ID=BDIVROU_0188300.t1.1.3;Parent=BDIVROU_0188300.t1.1
Contig_4_len:1079886	exonerate:est2genome	CDS	804745	804773	.	+	0	ID=BDIVROU_0188300.t1.1.4;Parent=BDIVROU_0188300.t1.1
Contig_4_len:1079886	exonerate:est2genome	CDS	805159	805397	.	+	0	ID=BDIVROU_0188300.t1.1.5;Parent=BDIVROU_0188300.t1.1
Contig_4_len:1079886	exonerate:est2genome	mRNA	802752	805397	.	+	.	ID=BDIVROU_0188300.t1.1;Parent=BDIVROU_0188300.t1
Contig_4_len:1079886	exonerate:est2genome	gene	805756	806817	.	+	.	ID=BDIVROU_0188500.t1
Contig_4_len:1079886	exonerate:est2genome	CDS	805756	805875	.	+	0	ID=BDIVROU_0188500.t1.1.1;Parent=BDIVROU_0188500.t1.1
Contig_4_len:1079886	exonerate:est2genome	CDS	806090	806208	.	+	0	ID=BDIVROU_0188500.t1.1.2;Parent=BDIVROU_0188500.t1.1
Contig_4_len:1079886	exonerate:est2genome	CDS	806397	806817	.	+	0	ID=BDIVROU_0188500.t1.1.3;Parent=BDIVROU_0188500.t1.1
Contig_4_len:1079886	exonerate:est2genome	mRNA	805756	806817	.	+	.	ID=BDIVROU_0188500.t1.1;Parent=BDIVROU_0188500.t1
Contig_4_len:1079886	exonerate:est2genome	gene	807506	807895	.	+	.	ID=BDIVROU_0188600.t1
Contig_4_len:1079886	exonerate:est2genome	CDS	807506	807895	.	+	0	ID=BDIVROU_0188600.t1.1.1;Parent=BDIVROU_0188600.t1.1
Contig_4_len:1079886	exonerate:est2genome	mRNA	807506	807895	.	+	.	ID=BDIVROU_0188600.t1.1;Parent=BDIVROU_0188600.t1
Contig_4_len:1079886	exonerate:est2genome	gene	808365	811181	.	-	.	ID=BDIVROU_0188700.t1
Contig_4_len:1079886	exonerate:est2genome	CDS	808365	811181	.	-	0	ID=BDIVROU_0188700.t1.1.1;Parent=BDIVROU_0188700.t1.1
Contig_4_len:1079886	exonerate:est2genome	mRNA	808365	811181	.	-	.	ID=BDIVROU_0188700.t1.1;Parent=BDIVROU_0188700.t1
Contig_4_len:1079886	exonerate:est2genome	gene	811815	812821	.	+	.	ID=BDIVROU_0188900.t1
Contig_4_len:1079886	exonerate:est2genome	CDS	811815	811881	.	+	0	ID=BDIVROU_0188900.t1.1.1;Parent=BDIVROU_0188900.t1.1
Contig_4_len:1079886	exonerate:est2genome	CDS	812068	812228	.	+	0	ID=BDIVROU_0188900.t1.1.2;Parent=BDIVROU_0188900.t1.1
Contig_4_len:1079886	exonerate:est2genome	CDS	812441	812821	.	+	0	ID=BDIVROU_0188900.t1.1.3;Parent=BDIVROU_0188900.t1.1
Contig_4_len:1079886	exonerate:est2genome	mRNA	811815	812821	.	+	.	ID=BDIVROU_0188900.t1.1;Parent=BDIVROU_0188900.t1
Contig_4_len:1079886	exonerate:est2genome	gene	813551	815830	.	+	.	ID=BDIVROU_0189000.t1
Contig_4_len:1079886	exonerate:est2genome	CDS	813551	815830	.	+	0	ID=BDIVROU_0189000.t1.1.1;Parent=BDIVROU_0189000.t1.1
Contig_4_len:1079886	exonerate:est2genome	mRNA	813551	815830	.	+	.	ID=BDIVROU_0189000.t1.1;Parent=BDIVROU_0189000.t1
Contig_4_len:1079886	exonerate:est2genome	gene	815930	817822	.	+	.	ID=BDIVROU_0189100.t1
Contig_4_len:1079886	exonerate:est2genome	CDS	815930	817822	.	+	0	ID=BDIVROU_0189100.t1.1.1;Parent=BDIVROU_0189100.t1.1
Contig_4_len:1079886	exonerate:est2genome	mRNA	815930	817822	.	+	.	ID=BDIVROU_0189100.t1.1;Parent=BDIVROU_0189100.t1
Contig_4_len:1079886	exonerate:est2genome	gene	818461	822518	.	+	.	ID=BDIVROU_0189200.t1
Contig_4_len:1079886	exonerate:est2genome	CDS	818461	822231	.	+	0	ID=BDIVROU_0189200.t1.1.1;Parent=BDIVROU_0189200.t1.1
Contig_4_len:1079886	exonerate:est2genome	CDS	822354	822518	.	+	0	ID=BDIVROU_0189200.t1.1.2;Parent=BDIVROU_0189200.t1.1
Contig_4_len:1079886	exonerate:est2genome	mRNA	818461	822518	.	+	.	ID=BDIVROU_0189200.t1.1;Parent=BDIVROU_0189200.t1
Contig_4_len:1079886	exonerate:est2genome	gene	819097	822231	.	+	.	ID=BDIVROU_0189300.t2
Contig_4_len:1079886	exonerate:est2genome	CDS	819097	822231	.	+	0	ID=BDIVROU_0189300.t2.1.1;Parent=BDIVROU_0189300.t2.1
Contig_4_len:1079886	exonerate:est2genome	mRNA	819097	822231	.	+	.	ID=BDIVROU_0189300.t2.1;Parent=BDIVROU_0189300.t2
Contig_4_len:1079886	exonerate:est2genome	gene	822680	824110	.	-	.	ID=BDIVROU_0189400.t1
Contig_4_len:1079886	exonerate:est2genome	CDS	822680	824110	.	-	0	ID=BDIVROU_0189400.t1.1.1;Parent=BDIVROU_0189400.t1.1
Contig_4_len:1079886	exonerate:est2genome	mRNA	822680	824110	.	-	.	ID=BDIVROU_0189400.t1.1;Parent=BDIVROU_0189400.t1
Contig_4_len:1079886	exonerate:est2genome	gene	824445	826097	.	+	.	ID=BDIVROU_0189500.t1
Contig_4_len:1079886	exonerate:est2genome	CDS	824445	824608	.	+	0	ID=BDIVROU_0189500.t1.1.1;Parent=BDIVROU_0189500.t1.1
Contig_4_len:1079886	exonerate:est2genome	CDS	824835	825324	.	+	0	ID=BDIVROU_0189500.t1.1.2;Parent=BDIVROU_0189500.t1.1
Contig_4_len:1079886	exonerate:est2genome	CDS	825472	825619	.	+	0	ID=BDIVROU_0189500.t1.1.3;Parent=BDIVROU_0189500.t1.1
Contig_4_len:1079886	exonerate:est2genome	CDS	825701	825807	.	+	0	ID=BDIVROU_0189500.t1.1.4;Parent=BDIVROU_0189500.t1.1
Contig_4_len:1079886	exonerate:est2genome	CDS	825900	826097	.	+	0	ID=BDIVROU_0189500.t1.1.5;Parent=BDIVROU_0189500.t1.1
Contig_4_len:1079886	exonerate:est2genome	mRNA	824445	826097	.	+	.	ID=BDIVROU_0189500.t1.1;Parent=BDIVROU_0189500.t1
Contig_4_len:1079886	exonerate:est2genome	gene	826527	831119	.	+	.	ID=BDIVROU_0189700.t1
Contig_4_len:1079886	exonerate:est2genome	CDS	826527	831119	.	+	0	ID=BDIVROU_0189700.t1.1.1;Parent=BDIVROU_0189700.t1.1
Contig_4_len:1079886	exonerate:est2genome	mRNA	826527	831119	.	+	.	ID=BDIVROU_0189700.t1.1;Parent=BDIVROU_0189700.t1
Contig_4_len:1079886	exonerate:est2genome	gene	829230	831119	.	+	.	ID=BDIVROU_0189900.t3
Contig_4_len:1079886	exonerate:est2genome	CDS	829230	831119	.	+	0	ID=BDIVROU_0189900.t3.1.1;Parent=BDIVROU_0189900.t3.1
Contig_4_len:1079886	exonerate:est2genome	mRNA	829230	831119	.	+	.	ID=BDIVROU_0189900.t3.1;Parent=BDIVROU_0189900.t3
Contig_4_len:1079886	exonerate:est2genome	gene	829320	831119	.	+	.	ID=BDIVROU_0189800.t2
Contig_4_len:1079886	exonerate:est2genome	CDS	829320	831119	.	+	0	ID=BDIVROU_0189800.t2.1.1;Parent=BDIVROU_0189800.t2.1
Contig_4_len:1079886	exonerate:est2genome	mRNA	829320	831119	.	+	.	ID=BDIVROU_0189800.t2.1;Parent=BDIVROU_0189800.t2
Contig_4_len:1079886	exonerate:est2genome	gene	831683	834091	.	-	.	ID=BDIVROU_0190000.t1
Contig_4_len:1079886	exonerate:est2genome	CDS	831683	834091	.	-	0	ID=BDIVROU_0190000.t1.1.1;Parent=BDIVROU_0190000.t1.1
Contig_4_len:1079886	exonerate:est2genome	mRNA	831683	834091	.	-	.	ID=BDIVROU_0190000.t1.1;Parent=BDIVROU_0190000.t1
Contig_4_len:1079886	exonerate:est2genome	gene	834930	836111	.	+	.	ID=BDIVROU_0190100.t1
Contig_4_len:1079886	exonerate:est2genome	CDS	834930	836111	.	+	0	ID=BDIVROU_0190100.t1.1.1;Parent=BDIVROU_0190100.t1.1
Contig_4_len:1079886	exonerate:est2genome	mRNA	834930	836111	.	+	.	ID=BDIVROU_0190100.t1.1;Parent=BDIVROU_0190100.t1
Contig_4_len:1079886	exonerate:est2genome	gene	836246	836611	.	+	.	ID=BDIVROU_0190200.t1
Contig_4_len:1079886	exonerate:est2genome	CDS	836246	836611	.	+	0	ID=BDIVROU_0190200.t1.1.1;Parent=BDIVROU_0190200.t1.1
Contig_4_len:1079886	exonerate:est2genome	mRNA	836246	836611	.	+	.	ID=BDIVROU_0190200.t1.1;Parent=BDIVROU_0190200.t1
Contig_4_len:1079886	exonerate:est2genome	gene	836868	837374	.	+	.	ID=BDIVROU_0012500.t1
Contig_4_len:1079886	exonerate:est2genome	CDS	836868	836914	.	+	0	ID=BDIVROU_0012500.t1.1.1;Parent=BDIVROU_0012500.t1.1
Contig_4_len:1079886	exonerate:est2genome	CDS	836951	837043	.	+	0	ID=BDIVROU_0012500.t1.1.2;Parent=BDIVROU_0012500.t1.1
Contig_4_len:1079886	exonerate:est2genome	CDS	837080	837180	.	+	0	ID=BDIVROU_0012500.t1.1.3;Parent=BDIVROU_0012500.t1.1
Contig_4_len:1079886	exonerate:est2genome	CDS	837221	837288	.	+	0	ID=BDIVROU_0012500.t1.1.4;Parent=BDIVROU_0012500.t1.1
Contig_4_len:1079886	exonerate:est2genome	CDS	837324	837374	.	+	0	ID=BDIVROU_0012500.t1.1.5;Parent=BDIVROU_0012500.t1.1
Contig_4_len:1079886	exonerate:est2genome	mRNA	836868	837374	.	+	.	ID=BDIVROU_0012500.t1.1;Parent=BDIVROU_0012500.t1
Contig_4_len:1079886	exonerate:est2genome	gene	837944	839293	.	-	.	ID=BDIVROU_0190300.t1
Contig_4_len:1079886	exonerate:est2genome	CDS	837944	839293	.	-	0	ID=BDIVROU_0190300.t1.1.1;Parent=BDIVROU_0190300.t1.1
Contig_4_len:1079886	exonerate:est2genome	mRNA	837944	839293	.	-	.	ID=BDIVROU_0190300.t1.1;Parent=BDIVROU_0190300.t1
Contig_4_len:1079886	exonerate:est2genome	gene	839722	841358	.	+	.	ID=BDIVROU_0190400.t1
Contig_4_len:1079886	exonerate:est2genome	CDS	839722	839806	.	+	0	ID=BDIVROU_0190400.t1.1.1;Parent=BDIVROU_0190400.t1.1
Contig_4_len:1079886	exonerate:est2genome	CDS	839989	841358	.	+	0	ID=BDIVROU_0190400.t1.1.2;Parent=BDIVROU_0190400.t1.1
Contig_4_len:1079886	exonerate:est2genome	mRNA	839722	841358	.	+	.	ID=BDIVROU_0190400.t1.1;Parent=BDIVROU_0190400.t1
Contig_4_len:1079886	exonerate:est2genome	gene	841752	843002	.	+	.	ID=BDIVROU_0190500.t1
Contig_4_len:1079886	exonerate:est2genome	CDS	841752	841794	.	+	0	ID=BDIVROU_0190500.t1.1.1;Parent=BDIVROU_0190500.t1.1
Contig_4_len:1079886	exonerate:est2genome	CDS	841855	843002	.	+	0	ID=BDIVROU_0190500.t1.1.2;Parent=BDIVROU_0190500.t1.1
Contig_4_len:1079886	exonerate:est2genome	mRNA	841752	843002	.	+	.	ID=BDIVROU_0190500.t1.1;Parent=BDIVROU_0190500.t1
Contig_4_len:1079886	exonerate:est2genome	gene	843089	844414	.	+	.	ID=BDIVROU_0190600.t1
Contig_4_len:1079886	exonerate:est2genome	CDS	843089	843229	.	+	0	ID=BDIVROU_0190600.t1.1.1;Parent=BDIVROU_0190600.t1.1
Contig_4_len:1079886	exonerate:est2genome	CDS	843644	844414	.	+	0	ID=BDIVROU_0190600.t1.1.2;Parent=BDIVROU_0190600.t1.1
Contig_4_len:1079886	exonerate:est2genome	mRNA	843089	844414	.	+	.	ID=BDIVROU_0190600.t1.1;Parent=BDIVROU_0190600.t1
Contig_4_len:1079886	exonerate:est2genome	gene	844589	845731	.	-	.	ID=BDIVROU_0190700.t1
Contig_4_len:1079886	exonerate:est2genome	CDS	844589	845731	.	-	0	ID=BDIVROU_0190700.t1.1.1;Parent=BDIVROU_0190700.t1.1
Contig_4_len:1079886	exonerate:est2genome	mRNA	844589	845731	.	-	.	ID=BDIVROU_0190700.t1.1;Parent=BDIVROU_0190700.t1
Contig_4_len:1079886	exonerate:est2genome	gene	846615	847314	.	+	.	ID=BDIVROU_0190800.t1
Contig_4_len:1079886	exonerate:est2genome	CDS	846615	846907	.	+	0	ID=BDIVROU_0190800.t1.1.1;Parent=BDIVROU_0190800.t1.1
Contig_4_len:1079886	exonerate:est2genome	CDS	847029	847314	.	+	0	ID=BDIVROU_0190800.t1.1.2;Parent=BDIVROU_0190800.t1.1
Contig_4_len:1079886	exonerate:est2genome	mRNA	846615	847314	.	+	.	ID=BDIVROU_0190800.t1.1;Parent=BDIVROU_0190800.t1
Contig_4_len:1079886	exonerate:est2genome	gene	847913	848692	.	+	.	ID=BDIVROU_0191000.t1
Contig_4_len:1079886	exonerate:est2genome	CDS	847913	848128	.	+	0	ID=BDIVROU_0191000.t1.1.1;Parent=BDIVROU_0191000.t1.1
Contig_4_len:1079886	exonerate:est2genome	CDS	848225	848692	.	+	0	ID=BDIVROU_0191000.t1.1.2;Parent=BDIVROU_0191000.t1.1
Contig_4_len:1079886	exonerate:est2genome	mRNA	847913	848692	.	+	.	ID=BDIVROU_0191000.t1.1;Parent=BDIVROU_0191000.t1
Contig_4_len:1079886	exonerate:est2genome	gene	848823	849107	.	+	.	ID=BDIVROU_0191100.t1
Contig_4_len:1079886	exonerate:est2genome	CDS	848823	849107	.	+	0	ID=BDIVROU_0191100.t1.1.1;Parent=BDIVROU_0191100.t1.1
Contig_4_len:1079886	exonerate:est2genome	mRNA	848823	849107	.	+	.	ID=BDIVROU_0191100.t1.1;Parent=BDIVROU_0191100.t1
Contig_4_len:1079886	exonerate:est2genome	gene	849121	850083	.	+	.	ID=BDIVROU_0191200.t1
Contig_4_len:1079886	exonerate:est2genome	CDS	849121	849580	.	+	0	ID=BDIVROU_0191200.t1.1.1;Parent=BDIVROU_0191200.t1.1
Contig_4_len:1079886	exonerate:est2genome	CDS	849755	850083	.	+	0	ID=BDIVROU_0191200.t1.1.2;Parent=BDIVROU_0191200.t1.1
Contig_4_len:1079886	exonerate:est2genome	mRNA	849121	850083	.	+	.	ID=BDIVROU_0191200.t1.1;Parent=BDIVROU_0191200.t1
Contig_4_len:1079886	exonerate:est2genome	gene	850330	851193	.	-	.	ID=BDIVROU_0191300.t1
Contig_4_len:1079886	exonerate:est2genome	CDS	850330	850353	.	-	0	ID=BDIVROU_0191300.t1.1.1;Parent=BDIVROU_0191300.t1.1
Contig_4_len:1079886	exonerate:est2genome	CDS	850425	850721	.	-	0	ID=BDIVROU_0191300.t1.1.2;Parent=BDIVROU_0191300.t1.1
Contig_4_len:1079886	exonerate:est2genome	CDS	850918	851193	.	-	0	ID=BDIVROU_0191300.t1.1.3;Parent=BDIVROU_0191300.t1.1
Contig_4_len:1079886	exonerate:est2genome	mRNA	850330	851193	.	-	.	ID=BDIVROU_0191300.t1.1;Parent=BDIVROU_0191300.t1
Contig_4_len:1079886	exonerate:est2genome	gene	851941	852383	.	+	.	ID=BDIVROU_0191400.t1
Contig_4_len:1079886	exonerate:est2genome	CDS	851941	852023	.	+	0	ID=BDIVROU_0191400.t1.1.1;Parent=BDIVROU_0191400.t1.1
Contig_4_len:1079886	exonerate:est2genome	CDS	852095	852383	.	+	0	ID=BDIVROU_0191400.t1.1.2;Parent=BDIVROU_0191400.t1.1
Contig_4_len:1079886	exonerate:est2genome	mRNA	851941	852383	.	+	.	ID=BDIVROU_0191400.t1.1;Parent=BDIVROU_0191400.t1
Contig_4_len:1079886	exonerate:est2genome	gene	852900	856626	.	+	.	ID=BDIVROU_0191500.t1
Contig_4_len:1079886	exonerate:est2genome	CDS	852900	853020	.	+	0	ID=BDIVROU_0191501.t1.2.1;Parent=BDIVROU_0191501.t1.2
Contig_4_len:1079886	exonerate:est2genome	CDS	853115	856626	.	+	0	ID=BDIVROU_0191501.t1.2.2;Parent=BDIVROU_0191501.t1.2
Contig_4_len:1079886	exonerate:est2genome	mRNA	852900	856626	.	+	.	ID=BDIVROU_0191501.t1.2;Parent=BDIVROU_0191500.t1
Contig_4_len:1079886	exonerate:est2genome	gene	857030	863371	.	-	.	ID=BDIVROU_0191600.t1
Contig_4_len:1079886	exonerate:est2genome	CDS	857030	863371	.	-	0	ID=BDIVROU_0191600.t1.1.1;Parent=BDIVROU_0191600.t1.1
Contig_4_len:1079886	exonerate:est2genome	mRNA	857030	863371	.	-	.	ID=BDIVROU_0191600.t1.1;Parent=BDIVROU_0191600.t1
Contig_4_len:1079886	exonerate:est2genome	gene	864247	865344	.	+	.	ID=BDIVROU_0191700.t1
Contig_4_len:1079886	exonerate:est2genome	CDS	864247	865344	.	+	0	ID=BDIVROU_0191700.t1.1.1;Parent=BDIVROU_0191700.t1.1
Contig_4_len:1079886	exonerate:est2genome	mRNA	864247	865344	.	+	.	ID=BDIVROU_0191700.t1.1;Parent=BDIVROU_0191700.t1
Contig_4_len:1079886	exonerate:est2genome	gene	865367	866479	.	-	.	ID=BDIVROU_0191800.t1
Contig_4_len:1079886	exonerate:est2genome	CDS	865367	866479	.	-	0	ID=BDIVROU_0191800.t1.1.1;Parent=BDIVROU_0191800.t1.1
Contig_4_len:1079886	exonerate:est2genome	mRNA	865367	866479	.	-	.	ID=BDIVROU_0191800.t1.1;Parent=BDIVROU_0191800.t1
Contig_4_len:1079886	exonerate:est2genome	gene	867014	869626	.	+	.	ID=BDIVROU_0191900.t1
Contig_4_len:1079886	exonerate:est2genome	CDS	867014	869626	.	+	0	ID=BDIVROU_0191900.t1.1.1;Parent=BDIVROU_0191900.t1.1
Contig_4_len:1079886	exonerate:est2genome	mRNA	867014	869626	.	+	.	ID=BDIVROU_0191900.t1.1;Parent=BDIVROU_0191900.t1
Contig_4_len:1079886	exonerate:est2genome	gene	870053	870826	.	-	.	ID=BDIVROU_0192100.t1
Contig_4_len:1079886	exonerate:est2genome	CDS	870053	870826	.	-	0	ID=BDIVROU_0192100.t1.1.1;Parent=BDIVROU_0192100.t1.1
Contig_4_len:1079886	exonerate:est2genome	mRNA	870053	870826	.	-	.	ID=BDIVROU_0192100.t1.1;Parent=BDIVROU_0192100.t1
Contig_4_len:1079886	exonerate:est2genome	gene	871668	873155	.	+	.	ID=BDIVROU_0192200.t1
Contig_4_len:1079886	exonerate:est2genome	CDS	871668	873155	.	+	0	ID=BDIVROU_0192200.t1.1.1;Parent=BDIVROU_0192200.t1.1
Contig_4_len:1079886	exonerate:est2genome	mRNA	871668	873155	.	+	.	ID=BDIVROU_0192200.t1.1;Parent=BDIVROU_0192200.t1
Contig_4_len:1079886	exonerate:est2genome	gene	873295	873819	.	+	.	ID=BDIVROU_0192300.t1
Contig_4_len:1079886	exonerate:est2genome	CDS	873295	873819	.	+	0	ID=BDIVROU_0192300.t1.1.1;Parent=BDIVROU_0192300.t1.1
Contig_4_len:1079886	exonerate:est2genome	mRNA	873295	873819	.	+	.	ID=BDIVROU_0192300.t1.1;Parent=BDIVROU_0192300.t1
Contig_4_len:1079886	exonerate:est2genome	gene	873838	877476	.	-	.	ID=BDIVROU_0192400.t1
Contig_4_len:1079886	exonerate:est2genome	CDS	873838	874434	.	-	0	ID=BDIVROU_0192400.t1.1.1;Parent=BDIVROU_0192400.t1.1
Contig_4_len:1079886	exonerate:est2genome	CDS	874572	877282	.	-	0	ID=BDIVROU_0192400.t1.1.2;Parent=BDIVROU_0192400.t1.1
Contig_4_len:1079886	exonerate:est2genome	CDS	877392	877476	.	-	0	ID=BDIVROU_0192400.t1.1.3;Parent=BDIVROU_0192400.t1.1
Contig_4_len:1079886	exonerate:est2genome	mRNA	873838	877476	.	-	.	ID=BDIVROU_0192400.t1.1;Parent=BDIVROU_0192400.t1
Contig_4_len:1079886	exonerate:est2genome	gene	877638	878681	.	-	.	ID=BDIVROU_0192500.t1
Contig_4_len:1079886	exonerate:est2genome	CDS	877638	878386	.	-	0	ID=BDIVROU_0192500.t1.1.1;Parent=BDIVROU_0192500.t1.1
Contig_4_len:1079886	exonerate:est2genome	CDS	878525	878681	.	-	0	ID=BDIVROU_0192500.t1.1.2;Parent=BDIVROU_0192500.t1.1
Contig_4_len:1079886	exonerate:est2genome	mRNA	877638	878681	.	-	.	ID=BDIVROU_0192500.t1.1;Parent=BDIVROU_0192500.t1
Contig_4_len:1079886	exonerate:est2genome	gene	879840	883472	.	+	.	ID=BDIVROU_0192600.t1
Contig_4_len:1079886	exonerate:est2genome	CDS	879840	881971	.	+	0	ID=BDIVROU_0192600.t1.1.1;Parent=BDIVROU_0192600.t1.1
Contig_4_len:1079886	exonerate:est2genome	CDS	882329	883472	.	+	0	ID=BDIVROU_0192600.t1.1.2;Parent=BDIVROU_0192600.t1.1
Contig_4_len:1079886	exonerate:est2genome	mRNA	879840	883472	.	+	.	ID=BDIVROU_0192600.t1.1;Parent=BDIVROU_0192600.t1
Contig_4_len:1079886	exonerate:est2genome	gene	883880	885939	.	-	.	ID=BDIVROU_0192700.t1
Contig_4_len:1079886	exonerate:est2genome	CDS	883880	884143	.	-	0	ID=BDIVROU_0192700.t1.1.1;Parent=BDIVROU_0192700.t1.1
Contig_4_len:1079886	exonerate:est2genome	CDS	884253	884269	.	-	0	ID=BDIVROU_0192700.t1.1.2;Parent=BDIVROU_0192700.t1.1
Contig_4_len:1079886	exonerate:est2genome	CDS	884363	884465	.	-	0	ID=BDIVROU_0192700.t1.1.3;Parent=BDIVROU_0192700.t1.1
Contig_4_len:1079886	exonerate:est2genome	CDS	885292	885939	.	-	0	ID=BDIVROU_0192700.t1.1.4;Parent=BDIVROU_0192700.t1.1
Contig_4_len:1079886	exonerate:est2genome	mRNA	883880	885939	.	-	.	ID=BDIVROU_0192700.t1.1;Parent=BDIVROU_0192700.t1
Contig_4_len:1079886	exonerate:est2genome	gene	886668	887500	.	+	.	ID=BDIVROU_0192800.t1
Contig_4_len:1079886	exonerate:est2genome	CDS	886668	887171	.	+	0	ID=BDIVROU_0192800.t1.1.1;Parent=BDIVROU_0192800.t1.1
Contig_4_len:1079886	exonerate:est2genome	CDS	887240	887500	.	+	0	ID=BDIVROU_0192800.t1.1.2;Parent=BDIVROU_0192800.t1.1
Contig_4_len:1079886	exonerate:est2genome	mRNA	886668	887500	.	+	.	ID=BDIVROU_0192800.t1.1;Parent=BDIVROU_0192800.t1
Contig_4_len:1079886	exonerate:est2genome	gene	888004	888164	.	-	.	ID=BDIVROU_0455400.t1
Contig_4_len:1079886	exonerate:est2genome	CDS	888004	888075	.	-	0	ID=BDIVROU_0455400.t1.1.1;Parent=BDIVROU_0455400.t1.1
Contig_4_len:1079886	exonerate:est2genome	CDS	888111	888164	.	-	0	ID=BDIVROU_0455400.t1.1.2;Parent=BDIVROU_0455400.t1.1
Contig_4_len:1079886	exonerate:est2genome	mRNA	888004	888164	.	-	.	ID=BDIVROU_0455400.t1.1;Parent=BDIVROU_0455400.t1
Contig_4_len:1079886	exonerate:est2genome	gene	888944	889768	.	+	.	ID=BDIVROU_0192900.t1
Contig_4_len:1079886	exonerate:est2genome	CDS	888944	889768	.	+	0	ID=BDIVROU_0192900.t1.1.1;Parent=BDIVROU_0192900.t1.1
Contig_4_len:1079886	exonerate:est2genome	mRNA	888944	889768	.	+	.	ID=BDIVROU_0192900.t1.1;Parent=BDIVROU_0192900.t1
Contig_4_len:1079886	exonerate:est2genome	gene	889827	893063	.	-	.	ID=BDIVROU_0193000.t1
Contig_4_len:1079886	exonerate:est2genome	CDS	889827	893063	.	-	0	ID=BDIVROU_0193000.t1.1.1;Parent=BDIVROU_0193000.t1.1
Contig_4_len:1079886	exonerate:est2genome	mRNA	889827	893063	.	-	.	ID=BDIVROU_0193000.t1.1;Parent=BDIVROU_0193000.t1
Contig_4_len:1079886	exonerate:est2genome	gene	894811	896082	.	+	.	ID=BDIVROU_0193200.t1
Contig_4_len:1079886	exonerate:est2genome	CDS	894811	896082	.	+	0	ID=BDIVROU_0193200.t1.1.1;Parent=BDIVROU_0193200.t1.1
Contig_4_len:1079886	exonerate:est2genome	mRNA	894811	896082	.	+	.	ID=BDIVROU_0193200.t1.1;Parent=BDIVROU_0193200.t1
Contig_4_len:1079886	exonerate:est2genome	gene	896551	897703	.	+	.	ID=BDIVROU_0193300.t1
Contig_4_len:1079886	exonerate:est2genome	CDS	896551	896569	.	+	0	ID=BDIVROU_0193300.t1.1.1;Parent=BDIVROU_0193300.t1.1
Contig_4_len:1079886	exonerate:est2genome	CDS	896631	897703	.	+	0	ID=BDIVROU_0193300.t1.1.2;Parent=BDIVROU_0193300.t1.1
Contig_4_len:1079886	exonerate:est2genome	mRNA	896551	897703	.	+	.	ID=BDIVROU_0193300.t1.1;Parent=BDIVROU_0193300.t1
Contig_4_len:1079886	exonerate:est2genome	gene	899641	900213	.	+	.	ID=BDIVROU_0193400.t1
Contig_4_len:1079886	exonerate:est2genome	CDS	899641	900213	.	+	0	ID=BDIVROU_0193400.t1.1.1;Parent=BDIVROU_0193400.t1.1
Contig_4_len:1079886	exonerate:est2genome	mRNA	899641	900213	.	+	.	ID=BDIVROU_0193400.t1.1;Parent=BDIVROU_0193400.t1
Contig_4_len:1079886	exonerate:est2genome	gene	900624	900983	.	-	.	ID=BDIVROU_0193500.t1
Contig_4_len:1079886	exonerate:est2genome	CDS	900624	900983	.	-	0	ID=BDIVROU_0193500.t1.1.1;Parent=BDIVROU_0193500.t1.1
Contig_4_len:1079886	exonerate:est2genome	mRNA	900624	900983	.	-	.	ID=BDIVROU_0193500.t1.1;Parent=BDIVROU_0193500.t1
Contig_4_len:1079886	exonerate:est2genome	gene	901018	901777	.	+	.	ID=BDIVROU_0193600.t1
Contig_4_len:1079886	exonerate:est2genome	CDS	901018	901075	.	+	0	ID=BDIVROU_0193600.t1.1.1;Parent=BDIVROU_0193600.t1.1
Contig_4_len:1079886	exonerate:est2genome	CDS	901517	901597	.	+	0	ID=BDIVROU_0193600.t1.1.2;Parent=BDIVROU_0193600.t1.1
Contig_4_len:1079886	exonerate:est2genome	CDS	901719	901777	.	+	0	ID=BDIVROU_0193600.t1.1.3;Parent=BDIVROU_0193600.t1.1
Contig_4_len:1079886	exonerate:est2genome	mRNA	901018	901777	.	+	.	ID=BDIVROU_0193600.t1.1;Parent=BDIVROU_0193600.t1
Contig_4_len:1079886	exonerate:est2genome	gene	904540	904842	.	+	.	ID=BDIVROU_0193700.t1
Contig_4_len:1079886	exonerate:est2genome	CDS	904540	904842	.	+	0	ID=BDIVROU_0193700.t1.1.1;Parent=BDIVROU_0193700.t1.1
Contig_4_len:1079886	exonerate:est2genome	mRNA	904540	904842	.	+	.	ID=BDIVROU_0193700.t1.1;Parent=BDIVROU_0193700.t1
Contig_4_len:1079886	exonerate:est2genome	gene	905469	906491	.	+	.	ID=BDIVROU_0193800.t1
Contig_4_len:1079886	exonerate:est2genome	CDS	905469	906491	.	+	0	ID=BDIVROU_0193800.t1.1.1;Parent=BDIVROU_0193800.t1.1
Contig_4_len:1079886	exonerate:est2genome	mRNA	905469	906491	.	+	.	ID=BDIVROU_0193800.t1.1;Parent=BDIVROU_0193800.t1
Contig_4_len:1079886	exonerate:est2genome	gene	908135	909559	.	+	.	ID=BDIVROU_0193900.t1
Contig_4_len:1079886	exonerate:est2genome	CDS	908135	909559	.	+	0	ID=BDIVROU_0193900.t1.1.1;Parent=BDIVROU_0193900.t1.1
Contig_4_len:1079886	exonerate:est2genome	mRNA	908135	909559	.	+	.	ID=BDIVROU_0193900.t1.1;Parent=BDIVROU_0193900.t1
Contig_4_len:1079886	exonerate:est2genome	gene	911118	911671	.	+	.	ID=BDIVROU_0194000.t1
Contig_4_len:1079886	exonerate:est2genome	CDS	911118	911150	.	+	0	ID=BDIVROU_0194000.t1.1.1;Parent=BDIVROU_0194000.t1.1
Contig_4_len:1079886	exonerate:est2genome	CDS	911210	911671	.	+	0	ID=BDIVROU_0194000.t1.1.2;Parent=BDIVROU_0194000.t1.1
Contig_4_len:1079886	exonerate:est2genome	mRNA	911118	911671	.	+	.	ID=BDIVROU_0194000.t1.1;Parent=BDIVROU_0194000.t1
Contig_4_len:1079886	exonerate:est2genome	gene	913357	914218	.	-	.	ID=BDIVROU_0194100.t1
Contig_4_len:1079886	exonerate:est2genome	CDS	913357	914052	.	-	0	ID=BDIVROU_0194100.t1.1.1;Parent=BDIVROU_0194100.t1.1
Contig_4_len:1079886	exonerate:est2genome	CDS	914180	914218	.	-	0	ID=BDIVROU_0194100.t1.1.2;Parent=BDIVROU_0194100.t1.1
Contig_4_len:1079886	exonerate:est2genome	mRNA	913357	914218	.	-	.	ID=BDIVROU_0194100.t1.1;Parent=BDIVROU_0194100.t1
Contig_4_len:1079886	exonerate:est2genome	gene	914297	914919	.	-	.	ID=BDIVROU_0194400.t1
Contig_4_len:1079886	exonerate:est2genome	CDS	914297	914497	.	-	0	ID=BDIVROU_0194400.t1.1.1;Parent=BDIVROU_0194400.t1.1
Contig_4_len:1079886	exonerate:est2genome	CDS	914785	914919	.	-	0	ID=BDIVROU_0194400.t1.1.2;Parent=BDIVROU_0194400.t1.1
Contig_4_len:1079886	exonerate:est2genome	mRNA	914297	914919	.	-	.	ID=BDIVROU_0194400.t1.1;Parent=BDIVROU_0194400.t1
Contig_4_len:1079886	exonerate:est2genome	gene	915934	918489	.	+	.	ID=BDIVROU_0194500.t1
Contig_4_len:1079886	exonerate:est2genome	CDS	915934	918489	.	+	0	ID=BDIVROU_0194500.t1.1.1;Parent=BDIVROU_0194500.t1.1
Contig_4_len:1079886	exonerate:est2genome	mRNA	915934	918489	.	+	.	ID=BDIVROU_0194500.t1.1;Parent=BDIVROU_0194500.t1
Contig_4_len:1079886	exonerate:est2genome	gene	918509	918925	.	-	.	ID=BDIVROU_0194600.t1
Contig_4_len:1079886	exonerate:est2genome	CDS	918509	918925	.	-	0	ID=BDIVROU_0194600.t1.1.1;Parent=BDIVROU_0194600.t1.1
Contig_4_len:1079886	exonerate:est2genome	mRNA	918509	918925	.	-	.	ID=BDIVROU_0194600.t1.1;Parent=BDIVROU_0194600.t1
Contig_4_len:1079886	exonerate:est2genome	gene	919081	919421	.	-	.	ID=BDIVROU_0194700.t1
Contig_4_len:1079886	exonerate:est2genome	CDS	919081	919247	.	-	0	ID=BDIVROU_0194700.t1.1.1;Parent=BDIVROU_0194700.t1.1
Contig_4_len:1079886	exonerate:est2genome	CDS	919325	919421	.	-	0	ID=BDIVROU_0194700.t1.1.2;Parent=BDIVROU_0194700.t1.1
Contig_4_len:1079886	exonerate:est2genome	mRNA	919081	919421	.	-	.	ID=BDIVROU_0194700.t1.1;Parent=BDIVROU_0194700.t1
Contig_4_len:1079886	exonerate:est2genome	gene	920179	922635	.	+	.	ID=BDIVROU_0194800.t1
Contig_4_len:1079886	exonerate:est2genome	CDS	920179	921612	.	+	0	ID=BDIVROU_0194800.t1.1.1;Parent=BDIVROU_0194800.t1.1
Contig_4_len:1079886	exonerate:est2genome	CDS	921975	922069	.	+	0	ID=BDIVROU_0194800.t1.1.2;Parent=BDIVROU_0194800.t1.1
Contig_4_len:1079886	exonerate:est2genome	CDS	922197	922635	.	+	0	ID=BDIVROU_0194800.t1.1.3;Parent=BDIVROU_0194800.t1.1
Contig_4_len:1079886	exonerate:est2genome	mRNA	920179	922635	.	+	.	ID=BDIVROU_0194800.t1.1;Parent=BDIVROU_0194800.t1
Contig_4_len:1079886	exonerate:est2genome	gene	923055	923531	.	-	.	ID=BDIVROU_0194900.t1
Contig_4_len:1079886	exonerate:est2genome	CDS	923055	923531	.	-	0	ID=BDIVROU_0194900.t1.1.1;Parent=BDIVROU_0194900.t1.1
Contig_4_len:1079886	exonerate:est2genome	mRNA	923055	923531	.	-	.	ID=BDIVROU_0194900.t1.1;Parent=BDIVROU_0194900.t1
Contig_4_len:1079886	exonerate:est2genome	gene	923665	925335	.	-	.	ID=BDIVROU_0195100.t2
Contig_4_len:1079886	exonerate:est2genome	CDS	923665	925335	.	-	0	ID=BDIVROU_0195100.t2.1.1;Parent=BDIVROU_0195100.t2.1
Contig_4_len:1079886	exonerate:est2genome	mRNA	923665	925335	.	-	.	ID=BDIVROU_0195100.t2.1;Parent=BDIVROU_0195100.t2
Contig_4_len:1079886	exonerate:est2genome	gene	924089	925335	.	-	.	ID=BDIVROU_0195000.t1
Contig_4_len:1079886	exonerate:est2genome	CDS	924089	924146	.	-	0	ID=BDIVROU_0195000.t1.1.1;Parent=BDIVROU_0195000.t1.1
Contig_4_len:1079886	exonerate:est2genome	CDS	924239	925335	.	-	0	ID=BDIVROU_0195000.t1.1.2;Parent=BDIVROU_0195000.t1.1
Contig_4_len:1079886	exonerate:est2genome	mRNA	924089	925335	.	-	.	ID=BDIVROU_0195000.t1.1;Parent=BDIVROU_0195000.t1
Contig_4_len:1079886	exonerate:est2genome	gene	924919	925206	.	+	.	ID=BDIVROU_0195200.t1
Contig_4_len:1079886	exonerate:est2genome	CDS	924919	925206	.	+	0	ID=BDIVROU_0195200.t1.1.1;Parent=BDIVROU_0195200.t1.1
Contig_4_len:1079886	exonerate:est2genome	mRNA	924919	925206	.	+	.	ID=BDIVROU_0195200.t1.1;Parent=BDIVROU_0195200.t1
Contig_4_len:1079886	exonerate:est2genome	gene	927385	928612	.	-	.	ID=BDIVROU_0012600.t1
Contig_4_len:1079886	exonerate:est2genome	CDS	927385	927471	.	-	0	ID=BDIVROU_0012600.t1.1.1;Parent=BDIVROU_0012600.t1.1
Contig_4_len:1079886	exonerate:est2genome	CDS	927509	927661	.	-	0	ID=BDIVROU_0012600.t1.1.2;Parent=BDIVROU_0012600.t1.1
Contig_4_len:1079886	exonerate:est2genome	CDS	927697	928074	.	-	0	ID=BDIVROU_0012600.t1.1.3;Parent=BDIVROU_0012600.t1.1
Contig_4_len:1079886	exonerate:est2genome	CDS	928113	928163	.	-	0	ID=BDIVROU_0012600.t1.1.4;Parent=BDIVROU_0012600.t1.1
Contig_4_len:1079886	exonerate:est2genome	CDS	928484	928612	.	-	0	ID=BDIVROU_0012600.t1.1.5;Parent=BDIVROU_0012600.t1.1
Contig_4_len:1079886	exonerate:est2genome	mRNA	927385	928612	.	-	.	ID=BDIVROU_0012600.t1.1;Parent=BDIVROU_0012600.t1
Contig_4_len:1079886	exonerate:est2genome	gene	929449	929819	.	+	.	ID=BDIVROU_0455300.t1
Contig_4_len:1079886	exonerate:est2genome	CDS	929449	929484	.	+	0	ID=BDIVROU_0455300.t1.1.1;Parent=BDIVROU_0455300.t1.1
Contig_4_len:1079886	exonerate:est2genome	CDS	929523	929588	.	+	0	ID=BDIVROU_0455300.t1.1.2;Parent=BDIVROU_0455300.t1.1
Contig_4_len:1079886	exonerate:est2genome	CDS	929745	929819	.	+	0	ID=BDIVROU_0455300.t1.1.3;Parent=BDIVROU_0455300.t1.1
Contig_4_len:1079886	exonerate:est2genome	mRNA	929449	929819	.	+	.	ID=BDIVROU_0455300.t1.1;Parent=BDIVROU_0455300.t1
Contig_4_len:1079886	exonerate:est2genome	gene	930401	931645	.	+	.	ID=BDIVROU_0195300.t1
Contig_4_len:1079886	exonerate:est2genome	CDS	930401	930529	.	+	0	ID=BDIVROU_0195300.t1.1.1;Parent=BDIVROU_0195300.t1.1
Contig_4_len:1079886	exonerate:est2genome	CDS	930888	931308	.	+	0	ID=BDIVROU_0195300.t1.1.2;Parent=BDIVROU_0195300.t1.1
Contig_4_len:1079886	exonerate:est2genome	CDS	931377	931645	.	+	0	ID=BDIVROU_0195300.t1.1.3;Parent=BDIVROU_0195300.t1.1
Contig_4_len:1079886	exonerate:est2genome	mRNA	930401	931645	.	+	.	ID=BDIVROU_0195300.t1.1;Parent=BDIVROU_0195300.t1
Contig_4_len:1079886	exonerate:est2genome	gene	931822	933105	.	-	.	ID=BDIVROU_0195400.t1
Contig_4_len:1079886	exonerate:est2genome	CDS	931822	932762	.	-	0	ID=BDIVROU_0195400.t1.1.1;Parent=BDIVROU_0195400.t1.1
Contig_4_len:1079886	exonerate:est2genome	CDS	933033	933105	.	-	0	ID=BDIVROU_0195400.t1.1.2;Parent=BDIVROU_0195400.t1.1
Contig_4_len:1079886	exonerate:est2genome	mRNA	931822	933105	.	-	.	ID=BDIVROU_0195400.t1.1;Parent=BDIVROU_0195400.t1
Contig_4_len:1079886	exonerate:est2genome	gene	934388	935242	.	+	.	ID=BDIVROU_0195600.t1
Contig_4_len:1079886	exonerate:est2genome	CDS	934388	935242	.	+	0	ID=BDIVROU_0195600.t1.1.1;Parent=BDIVROU_0195600.t1.1
Contig_4_len:1079886	exonerate:est2genome	mRNA	934388	935242	.	+	.	ID=BDIVROU_0195600.t1.1;Parent=BDIVROU_0195600.t1
Contig_4_len:1079886	exonerate:est2genome	gene	936568	937008	.	-	.	ID=BDIVROU_0195700.t1
Contig_4_len:1079886	exonerate:est2genome	CDS	936568	937008	.	-	0	ID=BDIVROU_0195700.t1.1.1;Parent=BDIVROU_0195700.t1.1
Contig_4_len:1079886	exonerate:est2genome	mRNA	936568	937008	.	-	.	ID=BDIVROU_0195700.t1.1;Parent=BDIVROU_0195700.t1
Contig_4_len:1079886	exonerate:est2genome	gene	937844	938089	.	+	.	ID=BDIVROU_0195800.t1
Contig_4_len:1079886	exonerate:est2genome	CDS	937844	938089	.	+	0	ID=BDIVROU_0195800.t1.1.1;Parent=BDIVROU_0195800.t1.1
Contig_4_len:1079886	exonerate:est2genome	mRNA	937844	938089	.	+	.	ID=BDIVROU_0195800.t1.1;Parent=BDIVROU_0195800.t1
Contig_4_len:1079886	exonerate:est2genome	gene	940213	941409	.	+	.	ID=BDIVROU_0195900.t1
Contig_4_len:1079886	exonerate:est2genome	CDS	940213	941409	.	+	0	ID=BDIVROU_0195900.t1.1.1;Parent=BDIVROU_0195900.t1.1
Contig_4_len:1079886	exonerate:est2genome	mRNA	940213	941409	.	+	.	ID=BDIVROU_0195900.t1.1;Parent=BDIVROU_0195900.t1
Contig_4_len:1079886	exonerate:est2genome	gene	942360	942659	.	+	.	ID=BDIVROU_0196000.t1
Contig_4_len:1079886	exonerate:est2genome	CDS	942360	942561	.	+	0	ID=BDIVROU_0196000.t1.1.1;Parent=BDIVROU_0196000.t1.1
Contig_4_len:1079886	exonerate:est2genome	CDS	942628	942659	.	+	0	ID=BDIVROU_0196000.t1.1.2;Parent=BDIVROU_0196000.t1.1
Contig_4_len:1079886	exonerate:est2genome	mRNA	942360	942659	.	+	.	ID=BDIVROU_0196000.t1.1;Parent=BDIVROU_0196000.t1
Contig_4_len:1079886	exonerate:est2genome	gene	943135	943605	.	+	.	ID=BDIVROU_0196100.t1
Contig_4_len:1079886	exonerate:est2genome	CDS	943135	943605	.	+	0	ID=BDIVROU_0196100.t1.1.1;Parent=BDIVROU_0196100.t1.1
Contig_4_len:1079886	exonerate:est2genome	mRNA	943135	943605	.	+	.	ID=BDIVROU_0196100.t1.1;Parent=BDIVROU_0196100.t1
Contig_4_len:1079886	exonerate:est2genome	gene	943769	944248	.	-	.	ID=BDIVROU_0196200.t1
Contig_4_len:1079886	exonerate:est2genome	CDS	943769	944248	.	-	0	ID=BDIVROU_0196200.t1.1.1;Parent=BDIVROU_0196200.t1.1
Contig_4_len:1079886	exonerate:est2genome	mRNA	943769	944248	.	-	.	ID=BDIVROU_0196200.t1.1;Parent=BDIVROU_0196200.t1
Contig_4_len:1079886	exonerate:est2genome	gene	944922	945389	.	-	.	ID=BDIVROU_0196300.t1
Contig_4_len:1079886	exonerate:est2genome	CDS	944922	945389	.	-	0	ID=BDIVROU_0196300.t1.1.1;Parent=BDIVROU_0196300.t1.1
Contig_4_len:1079886	exonerate:est2genome	mRNA	944922	945389	.	-	.	ID=BDIVROU_0196300.t1.1;Parent=BDIVROU_0196300.t1
Contig_4_len:1079886	exonerate:est2genome	gene	946084	946963	.	+	.	ID=BDIVROU_0196400.t1
Contig_4_len:1079886	exonerate:est2genome	CDS	946084	946419	.	+	0	ID=BDIVROU_0196400.t1.1.1;Parent=BDIVROU_0196400.t1.1
Contig_4_len:1079886	exonerate:est2genome	CDS	946508	946963	.	+	0	ID=BDIVROU_0196400.t1.1.2;Parent=BDIVROU_0196400.t1.1
Contig_4_len:1079886	exonerate:est2genome	mRNA	946084	946963	.	+	.	ID=BDIVROU_0196400.t1.1;Parent=BDIVROU_0196400.t1
Contig_4_len:1079886	exonerate:est2genome	gene	947267	947817	.	-	.	ID=BDIVROU_0196500.t1
Contig_4_len:1079886	exonerate:est2genome	CDS	947267	947531	.	-	0	ID=BDIVROU_0196500.t1.1.1;Parent=BDIVROU_0196500.t1.1
Contig_4_len:1079886	exonerate:est2genome	CDS	947684	947817	.	-	0	ID=BDIVROU_0196500.t1.1.2;Parent=BDIVROU_0196500.t1.1
Contig_4_len:1079886	exonerate:est2genome	mRNA	947267	947817	.	-	.	ID=BDIVROU_0196500.t1.1;Parent=BDIVROU_0196500.t1
Contig_4_len:1079886	exonerate:est2genome	gene	948958	949833	.	-	.	ID=BDIVROU_0012700.t1
Contig_4_len:1079886	exonerate:est2genome	CDS	948958	949161	.	-	0	ID=BDIVROU_0012700.t1.1.1;Parent=BDIVROU_0012700.t1.1
Contig_4_len:1079886	exonerate:est2genome	CDS	949196	949272	.	-	0	ID=BDIVROU_0012700.t1.1.2;Parent=BDIVROU_0012700.t1.1
Contig_4_len:1079886	exonerate:est2genome	CDS	949308	949375	.	-	0	ID=BDIVROU_0012700.t1.1.3;Parent=BDIVROU_0012700.t1.1
Contig_4_len:1079886	exonerate:est2genome	CDS	949412	949518	.	-	0	ID=BDIVROU_0012700.t1.1.4;Parent=BDIVROU_0012700.t1.1
Contig_4_len:1079886	exonerate:est2genome	CDS	949555	949833	.	-	0	ID=BDIVROU_0012700.t1.1.5;Parent=BDIVROU_0012700.t1.1
Contig_4_len:1079886	exonerate:est2genome	mRNA	948958	949833	.	-	.	ID=BDIVROU_0012700.t1.1;Parent=BDIVROU_0012700.t1
Contig_4_len:1079886	exonerate:est2genome	gene	949897	950445	.	-	.	ID=BDIVROU_0196700.t1
Contig_4_len:1079886	exonerate:est2genome	CDS	949897	950445	.	-	0	ID=BDIVROU_0196700.t1.1.1;Parent=BDIVROU_0196700.t1.1
Contig_4_len:1079886	exonerate:est2genome	mRNA	949897	950445	.	-	.	ID=BDIVROU_0196700.t1.1;Parent=BDIVROU_0196700.t1
Contig_4_len:1079886	exonerate:est2genome	gene	950549	951393	.	-	.	ID=BDIVROU_0458000.t1
Contig_4_len:1079886	exonerate:est2genome	CDS	950549	950655	.	-	0	ID=BDIVROU_0458000.t1.1.1;Parent=BDIVROU_0458000.t1.1
Contig_4_len:1079886	exonerate:est2genome	CDS	950691	950832	.	-	0	ID=BDIVROU_0458000.t1.1.2;Parent=BDIVROU_0458000.t1.1
Contig_4_len:1079886	exonerate:est2genome	CDS	950872	951117	.	-	0	ID=BDIVROU_0458000.t1.1.3;Parent=BDIVROU_0458000.t1.1
Contig_4_len:1079886	exonerate:est2genome	CDS	951155	951223	.	-	0	ID=BDIVROU_0458000.t1.1.4;Parent=BDIVROU_0458000.t1.1
Contig_4_len:1079886	exonerate:est2genome	CDS	951259	951393	.	-	0	ID=BDIVROU_0458000.t1.1.5;Parent=BDIVROU_0458000.t1.1
Contig_4_len:1079886	exonerate:est2genome	mRNA	950549	951393	.	-	.	ID=BDIVROU_0458000.t1.1;Parent=BDIVROU_0458000.t1
Contig_4_len:1079886	exonerate:est2genome	gene	951801	952163	.	-	.	ID=BDIVROU_0196800.t1
Contig_4_len:1079886	exonerate:est2genome	CDS	951801	951939	.	-	0	ID=BDIVROU_0196800.t1.1.1;Parent=BDIVROU_0196800.t1.1
Contig_4_len:1079886	exonerate:est2genome	CDS	952006	952163	.	-	0	ID=BDIVROU_0196800.t1.1.2;Parent=BDIVROU_0196800.t1.1
Contig_4_len:1079886	exonerate:est2genome	mRNA	951801	952163	.	-	.	ID=BDIVROU_0196800.t1.1;Parent=BDIVROU_0196800.t1
Contig_4_len:1079886	exonerate:est2genome	gene	952248	952712	.	-	.	ID=BDIVROU_0196900.t1
Contig_4_len:1079886	exonerate:est2genome	CDS	952248	952712	.	-	0	ID=BDIVROU_0196900.t1.1.1;Parent=BDIVROU_0196900.t1.1
Contig_4_len:1079886	exonerate:est2genome	mRNA	952248	952712	.	-	.	ID=BDIVROU_0196900.t1.1;Parent=BDIVROU_0196900.t1
Contig_4_len:1079886	exonerate:est2genome	gene	953436	953810	.	-	.	ID=BDIVROU_0197000.t1
Contig_4_len:1079886	exonerate:est2genome	CDS	953436	953810	.	-	0	ID=BDIVROU_0197000.t1.1.1;Parent=BDIVROU_0197000.t1.1
Contig_4_len:1079886	exonerate:est2genome	mRNA	953436	953810	.	-	.	ID=BDIVROU_0197000.t1.1;Parent=BDIVROU_0197000.t1
Contig_4_len:1079886	exonerate:est2genome	gene	954435	954998	.	-	.	ID=BDIVROU_0197100.t1
Contig_4_len:1079886	exonerate:est2genome	CDS	954435	954998	.	-	0	ID=BDIVROU_0197100.t1.1.1;Parent=BDIVROU_0197100.t1.1
Contig_4_len:1079886	exonerate:est2genome	mRNA	954435	954998	.	-	.	ID=BDIVROU_0197100.t1.1;Parent=BDIVROU_0197100.t1
Contig_4_len:1079886	exonerate:est2genome	gene	955968	957446	.	-	.	ID=BDIVROU_0197200.t1
Contig_4_len:1079886	exonerate:est2genome	CDS	955968	957446	.	-	0	ID=BDIVROU_0197201.t1.2.1;Parent=BDIVROU_0197201.t1.2
Contig_4_len:1079886	exonerate:est2genome	mRNA	955968	957446	.	-	.	ID=BDIVROU_0197201.t1.2;Parent=BDIVROU_0197200.t1
Contig_4_len:1079886	exonerate:est2genome	gene	958779	959891	.	-	.	ID=BDIVROU_0197300.t1
Contig_4_len:1079886	exonerate:est2genome	CDS	958779	959891	.	-	0	ID=BDIVROU_0197300.t1.1.1;Parent=BDIVROU_0197300.t1.1
Contig_4_len:1079886	exonerate:est2genome	mRNA	958779	959891	.	-	.	ID=BDIVROU_0197300.t1.1;Parent=BDIVROU_0197300.t1
Contig_4_len:1079886	exonerate:est2genome	gene	960590	960892	.	-	.	ID=BDIVROU_0197400.t1
Contig_4_len:1079886	exonerate:est2genome	CDS	960590	960892	.	-	0	ID=BDIVROU_0197400.t1.1.1;Parent=BDIVROU_0197400.t1.1
Contig_4_len:1079886	exonerate:est2genome	mRNA	960590	960892	.	-	.	ID=BDIVROU_0197400.t1.1;Parent=BDIVROU_0197400.t1
Contig_4_len:1079886	exonerate:est2genome	gene	962254	963288	.	+	.	ID=BDIVROU_0197500.t1
Contig_4_len:1079886	exonerate:est2genome	CDS	962254	963288	.	+	0	ID=BDIVROU_0197500.t1.1.1;Parent=BDIVROU_0197500.t1.1
Contig_4_len:1079886	exonerate:est2genome	mRNA	962254	963288	.	+	.	ID=BDIVROU_0197500.t1.1;Parent=BDIVROU_0197500.t1
Contig_4_len:1079886	exonerate:est2genome	gene	963335	963668	.	-	.	ID=BDIVROU_0455200.t1
Contig_4_len:1079886	exonerate:est2genome	CDS	963335	963406	.	-	0	ID=BDIVROU_0455200.t1.1.1;Parent=BDIVROU_0455200.t1.1
Contig_4_len:1079886	exonerate:est2genome	CDS	963445	963540	.	-	0	ID=BDIVROU_0455200.t1.1.2;Parent=BDIVROU_0455200.t1.1
Contig_4_len:1079886	exonerate:est2genome	CDS	963576	963668	.	-	0	ID=BDIVROU_0455200.t1.1.3;Parent=BDIVROU_0455200.t1.1
Contig_4_len:1079886	exonerate:est2genome	mRNA	963335	963668	.	-	.	ID=BDIVROU_0455200.t1.1;Parent=BDIVROU_0455200.t1
Contig_4_len:1079886	exonerate:est2genome	gene	963347	963406	.	-	.	ID=BDIVROU_0457900.t1
Contig_4_len:1079886	exonerate:est2genome	CDS	963347	963406	.	-	0	ID=BDIVROU_0457900.t1.1.1;Parent=BDIVROU_0457900.t1.1
Contig_4_len:1079886	exonerate:est2genome	mRNA	963347	963406	.	-	.	ID=BDIVROU_0457900.t1.1;Parent=BDIVROU_0457900.t1
Contig_4_len:1079886	exonerate:est2genome	gene	964510	966213	.	+	.	ID=BDIVROU_0197600.t1
Contig_4_len:1079886	exonerate:est2genome	CDS	964510	966213	.	+	0	ID=BDIVROU_0197600.t1.1.1;Parent=BDIVROU_0197600.t1.1
Contig_4_len:1079886	exonerate:est2genome	mRNA	964510	966213	.	+	.	ID=BDIVROU_0197600.t1.1;Parent=BDIVROU_0197600.t1
Contig_4_len:1079886	exonerate:est2genome	gene	966236	967630	.	-	.	ID=BDIVROU_0198000.t1
Contig_4_len:1079886	exonerate:est2genome	CDS	966236	967630	.	-	0	ID=BDIVROU_0198000.t1.1.1;Parent=BDIVROU_0198000.t1.1
Contig_4_len:1079886	exonerate:est2genome	mRNA	966236	967630	.	-	.	ID=BDIVROU_0198000.t1.1;Parent=BDIVROU_0198000.t1
Contig_4_len:1079886	exonerate:est2genome	gene	967910	968338	.	-	.	ID=BDIVROU_0198100.t1
Contig_4_len:1079886	exonerate:est2genome	CDS	967910	968338	.	-	0	ID=BDIVROU_0198100.t1.1.1;Parent=BDIVROU_0198100.t1.1
Contig_4_len:1079886	exonerate:est2genome	mRNA	967910	968338	.	-	.	ID=BDIVROU_0198100.t1.1;Parent=BDIVROU_0198100.t1
Contig_4_len:1079886	exonerate:est2genome	gene	969119	971776	.	-	.	ID=BDIVROU_0198200.t1
Contig_4_len:1079886	exonerate:est2genome	CDS	969119	971776	.	-	0	ID=BDIVROU_0198200.t1.1.1;Parent=BDIVROU_0198200.t1.1
Contig_4_len:1079886	exonerate:est2genome	mRNA	969119	971776	.	-	.	ID=BDIVROU_0198200.t1.1;Parent=BDIVROU_0198200.t1
Contig_4_len:1079886	exonerate:est2genome	gene	972434	973195	.	-	.	ID=BDIVROU_0198300.t1
Contig_4_len:1079886	exonerate:est2genome	CDS	972434	973195	.	-	0	ID=BDIVROU_0198300.t1.1.1;Parent=BDIVROU_0198300.t1.1
Contig_4_len:1079886	exonerate:est2genome	mRNA	972434	973195	.	-	.	ID=BDIVROU_0198300.t1.1;Parent=BDIVROU_0198300.t1
Contig_4_len:1079886	exonerate:est2genome	gene	974479	975731	.	+	.	ID=BDIVROU_0198400.t1
Contig_4_len:1079886	exonerate:est2genome	CDS	974479	974524	.	+	0	ID=BDIVROU_0198400.t1.1.1;Parent=BDIVROU_0198400.t1.1
Contig_4_len:1079886	exonerate:est2genome	CDS	974787	975287	.	+	0	ID=BDIVROU_0198400.t1.1.2;Parent=BDIVROU_0198400.t1.1
Contig_4_len:1079886	exonerate:est2genome	CDS	975598	975731	.	+	0	ID=BDIVROU_0198400.t1.1.3;Parent=BDIVROU_0198400.t1.1
Contig_4_len:1079886	exonerate:est2genome	mRNA	974479	975731	.	+	.	ID=BDIVROU_0198400.t1.1;Parent=BDIVROU_0198400.t1
Contig_4_len:1079886	exonerate:est2genome	gene	976327	978501	.	-	.	ID=BDIVROU_0198500.t1
Contig_4_len:1079886	exonerate:est2genome	CDS	976327	978501	.	-	0	ID=BDIVROU_0198500.t1.1.1;Parent=BDIVROU_0198500.t1.1
Contig_4_len:1079886	exonerate:est2genome	mRNA	976327	978501	.	-	.	ID=BDIVROU_0198500.t1.1;Parent=BDIVROU_0198500.t1
Contig_4_len:1079886	exonerate:est2genome	gene	977522	978501	.	-	.	ID=BDIVROU_0198600.t2
Contig_4_len:1079886	exonerate:est2genome	CDS	977522	977537	.	-	0	ID=BDIVROU_0198600.t2.1.1;Parent=BDIVROU_0198600.t2.1
Contig_4_len:1079886	exonerate:est2genome	CDS	977828	978501	.	-	0	ID=BDIVROU_0198600.t2.1.2;Parent=BDIVROU_0198600.t2.1
Contig_4_len:1079886	exonerate:est2genome	mRNA	977522	978501	.	-	.	ID=BDIVROU_0198600.t2.1;Parent=BDIVROU_0198600.t2
Contig_4_len:1079886	exonerate:est2genome	gene	978565	979080	.	-	.	ID=BDIVROU_0198700.t1
Contig_4_len:1079886	exonerate:est2genome	CDS	978565	979080	.	-	0	ID=BDIVROU_0198700.t1.1.1;Parent=BDIVROU_0198700.t1.1
Contig_4_len:1079886	exonerate:est2genome	mRNA	978565	979080	.	-	.	ID=BDIVROU_0198700.t1.1;Parent=BDIVROU_0198700.t1
Contig_4_len:1079886	exonerate:est2genome	gene	980616	982757	.	+	.	ID=BDIVROU_0198800.t1
Contig_4_len:1079886	exonerate:est2genome	CDS	980616	982757	.	+	0	ID=BDIVROU_0198800.t1.1.1;Parent=BDIVROU_0198800.t1.1
Contig_4_len:1079886	exonerate:est2genome	mRNA	980616	982757	.	+	.	ID=BDIVROU_0198800.t1.1;Parent=BDIVROU_0198800.t1
Contig_4_len:1079886	exonerate:est2genome	gene	981111	982757	.	+	.	ID=BDIVROU_0198900.t2
Contig_4_len:1079886	exonerate:est2genome	CDS	981111	982757	.	+	0	ID=BDIVROU_0198900.t2.1.1;Parent=BDIVROU_0198900.t2.1
Contig_4_len:1079886	exonerate:est2genome	mRNA	981111	982757	.	+	.	ID=BDIVROU_0198900.t2.1;Parent=BDIVROU_0198900.t2
Contig_4_len:1079886	exonerate:est2genome	gene	984382	988377	.	+	.	ID=BDIVROU_0199100.t2
Contig_4_len:1079886	exonerate:est2genome	CDS	984382	988377	.	+	0	ID=BDIVROU_0199100.t2.1.1;Parent=BDIVROU_0199100.t2.1
Contig_4_len:1079886	exonerate:est2genome	mRNA	984382	988377	.	+	.	ID=BDIVROU_0199100.t2.1;Parent=BDIVROU_0199100.t2
Contig_4_len:1079886	exonerate:est2genome	gene	987298	988377	.	+	.	ID=BDIVROU_0199000.t1
Contig_4_len:1079886	exonerate:est2genome	CDS	987298	988377	.	+	0	ID=BDIVROU_0199000.t1.1.1;Parent=BDIVROU_0199000.t1.1
Contig_4_len:1079886	exonerate:est2genome	mRNA	987298	988377	.	+	.	ID=BDIVROU_0199000.t1.1;Parent=BDIVROU_0199000.t1
Contig_4_len:1079886	exonerate:est2genome	gene	988877	989260	.	+	.	ID=BDIVROU_0199200.t1
Contig_4_len:1079886	exonerate:est2genome	CDS	988877	989260	.	+	0	ID=BDIVROU_0199200.t1.1.1;Parent=BDIVROU_0199200.t1.1
Contig_4_len:1079886	exonerate:est2genome	mRNA	988877	989260	.	+	.	ID=BDIVROU_0199200.t1.1;Parent=BDIVROU_0199200.t1
Contig_4_len:1079886	exonerate:est2genome	gene	990418	993957	.	+	.	ID=BDIVROU_0199500.t2
Contig_4_len:1079886	exonerate:est2genome	CDS	990418	993957	.	+	0	ID=BDIVROU_0199500.t2.1.1;Parent=BDIVROU_0199500.t2.1
Contig_4_len:1079886	exonerate:est2genome	mRNA	990418	993957	.	+	.	ID=BDIVROU_0199500.t2.1;Parent=BDIVROU_0199500.t2
Contig_4_len:1079886	exonerate:est2genome	gene	991825	993957	.	+	.	ID=BDIVROU_0199400.t1
Contig_4_len:1079886	exonerate:est2genome	CDS	991825	993957	.	+	0	ID=BDIVROU_0199400.t1.1.1;Parent=BDIVROU_0199400.t1.1
Contig_4_len:1079886	exonerate:est2genome	mRNA	991825	993957	.	+	.	ID=BDIVROU_0199400.t1.1;Parent=BDIVROU_0199400.t1
Contig_4_len:1079886	exonerate:est2genome	gene	994313	994945	.	+	.	ID=BDIVROU_0199600.t1
Contig_4_len:1079886	exonerate:est2genome	CDS	994313	994388	.	+	0	ID=BDIVROU_0199600.t1.1.1;Parent=BDIVROU_0199600.t1.1
Contig_4_len:1079886	exonerate:est2genome	CDS	994470	994945	.	+	0	ID=BDIVROU_0199600.t1.1.2;Parent=BDIVROU_0199600.t1.1
Contig_4_len:1079886	exonerate:est2genome	mRNA	994313	994945	.	+	.	ID=BDIVROU_0199600.t1.1;Parent=BDIVROU_0199600.t1
Contig_4_len:1079886	exonerate:est2genome	gene	995526	995810	.	-	.	ID=BDIVROU_0455100.t1
Contig_4_len:1079886	exonerate:est2genome	CDS	995526	995679	.	-	0	ID=BDIVROU_0455100.t1.1.1;Parent=BDIVROU_0455100.t1.1
Contig_4_len:1079886	exonerate:est2genome	CDS	995716	995810	.	-	0	ID=BDIVROU_0455100.t1.1.2;Parent=BDIVROU_0455100.t1.1
Contig_4_len:1079886	exonerate:est2genome	mRNA	995526	995810	.	-	.	ID=BDIVROU_0455100.t1.1;Parent=BDIVROU_0455100.t1
Contig_4_len:1079886	exonerate:est2genome	gene	997663	1000537	.	+	.	ID=BDIVROU_0199700.t1
Contig_4_len:1079886	exonerate:est2genome	CDS	997663	997732	.	+	0	ID=BDIVROU_0199700.t1.1.1;Parent=BDIVROU_0199700.t1.1
Contig_4_len:1079886	exonerate:est2genome	CDS	997800	997850	.	+	0	ID=BDIVROU_0199700.t1.1.2;Parent=BDIVROU_0199700.t1.1
Contig_4_len:1079886	exonerate:est2genome	CDS	997915	998118	.	+	0	ID=BDIVROU_0199700.t1.1.3;Parent=BDIVROU_0199700.t1.1
Contig_4_len:1079886	exonerate:est2genome	CDS	998183	998215	.	+	0	ID=BDIVROU_0199700.t1.1.4;Parent=BDIVROU_0199700.t1.1
Contig_4_len:1079886	exonerate:est2genome	CDS	998422	998676	.	+	0	ID=BDIVROU_0199700.t1.1.5;Parent=BDIVROU_0199700.t1.1
Contig_4_len:1079886	exonerate:est2genome	CDS	998768	999906	.	+	0	ID=BDIVROU_0199700.t1.1.6;Parent=BDIVROU_0199700.t1.1
Contig_4_len:1079886	exonerate:est2genome	CDS	1000058	1000537	.	+	0	ID=BDIVROU_0199700.t1.1.7;Parent=BDIVROU_0199700.t1.1
Contig_4_len:1079886	exonerate:est2genome	mRNA	997663	1000537	.	+	.	ID=BDIVROU_0199700.t1.1;Parent=BDIVROU_0199700.t1
Contig_4_len:1079886	exonerate:est2genome	gene	1000806	1001630	.	-	.	ID=BDIVROU_0199800.t1
Contig_4_len:1079886	exonerate:est2genome	CDS	1000806	1001630	.	-	0	ID=BDIVROU_0199800.t1.1.1;Parent=BDIVROU_0199800.t1.1
Contig_4_len:1079886	exonerate:est2genome	mRNA	1000806	1001630	.	-	.	ID=BDIVROU_0199800.t1.1;Parent=BDIVROU_0199800.t1
Contig_4_len:1079886	exonerate:est2genome	gene	1001754	1002113	.	-	.	ID=BDIVROU_0199900.t1
Contig_4_len:1079886	exonerate:est2genome	CDS	1001754	1002113	.	-	0	ID=BDIVROU_0199900.t1.1.1;Parent=BDIVROU_0199900.t1.1
Contig_4_len:1079886	exonerate:est2genome	mRNA	1001754	1002113	.	-	.	ID=BDIVROU_0199900.t1.1;Parent=BDIVROU_0199900.t1
Contig_4_len:1079886	exonerate:est2genome	gene	1002966	1004524	.	+	.	ID=BDIVROU_0012800.t1
Contig_4_len:1079886	exonerate:est2genome	CDS	1002966	1003076	.	+	0	ID=BDIVROU_0012800.t1.1.1;Parent=BDIVROU_0012800.t1.1
Contig_4_len:1079886	exonerate:est2genome	CDS	1003114	1003233	.	+	0	ID=BDIVROU_0012800.t1.1.2;Parent=BDIVROU_0012800.t1.1
Contig_4_len:1079886	exonerate:est2genome	CDS	1003276	1003347	.	+	0	ID=BDIVROU_0012800.t1.1.3;Parent=BDIVROU_0012800.t1.1
Contig_4_len:1079886	exonerate:est2genome	CDS	1003397	1003492	.	+	0	ID=BDIVROU_0012800.t1.1.4;Parent=BDIVROU_0012800.t1.1
Contig_4_len:1079886	exonerate:est2genome	CDS	1003529	1003604	.	+	0	ID=BDIVROU_0012800.t1.1.5;Parent=BDIVROU_0012800.t1.1
Contig_4_len:1079886	exonerate:est2genome	CDS	1003640	1003686	.	+	0	ID=BDIVROU_0012800.t1.1.6;Parent=BDIVROU_0012800.t1.1
Contig_4_len:1079886	exonerate:est2genome	CDS	1003727	1003787	.	+	0	ID=BDIVROU_0012800.t1.1.7;Parent=BDIVROU_0012800.t1.1
Contig_4_len:1079886	exonerate:est2genome	CDS	1003825	1003925	.	+	0	ID=BDIVROU_0012800.t1.1.8;Parent=BDIVROU_0012800.t1.1
Contig_4_len:1079886	exonerate:est2genome	CDS	1003962	1004011	.	+	0	ID=BDIVROU_0012800.t1.1.9;Parent=BDIVROU_0012800.t1.1
Contig_4_len:1079886	exonerate:est2genome	CDS	1004046	1004271	.	+	0	ID=BDIVROU_0012800.t1.1.10;Parent=BDIVROU_0012800.t1.1
Contig_4_len:1079886	exonerate:est2genome	CDS	1004309	1004404	.	+	0	ID=BDIVROU_0012800.t1.1.11;Parent=BDIVROU_0012800.t1.1
Contig_4_len:1079886	exonerate:est2genome	CDS	1004441	1004524	.	+	0	ID=BDIVROU_0012800.t1.1.12;Parent=BDIVROU_0012800.t1.1
Contig_4_len:1079886	exonerate:est2genome	mRNA	1002966	1004524	.	+	.	ID=BDIVROU_0012800.t1.1;Parent=BDIVROU_0012800.t1
Contig_4_len:1079886	exonerate:est2genome	gene	1004618	1005871	.	-	.	ID=BDIVROU_0200000.t1
Contig_4_len:1079886	exonerate:est2genome	CDS	1004618	1005871	.	-	0	ID=BDIVROU_0200000.t1.1.1;Parent=BDIVROU_0200000.t1.1
Contig_4_len:1079886	exonerate:est2genome	mRNA	1004618	1005871	.	-	.	ID=BDIVROU_0200000.t1.1;Parent=BDIVROU_0200000.t1
Contig_4_len:1079886	exonerate:est2genome	gene	1007088	1008317	.	+	.	ID=BDIVROU_0012900.t1
Contig_4_len:1079886	exonerate:est2genome	CDS	1007088	1007401	.	+	0	ID=BDIVROU_0012900.t1.1.1;Parent=BDIVROU_0012900.t1.1
Contig_4_len:1079886	exonerate:est2genome	CDS	1007436	1007702	.	+	0	ID=BDIVROU_0012900.t1.1.2;Parent=BDIVROU_0012900.t1.1
Contig_4_len:1079886	exonerate:est2genome	CDS	1007743	1007827	.	+	0	ID=BDIVROU_0012900.t1.1.3;Parent=BDIVROU_0012900.t1.1
Contig_4_len:1079886	exonerate:est2genome	CDS	1007863	1008129	.	+	0	ID=BDIVROU_0012900.t1.1.4;Parent=BDIVROU_0012900.t1.1
Contig_4_len:1079886	exonerate:est2genome	CDS	1008168	1008317	.	+	0	ID=BDIVROU_0012900.t1.1.5;Parent=BDIVROU_0012900.t1.1
Contig_4_len:1079886	exonerate:est2genome	mRNA	1007088	1008317	.	+	.	ID=BDIVROU_0012900.t1.1;Parent=BDIVROU_0012900.t1
Contig_4_len:1079886	exonerate:est2genome	gene	1011487	1012050	.	+	.	ID=BDIVROU_0200100.t1
Contig_4_len:1079886	exonerate:est2genome	CDS	1011487	1012050	.	+	0	ID=BDIVROU_0200100.t1.1.1;Parent=BDIVROU_0200100.t1.1
Contig_4_len:1079886	exonerate:est2genome	mRNA	1011487	1012050	.	+	.	ID=BDIVROU_0200100.t1.1;Parent=BDIVROU_0200100.t1
Contig_4_len:1079886	exonerate:est2genome	gene	1012568	1013653	.	-	.	ID=BDIVROU_0200200.t1
Contig_4_len:1079886	exonerate:est2genome	CDS	1012568	1013197	.	-	0	ID=BDIVROU_0200200.t1.1.1;Parent=BDIVROU_0200200.t1.1
Contig_4_len:1079886	exonerate:est2genome	CDS	1013255	1013653	.	-	0	ID=BDIVROU_0200200.t1.1.2;Parent=BDIVROU_0200200.t1.1
Contig_4_len:1079886	exonerate:est2genome	mRNA	1012568	1013653	.	-	.	ID=BDIVROU_0200200.t1.1;Parent=BDIVROU_0200200.t1
Contig_4_len:1079886	exonerate:est2genome	gene	1013797	1014390	.	-	.	ID=BDIVROU_0200400.t1
Contig_4_len:1079886	exonerate:est2genome	CDS	1013797	1014390	.	-	0	ID=BDIVROU_0200400.t1.1.1;Parent=BDIVROU_0200400.t1.1
Contig_4_len:1079886	exonerate:est2genome	mRNA	1013797	1014390	.	-	.	ID=BDIVROU_0200400.t1.1;Parent=BDIVROU_0200400.t1
Contig_4_len:1079886	exonerate:est2genome	gene	1014735	1015225	.	-	.	ID=BDIVROU_0200500.t1
Contig_4_len:1079886	exonerate:est2genome	CDS	1014735	1014875	.	-	0	ID=BDIVROU_0200500.t1.1.1;Parent=BDIVROU_0200500.t1.1
Contig_4_len:1079886	exonerate:est2genome	CDS	1014980	1015225	.	-	0	ID=BDIVROU_0200500.t1.1.2;Parent=BDIVROU_0200500.t1.1
Contig_4_len:1079886	exonerate:est2genome	mRNA	1014735	1015225	.	-	.	ID=BDIVROU_0200500.t1.1;Parent=BDIVROU_0200500.t1
Contig_4_len:1079886	exonerate:est2genome	gene	1015251	1015796	.	-	.	ID=BDIVROU_0200700.t1
Contig_4_len:1079886	exonerate:est2genome	CDS	1015251	1015796	.	-	0	ID=BDIVROU_0200700.t1.1.1;Parent=BDIVROU_0200700.t1.1
Contig_4_len:1079886	exonerate:est2genome	mRNA	1015251	1015796	.	-	.	ID=BDIVROU_0200700.t1.1;Parent=BDIVROU_0200700.t1
Contig_4_len:1079886	exonerate:est2genome	gene	1016884	1017300	.	-	.	ID=BDIVROU_0200800.t1
Contig_4_len:1079886	exonerate:est2genome	CDS	1016884	1017300	.	-	0	ID=BDIVROU_0200800.t1.1.1;Parent=BDIVROU_0200800.t1.1
Contig_4_len:1079886	exonerate:est2genome	mRNA	1016884	1017300	.	-	.	ID=BDIVROU_0200800.t1.1;Parent=BDIVROU_0200800.t1
Contig_4_len:1079886	exonerate:est2genome	gene	1017628	1017852	.	-	.	ID=BDIVROU_0200900.t1
Contig_4_len:1079886	exonerate:est2genome	CDS	1017628	1017852	.	-	0	ID=BDIVROU_0200900.t1.1.1;Parent=BDIVROU_0200900.t1.1
Contig_4_len:1079886	exonerate:est2genome	mRNA	1017628	1017852	.	-	.	ID=BDIVROU_0200900.t1.1;Parent=BDIVROU_0200900.t1
Contig_4_len:1079886	exonerate:est2genome	gene	1018363	1021263	.	-	.	ID=BDIVROU_0201000.t1
Contig_4_len:1079886	exonerate:est2genome	CDS	1018363	1019141	.	-	0	ID=BDIVROU_0201000.t1.1.1;Parent=BDIVROU_0201000.t1.1
Contig_4_len:1079886	exonerate:est2genome	CDS	1019281	1020442	.	-	0	ID=BDIVROU_0201000.t1.1.2;Parent=BDIVROU_0201000.t1.1
Contig_4_len:1079886	exonerate:est2genome	CDS	1020533	1020745	.	-	0	ID=BDIVROU_0201000.t1.1.3;Parent=BDIVROU_0201000.t1.1
Contig_4_len:1079886	exonerate:est2genome	CDS	1020801	1021074	.	-	0	ID=BDIVROU_0201000.t1.1.4;Parent=BDIVROU_0201000.t1.1
Contig_4_len:1079886	exonerate:est2genome	CDS	1021199	1021263	.	-	0	ID=BDIVROU_0201000.t1.1.5;Parent=BDIVROU_0201000.t1.1
Contig_4_len:1079886	exonerate:est2genome	mRNA	1018363	1021263	.	-	.	ID=BDIVROU_0201000.t1.1;Parent=BDIVROU_0201000.t1
Contig_4_len:1079886	exonerate:est2genome	gene	1022603	1022846	.	+	.	ID=BDIVROU_0457800.t1
Contig_4_len:1079886	exonerate:est2genome	CDS	1022603	1022711	.	+	0	ID=BDIVROU_0457800.t1.1.1;Parent=BDIVROU_0457800.t1.1
Contig_4_len:1079886	exonerate:est2genome	CDS	1022749	1022846	.	+	0	ID=BDIVROU_0457800.t1.1.2;Parent=BDIVROU_0457800.t1.1
Contig_4_len:1079886	exonerate:est2genome	mRNA	1022603	1022846	.	+	.	ID=BDIVROU_0457800.t1.1;Parent=BDIVROU_0457800.t1
Contig_4_len:1079886	exonerate:est2genome	gene	1023275	1024189	.	+	.	ID=BDIVROU_0201100.t1
Contig_4_len:1079886	exonerate:est2genome	CDS	1023275	1024189	.	+	0	ID=BDIVROU_0201100.t1.1.1;Parent=BDIVROU_0201100.t1.1
Contig_4_len:1079886	exonerate:est2genome	mRNA	1023275	1024189	.	+	.	ID=BDIVROU_0201100.t1.1;Parent=BDIVROU_0201100.t1
Contig_4_len:1079886	exonerate:est2genome	gene	1024209	1025603	.	-	.	ID=BDIVROU_0201200.t1
Contig_4_len:1079886	exonerate:est2genome	CDS	1024209	1025603	.	-	0	ID=BDIVROU_0201200.t1.1.1;Parent=BDIVROU_0201200.t1.1
Contig_4_len:1079886	exonerate:est2genome	mRNA	1024209	1025603	.	-	.	ID=BDIVROU_0201200.t1.1;Parent=BDIVROU_0201200.t1
Contig_4_len:1079886	exonerate:est2genome	gene	1025929	1026276	.	-	.	ID=BDIVROU_0201300.t1
[truncated: 107 more rows]
