# Supplementary material for: Comparative and functional genomics of the protozoan parasite Babesia divergens highlighting the invasion and egress processes
Source: PLoS Negl Trop Dis. 2019 Aug 19;13(8):e0007680. doi: 10.1371/journal.pntd.0007680 (PMC6715253; doi:10.1371/journal.pntd.0007680)
Supplement: S3 Table — (ZIP) [file pntd.0007680.s005.zip › gffs/Contig_71.gff]

Contig_71_len:2807	exonerate:est2genome	gene	1237	2466	.	+	.	ID=BDIVROU_0371500.t1;
Contig_71_len:2807	exonerate:est2genome	mRNA	1237	2466	.	+	.	ID=BDIVROU_0371500.t1.1;Parent=BDIVROU_0371500.t1;
Contig_71_len:2807	exonerate:est2genome	CDS	1237	2466	.	+	.	ID=BDIVROU_0371500.t1.1.1;Parent=BDIVROU_0371500.t1.1;
