# Supplementary material for: Comparative and functional genomics of the protozoan parasite Babesia divergens highlighting the invasion and egress processes
Source: PLoS Negl Trop Dis. 2019 Aug 19;13(8):e0007680. doi: 10.1371/journal.pntd.0007680 (PMC6715253; doi:10.1371/journal.pntd.0007680)
Supplement: S3 Table — (ZIP) [file pntd.0007680.s005.zip › gffs/Contig_21.gff]

Contig_21_len:21546	exonerate:est2genome	gene	1336	1950	.	-	.	ID=BDIVROU_0358500.t1;
Contig_21_len:21546	exonerate:est2genome	mRNA	1336	1950	.	-	.	ID=BDIVROU_0358500.t1.1;Parent=BDIVROU_0358500.t1;
Contig_21_len:21546	exonerate:est2genome	CDS	1336	1950	.	-	.	ID=BDIVROU_0358500.t1.1.1;Parent=BDIVROU_0358500.t1.1;
Contig_21_len:21546	exonerate:est2genome	gene	2776	5322	.	+	.	ID=BDIVROU_0358700.t1;
Contig_21_len:21546	exonerate:est2genome	mRNA	2776	5322	.	+	.	ID=BDIVROU_0358700.t1.1;Parent=BDIVROU_0358700.t1;
Contig_21_len:21546	exonerate:est2genome	CDS	2776	5322	.	+	.	ID=BDIVROU_0358700.t1.1.1;Parent=BDIVROU_0358700.t1.1;
Contig_21_len:21546	exonerate:est2genome	gene	10989	11351	.	+	.	ID=BDIVROU_0358800.t1;
Contig_21_len:21546	exonerate:est2genome	mRNA	10989	11351	.	+	.	ID=BDIVROU_0358800.t1.1;Parent=BDIVROU_0358800.t1;
Contig_21_len:21546	exonerate:est2genome	CDS	10989	11351	.	+	.	ID=BDIVROU_0358800.t1.1.1;Parent=BDIVROU_0358800.t1.1;
Contig_21_len:21546	exonerate:est2genome	gene	11478	12452	.	-	.	ID=BDIVROU_0358900.t1;
Contig_21_len:21546	exonerate:est2genome	mRNA	11478	12452	.	-	.	ID=BDIVROU_0358900.t1.1;Parent=BDIVROU_0358900.t1;
Contig_21_len:21546	exonerate:est2genome	CDS	11478	12452	.	-	.	ID=BDIVROU_0358900.t1.1.1;Parent=BDIVROU_0358900.t1.1;
Contig_21_len:21546	exonerate:est2genome	gene	12755	14737	.	+	.	ID=BDIVROU_0359000.t1;
Contig_21_len:21546	exonerate:est2genome	mRNA	12755	14737	.	+	.	ID=BDIVROU_0359000.t1.1;Parent=BDIVROU_0359000.t1;
Contig_21_len:21546	exonerate:est2genome	CDS	12755	12959	.	+	.	ID=BDIVROU_0359000.t1.1.1;Parent=BDIVROU_0359000.t1.1;
Contig_21_len:21546	exonerate:est2genome	CDS	13825	13885	.	+	.	ID=BDIVROU_0359000.t1.1.2;Parent=BDIVROU_0359000.t1.1;
Contig_21_len:21546	exonerate:est2genome	CDS	13999	14737	.	+	.	ID=BDIVROU_0359000.t1.1.3;Parent=BDIVROU_0359000.t1.1;
Contig_21_len:21546	exonerate:est2genome	gene	17344	17643	.	-	.	ID=BDIVROU_0359100.t1;
Contig_21_len:21546	exonerate:est2genome	mRNA	17344	17643	.	-	.	ID=BDIVROU_0359100.t1.1;Parent=BDIVROU_0359100.t1;
Contig_21_len:21546	exonerate:est2genome	CDS	17344	17643	.	-	.	ID=BDIVROU_0359100.t1.1.1;Parent=BDIVROU_0359100.t1.1;
Contig_21_len:21546	exonerate:est2genome	gene	18753	19781	.	+	.	ID=BDIVROU_0359200.t1;
Contig_21_len:21546	exonerate:est2genome	mRNA	18753	19781	.	+	.	ID=BDIVROU_0359200.t1.1;Parent=BDIVROU_0359200.t1;
Contig_21_len:21546	exonerate:est2genome	CDS	18753	19781	.	+	.	ID=BDIVROU_0359200.t1.1.1;Parent=BDIVROU_0359200.t1.1;
Contig_21_len:21546	exonerate:est2genome	gene	20093	20707	.	-	.	ID=BDIVROU_0359300.t1;
Contig_21_len:21546	exonerate:est2genome	mRNA	20093	20707	.	-	.	ID=BDIVROU_0359300.t1.1;Parent=BDIVROU_0359300.t1;
Contig_21_len:21546	exonerate:est2genome	CDS	20093	20707	.	-	.	ID=BDIVROU_0359300.t1.1.1;Parent=BDIVROU_0359300.t1.1;
Contig_21_len:21546	exonerate:est2genome	gene	20144	20707	.	-	.	ID=BDIVROU_0373100.t1;
Contig_21_len:21546	exonerate:est2genome	mRNA	20144	20707	.	-	.	ID=BDIVROU_0373100.t1.1;Parent=BDIVROU_0373100.t1;
Contig_21_len:21546	exonerate:est2genome	CDS	20144	20707	.	-	.	ID=BDIVROU_0373100.t1.1.1;Parent=BDIVROU_0373100.t1.1;
Contig_21_len:21546	exonerate:est2genome	gene	885	1094	.	-	.	ID=BDIVROU_0446000.t1;
Contig_21_len:21546	exonerate:est2genome	mRNA	885	1094	.	-	.	ID=BDIVROU_0446000.t1.1;Parent=BDIVROU_0446000.t1;
Contig_21_len:21546	exonerate:est2genome	CDS	885	1094	.	-	.	ID=BDIVROU_0446000.t1.1.1;Parent=BDIVROU_0446000.t1.1;
