# Supplementary material for: Comparative and functional genomics of the protozoan parasite Babesia divergens highlighting the invasion and egress processes
Source: PLoS Negl Trop Dis. 2019 Aug 19;13(8):e0007680. doi: 10.1371/journal.pntd.0007680 (PMC6715253; doi:10.1371/journal.pntd.0007680)
Supplement: S3 Table — (ZIP) [file pntd.0007680.s005.zip › gffs/Contig_22.gff]

Contig_22_len:17735	exonerate:est2genome	gene	1	2457	.	-	.	ID=BDIVROU_0359400.t1;
Contig_22_len:17735	exonerate:est2genome	mRNA	1	2457	.	-	.	ID=BDIVROU_0359400.t1.1;Parent=BDIVROU_0359400.t1;
Contig_22_len:17735	exonerate:est2genome	CDS	1	2457	.	-	.	ID=BDIVROU_0359400.t1.1.1;Parent=BDIVROU_0359400.t1.1;
Contig_22_len:17735	exonerate:est2genome	gene	2713	4656	.	-	.	ID=BDIVROU_0359500.t1;
Contig_22_len:17735	exonerate:est2genome	mRNA	2713	4656	.	-	.	ID=BDIVROU_0359500.t1.1;Parent=BDIVROU_0359500.t1;
Contig_22_len:17735	exonerate:est2genome	CDS	2713	4656	.	-	.	ID=BDIVROU_0359500.t1.1.1;Parent=BDIVROU_0359500.t1.1;
Contig_22_len:17735	exonerate:est2genome	gene	4677	6653	.	-	.	ID=BDIVROU_0359600.t1;
Contig_22_len:17735	exonerate:est2genome	mRNA	4677	6653	.	-	.	ID=BDIVROU_0359600.t1.1;Parent=BDIVROU_0359600.t1;
Contig_22_len:17735	exonerate:est2genome	CDS	4677	6653	.	-	.	ID=BDIVROU_0359600.t1.1.1;Parent=BDIVROU_0359600.t1.1;
Contig_22_len:17735	exonerate:est2genome	gene	12901	14745	.	-	.	ID=BDIVROU_0359900.t1;
Contig_22_len:17735	exonerate:est2genome	mRNA	12901	14745	.	-	.	ID=BDIVROU_0359900.t1.1;Parent=BDIVROU_0359900.t1;
Contig_22_len:17735	exonerate:est2genome	CDS	12901	14745	.	-	.	ID=BDIVROU_0359900.t1.1.1;Parent=BDIVROU_0359900.t1.1;
Contig_22_len:17735	exonerate:est2genome	gene	14996	17398	.	-	.	ID=BDIVROU_0360000.t1;
Contig_22_len:17735	exonerate:est2genome	mRNA	14996	17398	.	-	.	ID=BDIVROU_0360000.t1.1;Parent=BDIVROU_0360000.t1;
Contig_22_len:17735	exonerate:est2genome	CDS	14996	17398	.	-	.	ID=BDIVROU_0360000.t1.1.1;Parent=BDIVROU_0360000.t1.1;
