# Supplementary material for: Comparative and functional genomics of the protozoan parasite Babesia divergens highlighting the invasion and egress processes
Source: PLoS Negl Trop Dis. 2019 Aug 19;13(8):e0007680. doi: 10.1371/journal.pntd.0007680 (PMC6715253; doi:10.1371/journal.pntd.0007680)
Supplement: S3 Table — (ZIP) [file pntd.0007680.s005.zip › gffs/Contig_112.gff]

Contig_112_len:1090	exonerate:est2genome	gene	1	969	.	-	.	ID=BDIVROU_0376000.t1;
Contig_112_len:1090	exonerate:est2genome	mRNA	1	969	.	-	.	ID=BDIVROU_0376000.t1.1;Parent=BDIVROU_0376000.t1;
Contig_112_len:1090	exonerate:est2genome	CDS	1	969	.	-	.	ID=BDIVROU_0376000.t1.1.1;Parent=BDIVROU_0376000.t1.1;
