# Supplementary material for: Comparative and functional genomics of the protozoan parasite Babesia divergens highlighting the invasion and egress processes
Source: PLoS Negl Trop Dis. 2019 Aug 19;13(8):e0007680. doi: 10.1371/journal.pntd.0007680 (PMC6715253; doi:10.1371/journal.pntd.0007680)
Supplement: S3 Table — (ZIP) [file pntd.0007680.s005.zip › gffs/Contig_25.gff]

Contig_25_len:16026	exonerate:est2genome	gene	725	3073	.	+	.	ID=BDIVROU_0361100.t1;
Contig_25_len:16026	exonerate:est2genome	mRNA	725	3073	.	+	.	ID=BDIVROU_0361100.t1.1;Parent=BDIVROU_0361100.t1;
Contig_25_len:16026	exonerate:est2genome	CDS	725	3073	.	+	.	ID=BDIVROU_0361100.t1.1.1;Parent=BDIVROU_0361100.t1.1;
Contig_25_len:16026	exonerate:est2genome	gene	3447	7121	.	+	.	ID=BDIVROU_0361200.t1;
Contig_25_len:16026	exonerate:est2genome	mRNA	3447	7121	.	+	.	ID=BDIVROU_0361200.t1.1;Parent=BDIVROU_0361200.t1;
Contig_25_len:16026	exonerate:est2genome	CDS	3447	7121	.	+	.	ID=BDIVROU_0361200.t1.1.1;Parent=BDIVROU_0361200.t1.1;
Contig_25_len:16026	exonerate:est2genome	gene	8376	8690	.	-	.	ID=BDIVROU_0361300.t1;
Contig_25_len:16026	exonerate:est2genome	mRNA	8376	8690	.	-	.	ID=BDIVROU_0361300.t1.1;Parent=BDIVROU_0361300.t1;
Contig_25_len:16026	exonerate:est2genome	CDS	8376	8690	.	-	.	ID=BDIVROU_0361300.t1.1.1;Parent=BDIVROU_0361300.t1.1;
Contig_25_len:16026	exonerate:est2genome	gene	10928	11839	.	+	.	ID=BDIVROU_0361400.t1;
Contig_25_len:16026	exonerate:est2genome	mRNA	10928	11839	.	+	.	ID=BDIVROU_0361400.t1.1;Parent=BDIVROU_0361400.t1;
Contig_25_len:16026	exonerate:est2genome	CDS	10928	11839	.	+	.	ID=BDIVROU_0361400.t1.1.1;Parent=BDIVROU_0361400.t1.1;
Contig_25_len:16026	exonerate:est2genome	gene	12223	13209	.	+	.	ID=BDIVROU_0361500.t1;
Contig_25_len:16026	exonerate:est2genome	mRNA	12223	13209	.	+	.	ID=BDIVROU_0361500.t1.1;Parent=BDIVROU_0361500.t1;
Contig_25_len:16026	exonerate:est2genome	CDS	12223	13209	.	+	.	ID=BDIVROU_0361500.t1.1.1;Parent=BDIVROU_0361500.t1.1;
Contig_25_len:16026	exonerate:est2genome	gene	13602	14642	.	+	.	ID=BDIVROU_0361600.t1;
Contig_25_len:16026	exonerate:est2genome	mRNA	13602	14642	.	+	.	ID=BDIVROU_0361600.t1.1;Parent=BDIVROU_0361600.t1;
Contig_25_len:16026	exonerate:est2genome	CDS	13602	14642	.	+	.	ID=BDIVROU_0361600.t1.1.1;Parent=BDIVROU_0361600.t1.1;
Contig_25_len:16026	exonerate:est2genome	gene	15076	15567	.	+	.	ID=BDIVROU_0361700.t1;
Contig_25_len:16026	exonerate:est2genome	mRNA	15076	15567	.	+	.	ID=BDIVROU_0361700.t1.1;Parent=BDIVROU_0361700.t1;
Contig_25_len:16026	exonerate:est2genome	CDS	15076	15567	.	+	.	ID=BDIVROU_0361700.t1.1.1;Parent=BDIVROU_0361700.t1.1;
