# Supplementary material for: Comparative and functional genomics of the protozoan parasite Babesia divergens highlighting the invasion and egress processes
Source: PLoS Negl Trop Dis. 2019 Aug 19;13(8):e0007680. doi: 10.1371/journal.pntd.0007680 (PMC6715253; doi:10.1371/journal.pntd.0007680)
Supplement: S3 Table — (ZIP) [file pntd.0007680.s005.zip › gffs/Contig_50.gff]

Contig_50_len:5267	exonerate:est2genome	gene	2	1036	.	-	.	ID=BDIVROU_0367400.t1;
Contig_50_len:5267	exonerate:est2genome	mRNA	2	1036	.	-	.	ID=BDIVROU_0367400.t1.1;Parent=BDIVROU_0367400.t1;
Contig_50_len:5267	exonerate:est2genome	CDS	2	1036	.	-	.	ID=BDIVROU_0367400.t1.1.1;Parent=BDIVROU_0367400.t1.1;
Contig_50_len:5267	exonerate:est2genome	gene	1938	2894	.	-	.	ID=BDIVROU_0367500.t1;
Contig_50_len:5267	exonerate:est2genome	mRNA	1938	2894	.	-	.	ID=BDIVROU_0367500.t1.1;Parent=BDIVROU_0367500.t1;
Contig_50_len:5267	exonerate:est2genome	CDS	1938	2894	.	-	.	ID=BDIVROU_0367500.t1.1.1;Parent=BDIVROU_0367500.t1.1;
Contig_50_len:5267	exonerate:est2genome	gene	3065	3424	.	-	.	ID=BDIVROU_0367700.t1;
Contig_50_len:5267	exonerate:est2genome	mRNA	3065	3424	.	-	.	ID=BDIVROU_0367700.t1.1;Parent=BDIVROU_0367700.t1;
Contig_50_len:5267	exonerate:est2genome	CDS	3065	3424	.	-	.	ID=BDIVROU_0367700.t1.1.1;Parent=BDIVROU_0367700.t1.1;
Contig_50_len:5267	exonerate:est2genome	gene	4088	4558	.	-	.	ID=BDIVROU_0367800.t1;
Contig_50_len:5267	exonerate:est2genome	mRNA	4088	4558	.	-	.	ID=BDIVROU_0367800.t1.1;Parent=BDIVROU_0367800.t1;
Contig_50_len:5267	exonerate:est2genome	CDS	4088	4558	.	-	.	ID=BDIVROU_0367800.t1.1.1;Parent=BDIVROU_0367800.t1.1;
