# Supplementary material for: Comparative and functional genomics of the protozoan parasite Babesia divergens highlighting the invasion and egress processes
Source: PLoS Negl Trop Dis. 2019 Aug 19;13(8):e0007680. doi: 10.1371/journal.pntd.0007680 (PMC6715253; doi:10.1371/journal.pntd.0007680)
Supplement: S3 Table — (ZIP) [file pntd.0007680.s005.zip › gffs/Contig_3.gff]

Contig_3_len:1123377	exonerate:est2genome	gene	7276	9883	.	+	.	ID=BDIVROU_0090600.t1
Contig_3_len:1123377	exonerate:est2genome	CDS	7276	7363	.	+	0	ID=BDIVROU_0090600.t1.1.1;Parent=BDIVROU_0090600.t1.1
Contig_3_len:1123377	exonerate:est2genome	CDS	7428	9883	.	+	0	ID=BDIVROU_0090600.t1.1.2;Parent=BDIVROU_0090600.t1.1
Contig_3_len:1123377	exonerate:est2genome	mRNA	7276	9883	.	+	.	ID=BDIVROU_0090600.t1.1;Parent=BDIVROU_0090600.t1
Contig_3_len:1123377	exonerate:est2genome	gene	10314	14078	.	+	.	ID=BDIVROU_0090700.t1
Contig_3_len:1123377	exonerate:est2genome	CDS	10314	14078	.	+	0	ID=BDIVROU_0090700.t1.1.1;Parent=BDIVROU_0090700.t1.1
Contig_3_len:1123377	exonerate:est2genome	mRNA	10314	14078	.	+	.	ID=BDIVROU_0090700.t1.1;Parent=BDIVROU_0090700.t1
Contig_3_len:1123377	exonerate:est2genome	gene	19730	22600	.	+	.	ID=BDIVROU_0090800.t1
Contig_3_len:1123377	exonerate:est2genome	CDS	19730	22600	.	+	0	ID=BDIVROU_0090800.t1.1.1;Parent=BDIVROU_0090800.t1.1
Contig_3_len:1123377	exonerate:est2genome	mRNA	19730	22600	.	+	.	ID=BDIVROU_0090800.t1.1;Parent=BDIVROU_0090800.t1
Contig_3_len:1123377	exonerate:est2genome	gene	26552	28797	.	+	.	ID=BDIVROU_0090900.t1
Contig_3_len:1123377	exonerate:est2genome	CDS	26552	27578	.	+	0	ID=BDIVROU_0090900.t1.1.1;Parent=BDIVROU_0090900.t1.1
Contig_3_len:1123377	exonerate:est2genome	CDS	28556	28797	.	+	0	ID=BDIVROU_0090900.t1.1.2;Parent=BDIVROU_0090900.t1.1
Contig_3_len:1123377	exonerate:est2genome	mRNA	26552	28797	.	+	.	ID=BDIVROU_0090900.t1.1;Parent=BDIVROU_0090900.t1
Contig_3_len:1123377	exonerate:est2genome	gene	29358	29735	.	+	.	ID=BDIVROU_0091000.t1
Contig_3_len:1123377	exonerate:est2genome	CDS	29358	29735	.	+	0	ID=BDIVROU_0091000.t1.1.1;Parent=BDIVROU_0091000.t1.1
Contig_3_len:1123377	exonerate:est2genome	mRNA	29358	29735	.	+	.	ID=BDIVROU_0091000.t1.1;Parent=BDIVROU_0091000.t1
Contig_3_len:1123377	exonerate:est2genome	gene	34037	35992	.	+	.	ID=BDIVROU_0091100.t1
Contig_3_len:1123377	exonerate:est2genome	CDS	34037	35992	.	+	0	ID=BDIVROU_0091100.t1.1.1;Parent=BDIVROU_0091100.t1.1
Contig_3_len:1123377	exonerate:est2genome	mRNA	34037	35992	.	+	.	ID=BDIVROU_0091100.t1.1;Parent=BDIVROU_0091100.t1
Contig_3_len:1123377	exonerate:est2genome	gene	36207	37673	.	+	.	ID=BDIVROU_0091200.t1
Contig_3_len:1123377	exonerate:est2genome	CDS	36207	37673	.	+	0	ID=BDIVROU_0091200.t1.1.1;Parent=BDIVROU_0091200.t1.1
Contig_3_len:1123377	exonerate:est2genome	mRNA	36207	37673	.	+	.	ID=BDIVROU_0091200.t1.1;Parent=BDIVROU_0091200.t1
Contig_3_len:1123377	exonerate:est2genome	gene	37803	38606	.	+	.	ID=BDIVROU_0091300.t1
Contig_3_len:1123377	exonerate:est2genome	CDS	37803	38606	.	+	0	ID=BDIVROU_0091300.t1.1.1;Parent=BDIVROU_0091300.t1.1
Contig_3_len:1123377	exonerate:est2genome	mRNA	37803	38606	.	+	.	ID=BDIVROU_0091300.t1.1;Parent=BDIVROU_0091300.t1
Contig_3_len:1123377	exonerate:est2genome	gene	40823	41560	.	+	.	ID=BDIVROU_0091400.t1
Contig_3_len:1123377	exonerate:est2genome	CDS	40823	41560	.	+	0	ID=BDIVROU_0091400.t1.1.1;Parent=BDIVROU_0091400.t1.1
Contig_3_len:1123377	exonerate:est2genome	mRNA	40823	41560	.	+	.	ID=BDIVROU_0091400.t1.1;Parent=BDIVROU_0091400.t1
Contig_3_len:1123377	exonerate:est2genome	gene	48405	50162	.	+	.	ID=BDIVROU_0091600.t1
Contig_3_len:1123377	exonerate:est2genome	CDS	48405	49036	.	+	0	ID=BDIVROU_0091600.t1.1.1;Parent=BDIVROU_0091600.t1.1
Contig_3_len:1123377	exonerate:est2genome	CDS	49350	49695	.	+	0	ID=BDIVROU_0091600.t1.1.2;Parent=BDIVROU_0091600.t1.1
Contig_3_len:1123377	exonerate:est2genome	CDS	49977	50162	.	+	0	ID=BDIVROU_0091600.t1.1.3;Parent=BDIVROU_0091600.t1.1
Contig_3_len:1123377	exonerate:est2genome	mRNA	48405	50162	.	+	.	ID=BDIVROU_0091600.t1.1;Parent=BDIVROU_0091600.t1
Contig_3_len:1123377	exonerate:est2genome	gene	51079	51368	.	+	.	ID=BDIVROU_0091700.t1
Contig_3_len:1123377	exonerate:est2genome	CDS	51079	51161	.	+	0	ID=BDIVROU_0091700.t1.1.1;Parent=BDIVROU_0091700.t1.1
Contig_3_len:1123377	exonerate:est2genome	CDS	51248	51368	.	+	0	ID=BDIVROU_0091700.t1.1.2;Parent=BDIVROU_0091700.t1.1
Contig_3_len:1123377	exonerate:est2genome	mRNA	51079	51368	.	+	.	ID=BDIVROU_0091700.t1.1;Parent=BDIVROU_0091700.t1
Contig_3_len:1123377	exonerate:est2genome	gene	52480	54252	.	+	.	ID=BDIVROU_0091800.t1
Contig_3_len:1123377	exonerate:est2genome	CDS	52480	54252	.	+	0	ID=BDIVROU_0091800.t1.1.1;Parent=BDIVROU_0091800.t1.1
Contig_3_len:1123377	exonerate:est2genome	mRNA	52480	54252	.	+	.	ID=BDIVROU_0091800.t1.1;Parent=BDIVROU_0091800.t1
Contig_3_len:1123377	exonerate:est2genome	gene	55379	55940	.	-	.	ID=BDIVROU_0091900.t1
Contig_3_len:1123377	exonerate:est2genome	CDS	55379	55735	.	-	0	ID=BDIVROU_0091900.t1.1.1;Parent=BDIVROU_0091900.t1.1
Contig_3_len:1123377	exonerate:est2genome	CDS	55794	55940	.	-	0	ID=BDIVROU_0091900.t1.1.2;Parent=BDIVROU_0091900.t1.1
Contig_3_len:1123377	exonerate:est2genome	mRNA	55379	55940	.	-	.	ID=BDIVROU_0091900.t1.1;Parent=BDIVROU_0091900.t1
Contig_3_len:1123377	exonerate:est2genome	gene	56636	57493	.	+	.	ID=BDIVROU_0092000.t1
Contig_3_len:1123377	exonerate:est2genome	CDS	56636	56868	.	+	0	ID=BDIVROU_0092000.t1.1.1;Parent=BDIVROU_0092000.t1.1
Contig_3_len:1123377	exonerate:est2genome	CDS	57045	57234	.	+	0	ID=BDIVROU_0092000.t1.1.2;Parent=BDIVROU_0092000.t1.1
Contig_3_len:1123377	exonerate:est2genome	CDS	57347	57493	.	+	0	ID=BDIVROU_0092000.t1.1.3;Parent=BDIVROU_0092000.t1.1
Contig_3_len:1123377	exonerate:est2genome	mRNA	56636	57493	.	+	.	ID=BDIVROU_0092000.t1.1;Parent=BDIVROU_0092000.t1
Contig_3_len:1123377	exonerate:est2genome	gene	57795	58184	.	+	.	ID=BDIVROU_0092100.t1
Contig_3_len:1123377	exonerate:est2genome	CDS	57795	57882	.	+	0	ID=BDIVROU_0092100.t1.1.1;Parent=BDIVROU_0092100.t1.1
Contig_3_len:1123377	exonerate:est2genome	CDS	57940	58053	.	+	0	ID=BDIVROU_0092100.t1.1.2;Parent=BDIVROU_0092100.t1.1
Contig_3_len:1123377	exonerate:est2genome	CDS	58144	58184	.	+	0	ID=BDIVROU_0092100.t1.1.3;Parent=BDIVROU_0092100.t1.1
Contig_3_len:1123377	exonerate:est2genome	mRNA	57795	58184	.	+	.	ID=BDIVROU_0092100.t1.1;Parent=BDIVROU_0092100.t1
Contig_3_len:1123377	exonerate:est2genome	gene	58544	59573	.	-	.	ID=BDIVROU_0092200.t1
Contig_3_len:1123377	exonerate:est2genome	CDS	58544	59140	.	-	0	ID=BDIVROU_0092200.t1.1.1;Parent=BDIVROU_0092200.t1.1
Contig_3_len:1123377	exonerate:est2genome	CDS	59232	59573	.	-	0	ID=BDIVROU_0092200.t1.1.2;Parent=BDIVROU_0092200.t1.1
Contig_3_len:1123377	exonerate:est2genome	mRNA	58544	59573	.	-	.	ID=BDIVROU_0092200.t1.1;Parent=BDIVROU_0092200.t1
Contig_3_len:1123377	exonerate:est2genome	gene	60215	61533	.	-	.	ID=BDIVROU_0092300.t1
Contig_3_len:1123377	exonerate:est2genome	CDS	60215	61408	.	-	0	ID=BDIVROU_0092300.t1.1.1;Parent=BDIVROU_0092300.t1.1
Contig_3_len:1123377	exonerate:est2genome	CDS	61483	61533	.	-	0	ID=BDIVROU_0092300.t1.1.2;Parent=BDIVROU_0092300.t1.1
Contig_3_len:1123377	exonerate:est2genome	mRNA	60215	61533	.	-	.	ID=BDIVROU_0092300.t1.1;Parent=BDIVROU_0092300.t1
Contig_3_len:1123377	exonerate:est2genome	gene	61839	63612	.	-	.	ID=BDIVROU_0092400.t1
Contig_3_len:1123377	exonerate:est2genome	CDS	61839	63148	.	-	0	ID=BDIVROU_0092400.t1.1.1;Parent=BDIVROU_0092400.t1.1
Contig_3_len:1123377	exonerate:est2genome	CDS	63213	63612	.	-	0	ID=BDIVROU_0092400.t1.1.2;Parent=BDIVROU_0092400.t1.1
Contig_3_len:1123377	exonerate:est2genome	mRNA	61839	63612	.	-	.	ID=BDIVROU_0092400.t1.1;Parent=BDIVROU_0092400.t1
Contig_3_len:1123377	exonerate:est2genome	gene	63793	64161	.	-	.	ID=BDIVROU_0092500.t1
Contig_3_len:1123377	exonerate:est2genome	CDS	63793	64161	.	-	0	ID=BDIVROU_0092500.t1.1.1;Parent=BDIVROU_0092500.t1.1
Contig_3_len:1123377	exonerate:est2genome	mRNA	63793	64161	.	-	.	ID=BDIVROU_0092500.t1.1;Parent=BDIVROU_0092500.t1
Contig_3_len:1123377	exonerate:est2genome	gene	64588	65179	.	+	.	ID=BDIVROU_0445500.t1
Contig_3_len:1123377	exonerate:est2genome	CDS	64588	64696	.	+	0	ID=BDIVROU_0445500.t1.1.1;Parent=BDIVROU_0445500.t1.1
Contig_3_len:1123377	exonerate:est2genome	CDS	64730	64841	.	+	0	ID=BDIVROU_0445500.t1.1.2;Parent=BDIVROU_0445500.t1.1
Contig_3_len:1123377	exonerate:est2genome	CDS	64877	65045	.	+	0	ID=BDIVROU_0445500.t1.1.3;Parent=BDIVROU_0445500.t1.1
Contig_3_len:1123377	exonerate:est2genome	CDS	65081	65179	.	+	0	ID=BDIVROU_0445500.t1.1.4;Parent=BDIVROU_0445500.t1.1
Contig_3_len:1123377	exonerate:est2genome	mRNA	64588	65179	.	+	.	ID=BDIVROU_0445500.t1.1;Parent=BDIVROU_0445500.t1
Contig_3_len:1123377	exonerate:est2genome	gene	66142	66752	.	-	.	ID=BDIVROU_0007600.t1
Contig_3_len:1123377	exonerate:est2genome	CDS	66142	66549	.	-	0	ID=BDIVROU_0007600.t1.1.1;Parent=BDIVROU_0007600.t1.1
Contig_3_len:1123377	exonerate:est2genome	CDS	66597	66752	.	-	0	ID=BDIVROU_0007600.t1.1.2;Parent=BDIVROU_0007600.t1.1
Contig_3_len:1123377	exonerate:est2genome	mRNA	66142	66752	.	-	.	ID=BDIVROU_0007600.t1.1;Parent=BDIVROU_0007600.t1
Contig_3_len:1123377	exonerate:est2genome	gene	67592	69268	.	-	.	ID=BDIVROU_0092700.t1
Contig_3_len:1123377	exonerate:est2genome	CDS	67592	68230	.	-	0	ID=BDIVROU_0092700.t1.1.1;Parent=BDIVROU_0092700.t1.1
Contig_3_len:1123377	exonerate:est2genome	CDS	68753	69073	.	-	0	ID=BDIVROU_0092700.t1.1.2;Parent=BDIVROU_0092700.t1.1
Contig_3_len:1123377	exonerate:est2genome	CDS	69158	69268	.	-	0	ID=BDIVROU_0092700.t1.1.3;Parent=BDIVROU_0092700.t1.1
Contig_3_len:1123377	exonerate:est2genome	mRNA	67592	69268	.	-	.	ID=BDIVROU_0092700.t1.1;Parent=BDIVROU_0092700.t1
Contig_3_len:1123377	exonerate:est2genome	gene	69475	72123	.	+	.	ID=BDIVROU_0092800.t1
Contig_3_len:1123377	exonerate:est2genome	CDS	69475	72123	.	+	0	ID=BDIVROU_0092800.t1.1.1;Parent=BDIVROU_0092800.t1.1
Contig_3_len:1123377	exonerate:est2genome	mRNA	69475	72123	.	+	.	ID=BDIVROU_0092800.t1.1;Parent=BDIVROU_0092800.t1
Contig_3_len:1123377	exonerate:est2genome	gene	72605	73639	.	+	.	ID=BDIVROU_0093000.t1
Contig_3_len:1123377	exonerate:est2genome	CDS	72605	73639	.	+	0	ID=BDIVROU_0093000.t1.1.1;Parent=BDIVROU_0093000.t1.1
Contig_3_len:1123377	exonerate:est2genome	mRNA	72605	73639	.	+	.	ID=BDIVROU_0093000.t1.1;Parent=BDIVROU_0093000.t1
Contig_3_len:1123377	exonerate:est2genome	gene	74378	76686	.	+	.	ID=BDIVROU_0093100.t1
Contig_3_len:1123377	exonerate:est2genome	CDS	74378	74524	.	+	0	ID=BDIVROU_0093100.t1.1.1;Parent=BDIVROU_0093100.t1.1
Contig_3_len:1123377	exonerate:est2genome	CDS	74713	76686	.	+	0	ID=BDIVROU_0093100.t1.1.2;Parent=BDIVROU_0093100.t1.1
Contig_3_len:1123377	exonerate:est2genome	mRNA	74378	76686	.	+	.	ID=BDIVROU_0093100.t1.1;Parent=BDIVROU_0093100.t1
Contig_3_len:1123377	exonerate:est2genome	gene	76723	78291	.	+	.	ID=BDIVROU_0093200.t1
Contig_3_len:1123377	exonerate:est2genome	CDS	76723	78291	.	+	0	ID=BDIVROU_0093200.t1.1.1;Parent=BDIVROU_0093200.t1.1
Contig_3_len:1123377	exonerate:est2genome	mRNA	76723	78291	.	+	.	ID=BDIVROU_0093200.t1.1;Parent=BDIVROU_0093200.t1
Contig_3_len:1123377	exonerate:est2genome	gene	78332	79082	.	+	.	ID=BDIVROU_0093300.t1
Contig_3_len:1123377	exonerate:est2genome	CDS	78332	78624	.	+	0	ID=BDIVROU_0093300.t1.1.1;Parent=BDIVROU_0093300.t1.1
Contig_3_len:1123377	exonerate:est2genome	CDS	78857	79082	.	+	0	ID=BDIVROU_0093300.t1.1.2;Parent=BDIVROU_0093300.t1.1
Contig_3_len:1123377	exonerate:est2genome	mRNA	78332	79082	.	+	.	ID=BDIVROU_0093300.t1.1;Parent=BDIVROU_0093300.t1
Contig_3_len:1123377	exonerate:est2genome	gene	80438	82087	.	+	.	ID=BDIVROU_0093400.t1
Contig_3_len:1123377	exonerate:est2genome	CDS	80438	82087	.	+	0	ID=BDIVROU_0093400.t1.1.1;Parent=BDIVROU_0093400.t1.1
Contig_3_len:1123377	exonerate:est2genome	mRNA	80438	82087	.	+	.	ID=BDIVROU_0093400.t1.1;Parent=BDIVROU_0093400.t1
Contig_3_len:1123377	exonerate:est2genome	gene	82267	83589	.	-	.	ID=BDIVROU_0093500.t1
Contig_3_len:1123377	exonerate:est2genome	CDS	82267	83039	.	-	0	ID=BDIVROU_0093500.t1.1.1;Parent=BDIVROU_0093500.t1.1
Contig_3_len:1123377	exonerate:est2genome	CDS	83095	83210	.	-	0	ID=BDIVROU_0093500.t1.1.2;Parent=BDIVROU_0093500.t1.1
Contig_3_len:1123377	exonerate:est2genome	CDS	83453	83589	.	-	0	ID=BDIVROU_0093500.t1.1.3;Parent=BDIVROU_0093500.t1.1
Contig_3_len:1123377	exonerate:est2genome	mRNA	82267	83589	.	-	.	ID=BDIVROU_0093500.t1.1;Parent=BDIVROU_0093500.t1
Contig_3_len:1123377	exonerate:est2genome	gene	85701	86405	.	-	.	ID=BDIVROU_0093600.t1
Contig_3_len:1123377	exonerate:est2genome	CDS	85701	86405	.	-	0	ID=BDIVROU_0093600.t1.1.1;Parent=BDIVROU_0093600.t1.1
Contig_3_len:1123377	exonerate:est2genome	mRNA	85701	86405	.	-	.	ID=BDIVROU_0093600.t1.1;Parent=BDIVROU_0093600.t1
Contig_3_len:1123377	exonerate:est2genome	gene	86603	90096	.	-	.	ID=BDIVROU_0093700.t1
Contig_3_len:1123377	exonerate:est2genome	CDS	86603	89707	.	-	0	ID=BDIVROU_0093700.t1.1.1;Parent=BDIVROU_0093700.t1.1
Contig_3_len:1123377	exonerate:est2genome	CDS	89911	90096	.	-	0	ID=BDIVROU_0093700.t1.1.2;Parent=BDIVROU_0093700.t1.1
Contig_3_len:1123377	exonerate:est2genome	mRNA	86603	90096	.	-	.	ID=BDIVROU_0093700.t1.1;Parent=BDIVROU_0093700.t1
Contig_3_len:1123377	exonerate:est2genome	gene	90472	91094	.	+	.	ID=BDIVROU_0093900.t1
Contig_3_len:1123377	exonerate:est2genome	CDS	90472	90841	.	+	0	ID=BDIVROU_0093900.t1.1.1;Parent=BDIVROU_0093900.t1.1
Contig_3_len:1123377	exonerate:est2genome	CDS	90997	91094	.	+	0	ID=BDIVROU_0093900.t1.1.2;Parent=BDIVROU_0093900.t1.1
Contig_3_len:1123377	exonerate:est2genome	mRNA	90472	91094	.	+	.	ID=BDIVROU_0093900.t1.1;Parent=BDIVROU_0093900.t1
Contig_3_len:1123377	exonerate:est2genome	gene	91854	92171	.	-	.	ID=BDIVROU_0094000.t1
Contig_3_len:1123377	exonerate:est2genome	CDS	91854	92037	.	-	0	ID=BDIVROU_0094000.t1.1.1;Parent=BDIVROU_0094000.t1.1
Contig_3_len:1123377	exonerate:est2genome	CDS	92101	92171	.	-	0	ID=BDIVROU_0094000.t1.1.2;Parent=BDIVROU_0094000.t1.1
Contig_3_len:1123377	exonerate:est2genome	mRNA	91854	92171	.	-	.	ID=BDIVROU_0094000.t1.1;Parent=BDIVROU_0094000.t1
Contig_3_len:1123377	exonerate:est2genome	gene	92967	93341	.	-	.	ID=BDIVROU_0094100.t1
Contig_3_len:1123377	exonerate:est2genome	CDS	92967	93341	.	-	0	ID=BDIVROU_0094100.t1.1.1;Parent=BDIVROU_0094100.t1.1
Contig_3_len:1123377	exonerate:est2genome	mRNA	92967	93341	.	-	.	ID=BDIVROU_0094100.t1.1;Parent=BDIVROU_0094100.t1
Contig_3_len:1123377	exonerate:est2genome	gene	94003	94470	.	+	.	ID=BDIVROU_0094200.t1
Contig_3_len:1123377	exonerate:est2genome	CDS	94003	94470	.	+	0	ID=BDIVROU_0094200.t1.1.1;Parent=BDIVROU_0094200.t1.1
Contig_3_len:1123377	exonerate:est2genome	mRNA	94003	94470	.	+	.	ID=BDIVROU_0094200.t1.1;Parent=BDIVROU_0094200.t1
Contig_3_len:1123377	exonerate:est2genome	gene	94722	96029	.	-	.	ID=BDIVROU_0094300.t1
Contig_3_len:1123377	exonerate:est2genome	CDS	94722	95195	.	-	0	ID=BDIVROU_0094300.t1.1.1;Parent=BDIVROU_0094300.t1.1
Contig_3_len:1123377	exonerate:est2genome	CDS	95850	96029	.	-	0	ID=BDIVROU_0094300.t1.1.2;Parent=BDIVROU_0094300.t1.1
Contig_3_len:1123377	exonerate:est2genome	mRNA	94722	96029	.	-	.	ID=BDIVROU_0094300.t1.1;Parent=BDIVROU_0094300.t1
Contig_3_len:1123377	exonerate:est2genome	gene	97331	99079	.	+	.	ID=BDIVROU_0094400.t1
Contig_3_len:1123377	exonerate:est2genome	CDS	97331	99079	.	+	0	ID=BDIVROU_0094400.t1.1.1;Parent=BDIVROU_0094400.t1.1
Contig_3_len:1123377	exonerate:est2genome	mRNA	97331	99079	.	+	.	ID=BDIVROU_0094400.t1.1;Parent=BDIVROU_0094400.t1
Contig_3_len:1123377	exonerate:est2genome	gene	100072	101355	.	+	.	ID=BDIVROU_0094500.t1
Contig_3_len:1123377	exonerate:est2genome	CDS	100072	101355	.	+	0	ID=BDIVROU_0094500.t1.1.1;Parent=BDIVROU_0094500.t1.1
Contig_3_len:1123377	exonerate:est2genome	mRNA	100072	101355	.	+	.	ID=BDIVROU_0094500.t1.1;Parent=BDIVROU_0094500.t1
Contig_3_len:1123377	exonerate:est2genome	gene	101654	103185	.	+	.	ID=BDIVROU_0007700.t1
Contig_3_len:1123377	exonerate:est2genome	CDS	101654	101674	.	+	0	ID=BDIVROU_0007700.t1.1.1;Parent=BDIVROU_0007700.t1.1
Contig_3_len:1123377	exonerate:est2genome	CDS	101715	101818	.	+	0	ID=BDIVROU_0007700.t1.1.2;Parent=BDIVROU_0007700.t1.1
Contig_3_len:1123377	exonerate:est2genome	CDS	101857	101929	.	+	0	ID=BDIVROU_0007700.t1.1.3;Parent=BDIVROU_0007700.t1.1
Contig_3_len:1123377	exonerate:est2genome	CDS	101970	102063	.	+	0	ID=BDIVROU_0007700.t1.1.4;Parent=BDIVROU_0007700.t1.1
Contig_3_len:1123377	exonerate:est2genome	CDS	102103	102237	.	+	0	ID=BDIVROU_0007700.t1.1.5;Parent=BDIVROU_0007700.t1.1
Contig_3_len:1123377	exonerate:est2genome	CDS	102282	102427	.	+	0	ID=BDIVROU_0007700.t1.1.6;Parent=BDIVROU_0007700.t1.1
Contig_3_len:1123377	exonerate:est2genome	CDS	102629	102760	.	+	0	ID=BDIVROU_0007700.t1.1.7;Parent=BDIVROU_0007700.t1.1
Contig_3_len:1123377	exonerate:est2genome	CDS	102797	102916	.	+	0	ID=BDIVROU_0007700.t1.1.8;Parent=BDIVROU_0007700.t1.1
Contig_3_len:1123377	exonerate:est2genome	CDS	102957	103079	.	+	0	ID=BDIVROU_0007700.t1.1.9;Parent=BDIVROU_0007700.t1.1
Contig_3_len:1123377	exonerate:est2genome	CDS	103120	103185	.	+	0	ID=BDIVROU_0007700.t1.1.10;Parent=BDIVROU_0007700.t1.1
Contig_3_len:1123377	exonerate:est2genome	mRNA	101654	103185	.	+	.	ID=BDIVROU_0007700.t1.1;Parent=BDIVROU_0007700.t1
Contig_3_len:1123377	exonerate:est2genome	gene	103573	104235	.	+	.	ID=BDIVROU_0094600.t1
Contig_3_len:1123377	exonerate:est2genome	CDS	103573	104235	.	+	0	ID=BDIVROU_0094600.t1.1.1;Parent=BDIVROU_0094600.t1.1
Contig_3_len:1123377	exonerate:est2genome	mRNA	103573	104235	.	+	.	ID=BDIVROU_0094600.t1.1;Parent=BDIVROU_0094600.t1
Contig_3_len:1123377	exonerate:est2genome	gene	105290	110397	.	+	.	ID=BDIVROU_0462700.t1
Contig_3_len:1123377	exonerate:est2genome	CDS	105290	105404	.	+	0	ID=BDIVROU_0462700.t1.1.1;Parent=BDIVROU_0462700.t1.1
Contig_3_len:1123377	exonerate:est2genome	CDS	110090	110397	.	+	0	ID=BDIVROU_0462700.t1.1.2;Parent=BDIVROU_0462700.t1.1
Contig_3_len:1123377	exonerate:est2genome	mRNA	105290	110397	.	+	.	ID=BDIVROU_0462700.t1.1;Parent=BDIVROU_0462700.t1
Contig_3_len:1123377	exonerate:est2genome	gene	106704	107740	.	+	.	ID=BDIVROU_0094700.t1
Contig_3_len:1123377	exonerate:est2genome	CDS	106704	107240	.	+	0	ID=BDIVROU_0094700.t1.1.1;Parent=BDIVROU_0094700.t1.1
Contig_3_len:1123377	exonerate:est2genome	CDS	107321	107740	.	+	0	ID=BDIVROU_0094700.t1.1.2;Parent=BDIVROU_0094700.t1.1
Contig_3_len:1123377	exonerate:est2genome	mRNA	106704	107740	.	+	.	ID=BDIVROU_0094700.t1.1;Parent=BDIVROU_0094700.t1
Contig_3_len:1123377	exonerate:est2genome	gene	110566	111823	.	-	.	ID=BDIVROU_0094800.t1
Contig_3_len:1123377	exonerate:est2genome	CDS	110566	111426	.	-	0	ID=BDIVROU_0094800.t1.1.1;Parent=BDIVROU_0094800.t1.1
Contig_3_len:1123377	exonerate:est2genome	CDS	111554	111694	.	-	0	ID=BDIVROU_0094800.t1.1.2;Parent=BDIVROU_0094800.t1.1
Contig_3_len:1123377	exonerate:est2genome	CDS	111758	111823	.	-	0	ID=BDIVROU_0094800.t1.1.3;Parent=BDIVROU_0094800.t1.1
Contig_3_len:1123377	exonerate:est2genome	mRNA	110566	111823	.	-	.	ID=BDIVROU_0094800.t1.1;Parent=BDIVROU_0094800.t1
Contig_3_len:1123377	exonerate:est2genome	gene	112329	112899	.	-	.	ID=BDIVROU_0095000.t1
Contig_3_len:1123377	exonerate:est2genome	CDS	112329	112603	.	-	0	ID=BDIVROU_0095000.t1.1.1;Parent=BDIVROU_0095000.t1.1
Contig_3_len:1123377	exonerate:est2genome	CDS	112674	112899	.	-	0	ID=BDIVROU_0095000.t1.1.2;Parent=BDIVROU_0095000.t1.1
Contig_3_len:1123377	exonerate:est2genome	mRNA	112329	112899	.	-	.	ID=BDIVROU_0095000.t1.1;Parent=BDIVROU_0095000.t1
Contig_3_len:1123377	exonerate:est2genome	gene	113437	114955	.	-	.	ID=BDIVROU_0095100.t1
Contig_3_len:1123377	exonerate:est2genome	CDS	113437	114463	.	-	0	ID=BDIVROU_0095100.t1.1.1;Parent=BDIVROU_0095100.t1.1
Contig_3_len:1123377	exonerate:est2genome	CDS	114738	114955	.	-	0	ID=BDIVROU_0095100.t1.1.2;Parent=BDIVROU_0095100.t1.1
Contig_3_len:1123377	exonerate:est2genome	mRNA	113437	114955	.	-	.	ID=BDIVROU_0095100.t1.1;Parent=BDIVROU_0095100.t1
Contig_3_len:1123377	exonerate:est2genome	gene	116410	117252	.	+	.	ID=BDIVROU_0095200.t1
Contig_3_len:1123377	exonerate:est2genome	CDS	116410	117252	.	+	0	ID=BDIVROU_0095200.t1.1.1;Parent=BDIVROU_0095200.t1.1
Contig_3_len:1123377	exonerate:est2genome	mRNA	116410	117252	.	+	.	ID=BDIVROU_0095200.t1.1;Parent=BDIVROU_0095200.t1
Contig_3_len:1123377	exonerate:est2genome	gene	117312	118862	.	+	.	ID=BDIVROU_0095300.t1
Contig_3_len:1123377	exonerate:est2genome	CDS	117312	118862	.	+	0	ID=BDIVROU_0095300.t1.1.1;Parent=BDIVROU_0095300.t1.1
Contig_3_len:1123377	exonerate:est2genome	mRNA	117312	118862	.	+	.	ID=BDIVROU_0095300.t1.1;Parent=BDIVROU_0095300.t1
Contig_3_len:1123377	exonerate:est2genome	gene	120126	122638	.	-	.	ID=BDIVROU_0095400.t1
Contig_3_len:1123377	exonerate:est2genome	CDS	120126	120530	.	-	0	ID=BDIVROU_0095400.t1.1.1;Parent=BDIVROU_0095400.t1.1
Contig_3_len:1123377	exonerate:est2genome	CDS	120611	122638	.	-	0	ID=BDIVROU_0095400.t1.1.2;Parent=BDIVROU_0095400.t1.1
Contig_3_len:1123377	exonerate:est2genome	mRNA	120126	122638	.	-	.	ID=BDIVROU_0095400.t1.1;Parent=BDIVROU_0095400.t1
Contig_3_len:1123377	exonerate:est2genome	gene	125252	126343	.	-	.	ID=BDIVROU_0095500.t1
Contig_3_len:1123377	exonerate:est2genome	CDS	125252	126343	.	-	0	ID=BDIVROU_0095500.t1.1.1;Parent=BDIVROU_0095500.t1.1
Contig_3_len:1123377	exonerate:est2genome	mRNA	125252	126343	.	-	.	ID=BDIVROU_0095500.t1.1;Parent=BDIVROU_0095500.t1
Contig_3_len:1123377	exonerate:est2genome	gene	127202	129583	.	+	.	ID=BDIVROU_0095600.t1
Contig_3_len:1123377	exonerate:est2genome	CDS	127202	129583	.	+	0	ID=BDIVROU_0095600.t1.1.1;Parent=BDIVROU_0095600.t1.1
Contig_3_len:1123377	exonerate:est2genome	mRNA	127202	129583	.	+	.	ID=BDIVROU_0095600.t1.1;Parent=BDIVROU_0095600.t1
Contig_3_len:1123377	exonerate:est2genome	gene	129699	133322	.	+	.	ID=BDIVROU_0095700.t1
Contig_3_len:1123377	exonerate:est2genome	CDS	129699	133322	.	+	0	ID=BDIVROU_0095700.t1.1.1;Parent=BDIVROU_0095700.t1.1
Contig_3_len:1123377	exonerate:est2genome	mRNA	129699	133322	.	+	.	ID=BDIVROU_0095700.t1.1;Parent=BDIVROU_0095700.t1
Contig_3_len:1123377	exonerate:est2genome	gene	134146	135430	.	-	.	ID=BDIVROU_0095800.t1
Contig_3_len:1123377	exonerate:est2genome	CDS	134146	135110	.	-	0	ID=BDIVROU_0095800.t1.1.1;Parent=BDIVROU_0095800.t1.1
Contig_3_len:1123377	exonerate:est2genome	CDS	135340	135430	.	-	0	ID=BDIVROU_0095800.t1.1.2;Parent=BDIVROU_0095800.t1.1
Contig_3_len:1123377	exonerate:est2genome	mRNA	134146	135430	.	-	.	ID=BDIVROU_0095800.t1.1;Parent=BDIVROU_0095800.t1
Contig_3_len:1123377	exonerate:est2genome	gene	136432	137175	.	-	.	ID=BDIVROU_0095900.t1
Contig_3_len:1123377	exonerate:est2genome	CDS	136432	137175	.	-	0	ID=BDIVROU_0095900.t1.1.1;Parent=BDIVROU_0095900.t1.1
Contig_3_len:1123377	exonerate:est2genome	mRNA	136432	137175	.	-	.	ID=BDIVROU_0095900.t1.1;Parent=BDIVROU_0095900.t1
Contig_3_len:1123377	exonerate:est2genome	gene	137607	138732	.	-	.	ID=BDIVROU_0096100.t1
Contig_3_len:1123377	exonerate:est2genome	CDS	137607	138181	.	-	0	ID=BDIVROU_0096100.t1.1.1;Parent=BDIVROU_0096100.t1.1
Contig_3_len:1123377	exonerate:est2genome	CDS	138366	138732	.	-	0	ID=BDIVROU_0096100.t1.1.2;Parent=BDIVROU_0096100.t1.1
Contig_3_len:1123377	exonerate:est2genome	mRNA	137607	138732	.	-	.	ID=BDIVROU_0096100.t1.1;Parent=BDIVROU_0096100.t1
Contig_3_len:1123377	exonerate:est2genome	gene	138992	141031	.	-	.	ID=BDIVROU_0096200.t1
Contig_3_len:1123377	exonerate:est2genome	CDS	138992	141031	.	-	0	ID=BDIVROU_0096200.t1.1.1;Parent=BDIVROU_0096200.t1.1
Contig_3_len:1123377	exonerate:est2genome	mRNA	138992	141031	.	-	.	ID=BDIVROU_0096200.t1.1;Parent=BDIVROU_0096200.t1
Contig_3_len:1123377	exonerate:est2genome	gene	141931	142545	.	+	.	ID=BDIVROU_0096300.t1
Contig_3_len:1123377	exonerate:est2genome	CDS	141931	142545	.	+	0	ID=BDIVROU_0096300.t1.1.1;Parent=BDIVROU_0096300.t1.1
Contig_3_len:1123377	exonerate:est2genome	mRNA	141931	142545	.	+	.	ID=BDIVROU_0096300.t1.1;Parent=BDIVROU_0096300.t1
Contig_3_len:1123377	exonerate:est2genome	gene	142851	143259	.	-	.	ID=BDIVROU_0007800.t1
Contig_3_len:1123377	exonerate:est2genome	CDS	142851	143057	.	-	0	ID=BDIVROU_0007800.t1.1.1;Parent=BDIVROU_0007800.t1.1
Contig_3_len:1123377	exonerate:est2genome	CDS	143095	143259	.	-	0	ID=BDIVROU_0007800.t1.1.2;Parent=BDIVROU_0007800.t1.1
Contig_3_len:1123377	exonerate:est2genome	mRNA	142851	143259	.	-	.	ID=BDIVROU_0007800.t1.1;Parent=BDIVROU_0007800.t1
Contig_3_len:1123377	exonerate:est2genome	gene	143737	144582	.	+	.	ID=BDIVROU_0007900.t1
Contig_3_len:1123377	exonerate:est2genome	CDS	143737	143814	.	+	0	ID=BDIVROU_0007900.t1.1.1;Parent=BDIVROU_0007900.t1.1
Contig_3_len:1123377	exonerate:est2genome	CDS	143944	144014	.	+	0	ID=BDIVROU_0007900.t1.1.2;Parent=BDIVROU_0007900.t1.1
Contig_3_len:1123377	exonerate:est2genome	CDS	144057	144168	.	+	0	ID=BDIVROU_0007900.t1.1.3;Parent=BDIVROU_0007900.t1.1
Contig_3_len:1123377	exonerate:est2genome	CDS	144204	144305	.	+	0	ID=BDIVROU_0007900.t1.1.4;Parent=BDIVROU_0007900.t1.1
Contig_3_len:1123377	exonerate:est2genome	CDS	144341	144430	.	+	0	ID=BDIVROU_0007900.t1.1.5;Parent=BDIVROU_0007900.t1.1
Contig_3_len:1123377	exonerate:est2genome	CDS	144469	144582	.	+	0	ID=BDIVROU_0007900.t1.1.6;Parent=BDIVROU_0007900.t1.1
Contig_3_len:1123377	exonerate:est2genome	mRNA	143737	144582	.	+	.	ID=BDIVROU_0007900.t1.1;Parent=BDIVROU_0007900.t1
Contig_3_len:1123377	exonerate:est2genome	gene	145692	146464	.	-	.	ID=BDIVROU_0096400.t1
Contig_3_len:1123377	exonerate:est2genome	CDS	145692	145734	.	-	0	ID=BDIVROU_0096400.t1.1.1;Parent=BDIVROU_0096400.t1.1
Contig_3_len:1123377	exonerate:est2genome	CDS	145865	146043	.	-	0	ID=BDIVROU_0096400.t1.1.2;Parent=BDIVROU_0096400.t1.1
Contig_3_len:1123377	exonerate:est2genome	CDS	146171	146464	.	-	0	ID=BDIVROU_0096400.t1.1.3;Parent=BDIVROU_0096400.t1.1
Contig_3_len:1123377	exonerate:est2genome	mRNA	145692	146464	.	-	.	ID=BDIVROU_0096400.t1.1;Parent=BDIVROU_0096400.t1
Contig_3_len:1123377	exonerate:est2genome	gene	147144	147526	.	+	.	ID=BDIVROU_0096500.t1
Contig_3_len:1123377	exonerate:est2genome	CDS	147144	147339	.	+	0	ID=BDIVROU_0096510.t1.2.1;Parent=BDIVROU_0096510.t1.2
Contig_3_len:1123377	exonerate:est2genome	CDS	147375	147538	.	+	0	ID=BDIVROU_0096510.t1.2.2;Parent=BDIVROU_0096510.t1.2
Contig_3_len:1123377	exonerate:est2genome	mRNA	147144	147526	.	+	.	ID=BDIVROU_0096510.t1.2;Parent=BDIVROU_0096500.t1
Contig_3_len:1123377	exonerate:est2genome	gene	148073	149219	.	-	.	ID=BDIVROU_0096600.t1
Contig_3_len:1123377	exonerate:est2genome	CDS	148073	148492	.	-	0	ID=BDIVROU_0096600.t1.1.1;Parent=BDIVROU_0096600.t1.1
Contig_3_len:1123377	exonerate:est2genome	CDS	148709	149036	.	-	0	ID=BDIVROU_0096600.t1.1.2;Parent=BDIVROU_0096600.t1.1
Contig_3_len:1123377	exonerate:est2genome	CDS	149110	149219	.	-	0	ID=BDIVROU_0096600.t1.1.3;Parent=BDIVROU_0096600.t1.1
Contig_3_len:1123377	exonerate:est2genome	mRNA	148073	149219	.	-	.	ID=BDIVROU_0096600.t1.1;Parent=BDIVROU_0096600.t1
Contig_3_len:1123377	exonerate:est2genome	gene	150659	151035	.	+	.	ID=BDIVROU_0008000.t1
Contig_3_len:1123377	exonerate:est2genome	CDS	150659	150808	.	+	0	ID=BDIVROU_0008000.t1.1.1;Parent=BDIVROU_0008000.t1.1
Contig_3_len:1123377	exonerate:est2genome	CDS	150844	151035	.	+	0	ID=BDIVROU_0008000.t1.1.2;Parent=BDIVROU_0008000.t1.1
Contig_3_len:1123377	exonerate:est2genome	mRNA	150659	151035	.	+	.	ID=BDIVROU_0008000.t1.1;Parent=BDIVROU_0008000.t1
Contig_3_len:1123377	exonerate:est2genome	gene	151309	152205	.	-	.	ID=BDIVROU_0096700.t1
Contig_3_len:1123377	exonerate:est2genome	CDS	151309	152205	.	-	0	ID=BDIVROU_0096700.t1.1.1;Parent=BDIVROU_0096700.t1.1
Contig_3_len:1123377	exonerate:est2genome	mRNA	151309	152205	.	-	.	ID=BDIVROU_0096700.t1.1;Parent=BDIVROU_0096700.t1
Contig_3_len:1123377	exonerate:est2genome	gene	152853	153236	.	-	.	ID=BDIVROU_0096800.t1
Contig_3_len:1123377	exonerate:est2genome	CDS	152853	153236	.	-	0	ID=BDIVROU_0096800.t1.1.1;Parent=BDIVROU_0096800.t1.1
Contig_3_len:1123377	exonerate:est2genome	mRNA	152853	153236	.	-	.	ID=BDIVROU_0096800.t1.1;Parent=BDIVROU_0096800.t1
Contig_3_len:1123377	exonerate:est2genome	gene	153900	154913	.	-	.	ID=BDIVROU_0096900.t1
Contig_3_len:1123377	exonerate:est2genome	CDS	153900	154913	.	-	0	ID=BDIVROU_0096900.t1.1.1;Parent=BDIVROU_0096900.t1.1
Contig_3_len:1123377	exonerate:est2genome	mRNA	153900	154913	.	-	.	ID=BDIVROU_0096900.t1.1;Parent=BDIVROU_0096900.t1
Contig_3_len:1123377	exonerate:est2genome	gene	154952	156721	.	-	.	ID=BDIVROU_0097000.t1
Contig_3_len:1123377	exonerate:est2genome	CDS	154952	156721	.	-	0	ID=BDIVROU_0097000.t1.1.1;Parent=BDIVROU_0097000.t1.1
Contig_3_len:1123377	exonerate:est2genome	mRNA	154952	156721	.	-	.	ID=BDIVROU_0097000.t1.1;Parent=BDIVROU_0097000.t1
Contig_3_len:1123377	exonerate:est2genome	gene	157802	159426	.	-	.	ID=BDIVROU_0097200.t1
Contig_3_len:1123377	exonerate:est2genome	CDS	157802	158797	.	-	0	ID=BDIVROU_0097200.t1.1.1;Parent=BDIVROU_0097200.t1.1
Contig_3_len:1123377	exonerate:est2genome	CDS	158869	159066	.	-	0	ID=BDIVROU_0097200.t1.1.2;Parent=BDIVROU_0097200.t1.1
Contig_3_len:1123377	exonerate:est2genome	CDS	159196	159426	.	-	0	ID=BDIVROU_0097200.t1.1.3;Parent=BDIVROU_0097200.t1.1
Contig_3_len:1123377	exonerate:est2genome	mRNA	157802	159426	.	-	.	ID=BDIVROU_0097200.t1.1;Parent=BDIVROU_0097200.t1
Contig_3_len:1123377	exonerate:est2genome	gene	159678	161930	.	+	.	ID=BDIVROU_0097300.t1
Contig_3_len:1123377	exonerate:est2genome	CDS	159678	161930	.	+	0	ID=BDIVROU_0097300.t1.1.1;Parent=BDIVROU_0097300.t1.1
Contig_3_len:1123377	exonerate:est2genome	mRNA	159678	161930	.	+	.	ID=BDIVROU_0097300.t1.1;Parent=BDIVROU_0097300.t1
Contig_3_len:1123377	exonerate:est2genome	gene	161947	163880	.	+	.	ID=BDIVROU_0097400.t1
Contig_3_len:1123377	exonerate:est2genome	CDS	161947	163300	.	+	0	ID=BDIVROU_0097400.t1.1.1;Parent=BDIVROU_0097400.t1.1
Contig_3_len:1123377	exonerate:est2genome	CDS	163726	163880	.	+	0	ID=BDIVROU_0097400.t1.1.2;Parent=BDIVROU_0097400.t1.1
Contig_3_len:1123377	exonerate:est2genome	mRNA	161947	163880	.	+	.	ID=BDIVROU_0097400.t1.1;Parent=BDIVROU_0097400.t1
Contig_3_len:1123377	exonerate:est2genome	gene	164305	167292	.	+	.	ID=BDIVROU_0097500.t1
Contig_3_len:1123377	exonerate:est2genome	CDS	164305	167292	.	+	0	ID=BDIVROU_0097500.t1.1.1;Parent=BDIVROU_0097500.t1.1
Contig_3_len:1123377	exonerate:est2genome	mRNA	164305	167292	.	+	.	ID=BDIVROU_0097500.t1.1;Parent=BDIVROU_0097500.t1
Contig_3_len:1123377	exonerate:est2genome	gene	167581	169995	.	-	.	ID=BDIVROU_0097600.t1
Contig_3_len:1123377	exonerate:est2genome	CDS	167581	169995	.	-	0	ID=BDIVROU_0097600.t1.1.1;Parent=BDIVROU_0097600.t1.1
Contig_3_len:1123377	exonerate:est2genome	mRNA	167581	169995	.	-	.	ID=BDIVROU_0097600.t1.1;Parent=BDIVROU_0097600.t1
Contig_3_len:1123377	exonerate:est2genome	gene	170645	171163	.	-	.	ID=BDIVROU_0097700.t1
Contig_3_len:1123377	exonerate:est2genome	CDS	170645	171163	.	-	0	ID=BDIVROU_0097700.t1.1.1;Parent=BDIVROU_0097700.t1.1
Contig_3_len:1123377	exonerate:est2genome	mRNA	170645	171163	.	-	.	ID=BDIVROU_0097700.t1.1;Parent=BDIVROU_0097700.t1
Contig_3_len:1123377	exonerate:est2genome	gene	172515	172964	.	-	.	ID=BDIVROU_0097800.t1
Contig_3_len:1123377	exonerate:est2genome	CDS	172515	172964	.	-	0	ID=BDIVROU_0097800.t1.1.1;Parent=BDIVROU_0097800.t1.1
Contig_3_len:1123377	exonerate:est2genome	mRNA	172515	172964	.	-	.	ID=BDIVROU_0097800.t1.1;Parent=BDIVROU_0097800.t1
Contig_3_len:1123377	exonerate:est2genome	gene	173094	173707	.	-	.	ID=BDIVROU_0097900.t1
Contig_3_len:1123377	exonerate:est2genome	CDS	173094	173162	.	-	0	ID=BDIVROU_0097900.t1.1.1;Parent=BDIVROU_0097900.t1.1
Contig_3_len:1123377	exonerate:est2genome	CDS	173255	173707	.	-	0	ID=BDIVROU_0097900.t1.1.2;Parent=BDIVROU_0097900.t1.1
Contig_3_len:1123377	exonerate:est2genome	mRNA	173094	173707	.	-	.	ID=BDIVROU_0097900.t1.1;Parent=BDIVROU_0097900.t1
Contig_3_len:1123377	exonerate:est2genome	gene	174374	174736	.	-	.	ID=BDIVROU_0098000.t1
Contig_3_len:1123377	exonerate:est2genome	CDS	174374	174736	.	-	0	ID=BDIVROU_0098000.t1.1.1;Parent=BDIVROU_0098000.t1.1
Contig_3_len:1123377	exonerate:est2genome	mRNA	174374	174736	.	-	.	ID=BDIVROU_0098000.t1.1;Parent=BDIVROU_0098000.t1
Contig_3_len:1123377	exonerate:est2genome	gene	175553	178249	.	-	.	ID=BDIVROU_0098100.t1
Contig_3_len:1123377	exonerate:est2genome	CDS	175553	176682	.	-	0	ID=BDIVROU_0098100.t1.1.1;Parent=BDIVROU_0098100.t1.1
Contig_3_len:1123377	exonerate:est2genome	CDS	177058	178249	.	-	0	ID=BDIVROU_0098100.t1.1.2;Parent=BDIVROU_0098100.t1.1
Contig_3_len:1123377	exonerate:est2genome	mRNA	175553	178249	.	-	.	ID=BDIVROU_0098100.t1.1;Parent=BDIVROU_0098100.t1
Contig_3_len:1123377	exonerate:est2genome	gene	179093	179727	.	-	.	ID=BDIVROU_0098300.t1
Contig_3_len:1123377	exonerate:est2genome	CDS	179093	179493	.	-	0	ID=BDIVROU_0098300.t1.1.1;Parent=BDIVROU_0098300.t1.1
Contig_3_len:1123377	exonerate:est2genome	CDS	179700	179727	.	-	0	ID=BDIVROU_0098300.t1.1.2;Parent=BDIVROU_0098300.t1.1
Contig_3_len:1123377	exonerate:est2genome	mRNA	179093	179727	.	-	.	ID=BDIVROU_0098300.t1.1;Parent=BDIVROU_0098300.t1
Contig_3_len:1123377	exonerate:est2genome	gene	179836	180911	.	+	.	ID=BDIVROU_0098400.t1
Contig_3_len:1123377	exonerate:est2genome	CDS	179836	179932	.	+	0	ID=BDIVROU_0098400.t1.1.1;Parent=BDIVROU_0098400.t1.1
Contig_3_len:1123377	exonerate:est2genome	CDS	180072	180410	.	+	0	ID=BDIVROU_0098400.t1.1.2;Parent=BDIVROU_0098400.t1.1
Contig_3_len:1123377	exonerate:est2genome	CDS	180640	180911	.	+	0	ID=BDIVROU_0098400.t1.1.3;Parent=BDIVROU_0098400.t1.1
Contig_3_len:1123377	exonerate:est2genome	mRNA	179836	180911	.	+	.	ID=BDIVROU_0098400.t1.1;Parent=BDIVROU_0098400.t1
Contig_3_len:1123377	exonerate:est2genome	gene	181028	181840	.	+	.	ID=BDIVROU_0451600.t1
Contig_3_len:1123377	exonerate:est2genome	CDS	181028	181262	.	+	0	ID=BDIVROU_0451600.t1.1.1;Parent=BDIVROU_0451600.t1.1
Contig_3_len:1123377	exonerate:est2genome	CDS	181300	181626	.	+	0	ID=BDIVROU_0451600.t1.1.2;Parent=BDIVROU_0451600.t1.1
Contig_3_len:1123377	exonerate:est2genome	CDS	181674	181840	.	+	0	ID=BDIVROU_0451600.t1.1.3;Parent=BDIVROU_0451600.t1.1
Contig_3_len:1123377	exonerate:est2genome	mRNA	181028	181840	.	+	.	ID=BDIVROU_0451600.t1.1;Parent=BDIVROU_0451600.t1
Contig_3_len:1123377	exonerate:est2genome	gene	184094	184759	.	+	.	ID=BDIVROU_0098500.t1
Contig_3_len:1123377	exonerate:est2genome	CDS	184094	184759	.	+	0	ID=BDIVROU_0098500.t1.1.1;Parent=BDIVROU_0098500.t1.1
Contig_3_len:1123377	exonerate:est2genome	mRNA	184094	184759	.	+	.	ID=BDIVROU_0098500.t1.1;Parent=BDIVROU_0098500.t1
Contig_3_len:1123377	exonerate:est2genome	gene	185573	188158	.	-	.	ID=BDIVROU_0098600.t1
Contig_3_len:1123377	exonerate:est2genome	CDS	185573	188158	.	-	0	ID=BDIVROU_0098600.t1.1.1;Parent=BDIVROU_0098600.t1.1
Contig_3_len:1123377	exonerate:est2genome	mRNA	185573	188158	.	-	.	ID=BDIVROU_0098600.t1.1;Parent=BDIVROU_0098600.t1
Contig_3_len:1123377	exonerate:est2genome	gene	189725	190135	.	+	.	ID=BDIVROU_0098700.t1
Contig_3_len:1123377	exonerate:est2genome	CDS	189725	190135	.	+	0	ID=BDIVROU_0098700.t1.1.1;Parent=BDIVROU_0098700.t1.1
Contig_3_len:1123377	exonerate:est2genome	mRNA	189725	190135	.	+	.	ID=BDIVROU_0098700.t1.1;Parent=BDIVROU_0098700.t1
Contig_3_len:1123377	exonerate:est2genome	gene	190569	191924	.	+	.	ID=BDIVROU_0098800.t1
Contig_3_len:1123377	exonerate:est2genome	CDS	190569	191924	.	+	0	ID=BDIVROU_0098800.t1.1.1;Parent=BDIVROU_0098800.t1.1
Contig_3_len:1123377	exonerate:est2genome	mRNA	190569	191924	.	+	.	ID=BDIVROU_0098800.t1.1;Parent=BDIVROU_0098800.t1
Contig_3_len:1123377	exonerate:est2genome	gene	191974	192768	.	+	.	ID=BDIVROU_0098900.t1
Contig_3_len:1123377	exonerate:est2genome	CDS	191974	192768	.	+	0	ID=BDIVROU_0098900.t1.1.1;Parent=BDIVROU_0098900.t1.1
Contig_3_len:1123377	exonerate:est2genome	mRNA	191974	192768	.	+	.	ID=BDIVROU_0098900.t1.1;Parent=BDIVROU_0098900.t1
Contig_3_len:1123377	exonerate:est2genome	gene	193655	194368	.	+	.	ID=BDIVROU_0099000.t1
Contig_3_len:1123377	exonerate:est2genome	CDS	193655	194368	.	+	0	ID=BDIVROU_0099000.t1.1.1;Parent=BDIVROU_0099000.t1.1
Contig_3_len:1123377	exonerate:est2genome	mRNA	193655	194368	.	+	.	ID=BDIVROU_0099000.t1.1;Parent=BDIVROU_0099000.t1
Contig_3_len:1123377	exonerate:est2genome	gene	194787	196913	.	+	.	ID=BDIVROU_0099100.t1
Contig_3_len:1123377	exonerate:est2genome	CDS	194787	196913	.	+	0	ID=BDIVROU_0099100.t1.1.1;Parent=BDIVROU_0099100.t1.1
Contig_3_len:1123377	exonerate:est2genome	mRNA	194787	196913	.	+	.	ID=BDIVROU_0099100.t1.1;Parent=BDIVROU_0099100.t1
Contig_3_len:1123377	exonerate:est2genome	gene	197323	200358	.	-	.	ID=BDIVROU_0099200.t1
Contig_3_len:1123377	exonerate:est2genome	CDS	197323	200358	.	-	0	ID=BDIVROU_0099200.t1.1.1;Parent=BDIVROU_0099200.t1.1
Contig_3_len:1123377	exonerate:est2genome	mRNA	197323	200358	.	-	.	ID=BDIVROU_0099200.t1.1;Parent=BDIVROU_0099200.t1
Contig_3_len:1123377	exonerate:est2genome	gene	201041	202122	.	+	.	ID=BDIVROU_0099400.t1
Contig_3_len:1123377	exonerate:est2genome	CDS	201041	201199	.	+	0	ID=BDIVROU_0099400.t1.1.1;Parent=BDIVROU_0099400.t1.1
Contig_3_len:1123377	exonerate:est2genome	CDS	201469	202122	.	+	0	ID=BDIVROU_0099400.t1.1.2;Parent=BDIVROU_0099400.t1.1
Contig_3_len:1123377	exonerate:est2genome	mRNA	201041	202122	.	+	.	ID=BDIVROU_0099400.t1.1;Parent=BDIVROU_0099400.t1
Contig_3_len:1123377	exonerate:est2genome	gene	202205	205690	.	-	.	ID=BDIVROU_0099500.t1
Contig_3_len:1123377	exonerate:est2genome	CDS	202205	205690	.	-	0	ID=BDIVROU_0099500.t1.1.1;Parent=BDIVROU_0099500.t1.1
Contig_3_len:1123377	exonerate:est2genome	mRNA	202205	205690	.	-	.	ID=BDIVROU_0099500.t1.1;Parent=BDIVROU_0099500.t1
Contig_3_len:1123377	exonerate:est2genome	gene	206052	207544	.	+	.	ID=BDIVROU_0099600.t1
Contig_3_len:1123377	exonerate:est2genome	CDS	206052	206087	.	+	0	ID=BDIVROU_0099600.t1.1.1;Parent=BDIVROU_0099600.t1.1
Contig_3_len:1123377	exonerate:est2genome	CDS	206377	206467	.	+	0	ID=BDIVROU_0099600.t1.1.2;Parent=BDIVROU_0099600.t1.1
Contig_3_len:1123377	exonerate:est2genome	CDS	207231	207544	.	+	0	ID=BDIVROU_0099600.t1.1.3;Parent=BDIVROU_0099600.t1.1
Contig_3_len:1123377	exonerate:est2genome	mRNA	206052	207544	.	+	.	ID=BDIVROU_0099600.t1.1;Parent=BDIVROU_0099600.t1
Contig_3_len:1123377	exonerate:est2genome	gene	208644	208844	.	+	.	ID=BDIVROU_0099700.t1
Contig_3_len:1123377	exonerate:est2genome	CDS	208644	208844	.	+	0	ID=BDIVROU_0099700.t1.1.1;Parent=BDIVROU_0099700.t1.1
Contig_3_len:1123377	exonerate:est2genome	mRNA	208644	208844	.	+	.	ID=BDIVROU_0099700.t1.1;Parent=BDIVROU_0099700.t1
Contig_3_len:1123377	exonerate:est2genome	gene	209077	209586	.	-	.	ID=BDIVROU_0099800.t1
Contig_3_len:1123377	exonerate:est2genome	CDS	209077	209319	.	-	0	ID=BDIVROU_0099800.t1.1.1;Parent=BDIVROU_0099800.t1.1
Contig_3_len:1123377	exonerate:est2genome	CDS	209434	209586	.	-	0	ID=BDIVROU_0099800.t1.1.2;Parent=BDIVROU_0099800.t1.1
Contig_3_len:1123377	exonerate:est2genome	mRNA	209077	209586	.	-	.	ID=BDIVROU_0099800.t1.1;Parent=BDIVROU_0099800.t1
Contig_3_len:1123377	exonerate:est2genome	gene	210016	210403	.	+	.	ID=BDIVROU_0099900.t1
Contig_3_len:1123377	exonerate:est2genome	CDS	210016	210120	.	+	0	ID=BDIVROU_0099900.t1.1.1;Parent=BDIVROU_0099900.t1.1
Contig_3_len:1123377	exonerate:est2genome	CDS	210221	210403	.	+	0	ID=BDIVROU_0099900.t1.1.2;Parent=BDIVROU_0099900.t1.1
Contig_3_len:1123377	exonerate:est2genome	mRNA	210016	210403	.	+	.	ID=BDIVROU_0099900.t1.1;Parent=BDIVROU_0099900.t1
Contig_3_len:1123377	exonerate:est2genome	gene	211305	212161	.	+	.	ID=BDIVROU_0100000.t1
Contig_3_len:1123377	exonerate:est2genome	CDS	211305	211409	.	+	0	ID=BDIVROU_0100000.t1.1.1;Parent=BDIVROU_0100000.t1.1
Contig_3_len:1123377	exonerate:est2genome	CDS	211510	211683	.	+	0	ID=BDIVROU_0100000.t1.1.2;Parent=BDIVROU_0100000.t1.1
Contig_3_len:1123377	exonerate:est2genome	CDS	211877	212161	.	+	0	ID=BDIVROU_0100000.t1.1.3;Parent=BDIVROU_0100000.t1.1
Contig_3_len:1123377	exonerate:est2genome	mRNA	211305	212161	.	+	.	ID=BDIVROU_0100000.t1.1;Parent=BDIVROU_0100000.t1
Contig_3_len:1123377	exonerate:est2genome	gene	212211	212615	.	+	.	ID=BDIVROU_0100100.t1
Contig_3_len:1123377	exonerate:est2genome	CDS	212211	212615	.	+	0	ID=BDIVROU_0100100.t1.1.1;Parent=BDIVROU_0100100.t1.1
Contig_3_len:1123377	exonerate:est2genome	mRNA	212211	212615	.	+	.	ID=BDIVROU_0100100.t1.1;Parent=BDIVROU_0100100.t1
Contig_3_len:1123377	exonerate:est2genome	gene	212788	213123	.	+	.	ID=BDIVROU_0100200.t1
Contig_3_len:1123377	exonerate:est2genome	CDS	212788	213123	.	+	0	ID=BDIVROU_0100200.t1.1.1;Parent=BDIVROU_0100200.t1.1
Contig_3_len:1123377	exonerate:est2genome	mRNA	212788	213123	.	+	.	ID=BDIVROU_0100200.t1.1;Parent=BDIVROU_0100200.t1
Contig_3_len:1123377	exonerate:est2genome	gene	213623	214075	.	-	.	ID=BDIVROU_0100300.t1
Contig_3_len:1123377	exonerate:est2genome	CDS	213623	214075	.	-	0	ID=BDIVROU_0100300.t1.1.1;Parent=BDIVROU_0100300.t1.1
Contig_3_len:1123377	exonerate:est2genome	mRNA	213623	214075	.	-	.	ID=BDIVROU_0100300.t1.1;Parent=BDIVROU_0100300.t1
Contig_3_len:1123377	exonerate:est2genome	gene	217703	218523	.	-	.	ID=BDIVROU_0008100.t1
Contig_3_len:1123377	exonerate:est2genome	CDS	217703	217763	.	-	0	ID=BDIVROU_0008100.t1.1.1;Parent=BDIVROU_0008100.t1.1
Contig_3_len:1123377	exonerate:est2genome	CDS	217802	217846	.	-	0	ID=BDIVROU_0008100.t1.1.2;Parent=BDIVROU_0008100.t1.1
Contig_3_len:1123377	exonerate:est2genome	CDS	217911	217987	.	-	0	ID=BDIVROU_0008100.t1.1.3;Parent=BDIVROU_0008100.t1.1
Contig_3_len:1123377	exonerate:est2genome	CDS	218030	218071	.	-	0	ID=BDIVROU_0008100.t1.1.4;Parent=BDIVROU_0008100.t1.1
Contig_3_len:1123377	exonerate:est2genome	CDS	218108	218248	.	-	0	ID=BDIVROU_0008100.t1.1.5;Parent=BDIVROU_0008100.t1.1
Contig_3_len:1123377	exonerate:est2genome	CDS	218290	218523	.	-	0	ID=BDIVROU_0008100.t1.1.6;Parent=BDIVROU_0008100.t1.1
Contig_3_len:1123377	exonerate:est2genome	mRNA	217703	218523	.	-	.	ID=BDIVROU_0008100.t1.1;Parent=BDIVROU_0008100.t1
Contig_3_len:1123377	exonerate:est2genome	gene	219426	220336	.	-	.	ID=BDIVROU_0100600.t1
Contig_3_len:1123377	exonerate:est2genome	CDS	219426	219971	.	-	0	ID=BDIVROU_0100600.t1.1.1;Parent=BDIVROU_0100600.t1.1
Contig_3_len:1123377	exonerate:est2genome	CDS	220138	220154	.	-	0	ID=BDIVROU_0100600.t1.1.2;Parent=BDIVROU_0100600.t1.1
Contig_3_len:1123377	exonerate:est2genome	CDS	220291	220336	.	-	0	ID=BDIVROU_0100600.t1.1.3;Parent=BDIVROU_0100600.t1.1
Contig_3_len:1123377	exonerate:est2genome	mRNA	219426	220336	.	-	.	ID=BDIVROU_0100600.t1.1;Parent=BDIVROU_0100600.t1
Contig_3_len:1123377	exonerate:est2genome	gene	220771	221418	.	-	.	ID=BDIVROU_0100700.t1
Contig_3_len:1123377	exonerate:est2genome	CDS	220771	221418	.	-	0	ID=BDIVROU_0100700.t1.1.1;Parent=BDIVROU_0100700.t1.1
Contig_3_len:1123377	exonerate:est2genome	mRNA	220771	221418	.	-	.	ID=BDIVROU_0100700.t1.1;Parent=BDIVROU_0100700.t1
Contig_3_len:1123377	exonerate:est2genome	gene	222287	222686	.	+	.	ID=BDIVROU_0100800.t1
Contig_3_len:1123377	exonerate:est2genome	CDS	222287	222332	.	+	0	ID=BDIVROU_0100800.t1.1.1;Parent=BDIVROU_0100800.t1.1
Contig_3_len:1123377	exonerate:est2genome	CDS	222436	222686	.	+	0	ID=BDIVROU_0100800.t1.1.2;Parent=BDIVROU_0100800.t1.1
Contig_3_len:1123377	exonerate:est2genome	mRNA	222287	222686	.	+	.	ID=BDIVROU_0100800.t1.1;Parent=BDIVROU_0100800.t1
Contig_3_len:1123377	exonerate:est2genome	gene	223003	223298	.	-	.	ID=BDIVROU_0100900.t1
Contig_3_len:1123377	exonerate:est2genome	CDS	223003	223153	.	-	0	ID=BDIVROU_0100900.t1.1.1;Parent=BDIVROU_0100900.t1.1
Contig_3_len:1123377	exonerate:est2genome	CDS	223228	223298	.	-	0	ID=BDIVROU_0100900.t1.1.2;Parent=BDIVROU_0100900.t1.1
Contig_3_len:1123377	exonerate:est2genome	mRNA	223003	223298	.	-	.	ID=BDIVROU_0100900.t1.1;Parent=BDIVROU_0100900.t1
Contig_3_len:1123377	exonerate:est2genome	gene	223442	227738	.	-	.	ID=BDIVROU_0101000.t1
Contig_3_len:1123377	exonerate:est2genome	CDS	223442	223928	.	-	0	ID=BDIVROU_0101000.t1.1.1;Parent=BDIVROU_0101000.t1.1
Contig_3_len:1123377	exonerate:est2genome	CDS	224004	224117	.	-	0	ID=BDIVROU_0101000.t1.1.2;Parent=BDIVROU_0101000.t1.1
Contig_3_len:1123377	exonerate:est2genome	CDS	224405	226712	.	-	0	ID=BDIVROU_0101000.t1.1.3;Parent=BDIVROU_0101000.t1.1
Contig_3_len:1123377	exonerate:est2genome	CDS	226796	227738	.	-	0	ID=BDIVROU_0101000.t1.1.4;Parent=BDIVROU_0101000.t1.1
Contig_3_len:1123377	exonerate:est2genome	mRNA	223442	227738	.	-	.	ID=BDIVROU_0101000.t1.1;Parent=BDIVROU_0101000.t1
Contig_3_len:1123377	exonerate:est2genome	gene	228453	229496	.	+	.	ID=BDIVROU_0101100.t1
Contig_3_len:1123377	exonerate:est2genome	CDS	228453	229496	.	+	0	ID=BDIVROU_0101100.t1.1.1;Parent=BDIVROU_0101100.t1.1
Contig_3_len:1123377	exonerate:est2genome	mRNA	228453	229496	.	+	.	ID=BDIVROU_0101100.t1.1;Parent=BDIVROU_0101100.t1
Contig_3_len:1123377	exonerate:est2genome	gene	229769	230381	.	-	.	ID=BDIVROU_0101200.t1
Contig_3_len:1123377	exonerate:est2genome	CDS	229769	230139	.	-	0	ID=BDIVROU_0101200.t1.1.1;Parent=BDIVROU_0101200.t1.1
Contig_3_len:1123377	exonerate:est2genome	CDS	230294	230381	.	-	0	ID=BDIVROU_0101200.t1.1.2;Parent=BDIVROU_0101200.t1.1
Contig_3_len:1123377	exonerate:est2genome	mRNA	229769	230381	.	-	.	ID=BDIVROU_0101200.t1.1;Parent=BDIVROU_0101200.t1
Contig_3_len:1123377	exonerate:est2genome	gene	230816	232699	.	+	.	ID=BDIVROU_0101300.t1
Contig_3_len:1123377	exonerate:est2genome	CDS	230816	232699	.	+	0	ID=BDIVROU_0101300.t1.1.1;Parent=BDIVROU_0101300.t1.1
Contig_3_len:1123377	exonerate:est2genome	mRNA	230816	232699	.	+	.	ID=BDIVROU_0101300.t1.1;Parent=BDIVROU_0101300.t1
Contig_3_len:1123377	exonerate:est2genome	gene	233407	233982	.	+	.	ID=BDIVROU_0101400.t1
Contig_3_len:1123377	exonerate:est2genome	CDS	233407	233982	.	+	0	ID=BDIVROU_0101400.t1.1.1;Parent=BDIVROU_0101400.t1.1
Contig_3_len:1123377	exonerate:est2genome	mRNA	233407	233982	.	+	.	ID=BDIVROU_0101400.t1.1;Parent=BDIVROU_0101400.t1
Contig_3_len:1123377	exonerate:est2genome	gene	234576	235379	.	+	.	ID=BDIVROU_0101500.t1
Contig_3_len:1123377	exonerate:est2genome	CDS	234576	235379	.	+	0	ID=BDIVROU_0101500.t1.1.1;Parent=BDIVROU_0101500.t1.1
Contig_3_len:1123377	exonerate:est2genome	mRNA	234576	235379	.	+	.	ID=BDIVROU_0101500.t1.1;Parent=BDIVROU_0101500.t1
Contig_3_len:1123377	exonerate:est2genome	gene	236595	237509	.	-	.	ID=BDIVROU_0101700.t1
Contig_3_len:1123377	exonerate:est2genome	CDS	236595	237509	.	-	0	ID=BDIVROU_0101700.t1.1.1;Parent=BDIVROU_0101700.t1.1
Contig_3_len:1123377	exonerate:est2genome	mRNA	236595	237509	.	-	.	ID=BDIVROU_0101700.t1.1;Parent=BDIVROU_0101700.t1
Contig_3_len:1123377	exonerate:est2genome	gene	240105	241405	.	+	.	ID=BDIVROU_0101800.t1
Contig_3_len:1123377	exonerate:est2genome	CDS	240105	240153	.	+	0	ID=BDIVROU_0101800.t1.1.1;Parent=BDIVROU_0101800.t1.1
Contig_3_len:1123377	exonerate:est2genome	CDS	240488	240838	.	+	0	ID=BDIVROU_0101800.t1.1.2;Parent=BDIVROU_0101800.t1.1
Contig_3_len:1123377	exonerate:est2genome	CDS	241091	241282	.	+	0	ID=BDIVROU_0101800.t1.1.3;Parent=BDIVROU_0101800.t1.1
Contig_3_len:1123377	exonerate:est2genome	CDS	241347	241405	.	+	0	ID=BDIVROU_0101800.t1.1.4;Parent=BDIVROU_0101800.t1.1
Contig_3_len:1123377	exonerate:est2genome	mRNA	240105	241405	.	+	.	ID=BDIVROU_0101800.t1.1;Parent=BDIVROU_0101800.t1
Contig_3_len:1123377	exonerate:est2genome	gene	242397	243334	.	+	.	ID=BDIVROU_0101900.t1
Contig_3_len:1123377	exonerate:est2genome	CDS	242397	242541	.	+	0	ID=BDIVROU_0101900.t1.1.1;Parent=BDIVROU_0101900.t1.1
Contig_3_len:1123377	exonerate:est2genome	CDS	242593	242693	.	+	0	ID=BDIVROU_0101900.t1.1.2;Parent=BDIVROU_0101900.t1.1
Contig_3_len:1123377	exonerate:est2genome	CDS	242756	242911	.	+	0	ID=BDIVROU_0101900.t1.1.3;Parent=BDIVROU_0101900.t1.1
Contig_3_len:1123377	exonerate:est2genome	CDS	243125	243334	.	+	0	ID=BDIVROU_0101900.t1.1.4;Parent=BDIVROU_0101900.t1.1
Contig_3_len:1123377	exonerate:est2genome	mRNA	242397	243334	.	+	.	ID=BDIVROU_0101900.t1.1;Parent=BDIVROU_0101900.t1
Contig_3_len:1123377	exonerate:est2genome	gene	243945	244658	.	+	.	ID=BDIVROU_0102000.t1
Contig_3_len:1123377	exonerate:est2genome	CDS	243945	244361	.	+	0	ID=BDIVROU_0102000.t1.1.1;Parent=BDIVROU_0102000.t1.1
Contig_3_len:1123377	exonerate:est2genome	CDS	244434	244658	.	+	0	ID=BDIVROU_0102000.t1.1.2;Parent=BDIVROU_0102000.t1.1
Contig_3_len:1123377	exonerate:est2genome	mRNA	243945	244658	.	+	.	ID=BDIVROU_0102000.t1.1;Parent=BDIVROU_0102000.t1
Contig_3_len:1123377	exonerate:est2genome	gene	245121	246457	.	-	.	ID=BDIVROU_0102100.t1
Contig_3_len:1123377	exonerate:est2genome	CDS	245121	245655	.	-	0	ID=BDIVROU_0102100.t1.1.1;Parent=BDIVROU_0102100.t1.1
Contig_3_len:1123377	exonerate:est2genome	CDS	246264	246457	.	-	0	ID=BDIVROU_0102100.t1.1.2;Parent=BDIVROU_0102100.t1.1
Contig_3_len:1123377	exonerate:est2genome	mRNA	245121	246457	.	-	.	ID=BDIVROU_0102100.t1.1;Parent=BDIVROU_0102100.t1
Contig_3_len:1123377	exonerate:est2genome	gene	248403	250874	.	-	.	ID=BDIVROU_0102200.t1
Contig_3_len:1123377	exonerate:est2genome	CDS	248403	250874	.	-	0	ID=BDIVROU_0102200.t1.1.1;Parent=BDIVROU_0102200.t1.1
Contig_3_len:1123377	exonerate:est2genome	mRNA	248403	250874	.	-	.	ID=BDIVROU_0102200.t1.1;Parent=BDIVROU_0102200.t1
Contig_3_len:1123377	exonerate:est2genome	gene	251553	252231	.	-	.	ID=BDIVROU_0102300.t1
Contig_3_len:1123377	exonerate:est2genome	CDS	251553	251804	.	-	0	ID=BDIVROU_0102300.t1.1.1;Parent=BDIVROU_0102300.t1.1
Contig_3_len:1123377	exonerate:est2genome	CDS	252013	252231	.	-	0	ID=BDIVROU_0102300.t1.1.2;Parent=BDIVROU_0102300.t1.1
Contig_3_len:1123377	exonerate:est2genome	mRNA	251553	252231	.	-	.	ID=BDIVROU_0102300.t1.1;Parent=BDIVROU_0102300.t1
Contig_3_len:1123377	exonerate:est2genome	gene	252301	253015	.	-	.	ID=BDIVROU_0102400.t1
Contig_3_len:1123377	exonerate:est2genome	CDS	252301	252414	.	-	0	ID=BDIVROU_0102400.t1.1.1;Parent=BDIVROU_0102400.t1.1
Contig_3_len:1123377	exonerate:est2genome	CDS	252572	252724	.	-	0	ID=BDIVROU_0102400.t1.1.2;Parent=BDIVROU_0102400.t1.1
Contig_3_len:1123377	exonerate:est2genome	CDS	252788	253015	.	-	0	ID=BDIVROU_0102400.t1.1.3;Parent=BDIVROU_0102400.t1.1
Contig_3_len:1123377	exonerate:est2genome	mRNA	252301	253015	.	-	.	ID=BDIVROU_0102400.t1.1;Parent=BDIVROU_0102400.t1
Contig_3_len:1123377	exonerate:est2genome	gene	253343	254480	.	-	.	ID=BDIVROU_0102500.t1
Contig_3_len:1123377	exonerate:est2genome	CDS	253343	253493	.	-	0	ID=BDIVROU_0102500.t1.1.1;Parent=BDIVROU_0102500.t1.1
Contig_3_len:1123377	exonerate:est2genome	CDS	253667	253827	.	-	0	ID=BDIVROU_0102500.t1.1.2;Parent=BDIVROU_0102500.t1.1
Contig_3_len:1123377	exonerate:est2genome	CDS	254301	254480	.	-	0	ID=BDIVROU_0102500.t1.1.3;Parent=BDIVROU_0102500.t1.1
Contig_3_len:1123377	exonerate:est2genome	mRNA	253343	254480	.	-	.	ID=BDIVROU_0102500.t1.1;Parent=BDIVROU_0102500.t1
Contig_3_len:1123377	exonerate:est2genome	gene	254743	256067	.	-	.	ID=BDIVROU_0102600.t1
Contig_3_len:1123377	exonerate:est2genome	CDS	254743	255605	.	-	0	ID=BDIVROU_0102600.t1.1.1;Parent=BDIVROU_0102600.t1.1
Contig_3_len:1123377	exonerate:est2genome	CDS	255795	255933	.	-	0	ID=BDIVROU_0102600.t1.1.2;Parent=BDIVROU_0102600.t1.1
Contig_3_len:1123377	exonerate:est2genome	CDS	256017	256067	.	-	0	ID=BDIVROU_0102600.t1.1.3;Parent=BDIVROU_0102600.t1.1
Contig_3_len:1123377	exonerate:est2genome	mRNA	254743	256067	.	-	.	ID=BDIVROU_0102600.t1.1;Parent=BDIVROU_0102600.t1
Contig_3_len:1123377	exonerate:est2genome	gene	256593	257200	.	+	.	ID=BDIVROU_0102800.t1
Contig_3_len:1123377	exonerate:est2genome	CDS	256593	256847	.	+	0	ID=BDIVROU_0102800.t1.1.1;Parent=BDIVROU_0102800.t1.1
Contig_3_len:1123377	exonerate:est2genome	CDS	256949	257200	.	+	0	ID=BDIVROU_0102800.t1.1.2;Parent=BDIVROU_0102800.t1.1
Contig_3_len:1123377	exonerate:est2genome	mRNA	256593	257200	.	+	.	ID=BDIVROU_0102800.t1.1;Parent=BDIVROU_0102800.t1
Contig_3_len:1123377	exonerate:est2genome	gene	258257	258679	.	+	.	ID=BDIVROU_0102900.t1
Contig_3_len:1123377	exonerate:est2genome	CDS	258257	258679	.	+	0	ID=BDIVROU_0102900.t1.1.1;Parent=BDIVROU_0102900.t1.1
Contig_3_len:1123377	exonerate:est2genome	mRNA	258257	258679	.	+	.	ID=BDIVROU_0102900.t1.1;Parent=BDIVROU_0102900.t1
Contig_3_len:1123377	exonerate:est2genome	gene	258859	259725	.	+	.	ID=BDIVROU_0103000.t1
Contig_3_len:1123377	exonerate:est2genome	CDS	258859	259725	.	+	0	ID=BDIVROU_0103000.t1.1.1;Parent=BDIVROU_0103000.t1.1
Contig_3_len:1123377	exonerate:est2genome	mRNA	258859	259725	.	+	.	ID=BDIVROU_0103000.t1.1;Parent=BDIVROU_0103000.t1
Contig_3_len:1123377	exonerate:est2genome	gene	261760	262440	.	+	.	ID=BDIVROU_0103100.t1
Contig_3_len:1123377	exonerate:est2genome	CDS	261760	262440	.	+	0	ID=BDIVROU_0103100.t1.1.1;Parent=BDIVROU_0103100.t1.1
Contig_3_len:1123377	exonerate:est2genome	mRNA	261760	262440	.	+	.	ID=BDIVROU_0103100.t1.1;Parent=BDIVROU_0103100.t1
Contig_3_len:1123377	exonerate:est2genome	gene	262219	262440	.	+	.	ID=BDIVROU_0103300.t1
Contig_3_len:1123377	exonerate:est2genome	CDS	262219	262440	.	+	0	ID=BDIVROU_0103300.t1.1.1;Parent=BDIVROU_0103300.t1.1
Contig_3_len:1123377	exonerate:est2genome	mRNA	262219	262440	.	+	.	ID=BDIVROU_0103300.t1.1;Parent=BDIVROU_0103300.t1
Contig_3_len:1123377	exonerate:est2genome	gene	264821	265414	.	+	.	ID=BDIVROU_0103200.t1
Contig_3_len:1123377	exonerate:est2genome	CDS	264821	265414	.	+	0	ID=BDIVROU_0103200.t1.1.1;Parent=BDIVROU_0103200.t1.1
Contig_3_len:1123377	exonerate:est2genome	mRNA	264821	265414	.	+	.	ID=BDIVROU_0103200.t1.1;Parent=BDIVROU_0103200.t1
Contig_3_len:1123377	exonerate:est2genome	gene	266445	267224	.	+	.	ID=BDIVROU_0103400.t1
Contig_3_len:1123377	exonerate:est2genome	CDS	266445	267224	.	+	0	ID=BDIVROU_0103400.t1.1.1;Parent=BDIVROU_0103400.t1.1
Contig_3_len:1123377	exonerate:est2genome	mRNA	266445	267224	.	+	.	ID=BDIVROU_0103400.t1.1;Parent=BDIVROU_0103400.t1
Contig_3_len:1123377	exonerate:est2genome	gene	267764	269353	.	+	.	ID=BDIVROU_0103500.t1
Contig_3_len:1123377	exonerate:est2genome	CDS	267764	269353	.	+	0	ID=BDIVROU_0103500.t1.1.1;Parent=BDIVROU_0103500.t1.1
Contig_3_len:1123377	exonerate:est2genome	mRNA	267764	269353	.	+	.	ID=BDIVROU_0103500.t1.1;Parent=BDIVROU_0103500.t1
Contig_3_len:1123377	exonerate:est2genome	gene	273512	276058	.	+	.	ID=BDIVROU_0103600.t1
Contig_3_len:1123377	exonerate:est2genome	CDS	273512	276058	.	+	0	ID=BDIVROU_0103600.t1.1.1;Parent=BDIVROU_0103600.t1.1
Contig_3_len:1123377	exonerate:est2genome	mRNA	273512	276058	.	+	.	ID=BDIVROU_0103600.t1.1;Parent=BDIVROU_0103600.t1
Contig_3_len:1123377	exonerate:est2genome	gene	276622	278112	.	+	.	ID=BDIVROU_0103700.t1
Contig_3_len:1123377	exonerate:est2genome	CDS	276622	278112	.	+	0	ID=BDIVROU_0103700.t1.1.1;Parent=BDIVROU_0103700.t1.1
Contig_3_len:1123377	exonerate:est2genome	mRNA	276622	278112	.	+	.	ID=BDIVROU_0103700.t1.1;Parent=BDIVROU_0103700.t1
Contig_3_len:1123377	exonerate:est2genome	gene	278290	283365	.	-	.	ID=BDIVROU_0103900.t1
Contig_3_len:1123377	exonerate:est2genome	CDS	278290	283365	.	-	0	ID=BDIVROU_0103900.t1.1.1;Parent=BDIVROU_0103900.t1.1
Contig_3_len:1123377	exonerate:est2genome	mRNA	278290	283365	.	-	.	ID=BDIVROU_0103900.t1.1;Parent=BDIVROU_0103900.t1
Contig_3_len:1123377	exonerate:est2genome	gene	287329	288674	.	+	.	ID=BDIVROU_0104000.t1
Contig_3_len:1123377	exonerate:est2genome	CDS	287329	287488	.	+	0	ID=BDIVROU_0104000.t1.1.1;Parent=BDIVROU_0104000.t1.1
Contig_3_len:1123377	exonerate:est2genome	CDS	287685	287772	.	+	0	ID=BDIVROU_0104000.t1.1.2;Parent=BDIVROU_0104000.t1.1
Contig_3_len:1123377	exonerate:est2genome	CDS	287911	288058	.	+	0	ID=BDIVROU_0104000.t1.1.3;Parent=BDIVROU_0104000.t1.1
Contig_3_len:1123377	exonerate:est2genome	CDS	288123	288674	.	+	0	ID=BDIVROU_0104000.t1.1.4;Parent=BDIVROU_0104000.t1.1
Contig_3_len:1123377	exonerate:est2genome	mRNA	287329	288674	.	+	.	ID=BDIVROU_0104000.t1.1;Parent=BDIVROU_0104000.t1
Contig_3_len:1123377	exonerate:est2genome	gene	289023	290606	.	-	.	ID=BDIVROU_0104100.t1
Contig_3_len:1123377	exonerate:est2genome	CDS	289023	290606	.	-	0	ID=BDIVROU_0104100.t1.1.1;Parent=BDIVROU_0104100.t1.1
Contig_3_len:1123377	exonerate:est2genome	mRNA	289023	290606	.	-	.	ID=BDIVROU_0104100.t1.1;Parent=BDIVROU_0104100.t1
Contig_3_len:1123377	exonerate:est2genome	gene	291108	292032	.	-	.	ID=BDIVROU_0104200.t1
Contig_3_len:1123377	exonerate:est2genome	CDS	291108	291205	.	-	0	ID=BDIVROU_0104200.t1.1.1;Parent=BDIVROU_0104200.t1.1
Contig_3_len:1123377	exonerate:est2genome	CDS	291424	291693	.	-	0	ID=BDIVROU_0104200.t1.1.2;Parent=BDIVROU_0104200.t1.1
Contig_3_len:1123377	exonerate:est2genome	CDS	291810	292032	.	-	0	ID=BDIVROU_0104200.t1.1.3;Parent=BDIVROU_0104200.t1.1
Contig_3_len:1123377	exonerate:est2genome	mRNA	291108	292032	.	-	.	ID=BDIVROU_0104200.t1.1;Parent=BDIVROU_0104200.t1
Contig_3_len:1123377	exonerate:est2genome	gene	292188	292900	.	-	.	ID=BDIVROU_0008200.t1
Contig_3_len:1123377	exonerate:est2genome	CDS	292188	292234	.	-	0	ID=BDIVROU_0008200.t1.1.1;Parent=BDIVROU_0008200.t1.1
Contig_3_len:1123377	exonerate:est2genome	CDS	292270	292321	.	-	0	ID=BDIVROU_0008200.t1.1.2;Parent=BDIVROU_0008200.t1.1
Contig_3_len:1123377	exonerate:est2genome	CDS	292356	292430	.	-	0	ID=BDIVROU_0008200.t1.1.3;Parent=BDIVROU_0008200.t1.1
Contig_3_len:1123377	exonerate:est2genome	CDS	292470	292612	.	-	0	ID=BDIVROU_0008200.t1.1.4;Parent=BDIVROU_0008200.t1.1
Contig_3_len:1123377	exonerate:est2genome	CDS	292660	292900	.	-	0	ID=BDIVROU_0008200.t1.1.5;Parent=BDIVROU_0008200.t1.1
Contig_3_len:1123377	exonerate:est2genome	mRNA	292188	292900	.	-	.	ID=BDIVROU_0008200.t1.1;Parent=BDIVROU_0008200.t1
Contig_3_len:1123377	exonerate:est2genome	gene	293266	294042	.	+	.	ID=BDIVROU_0104300.t1
Contig_3_len:1123377	exonerate:est2genome	CDS	293266	294042	.	+	0	ID=BDIVROU_0104300.t1.1.1;Parent=BDIVROU_0104300.t1.1
Contig_3_len:1123377	exonerate:est2genome	mRNA	293266	294042	.	+	.	ID=BDIVROU_0104300.t1.1;Parent=BDIVROU_0104300.t1
Contig_3_len:1123377	exonerate:est2genome	gene	295047	295915	.	+	.	ID=BDIVROU_0104400.t1
Contig_3_len:1123377	exonerate:est2genome	CDS	295047	295124	.	+	0	ID=BDIVROU_0104400.t1.1.1;Parent=BDIVROU_0104400.t1.1
Contig_3_len:1123377	exonerate:est2genome	CDS	295268	295336	.	+	0	ID=BDIVROU_0104400.t1.1.2;Parent=BDIVROU_0104400.t1.1
Contig_3_len:1123377	exonerate:est2genome	CDS	295540	295578	.	+	0	ID=BDIVROU_0104400.t1.1.3;Parent=BDIVROU_0104400.t1.1
Contig_3_len:1123377	exonerate:est2genome	CDS	295784	295915	.	+	0	ID=BDIVROU_0104400.t1.1.4;Parent=BDIVROU_0104400.t1.1
Contig_3_len:1123377	exonerate:est2genome	mRNA	295047	295915	.	+	.	ID=BDIVROU_0104400.t1.1;Parent=BDIVROU_0104400.t1
Contig_3_len:1123377	exonerate:est2genome	gene	296714	297779	.	+	.	ID=BDIVROU_0104500.t1
Contig_3_len:1123377	exonerate:est2genome	CDS	296714	296954	.	+	0	ID=BDIVROU_0104500.t1.1.1;Parent=BDIVROU_0104500.t1.1
Contig_3_len:1123377	exonerate:est2genome	CDS	297160	297779	.	+	0	ID=BDIVROU_0104500.t1.1.2;Parent=BDIVROU_0104500.t1.1
Contig_3_len:1123377	exonerate:est2genome	mRNA	296714	297779	.	+	.	ID=BDIVROU_0104500.t1.1;Parent=BDIVROU_0104500.t1
Contig_3_len:1123377	exonerate:est2genome	gene	298541	299348	.	+	.	ID=BDIVROU_0104600.t1
Contig_3_len:1123377	exonerate:est2genome	CDS	298541	298574	.	+	0	ID=BDIVROU_0104600.t1.1.1;Parent=BDIVROU_0104600.t1.1
Contig_3_len:1123377	exonerate:est2genome	CDS	298756	299348	.	+	0	ID=BDIVROU_0104600.t1.1.2;Parent=BDIVROU_0104600.t1.1
Contig_3_len:1123377	exonerate:est2genome	mRNA	298541	299348	.	+	.	ID=BDIVROU_0104600.t1.1;Parent=BDIVROU_0104600.t1
Contig_3_len:1123377	exonerate:est2genome	gene	299664	300327	.	-	.	ID=BDIVROU_0104700.t1
Contig_3_len:1123377	exonerate:est2genome	CDS	299664	300070	.	-	0	ID=BDIVROU_0104700.t1.1.1;Parent=BDIVROU_0104700.t1.1
Contig_3_len:1123377	exonerate:est2genome	CDS	300201	300327	.	-	0	ID=BDIVROU_0104700.t1.1.2;Parent=BDIVROU_0104700.t1.1
Contig_3_len:1123377	exonerate:est2genome	mRNA	299664	300327	.	-	.	ID=BDIVROU_0104700.t1.1;Parent=BDIVROU_0104700.t1
Contig_3_len:1123377	exonerate:est2genome	gene	301157	302749	.	+	.	ID=BDIVROU_0104800.t1
Contig_3_len:1123377	exonerate:est2genome	CDS	301157	301320	.	+	0	ID=BDIVROU_0104800.t1.1.1;Parent=BDIVROU_0104800.t1.1
Contig_3_len:1123377	exonerate:est2genome	CDS	301383	301650	.	+	0	ID=BDIVROU_0104800.t1.1.2;Parent=BDIVROU_0104800.t1.1
Contig_3_len:1123377	exonerate:est2genome	CDS	301817	301932	.	+	0	ID=BDIVROU_0104800.t1.1.3;Parent=BDIVROU_0104800.t1.1
Contig_3_len:1123377	exonerate:est2genome	CDS	302332	302749	.	+	0	ID=BDIVROU_0104800.t1.1.4;Parent=BDIVROU_0104800.t1.1
Contig_3_len:1123377	exonerate:est2genome	mRNA	301157	302749	.	+	.	ID=BDIVROU_0104800.t1.1;Parent=BDIVROU_0104800.t1
Contig_3_len:1123377	exonerate:est2genome	gene	303115	308562	.	-	.	ID=BDIVROU_0105000.t1
Contig_3_len:1123377	exonerate:est2genome	CDS	303115	308562	.	-	0	ID=BDIVROU_0105000.t1.1.1;Parent=BDIVROU_0105000.t1.1
Contig_3_len:1123377	exonerate:est2genome	mRNA	303115	308562	.	-	.	ID=BDIVROU_0105000.t1.1;Parent=BDIVROU_0105000.t1
Contig_3_len:1123377	exonerate:est2genome	gene	309527	311139	.	+	.	ID=BDIVROU_0105100.t1
Contig_3_len:1123377	exonerate:est2genome	CDS	309527	309718	.	+	0	ID=BDIVROU_0105100.t1.1.1;Parent=BDIVROU_0105100.t1.1
Contig_3_len:1123377	exonerate:est2genome	CDS	309837	310374	.	+	0	ID=BDIVROU_0105100.t1.1.2;Parent=BDIVROU_0105100.t1.1
Contig_3_len:1123377	exonerate:est2genome	CDS	310529	311139	.	+	0	ID=BDIVROU_0105100.t1.1.3;Parent=BDIVROU_0105100.t1.1
Contig_3_len:1123377	exonerate:est2genome	mRNA	309527	311139	.	+	.	ID=BDIVROU_0105100.t1.1;Parent=BDIVROU_0105100.t1
Contig_3_len:1123377	exonerate:est2genome	gene	311607	312563	.	-	.	ID=BDIVROU_0105200.t1
Contig_3_len:1123377	exonerate:est2genome	CDS	311607	312563	.	-	0	ID=BDIVROU_0105200.t1.1.1;Parent=BDIVROU_0105200.t1.1
Contig_3_len:1123377	exonerate:est2genome	mRNA	311607	312563	.	-	.	ID=BDIVROU_0105200.t1.1;Parent=BDIVROU_0105200.t1
Contig_3_len:1123377	exonerate:est2genome	gene	314383	315147	.	+	.	ID=BDIVROU_0451700.t1
Contig_3_len:1123377	exonerate:est2genome	CDS	314383	314750	.	+	0	ID=BDIVROU_0451700.t1.1.1;Parent=BDIVROU_0451700.t1.1
Contig_3_len:1123377	exonerate:est2genome	CDS	314792	314871	.	+	0	ID=BDIVROU_0451700.t1.1.2;Parent=BDIVROU_0451700.t1.1
Contig_3_len:1123377	exonerate:est2genome	CDS	314914	314988	.	+	0	ID=BDIVROU_0451700.t1.1.3;Parent=BDIVROU_0451700.t1.1
Contig_3_len:1123377	exonerate:est2genome	CDS	315032	315147	.	+	0	ID=BDIVROU_0451700.t1.1.4;Parent=BDIVROU_0451700.t1.1
Contig_3_len:1123377	exonerate:est2genome	mRNA	314383	315147	.	+	.	ID=BDIVROU_0451700.t1.1;Parent=BDIVROU_0451700.t1
Contig_3_len:1123377	exonerate:est2genome	gene	315263	316093	.	-	.	ID=BDIVROU_0105300.t1
Contig_3_len:1123377	exonerate:est2genome	CDS	315263	316093	.	-	0	ID=BDIVROU_0105300.t1.1.1;Parent=BDIVROU_0105300.t1.1
Contig_3_len:1123377	exonerate:est2genome	mRNA	315263	316093	.	-	.	ID=BDIVROU_0105300.t1.1;Parent=BDIVROU_0105300.t1
Contig_3_len:1123377	exonerate:est2genome	gene	316106	318487	.	-	.	ID=BDIVROU_0105400.t1
Contig_3_len:1123377	exonerate:est2genome	CDS	316106	318487	.	-	0	ID=BDIVROU_0105400.t1.1.1;Parent=BDIVROU_0105400.t1.1
Contig_3_len:1123377	exonerate:est2genome	mRNA	316106	318487	.	-	.	ID=BDIVROU_0105400.t1.1;Parent=BDIVROU_0105400.t1
Contig_3_len:1123377	exonerate:est2genome	gene	318661	319941	.	+	.	ID=BDIVROU_0105500.t1
Contig_3_len:1123377	exonerate:est2genome	CDS	318661	319941	.	+	0	ID=BDIVROU_0105500.t1.1.1;Parent=BDIVROU_0105500.t1.1
Contig_3_len:1123377	exonerate:est2genome	mRNA	318661	319941	.	+	.	ID=BDIVROU_0105500.t1.1;Parent=BDIVROU_0105500.t1
Contig_3_len:1123377	exonerate:est2genome	gene	320222	320845	.	+	.	ID=BDIVROU_0105600.t1
Contig_3_len:1123377	exonerate:est2genome	CDS	320222	320287	.	+	0	ID=BDIVROU_0105600.t1.1.1;Parent=BDIVROU_0105600.t1.1
Contig_3_len:1123377	exonerate:est2genome	CDS	320444	320845	.	+	0	ID=BDIVROU_0105600.t1.1.2;Parent=BDIVROU_0105600.t1.1
Contig_3_len:1123377	exonerate:est2genome	mRNA	320222	320845	.	+	.	ID=BDIVROU_0105600.t1.1;Parent=BDIVROU_0105600.t1
Contig_3_len:1123377	exonerate:est2genome	gene	321330	322682	.	+	.	ID=BDIVROU_0105700.t1
Contig_3_len:1123377	exonerate:est2genome	CDS	321330	322682	.	+	0	ID=BDIVROU_0105700.t1.1.1;Parent=BDIVROU_0105700.t1.1
Contig_3_len:1123377	exonerate:est2genome	mRNA	321330	322682	.	+	.	ID=BDIVROU_0105700.t1.1;Parent=BDIVROU_0105700.t1
Contig_3_len:1123377	exonerate:est2genome	gene	323019	323840	.	-	.	ID=BDIVROU_0008300.t1
Contig_3_len:1123377	exonerate:est2genome	CDS	323019	323291	.	-	0	ID=BDIVROU_0008300.t1.1.1;Parent=BDIVROU_0008300.t1.1
Contig_3_len:1123377	exonerate:est2genome	CDS	323328	323393	.	-	0	ID=BDIVROU_0008300.t1.1.2;Parent=BDIVROU_0008300.t1.1
Contig_3_len:1123377	exonerate:est2genome	CDS	323430	323655	.	-	0	ID=BDIVROU_0008300.t1.1.3;Parent=BDIVROU_0008300.t1.1
Contig_3_len:1123377	exonerate:est2genome	CDS	323691	323753	.	-	0	ID=BDIVROU_0008300.t1.1.4;Parent=BDIVROU_0008300.t1.1
Contig_3_len:1123377	exonerate:est2genome	CDS	323791	323840	.	-	0	ID=BDIVROU_0008300.t1.1.5;Parent=BDIVROU_0008300.t1.1
Contig_3_len:1123377	exonerate:est2genome	mRNA	323019	323840	.	-	.	ID=BDIVROU_0008300.t1.1;Parent=BDIVROU_0008300.t1
Contig_3_len:1123377	exonerate:est2genome	gene	324403	326094	.	-	.	ID=BDIVROU_0105800.t1
Contig_3_len:1123377	exonerate:est2genome	CDS	324403	325037	.	-	0	ID=BDIVROU_0105800.t1.1.1;Parent=BDIVROU_0105800.t1.1
Contig_3_len:1123377	exonerate:est2genome	CDS	325120	325608	.	-	0	ID=BDIVROU_0105800.t1.1.2;Parent=BDIVROU_0105800.t1.1
Contig_3_len:1123377	exonerate:est2genome	CDS	325883	325996	.	-	0	ID=BDIVROU_0105800.t1.1.3;Parent=BDIVROU_0105800.t1.1
Contig_3_len:1123377	exonerate:est2genome	CDS	326058	326094	.	-	0	ID=BDIVROU_0105800.t1.1.4;Parent=BDIVROU_0105800.t1.1
Contig_3_len:1123377	exonerate:est2genome	mRNA	324403	326094	.	-	.	ID=BDIVROU_0105800.t1.1;Parent=BDIVROU_0105800.t1
Contig_3_len:1123377	exonerate:est2genome	gene	326722	327607	.	-	.	ID=BDIVROU_0105900.t1
Contig_3_len:1123377	exonerate:est2genome	CDS	326722	326960	.	-	0	ID=BDIVROU_0105900.t1.1.1;Parent=BDIVROU_0105900.t1.1
Contig_3_len:1123377	exonerate:est2genome	CDS	327082	327607	.	-	0	ID=BDIVROU_0105900.t1.1.2;Parent=BDIVROU_0105900.t1.1
Contig_3_len:1123377	exonerate:est2genome	mRNA	326722	327607	.	-	.	ID=BDIVROU_0105900.t1.1;Parent=BDIVROU_0105900.t1
Contig_3_len:1123377	exonerate:est2genome	gene	329883	330305	.	+	.	ID=BDIVROU_0106100.t1
Contig_3_len:1123377	exonerate:est2genome	CDS	329883	330305	.	+	0	ID=BDIVROU_0106100.t1.1.1;Parent=BDIVROU_0106100.t1.1
Contig_3_len:1123377	exonerate:est2genome	mRNA	329883	330305	.	+	.	ID=BDIVROU_0106100.t1.1;Parent=BDIVROU_0106100.t1
Contig_3_len:1123377	exonerate:est2genome	gene	332401	333048	.	+	.	ID=BDIVROU_0106200.t1
Contig_3_len:1123377	exonerate:est2genome	CDS	332401	333048	.	+	0	ID=BDIVROU_0106200.t1.1.1;Parent=BDIVROU_0106200.t1.1
Contig_3_len:1123377	exonerate:est2genome	mRNA	332401	333048	.	+	.	ID=BDIVROU_0106200.t1.1;Parent=BDIVROU_0106200.t1
Contig_3_len:1123377	exonerate:est2genome	gene	333232	333762	.	+	.	ID=BDIVROU_0106300.t1
Contig_3_len:1123377	exonerate:est2genome	CDS	333232	333762	.	+	0	ID=BDIVROU_0106300.t1.1.1;Parent=BDIVROU_0106300.t1.1
Contig_3_len:1123377	exonerate:est2genome	mRNA	333232	333762	.	+	.	ID=BDIVROU_0106300.t1.1;Parent=BDIVROU_0106300.t1
Contig_3_len:1123377	exonerate:est2genome	gene	334685	335230	.	+	.	ID=BDIVROU_0106400.t1
Contig_3_len:1123377	exonerate:est2genome	CDS	334685	335230	.	+	0	ID=BDIVROU_0106400.t1.1.1;Parent=BDIVROU_0106400.t1.1
Contig_3_len:1123377	exonerate:est2genome	mRNA	334685	335230	.	+	.	ID=BDIVROU_0106400.t1.1;Parent=BDIVROU_0106400.t1
Contig_3_len:1123377	exonerate:est2genome	gene	335386	337263	.	+	.	ID=BDIVROU_0106500.t1
Contig_3_len:1123377	exonerate:est2genome	CDS	335386	337263	.	+	0	ID=BDIVROU_0106500.t1.1.1;Parent=BDIVROU_0106500.t1.1
Contig_3_len:1123377	exonerate:est2genome	mRNA	335386	337263	.	+	.	ID=BDIVROU_0106500.t1.1;Parent=BDIVROU_0106500.t1
Contig_3_len:1123377	exonerate:est2genome	gene	337335	340388	.	-	.	ID=BDIVROU_0106600.t1
Contig_3_len:1123377	exonerate:est2genome	CDS	337335	340388	.	-	0	ID=BDIVROU_0106600.t1.1.1;Parent=BDIVROU_0106600.t1.1
Contig_3_len:1123377	exonerate:est2genome	mRNA	337335	340388	.	-	.	ID=BDIVROU_0106600.t1.1;Parent=BDIVROU_0106600.t1
Contig_3_len:1123377	exonerate:est2genome	gene	340614	340943	.	-	.	ID=BDIVROU_0466500.t1
Contig_3_len:1123377	exonerate:est2genome	CDS	340614	340943	.	-	0	ID=BDIVROU_0466500.t1.1.1;Parent=BDIVROU_0466500.t1.1
Contig_3_len:1123377	exonerate:est2genome	mRNA	340614	340943	.	-	.	ID=BDIVROU_0466500.t1.1;Parent=BDIVROU_0466500.t1
Contig_3_len:1123377	exonerate:est2genome	gene	341260	343248	.	-	.	ID=BDIVROU_0106700.t1
Contig_3_len:1123377	exonerate:est2genome	CDS	341260	343248	.	-	0	ID=BDIVROU_0106700.t1.1.1;Parent=BDIVROU_0106700.t1.1
Contig_3_len:1123377	exonerate:est2genome	mRNA	341260	343248	.	-	.	ID=BDIVROU_0106700.t1.1;Parent=BDIVROU_0106700.t1
Contig_3_len:1123377	exonerate:est2genome	gene	344471	346618	.	+	.	ID=BDIVROU_0106800.t1
Contig_3_len:1123377	exonerate:est2genome	CDS	344471	346618	.	+	0	ID=BDIVROU_0106800.t1.1.1;Parent=BDIVROU_0106800.t1.1
Contig_3_len:1123377	exonerate:est2genome	mRNA	344471	346618	.	+	.	ID=BDIVROU_0106800.t1.1;Parent=BDIVROU_0106800.t1
Contig_3_len:1123377	exonerate:est2genome	gene	346764	357054	.	+	.	ID=BDIVROU_0106900.t1
Contig_3_len:1123377	exonerate:est2genome	CDS	346764	347347	.	+	0	ID=BDIVROU_0106900.t1.1.1;Parent=BDIVROU_0106900.t1.1
Contig_3_len:1123377	exonerate:est2genome	CDS	347649	357054	.	+	0	ID=BDIVROU_0106900.t1.1.2;Parent=BDIVROU_0106900.t1.1
Contig_3_len:1123377	exonerate:est2genome	mRNA	346764	357054	.	+	.	ID=BDIVROU_0106900.t1.1;Parent=BDIVROU_0106900.t1
Contig_3_len:1123377	exonerate:est2genome	gene	358099	360460	.	+	.	ID=BDIVROU_0107000.t1
Contig_3_len:1123377	exonerate:est2genome	CDS	358099	358705	.	+	0	ID=BDIVROU_0107000.t1.1.1;Parent=BDIVROU_0107000.t1.1
Contig_3_len:1123377	exonerate:est2genome	CDS	358888	359216	.	+	0	ID=BDIVROU_0107000.t1.1.2;Parent=BDIVROU_0107000.t1.1
Contig_3_len:1123377	exonerate:est2genome	CDS	359882	360460	.	+	0	ID=BDIVROU_0107000.t1.1.3;Parent=BDIVROU_0107000.t1.1
Contig_3_len:1123377	exonerate:est2genome	mRNA	358099	360460	.	+	.	ID=BDIVROU_0107000.t1.1;Parent=BDIVROU_0107000.t1
Contig_3_len:1123377	exonerate:est2genome	gene	360629	361645	.	-	.	ID=BDIVROU_0107200.t1
Contig_3_len:1123377	exonerate:est2genome	CDS	360629	361645	.	-	0	ID=BDIVROU_0107200.t1.1.1;Parent=BDIVROU_0107200.t1.1
Contig_3_len:1123377	exonerate:est2genome	mRNA	360629	361645	.	-	.	ID=BDIVROU_0107200.t1.1;Parent=BDIVROU_0107200.t1
Contig_3_len:1123377	exonerate:est2genome	gene	362264	362653	.	-	.	ID=BDIVROU_0107300.t1
Contig_3_len:1123377	exonerate:est2genome	CDS	362264	362653	.	-	0	ID=BDIVROU_0107300.t1.1.1;Parent=BDIVROU_0107300.t1.1
Contig_3_len:1123377	exonerate:est2genome	mRNA	362264	362653	.	-	.	ID=BDIVROU_0107300.t1.1;Parent=BDIVROU_0107300.t1
Contig_3_len:1123377	exonerate:est2genome	gene	362822	363205	.	-	.	ID=BDIVROU_0107400.t1
Contig_3_len:1123377	exonerate:est2genome	CDS	362822	363205	.	-	0	ID=BDIVROU_0107400.t1.1.1;Parent=BDIVROU_0107400.t1.1
Contig_3_len:1123377	exonerate:est2genome	mRNA	362822	363205	.	-	.	ID=BDIVROU_0107400.t1.1;Parent=BDIVROU_0107400.t1
Contig_3_len:1123377	exonerate:est2genome	gene	363766	364904	.	-	.	ID=BDIVROU_0107500.t1
Contig_3_len:1123377	exonerate:est2genome	CDS	363766	364066	.	-	0	ID=BDIVROU_0107500.t1.1.1;Parent=BDIVROU_0107500.t1.1
Contig_3_len:1123377	exonerate:est2genome	CDS	364225	364904	.	-	0	ID=BDIVROU_0107500.t1.1.2;Parent=BDIVROU_0107500.t1.1
Contig_3_len:1123377	exonerate:est2genome	mRNA	363766	364904	.	-	.	ID=BDIVROU_0107500.t1.1;Parent=BDIVROU_0107500.t1
Contig_3_len:1123377	exonerate:est2genome	gene	365547	366038	.	+	.	ID=BDIVROU_0107600.t1
Contig_3_len:1123377	exonerate:est2genome	CDS	365547	365618	.	+	0	ID=BDIVROU_0107600.t1.1.1;Parent=BDIVROU_0107600.t1.1
Contig_3_len:1123377	exonerate:est2genome	CDS	365708	365939	.	+	0	ID=BDIVROU_0107600.t1.1.2;Parent=BDIVROU_0107600.t1.1
Contig_3_len:1123377	exonerate:est2genome	CDS	365995	366038	.	+	0	ID=BDIVROU_0107600.t1.1.3;Parent=BDIVROU_0107600.t1.1
Contig_3_len:1123377	exonerate:est2genome	mRNA	365547	366038	.	+	.	ID=BDIVROU_0107600.t1.1;Parent=BDIVROU_0107600.t1
Contig_3_len:1123377	exonerate:est2genome	gene	366051	366649	.	+	.	ID=BDIVROU_0107700.t1
Contig_3_len:1123377	exonerate:est2genome	CDS	366051	366092	.	+	0	ID=BDIVROU_0107700.t1.1.1;Parent=BDIVROU_0107700.t1.1
Contig_3_len:1123377	exonerate:est2genome	CDS	366156	366189	.	+	0	ID=BDIVROU_0107700.t1.1.2;Parent=BDIVROU_0107700.t1.1
Contig_3_len:1123377	exonerate:est2genome	CDS	366399	366649	.	+	0	ID=BDIVROU_0107700.t1.1.3;Parent=BDIVROU_0107700.t1.1
Contig_3_len:1123377	exonerate:est2genome	mRNA	366051	366649	.	+	.	ID=BDIVROU_0107700.t1.1;Parent=BDIVROU_0107700.t1
Contig_3_len:1123377	exonerate:est2genome	gene	366663	367645	.	+	.	ID=BDIVROU_0107800.t1
Contig_3_len:1123377	exonerate:est2genome	CDS	366663	367234	.	+	0	ID=BDIVROU_0107800.t1.1.1;Parent=BDIVROU_0107800.t1.1
Contig_3_len:1123377	exonerate:est2genome	CDS	367300	367645	.	+	0	ID=BDIVROU_0107800.t1.1.2;Parent=BDIVROU_0107800.t1.1
Contig_3_len:1123377	exonerate:est2genome	mRNA	366663	367645	.	+	.	ID=BDIVROU_0107800.t1.1;Parent=BDIVROU_0107800.t1
Contig_3_len:1123377	exonerate:est2genome	gene	368446	368991	.	-	.	ID=BDIVROU_0107900.t1
Contig_3_len:1123377	exonerate:est2genome	CDS	368446	368991	.	-	0	ID=BDIVROU_0107900.t1.1.1;Parent=BDIVROU_0107900.t1.1
Contig_3_len:1123377	exonerate:est2genome	mRNA	368446	368991	.	-	.	ID=BDIVROU_0107900.t1.1;Parent=BDIVROU_0107900.t1
Contig_3_len:1123377	exonerate:est2genome	gene	369388	369870	.	+	.	ID=BDIVROU_0108000.t1
Contig_3_len:1123377	exonerate:est2genome	CDS	369388	369870	.	+	0	ID=BDIVROU_0108000.t1.1.1;Parent=BDIVROU_0108000.t1.1
Contig_3_len:1123377	exonerate:est2genome	mRNA	369388	369870	.	+	.	ID=BDIVROU_0108000.t1.1;Parent=BDIVROU_0108000.t1
Contig_3_len:1123377	exonerate:est2genome	gene	370381	373466	.	-	.	ID=BDIVROU_0108100.t1
Contig_3_len:1123377	exonerate:est2genome	CDS	370381	371098	.	-	0	ID=BDIVROU_0108100.t1.1.1;Parent=BDIVROU_0108100.t1.1
Contig_3_len:1123377	exonerate:est2genome	CDS	371186	373286	.	-	0	ID=BDIVROU_0108100.t1.1.2;Parent=BDIVROU_0108100.t1.1
Contig_3_len:1123377	exonerate:est2genome	CDS	373358	373466	.	-	0	ID=BDIVROU_0108100.t1.1.3;Parent=BDIVROU_0108100.t1.1
Contig_3_len:1123377	exonerate:est2genome	mRNA	370381	373466	.	-	.	ID=BDIVROU_0108100.t1.1;Parent=BDIVROU_0108100.t1
Contig_3_len:1123377	exonerate:est2genome	gene	373836	375683	.	-	.	ID=BDIVROU_0108300.t1
Contig_3_len:1123377	exonerate:est2genome	CDS	373836	375683	.	-	0	ID=BDIVROU_0108300.t1.1.1;Parent=BDIVROU_0108300.t1.1
Contig_3_len:1123377	exonerate:est2genome	mRNA	373836	375683	.	-	.	ID=BDIVROU_0108300.t1.1;Parent=BDIVROU_0108300.t1
Contig_3_len:1123377	exonerate:est2genome	gene	376553	378690	.	+	.	ID=BDIVROU_0108400.t1
Contig_3_len:1123377	exonerate:est2genome	CDS	376553	376994	.	+	0	ID=BDIVROU_0108400.t1.1.1;Parent=BDIVROU_0108400.t1.1
Contig_3_len:1123377	exonerate:est2genome	CDS	377168	378690	.	+	0	ID=BDIVROU_0108400.t1.1.2;Parent=BDIVROU_0108400.t1.1
Contig_3_len:1123377	exonerate:est2genome	mRNA	376553	378690	.	+	.	ID=BDIVROU_0108400.t1.1;Parent=BDIVROU_0108400.t1
Contig_3_len:1123377	exonerate:est2genome	gene	378881	379822	.	-	.	ID=BDIVROU_0108500.t1
Contig_3_len:1123377	exonerate:est2genome	CDS	378881	379822	.	-	0	ID=BDIVROU_0108500.t1.1.1;Parent=BDIVROU_0108500.t1.1
Contig_3_len:1123377	exonerate:est2genome	mRNA	378881	379822	.	-	.	ID=BDIVROU_0108500.t1.1;Parent=BDIVROU_0108500.t1
Contig_3_len:1123377	exonerate:est2genome	gene	379962	383075	.	-	.	ID=BDIVROU_0108600.t1
Contig_3_len:1123377	exonerate:est2genome	CDS	379962	383075	.	-	0	ID=BDIVROU_0108600.t1.1.1;Parent=BDIVROU_0108600.t1.1
Contig_3_len:1123377	exonerate:est2genome	mRNA	379962	383075	.	-	.	ID=BDIVROU_0108600.t1.1;Parent=BDIVROU_0108600.t1
Contig_3_len:1123377	exonerate:est2genome	gene	384849	386786	.	-	.	ID=BDIVROU_0108700.t1
Contig_3_len:1123377	exonerate:est2genome	CDS	384849	385328	.	-	0	ID=BDIVROU_0108700.t1.1.1;Parent=BDIVROU_0108700.t1.1
Contig_3_len:1123377	exonerate:est2genome	CDS	385470	385580	.	-	0	ID=BDIVROU_0108700.t1.1.2;Parent=BDIVROU_0108700.t1.1
Contig_3_len:1123377	exonerate:est2genome	CDS	385800	386786	.	-	0	ID=BDIVROU_0108700.t1.1.3;Parent=BDIVROU_0108700.t1.1
Contig_3_len:1123377	exonerate:est2genome	mRNA	384849	386786	.	-	.	ID=BDIVROU_0108700.t1.1;Parent=BDIVROU_0108700.t1
Contig_3_len:1123377	exonerate:est2genome	gene	387774	388643	.	-	.	ID=BDIVROU_0108800.t1
Contig_3_len:1123377	exonerate:est2genome	CDS	387774	388315	.	-	0	ID=BDIVROU_0108800.t1.1.1;Parent=BDIVROU_0108800.t1.1
Contig_3_len:1123377	exonerate:est2genome	CDS	388421	388643	.	-	0	ID=BDIVROU_0108800.t1.1.2;Parent=BDIVROU_0108800.t1.1
Contig_3_len:1123377	exonerate:est2genome	mRNA	387774	388643	.	-	.	ID=BDIVROU_0108800.t1.1;Parent=BDIVROU_0108800.t1
Contig_3_len:1123377	exonerate:est2genome	gene	389419	389796	.	+	.	ID=BDIVROU_0108900.t1
Contig_3_len:1123377	exonerate:est2genome	CDS	389419	389796	.	+	0	ID=BDIVROU_0108900.t1.1.1;Parent=BDIVROU_0108900.t1.1
Contig_3_len:1123377	exonerate:est2genome	mRNA	389419	389796	.	+	.	ID=BDIVROU_0108900.t1.1;Parent=BDIVROU_0108900.t1
Contig_3_len:1123377	exonerate:est2genome	gene	389851	390940	.	+	.	ID=BDIVROU_0109000.t1
Contig_3_len:1123377	exonerate:est2genome	CDS	389851	390637	.	+	0	ID=BDIVROU_0109000.t1.1.1;Parent=BDIVROU_0109000.t1.1
Contig_3_len:1123377	exonerate:est2genome	CDS	390717	390940	.	+	0	ID=BDIVROU_0109000.t1.1.2;Parent=BDIVROU_0109000.t1.1
Contig_3_len:1123377	exonerate:est2genome	mRNA	389851	390940	.	+	.	ID=BDIVROU_0109000.t1.1;Parent=BDIVROU_0109000.t1
Contig_3_len:1123377	exonerate:est2genome	gene	392115	395283	.	+	.	ID=BDIVROU_0109100.t1
Contig_3_len:1123377	exonerate:est2genome	CDS	392115	393665	.	+	0	ID=BDIVROU_0109100.t1.1.1;Parent=BDIVROU_0109100.t1.1
Contig_3_len:1123377	exonerate:est2genome	CDS	394271	394342	.	+	0	ID=BDIVROU_0109100.t1.1.2;Parent=BDIVROU_0109100.t1.1
Contig_3_len:1123377	exonerate:est2genome	CDS	394441	395283	.	+	0	ID=BDIVROU_0109100.t1.1.3;Parent=BDIVROU_0109100.t1.1
Contig_3_len:1123377	exonerate:est2genome	mRNA	392115	395283	.	+	.	ID=BDIVROU_0109100.t1.1;Parent=BDIVROU_0109100.t1
Contig_3_len:1123377	exonerate:est2genome	gene	395447	396422	.	+	.	ID=BDIVROU_0451800.t1
Contig_3_len:1123377	exonerate:est2genome	CDS	395447	395611	.	+	0	ID=BDIVROU_0451800.t1.1.1;Parent=BDIVROU_0451800.t1.1
Contig_3_len:1123377	exonerate:est2genome	CDS	395646	395769	.	+	0	ID=BDIVROU_0451800.t1.1.2;Parent=BDIVROU_0451800.t1.1
Contig_3_len:1123377	exonerate:est2genome	CDS	395805	396122	.	+	0	ID=BDIVROU_0451800.t1.1.3;Parent=BDIVROU_0451800.t1.1
Contig_3_len:1123377	exonerate:est2genome	CDS	396166	396422	.	+	0	ID=BDIVROU_0451800.t1.1.4;Parent=BDIVROU_0451800.t1.1
Contig_3_len:1123377	exonerate:est2genome	mRNA	395447	396422	.	+	.	ID=BDIVROU_0451800.t1.1;Parent=BDIVROU_0451800.t1
Contig_3_len:1123377	exonerate:est2genome	gene	396890	397976	.	+	.	ID=BDIVROU_0109200.t1
Contig_3_len:1123377	exonerate:est2genome	CDS	396890	397561	.	+	0	ID=BDIVROU_0109200.t1.1.1;Parent=BDIVROU_0109200.t1.1
Contig_3_len:1123377	exonerate:est2genome	CDS	397674	397976	.	+	0	ID=BDIVROU_0109200.t1.1.2;Parent=BDIVROU_0109200.t1.1
Contig_3_len:1123377	exonerate:est2genome	mRNA	396890	397976	.	+	.	ID=BDIVROU_0109200.t1.1;Parent=BDIVROU_0109200.t1
Contig_3_len:1123377	exonerate:est2genome	gene	398692	399390	.	+	.	ID=BDIVROU_0109400.t1
Contig_3_len:1123377	exonerate:est2genome	CDS	398692	398991	.	+	0	ID=BDIVROU_0109400.t1.1.1;Parent=BDIVROU_0109400.t1.1
Contig_3_len:1123377	exonerate:est2genome	CDS	399187	399390	.	+	0	ID=BDIVROU_0109400.t1.1.2;Parent=BDIVROU_0109400.t1.1
Contig_3_len:1123377	exonerate:est2genome	mRNA	398692	399390	.	+	.	ID=BDIVROU_0109400.t1.1;Parent=BDIVROU_0109400.t1
Contig_3_len:1123377	exonerate:est2genome	gene	399500	405013	.	+	.	ID=BDIVROU_0109500.t1
Contig_3_len:1123377	exonerate:est2genome	CDS	399500	405013	.	+	0	ID=BDIVROU_0109500.t1.1.1;Parent=BDIVROU_0109500.t1.1
Contig_3_len:1123377	exonerate:est2genome	mRNA	399500	405013	.	+	.	ID=BDIVROU_0109500.t1.1;Parent=BDIVROU_0109500.t1
Contig_3_len:1123377	exonerate:est2genome	gene	405660	408971	.	-	.	ID=BDIVROU_0109600.t1
Contig_3_len:1123377	exonerate:est2genome	CDS	405660	408971	.	-	0	ID=BDIVROU_0109600.t1.1.1;Parent=BDIVROU_0109600.t1.1
Contig_3_len:1123377	exonerate:est2genome	mRNA	405660	408971	.	-	.	ID=BDIVROU_0109600.t1.1;Parent=BDIVROU_0109600.t1
Contig_3_len:1123377	exonerate:est2genome	gene	409229	412834	.	-	.	ID=BDIVROU_0109700.t1
Contig_3_len:1123377	exonerate:est2genome	CDS	409229	412834	.	-	0	ID=BDIVROU_0109700.t1.1.1;Parent=BDIVROU_0109700.t1.1
Contig_3_len:1123377	exonerate:est2genome	mRNA	409229	412834	.	-	.	ID=BDIVROU_0109700.t1.1;Parent=BDIVROU_0109700.t1
Contig_3_len:1123377	exonerate:est2genome	gene	413297	413591	.	+	.	ID=BDIVROU_0008400.t1
Contig_3_len:1123377	exonerate:est2genome	CDS	413297	413437	.	+	0	ID=BDIVROU_0008400.t1.1.1;Parent=BDIVROU_0008400.t1.1
Contig_3_len:1123377	exonerate:est2genome	CDS	413472	413591	.	+	0	ID=BDIVROU_0008400.t1.1.2;Parent=BDIVROU_0008400.t1.1
Contig_3_len:1123377	exonerate:est2genome	mRNA	413297	413591	.	+	.	ID=BDIVROU_0008400.t1.1;Parent=BDIVROU_0008400.t1
Contig_3_len:1123377	exonerate:est2genome	gene	413818	414348	.	-	.	ID=BDIVROU_0109800.t1
Contig_3_len:1123377	exonerate:est2genome	CDS	413818	414348	.	-	0	ID=BDIVROU_0109800.t1.1.1;Parent=BDIVROU_0109800.t1.1
Contig_3_len:1123377	exonerate:est2genome	mRNA	413818	414348	.	-	.	ID=BDIVROU_0109800.t1.1;Parent=BDIVROU_0109800.t1
Contig_3_len:1123377	exonerate:est2genome	gene	414383	415756	.	-	.	ID=BDIVROU_0109900.t1
Contig_3_len:1123377	exonerate:est2genome	CDS	414383	415756	.	-	0	ID=BDIVROU_0109900.t1.1.1;Parent=BDIVROU_0109900.t1.1
Contig_3_len:1123377	exonerate:est2genome	mRNA	414383	415756	.	-	.	ID=BDIVROU_0109900.t1.1;Parent=BDIVROU_0109900.t1
Contig_3_len:1123377	exonerate:est2genome	gene	416887	417423	.	-	.	ID=BDIVROU_0110000.t1
Contig_3_len:1123377	exonerate:est2genome	CDS	416887	417029	.	-	0	ID=BDIVROU_0110000.t1.1.1;Parent=BDIVROU_0110000.t1.1
Contig_3_len:1123377	exonerate:est2genome	CDS	417180	417423	.	-	0	ID=BDIVROU_0110000.t1.1.2;Parent=BDIVROU_0110000.t1.1
Contig_3_len:1123377	exonerate:est2genome	mRNA	416887	417423	.	-	.	ID=BDIVROU_0110000.t1.1;Parent=BDIVROU_0110000.t1
Contig_3_len:1123377	exonerate:est2genome	gene	417751	418051	.	-	.	ID=BDIVROU_0110100.t1
Contig_3_len:1123377	exonerate:est2genome	CDS	417751	417784	.	-	0	ID=BDIVROU_0110100.t1.1.1;Parent=BDIVROU_0110100.t1.1
Contig_3_len:1123377	exonerate:est2genome	CDS	417858	418051	.	-	0	ID=BDIVROU_0110100.t1.1.2;Parent=BDIVROU_0110100.t1.1
Contig_3_len:1123377	exonerate:est2genome	mRNA	417751	418051	.	-	.	ID=BDIVROU_0110100.t1.1;Parent=BDIVROU_0110100.t1
Contig_3_len:1123377	exonerate:est2genome	gene	419064	420810	.	-	.	ID=BDIVROU_0110200.t1
Contig_3_len:1123377	exonerate:est2genome	CDS	419064	419566	.	-	0	ID=BDIVROU_0110200.t1.1.1;Parent=BDIVROU_0110200.t1.1
Contig_3_len:1123377	exonerate:est2genome	CDS	419789	420238	.	-	0	ID=BDIVROU_0110200.t1.1.2;Parent=BDIVROU_0110200.t1.1
Contig_3_len:1123377	exonerate:est2genome	CDS	420525	420810	.	-	0	ID=BDIVROU_0110200.t1.1.3;Parent=BDIVROU_0110200.t1.1
Contig_3_len:1123377	exonerate:est2genome	mRNA	419064	420810	.	-	.	ID=BDIVROU_0110200.t1.1;Parent=BDIVROU_0110200.t1
Contig_3_len:1123377	exonerate:est2genome	gene	421425	422354	.	+	.	ID=BDIVROU_0110300.t1
Contig_3_len:1123377	exonerate:est2genome	CDS	421425	422354	.	+	0	ID=BDIVROU_0110300.t1.1.1;Parent=BDIVROU_0110300.t1.1
Contig_3_len:1123377	exonerate:est2genome	mRNA	421425	422354	.	+	.	ID=BDIVROU_0110300.t1.1;Parent=BDIVROU_0110300.t1
Contig_3_len:1123377	exonerate:est2genome	gene	422546	424525	.	+	.	ID=BDIVROU_0110500.t1
Contig_3_len:1123377	exonerate:est2genome	CDS	422546	424525	.	+	0	ID=BDIVROU_0110500.t1.1.1;Parent=BDIVROU_0110500.t1.1
Contig_3_len:1123377	exonerate:est2genome	mRNA	422546	424525	.	+	.	ID=BDIVROU_0110500.t1.1;Parent=BDIVROU_0110500.t1
Contig_3_len:1123377	exonerate:est2genome	gene	424531	424800	.	-	.	ID=BDIVROU_0451900.t1
Contig_3_len:1123377	exonerate:est2genome	CDS	424531	424800	.	-	0	ID=BDIVROU_0451900.t1.1.1;Parent=BDIVROU_0451900.t1.1
Contig_3_len:1123377	exonerate:est2genome	mRNA	424531	424800	.	-	.	ID=BDIVROU_0451900.t1.1;Parent=BDIVROU_0451900.t1
Contig_3_len:1123377	exonerate:est2genome	gene	424540	424770	.	-	.	ID=BDIVROU_0466400.t1
Contig_3_len:1123377	exonerate:est2genome	CDS	424540	424770	.	-	0	ID=BDIVROU_0466400.t1.1.1;Parent=BDIVROU_0466400.t1.1
Contig_3_len:1123377	exonerate:est2genome	mRNA	424540	424770	.	-	.	ID=BDIVROU_0466400.t1.1;Parent=BDIVROU_0466400.t1
Contig_3_len:1123377	exonerate:est2genome	gene	424928	427182	.	-	.	ID=BDIVROU_0110600.t1
Contig_3_len:1123377	exonerate:est2genome	CDS	424928	425222	.	-	0	ID=BDIVROU_0110600.t1.1.1;Parent=BDIVROU_0110600.t1.1
Contig_3_len:1123377	exonerate:est2genome	CDS	425466	425538	.	-	0	ID=BDIVROU_0110600.t1.1.2;Parent=BDIVROU_0110600.t1.1
Contig_3_len:1123377	exonerate:est2genome	CDS	425670	426001	.	-	0	ID=BDIVROU_0110600.t1.1.3;Parent=BDIVROU_0110600.t1.1
Contig_3_len:1123377	exonerate:est2genome	CDS	426210	426319	.	-	0	ID=BDIVROU_0110600.t1.1.4;Parent=BDIVROU_0110600.t1.1
Contig_3_len:1123377	exonerate:est2genome	CDS	426509	426605	.	-	0	ID=BDIVROU_0110600.t1.1.5;Parent=BDIVROU_0110600.t1.1
Contig_3_len:1123377	exonerate:est2genome	CDS	427028	427182	.	-	0	ID=BDIVROU_0110600.t1.1.6;Parent=BDIVROU_0110600.t1.1
Contig_3_len:1123377	exonerate:est2genome	mRNA	424928	427182	.	-	.	ID=BDIVROU_0110600.t1.1;Parent=BDIVROU_0110600.t1
Contig_3_len:1123377	exonerate:est2genome	gene	428265	428780	.	+	.	ID=BDIVROU_0110700.t1
Contig_3_len:1123377	exonerate:est2genome	CDS	428265	428780	.	+	0	ID=BDIVROU_0110700.t1.1.1;Parent=BDIVROU_0110700.t1.1
Contig_3_len:1123377	exonerate:est2genome	mRNA	428265	428780	.	+	.	ID=BDIVROU_0110700.t1.1;Parent=BDIVROU_0110700.t1
Contig_3_len:1123377	exonerate:est2genome	gene	429169	430650	.	-	.	ID=BDIVROU_0110800.t1
Contig_3_len:1123377	exonerate:est2genome	CDS	429169	430650	.	-	0	ID=BDIVROU_0110800.t1.1.1;Parent=BDIVROU_0110800.t1.1
Contig_3_len:1123377	exonerate:est2genome	mRNA	429169	430650	.	-	.	ID=BDIVROU_0110800.t1.1;Parent=BDIVROU_0110800.t1
Contig_3_len:1123377	exonerate:est2genome	gene	430805	432226	.	-	.	ID=BDIVROU_0110900.t1
Contig_3_len:1123377	exonerate:est2genome	CDS	430805	432226	.	-	0	ID=BDIVROU_0110900.t1.1.1;Parent=BDIVROU_0110900.t1.1
Contig_3_len:1123377	exonerate:est2genome	mRNA	430805	432226	.	-	.	ID=BDIVROU_0110900.t1.1;Parent=BDIVROU_0110900.t1
Contig_3_len:1123377	exonerate:est2genome	gene	432799	434829	.	-	.	ID=BDIVROU_0111000.t1
Contig_3_len:1123377	exonerate:est2genome	CDS	432799	434829	.	-	0	ID=BDIVROU_0111000.t1.1.1;Parent=BDIVROU_0111000.t1.1
Contig_3_len:1123377	exonerate:est2genome	mRNA	432799	434829	.	-	.	ID=BDIVROU_0111000.t1.1;Parent=BDIVROU_0111000.t1
Contig_3_len:1123377	exonerate:est2genome	gene	435342	438241	.	+	.	ID=BDIVROU_0111100.t1
Contig_3_len:1123377	exonerate:est2genome	CDS	435342	435479	.	+	0	ID=BDIVROU_0111100.t1.1.1;Parent=BDIVROU_0111100.t1.1
Contig_3_len:1123377	exonerate:est2genome	CDS	436076	438241	.	+	0	ID=BDIVROU_0111100.t1.1.2;Parent=BDIVROU_0111100.t1.1
Contig_3_len:1123377	exonerate:est2genome	mRNA	435342	438241	.	+	.	ID=BDIVROU_0111100.t1.1;Parent=BDIVROU_0111100.t1
Contig_3_len:1123377	exonerate:est2genome	gene	438656	439284	.	-	.	ID=BDIVROU_0111200.t1
Contig_3_len:1123377	exonerate:est2genome	CDS	438656	438751	.	-	0	ID=BDIVROU_0111200.t1.1.1;Parent=BDIVROU_0111200.t1.1
Contig_3_len:1123377	exonerate:est2genome	CDS	438870	438939	.	-	0	ID=BDIVROU_0111200.t1.1.2;Parent=BDIVROU_0111200.t1.1
Contig_3_len:1123377	exonerate:est2genome	CDS	439178	439284	.	-	0	ID=BDIVROU_0111200.t1.1.3;Parent=BDIVROU_0111200.t1.1
Contig_3_len:1123377	exonerate:est2genome	mRNA	438656	439284	.	-	.	ID=BDIVROU_0111200.t1.1;Parent=BDIVROU_0111200.t1
Contig_3_len:1123377	exonerate:est2genome	gene	440339	441047	.	+	.	ID=BDIVROU_0111300.t1
Contig_3_len:1123377	exonerate:est2genome	CDS	440339	440813	.	+	0	ID=BDIVROU_0111300.t1.1.1;Parent=BDIVROU_0111300.t1.1
Contig_3_len:1123377	exonerate:est2genome	CDS	440989	441047	.	+	0	ID=BDIVROU_0111300.t1.1.2;Parent=BDIVROU_0111300.t1.1
Contig_3_len:1123377	exonerate:est2genome	mRNA	440339	441047	.	+	.	ID=BDIVROU_0111300.t1.1;Parent=BDIVROU_0111300.t1
Contig_3_len:1123377	exonerate:est2genome	gene	441250	442249	.	-	.	ID=BDIVROU_0111400.t1
Contig_3_len:1123377	exonerate:est2genome	CDS	441250	442005	.	-	0	ID=BDIVROU_0111400.t1.1.1;Parent=BDIVROU_0111400.t1.1
Contig_3_len:1123377	exonerate:est2genome	CDS	442202	442249	.	-	0	ID=BDIVROU_0111400.t1.1.2;Parent=BDIVROU_0111400.t1.1
Contig_3_len:1123377	exonerate:est2genome	mRNA	441250	442249	.	-	.	ID=BDIVROU_0111400.t1.1;Parent=BDIVROU_0111400.t1
Contig_3_len:1123377	exonerate:est2genome	gene	442663	443206	.	-	.	ID=BDIVROU_0111700.t1
Contig_3_len:1123377	exonerate:est2genome	CDS	442663	442805	.	-	0	ID=BDIVROU_0111700.t1.1.1;Parent=BDIVROU_0111700.t1.1
Contig_3_len:1123377	exonerate:est2genome	CDS	443026	443206	.	-	0	ID=BDIVROU_0111700.t1.1.2;Parent=BDIVROU_0111700.t1.1
Contig_3_len:1123377	exonerate:est2genome	mRNA	442663	443206	.	-	.	ID=BDIVROU_0111700.t1.1;Parent=BDIVROU_0111700.t1
Contig_3_len:1123377	exonerate:est2genome	gene	443409	444563	.	-	.	ID=BDIVROU_0111800.t1
Contig_3_len:1123377	exonerate:est2genome	CDS	443409	444563	.	-	0	ID=BDIVROU_0111800.t1.1.1;Parent=BDIVROU_0111800.t1.1
Contig_3_len:1123377	exonerate:est2genome	mRNA	443409	444563	.	-	.	ID=BDIVROU_0111800.t1.1;Parent=BDIVROU_0111800.t1
Contig_3_len:1123377	exonerate:est2genome	gene	444793	446322	.	+	.	ID=BDIVROU_0111900.t1
Contig_3_len:1123377	exonerate:est2genome	CDS	444793	446322	.	+	0	ID=BDIVROU_0111900.t1.1.1;Parent=BDIVROU_0111900.t1.1
Contig_3_len:1123377	exonerate:est2genome	mRNA	444793	446322	.	+	.	ID=BDIVROU_0111900.t1.1;Parent=BDIVROU_0111900.t1
Contig_3_len:1123377	exonerate:est2genome	gene	446752	447897	.	-	.	ID=BDIVROU_0112000.t1
Contig_3_len:1123377	exonerate:est2genome	CDS	446752	447897	.	-	0	ID=BDIVROU_0112000.t1.1.1;Parent=BDIVROU_0112000.t1.1
Contig_3_len:1123377	exonerate:est2genome	mRNA	446752	447897	.	-	.	ID=BDIVROU_0112000.t1.1;Parent=BDIVROU_0112000.t1
Contig_3_len:1123377	exonerate:est2genome	gene	448804	449600	.	+	.	ID=BDIVROU_0112100.t1
Contig_3_len:1123377	exonerate:est2genome	CDS	448804	449112	.	+	0	ID=BDIVROU_0112100.t1.1.1;Parent=BDIVROU_0112100.t1.1
Contig_3_len:1123377	exonerate:est2genome	CDS	449376	449600	.	+	0	ID=BDIVROU_0112100.t1.1.2;Parent=BDIVROU_0112100.t1.1
Contig_3_len:1123377	exonerate:est2genome	mRNA	448804	449600	.	+	.	ID=BDIVROU_0112100.t1.1;Parent=BDIVROU_0112100.t1
Contig_3_len:1123377	exonerate:est2genome	gene	449883	450611	.	+	.	ID=BDIVROU_0112200.t1
Contig_3_len:1123377	exonerate:est2genome	CDS	449883	449992	.	+	0	ID=BDIVROU_0112200.t1.1.1;Parent=BDIVROU_0112200.t1.1
Contig_3_len:1123377	exonerate:est2genome	CDS	450131	450611	.	+	0	ID=BDIVROU_0112200.t1.1.2;Parent=BDIVROU_0112200.t1.1
Contig_3_len:1123377	exonerate:est2genome	mRNA	449883	450611	.	+	.	ID=BDIVROU_0112200.t1.1;Parent=BDIVROU_0112200.t1
Contig_3_len:1123377	exonerate:est2genome	gene	450680	451864	.	+	.	ID=BDIVROU_0112300.t1
Contig_3_len:1123377	exonerate:est2genome	CDS	450680	450776	.	+	0	ID=BDIVROU_0112300.t1.1.1;Parent=BDIVROU_0112300.t1.1
Contig_3_len:1123377	exonerate:est2genome	CDS	450981	451864	.	+	0	ID=BDIVROU_0112300.t1.1.2;Parent=BDIVROU_0112300.t1.1
Contig_3_len:1123377	exonerate:est2genome	mRNA	450680	451864	.	+	.	ID=BDIVROU_0112300.t1.1;Parent=BDIVROU_0112300.t1
Contig_3_len:1123377	exonerate:est2genome	gene	452148	452381	.	-	.	ID=BDIVROU_0466300.t1
Contig_3_len:1123377	exonerate:est2genome	CDS	452148	452381	.	-	0	ID=BDIVROU_0466300.t1.1.1;Parent=BDIVROU_0466300.t1.1
Contig_3_len:1123377	exonerate:est2genome	mRNA	452148	452381	.	-	.	ID=BDIVROU_0466300.t1.1;Parent=BDIVROU_0466300.t1
Contig_3_len:1123377	exonerate:est2genome	gene	452418	453161	.	-	.	ID=BDIVROU_0112400.t1
Contig_3_len:1123377	exonerate:est2genome	CDS	452418	453161	.	-	0	ID=BDIVROU_0112400.t1.1.1;Parent=BDIVROU_0112400.t1.1
Contig_3_len:1123377	exonerate:est2genome	mRNA	452418	453161	.	-	.	ID=BDIVROU_0112400.t1.1;Parent=BDIVROU_0112400.t1
Contig_3_len:1123377	exonerate:est2genome	gene	454153	454607	.	-	.	ID=BDIVROU_0112500.t1
Contig_3_len:1123377	exonerate:est2genome	CDS	454153	454360	.	-	0	ID=BDIVROU_0112500.t1.1.1;Parent=BDIVROU_0112500.t1.1
Contig_3_len:1123377	exonerate:est2genome	CDS	454573	454607	.	-	0	ID=BDIVROU_0112500.t1.1.2;Parent=BDIVROU_0112500.t1.1
Contig_3_len:1123377	exonerate:est2genome	mRNA	454153	454607	.	-	.	ID=BDIVROU_0112500.t1.1;Parent=BDIVROU_0112500.t1
Contig_3_len:1123377	exonerate:est2genome	gene	455776	456816	.	+	.	ID=BDIVROU_0112600.t1
Contig_3_len:1123377	exonerate:est2genome	CDS	455776	455832	.	+	0	ID=BDIVROU_0112600.t1.1.1;Parent=BDIVROU_0112600.t1.1
Contig_3_len:1123377	exonerate:est2genome	CDS	455891	456005	.	+	0	ID=BDIVROU_0112600.t1.1.2;Parent=BDIVROU_0112600.t1.1
Contig_3_len:1123377	exonerate:est2genome	CDS	456201	456249	.	+	0	ID=BDIVROU_0112600.t1.1.3;Parent=BDIVROU_0112600.t1.1
Contig_3_len:1123377	exonerate:est2genome	CDS	456420	456633	.	+	0	ID=BDIVROU_0112600.t1.1.4;Parent=BDIVROU_0112600.t1.1
Contig_3_len:1123377	exonerate:est2genome	CDS	456718	456816	.	+	0	ID=BDIVROU_0112600.t1.1.5;Parent=BDIVROU_0112600.t1.1
Contig_3_len:1123377	exonerate:est2genome	mRNA	455776	456816	.	+	.	ID=BDIVROU_0112600.t1.1;Parent=BDIVROU_0112600.t1
Contig_3_len:1123377	exonerate:est2genome	gene	458419	459615	.	+	.	ID=BDIVROU_0112800.t1
Contig_3_len:1123377	exonerate:est2genome	CDS	458419	459615	.	+	0	ID=BDIVROU_0112800.t1.1.1;Parent=BDIVROU_0112800.t1.1
Contig_3_len:1123377	exonerate:est2genome	mRNA	458419	459615	.	+	.	ID=BDIVROU_0112800.t1.1;Parent=BDIVROU_0112800.t1
Contig_3_len:1123377	exonerate:est2genome	gene	460525	462000	.	+	.	ID=BDIVROU_0112900.t1
Contig_3_len:1123377	exonerate:est2genome	CDS	460525	461583	.	+	0	ID=BDIVROU_0112901.t1.2.1;Parent=BDIVROU_0112901.t1.2
Contig_3_len:1123377	exonerate:est2genome	CDS	461698	462000	.	+	0	ID=BDIVROU_0112901.t1.2.2;Parent=BDIVROU_0112901.t1.2
Contig_3_len:1123377	exonerate:est2genome	mRNA	460525	462000	.	+	.	ID=BDIVROU_0112901.t1.2;Parent=BDIVROU_0112900.t1
Contig_3_len:1123377	exonerate:est2genome	gene	463649	466677	.	+	.	ID=BDIVROU_0113000.t1
Contig_3_len:1123377	exonerate:est2genome	CDS	463649	464852	.	+	0	ID=BDIVROU_0113000.t1.1.1;Parent=BDIVROU_0113000.t1.1
Contig_3_len:1123377	exonerate:est2genome	CDS	465467	466677	.	+	0	ID=BDIVROU_0113000.t1.1.2;Parent=BDIVROU_0113000.t1.1
Contig_3_len:1123377	exonerate:est2genome	mRNA	463649	466677	.	+	.	ID=BDIVROU_0113000.t1.1;Parent=BDIVROU_0113000.t1
Contig_3_len:1123377	exonerate:est2genome	gene	465391	466677	.	+	.	ID=BDIVROU_0113100.t2
Contig_3_len:1123377	exonerate:est2genome	CDS	465391	466677	.	+	0	ID=BDIVROU_0113100.t2.2.1;Parent=BDIVROU_0113100.t2.2
Contig_3_len:1123377	exonerate:est2genome	mRNA	465391	466677	.	+	.	ID=BDIVROU_0113100.t2.2;Parent=BDIVROU_0113100.t2
Contig_3_len:1123377	exonerate:est2genome	gene	467179	467572	.	+	.	ID=BDIVROU_0113200.t1
Contig_3_len:1123377	exonerate:est2genome	CDS	467179	467390	.	+	0	ID=BDIVROU_0113200.t1.1.1;Parent=BDIVROU_0113200.t1.1
Contig_3_len:1123377	exonerate:est2genome	CDS	467452	467572	.	+	0	ID=BDIVROU_0113200.t1.1.2;Parent=BDIVROU_0113200.t1.1
Contig_3_len:1123377	exonerate:est2genome	mRNA	467179	467572	.	+	.	ID=BDIVROU_0113200.t1.1;Parent=BDIVROU_0113200.t1
Contig_3_len:1123377	exonerate:est2genome	gene	467870	468313	.	+	.	ID=BDIVROU_0113300.t1
Contig_3_len:1123377	exonerate:est2genome	CDS	467870	468313	.	+	0	ID=BDIVROU_0113300.t1.1.1;Parent=BDIVROU_0113300.t1.1
Contig_3_len:1123377	exonerate:est2genome	mRNA	467870	468313	.	+	.	ID=BDIVROU_0113300.t1.1;Parent=BDIVROU_0113300.t1
Contig_3_len:1123377	exonerate:est2genome	gene	468866	470474	.	+	.	ID=BDIVROU_0113400.t1
Contig_3_len:1123377	exonerate:est2genome	CDS	468866	468886	.	+	0	ID=BDIVROU_0113400.t1.1.1;Parent=BDIVROU_0113400.t1.1
Contig_3_len:1123377	exonerate:est2genome	CDS	469148	469243	.	+	0	ID=BDIVROU_0113400.t1.1.2;Parent=BDIVROU_0113400.t1.1
Contig_3_len:1123377	exonerate:est2genome	CDS	469299	470474	.	+	0	ID=BDIVROU_0113400.t1.1.3;Parent=BDIVROU_0113400.t1.1
Contig_3_len:1123377	exonerate:est2genome	mRNA	468866	470474	.	+	.	ID=BDIVROU_0113400.t1.1;Parent=BDIVROU_0113400.t1
Contig_3_len:1123377	exonerate:est2genome	gene	470526	472149	.	-	.	ID=BDIVROU_0113500.t1
Contig_3_len:1123377	exonerate:est2genome	CDS	470526	471506	.	-	0	ID=BDIVROU_0113500.t1.1.1;Parent=BDIVROU_0113500.t1.1
Contig_3_len:1123377	exonerate:est2genome	CDS	471754	472149	.	-	0	ID=BDIVROU_0113500.t1.1.2;Parent=BDIVROU_0113500.t1.1
Contig_3_len:1123377	exonerate:est2genome	mRNA	470526	472149	.	-	.	ID=BDIVROU_0113500.t1.1;Parent=BDIVROU_0113500.t1
Contig_3_len:1123377	exonerate:est2genome	gene	472666	475035	.	-	.	ID=BDIVROU_0113600.t1
Contig_3_len:1123377	exonerate:est2genome	CDS	472666	475035	.	-	0	ID=BDIVROU_0113600.t1.1.1;Parent=BDIVROU_0113600.t1.1
Contig_3_len:1123377	exonerate:est2genome	mRNA	472666	475035	.	-	.	ID=BDIVROU_0113600.t1.1;Parent=BDIVROU_0113600.t1
Contig_3_len:1123377	exonerate:est2genome	gene	475826	478834	.	+	.	ID=BDIVROU_0113700.t1
Contig_3_len:1123377	exonerate:est2genome	CDS	475826	478834	.	+	0	ID=BDIVROU_0113700.t1.1.1;Parent=BDIVROU_0113700.t1.1
Contig_3_len:1123377	exonerate:est2genome	mRNA	475826	478834	.	+	.	ID=BDIVROU_0113700.t1.1;Parent=BDIVROU_0113700.t1
Contig_3_len:1123377	exonerate:est2genome	gene	479071	481554	.	-	.	ID=BDIVROU_0113800.t1
Contig_3_len:1123377	exonerate:est2genome	CDS	479071	481554	.	-	0	ID=BDIVROU_0113800.t1.1.1;Parent=BDIVROU_0113800.t1.1
Contig_3_len:1123377	exonerate:est2genome	mRNA	479071	481554	.	-	.	ID=BDIVROU_0113800.t1.1;Parent=BDIVROU_0113800.t1
Contig_3_len:1123377	exonerate:est2genome	gene	481828	482581	.	+	.	ID=BDIVROU_0114000.t1
Contig_3_len:1123377	exonerate:est2genome	CDS	481828	481911	.	+	0	ID=BDIVROU_0114000.t1.1.1;Parent=BDIVROU_0114000.t1.1
Contig_3_len:1123377	exonerate:est2genome	CDS	482094	482175	.	+	0	ID=BDIVROU_0114000.t1.1.2;Parent=BDIVROU_0114000.t1.1
Contig_3_len:1123377	exonerate:est2genome	CDS	482240	482418	.	+	0	ID=BDIVROU_0114000.t1.1.3;Parent=BDIVROU_0114000.t1.1
Contig_3_len:1123377	exonerate:est2genome	CDS	482498	482581	.	+	0	ID=BDIVROU_0114000.t1.1.4;Parent=BDIVROU_0114000.t1.1
Contig_3_len:1123377	exonerate:est2genome	mRNA	481828	482581	.	+	.	ID=BDIVROU_0114000.t1.1;Parent=BDIVROU_0114000.t1
Contig_3_len:1123377	exonerate:est2genome	gene	482654	483391	.	+	.	ID=BDIVROU_0114200.t2
Contig_3_len:1123377	exonerate:est2genome	CDS	482654	483391	.	+	0	ID=BDIVROU_0114200.t2.1.1;Parent=BDIVROU_0114200.t2.1
Contig_3_len:1123377	exonerate:est2genome	mRNA	482654	483391	.	+	.	ID=BDIVROU_0114200.t2.1;Parent=BDIVROU_0114200.t2
Contig_3_len:1123377	exonerate:est2genome	gene	482990	483391	.	+	.	ID=BDIVROU_0114100.t1
Contig_3_len:1123377	exonerate:est2genome	CDS	482990	483391	.	+	0	ID=BDIVROU_0114100.t1.1.1;Parent=BDIVROU_0114100.t1.1
Contig_3_len:1123377	exonerate:est2genome	mRNA	482990	483391	.	+	.	ID=BDIVROU_0114100.t1.1;Parent=BDIVROU_0114100.t1
Contig_3_len:1123377	exonerate:est2genome	gene	483811	485121	.	+	.	ID=BDIVROU_0114300.t1
Contig_3_len:1123377	exonerate:est2genome	CDS	483811	485121	.	+	0	ID=BDIVROU_0114300.t1.1.1;Parent=BDIVROU_0114300.t1.1
Contig_3_len:1123377	exonerate:est2genome	mRNA	483811	485121	.	+	.	ID=BDIVROU_0114300.t1.1;Parent=BDIVROU_0114300.t1
Contig_3_len:1123377	exonerate:est2genome	gene	485423	488117	.	+	.	ID=BDIVROU_0114400.t1
Contig_3_len:1123377	exonerate:est2genome	CDS	485423	485539	.	+	0	ID=BDIVROU_0114400.t1.1.1;Parent=BDIVROU_0114400.t1.1
Contig_3_len:1123377	exonerate:est2genome	CDS	485619	485792	.	+	0	ID=BDIVROU_0114400.t1.1.2;Parent=BDIVROU_0114400.t1.1
Contig_3_len:1123377	exonerate:est2genome	CDS	486071	486610	.	+	0	ID=BDIVROU_0114400.t1.1.3;Parent=BDIVROU_0114400.t1.1
Contig_3_len:1123377	exonerate:est2genome	CDS	487166	487361	.	+	0	ID=BDIVROU_0114400.t1.1.4;Parent=BDIVROU_0114400.t1.1
Contig_3_len:1123377	exonerate:est2genome	CDS	487593	487664	.	+	0	ID=BDIVROU_0114400.t1.1.5;Parent=BDIVROU_0114400.t1.1
Contig_3_len:1123377	exonerate:est2genome	CDS	487912	488117	.	+	0	ID=BDIVROU_0114400.t1.1.6;Parent=BDIVROU_0114400.t1.1
Contig_3_len:1123377	exonerate:est2genome	mRNA	485423	488117	.	+	.	ID=BDIVROU_0114400.t1.1;Parent=BDIVROU_0114400.t1
Contig_3_len:1123377	exonerate:est2genome	gene	488493	490072	.	+	.	ID=BDIVROU_0114500.t1
Contig_3_len:1123377	exonerate:est2genome	CDS	488493	488658	.	+	0	ID=BDIVROU_0114500.t1.1.1;Parent=BDIVROU_0114500.t1.1
Contig_3_len:1123377	exonerate:est2genome	CDS	488742	490072	.	+	0	ID=BDIVROU_0114500.t1.1.2;Parent=BDIVROU_0114500.t1.1
Contig_3_len:1123377	exonerate:est2genome	mRNA	488493	490072	.	+	.	ID=BDIVROU_0114500.t1.1;Parent=BDIVROU_0114500.t1
Contig_3_len:1123377	exonerate:est2genome	gene	490859	491407	.	-	.	ID=BDIVROU_0114600.t1
Contig_3_len:1123377	exonerate:est2genome	CDS	490859	491407	.	-	0	ID=BDIVROU_0114600.t1.1.1;Parent=BDIVROU_0114600.t1.1
Contig_3_len:1123377	exonerate:est2genome	mRNA	490859	491407	.	-	.	ID=BDIVROU_0114600.t1.1;Parent=BDIVROU_0114600.t1
Contig_3_len:1123377	exonerate:est2genome	gene	491976	494333	.	-	.	ID=BDIVROU_0114700.t1
Contig_3_len:1123377	exonerate:est2genome	CDS	491976	494333	.	-	0	ID=BDIVROU_0114700.t1.1.1;Parent=BDIVROU_0114700.t1.1
Contig_3_len:1123377	exonerate:est2genome	mRNA	491976	494333	.	-	.	ID=BDIVROU_0114700.t1.1;Parent=BDIVROU_0114700.t1
Contig_3_len:1123377	exonerate:est2genome	gene	494523	495555	.	+	.	ID=BDIVROU_0114800.t1
Contig_3_len:1123377	exonerate:est2genome	CDS	494523	494603	.	+	0	ID=BDIVROU_0114800.t1.1.1;Parent=BDIVROU_0114800.t1.1
Contig_3_len:1123377	exonerate:est2genome	CDS	494687	494926	.	+	0	ID=BDIVROU_0114800.t1.1.2;Parent=BDIVROU_0114800.t1.1
Contig_3_len:1123377	exonerate:est2genome	CDS	494994	495218	.	+	0	ID=BDIVROU_0114800.t1.1.3;Parent=BDIVROU_0114800.t1.1
Contig_3_len:1123377	exonerate:est2genome	CDS	495418	495555	.	+	0	ID=BDIVROU_0114800.t1.1.4;Parent=BDIVROU_0114800.t1.1
Contig_3_len:1123377	exonerate:est2genome	mRNA	494523	495555	.	+	.	ID=BDIVROU_0114800.t1.1;Parent=BDIVROU_0114800.t1
Contig_3_len:1123377	exonerate:est2genome	gene	495655	496881	.	-	.	ID=BDIVROU_0114900.t1
Contig_3_len:1123377	exonerate:est2genome	CDS	495655	496881	.	-	0	ID=BDIVROU_0114900.t1.1.1;Parent=BDIVROU_0114900.t1.1
Contig_3_len:1123377	exonerate:est2genome	mRNA	495655	496881	.	-	.	ID=BDIVROU_0114900.t1.1;Parent=BDIVROU_0114900.t1
Contig_3_len:1123377	exonerate:est2genome	gene	497696	501478	.	+	.	ID=BDIVROU_0115000.t1
Contig_3_len:1123377	exonerate:est2genome	CDS	497696	501478	.	+	0	ID=BDIVROU_0115000.t1.1.1;Parent=BDIVROU_0115000.t1.1
Contig_3_len:1123377	exonerate:est2genome	mRNA	497696	501478	.	+	.	ID=BDIVROU_0115000.t1.1;Parent=BDIVROU_0115000.t1
Contig_3_len:1123377	exonerate:est2genome	gene	502610	503980	.	-	.	ID=BDIVROU_0115200.t1
Contig_3_len:1123377	exonerate:est2genome	CDS	502610	503980	.	-	0	ID=BDIVROU_0115200.t1.1.1;Parent=BDIVROU_0115200.t1.1
Contig_3_len:1123377	exonerate:est2genome	mRNA	502610	503980	.	-	.	ID=BDIVROU_0115200.t1.1;Parent=BDIVROU_0115200.t1
Contig_3_len:1123377	exonerate:est2genome	gene	504600	505034	.	-	.	ID=BDIVROU_0115300.t1
Contig_3_len:1123377	exonerate:est2genome	CDS	504600	505034	.	-	0	ID=BDIVROU_0115300.t1.1.1;Parent=BDIVROU_0115300.t1.1
Contig_3_len:1123377	exonerate:est2genome	mRNA	504600	505034	.	-	.	ID=BDIVROU_0115300.t1.1;Parent=BDIVROU_0115300.t1
Contig_3_len:1123377	exonerate:est2genome	gene	505273	509106	.	-	.	ID=BDIVROU_0115400.t1
Contig_3_len:1123377	exonerate:est2genome	CDS	505273	509106	.	-	0	ID=BDIVROU_0115400.t1.1.1;Parent=BDIVROU_0115400.t1.1
Contig_3_len:1123377	exonerate:est2genome	mRNA	505273	509106	.	-	.	ID=BDIVROU_0115400.t1.1;Parent=BDIVROU_0115400.t1
Contig_3_len:1123377	exonerate:est2genome	gene	510488	511267	.	-	.	ID=BDIVROU_0115500.t1
Contig_3_len:1123377	exonerate:est2genome	CDS	510488	511002	.	-	0	ID=BDIVROU_0115500.t1.1.1;Parent=BDIVROU_0115500.t1.1
Contig_3_len:1123377	exonerate:est2genome	CDS	511072	511267	.	-	0	ID=BDIVROU_0115500.t1.1.2;Parent=BDIVROU_0115500.t1.1
Contig_3_len:1123377	exonerate:est2genome	mRNA	510488	511267	.	-	.	ID=BDIVROU_0115500.t1.1;Parent=BDIVROU_0115500.t1
Contig_3_len:1123377	exonerate:est2genome	gene	514634	515122	.	-	.	ID=BDIVROU_0115600.t1
Contig_3_len:1123377	exonerate:est2genome	CDS	514634	515122	.	-	0	ID=BDIVROU_0115600.t1.1.1;Parent=BDIVROU_0115600.t1.1
Contig_3_len:1123377	exonerate:est2genome	mRNA	514634	515122	.	-	.	ID=BDIVROU_0115600.t1.1;Parent=BDIVROU_0115600.t1
Contig_3_len:1123377	exonerate:est2genome	gene	515343	516116	.	-	.	ID=BDIVROU_0115700.t1
Contig_3_len:1123377	exonerate:est2genome	CDS	515343	516116	.	-	0	ID=BDIVROU_0115700.t1.1.1;Parent=BDIVROU_0115700.t1.1
Contig_3_len:1123377	exonerate:est2genome	mRNA	515343	516116	.	-	.	ID=BDIVROU_0115700.t1.1;Parent=BDIVROU_0115700.t1
Contig_3_len:1123377	exonerate:est2genome	gene	516483	517805	.	-	.	ID=BDIVROU_0008500.t1
Contig_3_len:1123377	exonerate:est2genome	CDS	516483	516561	.	-	0	ID=BDIVROU_0008500.t1.1.1;Parent=BDIVROU_0008500.t1.1
Contig_3_len:1123377	exonerate:est2genome	CDS	516597	516703	.	-	0	ID=BDIVROU_0008500.t1.1.2;Parent=BDIVROU_0008500.t1.1
Contig_3_len:1123377	exonerate:est2genome	CDS	516743	516930	.	-	0	ID=BDIVROU_0008500.t1.1.3;Parent=BDIVROU_0008500.t1.1
Contig_3_len:1123377	exonerate:est2genome	CDS	516970	517072	.	-	0	ID=BDIVROU_0008500.t1.1.4;Parent=BDIVROU_0008500.t1.1
Contig_3_len:1123377	exonerate:est2genome	CDS	517144	517252	.	-	0	ID=BDIVROU_0008500.t1.1.5;Parent=BDIVROU_0008500.t1.1
Contig_3_len:1123377	exonerate:est2genome	CDS	517294	517406	.	-	0	ID=BDIVROU_0008500.t1.1.6;Parent=BDIVROU_0008500.t1.1
Contig_3_len:1123377	exonerate:est2genome	CDS	517444	517626	.	-	0	ID=BDIVROU_0008500.t1.1.7;Parent=BDIVROU_0008500.t1.1
Contig_3_len:1123377	exonerate:est2genome	CDS	517665	517805	.	-	0	ID=BDIVROU_0008500.t1.1.8;Parent=BDIVROU_0008500.t1.1
Contig_3_len:1123377	exonerate:est2genome	mRNA	516483	517805	.	-	.	ID=BDIVROU_0008500.t1.1;Parent=BDIVROU_0008500.t1
Contig_3_len:1123377	exonerate:est2genome	gene	518693	522427	.	+	.	ID=BDIVROU_0115800.t1
Contig_3_len:1123377	exonerate:est2genome	CDS	518693	522427	.	+	0	ID=BDIVROU_0115800.t1.1.1;Parent=BDIVROU_0115800.t1.1
Contig_3_len:1123377	exonerate:est2genome	mRNA	518693	522427	.	+	.	ID=BDIVROU_0115800.t1.1;Parent=BDIVROU_0115800.t1
Contig_3_len:1123377	exonerate:est2genome	gene	523053	524060	.	-	.	ID=BDIVROU_0115900.t1
Contig_3_len:1123377	exonerate:est2genome	CDS	523053	524060	.	-	0	ID=BDIVROU_0115900.t1.1.1;Parent=BDIVROU_0115900.t1.1
Contig_3_len:1123377	exonerate:est2genome	mRNA	523053	524060	.	-	.	ID=BDIVROU_0115900.t1.1;Parent=BDIVROU_0115900.t1
Contig_3_len:1123377	exonerate:est2genome	gene	524250	525680	.	-	.	ID=BDIVROU_0116000.t1
Contig_3_len:1123377	exonerate:est2genome	CDS	524250	525680	.	-	0	ID=BDIVROU_0116000.t1.1.1;Parent=BDIVROU_0116000.t1.1
Contig_3_len:1123377	exonerate:est2genome	mRNA	524250	525680	.	-	.	ID=BDIVROU_0116000.t1.1;Parent=BDIVROU_0116000.t1
Contig_3_len:1123377	exonerate:est2genome	gene	526031	527050	.	+	.	ID=BDIVROU_0116100.t1
Contig_3_len:1123377	exonerate:est2genome	CDS	526031	527050	.	+	0	ID=BDIVROU_0116100.t1.1.1;Parent=BDIVROU_0116100.t1.1
Contig_3_len:1123377	exonerate:est2genome	mRNA	526031	527050	.	+	.	ID=BDIVROU_0116100.t1.1;Parent=BDIVROU_0116100.t1
Contig_3_len:1123377	exonerate:est2genome	gene	527515	530784	.	-	.	ID=BDIVROU_0116300.t1
Contig_3_len:1123377	exonerate:est2genome	CDS	527515	530784	.	-	0	ID=BDIVROU_0116300.t1.1.1;Parent=BDIVROU_0116300.t1.1
Contig_3_len:1123377	exonerate:est2genome	mRNA	527515	530784	.	-	.	ID=BDIVROU_0116300.t1.1;Parent=BDIVROU_0116300.t1
Contig_3_len:1123377	exonerate:est2genome	gene	531155	531518	.	+	.	ID=BDIVROU_0008600.t1
Contig_3_len:1123377	exonerate:est2genome	CDS	531155	531293	.	+	0	ID=BDIVROU_0008600.t1.1.1;Parent=BDIVROU_0008600.t1.1
Contig_3_len:1123377	exonerate:est2genome	CDS	531328	531395	.	+	0	ID=BDIVROU_0008600.t1.1.2;Parent=BDIVROU_0008600.t1.1
Contig_3_len:1123377	exonerate:est2genome	CDS	531432	531518	.	+	0	ID=BDIVROU_0008600.t1.1.3;Parent=BDIVROU_0008600.t1.1
Contig_3_len:1123377	exonerate:est2genome	mRNA	531155	531518	.	+	.	ID=BDIVROU_0008600.t1.1;Parent=BDIVROU_0008600.t1
Contig_3_len:1123377	exonerate:est2genome	gene	531583	532938	.	-	.	ID=BDIVROU_0452000.t1
Contig_3_len:1123377	exonerate:est2genome	CDS	531583	531838	.	-	0	ID=BDIVROU_0452000.t1.1.1;Parent=BDIVROU_0452000.t1.1
Contig_3_len:1123377	exonerate:est2genome	CDS	532075	532424	.	-	0	ID=BDIVROU_0452000.t1.1.2;Parent=BDIVROU_0452000.t1.1
Contig_3_len:1123377	exonerate:est2genome	CDS	532582	532938	.	-	0	ID=BDIVROU_0452000.t1.1.3;Parent=BDIVROU_0452000.t1.1
Contig_3_len:1123377	exonerate:est2genome	mRNA	531583	532938	.	-	.	ID=BDIVROU_0452000.t1.1;Parent=BDIVROU_0452000.t1
Contig_3_len:1123377	exonerate:est2genome	gene	532107	532289	.	-	.	ID=BDIVROU_0463100.t1
Contig_3_len:1123377	exonerate:est2genome	CDS	532107	532289	.	-	0	ID=BDIVROU_0463100.t1.1.1;Parent=BDIVROU_0463100.t1.1
Contig_3_len:1123377	exonerate:est2genome	mRNA	532107	532289	.	-	.	ID=BDIVROU_0463100.t1.1;Parent=BDIVROU_0463100.t1
Contig_3_len:1123377	exonerate:est2genome	gene	533505	534542	.	+	.	ID=BDIVROU_0116400.t1
Contig_3_len:1123377	exonerate:est2genome	CDS	533505	534542	.	+	0	ID=BDIVROU_0116400.t1.1.1;Parent=BDIVROU_0116400.t1.1
Contig_3_len:1123377	exonerate:est2genome	mRNA	533505	534542	.	+	.	ID=BDIVROU_0116400.t1.1;Parent=BDIVROU_0116400.t1
Contig_3_len:1123377	exonerate:est2genome	gene	534780	538301	.	-	.	ID=BDIVROU_0116500.t1
Contig_3_len:1123377	exonerate:est2genome	CDS	534780	538301	.	-	0	ID=BDIVROU_0116500.t1.1.1;Parent=BDIVROU_0116500.t1.1
Contig_3_len:1123377	exonerate:est2genome	mRNA	534780	538301	.	-	.	ID=BDIVROU_0116500.t1.1;Parent=BDIVROU_0116500.t1
Contig_3_len:1123377	exonerate:est2genome	gene	538637	540070	.	-	.	ID=BDIVROU_0116600.t1
Contig_3_len:1123377	exonerate:est2genome	CDS	538637	539952	.	-	0	ID=BDIVROU_0116600.t1.1.1;Parent=BDIVROU_0116600.t1.1
Contig_3_len:1123377	exonerate:est2genome	CDS	540025	540070	.	-	0	ID=BDIVROU_0116600.t1.1.2;Parent=BDIVROU_0116600.t1.1
Contig_3_len:1123377	exonerate:est2genome	mRNA	538637	540070	.	-	.	ID=BDIVROU_0116600.t1.1;Parent=BDIVROU_0116600.t1
Contig_3_len:1123377	exonerate:est2genome	gene	540535	543612	.	-	.	ID=BDIVROU_0116700.t1
Contig_3_len:1123377	exonerate:est2genome	CDS	540535	543612	.	-	0	ID=BDIVROU_0116700.t1.1.1;Parent=BDIVROU_0116700.t1.1
Contig_3_len:1123377	exonerate:est2genome	mRNA	540535	543612	.	-	.	ID=BDIVROU_0116700.t1.1;Parent=BDIVROU_0116700.t1
Contig_3_len:1123377	exonerate:est2genome	gene	544441	545337	.	+	.	ID=BDIVROU_0116800.t1
Contig_3_len:1123377	exonerate:est2genome	CDS	544441	545337	.	+	0	ID=BDIVROU_0116800.t1.1.1;Parent=BDIVROU_0116800.t1.1
Contig_3_len:1123377	exonerate:est2genome	mRNA	544441	545337	.	+	.	ID=BDIVROU_0116800.t1.1;Parent=BDIVROU_0116800.t1
Contig_3_len:1123377	exonerate:est2genome	gene	545754	546110	.	-	.	ID=BDIVROU_0116900.t1
Contig_3_len:1123377	exonerate:est2genome	CDS	545754	545975	.	-	0	ID=BDIVROU_0116900.t1.1.1;Parent=BDIVROU_0116900.t1.1
Contig_3_len:1123377	exonerate:est2genome	CDS	546039	546110	.	-	0	ID=BDIVROU_0116900.t1.1.2;Parent=BDIVROU_0116900.t1.1
Contig_3_len:1123377	exonerate:est2genome	mRNA	545754	546110	.	-	.	ID=BDIVROU_0116900.t1.1;Parent=BDIVROU_0116900.t1
Contig_3_len:1123377	exonerate:est2genome	gene	549127	551184	.	+	.	ID=BDIVROU_0117000.t1
Contig_3_len:1123377	exonerate:est2genome	CDS	549127	551184	.	+	0	ID=BDIVROU_0117000.t1.1.1;Parent=BDIVROU_0117000.t1.1
Contig_3_len:1123377	exonerate:est2genome	mRNA	549127	551184	.	+	.	ID=BDIVROU_0117000.t1.1;Parent=BDIVROU_0117000.t1
Contig_3_len:1123377	exonerate:est2genome	gene	551292	552173	.	-	.	ID=BDIVROU_0117100.t1
Contig_3_len:1123377	exonerate:est2genome	CDS	551292	552173	.	-	0	ID=BDIVROU_0117100.t1.1.1;Parent=BDIVROU_0117100.t1.1
Contig_3_len:1123377	exonerate:est2genome	mRNA	551292	552173	.	-	.	ID=BDIVROU_0117100.t1.1;Parent=BDIVROU_0117100.t1
Contig_3_len:1123377	exonerate:est2genome	gene	553426	555363	.	-	.	ID=BDIVROU_0008700.t1
Contig_3_len:1123377	exonerate:est2genome	CDS	553426	553565	.	-	0	ID=BDIVROU_0008700.t1.1.1;Parent=BDIVROU_0008700.t1.1
Contig_3_len:1123377	exonerate:est2genome	CDS	553603	553714	.	-	0	ID=BDIVROU_0008700.t1.1.2;Parent=BDIVROU_0008700.t1.1
Contig_3_len:1123377	exonerate:est2genome	CDS	553753	554432	.	-	0	ID=BDIVROU_0008700.t1.1.3;Parent=BDIVROU_0008700.t1.1
Contig_3_len:1123377	exonerate:est2genome	CDS	554570	554724	.	-	0	ID=BDIVROU_0008700.t1.1.4;Parent=BDIVROU_0008700.t1.1
Contig_3_len:1123377	exonerate:est2genome	CDS	554873	555021	.	-	0	ID=BDIVROU_0008700.t1.1.5;Parent=BDIVROU_0008700.t1.1
Contig_3_len:1123377	exonerate:est2genome	CDS	555220	555363	.	-	0	ID=BDIVROU_0008700.t1.1.6;Parent=BDIVROU_0008700.t1.1
Contig_3_len:1123377	exonerate:est2genome	mRNA	553426	555363	.	-	.	ID=BDIVROU_0008700.t1.1;Parent=BDIVROU_0008700.t1
Contig_3_len:1123377	exonerate:est2genome	gene	555841	556425	.	+	.	ID=BDIVROU_0117200.t1
Contig_3_len:1123377	exonerate:est2genome	CDS	555841	556034	.	+	0	ID=BDIVROU_0117200.t1.1.1;Parent=BDIVROU_0117200.t1.1
Contig_3_len:1123377	exonerate:est2genome	CDS	556146	556207	.	+	0	ID=BDIVROU_0117200.t1.1.2;Parent=BDIVROU_0117200.t1.1
Contig_3_len:1123377	exonerate:est2genome	CDS	556340	556425	.	+	0	ID=BDIVROU_0117200.t1.1.3;Parent=BDIVROU_0117200.t1.1
Contig_3_len:1123377	exonerate:est2genome	mRNA	555841	556425	.	+	.	ID=BDIVROU_0117200.t1.1;Parent=BDIVROU_0117200.t1
Contig_3_len:1123377	exonerate:est2genome	gene	557115	560162	.	+	.	ID=BDIVROU_0117400.t1
Contig_3_len:1123377	exonerate:est2genome	CDS	557115	560162	.	+	0	ID=BDIVROU_0117400.t1.1.1;Parent=BDIVROU_0117400.t1.1
Contig_3_len:1123377	exonerate:est2genome	mRNA	557115	560162	.	+	.	ID=BDIVROU_0117400.t1.1;Parent=BDIVROU_0117400.t1
Contig_3_len:1123377	exonerate:est2genome	gene	560932	562371	.	+	.	ID=BDIVROU_0117500.t1
Contig_3_len:1123377	exonerate:est2genome	CDS	560932	562371	.	+	0	ID=BDIVROU_0117500.t1.1.1;Parent=BDIVROU_0117500.t1.1
Contig_3_len:1123377	exonerate:est2genome	mRNA	560932	562371	.	+	.	ID=BDIVROU_0117500.t1.1;Parent=BDIVROU_0117500.t1
Contig_3_len:1123377	exonerate:est2genome	gene	563503	564561	.	-	.	ID=BDIVROU_0117600.t1
Contig_3_len:1123377	exonerate:est2genome	CDS	563503	564561	.	-	0	ID=BDIVROU_0117600.t1.1.1;Parent=BDIVROU_0117600.t1.1
Contig_3_len:1123377	exonerate:est2genome	mRNA	563503	564561	.	-	.	ID=BDIVROU_0117600.t1.1;Parent=BDIVROU_0117600.t1
Contig_3_len:1123377	exonerate:est2genome	gene	565603	565698	.	-	.	ID=BDIVROU_0463000.t1
Contig_3_len:1123377	exonerate:est2genome	CDS	565603	565698	.	-	0	ID=BDIVROU_0463000.t1.1.1;Parent=BDIVROU_0463000.t1.1
Contig_3_len:1123377	exonerate:est2genome	mRNA	565603	565698	.	-	.	ID=BDIVROU_0463000.t1.1;Parent=BDIVROU_0463000.t1
Contig_3_len:1123377	exonerate:est2genome	gene	565799	566035	.	-	.	ID=BDIVROU_0117700.t1
Contig_3_len:1123377	exonerate:est2genome	CDS	565799	566035	.	-	0	ID=BDIVROU_0117700.t1.1.1;Parent=BDIVROU_0117700.t1.1
Contig_3_len:1123377	exonerate:est2genome	mRNA	565799	566035	.	-	.	ID=BDIVROU_0117700.t1.1;Parent=BDIVROU_0117700.t1
Contig_3_len:1123377	exonerate:est2genome	gene	566272	566999	.	+	.	ID=BDIVROU_0008800.t1
Contig_3_len:1123377	exonerate:est2genome	CDS	566272	566433	.	+	0	ID=BDIVROU_0008800.t1.1.1;Parent=BDIVROU_0008800.t1.1
Contig_3_len:1123377	exonerate:est2genome	CDS	566468	566638	.	+	0	ID=BDIVROU_0008800.t1.1.2;Parent=BDIVROU_0008800.t1.1
Contig_3_len:1123377	exonerate:est2genome	CDS	566676	566999	.	+	0	ID=BDIVROU_0008800.t1.1.3;Parent=BDIVROU_0008800.t1.1
Contig_3_len:1123377	exonerate:est2genome	mRNA	566272	566999	.	+	.	ID=BDIVROU_0008800.t1.1;Parent=BDIVROU_0008800.t1
Contig_3_len:1123377	exonerate:est2genome	gene	567520	570738	.	+	.	ID=BDIVROU_0117800.t1
Contig_3_len:1123377	exonerate:est2genome	CDS	567520	570738	.	+	0	ID=BDIVROU_0117800.t1.1.1;Parent=BDIVROU_0117800.t1.1
Contig_3_len:1123377	exonerate:est2genome	mRNA	567520	570738	.	+	.	ID=BDIVROU_0117800.t1.1;Parent=BDIVROU_0117800.t1
Contig_3_len:1123377	exonerate:est2genome	gene	571076	571991	.	+	.	ID=BDIVROU_0008900.t1
Contig_3_len:1123377	exonerate:est2genome	CDS	571076	571398	.	+	0	ID=BDIVROU_0008900.t1.1.1;Parent=BDIVROU_0008900.t1.1
Contig_3_len:1123377	exonerate:est2genome	CDS	571436	571991	.	+	0	ID=BDIVROU_0008900.t1.1.2;Parent=BDIVROU_0008900.t1.1
Contig_3_len:1123377	exonerate:est2genome	mRNA	571076	571991	.	+	.	ID=BDIVROU_0008900.t1.1;Parent=BDIVROU_0008900.t1
Contig_3_len:1123377	exonerate:est2genome	gene	573574	574741	.	+	.	ID=BDIVROU_0009000.t1
Contig_3_len:1123377	exonerate:est2genome	CDS	573574	573849	.	+	0	ID=BDIVROU_0009000.t1.1.1;Parent=BDIVROU_0009000.t1.1
Contig_3_len:1123377	exonerate:est2genome	CDS	573889	574015	.	+	0	ID=BDIVROU_0009000.t1.1.2;Parent=BDIVROU_0009000.t1.1
Contig_3_len:1123377	exonerate:est2genome	CDS	574155	574254	.	+	0	ID=BDIVROU_0009000.t1.1.3;Parent=BDIVROU_0009000.t1.1
Contig_3_len:1123377	exonerate:est2genome	CDS	574293	574443	.	+	0	ID=BDIVROU_0009000.t1.1.4;Parent=BDIVROU_0009000.t1.1
Contig_3_len:1123377	exonerate:est2genome	CDS	574486	574560	.	+	0	ID=BDIVROU_0009000.t1.1.5;Parent=BDIVROU_0009000.t1.1
Contig_3_len:1123377	exonerate:est2genome	CDS	574598	574741	.	+	0	ID=BDIVROU_0009000.t1.1.6;Parent=BDIVROU_0009000.t1.1
Contig_3_len:1123377	exonerate:est2genome	mRNA	573574	574741	.	+	.	ID=BDIVROU_0009000.t1.1;Parent=BDIVROU_0009000.t1
Contig_3_len:1123377	exonerate:est2genome	gene	575627	579139	.	+	.	ID=BDIVROU_0117900.t1
Contig_3_len:1123377	exonerate:est2genome	CDS	575627	579139	.	+	0	ID=BDIVROU_0117900.t1.1.1;Parent=BDIVROU_0117900.t1.1
Contig_3_len:1123377	exonerate:est2genome	mRNA	575627	579139	.	+	.	ID=BDIVROU_0117900.t1.1;Parent=BDIVROU_0117900.t1
Contig_3_len:1123377	exonerate:est2genome	gene	579386	579958	.	-	.	ID=BDIVROU_0118000.t1
Contig_3_len:1123377	exonerate:est2genome	CDS	579386	579958	.	-	0	ID=BDIVROU_0118000.t1.1.1;Parent=BDIVROU_0118000.t1.1
Contig_3_len:1123377	exonerate:est2genome	mRNA	579386	579958	.	-	.	ID=BDIVROU_0118000.t1.1;Parent=BDIVROU_0118000.t1
Contig_3_len:1123377	exonerate:est2genome	gene	579985	580959	.	-	.	ID=BDIVROU_0118100.t1
Contig_3_len:1123377	exonerate:est2genome	CDS	579985	580728	.	-	0	ID=BDIVROU_0118100.t1.1.1;Parent=BDIVROU_0118100.t1.1
Contig_3_len:1123377	exonerate:est2genome	CDS	580789	580959	.	-	0	ID=BDIVROU_0118100.t1.1.2;Parent=BDIVROU_0118100.t1.1
Contig_3_len:1123377	exonerate:est2genome	mRNA	579985	580959	.	-	.	ID=BDIVROU_0118100.t1.1;Parent=BDIVROU_0118100.t1
Contig_3_len:1123377	exonerate:est2genome	gene	581203	581942	.	-	.	ID=BDIVROU_0452100.t1
Contig_3_len:1123377	exonerate:est2genome	CDS	581203	581546	.	-	0	ID=BDIVROU_0452100.t1.1.1;Parent=BDIVROU_0452100.t1.1
Contig_3_len:1123377	exonerate:est2genome	CDS	581587	581685	.	-	0	ID=BDIVROU_0452100.t1.1.2;Parent=BDIVROU_0452100.t1.1
Contig_3_len:1123377	exonerate:est2genome	CDS	581745	581942	.	-	0	ID=BDIVROU_0452100.t1.1.3;Parent=BDIVROU_0452100.t1.1
Contig_3_len:1123377	exonerate:est2genome	mRNA	581203	581942	.	-	.	ID=BDIVROU_0452100.t1.1;Parent=BDIVROU_0452100.t1
Contig_3_len:1123377	exonerate:est2genome	gene	581751	581906	.	-	.	ID=BDIVROU_0462900.t1
Contig_3_len:1123377	exonerate:est2genome	CDS	581751	581906	.	-	0	ID=BDIVROU_0462900.t1.1.1;Parent=BDIVROU_0462900.t1.1
Contig_3_len:1123377	exonerate:est2genome	mRNA	581751	581906	.	-	.	ID=BDIVROU_0462900.t1.1;Parent=BDIVROU_0462900.t1
Contig_3_len:1123377	exonerate:est2genome	gene	584174	585433	.	+	.	ID=BDIVROU_0118200.t1
Contig_3_len:1123377	exonerate:est2genome	CDS	584174	584304	.	+	0	ID=BDIVROU_0118200.t1.1.1;Parent=BDIVROU_0118200.t1.1
Contig_3_len:1123377	exonerate:est2genome	CDS	584507	584739	.	+	0	ID=BDIVROU_0118200.t1.1.2;Parent=BDIVROU_0118200.t1.1
Contig_3_len:1123377	exonerate:est2genome	CDS	584817	585433	.	+	0	ID=BDIVROU_0118200.t1.1.3;Parent=BDIVROU_0118200.t1.1
Contig_3_len:1123377	exonerate:est2genome	mRNA	584174	585433	.	+	.	ID=BDIVROU_0118200.t1.1;Parent=BDIVROU_0118200.t1
Contig_3_len:1123377	exonerate:est2genome	gene	587075	588204	.	-	.	ID=BDIVROU_0118300.t1
Contig_3_len:1123377	exonerate:est2genome	CDS	587075	587708	.	-	0	ID=BDIVROU_0118300.t1.1.1;Parent=BDIVROU_0118300.t1.1
Contig_3_len:1123377	exonerate:est2genome	CDS	588041	588204	.	-	0	ID=BDIVROU_0118300.t1.1.2;Parent=BDIVROU_0118300.t1.1
Contig_3_len:1123377	exonerate:est2genome	mRNA	587075	588204	.	-	.	ID=BDIVROU_0118300.t1.1;Parent=BDIVROU_0118300.t1
Contig_3_len:1123377	exonerate:est2genome	gene	588627	591377	.	-	.	ID=BDIVROU_0118500.t1
Contig_3_len:1123377	exonerate:est2genome	CDS	588627	591377	.	-	0	ID=BDIVROU_0118500.t1.1.1;Parent=BDIVROU_0118500.t1.1
Contig_3_len:1123377	exonerate:est2genome	mRNA	588627	591377	.	-	.	ID=BDIVROU_0118500.t1.1;Parent=BDIVROU_0118500.t1
Contig_3_len:1123377	exonerate:est2genome	gene	591817	592287	.	+	.	ID=BDIVROU_0118600.t1
Contig_3_len:1123377	exonerate:est2genome	CDS	591817	592287	.	+	0	ID=BDIVROU_0118600.t1.1.1;Parent=BDIVROU_0118600.t1.1
Contig_3_len:1123377	exonerate:est2genome	mRNA	591817	592287	.	+	.	ID=BDIVROU_0118600.t1.1;Parent=BDIVROU_0118600.t1
Contig_3_len:1123377	exonerate:est2genome	gene	592299	592541	.	-	.	ID=BDIVROU_0118700.t1
Contig_3_len:1123377	exonerate:est2genome	CDS	592299	592541	.	-	0	ID=BDIVROU_0118700.t1.1.1;Parent=BDIVROU_0118700.t1.1
Contig_3_len:1123377	exonerate:est2genome	mRNA	592299	592541	.	-	.	ID=BDIVROU_0118700.t1.1;Parent=BDIVROU_0118700.t1
Contig_3_len:1123377	exonerate:est2genome	gene	593816	595206	.	-	.	ID=BDIVROU_0118800.t1
Contig_3_len:1123377	exonerate:est2genome	CDS	593816	594924	.	-	0	ID=BDIVROU_0118800.t1.1.1;Parent=BDIVROU_0118800.t1.1
Contig_3_len:1123377	exonerate:est2genome	CDS	594984	595206	.	-	0	ID=BDIVROU_0118800.t1.1.2;Parent=BDIVROU_0118800.t1.1
Contig_3_len:1123377	exonerate:est2genome	mRNA	593816	595206	.	-	.	ID=BDIVROU_0118800.t1.1;Parent=BDIVROU_0118800.t1
Contig_3_len:1123377	exonerate:est2genome	gene	596390	596893	.	-	.	ID=BDIVROU_0118900.t1
Contig_3_len:1123377	exonerate:est2genome	CDS	596390	596893	.	-	0	ID=BDIVROU_0118900.t1.1.1;Parent=BDIVROU_0118900.t1.1
Contig_3_len:1123377	exonerate:est2genome	mRNA	596390	596893	.	-	.	ID=BDIVROU_0118900.t1.1;Parent=BDIVROU_0118900.t1
Contig_3_len:1123377	exonerate:est2genome	gene	597048	597395	.	-	.	ID=BDIVROU_0119000.t1
Contig_3_len:1123377	exonerate:est2genome	CDS	597048	597395	.	-	0	ID=BDIVROU_0119000.t1.1.1;Parent=BDIVROU_0119000.t1.1
Contig_3_len:1123377	exonerate:est2genome	mRNA	597048	597395	.	-	.	ID=BDIVROU_0119000.t1.1;Parent=BDIVROU_0119000.t1
Contig_3_len:1123377	exonerate:est2genome	gene	597423	597902	.	-	.	ID=BDIVROU_0465900.t1
Contig_3_len:1123377	exonerate:est2genome	CDS	597423	597528	.	-	0	ID=BDIVROU_0465900.t1.1.1;Parent=BDIVROU_0465900.t1.1
Contig_3_len:1123377	exonerate:est2genome	CDS	597563	597746	.	-	0	ID=BDIVROU_0465900.t1.1.2;Parent=BDIVROU_0465900.t1.1
Contig_3_len:1123377	exonerate:est2genome	CDS	597788	597902	.	-	0	ID=BDIVROU_0465900.t1.1.3;Parent=BDIVROU_0465900.t1.1
Contig_3_len:1123377	exonerate:est2genome	mRNA	597423	597902	.	-	.	ID=BDIVROU_0465900.t1.1;Parent=BDIVROU_0465900.t1
Contig_3_len:1123377	exonerate:est2genome	gene	598361	599824	.	+	.	ID=BDIVROU_0119100.t1
Contig_3_len:1123377	exonerate:est2genome	CDS	598361	599824	.	+	0	ID=BDIVROU_0119100.t1.1.1;Parent=BDIVROU_0119100.t1.1
Contig_3_len:1123377	exonerate:est2genome	mRNA	598361	599824	.	+	.	ID=BDIVROU_0119100.t1.1;Parent=BDIVROU_0119100.t1
Contig_3_len:1123377	exonerate:est2genome	gene	600219	600866	.	+	.	ID=BDIVROU_0119200.t1
Contig_3_len:1123377	exonerate:est2genome	CDS	600219	600866	.	+	0	ID=BDIVROU_0119200.t1.1.1;Parent=BDIVROU_0119200.t1.1
Contig_3_len:1123377	exonerate:est2genome	mRNA	600219	600866	.	+	.	ID=BDIVROU_0119200.t1.1;Parent=BDIVROU_0119200.t1
Contig_3_len:1123377	exonerate:est2genome	gene	600878	602221	.	-	.	ID=BDIVROU_0119300.t1
Contig_3_len:1123377	exonerate:est2genome	CDS	600878	602221	.	-	0	ID=BDIVROU_0119300.t1.1.1;Parent=BDIVROU_0119300.t1.1
Contig_3_len:1123377	exonerate:est2genome	mRNA	600878	602221	.	-	.	ID=BDIVROU_0119300.t1.1;Parent=BDIVROU_0119300.t1
Contig_3_len:1123377	exonerate:est2genome	gene	603930	605447	.	+	.	ID=BDIVROU_0119400.t1
Contig_3_len:1123377	exonerate:est2genome	CDS	603930	605447	.	+	0	ID=BDIVROU_0119400.t1.1.1;Parent=BDIVROU_0119400.t1.1
Contig_3_len:1123377	exonerate:est2genome	mRNA	603930	605447	.	+	.	ID=BDIVROU_0119400.t1.1;Parent=BDIVROU_0119400.t1
Contig_3_len:1123377	exonerate:est2genome	gene	605681	606985	.	+	.	ID=BDIVROU_0119600.t1
Contig_3_len:1123377	exonerate:est2genome	CDS	605681	606985	.	+	0	ID=BDIVROU_0119600.t1.1.1;Parent=BDIVROU_0119600.t1.1
Contig_3_len:1123377	exonerate:est2genome	mRNA	605681	606985	.	+	.	ID=BDIVROU_0119600.t1.1;Parent=BDIVROU_0119600.t1
Contig_3_len:1123377	exonerate:est2genome	gene	609363	610321	.	-	.	ID=BDIVROU_0009100.t1
Contig_3_len:1123377	exonerate:est2genome	CDS	609363	609446	.	-	0	ID=BDIVROU_0009100.t1.1.1;Parent=BDIVROU_0009100.t1.1
Contig_3_len:1123377	exonerate:est2genome	CDS	609481	609601	.	-	0	ID=BDIVROU_0009100.t1.1.2;Parent=BDIVROU_0009100.t1.1
Contig_3_len:1123377	exonerate:est2genome	CDS	609641	609846	.	-	0	ID=BDIVROU_0009100.t1.1.3;Parent=BDIVROU_0009100.t1.1
Contig_3_len:1123377	exonerate:est2genome	CDS	609884	609964	.	-	0	ID=BDIVROU_0009100.t1.1.4;Parent=BDIVROU_0009100.t1.1
Contig_3_len:1123377	exonerate:est2genome	CDS	610001	610162	.	-	0	ID=BDIVROU_0009100.t1.1.5;Parent=BDIVROU_0009100.t1.1
Contig_3_len:1123377	exonerate:est2genome	CDS	610199	610321	.	-	0	ID=BDIVROU_0009100.t1.1.6;Parent=BDIVROU_0009100.t1.1
Contig_3_len:1123377	exonerate:est2genome	mRNA	609363	610321	.	-	.	ID=BDIVROU_0009100.t1.1;Parent=BDIVROU_0009100.t1
Contig_3_len:1123377	exonerate:est2genome	gene	611589	611852	.	+	.	ID=BDIVROU_0119700.t1
Contig_3_len:1123377	exonerate:est2genome	CDS	611589	611852	.	+	0	ID=BDIVROU_0119700.t1.1.1;Parent=BDIVROU_0119700.t1.1
Contig_3_len:1123377	exonerate:est2genome	mRNA	611589	611852	.	+	.	ID=BDIVROU_0119700.t1.1;Parent=BDIVROU_0119700.t1
Contig_3_len:1123377	exonerate:est2genome	gene	613124	613501	.	-	.	ID=BDIVROU_0119800.t1
Contig_3_len:1123377	exonerate:est2genome	CDS	613124	613501	.	-	0	ID=BDIVROU_0119800.t1.1.1;Parent=BDIVROU_0119800.t1.1
Contig_3_len:1123377	exonerate:est2genome	mRNA	613124	613501	.	-	.	ID=BDIVROU_0119800.t1.1;Parent=BDIVROU_0119800.t1
Contig_3_len:1123377	exonerate:est2genome	gene	613793	614863	.	-	.	ID=BDIVROU_0119900.t1
Contig_3_len:1123377	exonerate:est2genome	CDS	613793	614450	.	-	0	ID=BDIVROU_0119900.t1.1.1;Parent=BDIVROU_0119900.t1.1
Contig_3_len:1123377	exonerate:est2genome	CDS	614664	614863	.	-	0	ID=BDIVROU_0119900.t1.1.2;Parent=BDIVROU_0119900.t1.1
Contig_3_len:1123377	exonerate:est2genome	mRNA	613793	614863	.	-	.	ID=BDIVROU_0119900.t1.1;Parent=BDIVROU_0119900.t1
Contig_3_len:1123377	exonerate:est2genome	gene	616000	616212	.	-	.	ID=BDIVROU_0452200.t1
Contig_3_len:1123377	exonerate:est2genome	CDS	616000	616116	.	-	0	ID=BDIVROU_0452200.t1.1.1;Parent=BDIVROU_0452200.t1.1
Contig_3_len:1123377	exonerate:est2genome	CDS	616159	616212	.	-	0	ID=BDIVROU_0452200.t1.1.2;Parent=BDIVROU_0452200.t1.1
Contig_3_len:1123377	exonerate:est2genome	mRNA	616000	616212	.	-	.	ID=BDIVROU_0452200.t1.1;Parent=BDIVROU_0452200.t1
Contig_3_len:1123377	exonerate:est2genome	gene	616006	616116	.	-	.	ID=BDIVROU_0466000.t1
Contig_3_len:1123377	exonerate:est2genome	CDS	616006	616116	.	-	0	ID=BDIVROU_0466000.t1.1.1;Parent=BDIVROU_0466000.t1.1
Contig_3_len:1123377	exonerate:est2genome	mRNA	616006	616116	.	-	.	ID=BDIVROU_0466000.t1.1;Parent=BDIVROU_0466000.t1
Contig_3_len:1123377	exonerate:est2genome	gene	616527	617331	.	+	.	ID=BDIVROU_0009200.t1
Contig_3_len:1123377	exonerate:est2genome	CDS	616527	616709	.	+	0	ID=BDIVROU_0009200.t1.1.1;Parent=BDIVROU_0009200.t1.1
Contig_3_len:1123377	exonerate:est2genome	CDS	616757	616903	.	+	0	ID=BDIVROU_0009200.t1.1.2;Parent=BDIVROU_0009200.t1.1
Contig_3_len:1123377	exonerate:est2genome	CDS	616965	617111	.	+	0	ID=BDIVROU_0009200.t1.1.3;Parent=BDIVROU_0009200.t1.1
Contig_3_len:1123377	exonerate:est2genome	CDS	617149	617331	.	+	0	ID=BDIVROU_0009200.t1.1.4;Parent=BDIVROU_0009200.t1.1
Contig_3_len:1123377	exonerate:est2genome	mRNA	616527	617331	.	+	.	ID=BDIVROU_0009200.t1.1;Parent=BDIVROU_0009200.t1
Contig_3_len:1123377	exonerate:est2genome	gene	617976	618833	.	-	.	ID=BDIVROU_0120000.t1
Contig_3_len:1123377	exonerate:est2genome	CDS	617976	618833	.	-	0	ID=BDIVROU_0120000.t1.1.1;Parent=BDIVROU_0120000.t1.1
Contig_3_len:1123377	exonerate:est2genome	mRNA	617976	618833	.	-	.	ID=BDIVROU_0120000.t1.1;Parent=BDIVROU_0120000.t1
Contig_3_len:1123377	exonerate:est2genome	gene	620446	623241	.	-	.	ID=BDIVROU_0120100.t1
Contig_3_len:1123377	exonerate:est2genome	CDS	620446	623241	.	-	0	ID=BDIVROU_0120100.t1.1.1;Parent=BDIVROU_0120100.t1.1
Contig_3_len:1123377	exonerate:est2genome	mRNA	620446	623241	.	-	.	ID=BDIVROU_0120100.t1.1;Parent=BDIVROU_0120100.t1
Contig_3_len:1123377	exonerate:est2genome	gene	624127	624717	.	+	.	ID=BDIVROU_0120200.t1
Contig_3_len:1123377	exonerate:est2genome	CDS	624127	624717	.	+	0	ID=BDIVROU_0120200.t1.1.1;Parent=BDIVROU_0120200.t1.1
Contig_3_len:1123377	exonerate:est2genome	mRNA	624127	624717	.	+	.	ID=BDIVROU_0120200.t1.1;Parent=BDIVROU_0120200.t1
Contig_3_len:1123377	exonerate:est2genome	gene	624733	625563	.	-	.	ID=BDIVROU_0120300.t1
Contig_3_len:1123377	exonerate:est2genome	CDS	624733	625563	.	-	0	ID=BDIVROU_0120300.t1.1.1;Parent=BDIVROU_0120300.t1.1
Contig_3_len:1123377	exonerate:est2genome	mRNA	624733	625563	.	-	.	ID=BDIVROU_0120300.t1.1;Parent=BDIVROU_0120300.t1
Contig_3_len:1123377	exonerate:est2genome	gene	627064	627459	.	-	.	ID=BDIVROU_0120400.t1
Contig_3_len:1123377	exonerate:est2genome	CDS	627064	627459	.	-	0	ID=BDIVROU_0120400.t1.1.1;Parent=BDIVROU_0120400.t1.1
Contig_3_len:1123377	exonerate:est2genome	mRNA	627064	627459	.	-	.	ID=BDIVROU_0120400.t1.1;Parent=BDIVROU_0120400.t1
Contig_3_len:1123377	exonerate:est2genome	gene	627509	628309	.	-	.	ID=BDIVROU_0120500.t1
Contig_3_len:1123377	exonerate:est2genome	CDS	627509	628309	.	-	0	ID=BDIVROU_0120500.t1.1.1;Parent=BDIVROU_0120500.t1.1
Contig_3_len:1123377	exonerate:est2genome	mRNA	627509	628309	.	-	.	ID=BDIVROU_0120500.t1.1;Parent=BDIVROU_0120500.t1
Contig_3_len:1123377	exonerate:est2genome	gene	628599	629747	.	-	.	ID=BDIVROU_0120700.t1
Contig_3_len:1123377	exonerate:est2genome	CDS	628599	629168	.	-	0	ID=BDIVROU_0120700.t1.1.1;Parent=BDIVROU_0120700.t1.1
Contig_3_len:1123377	exonerate:est2genome	CDS	629272	629482	.	-	0	ID=BDIVROU_0120700.t1.1.2;Parent=BDIVROU_0120700.t1.1
Contig_3_len:1123377	exonerate:est2genome	CDS	629572	629747	.	-	0	ID=BDIVROU_0120700.t1.1.3;Parent=BDIVROU_0120700.t1.1
Contig_3_len:1123377	exonerate:est2genome	mRNA	628599	629747	.	-	.	ID=BDIVROU_0120700.t1.1;Parent=BDIVROU_0120700.t1
Contig_3_len:1123377	exonerate:est2genome	gene	631765	633108	.	-	.	ID=BDIVROU_0120900.t1
Contig_3_len:1123377	exonerate:est2genome	CDS	631765	633108	.	-	0	ID=BDIVROU_0120900.t1.1.1;Parent=BDIVROU_0120900.t1.1
Contig_3_len:1123377	exonerate:est2genome	mRNA	631765	633108	.	-	.	ID=BDIVROU_0120900.t1.1;Parent=BDIVROU_0120900.t1
Contig_3_len:1123377	exonerate:est2genome	gene	635436	636185	.	+	.	ID=BDIVROU_0121000.t1
Contig_3_len:1123377	exonerate:est2genome	CDS	635436	636185	.	+	0	ID=BDIVROU_0121000.t1.1.1;Parent=BDIVROU_0121000.t1.1
Contig_3_len:1123377	exonerate:est2genome	mRNA	635436	636185	.	+	.	ID=BDIVROU_0121000.t1.1;Parent=BDIVROU_0121000.t1
Contig_3_len:1123377	exonerate:est2genome	gene	635502	636185	.	+	.	ID=BDIVROU_0120800.t1
Contig_3_len:1123377	exonerate:est2genome	CDS	635502	636185	.	+	0	ID=BDIVROU_0120800.t1.1.1;Parent=BDIVROU_0120800.t1.1
Contig_3_len:1123377	exonerate:est2genome	mRNA	635502	636185	.	+	.	ID=BDIVROU_0120800.t1.1;Parent=BDIVROU_0120800.t1
Contig_3_len:1123377	exonerate:est2genome	gene	636455	638581	.	+	.	ID=BDIVROU_0009300.t1
Contig_3_len:1123377	exonerate:est2genome	CDS	636455	636897	.	+	0	ID=BDIVROU_0009300.t1.1.1;Parent=BDIVROU_0009300.t1.1
Contig_3_len:1123377	exonerate:est2genome	CDS	636934	637020	.	+	0	ID=BDIVROU_0009300.t1.1.2;Parent=BDIVROU_0009300.t1.1
Contig_3_len:1123377	exonerate:est2genome	CDS	637060	637144	.	+	0	ID=BDIVROU_0009300.t1.1.3;Parent=BDIVROU_0009300.t1.1
Contig_3_len:1123377	exonerate:est2genome	CDS	637189	637298	.	+	0	ID=BDIVROU_0009300.t1.1.4;Parent=BDIVROU_0009300.t1.1
Contig_3_len:1123377	exonerate:est2genome	CDS	637341	637481	.	+	0	ID=BDIVROU_0009300.t1.1.5;Parent=BDIVROU_0009300.t1.1
Contig_3_len:1123377	exonerate:est2genome	CDS	637523	637651	.	+	0	ID=BDIVROU_0009300.t1.1.6;Parent=BDIVROU_0009300.t1.1
Contig_3_len:1123377	exonerate:est2genome	CDS	637690	638093	.	+	0	ID=BDIVROU_0009300.t1.1.7;Parent=BDIVROU_0009300.t1.1
Contig_3_len:1123377	exonerate:est2genome	CDS	638136	638220	.	+	0	ID=BDIVROU_0009300.t1.1.8;Parent=BDIVROU_0009300.t1.1
Contig_3_len:1123377	exonerate:est2genome	CDS	638258	638399	.	+	0	ID=BDIVROU_0009300.t1.1.9;Parent=BDIVROU_0009300.t1.1
Contig_3_len:1123377	exonerate:est2genome	CDS	638435	638581	.	+	0	ID=BDIVROU_0009300.t1.1.10;Parent=BDIVROU_0009300.t1.1
Contig_3_len:1123377	exonerate:est2genome	mRNA	636455	638581	.	+	.	ID=BDIVROU_0009300.t1.1;Parent=BDIVROU_0009300.t1
Contig_3_len:1123377	exonerate:est2genome	gene	639161	640383	.	+	.	ID=BDIVROU_0009400.t1
Contig_3_len:1123377	exonerate:est2genome	CDS	639161	639296	.	+	0	ID=BDIVROU_0009400.t1.1.1;Parent=BDIVROU_0009400.t1.1
Contig_3_len:1123377	exonerate:est2genome	CDS	639339	639482	.	+	0	ID=BDIVROU_0009400.t1.1.2;Parent=BDIVROU_0009400.t1.1
Contig_3_len:1123377	exonerate:est2genome	CDS	639672	639831	.	+	0	ID=BDIVROU_0009400.t1.1.3;Parent=BDIVROU_0009400.t1.1
Contig_3_len:1123377	exonerate:est2genome	CDS	639870	640003	.	+	0	ID=BDIVROU_0009400.t1.1.4;Parent=BDIVROU_0009400.t1.1
Contig_3_len:1123377	exonerate:est2genome	CDS	640041	640210	.	+	0	ID=BDIVROU_0009400.t1.1.5;Parent=BDIVROU_0009400.t1.1
Contig_3_len:1123377	exonerate:est2genome	CDS	640246	640383	.	+	0	ID=BDIVROU_0009400.t1.1.6;Parent=BDIVROU_0009400.t1.1
Contig_3_len:1123377	exonerate:est2genome	mRNA	639161	640383	.	+	.	ID=BDIVROU_0009400.t1.1;Parent=BDIVROU_0009400.t1
Contig_3_len:1123377	exonerate:est2genome	gene	641173	642155	.	-	.	ID=BDIVROU_0009500.t1
Contig_3_len:1123377	exonerate:est2genome	CDS	641173	641194	.	-	0	ID=BDIVROU_0009500.t1.1.1;Parent=BDIVROU_0009500.t1.1
Contig_3_len:1123377	exonerate:est2genome	CDS	641234	641273	.	-	0	ID=BDIVROU_0009500.t1.1.2;Parent=BDIVROU_0009500.t1.1
Contig_3_len:1123377	exonerate:est2genome	CDS	641404	641456	.	-	0	ID=BDIVROU_0009500.t1.1.3;Parent=BDIVROU_0009500.t1.1
Contig_3_len:1123377	exonerate:est2genome	CDS	641494	641666	.	-	0	ID=BDIVROU_0009500.t1.1.4;Parent=BDIVROU_0009500.t1.1
Contig_3_len:1123377	exonerate:est2genome	CDS	641703	641881	.	-	0	ID=BDIVROU_0009500.t1.1.5;Parent=BDIVROU_0009500.t1.1
Contig_3_len:1123377	exonerate:est2genome	CDS	641919	642095	.	-	0	ID=BDIVROU_0009500.t1.1.6;Parent=BDIVROU_0009500.t1.1
Contig_3_len:1123377	exonerate:est2genome	CDS	642131	642155	.	-	0	ID=BDIVROU_0009500.t1.1.7;Parent=BDIVROU_0009500.t1.1
Contig_3_len:1123377	exonerate:est2genome	mRNA	641173	642155	.	-	.	ID=BDIVROU_0009500.t1.1;Parent=BDIVROU_0009500.t1
Contig_3_len:1123377	exonerate:est2genome	gene	642966	644009	.	+	.	ID=BDIVROU_0121100.t1
Contig_3_len:1123377	exonerate:est2genome	CDS	642966	644009	.	+	0	ID=BDIVROU_0121100.t1.1.1;Parent=BDIVROU_0121100.t1.1
Contig_3_len:1123377	exonerate:est2genome	mRNA	642966	644009	.	+	.	ID=BDIVROU_0121100.t1.1;Parent=BDIVROU_0121100.t1
Contig_3_len:1123377	exonerate:est2genome	gene	644314	648105	.	-	.	ID=BDIVROU_0121200.t1
Contig_3_len:1123377	exonerate:est2genome	CDS	644314	648105	.	-	0	ID=BDIVROU_0121200.t1.1.1;Parent=BDIVROU_0121200.t1.1
Contig_3_len:1123377	exonerate:est2genome	mRNA	644314	648105	.	-	.	ID=BDIVROU_0121200.t1.1;Parent=BDIVROU_0121200.t1
Contig_3_len:1123377	exonerate:est2genome	gene	649136	650032	.	-	.	ID=BDIVROU_0121300.t1
Contig_3_len:1123377	exonerate:est2genome	CDS	649136	650032	.	-	0	ID=BDIVROU_0121300.t1.1.1;Parent=BDIVROU_0121300.t1.1
Contig_3_len:1123377	exonerate:est2genome	mRNA	649136	650032	.	-	.	ID=BDIVROU_0121300.t1.1;Parent=BDIVROU_0121300.t1
Contig_3_len:1123377	exonerate:est2genome	gene	651801	652265	.	+	.	ID=BDIVROU_0121400.t1
Contig_3_len:1123377	exonerate:est2genome	CDS	651801	652265	.	+	0	ID=BDIVROU_0121400.t1.1.1;Parent=BDIVROU_0121400.t1.1
Contig_3_len:1123377	exonerate:est2genome	mRNA	651801	652265	.	+	.	ID=BDIVROU_0121400.t1.1;Parent=BDIVROU_0121400.t1
Contig_3_len:1123377	exonerate:est2genome	gene	652756	653342	.	+	.	ID=BDIVROU_0121500.t1
Contig_3_len:1123377	exonerate:est2genome	CDS	652756	652945	.	+	0	ID=BDIVROU_0121500.t1.1.1;Parent=BDIVROU_0121500.t1.1
Contig_3_len:1123377	exonerate:est2genome	CDS	653005	653342	.	+	0	ID=BDIVROU_0121500.t1.1.2;Parent=BDIVROU_0121500.t1.1
Contig_3_len:1123377	exonerate:est2genome	mRNA	652756	653342	.	+	.	ID=BDIVROU_0121500.t1.1;Parent=BDIVROU_0121500.t1
Contig_3_len:1123377	exonerate:est2genome	gene	653663	654376	.	-	.	ID=BDIVROU_0121600.t1
Contig_3_len:1123377	exonerate:est2genome	CDS	653663	654376	.	-	0	ID=BDIVROU_0121600.t1.1.1;Parent=BDIVROU_0121600.t1.1
Contig_3_len:1123377	exonerate:est2genome	mRNA	653663	654376	.	-	.	ID=BDIVROU_0121600.t1.1;Parent=BDIVROU_0121600.t1
Contig_3_len:1123377	exonerate:est2genome	gene	656127	656341	.	+	.	ID=BDIVROU_0452300.t1
Contig_3_len:1123377	exonerate:est2genome	CDS	656127	656228	.	+	0	ID=BDIVROU_0452300.t1.1.1;Parent=BDIVROU_0452300.t1.1
Contig_3_len:1123377	exonerate:est2genome	CDS	656270	656341	.	+	0	ID=BDIVROU_0452300.t1.1.2;Parent=BDIVROU_0452300.t1.1
Contig_3_len:1123377	exonerate:est2genome	mRNA	656127	656341	.	+	.	ID=BDIVROU_0452300.t1.1;Parent=BDIVROU_0452300.t1
Contig_3_len:1123377	exonerate:est2genome	gene	657799	659439	.	+	.	ID=BDIVROU_0121800.t1
Contig_3_len:1123377	exonerate:est2genome	CDS	657799	659439	.	+	0	ID=BDIVROU_0121800.t1.1.1;Parent=BDIVROU_0121800.t1.1
Contig_3_len:1123377	exonerate:est2genome	mRNA	657799	659439	.	+	.	ID=BDIVROU_0121800.t1.1;Parent=BDIVROU_0121800.t1
Contig_3_len:1123377	exonerate:est2genome	gene	660860	663574	.	-	.	ID=BDIVROU_0121900.t1
Contig_3_len:1123377	exonerate:est2genome	CDS	660860	663574	.	-	0	ID=BDIVROU_0121900.t1.1.1;Parent=BDIVROU_0121900.t1.1
Contig_3_len:1123377	exonerate:est2genome	mRNA	660860	663574	.	-	.	ID=BDIVROU_0121900.t1.1;Parent=BDIVROU_0121900.t1
Contig_3_len:1123377	exonerate:est2genome	gene	664148	666379	.	-	.	ID=BDIVROU_0122000.t1
Contig_3_len:1123377	exonerate:est2genome	CDS	664148	664331	.	-	0	ID=BDIVROU_0122000.t1.1.1;Parent=BDIVROU_0122000.t1.1
Contig_3_len:1123377	exonerate:est2genome	CDS	664627	665048	.	-	0	ID=BDIVROU_0122000.t1.1.2;Parent=BDIVROU_0122000.t1.1
Contig_3_len:1123377	exonerate:est2genome	CDS	665367	665980	.	-	0	ID=BDIVROU_0122000.t1.1.3;Parent=BDIVROU_0122000.t1.1
Contig_3_len:1123377	exonerate:est2genome	CDS	666295	666379	.	-	0	ID=BDIVROU_0122000.t1.1.4;Parent=BDIVROU_0122000.t1.1
Contig_3_len:1123377	exonerate:est2genome	mRNA	664148	666379	.	-	.	ID=BDIVROU_0122000.t1.1;Parent=BDIVROU_0122000.t1
Contig_3_len:1123377	exonerate:est2genome	gene	667271	670615	.	+	.	ID=BDIVROU_0122100.t1
Contig_3_len:1123377	exonerate:est2genome	CDS	667271	670615	.	+	0	ID=BDIVROU_0122100.t1.1.1;Parent=BDIVROU_0122100.t1.1
Contig_3_len:1123377	exonerate:est2genome	mRNA	667271	670615	.	+	.	ID=BDIVROU_0122100.t1.1;Parent=BDIVROU_0122100.t1
Contig_3_len:1123377	exonerate:est2genome	gene	674371	675512	.	-	.	ID=BDIVROU_0009600.t1
Contig_3_len:1123377	exonerate:est2genome	CDS	674371	674527	.	-	0	ID=BDIVROU_0009600.t1.1.1;Parent=BDIVROU_0009600.t1.1
Contig_3_len:1123377	exonerate:est2genome	CDS	674720	674786	.	-	0	ID=BDIVROU_0009600.t1.1.2;Parent=BDIVROU_0009600.t1.1
Contig_3_len:1123377	exonerate:est2genome	CDS	674823	675055	.	-	0	ID=BDIVROU_0009600.t1.1.3;Parent=BDIVROU_0009600.t1.1
Contig_3_len:1123377	exonerate:est2genome	CDS	675235	675313	.	-	0	ID=BDIVROU_0009600.t1.1.4;Parent=BDIVROU_0009600.t1.1
Contig_3_len:1123377	exonerate:est2genome	CDS	675353	675512	.	-	0	ID=BDIVROU_0009600.t1.1.5;Parent=BDIVROU_0009600.t1.1
Contig_3_len:1123377	exonerate:est2genome	mRNA	674371	675512	.	-	.	ID=BDIVROU_0009600.t1.1;Parent=BDIVROU_0009600.t1
Contig_3_len:1123377	exonerate:est2genome	gene	675651	677697	.	-	.	ID=BDIVROU_0009700.t1
Contig_3_len:1123377	exonerate:est2genome	CDS	675651	675704	.	-	0	ID=BDIVROU_0009700.t1.1.1;Parent=BDIVROU_0009700.t1.1
Contig_3_len:1123377	exonerate:est2genome	CDS	675743	675830	.	-	0	ID=BDIVROU_0009700.t1.1.2;Parent=BDIVROU_0009700.t1.1
Contig_3_len:1123377	exonerate:est2genome	CDS	675870	675997	.	-	0	ID=BDIVROU_0009700.t1.1.3;Parent=BDIVROU_0009700.t1.1
Contig_3_len:1123377	exonerate:est2genome	CDS	676207	676628	.	-	0	ID=BDIVROU_0009700.t1.1.4;Parent=BDIVROU_0009700.t1.1
Contig_3_len:1123377	exonerate:est2genome	CDS	676670	676825	.	-	0	ID=BDIVROU_0009700.t1.1.5;Parent=BDIVROU_0009700.t1.1
Contig_3_len:1123377	exonerate:est2genome	CDS	676862	677053	.	-	0	ID=BDIVROU_0009700.t1.1.6;Parent=BDIVROU_0009700.t1.1
Contig_3_len:1123377	exonerate:est2genome	CDS	677248	677475	.	-	0	ID=BDIVROU_0009700.t1.1.7;Parent=BDIVROU_0009700.t1.1
Contig_3_len:1123377	exonerate:est2genome	CDS	677514	677697	.	-	0	ID=BDIVROU_0009700.t1.1.8;Parent=BDIVROU_0009700.t1.1
Contig_3_len:1123377	exonerate:est2genome	mRNA	675651	677697	.	-	.	ID=BDIVROU_0009700.t1.1;Parent=BDIVROU_0009700.t1
Contig_3_len:1123377	exonerate:est2genome	gene	678605	680320	.	+	.	ID=BDIVROU_0122200.t1
Contig_3_len:1123377	exonerate:est2genome	CDS	678605	680320	.	+	0	ID=BDIVROU_0122200.t1.1.1;Parent=BDIVROU_0122200.t1.1
Contig_3_len:1123377	exonerate:est2genome	mRNA	678605	680320	.	+	.	ID=BDIVROU_0122200.t1.1;Parent=BDIVROU_0122200.t1
Contig_3_len:1123377	exonerate:est2genome	gene	681670	682293	.	-	.	ID=BDIVROU_0122300.t1
Contig_3_len:1123377	exonerate:est2genome	CDS	681670	682293	.	-	0	ID=BDIVROU_0122300.t1.1.1;Parent=BDIVROU_0122300.t1.1
Contig_3_len:1123377	exonerate:est2genome	mRNA	681670	682293	.	-	.	ID=BDIVROU_0122300.t1.1;Parent=BDIVROU_0122300.t1
Contig_3_len:1123377	exonerate:est2genome	gene	682417	683139	.	-	.	ID=BDIVROU_0122400.t1
Contig_3_len:1123377	exonerate:est2genome	CDS	682417	682780	.	-	0	ID=BDIVROU_0122400.t1.1.1;Parent=BDIVROU_0122400.t1.1
Contig_3_len:1123377	exonerate:est2genome	CDS	682958	683139	.	-	0	ID=BDIVROU_0122400.t1.1.2;Parent=BDIVROU_0122400.t1.1
Contig_3_len:1123377	exonerate:est2genome	mRNA	682417	683139	.	-	.	ID=BDIVROU_0122400.t1.1;Parent=BDIVROU_0122400.t1
Contig_3_len:1123377	exonerate:est2genome	gene	683537	684094	.	-	.	ID=BDIVROU_0122500.t1
Contig_3_len:1123377	exonerate:est2genome	CDS	683537	684094	.	-	0	ID=BDIVROU_0122500.t1.1.1;Parent=BDIVROU_0122500.t1.1
Contig_3_len:1123377	exonerate:est2genome	mRNA	683537	684094	.	-	.	ID=BDIVROU_0122500.t1.1;Parent=BDIVROU_0122500.t1
Contig_3_len:1123377	exonerate:est2genome	gene	684286	686790	.	-	.	ID=BDIVROU_0122600.t1
Contig_3_len:1123377	exonerate:est2genome	CDS	684286	686790	.	-	0	ID=BDIVROU_0122600.t1.1.1;Parent=BDIVROU_0122600.t1.1
Contig_3_len:1123377	exonerate:est2genome	mRNA	684286	686790	.	-	.	ID=BDIVROU_0122600.t1.1;Parent=BDIVROU_0122600.t1
Contig_3_len:1123377	exonerate:est2genome	gene	688061	689857	.	+	.	ID=BDIVROU_0122700.t1
Contig_3_len:1123377	exonerate:est2genome	CDS	688061	688647	.	+	0	ID=BDIVROU_0122700.t1.1.1;Parent=BDIVROU_0122700.t1.1
Contig_3_len:1123377	exonerate:est2genome	CDS	688734	689640	.	+	0	ID=BDIVROU_0122700.t1.1.2;Parent=BDIVROU_0122700.t1.1
Contig_3_len:1123377	exonerate:est2genome	CDS	689729	689857	.	+	0	ID=BDIVROU_0122700.t1.1.3;Parent=BDIVROU_0122700.t1.1
Contig_3_len:1123377	exonerate:est2genome	mRNA	688061	689857	.	+	.	ID=BDIVROU_0122700.t1.1;Parent=BDIVROU_0122700.t1
Contig_3_len:1123377	exonerate:est2genome	gene	689871	690482	.	-	.	ID=BDIVROU_0452400.t1
Contig_3_len:1123377	exonerate:est2genome	CDS	689871	690005	.	-	0	ID=BDIVROU_0452400.t1.1.1;Parent=BDIVROU_0452400.t1.1
Contig_3_len:1123377	exonerate:est2genome	CDS	690116	690260	.	-	0	ID=BDIVROU_0452400.t1.1.2;Parent=BDIVROU_0452400.t1.1
Contig_3_len:1123377	exonerate:est2genome	CDS	690301	690482	.	-	0	ID=BDIVROU_0452400.t1.1.3;Parent=BDIVROU_0452400.t1.1
Contig_3_len:1123377	exonerate:est2genome	mRNA	689871	690482	.	-	.	ID=BDIVROU_0452400.t1.1;Parent=BDIVROU_0452400.t1
Contig_3_len:1123377	exonerate:est2genome	gene	689892	690005	.	-	.	ID=BDIVROU_0466200.t1
Contig_3_len:1123377	exonerate:est2genome	CDS	689892	690005	.	-	0	ID=BDIVROU_0466200.t1.1.1;Parent=BDIVROU_0466200.t1.1
Contig_3_len:1123377	exonerate:est2genome	mRNA	689892	690005	.	-	.	ID=BDIVROU_0466200.t1.1;Parent=BDIVROU_0466200.t1
Contig_3_len:1123377	exonerate:est2genome	gene	691062	693311	.	-	.	ID=BDIVROU_0123000.t1
Contig_3_len:1123377	exonerate:est2genome	CDS	691062	692188	.	-	0	ID=BDIVROU_0123000.t1.1.1;Parent=BDIVROU_0123000.t1.1
Contig_3_len:1123377	exonerate:est2genome	CDS	692414	693311	.	-	0	ID=BDIVROU_0123000.t1.1.2;Parent=BDIVROU_0123000.t1.1
Contig_3_len:1123377	exonerate:est2genome	mRNA	691062	693311	.	-	.	ID=BDIVROU_0123000.t1.1;Parent=BDIVROU_0123000.t1
Contig_3_len:1123377	exonerate:est2genome	gene	694408	695616	.	+	.	ID=BDIVROU_0123100.t1
Contig_3_len:1123377	exonerate:est2genome	CDS	694408	695616	.	+	0	ID=BDIVROU_0123100.t1.1.1;Parent=BDIVROU_0123100.t1.1
Contig_3_len:1123377	exonerate:est2genome	mRNA	694408	695616	.	+	.	ID=BDIVROU_0123100.t1.1;Parent=BDIVROU_0123100.t1
Contig_3_len:1123377	exonerate:est2genome	gene	697159	697791	.	-	.	ID=BDIVROU_0123200.t1
Contig_3_len:1123377	exonerate:est2genome	CDS	697159	697791	.	-	0	ID=BDIVROU_0123200.t1.1.1;Parent=BDIVROU_0123200.t1.1
Contig_3_len:1123377	exonerate:est2genome	mRNA	697159	697791	.	-	.	ID=BDIVROU_0123200.t1.1;Parent=BDIVROU_0123200.t1
Contig_3_len:1123377	exonerate:est2genome	gene	698715	699317	.	-	.	ID=BDIVROU_0123300.t1
Contig_3_len:1123377	exonerate:est2genome	CDS	698715	699317	.	-	0	ID=BDIVROU_0123300.t1.1.1;Parent=BDIVROU_0123300.t1.1
Contig_3_len:1123377	exonerate:est2genome	mRNA	698715	699317	.	-	.	ID=BDIVROU_0123300.t1.1;Parent=BDIVROU_0123300.t1
Contig_3_len:1123377	exonerate:est2genome	gene	699455	700402	.	-	.	ID=BDIVROU_0123400.t1
Contig_3_len:1123377	exonerate:est2genome	CDS	699455	700402	.	-	0	ID=BDIVROU_0123400.t1.1.1;Parent=BDIVROU_0123400.t1.1
Contig_3_len:1123377	exonerate:est2genome	mRNA	699455	700402	.	-	.	ID=BDIVROU_0123400.t1.1;Parent=BDIVROU_0123400.t1
Contig_3_len:1123377	exonerate:est2genome	gene	701662	703452	.	+	.	ID=BDIVROU_0123500.t1
Contig_3_len:1123377	exonerate:est2genome	CDS	701662	702269	.	+	0	ID=BDIVROU_0123500.t1.1.1;Parent=BDIVROU_0123500.t1.1
Contig_3_len:1123377	exonerate:est2genome	CDS	702330	702936	.	+	0	ID=BDIVROU_0123500.t1.1.2;Parent=BDIVROU_0123500.t1.1
Contig_3_len:1123377	exonerate:est2genome	CDS	703027	703452	.	+	0	ID=BDIVROU_0123500.t1.1.3;Parent=BDIVROU_0123500.t1.1
Contig_3_len:1123377	exonerate:est2genome	mRNA	701662	703452	.	+	.	ID=BDIVROU_0123500.t1.1;Parent=BDIVROU_0123500.t1
Contig_3_len:1123377	exonerate:est2genome	gene	704217	704648	.	+	.	ID=BDIVROU_0123600.t1
Contig_3_len:1123377	exonerate:est2genome	CDS	704217	704648	.	+	0	ID=BDIVROU_0123600.t1.1.1;Parent=BDIVROU_0123600.t1.1
Contig_3_len:1123377	exonerate:est2genome	mRNA	704217	704648	.	+	.	ID=BDIVROU_0123600.t1.1;Parent=BDIVROU_0123600.t1
Contig_3_len:1123377	exonerate:est2genome	gene	705646	707109	.	-	.	ID=BDIVROU_0123700.t1
Contig_3_len:1123377	exonerate:est2genome	CDS	705646	707109	.	-	0	ID=BDIVROU_0123700.t1.1.1;Parent=BDIVROU_0123700.t1.1
Contig_3_len:1123377	exonerate:est2genome	mRNA	705646	707109	.	-	.	ID=BDIVROU_0123700.t1.1;Parent=BDIVROU_0123700.t1
Contig_3_len:1123377	exonerate:est2genome	gene	708353	709342	.	+	.	ID=BDIVROU_0123800.t1
Contig_3_len:1123377	exonerate:est2genome	CDS	708353	709342	.	+	0	ID=BDIVROU_0123800.t1.1.1;Parent=BDIVROU_0123800.t1.1
Contig_3_len:1123377	exonerate:est2genome	mRNA	708353	709342	.	+	.	ID=BDIVROU_0123800.t1.1;Parent=BDIVROU_0123800.t1
Contig_3_len:1123377	exonerate:est2genome	gene	709538	712210	.	-	.	ID=BDIVROU_0123900.t1
Contig_3_len:1123377	exonerate:est2genome	CDS	709538	712210	.	-	0	ID=BDIVROU_0123900.t1.1.1;Parent=BDIVROU_0123900.t1.1
Contig_3_len:1123377	exonerate:est2genome	mRNA	709538	712210	.	-	.	ID=BDIVROU_0123900.t1.1;Parent=BDIVROU_0123900.t1
Contig_3_len:1123377	exonerate:est2genome	gene	712455	712926	.	+	.	ID=BDIVROU_0009800.t1
Contig_3_len:1123377	exonerate:est2genome	CDS	712455	712636	.	+	0	ID=BDIVROU_0009800.t1.1.1;Parent=BDIVROU_0009800.t1.1
Contig_3_len:1123377	exonerate:est2genome	CDS	712674	712926	.	+	0	ID=BDIVROU_0009800.t1.1.2;Parent=BDIVROU_0009800.t1.1
Contig_3_len:1123377	exonerate:est2genome	mRNA	712455	712926	.	+	.	ID=BDIVROU_0009800.t1.1;Parent=BDIVROU_0009800.t1
Contig_3_len:1123377	exonerate:est2genome	gene	713394	714512	.	-	.	ID=BDIVROU_0124100.t1
Contig_3_len:1123377	exonerate:est2genome	CDS	713394	714512	.	-	0	ID=BDIVROU_0124100.t1.1.1;Parent=BDIVROU_0124100.t1.1
Contig_3_len:1123377	exonerate:est2genome	mRNA	713394	714512	.	-	.	ID=BDIVROU_0124100.t1.1;Parent=BDIVROU_0124100.t1
Contig_3_len:1123377	exonerate:est2genome	gene	715489	716318	.	+	.	ID=BDIVROU_0124200.t1
Contig_3_len:1123377	exonerate:est2genome	CDS	715489	715807	.	+	0	ID=BDIVROU_0124200.t1.1.1;Parent=BDIVROU_0124200.t1.1
Contig_3_len:1123377	exonerate:est2genome	CDS	715903	716318	.	+	0	ID=BDIVROU_0124200.t1.1.2;Parent=BDIVROU_0124200.t1.1
Contig_3_len:1123377	exonerate:est2genome	mRNA	715489	716318	.	+	.	ID=BDIVROU_0124200.t1.1;Parent=BDIVROU_0124200.t1
Contig_3_len:1123377	exonerate:est2genome	gene	718073	719062	.	+	.	ID=BDIVROU_0124300.t1
Contig_3_len:1123377	exonerate:est2genome	CDS	718073	719062	.	+	0	ID=BDIVROU_0124300.t1.1.1;Parent=BDIVROU_0124300.t1.1
Contig_3_len:1123377	exonerate:est2genome	mRNA	718073	719062	.	+	.	ID=BDIVROU_0124300.t1.1;Parent=BDIVROU_0124300.t1
Contig_3_len:1123377	exonerate:est2genome	gene	719200	720978	.	-	.	ID=BDIVROU_0124400.t1
Contig_3_len:1123377	exonerate:est2genome	CDS	719200	720978	.	-	0	ID=BDIVROU_0124400.t1.1.1;Parent=BDIVROU_0124400.t1.1
Contig_3_len:1123377	exonerate:est2genome	mRNA	719200	720978	.	-	.	ID=BDIVROU_0124400.t1.1;Parent=BDIVROU_0124400.t1
Contig_3_len:1123377	exonerate:est2genome	gene	721701	722192	.	+	.	ID=BDIVROU_0124500.t1
Contig_3_len:1123377	exonerate:est2genome	CDS	721701	722192	.	+	0	ID=BDIVROU_0124500.t1.1.1;Parent=BDIVROU_0124500.t1.1
Contig_3_len:1123377	exonerate:est2genome	mRNA	721701	722192	.	+	.	ID=BDIVROU_0124500.t1.1;Parent=BDIVROU_0124500.t1
Contig_3_len:1123377	exonerate:est2genome	gene	722545	723906	.	+	.	ID=BDIVROU_0124600.t1
Contig_3_len:1123377	exonerate:est2genome	CDS	722545	723906	.	+	0	ID=BDIVROU_0124600.t1.1.1;Parent=BDIVROU_0124600.t1.1
Contig_3_len:1123377	exonerate:est2genome	mRNA	722545	723906	.	+	.	ID=BDIVROU_0124600.t1.1;Parent=BDIVROU_0124600.t1
Contig_3_len:1123377	exonerate:est2genome	gene	724133	728947	.	-	.	ID=BDIVROU_0124700.t1
Contig_3_len:1123377	exonerate:est2genome	CDS	724133	728947	.	-	0	ID=BDIVROU_0124700.t1.1.1;Parent=BDIVROU_0124700.t1.1
Contig_3_len:1123377	exonerate:est2genome	mRNA	724133	728947	.	-	.	ID=BDIVROU_0124700.t1.1;Parent=BDIVROU_0124700.t1
Contig_3_len:1123377	exonerate:est2genome	gene	730200	733244	.	+	.	ID=BDIVROU_0124800.t1
Contig_3_len:1123377	exonerate:est2genome	CDS	730200	733244	.	+	0	ID=BDIVROU_0124800.t1.2.1;Parent=BDIVROU_0124800.t1.2
Contig_3_len:1123377	exonerate:est2genome	mRNA	730200	733244	.	+	.	ID=BDIVROU_0124800.t1.2;Parent=BDIVROU_0124800.t1
Contig_3_len:1123377	exonerate:est2genome	gene	733723	734826	.	-	.	ID=BDIVROU_0124900.t1
Contig_3_len:1123377	exonerate:est2genome	CDS	733723	734826	.	-	0	ID=BDIVROU_0124900.t1.1.1;Parent=BDIVROU_0124900.t1.1
Contig_3_len:1123377	exonerate:est2genome	mRNA	733723	734826	.	-	.	ID=BDIVROU_0124900.t1.1;Parent=BDIVROU_0124900.t1
Contig_3_len:1123377	exonerate:est2genome	gene	737193	741727	.	-	.	ID=BDIVROU_0125000.t1
Contig_3_len:1123377	exonerate:est2genome	CDS	737193	737864	.	-	0	ID=BDIVROU_0125000.t1.1.1;Parent=BDIVROU_0125000.t1.1
Contig_3_len:1123377	exonerate:est2genome	CDS	738689	741490	.	-	0	ID=BDIVROU_0125000.t1.1.2;Parent=BDIVROU_0125000.t1.1
Contig_3_len:1123377	exonerate:est2genome	CDS	741683	741727	.	-	0	ID=BDIVROU_0125000.t1.1.3;Parent=BDIVROU_0125000.t1.1
Contig_3_len:1123377	exonerate:est2genome	mRNA	737193	741727	.	-	.	ID=BDIVROU_0125000.t1.1;Parent=BDIVROU_0125000.t1
Contig_3_len:1123377	exonerate:est2genome	gene	743615	744106	.	-	.	ID=BDIVROU_0125200.t1
Contig_3_len:1123377	exonerate:est2genome	CDS	743615	744106	.	-	0	ID=BDIVROU_0125200.t1.1.1;Parent=BDIVROU_0125200.t1.1
Contig_3_len:1123377	exonerate:est2genome	mRNA	743615	744106	.	-	.	ID=BDIVROU_0125200.t1.1;Parent=BDIVROU_0125200.t1
Contig_3_len:1123377	exonerate:est2genome	gene	744236	745213	.	-	.	ID=BDIVROU_0125300.t1
Contig_3_len:1123377	exonerate:est2genome	CDS	744236	745213	.	-	0	ID=BDIVROU_0125300.t1.1.1;Parent=BDIVROU_0125300.t1.1
Contig_3_len:1123377	exonerate:est2genome	mRNA	744236	745213	.	-	.	ID=BDIVROU_0125300.t1.1;Parent=BDIVROU_0125300.t1
Contig_3_len:1123377	exonerate:est2genome	gene	745617	746744	.	-	.	ID=BDIVROU_0125400.t1
Contig_3_len:1123377	exonerate:est2genome	CDS	745617	746744	.	-	0	ID=BDIVROU_0125400.t1.1.1;Parent=BDIVROU_0125400.t1.1
Contig_3_len:1123377	exonerate:est2genome	mRNA	745617	746744	.	-	.	ID=BDIVROU_0125400.t1.1;Parent=BDIVROU_0125400.t1
Contig_3_len:1123377	exonerate:est2genome	gene	747291	747947	.	-	.	ID=BDIVROU_0125500.t1
Contig_3_len:1123377	exonerate:est2genome	CDS	747291	747947	.	-	0	ID=BDIVROU_0125500.t1.1.1;Parent=BDIVROU_0125500.t1.1
Contig_3_len:1123377	exonerate:est2genome	mRNA	747291	747947	.	-	.	ID=BDIVROU_0125500.t1.1;Parent=BDIVROU_0125500.t1
Contig_3_len:1123377	exonerate:est2genome	gene	747963	749369	.	-	.	ID=BDIVROU_0125600.t1
Contig_3_len:1123377	exonerate:est2genome	CDS	747963	749369	.	-	0	ID=BDIVROU_0125600.t1.1.1;Parent=BDIVROU_0125600.t1.1
Contig_3_len:1123377	exonerate:est2genome	mRNA	747963	749369	.	-	.	ID=BDIVROU_0125600.t1.1;Parent=BDIVROU_0125600.t1
Contig_3_len:1123377	exonerate:est2genome	gene	751091	752166	.	+	.	ID=BDIVROU_0125700.t1
Contig_3_len:1123377	exonerate:est2genome	CDS	751091	751206	.	+	0	ID=BDIVROU_0125700.t1.1.1;Parent=BDIVROU_0125700.t1.1
Contig_3_len:1123377	exonerate:est2genome	CDS	751341	752166	.	+	0	ID=BDIVROU_0125700.t1.1.2;Parent=BDIVROU_0125700.t1.1
Contig_3_len:1123377	exonerate:est2genome	mRNA	751091	752166	.	+	.	ID=BDIVROU_0125700.t1.1;Parent=BDIVROU_0125700.t1
Contig_3_len:1123377	exonerate:est2genome	gene	753479	755959	.	+	.	ID=BDIVROU_0125800.t1
Contig_3_len:1123377	exonerate:est2genome	CDS	753479	755959	.	+	0	ID=BDIVROU_0125800.t1.1.1;Parent=BDIVROU_0125800.t1.1
Contig_3_len:1123377	exonerate:est2genome	mRNA	753479	755959	.	+	.	ID=BDIVROU_0125800.t1.1;Parent=BDIVROU_0125800.t1
Contig_3_len:1123377	exonerate:est2genome	gene	758505	760647	.	+	.	ID=BDIVROU_0009900.t1
Contig_3_len:1123377	exonerate:est2genome	CDS	758505	758854	.	+	0	ID=BDIVROU_0009900.t1.1.1;Parent=BDIVROU_0009900.t1.1
Contig_3_len:1123377	exonerate:est2genome	CDS	758893	758957	.	+	0	ID=BDIVROU_0009900.t1.1.2;Parent=BDIVROU_0009900.t1.1
Contig_3_len:1123377	exonerate:est2genome	CDS	759230	759445	.	+	0	ID=BDIVROU_0009900.t1.1.3;Parent=BDIVROU_0009900.t1.1
Contig_3_len:1123377	exonerate:est2genome	CDS	759528	759670	.	+	0	ID=BDIVROU_0009900.t1.1.4;Parent=BDIVROU_0009900.t1.1
Contig_3_len:1123377	exonerate:est2genome	CDS	759710	759835	.	+	0	ID=BDIVROU_0009900.t1.1.5;Parent=BDIVROU_0009900.t1.1
Contig_3_len:1123377	exonerate:est2genome	CDS	759872	759958	.	+	0	ID=BDIVROU_0009900.t1.1.6;Parent=BDIVROU_0009900.t1.1
Contig_3_len:1123377	exonerate:est2genome	CDS	760194	760292	.	+	0	ID=BDIVROU_0009900.t1.1.7;Parent=BDIVROU_0009900.t1.1
Contig_3_len:1123377	exonerate:est2genome	CDS	760331	760429	.	+	0	ID=BDIVROU_0009900.t1.1.8;Parent=BDIVROU_0009900.t1.1
Contig_3_len:1123377	exonerate:est2genome	CDS	760504	760647	.	+	0	ID=BDIVROU_0009900.t1.1.9;Parent=BDIVROU_0009900.t1.1
Contig_3_len:1123377	exonerate:est2genome	mRNA	758505	760647	.	+	.	ID=BDIVROU_0009900.t1.1;Parent=BDIVROU_0009900.t1
Contig_3_len:1123377	exonerate:est2genome	gene	760757	761204	.	-	.	ID=BDIVROU_0125900.t1
Contig_3_len:1123377	exonerate:est2genome	CDS	760757	760899	.	-	0	ID=BDIVROU_0125900.t1.1.1;Parent=BDIVROU_0125900.t1.1
Contig_3_len:1123377	exonerate:est2genome	CDS	760985	761204	.	-	0	ID=BDIVROU_0125900.t1.1.2;Parent=BDIVROU_0125900.t1.1
Contig_3_len:1123377	exonerate:est2genome	mRNA	760757	761204	.	-	.	ID=BDIVROU_0125900.t1.1;Parent=BDIVROU_0125900.t1
Contig_3_len:1123377	exonerate:est2genome	gene	766486	768303	.	-	.	ID=BDIVROU_0126000.t1
Contig_3_len:1123377	exonerate:est2genome	CDS	766486	768303	.	-	0	ID=BDIVROU_0126000.t1.2.1;Parent=BDIVROU_0126000.t1.2
Contig_3_len:1123377	exonerate:est2genome	mRNA	766486	768303	.	-	.	ID=BDIVROU_0126000.t1.2;Parent=BDIVROU_0126000.t1
Contig_3_len:1123377	exonerate:est2genome	gene	768891	769142	.	-	.	ID=BDIVROU_0463200.t1
Contig_3_len:1123377	exonerate:est2genome	CDS	768891	769142	.	-	0	ID=BDIVROU_0463200.t1.1.1;Parent=BDIVROU_0463200.t1.1
Contig_3_len:1123377	exonerate:est2genome	mRNA	768891	769142	.	-	.	ID=BDIVROU_0463200.t1.1;Parent=BDIVROU_0463200.t1
Contig_3_len:1123377	exonerate:est2genome	gene	769722	770351	.	-	.	ID=BDIVROU_0126100.t1
Contig_3_len:1123377	exonerate:est2genome	CDS	769722	770351	.	-	0	ID=BDIVROU_0126100.t1.1.1;Parent=BDIVROU_0126100.t1.1
Contig_3_len:1123377	exonerate:est2genome	mRNA	769722	770351	.	-	.	ID=BDIVROU_0126100.t1.1;Parent=BDIVROU_0126100.t1
Contig_3_len:1123377	exonerate:est2genome	gene	771370	773309	.	+	.	ID=BDIVROU_0126300.t1
Contig_3_len:1123377	exonerate:est2genome	CDS	771370	772701	.	+	0	ID=BDIVROU_0126300.t1.1.1;Parent=BDIVROU_0126300.t1.1
Contig_3_len:1123377	exonerate:est2genome	CDS	773070	773309	.	+	0	ID=BDIVROU_0126300.t1.1.2;Parent=BDIVROU_0126300.t1.1
Contig_3_len:1123377	exonerate:est2genome	mRNA	771370	773309	.	+	.	ID=BDIVROU_0126300.t1.1;Parent=BDIVROU_0126300.t1
Contig_3_len:1123377	exonerate:est2genome	gene	774591	775935	.	+	.	ID=BDIVROU_0126400.t1
Contig_3_len:1123377	exonerate:est2genome	CDS	774591	774868	.	+	0	ID=BDIVROU_0126400.t1.1.1;Parent=BDIVROU_0126400.t1.1
Contig_3_len:1123377	exonerate:est2genome	CDS	774975	775935	.	+	0	ID=BDIVROU_0126400.t1.1.2;Parent=BDIVROU_0126400.t1.1
Contig_3_len:1123377	exonerate:est2genome	mRNA	774591	775935	.	+	.	ID=BDIVROU_0126400.t1.1;Parent=BDIVROU_0126400.t1
Contig_3_len:1123377	exonerate:est2genome	gene	776198	777037	.	-	.	ID=BDIVROU_0126500.t1
Contig_3_len:1123377	exonerate:est2genome	CDS	776198	777037	.	-	0	ID=BDIVROU_0126500.t1.1.1;Parent=BDIVROU_0126500.t1.1
Contig_3_len:1123377	exonerate:est2genome	mRNA	776198	777037	.	-	.	ID=BDIVROU_0126500.t1.1;Parent=BDIVROU_0126500.t1
Contig_3_len:1123377	exonerate:est2genome	gene	777554	777942	.	-	.	ID=BDIVROU_0010000.t1
Contig_3_len:1123377	exonerate:est2genome	CDS	777554	777677	.	-	0	ID=BDIVROU_0010000.t1.1.1;Parent=BDIVROU_0010000.t1.1
Contig_3_len:1123377	exonerate:est2genome	CDS	777714	777790	.	-	0	ID=BDIVROU_0010000.t1.1.2;Parent=BDIVROU_0010000.t1.1
Contig_3_len:1123377	exonerate:est2genome	CDS	777883	777942	.	-	0	ID=BDIVROU_0010000.t1.1.3;Parent=BDIVROU_0010000.t1.1
Contig_3_len:1123377	exonerate:est2genome	mRNA	777554	777942	.	-	.	ID=BDIVROU_0010000.t1.1;Parent=BDIVROU_0010000.t1
Contig_3_len:1123377	exonerate:est2genome	gene	778968	781826	.	+	.	ID=BDIVROU_0126600.t1
Contig_3_len:1123377	exonerate:est2genome	CDS	778968	781826	.	+	0	ID=BDIVROU_0126600.t1.1.1;Parent=BDIVROU_0126600.t1.1
Contig_3_len:1123377	exonerate:est2genome	mRNA	778968	781826	.	+	.	ID=BDIVROU_0126600.t1.1;Parent=BDIVROU_0126600.t1
Contig_3_len:1123377	exonerate:est2genome	gene	782793	782995	.	-	.	ID=BDIVROU_0463300.t1
Contig_3_len:1123377	exonerate:est2genome	CDS	782793	782859	.	-	0	ID=BDIVROU_0463300.t1.1.1;Parent=BDIVROU_0463300.t1.1
Contig_3_len:1123377	exonerate:est2genome	CDS	782898	782995	.	-	0	ID=BDIVROU_0463300.t1.1.2;Parent=BDIVROU_0463300.t1.1
Contig_3_len:1123377	exonerate:est2genome	mRNA	782793	782995	.	-	.	ID=BDIVROU_0463300.t1.1;Parent=BDIVROU_0463300.t1
Contig_3_len:1123377	exonerate:est2genome	gene	783741	784160	.	-	.	ID=BDIVROU_0126700.t1
Contig_3_len:1123377	exonerate:est2genome	CDS	783741	784160	.	-	0	ID=BDIVROU_0126700.t1.1.1;Parent=BDIVROU_0126700.t1.1
Contig_3_len:1123377	exonerate:est2genome	mRNA	783741	784160	.	-	.	ID=BDIVROU_0126700.t1.1;Parent=BDIVROU_0126700.t1
Contig_3_len:1123377	exonerate:est2genome	gene	784337	785641	.	+	.	ID=BDIVROU_0126800.t1
Contig_3_len:1123377	exonerate:est2genome	CDS	784337	784658	.	+	0	ID=BDIVROU_0126800.t1.1.1;Parent=BDIVROU_0126800.t1.1
Contig_3_len:1123377	exonerate:est2genome	CDS	785484	785641	.	+	0	ID=BDIVROU_0126800.t1.1.2;Parent=BDIVROU_0126800.t1.1
Contig_3_len:1123377	exonerate:est2genome	mRNA	784337	785641	.	+	.	ID=BDIVROU_0126800.t1.1;Parent=BDIVROU_0126800.t1
Contig_3_len:1123377	exonerate:est2genome	gene	785973	786371	.	+	.	ID=BDIVROU_0126900.t1
Contig_3_len:1123377	exonerate:est2genome	CDS	785973	786371	.	+	0	ID=BDIVROU_0126900.t1.1.1;Parent=BDIVROU_0126900.t1.1
Contig_3_len:1123377	exonerate:est2genome	mRNA	785973	786371	.	+	.	ID=BDIVROU_0126900.t1.1;Parent=BDIVROU_0126900.t1
Contig_3_len:1123377	exonerate:est2genome	gene	787591	787959	.	+	.	ID=BDIVROU_0127000.t1
Contig_3_len:1123377	exonerate:est2genome	CDS	787591	787959	.	+	0	ID=BDIVROU_0127000.t1.1.1;Parent=BDIVROU_0127000.t1.1
Contig_3_len:1123377	exonerate:est2genome	mRNA	787591	787959	.	+	.	ID=BDIVROU_0127000.t1.1;Parent=BDIVROU_0127000.t1
Contig_3_len:1123377	exonerate:est2genome	gene	788145	789397	.	-	.	ID=BDIVROU_0010100.t1
Contig_3_len:1123377	exonerate:est2genome	CDS	788145	788296	.	-	0	ID=BDIVROU_0010100.t1.1.1;Parent=BDIVROU_0010100.t1.1
Contig_3_len:1123377	exonerate:est2genome	CDS	788332	788459	.	-	0	ID=BDIVROU_0010100.t1.1.2;Parent=BDIVROU_0010100.t1.1
Contig_3_len:1123377	exonerate:est2genome	CDS	788494	788560	.	-	0	ID=BDIVROU_0010100.t1.1.3;Parent=BDIVROU_0010100.t1.1
Contig_3_len:1123377	exonerate:est2genome	CDS	788595	788824	.	-	0	ID=BDIVROU_0010100.t1.1.4;Parent=BDIVROU_0010100.t1.1
Contig_3_len:1123377	exonerate:est2genome	CDS	789098	789222	.	-	0	ID=BDIVROU_0010100.t1.1.5;Parent=BDIVROU_0010100.t1.1
Contig_3_len:1123377	exonerate:est2genome	CDS	789257	789397	.	-	0	ID=BDIVROU_0010100.t1.1.6;Parent=BDIVROU_0010100.t1.1
Contig_3_len:1123377	exonerate:est2genome	mRNA	788145	789397	.	-	.	ID=BDIVROU_0010100.t1.1;Parent=BDIVROU_0010100.t1
Contig_3_len:1123377	exonerate:est2genome	gene	789603	790443	.	+	.	ID=BDIVROU_0127100.t1
Contig_3_len:1123377	exonerate:est2genome	CDS	789603	789722	.	+	0	ID=BDIVROU_0127100.t1.1.1;Parent=BDIVROU_0127100.t1.1
Contig_3_len:1123377	exonerate:est2genome	CDS	789823	790443	.	+	0	ID=BDIVROU_0127100.t1.1.2;Parent=BDIVROU_0127100.t1.1
Contig_3_len:1123377	exonerate:est2genome	mRNA	789603	790443	.	+	.	ID=BDIVROU_0127100.t1.1;Parent=BDIVROU_0127100.t1
Contig_3_len:1123377	exonerate:est2genome	gene	790573	792252	.	-	.	ID=BDIVROU_0127200.t1
Contig_3_len:1123377	exonerate:est2genome	CDS	790573	791664	.	-	0	ID=BDIVROU_0127200.t1.1.1;Parent=BDIVROU_0127200.t1.1
Contig_3_len:1123377	exonerate:est2genome	CDS	792079	792252	.	-	0	ID=BDIVROU_0127200.t1.1.2;Parent=BDIVROU_0127200.t1.1
Contig_3_len:1123377	exonerate:est2genome	mRNA	790573	792252	.	-	.	ID=BDIVROU_0127200.t1.1;Parent=BDIVROU_0127200.t1
Contig_3_len:1123377	exonerate:est2genome	gene	792983	793858	.	+	.	ID=BDIVROU_0127400.t1
Contig_3_len:1123377	exonerate:est2genome	CDS	792983	793858	.	+	0	ID=BDIVROU_0127400.t1.1.1;Parent=BDIVROU_0127400.t1.1
Contig_3_len:1123377	exonerate:est2genome	mRNA	792983	793858	.	+	.	ID=BDIVROU_0127400.t1.1;Parent=BDIVROU_0127400.t1
Contig_3_len:1123377	exonerate:est2genome	gene	793902	794333	.	+	.	ID=BDIVROU_0127500.t1
Contig_3_len:1123377	exonerate:est2genome	CDS	793902	794333	.	+	0	ID=BDIVROU_0127500.t1.1.1;Parent=BDIVROU_0127500.t1.1
Contig_3_len:1123377	exonerate:est2genome	mRNA	793902	794333	.	+	.	ID=BDIVROU_0127500.t1.1;Parent=BDIVROU_0127500.t1
Contig_3_len:1123377	exonerate:est2genome	gene	794566	796845	.	-	.	ID=BDIVROU_0127600.t1
Contig_3_len:1123377	exonerate:est2genome	CDS	794566	796845	.	-	0	ID=BDIVROU_0127600.t1.1.1;Parent=BDIVROU_0127600.t1.1
Contig_3_len:1123377	exonerate:est2genome	mRNA	794566	796845	.	-	.	ID=BDIVROU_0127600.t1.1;Parent=BDIVROU_0127600.t1
Contig_3_len:1123377	exonerate:est2genome	gene	797561	797842	.	+	.	ID=BDIVROU_0127700.t1
Contig_3_len:1123377	exonerate:est2genome	CDS	797561	797842	.	+	0	ID=BDIVROU_0127700.t1.1.1;Parent=BDIVROU_0127700.t1.1
Contig_3_len:1123377	exonerate:est2genome	mRNA	797561	797842	.	+	.	ID=BDIVROU_0127700.t1.1;Parent=BDIVROU_0127700.t1
Contig_3_len:1123377	exonerate:est2genome	gene	797889	798313	.	+	.	ID=BDIVROU_0463400.t1
Contig_3_len:1123377	exonerate:est2genome	CDS	797889	798069	.	+	0	ID=BDIVROU_0463400.t1.1.1;Parent=BDIVROU_0463400.t1.1
Contig_3_len:1123377	exonerate:est2genome	CDS	798108	798313	.	+	0	ID=BDIVROU_0463400.t1.1.2;Parent=BDIVROU_0463400.t1.1
Contig_3_len:1123377	exonerate:est2genome	mRNA	797889	798313	.	+	.	ID=BDIVROU_0463400.t1.1;Parent=BDIVROU_0463400.t1
Contig_3_len:1123377	exonerate:est2genome	gene	799619	804421	.	+	.	ID=BDIVROU_0127800.t1
Contig_3_len:1123377	exonerate:est2genome	CDS	799619	804421	.	+	0	ID=BDIVROU_0127800.t1.1.1;Parent=BDIVROU_0127800.t1.1
Contig_3_len:1123377	exonerate:est2genome	mRNA	799619	804421	.	+	.	ID=BDIVROU_0127800.t1.1;Parent=BDIVROU_0127800.t1
Contig_3_len:1123377	exonerate:est2genome	gene	804709	805392	.	-	.	ID=BDIVROU_0127900.t1
Contig_3_len:1123377	exonerate:est2genome	CDS	804709	805392	.	-	0	ID=BDIVROU_0127900.t1.1.1;Parent=BDIVROU_0127900.t1.1
Contig_3_len:1123377	exonerate:est2genome	mRNA	804709	805392	.	-	.	ID=BDIVROU_0127900.t1.1;Parent=BDIVROU_0127900.t1
Contig_3_len:1123377	exonerate:est2genome	gene	806098	807364	.	-	.	ID=BDIVROU_0128000.t1
Contig_3_len:1123377	exonerate:est2genome	CDS	806098	806589	.	-	0	ID=BDIVROU_0128000.t1.1.1;Parent=BDIVROU_0128000.t1.1
Contig_3_len:1123377	exonerate:est2genome	CDS	806810	807364	.	-	0	ID=BDIVROU_0128000.t1.1.2;Parent=BDIVROU_0128000.t1.1
Contig_3_len:1123377	exonerate:est2genome	mRNA	806098	807364	.	-	.	ID=BDIVROU_0128000.t1.1;Parent=BDIVROU_0128000.t1
Contig_3_len:1123377	exonerate:est2genome	gene	808497	816483	.	+	.	ID=BDIVROU_0010200.t1
Contig_3_len:1123377	exonerate:est2genome	CDS	808497	808897	.	+	0	ID=BDIVROU_0010200.t1.1.1;Parent=BDIVROU_0010200.t1.1
Contig_3_len:1123377	exonerate:est2genome	CDS	808932	809656	.	+	0	ID=BDIVROU_0010200.t1.1.2;Parent=BDIVROU_0010200.t1.1
Contig_3_len:1123377	exonerate:est2genome	CDS	816073	816151	.	+	0	ID=BDIVROU_0010200.t1.1.3;Parent=BDIVROU_0010200.t1.1
Contig_3_len:1123377	exonerate:est2genome	CDS	816187	816383	.	+	0	ID=BDIVROU_0010200.t1.1.4;Parent=BDIVROU_0010200.t1.1
Contig_3_len:1123377	exonerate:est2genome	CDS	816419	816483	.	+	0	ID=BDIVROU_0010200.t1.1.5;Parent=BDIVROU_0010200.t1.1
Contig_3_len:1123377	exonerate:est2genome	mRNA	808497	816483	.	+	.	ID=BDIVROU_0010200.t1.1;Parent=BDIVROU_0010200.t1
Contig_3_len:1123377	exonerate:est2genome	gene	809999	812744	.	-	.	ID=BDIVROU_0128100.t1
Contig_3_len:1123377	exonerate:est2genome	CDS	809999	812573	.	-	0	ID=BDIVROU_0128100.t1.1.1;Parent=BDIVROU_0128100.t1.1
Contig_3_len:1123377	exonerate:est2genome	CDS	812683	812744	.	-	0	ID=BDIVROU_0128100.t1.1.2;Parent=BDIVROU_0128100.t1.1
Contig_3_len:1123377	exonerate:est2genome	mRNA	809999	812744	.	-	.	ID=BDIVROU_0128100.t1.1;Parent=BDIVROU_0128100.t1
Contig_3_len:1123377	exonerate:est2genome	gene	813848	814273	.	-	.	ID=BDIVROU_0128200.t1
Contig_3_len:1123377	exonerate:est2genome	CDS	813848	814273	.	-	0	ID=BDIVROU_0128200.t1.1.1;Parent=BDIVROU_0128200.t1.1
Contig_3_len:1123377	exonerate:est2genome	mRNA	813848	814273	.	-	.	ID=BDIVROU_0128200.t1.1;Parent=BDIVROU_0128200.t1
Contig_3_len:1123377	exonerate:est2genome	gene	814310	815739	.	-	.	ID=BDIVROU_0128300.t1
Contig_3_len:1123377	exonerate:est2genome	CDS	814310	814453	.	-	0	ID=BDIVROU_0128300.t1.1.1;Parent=BDIVROU_0128300.t1.1
Contig_3_len:1123377	exonerate:est2genome	CDS	814621	815334	.	-	0	ID=BDIVROU_0128300.t1.1.2;Parent=BDIVROU_0128300.t1.1
Contig_3_len:1123377	exonerate:est2genome	CDS	815581	815739	.	-	0	ID=BDIVROU_0128300.t1.1.3;Parent=BDIVROU_0128300.t1.1
Contig_3_len:1123377	exonerate:est2genome	mRNA	814310	815739	.	-	.	ID=BDIVROU_0128300.t1.1;Parent=BDIVROU_0128300.t1
Contig_3_len:1123377	exonerate:est2genome	gene	816439	817962	.	-	.	ID=BDIVROU_0010300.t1
Contig_3_len:1123377	exonerate:est2genome	CDS	816439	816513	.	-	0	ID=BDIVROU_0010300.t1.1.1;Parent=BDIVROU_0010300.t1.1
Contig_3_len:1123377	exonerate:est2genome	CDS	816576	816725	.	-	0	ID=BDIVROU_0010300.t1.1.2;Parent=BDIVROU_0010300.t1.1
Contig_3_len:1123377	exonerate:est2genome	CDS	816761	817071	.	-	0	ID=BDIVROU_0010300.t1.1.3;Parent=BDIVROU_0010300.t1.1
Contig_3_len:1123377	exonerate:est2genome	CDS	817107	817278	.	-	0	ID=BDIVROU_0010300.t1.1.4;Parent=BDIVROU_0010300.t1.1
Contig_3_len:1123377	exonerate:est2genome	CDS	817317	817607	.	-	0	ID=BDIVROU_0010300.t1.1.5;Parent=BDIVROU_0010300.t1.1
Contig_3_len:1123377	exonerate:est2genome	CDS	817642	817767	.	-	0	ID=BDIVROU_0010300.t1.1.6;Parent=BDIVROU_0010300.t1.1
Contig_3_len:1123377	exonerate:est2genome	CDS	817810	817962	.	-	0	ID=BDIVROU_0010300.t1.1.7;Parent=BDIVROU_0010300.t1.1
Contig_3_len:1123377	exonerate:est2genome	mRNA	816439	817962	.	-	.	ID=BDIVROU_0010300.t1.1;Parent=BDIVROU_0010300.t1
Contig_3_len:1123377	exonerate:est2genome	gene	819281	819739	.	+	.	ID=BDIVROU_0128500.t1
Contig_3_len:1123377	exonerate:est2genome	CDS	819281	819739	.	+	0	ID=BDIVROU_0128500.t1.1.1;Parent=BDIVROU_0128500.t1.1
Contig_3_len:1123377	exonerate:est2genome	mRNA	819281	819739	.	+	.	ID=BDIVROU_0128500.t1.1;Parent=BDIVROU_0128500.t1
Contig_3_len:1123377	exonerate:est2genome	gene	820086	820907	.	+	.	ID=BDIVROU_0128600.t1
Contig_3_len:1123377	exonerate:est2genome	CDS	820086	820907	.	+	0	ID=BDIVROU_0128600.t1.1.1;Parent=BDIVROU_0128600.t1.1
Contig_3_len:1123377	exonerate:est2genome	mRNA	820086	820907	.	+	.	ID=BDIVROU_0128600.t1.1;Parent=BDIVROU_0128600.t1
Contig_3_len:1123377	exonerate:est2genome	gene	821044	821499	.	-	.	ID=BDIVROU_0128700.t1
Contig_3_len:1123377	exonerate:est2genome	CDS	821044	821499	.	-	0	ID=BDIVROU_0128700.t1.1.1;Parent=BDIVROU_0128700.t1.1
Contig_3_len:1123377	exonerate:est2genome	mRNA	821044	821499	.	-	.	ID=BDIVROU_0128700.t1.1;Parent=BDIVROU_0128700.t1
Contig_3_len:1123377	exonerate:est2genome	gene	822656	823342	.	-	.	ID=BDIVROU_0128800.t1
Contig_3_len:1123377	exonerate:est2genome	CDS	822656	823342	.	-	0	ID=BDIVROU_0128800.t1.1.1;Parent=BDIVROU_0128800.t1.1
Contig_3_len:1123377	exonerate:est2genome	mRNA	822656	823342	.	-	.	ID=BDIVROU_0128800.t1.1;Parent=BDIVROU_0128800.t1
Contig_3_len:1123377	exonerate:est2genome	gene	824135	829105	.	-	.	ID=BDIVROU_0128900.t1
Contig_3_len:1123377	exonerate:est2genome	CDS	824135	829105	.	-	0	ID=BDIVROU_0128900.t1.1.1;Parent=BDIVROU_0128900.t1.1
Contig_3_len:1123377	exonerate:est2genome	mRNA	824135	829105	.	-	.	ID=BDIVROU_0128900.t1.1;Parent=BDIVROU_0128900.t1
Contig_3_len:1123377	exonerate:est2genome	gene	829545	829976	.	-	.	ID=BDIVROU_0463500.t1
Contig_3_len:1123377	exonerate:est2genome	CDS	829545	829820	.	-	0	ID=BDIVROU_0463500.t1.1.1;Parent=BDIVROU_0463500.t1.1
Contig_3_len:1123377	exonerate:est2genome	CDS	829857	829976	.	-	0	ID=BDIVROU_0463500.t1.1.2;Parent=BDIVROU_0463500.t1.1
Contig_3_len:1123377	exonerate:est2genome	mRNA	829545	829976	.	-	.	ID=BDIVROU_0463500.t1.1;Parent=BDIVROU_0463500.t1
Contig_3_len:1123377	exonerate:est2genome	gene	830803	831435	.	-	.	ID=BDIVROU_0129000.t1
Contig_3_len:1123377	exonerate:est2genome	CDS	830803	831435	.	-	0	ID=BDIVROU_0129000.t1.1.1;Parent=BDIVROU_0129000.t1.1
Contig_3_len:1123377	exonerate:est2genome	mRNA	830803	831435	.	-	.	ID=BDIVROU_0129000.t1.1;Parent=BDIVROU_0129000.t1
Contig_3_len:1123377	exonerate:est2genome	gene	831776	832678	.	+	.	ID=BDIVROU_0129100.t1
Contig_3_len:1123377	exonerate:est2genome	CDS	831776	832678	.	+	0	ID=BDIVROU_0129100.t1.1.1;Parent=BDIVROU_0129100.t1.1
Contig_3_len:1123377	exonerate:est2genome	mRNA	831776	832678	.	+	.	ID=BDIVROU_0129100.t1.1;Parent=BDIVROU_0129100.t1
Contig_3_len:1123377	exonerate:est2genome	gene	832812	834767	.	-	.	ID=BDIVROU_0129200.t1
Contig_3_len:1123377	exonerate:est2genome	CDS	832812	834767	.	-	0	ID=BDIVROU_0129200.t1.1.1;Parent=BDIVROU_0129200.t1.1
Contig_3_len:1123377	exonerate:est2genome	mRNA	832812	834767	.	-	.	ID=BDIVROU_0129200.t1.1;Parent=BDIVROU_0129200.t1
Contig_3_len:1123377	exonerate:est2genome	gene	835106	836899	.	+	.	ID=BDIVROU_0010400.t1
Contig_3_len:1123377	exonerate:est2genome	CDS	835106	835211	.	+	0	ID=BDIVROU_0010400.t1.1.1;Parent=BDIVROU_0010400.t1.1
Contig_3_len:1123377	exonerate:est2genome	CDS	835246	835397	.	+	0	ID=BDIVROU_0010400.t1.1.2;Parent=BDIVROU_0010400.t1.1
Contig_3_len:1123377	exonerate:est2genome	CDS	835435	835540	.	+	0	ID=BDIVROU_0010400.t1.1.3;Parent=BDIVROU_0010400.t1.1
Contig_3_len:1123377	exonerate:est2genome	CDS	835576	835697	.	+	0	ID=BDIVROU_0010400.t1.1.4;Parent=BDIVROU_0010400.t1.1
Contig_3_len:1123377	exonerate:est2genome	CDS	836007	836289	.	+	0	ID=BDIVROU_0010400.t1.1.5;Parent=BDIVROU_0010400.t1.1
Contig_3_len:1123377	exonerate:est2genome	CDS	836331	836398	.	+	0	ID=BDIVROU_0010400.t1.1.6;Parent=BDIVROU_0010400.t1.1
Contig_3_len:1123377	exonerate:est2genome	CDS	836641	836757	.	+	0	ID=BDIVROU_0010400.t1.1.7;Parent=BDIVROU_0010400.t1.1
Contig_3_len:1123377	exonerate:est2genome	CDS	836795	836899	.	+	0	ID=BDIVROU_0010400.t1.1.8;Parent=BDIVROU_0010400.t1.1
Contig_3_len:1123377	exonerate:est2genome	mRNA	835106	836899	.	+	.	ID=BDIVROU_0010400.t1.1;Parent=BDIVROU_0010400.t1
Contig_3_len:1123377	exonerate:est2genome	gene	836995	837612	.	+	.	ID=BDIVROU_0129300.t1
Contig_3_len:1123377	exonerate:est2genome	CDS	836995	837403	.	+	0	ID=BDIVROU_0129300.t1.1.1;Parent=BDIVROU_0129300.t1.1
Contig_3_len:1123377	exonerate:est2genome	CDS	837470	837612	.	+	0	ID=BDIVROU_0129300.t1.1.2;Parent=BDIVROU_0129300.t1.1
Contig_3_len:1123377	exonerate:est2genome	mRNA	836995	837612	.	+	.	ID=BDIVROU_0129300.t1.1;Parent=BDIVROU_0129300.t1
Contig_3_len:1123377	exonerate:est2genome	gene	838300	839406	.	+	.	ID=BDIVROU_0010500.t1
Contig_3_len:1123377	exonerate:est2genome	CDS	838300	838372	.	+	0	ID=BDIVROU_0010500.t1.1.1;Parent=BDIVROU_0010500.t1.1
Contig_3_len:1123377	exonerate:est2genome	CDS	838409	838626	.	+	0	ID=BDIVROU_0010500.t1.1.2;Parent=BDIVROU_0010500.t1.1
Contig_3_len:1123377	exonerate:est2genome	CDS	838666	838752	.	+	0	ID=BDIVROU_0010500.t1.1.3;Parent=BDIVROU_0010500.t1.1
Contig_3_len:1123377	exonerate:est2genome	CDS	838790	838835	.	+	0	ID=BDIVROU_0010500.t1.1.4;Parent=BDIVROU_0010500.t1.1
Contig_3_len:1123377	exonerate:est2genome	CDS	838873	839214	.	+	0	ID=BDIVROU_0010500.t1.1.5;Parent=BDIVROU_0010500.t1.1
Contig_3_len:1123377	exonerate:est2genome	CDS	839252	839406	.	+	0	ID=BDIVROU_0010500.t1.1.6;Parent=BDIVROU_0010500.t1.1
Contig_3_len:1123377	exonerate:est2genome	mRNA	838300	839406	.	+	.	ID=BDIVROU_0010500.t1.1;Parent=BDIVROU_0010500.t1
Contig_3_len:1123377	exonerate:est2genome	gene	839560	840969	.	-	.	ID=BDIVROU_0129400.t1
Contig_3_len:1123377	exonerate:est2genome	CDS	839560	840969	.	-	0	ID=BDIVROU_0129400.t1.1.1;Parent=BDIVROU_0129400.t1.1
Contig_3_len:1123377	exonerate:est2genome	mRNA	839560	840969	.	-	.	ID=BDIVROU_0129400.t1.1;Parent=BDIVROU_0129400.t1
Contig_3_len:1123377	exonerate:est2genome	gene	840202	840969	.	-	.	ID=BDIVROU_0129500.t2
Contig_3_len:1123377	exonerate:est2genome	CDS	840202	840969	.	-	0	ID=BDIVROU_0129500.t2.1.1;Parent=BDIVROU_0129500.t2.1
Contig_3_len:1123377	exonerate:est2genome	mRNA	840202	840969	.	-	.	ID=BDIVROU_0129500.t2.1;Parent=BDIVROU_0129500.t2
Contig_3_len:1123377	exonerate:est2genome	gene	842510	843541	.	-	.	ID=BDIVROU_0129700.t1
Contig_3_len:1123377	exonerate:est2genome	CDS	842510	842907	.	-	0	ID=BDIVROU_0129700.t1.1.1;Parent=BDIVROU_0129700.t1.1
Contig_3_len:1123377	exonerate:est2genome	CDS	843286	843541	.	-	0	ID=BDIVROU_0129700.t1.1.2;Parent=BDIVROU_0129700.t1.1
Contig_3_len:1123377	exonerate:est2genome	mRNA	842510	843541	.	-	.	ID=BDIVROU_0129700.t1.1;Parent=BDIVROU_0129700.t1
Contig_3_len:1123377	exonerate:est2genome	gene	844151	845124	.	+	.	ID=BDIVROU_0129800.t1
Contig_3_len:1123377	exonerate:est2genome	CDS	844151	844473	.	+	0	ID=BDIVROU_0129800.t1.1.1;Parent=BDIVROU_0129800.t1.1
Contig_3_len:1123377	exonerate:est2genome	CDS	844824	845124	.	+	0	ID=BDIVROU_0129800.t1.1.2;Parent=BDIVROU_0129800.t1.1
Contig_3_len:1123377	exonerate:est2genome	mRNA	844151	845124	.	+	.	ID=BDIVROU_0129800.t1.1;Parent=BDIVROU_0129800.t1
Contig_3_len:1123377	exonerate:est2genome	gene	845224	845775	.	+	.	ID=BDIVROU_0129900.t1
Contig_3_len:1123377	exonerate:est2genome	CDS	845224	845775	.	+	0	ID=BDIVROU_0129900.t1.1.1;Parent=BDIVROU_0129900.t1.1
Contig_3_len:1123377	exonerate:est2genome	mRNA	845224	845775	.	+	.	ID=BDIVROU_0129900.t1.1;Parent=BDIVROU_0129900.t1
Contig_3_len:1123377	exonerate:est2genome	gene	845422	845775	.	+	.	ID=BDIVROU_0130000.t2
Contig_3_len:1123377	exonerate:est2genome	CDS	845422	845775	.	+	0	ID=BDIVROU_0130000.t2.1.1;Parent=BDIVROU_0130000.t2.1
Contig_3_len:1123377	exonerate:est2genome	mRNA	845422	845775	.	+	.	ID=BDIVROU_0130000.t2.1;Parent=BDIVROU_0130000.t2
Contig_3_len:1123377	exonerate:est2genome	CDS	846233	846915	.	+	0	ID=BDIVROU_0130101.t1.2.1;Parent=BDIVROU_0130101.t1.2
Contig_3_len:1123377	exonerate:est2genome	CDS	846953	847823	.	+	0	ID=BDIVROU_0130101.t1.2.2;Parent=BDIVROU_0130101.t1.2
Contig_3_len:1123377	exonerate:est2genome	gene	846272	847823	.	+	.	ID=BDIVROU_0130100.t1
Contig_3_len:1123377	exonerate:est2genome	mRNA	846272	847823	.	+	.	ID=BDIVROU_0130101.t1.2;Parent=BDIVROU_0130100.t1
Contig_3_len:1123377	exonerate:est2genome	gene	849229	850413	.	-	.	ID=BDIVROU_0130300.t1
Contig_3_len:1123377	exonerate:est2genome	CDS	849229	850413	.	-	0	ID=BDIVROU_0130300.t1.1.1;Parent=BDIVROU_0130300.t1.1
Contig_3_len:1123377	exonerate:est2genome	mRNA	849229	850413	.	-	.	ID=BDIVROU_0130300.t1.1;Parent=BDIVROU_0130300.t1
Contig_3_len:1123377	exonerate:est2genome	gene	849472	850587	.	-	.	ID=BDIVROU_0130500.t3
Contig_3_len:1123377	exonerate:est2genome	CDS	849472	850587	.	-	0	ID=BDIVROU_0130500.t3.1.1;Parent=BDIVROU_0130500.t3.1
Contig_3_len:1123377	exonerate:est2genome	mRNA	849472	850587	.	-	.	ID=BDIVROU_0130500.t3.1;Parent=BDIVROU_0130500.t3
Contig_3_len:1123377	exonerate:est2genome	gene	851706	852593	.	+	.	ID=BDIVROU_0130700.t1
Contig_3_len:1123377	exonerate:est2genome	CDS	851706	852593	.	+	0	ID=BDIVROU_0130700.t1.1.1;Parent=BDIVROU_0130700.t1.1
Contig_3_len:1123377	exonerate:est2genome	mRNA	851706	852593	.	+	.	ID=BDIVROU_0130700.t1.1;Parent=BDIVROU_0130700.t1
Contig_3_len:1123377	exonerate:est2genome	gene	853962	854297	.	+	.	ID=BDIVROU_0130800.t1
Contig_3_len:1123377	exonerate:est2genome	CDS	853962	854297	.	+	0	ID=BDIVROU_0130800.t1.1.1;Parent=BDIVROU_0130800.t1.1
Contig_3_len:1123377	exonerate:est2genome	mRNA	853962	854297	.	+	.	ID=BDIVROU_0130800.t1.1;Parent=BDIVROU_0130800.t1
Contig_3_len:1123377	exonerate:est2genome	gene	854673	855563	.	+	.	ID=BDIVROU_0130900.t1
Contig_3_len:1123377	exonerate:est2genome	CDS	854673	855563	.	+	0	ID=BDIVROU_0130900.t1.1.1;Parent=BDIVROU_0130900.t1.1
Contig_3_len:1123377	exonerate:est2genome	mRNA	854673	855563	.	+	.	ID=BDIVROU_0130900.t1.1;Parent=BDIVROU_0130900.t1
Contig_3_len:1123377	exonerate:est2genome	gene	856889	857707	.	-	.	ID=BDIVROU_0131000.t1
Contig_3_len:1123377	exonerate:est2genome	CDS	856889	857707	.	-	0	ID=BDIVROU_0131000.t1.1.1;Parent=BDIVROU_0131000.t1.1
Contig_3_len:1123377	exonerate:est2genome	mRNA	856889	857707	.	-	.	ID=BDIVROU_0131000.t1.1;Parent=BDIVROU_0131000.t1
Contig_3_len:1123377	exonerate:est2genome	gene	857868	860780	.	+	.	ID=BDIVROU_0131100.t1
Contig_3_len:1123377	exonerate:est2genome	CDS	857868	860780	.	+	0	ID=BDIVROU_0131100.t1.1.1;Parent=BDIVROU_0131100.t1.1
Contig_3_len:1123377	exonerate:est2genome	mRNA	857868	860780	.	+	.	ID=BDIVROU_0131100.t1.1;Parent=BDIVROU_0131100.t1
Contig_3_len:1123377	exonerate:est2genome	gene	861091	861459	.	-	.	ID=BDIVROU_0131300.t1
Contig_3_len:1123377	exonerate:est2genome	CDS	861091	861459	.	-	0	ID=BDIVROU_0131300.t1.1.1;Parent=BDIVROU_0131300.t1.1
Contig_3_len:1123377	exonerate:est2genome	mRNA	861091	861459	.	-	.	ID=BDIVROU_0131300.t1.1;Parent=BDIVROU_0131300.t1
Contig_3_len:1123377	exonerate:est2genome	gene	862440	863162	.	+	.	ID=BDIVROU_0010600.t1
Contig_3_len:1123377	exonerate:est2genome	CDS	862440	862600	.	+	0	ID=BDIVROU_0010600.t1.1.1;Parent=BDIVROU_0010600.t1.1
Contig_3_len:1123377	exonerate:est2genome	CDS	862640	862947	.	+	0	ID=BDIVROU_0010600.t1.1.2;Parent=BDIVROU_0010600.t1.1
Contig_3_len:1123377	exonerate:est2genome	CDS	862984	863162	.	+	0	ID=BDIVROU_0010600.t1.1.3;Parent=BDIVROU_0010600.t1.1
Contig_3_len:1123377	exonerate:est2genome	mRNA	862440	863162	.	+	.	ID=BDIVROU_0010600.t1.1;Parent=BDIVROU_0010600.t1
Contig_3_len:1123377	exonerate:est2genome	gene	863385	864980	.	+	.	ID=BDIVROU_0131400.t1
Contig_3_len:1123377	exonerate:est2genome	CDS	863385	864980	.	+	0	ID=BDIVROU_0131400.t1.1.1;Parent=BDIVROU_0131400.t1.1
Contig_3_len:1123377	exonerate:est2genome	mRNA	863385	864980	.	+	.	ID=BDIVROU_0131400.t1.1;Parent=BDIVROU_0131400.t1
Contig_3_len:1123377	exonerate:est2genome	gene	865738	866826	.	+	.	ID=BDIVROU_0131500.t1
Contig_3_len:1123377	exonerate:est2genome	CDS	865738	866826	.	+	0	ID=BDIVROU_0131500.t1.1.1;Parent=BDIVROU_0131500.t1.1
Contig_3_len:1123377	exonerate:est2genome	mRNA	865738	866826	.	+	.	ID=BDIVROU_0131500.t1.1;Parent=BDIVROU_0131500.t1
Contig_3_len:1123377	exonerate:est2genome	gene	867398	868066	.	-	.	ID=BDIVROU_0131600.t1
Contig_3_len:1123377	exonerate:est2genome	CDS	867398	868066	.	-	0	ID=BDIVROU_0131600.t1.1.1;Parent=BDIVROU_0131600.t1.1
Contig_3_len:1123377	exonerate:est2genome	mRNA	867398	868066	.	-	.	ID=BDIVROU_0131600.t1.1;Parent=BDIVROU_0131600.t1
Contig_3_len:1123377	exonerate:est2genome	gene	868439	879627	.	-	.	ID=BDIVROU_0010700.t1
Contig_3_len:1123377	exonerate:est2genome	CDS	868439	868685	.	-	0	ID=BDIVROU_0010700.t1.1.1;Parent=BDIVROU_0010700.t1.1
Contig_3_len:1123377	exonerate:est2genome	CDS	876326	876667	.	-	0	ID=BDIVROU_0010700.t1.1.2;Parent=BDIVROU_0010700.t1.1
Contig_3_len:1123377	exonerate:est2genome	CDS	876702	876911	.	-	0	ID=BDIVROU_0010700.t1.1.3;Parent=BDIVROU_0010700.t1.1
Contig_3_len:1123377	exonerate:est2genome	CDS	876949	877263	.	-	0	ID=BDIVROU_0010700.t1.1.4;Parent=BDIVROU_0010700.t1.1
Contig_3_len:1123377	exonerate:est2genome	CDS	877302	877491	.	-	0	ID=BDIVROU_0010700.t1.1.5;Parent=BDIVROU_0010700.t1.1
Contig_3_len:1123377	exonerate:est2genome	CDS	877529	877804	.	-	0	ID=BDIVROU_0010700.t1.1.6;Parent=BDIVROU_0010700.t1.1
Contig_3_len:1123377	exonerate:est2genome	CDS	878119	878470	.	-	0	ID=BDIVROU_0010700.t1.1.7;Parent=BDIVROU_0010700.t1.1
Contig_3_len:1123377	exonerate:est2genome	CDS	878506	878649	.	-	0	ID=BDIVROU_0010700.t1.1.8;Parent=BDIVROU_0010700.t1.1
Contig_3_len:1123377	exonerate:est2genome	CDS	878685	878879	.	-	0	ID=BDIVROU_0010700.t1.1.9;Parent=BDIVROU_0010700.t1.1
Contig_3_len:1123377	exonerate:est2genome	CDS	878923	879040	.	-	0	ID=BDIVROU_0010700.t1.1.10;Parent=BDIVROU_0010700.t1.1
Contig_3_len:1123377	exonerate:est2genome	CDS	879077	879192	.	-	0	ID=BDIVROU_0010700.t1.1.11;Parent=BDIVROU_0010700.t1.1
Contig_3_len:1123377	exonerate:est2genome	CDS	879235	879312	.	-	0	ID=BDIVROU_0010700.t1.1.12;Parent=BDIVROU_0010700.t1.1
Contig_3_len:1123377	exonerate:est2genome	CDS	879352	879627	.	-	0	ID=BDIVROU_0010700.t1.1.13;Parent=BDIVROU_0010700.t1.1
Contig_3_len:1123377	exonerate:est2genome	mRNA	868439	879627	.	-	.	ID=BDIVROU_0010700.t1.1;Parent=BDIVROU_0010700.t1
Contig_3_len:1123377	exonerate:est2genome	gene	868785	869435	.	+	.	ID=BDIVROU_0131700.t1
Contig_3_len:1123377	exonerate:est2genome	CDS	868785	869435	.	+	0	ID=BDIVROU_0131700.t1.1.1;Parent=BDIVROU_0131700.t1.1
Contig_3_len:1123377	exonerate:est2genome	mRNA	868785	869435	.	+	.	ID=BDIVROU_0131700.t1.1;Parent=BDIVROU_0131700.t1
Contig_3_len:1123377	exonerate:est2genome	gene	871843	872178	.	+	.	ID=BDIVROU_0131900.t1
Contig_3_len:1123377	exonerate:est2genome	CDS	871843	872178	.	+	0	ID=BDIVROU_0131900.t1.1.1;Parent=BDIVROU_0131900.t1.1
Contig_3_len:1123377	exonerate:est2genome	mRNA	871843	872178	.	+	.	ID=BDIVROU_0131900.t1.1;Parent=BDIVROU_0131900.t1
Contig_3_len:1123377	exonerate:est2genome	gene	873418	874536	.	+	.	ID=BDIVROU_0132000.t1
Contig_3_len:1123377	exonerate:est2genome	CDS	873418	874536	.	+	0	ID=BDIVROU_0132000.t1.1.1;Parent=BDIVROU_0132000.t1.1
Contig_3_len:1123377	exonerate:est2genome	mRNA	873418	874536	.	+	.	ID=BDIVROU_0132000.t1.1;Parent=BDIVROU_0132000.t1
Contig_3_len:1123377	exonerate:est2genome	gene	874860	876234	.	+	.	ID=BDIVROU_0010800.t1
Contig_3_len:1123377	exonerate:est2genome	CDS	874860	874949	.	+	0	ID=BDIVROU_0010800.t1.1.1;Parent=BDIVROU_0010800.t1.1
Contig_3_len:1123377	exonerate:est2genome	CDS	875044	875089	.	+	0	ID=BDIVROU_0010800.t1.1.2;Parent=BDIVROU_0010800.t1.1
Contig_3_len:1123377	exonerate:est2genome	CDS	875135	875288	.	+	0	ID=BDIVROU_0010800.t1.1.3;Parent=BDIVROU_0010800.t1.1
Contig_3_len:1123377	exonerate:est2genome	CDS	875329	875428	.	+	0	ID=BDIVROU_0010800.t1.1.4;Parent=BDIVROU_0010800.t1.1
Contig_3_len:1123377	exonerate:est2genome	CDS	875464	875613	.	+	0	ID=BDIVROU_0010800.t1.1.5;Parent=BDIVROU_0010800.t1.1
Contig_3_len:1123377	exonerate:est2genome	CDS	875650	875751	.	+	0	ID=BDIVROU_0010800.t1.1.6;Parent=BDIVROU_0010800.t1.1
Contig_3_len:1123377	exonerate:est2genome	CDS	875786	875842	.	+	0	ID=BDIVROU_0010800.t1.1.7;Parent=BDIVROU_0010800.t1.1
Contig_3_len:1123377	exonerate:est2genome	CDS	875878	876001	.	+	0	ID=BDIVROU_0010800.t1.1.8;Parent=BDIVROU_0010800.t1.1
Contig_3_len:1123377	exonerate:est2genome	CDS	876038	876234	.	+	0	ID=BDIVROU_0010800.t1.1.9;Parent=BDIVROU_0010800.t1.1
Contig_3_len:1123377	exonerate:est2genome	mRNA	874860	876234	.	+	.	ID=BDIVROU_0010800.t1.1;Parent=BDIVROU_0010800.t1
Contig_3_len:1123377	exonerate:est2genome	gene	880283	881491	.	+	.	ID=BDIVROU_0132100.t1
Contig_3_len:1123377	exonerate:est2genome	CDS	880283	881491	.	+	0	ID=BDIVROU_0132100.t1.1.1;Parent=BDIVROU_0132100.t1.1
Contig_3_len:1123377	exonerate:est2genome	mRNA	880283	881491	.	+	.	ID=BDIVROU_0132100.t1.1;Parent=BDIVROU_0132100.t1
Contig_3_len:1123377	exonerate:est2genome	gene	882128	882862	.	-	.	ID=BDIVROU_0132200.t1
Contig_3_len:1123377	exonerate:est2genome	CDS	882128	882862	.	-	0	ID=BDIVROU_0132200.t1.1.1;Parent=BDIVROU_0132200.t1.1
Contig_3_len:1123377	exonerate:est2genome	mRNA	882128	882862	.	-	.	ID=BDIVROU_0132200.t1.1;Parent=BDIVROU_0132200.t1
Contig_3_len:1123377	exonerate:est2genome	gene	883703	886039	.	+	.	ID=BDIVROU_0132400.t1
Contig_3_len:1123377	exonerate:est2genome	CDS	883703	885239	.	+	0	ID=BDIVROU_0132400.t1.1.1;Parent=BDIVROU_0132400.t1.1
Contig_3_len:1123377	exonerate:est2genome	CDS	885564	886039	.	+	0	ID=BDIVROU_0132400.t1.1.2;Parent=BDIVROU_0132400.t1.1
Contig_3_len:1123377	exonerate:est2genome	mRNA	883703	886039	.	+	.	ID=BDIVROU_0132400.t1.1;Parent=BDIVROU_0132400.t1
Contig_3_len:1123377	exonerate:est2genome	gene	886562	886962	.	+	.	ID=BDIVROU_0132500.t1
Contig_3_len:1123377	exonerate:est2genome	CDS	886562	886765	.	+	0	ID=BDIVROU_0132500.t1.1.1;Parent=BDIVROU_0132500.t1.1
Contig_3_len:1123377	exonerate:est2genome	CDS	886912	886962	.	+	0	ID=BDIVROU_0132500.t1.1.2;Parent=BDIVROU_0132500.t1.1
Contig_3_len:1123377	exonerate:est2genome	mRNA	886562	886962	.	+	.	ID=BDIVROU_0132500.t1.1;Parent=BDIVROU_0132500.t1
Contig_3_len:1123377	exonerate:est2genome	gene	887148	888400	.	+	.	ID=BDIVROU_0010900.t1
Contig_3_len:1123377	exonerate:est2genome	CDS	887148	887231	.	+	0	ID=BDIVROU_0010900.t1.1.1;Parent=BDIVROU_0010900.t1.1
Contig_3_len:1123377	exonerate:est2genome	CDS	887370	887424	.	+	0	ID=BDIVROU_0010900.t1.1.2;Parent=BDIVROU_0010900.t1.1
Contig_3_len:1123377	exonerate:est2genome	CDS	887464	887540	.	+	0	ID=BDIVROU_0010900.t1.1.3;Parent=BDIVROU_0010900.t1.1
Contig_3_len:1123377	exonerate:est2genome	CDS	887577	887682	.	+	0	ID=BDIVROU_0010900.t1.1.4;Parent=BDIVROU_0010900.t1.1
Contig_3_len:1123377	exonerate:est2genome	CDS	887719	887813	.	+	0	ID=BDIVROU_0010900.t1.1.5;Parent=BDIVROU_0010900.t1.1
Contig_3_len:1123377	exonerate:est2genome	CDS	888038	888141	.	+	0	ID=BDIVROU_0010900.t1.1.6;Parent=BDIVROU_0010900.t1.1
Contig_3_len:1123377	exonerate:est2genome	CDS	888179	888263	.	+	0	ID=BDIVROU_0010900.t1.1.7;Parent=BDIVROU_0010900.t1.1
Contig_3_len:1123377	exonerate:est2genome	CDS	888299	888400	.	+	0	ID=BDIVROU_0010900.t1.1.8;Parent=BDIVROU_0010900.t1.1
Contig_3_len:1123377	exonerate:est2genome	mRNA	887148	888400	.	+	.	ID=BDIVROU_0010900.t1.1;Parent=BDIVROU_0010900.t1
Contig_3_len:1123377	exonerate:est2genome	gene	888817	889960	.	+	.	ID=BDIVROU_0132600.t1
Contig_3_len:1123377	exonerate:est2genome	CDS	888817	889335	.	+	0	ID=BDIVROU_0132600.t1.1.1;Parent=BDIVROU_0132600.t1.1
Contig_3_len:1123377	exonerate:est2genome	CDS	889514	889673	.	+	0	ID=BDIVROU_0132600.t1.1.2;Parent=BDIVROU_0132600.t1.1
Contig_3_len:1123377	exonerate:est2genome	CDS	889779	889960	.	+	0	ID=BDIVROU_0132600.t1.1.3;Parent=BDIVROU_0132600.t1.1
Contig_3_len:1123377	exonerate:est2genome	mRNA	888817	889960	.	+	.	ID=BDIVROU_0132600.t1.1;Parent=BDIVROU_0132600.t1
Contig_3_len:1123377	exonerate:est2genome	gene	890208	890907	.	+	.	ID=BDIVROU_0463700.t1
Contig_3_len:1123377	exonerate:est2genome	CDS	890208	890345	.	+	0	ID=BDIVROU_0463700.t1.1.1;Parent=BDIVROU_0463700.t1.1
Contig_3_len:1123377	exonerate:est2genome	CDS	890420	890516	.	+	0	ID=BDIVROU_0463700.t1.1.2;Parent=BDIVROU_0463700.t1.1
Contig_3_len:1123377	exonerate:est2genome	CDS	890555	890673	.	+	0	ID=BDIVROU_0463700.t1.1.3;Parent=BDIVROU_0463700.t1.1
Contig_3_len:1123377	exonerate:est2genome	CDS	890710	890815	.	+	0	ID=BDIVROU_0463700.t1.1.4;Parent=BDIVROU_0463700.t1.1
Contig_3_len:1123377	exonerate:est2genome	CDS	890853	890907	.	+	0	ID=BDIVROU_0463700.t1.1.5;Parent=BDIVROU_0463700.t1.1
Contig_3_len:1123377	exonerate:est2genome	mRNA	890208	890907	.	+	.	ID=BDIVROU_0463700.t1.1;Parent=BDIVROU_0463700.t1
Contig_3_len:1123377	exonerate:est2genome	gene	892089	893369	.	-	.	ID=BDIVROU_0132700.t1
Contig_3_len:1123377	exonerate:est2genome	CDS	892089	893369	.	-	0	ID=BDIVROU_0132700.t1.1.1;Parent=BDIVROU_0132700.t1.1
Contig_3_len:1123377	exonerate:est2genome	mRNA	892089	893369	.	-	.	ID=BDIVROU_0132700.t1.1;Parent=BDIVROU_0132700.t1
Contig_3_len:1123377	exonerate:est2genome	gene	893973	894659	.	+	.	ID=BDIVROU_0132800.t1
Contig_3_len:1123377	exonerate:est2genome	CDS	893973	894659	.	+	0	ID=BDIVROU_0132800.t1.1.1;Parent=BDIVROU_0132800.t1.1
Contig_3_len:1123377	exonerate:est2genome	mRNA	893973	894659	.	+	.	ID=BDIVROU_0132800.t1.1;Parent=BDIVROU_0132800.t1
Contig_3_len:1123377	exonerate:est2genome	gene	894695	894981	.	+	.	ID=BDIVROU_0132900.t1
Contig_3_len:1123377	exonerate:est2genome	CDS	894695	894793	.	+	0	ID=BDIVROU_0132900.t1.1.1;Parent=BDIVROU_0132900.t1.1
Contig_3_len:1123377	exonerate:est2genome	CDS	894847	894981	.	+	0	ID=BDIVROU_0132900.t1.1.2;Parent=BDIVROU_0132900.t1.1
Contig_3_len:1123377	exonerate:est2genome	mRNA	894695	894981	.	+	.	ID=BDIVROU_0132900.t1.1;Parent=BDIVROU_0132900.t1
Contig_3_len:1123377	exonerate:est2genome	gene	895027	895458	.	+	.	ID=BDIVROU_0463600.t1
Contig_3_len:1123377	exonerate:est2genome	CDS	895027	895218	.	+	0	ID=BDIVROU_0463600.t1.1.1;Parent=BDIVROU_0463600.t1.1
Contig_3_len:1123377	exonerate:est2genome	CDS	895252	895458	.	+	0	ID=BDIVROU_0463600.t1.1.2;Parent=BDIVROU_0463600.t1.1
Contig_3_len:1123377	exonerate:est2genome	mRNA	895027	895458	.	+	.	ID=BDIVROU_0463600.t1.1;Parent=BDIVROU_0463600.t1
Contig_3_len:1123377	exonerate:est2genome	gene	895854	896264	.	+	.	ID=BDIVROU_0133000.t1
Contig_3_len:1123377	exonerate:est2genome	CDS	895854	896264	.	+	0	ID=BDIVROU_0133000.t1.1.1;Parent=BDIVROU_0133000.t1.1
Contig_3_len:1123377	exonerate:est2genome	mRNA	895854	896264	.	+	.	ID=BDIVROU_0133000.t1.1;Parent=BDIVROU_0133000.t1
Contig_3_len:1123377	exonerate:est2genome	gene	896301	897434	.	-	.	ID=BDIVROU_0133100.t1
Contig_3_len:1123377	exonerate:est2genome	CDS	896301	897434	.	-	0	ID=BDIVROU_0133100.t1.1.1;Parent=BDIVROU_0133100.t1.1
Contig_3_len:1123377	exonerate:est2genome	mRNA	896301	897434	.	-	.	ID=BDIVROU_0133100.t1.1;Parent=BDIVROU_0133100.t1
Contig_3_len:1123377	exonerate:est2genome	gene	897573	899252	.	-	.	ID=BDIVROU_0133200.t1
Contig_3_len:1123377	exonerate:est2genome	CDS	897573	899252	.	-	0	ID=BDIVROU_0133200.t1.1.1;Parent=BDIVROU_0133200.t1.1
Contig_3_len:1123377	exonerate:est2genome	mRNA	897573	899252	.	-	.	ID=BDIVROU_0133200.t1.1;Parent=BDIVROU_0133200.t1
Contig_3_len:1123377	exonerate:est2genome	gene	900298	900717	.	-	.	ID=BDIVROU_0133300.t1
Contig_3_len:1123377	exonerate:est2genome	CDS	900298	900717	.	-	0	ID=BDIVROU_0133300.t1.1.1;Parent=BDIVROU_0133300.t1.1
Contig_3_len:1123377	exonerate:est2genome	mRNA	900298	900717	.	-	.	ID=BDIVROU_0133300.t1.1;Parent=BDIVROU_0133300.t1
Contig_3_len:1123377	exonerate:est2genome	gene	902149	906573	.	+	.	ID=BDIVROU_0133800.t3
Contig_3_len:1123377	exonerate:est2genome	CDS	902149	906573	.	+	0	ID=BDIVROU_0133800.t3.2.1;Parent=BDIVROU_0133800.t3.2
Contig_3_len:1123377	exonerate:est2genome	mRNA	902149	906573	.	+	.	ID=BDIVROU_0133800.t3.2;Parent=BDIVROU_0133800.t3
Contig_3_len:1123377	exonerate:est2genome	gene	907058	909616	.	+	.	ID=BDIVROU_0133900.t1
Contig_3_len:1123377	exonerate:est2genome	CDS	907058	909616	.	+	0	ID=BDIVROU_0133900.t1.1.1;Parent=BDIVROU_0133900.t1.1
Contig_3_len:1123377	exonerate:est2genome	mRNA	907058	909616	.	+	.	ID=BDIVROU_0133900.t1.1;Parent=BDIVROU_0133900.t1
Contig_3_len:1123377	exonerate:est2genome	gene	910092	912043	.	+	.	ID=BDIVROU_0134000.t1
Contig_3_len:1123377	exonerate:est2genome	CDS	910092	910167	.	+	0	ID=BDIVROU_0134000.t1.1.1;Parent=BDIVROU_0134000.t1.1
Contig_3_len:1123377	exonerate:est2genome	CDS	910230	911323	.	+	0	ID=BDIVROU_0134000.t1.1.2;Parent=BDIVROU_0134000.t1.1
Contig_3_len:1123377	exonerate:est2genome	CDS	911387	912043	.	+	0	ID=BDIVROU_0134000.t1.1.3;Parent=BDIVROU_0134000.t1.1
Contig_3_len:1123377	exonerate:est2genome	mRNA	910092	912043	.	+	.	ID=BDIVROU_0134000.t1.1;Parent=BDIVROU_0134000.t1
Contig_3_len:1123377	exonerate:est2genome	gene	912978	913436	.	+	.	ID=BDIVROU_0134100.t1
Contig_3_len:1123377	exonerate:est2genome	CDS	912978	913436	.	+	0	ID=BDIVROU_0134100.t1.1.1;Parent=BDIVROU_0134100.t1.1
Contig_3_len:1123377	exonerate:est2genome	mRNA	912978	913436	.	+	.	ID=BDIVROU_0134100.t1.1;Parent=BDIVROU_0134100.t1
Contig_3_len:1123377	exonerate:est2genome	gene	913645	915267	.	-	.	ID=BDIVROU_0134200.t1
Contig_3_len:1123377	exonerate:est2genome	CDS	913645	915267	.	-	0	ID=BDIVROU_0134200.t1.1.1;Parent=BDIVROU_0134200.t1.1
Contig_3_len:1123377	exonerate:est2genome	mRNA	913645	915267	.	-	.	ID=BDIVROU_0134200.t1.1;Parent=BDIVROU_0134200.t1
Contig_3_len:1123377	exonerate:est2genome	gene	915940	917018	.	+	.	ID=BDIVROU_0134300.t1
Contig_3_len:1123377	exonerate:est2genome	CDS	915940	916053	.	+	0	ID=BDIVROU_0134300.t1.1.1;Parent=BDIVROU_0134300.t1.1
Contig_3_len:1123377	exonerate:est2genome	CDS	916119	916618	.	+	0	ID=BDIVROU_0134300.t1.1.2;Parent=BDIVROU_0134300.t1.1
Contig_3_len:1123377	exonerate:est2genome	CDS	916910	917018	.	+	0	ID=BDIVROU_0134300.t1.1.3;Parent=BDIVROU_0134300.t1.1
Contig_3_len:1123377	exonerate:est2genome	mRNA	915940	917018	.	+	.	ID=BDIVROU_0134300.t1.1;Parent=BDIVROU_0134300.t1
Contig_3_len:1123377	exonerate:est2genome	gene	917216	918358	.	-	.	ID=BDIVROU_0134400.t1
Contig_3_len:1123377	exonerate:est2genome	CDS	917216	918358	.	-	0	ID=BDIVROU_0134400.t1.1.1;Parent=BDIVROU_0134400.t1.1
Contig_3_len:1123377	exonerate:est2genome	mRNA	917216	918358	.	-	.	ID=BDIVROU_0134400.t1.1;Parent=BDIVROU_0134400.t1
Contig_3_len:1123377	exonerate:est2genome	gene	918918	920875	.	+	.	ID=BDIVROU_0134500.t1
Contig_3_len:1123377	exonerate:est2genome	CDS	918918	919250	.	+	0	ID=BDIVROU_0134500.t1.1.1;Parent=BDIVROU_0134500.t1.1
Contig_3_len:1123377	exonerate:est2genome	CDS	919595	920875	.	+	0	ID=BDIVROU_0134500.t1.1.2;Parent=BDIVROU_0134500.t1.1
Contig_3_len:1123377	exonerate:est2genome	mRNA	918918	920875	.	+	.	ID=BDIVROU_0134500.t1.1;Parent=BDIVROU_0134500.t1
Contig_3_len:1123377	exonerate:est2genome	gene	920933	922346	.	+	.	ID=BDIVROU_0134600.t1
Contig_3_len:1123377	exonerate:est2genome	CDS	920933	921952	.	+	0	ID=BDIVROU_0134600.t1.1.1;Parent=BDIVROU_0134600.t1.1
Contig_3_len:1123377	exonerate:est2genome	CDS	922011	922346	.	+	0	ID=BDIVROU_0134600.t1.1.2;Parent=BDIVROU_0134600.t1.1
Contig_3_len:1123377	exonerate:est2genome	mRNA	920933	922346	.	+	.	ID=BDIVROU_0134600.t1.1;Parent=BDIVROU_0134600.t1
Contig_3_len:1123377	exonerate:est2genome	gene	922746	923015	.	-	.	ID=BDIVROU_0134700.t1
Contig_3_len:1123377	exonerate:est2genome	CDS	922746	923015	.	-	0	ID=BDIVROU_0134700.t1.1.1;Parent=BDIVROU_0134700.t1.1
Contig_3_len:1123377	exonerate:est2genome	mRNA	922746	923015	.	-	.	ID=BDIVROU_0134700.t1.1;Parent=BDIVROU_0134700.t1
Contig_3_len:1123377	exonerate:est2genome	gene	923192	924108	.	-	.	ID=BDIVROU_0135100.t1
Contig_3_len:1123377	exonerate:est2genome	CDS	923192	923383	.	-	0	ID=BDIVROU_0135100.t1.1.1;Parent=BDIVROU_0135100.t1.1
Contig_3_len:1123377	exonerate:est2genome	CDS	923569	924108	.	-	0	ID=BDIVROU_0135100.t1.1.2;Parent=BDIVROU_0135100.t1.1
Contig_3_len:1123377	exonerate:est2genome	mRNA	923192	924108	.	-	.	ID=BDIVROU_0135100.t1.1;Parent=BDIVROU_0135100.t1
Contig_3_len:1123377	exonerate:est2genome	gene	924972	925775	.	+	.	ID=BDIVROU_0135300.t2
Contig_3_len:1123377	exonerate:est2genome	CDS	924972	925775	.	+	0	ID=BDIVROU_0135300.t2.1.1;Parent=BDIVROU_0135300.t2.1
Contig_3_len:1123377	exonerate:est2genome	mRNA	924972	925775	.	+	.	ID=BDIVROU_0135300.t2.1;Parent=BDIVROU_0135300.t2
Contig_3_len:1123377	exonerate:est2genome	gene	925167	925775	.	+	.	ID=BDIVROU_0135200.t1
Contig_3_len:1123377	exonerate:est2genome	CDS	925167	925775	.	+	0	ID=BDIVROU_0135200.t1.1.1;Parent=BDIVROU_0135200.t1.1
Contig_3_len:1123377	exonerate:est2genome	mRNA	925167	925775	.	+	.	ID=BDIVROU_0135200.t1.1;Parent=BDIVROU_0135200.t1
Contig_3_len:1123377	exonerate:est2genome	gene	926092	926694	.	+	.	ID=BDIVROU_0135400.t1
Contig_3_len:1123377	exonerate:est2genome	CDS	926092	926694	.	+	0	ID=BDIVROU_0135400.t1.1.1;Parent=BDIVROU_0135400.t1.1
Contig_3_len:1123377	exonerate:est2genome	mRNA	926092	926694	.	+	.	ID=BDIVROU_0135400.t1.1;Parent=BDIVROU_0135400.t1
Contig_3_len:1123377	exonerate:est2genome	gene	927596	928711	.	-	.	ID=BDIVROU_0135500.t1
Contig_3_len:1123377	exonerate:est2genome	CDS	927596	928711	.	-	0	ID=BDIVROU_0135500.t1.1.1;Parent=BDIVROU_0135500.t1.1
Contig_3_len:1123377	exonerate:est2genome	mRNA	927596	928711	.	-	.	ID=BDIVROU_0135500.t1.1;Parent=BDIVROU_0135500.t1
Contig_3_len:1123377	exonerate:est2genome	gene	929399	931513	.	-	.	ID=BDIVROU_0135600.t1
Contig_3_len:1123377	exonerate:est2genome	CDS	929399	931513	.	-	0	ID=BDIVROU_0135600.t1.1.1;Parent=BDIVROU_0135600.t1.1
Contig_3_len:1123377	exonerate:est2genome	mRNA	929399	931513	.	-	.	ID=BDIVROU_0135600.t1.1;Parent=BDIVROU_0135600.t1
Contig_3_len:1123377	exonerate:est2genome	gene	932163	932605	.	+	.	ID=BDIVROU_0135700.t1
Contig_3_len:1123377	exonerate:est2genome	CDS	932163	932190	.	+	0	ID=BDIVROU_0135700.t1.1.1;Parent=BDIVROU_0135700.t1.1
Contig_3_len:1123377	exonerate:est2genome	CDS	932319	932605	.	+	0	ID=BDIVROU_0135700.t1.1.2;Parent=BDIVROU_0135700.t1.1
Contig_3_len:1123377	exonerate:est2genome	mRNA	932163	932605	.	+	.	ID=BDIVROU_0135700.t1.1;Parent=BDIVROU_0135700.t1
Contig_3_len:1123377	exonerate:est2genome	gene	932658	933077	.	+	.	ID=BDIVROU_0135800.t1
Contig_3_len:1123377	exonerate:est2genome	CDS	932658	932760	.	+	0	ID=BDIVROU_0135800.t1.1.1;Parent=BDIVROU_0135800.t1.1
Contig_3_len:1123377	exonerate:est2genome	CDS	932824	933077	.	+	0	ID=BDIVROU_0135800.t1.1.2;Parent=BDIVROU_0135800.t1.1
Contig_3_len:1123377	exonerate:est2genome	mRNA	932658	933077	.	+	.	ID=BDIVROU_0135800.t1.1;Parent=BDIVROU_0135800.t1
Contig_3_len:1123377	exonerate:est2genome	gene	933441	934667	.	+	.	ID=BDIVROU_0135900.t1
Contig_3_len:1123377	exonerate:est2genome	CDS	933441	934667	.	+	0	ID=BDIVROU_0135900.t1.1.1;Parent=BDIVROU_0135900.t1.1
Contig_3_len:1123377	exonerate:est2genome	mRNA	933441	934667	.	+	.	ID=BDIVROU_0135900.t1.1;Parent=BDIVROU_0135900.t1
Contig_3_len:1123377	exonerate:est2genome	gene	934819	936192	.	+	.	ID=BDIVROU_0136000.t1
Contig_3_len:1123377	exonerate:est2genome	CDS	934819	936192	.	+	0	ID=BDIVROU_0136000.t1.1.1;Parent=BDIVROU_0136000.t1.1
Contig_3_len:1123377	exonerate:est2genome	mRNA	934819	936192	.	+	.	ID=BDIVROU_0136000.t1.1;Parent=BDIVROU_0136000.t1
Contig_3_len:1123377	exonerate:est2genome	gene	936623	939469	.	+	.	ID=BDIVROU_0136100.t1
Contig_3_len:1123377	exonerate:est2genome	CDS	936623	939469	.	+	0	ID=BDIVROU_0136100.t1.1.1;Parent=BDIVROU_0136100.t1.1
Contig_3_len:1123377	exonerate:est2genome	mRNA	936623	939469	.	+	.	ID=BDIVROU_0136100.t1.1;Parent=BDIVROU_0136100.t1
Contig_3_len:1123377	exonerate:est2genome	gene	939853	941891	.	-	.	ID=BDIVROU_0136300.t1
Contig_3_len:1123377	exonerate:est2genome	CDS	939853	941015	.	-	0	ID=BDIVROU_0136300.t1.1.1;Parent=BDIVROU_0136300.t1.1
Contig_3_len:1123377	exonerate:est2genome	CDS	941096	941891	.	-	0	ID=BDIVROU_0136300.t1.1.2;Parent=BDIVROU_0136300.t1.1
Contig_3_len:1123377	exonerate:est2genome	mRNA	939853	941891	.	-	.	ID=BDIVROU_0136300.t1.1;Parent=BDIVROU_0136300.t1
Contig_3_len:1123377	exonerate:est2genome	gene	942561	943040	.	+	.	ID=BDIVROU_0136400.t1
Contig_3_len:1123377	exonerate:est2genome	CDS	942561	943040	.	+	0	ID=BDIVROU_0136400.t1.1.1;Parent=BDIVROU_0136400.t1.1
Contig_3_len:1123377	exonerate:est2genome	mRNA	942561	943040	.	+	.	ID=BDIVROU_0136400.t1.1;Parent=BDIVROU_0136400.t1
Contig_3_len:1123377	exonerate:est2genome	gene	943213	943611	.	+	.	ID=BDIVROU_0136500.t1
Contig_3_len:1123377	exonerate:est2genome	CDS	943213	943611	.	+	0	ID=BDIVROU_0136500.t1.1.1;Parent=BDIVROU_0136500.t1.1
Contig_3_len:1123377	exonerate:est2genome	mRNA	943213	943611	.	+	.	ID=BDIVROU_0136500.t1.1;Parent=BDIVROU_0136500.t1
Contig_3_len:1123377	exonerate:est2genome	gene	944050	946438	.	-	.	ID=BDIVROU_0136600.t1
Contig_3_len:1123377	exonerate:est2genome	CDS	944050	945504	.	-	0	ID=BDIVROU_0136600.t1.1.1;Parent=BDIVROU_0136600.t1.1
Contig_3_len:1123377	exonerate:est2genome	CDS	945599	946438	.	-	0	ID=BDIVROU_0136600.t1.1.2;Parent=BDIVROU_0136600.t1.1
Contig_3_len:1123377	exonerate:est2genome	mRNA	944050	946438	.	-	.	ID=BDIVROU_0136600.t1.1;Parent=BDIVROU_0136600.t1
Contig_3_len:1123377	exonerate:est2genome	gene	948352	950349	.	-	.	ID=BDIVROU_0136700.t1
Contig_3_len:1123377	exonerate:est2genome	CDS	948352	950349	.	-	0	ID=BDIVROU_0136700.t1.1.1;Parent=BDIVROU_0136700.t1.1
Contig_3_len:1123377	exonerate:est2genome	mRNA	948352	950349	.	-	.	ID=BDIVROU_0136700.t1.1;Parent=BDIVROU_0136700.t1
Contig_3_len:1123377	exonerate:est2genome	gene	949066	950349	.	-	.	ID=BDIVROU_0136800.t2
Contig_3_len:1123377	exonerate:est2genome	CDS	949066	950349	.	-	0	ID=BDIVROU_0136800.t2.1.1;Parent=BDIVROU_0136800.t2.1
Contig_3_len:1123377	exonerate:est2genome	mRNA	949066	950349	.	-	.	ID=BDIVROU_0136800.t2.1;Parent=BDIVROU_0136800.t2
Contig_3_len:1123377	exonerate:est2genome	gene	949495	950349	.	-	.	ID=BDIVROU_0136900.t3
Contig_3_len:1123377	exonerate:est2genome	CDS	949495	950349	.	-	0	ID=BDIVROU_0136900.t3.1.1;Parent=BDIVROU_0136900.t3.1
Contig_3_len:1123377	exonerate:est2genome	mRNA	949495	950349	.	-	.	ID=BDIVROU_0136900.t3.1;Parent=BDIVROU_0136900.t3
Contig_3_len:1123377	exonerate:est2genome	gene	951763	952442	.	-	.	ID=BDIVROU_0137000.t1
Contig_3_len:1123377	exonerate:est2genome	CDS	951763	952309	.	-	0	ID=BDIVROU_0137000.t1.1.1;Parent=BDIVROU_0137000.t1.1
Contig_3_len:1123377	exonerate:est2genome	CDS	952396	952442	.	-	0	ID=BDIVROU_0137000.t1.1.2;Parent=BDIVROU_0137000.t1.1
Contig_3_len:1123377	exonerate:est2genome	mRNA	951763	952442	.	-	.	ID=BDIVROU_0137000.t1.1;Parent=BDIVROU_0137000.t1
Contig_3_len:1123377	exonerate:est2genome	gene	952791	954107	.	-	.	ID=BDIVROU_0137100.t1
Contig_3_len:1123377	exonerate:est2genome	CDS	952791	954107	.	-	0	ID=BDIVROU_0137100.t1.1.1;Parent=BDIVROU_0137100.t1.1
Contig_3_len:1123377	exonerate:est2genome	mRNA	952791	954107	.	-	.	ID=BDIVROU_0137100.t1.1;Parent=BDIVROU_0137100.t1
Contig_3_len:1123377	exonerate:est2genome	gene	956058	957977	.	+	.	ID=BDIVROU_0137200.t1
Contig_3_len:1123377	exonerate:est2genome	CDS	956058	957977	.	+	0	ID=BDIVROU_0137200.t1.1.1;Parent=BDIVROU_0137200.t1.1
Contig_3_len:1123377	exonerate:est2genome	mRNA	956058	957977	.	+	.	ID=BDIVROU_0137200.t1.1;Parent=BDIVROU_0137200.t1
Contig_3_len:1123377	exonerate:est2genome	gene	958597	959778	.	+	.	ID=BDIVROU_0137300.t1
Contig_3_len:1123377	exonerate:est2genome	CDS	958597	959778	.	+	0	ID=BDIVROU_0137300.t1.1.1;Parent=BDIVROU_0137300.t1.1
Contig_3_len:1123377	exonerate:est2genome	mRNA	958597	959778	.	+	.	ID=BDIVROU_0137300.t1.1;Parent=BDIVROU_0137300.t1
Contig_3_len:1123377	exonerate:est2genome	gene	959903	964528	.	+	.	ID=BDIVROU_0137400.t1
Contig_3_len:1123377	exonerate:est2genome	CDS	959903	964528	.	+	0	ID=BDIVROU_0137400.t1.1.1;Parent=BDIVROU_0137400.t1.1
Contig_3_len:1123377	exonerate:est2genome	mRNA	959903	964528	.	+	.	ID=BDIVROU_0137400.t1.1;Parent=BDIVROU_0137400.t1
Contig_3_len:1123377	exonerate:est2genome	gene	964557	965336	.	+	.	ID=BDIVROU_0137600.t1
Contig_3_len:1123377	exonerate:est2genome	CDS	964557	965336	.	+	0	ID=BDIVROU_0137600.t1.1.1;Parent=BDIVROU_0137600.t1.1
Contig_3_len:1123377	exonerate:est2genome	mRNA	964557	965336	.	+	.	ID=BDIVROU_0137600.t1.1;Parent=BDIVROU_0137600.t1
Contig_3_len:1123377	exonerate:est2genome	gene	966080	967040	.	-	.	ID=BDIVROU_0137700.t1
Contig_3_len:1123377	exonerate:est2genome	CDS	966080	966409	.	-	0	ID=BDIVROU_0137700.t1.1.1;Parent=BDIVROU_0137700.t1.1
Contig_3_len:1123377	exonerate:est2genome	CDS	966741	967040	.	-	0	ID=BDIVROU_0137700.t1.1.2;Parent=BDIVROU_0137700.t1.1
Contig_3_len:1123377	exonerate:est2genome	mRNA	966080	967040	.	-	.	ID=BDIVROU_0137700.t1.1;Parent=BDIVROU_0137700.t1
Contig_3_len:1123377	exonerate:est2genome	gene	967153	970242	.	-	.	ID=BDIVROU_0137800.t1
Contig_3_len:1123377	exonerate:est2genome	CDS	967153	970242	.	-	0	ID=BDIVROU_0137800.t1.1.1;Parent=BDIVROU_0137800.t1.1
Contig_3_len:1123377	exonerate:est2genome	mRNA	967153	970242	.	-	.	ID=BDIVROU_0137800.t1.1;Parent=BDIVROU_0137800.t1
Contig_3_len:1123377	exonerate:est2genome	gene	971056	975891	.	+	.	ID=BDIVROU_0137900.t1
Contig_3_len:1123377	exonerate:est2genome	CDS	971056	975891	.	+	0	ID=BDIVROU_0137900.t1.1.1;Parent=BDIVROU_0137900.t1.1
Contig_3_len:1123377	exonerate:est2genome	mRNA	971056	975891	.	+	.	ID=BDIVROU_0137900.t1.1;Parent=BDIVROU_0137900.t1
Contig_3_len:1123377	exonerate:est2genome	gene	976202	976471	.	-	.	ID=BDIVROU_0463900.t1
Contig_3_len:1123377	exonerate:est2genome	CDS	976202	976471	.	-	0	ID=BDIVROU_0463900.t1.1.1;Parent=BDIVROU_0463900.t1.1
Contig_3_len:1123377	exonerate:est2genome	mRNA	976202	976471	.	-	.	ID=BDIVROU_0463900.t1.1;Parent=BDIVROU_0463900.t1
Contig_3_len:1123377	exonerate:est2genome	gene	976642	976896	.	-	.	ID=BDIVROU_0138000.t1
Contig_3_len:1123377	exonerate:est2genome	CDS	976642	976896	.	-	0	ID=BDIVROU_0138000.t1.1.1;Parent=BDIVROU_0138000.t1.1
Contig_3_len:1123377	exonerate:est2genome	mRNA	976642	976896	.	-	.	ID=BDIVROU_0138000.t1.1;Parent=BDIVROU_0138000.t1
Contig_3_len:1123377	exonerate:est2genome	gene	977824	978888	.	+	.	ID=BDIVROU_0138100.t1
Contig_3_len:1123377	exonerate:est2genome	CDS	977824	978888	.	+	0	ID=BDIVROU_0138100.t1.1.1;Parent=BDIVROU_0138100.t1.1
Contig_3_len:1123377	exonerate:est2genome	mRNA	977824	978888	.	+	.	ID=BDIVROU_0138100.t1.1;Parent=BDIVROU_0138100.t1
Contig_3_len:1123377	exonerate:est2genome	gene	979285	979849	.	-	.	ID=BDIVROU_0138200.t1
Contig_3_len:1123377	exonerate:est2genome	CDS	979285	979511	.	-	0	ID=BDIVROU_0138200.t1.1.1;Parent=BDIVROU_0138200.t1.1
Contig_3_len:1123377	exonerate:est2genome	CDS	979720	979849	.	-	0	ID=BDIVROU_0138200.t1.1.2;Parent=BDIVROU_0138200.t1.1
Contig_3_len:1123377	exonerate:est2genome	mRNA	979285	979849	.	-	.	ID=BDIVROU_0138200.t1.1;Parent=BDIVROU_0138200.t1
Contig_3_len:1123377	exonerate:est2genome	gene	981002	981666	.	-	.	ID=BDIVROU_0452600.t1
Contig_3_len:1123377	exonerate:est2genome	CDS	981002	981052	.	-	0	ID=BDIVROU_0452600.t1.1.1;Parent=BDIVROU_0452600.t1.1
Contig_3_len:1123377	exonerate:est2genome	CDS	981088	981162	.	-	0	ID=BDIVROU_0452600.t1.1.2;Parent=BDIVROU_0452600.t1.1
Contig_3_len:1123377	exonerate:est2genome	CDS	981327	981543	.	-	0	ID=BDIVROU_0452600.t1.1.3;Parent=BDIVROU_0452600.t1.1
Contig_3_len:1123377	exonerate:est2genome	CDS	981614	981666	.	-	0	ID=BDIVROU_0452600.t1.1.4;Parent=BDIVROU_0452600.t1.1
Contig_3_len:1123377	exonerate:est2genome	mRNA	981002	981666	.	-	.	ID=BDIVROU_0452600.t1.1;Parent=BDIVROU_0452600.t1
Contig_3_len:1123377	exonerate:est2genome	gene	981321	981470	.	-	.	ID=BDIVROU_0463800.t1
Contig_3_len:1123377	exonerate:est2genome	CDS	981321	981470	.	-	0	ID=BDIVROU_0463800.t1.1.1;Parent=BDIVROU_0463800.t1.1
Contig_3_len:1123377	exonerate:est2genome	mRNA	981321	981470	.	-	.	ID=BDIVROU_0463800.t1.1;Parent=BDIVROU_0463800.t1
Contig_3_len:1123377	exonerate:est2genome	gene	982463	984139	.	-	.	ID=BDIVROU_0138300.t1
Contig_3_len:1123377	exonerate:est2genome	CDS	982463	984139	.	-	0	ID=BDIVROU_0138300.t1.1.1;Parent=BDIVROU_0138300.t1.1
Contig_3_len:1123377	exonerate:est2genome	mRNA	982463	984139	.	-	.	ID=BDIVROU_0138300.t1.1;Parent=BDIVROU_0138300.t1
Contig_3_len:1123377	exonerate:est2genome	gene	987452	987856	.	+	.	ID=BDIVROU_0138400.t1
Contig_3_len:1123377	exonerate:est2genome	CDS	987452	987856	.	+	0	ID=BDIVROU_0138400.t1.1.1;Parent=BDIVROU_0138400.t1.1
Contig_3_len:1123377	exonerate:est2genome	mRNA	987452	987856	.	+	.	ID=BDIVROU_0138400.t1.1;Parent=BDIVROU_0138400.t1
Contig_3_len:1123377	exonerate:est2genome	gene	988066	988884	.	+	.	ID=BDIVROU_0138500.t1
Contig_3_len:1123377	exonerate:est2genome	CDS	988066	988884	.	+	0	ID=BDIVROU_0138500.t1.1.1;Parent=BDIVROU_0138500.t1.1
Contig_3_len:1123377	exonerate:est2genome	mRNA	988066	988884	.	+	.	ID=BDIVROU_0138500.t1.1;Parent=BDIVROU_0138500.t1
Contig_3_len:1123377	exonerate:est2genome	gene	990270	990989	.	+	.	ID=BDIVROU_0138700.t1
Contig_3_len:1123377	exonerate:est2genome	CDS	990270	990989	.	+	0	ID=BDIVROU_0138700.t1.1.1;Parent=BDIVROU_0138700.t1.1
Contig_3_len:1123377	exonerate:est2genome	mRNA	990270	990989	.	+	.	ID=BDIVROU_0138700.t1.1;Parent=BDIVROU_0138700.t1
Contig_3_len:1123377	exonerate:est2genome	gene	991744	992283	.	+	.	ID=BDIVROU_0138800.t1
Contig_3_len:1123377	exonerate:est2genome	CDS	991744	992283	.	+	0	ID=BDIVROU_0138800.t1.1.1;Parent=BDIVROU_0138800.t1.1
Contig_3_len:1123377	exonerate:est2genome	mRNA	991744	992283	.	+	.	ID=BDIVROU_0138800.t1.1;Parent=BDIVROU_0138800.t1
Contig_3_len:1123377	exonerate:est2genome	gene	994345	995163	.	+	.	ID=BDIVROU_0138900.t1
Contig_3_len:1123377	exonerate:est2genome	CDS	994345	995163	.	+	0	ID=BDIVROU_0138900.t1.1.1;Parent=BDIVROU_0138900.t1.1
Contig_3_len:1123377	exonerate:est2genome	mRNA	994345	995163	.	+	.	ID=BDIVROU_0138900.t1.1;Parent=BDIVROU_0138900.t1
Contig_3_len:1123377	exonerate:est2genome	gene	995863	996279	.	+	.	ID=BDIVROU_0139000.t1
Contig_3_len:1123377	exonerate:est2genome	CDS	995863	996279	.	+	0	ID=BDIVROU_0139000.t1.1.1;Parent=BDIVROU_0139000.t1.1
Contig_3_len:1123377	exonerate:est2genome	mRNA	995863	996279	.	+	.	ID=BDIVROU_0139000.t1.1;Parent=BDIVROU_0139000.t1
Contig_3_len:1123377	exonerate:est2genome	gene	997121	997696	.	+	.	ID=BDIVROU_0139100.t1
Contig_3_len:1123377	exonerate:est2genome	CDS	997121	997696	.	+	0	ID=BDIVROU_0139100.t1.1.1;Parent=BDIVROU_0139100.t1.1
Contig_3_len:1123377	exonerate:est2genome	mRNA	997121	997696	.	+	.	ID=BDIVROU_0139100.t1.1;Parent=BDIVROU_0139100.t1
Contig_3_len:1123377	exonerate:est2genome	gene	998400	998897	.	+	.	ID=BDIVROU_0139200.t1
Contig_3_len:1123377	exonerate:est2genome	CDS	998400	998897	.	+	0	ID=BDIVROU_0139200.t1.1.1;Parent=BDIVROU_0139200.t1.1
Contig_3_len:1123377	exonerate:est2genome	mRNA	998400	998897	.	+	.	ID=BDIVROU_0139200.t1.1;Parent=BDIVROU_0139200.t1
Contig_3_len:1123377	exonerate:est2genome	gene	1001361	1001909	.	-	.	ID=BDIVROU_0139300.t1
Contig_3_len:1123377	exonerate:est2genome	CDS	1001361	1001909	.	-	0	ID=BDIVROU_0139300.t1.1.1;Parent=BDIVROU_0139300.t1.1
Contig_3_len:1123377	exonerate:est2genome	mRNA	1001361	1001909	.	-	.	ID=BDIVROU_0139300.t1.1;Parent=BDIVROU_0139300.t1
Contig_3_len:1123377	exonerate:est2genome	gene	1002124	1003222	.	-	.	ID=BDIVROU_0139400.t1
Contig_3_len:1123377	exonerate:est2genome	CDS	1002124	1002202	.	-	0	ID=BDIVROU_0139400.t1.1.1;Parent=BDIVROU_0139400.t1.1
Contig_3_len:1123377	exonerate:est2genome	CDS	1002506	1002593	.	-	0	ID=BDIVROU_0139400.t1.1.2;Parent=BDIVROU_0139400.t1.1
Contig_3_len:1123377	exonerate:est2genome	CDS	1002898	1002944	.	-	0	ID=BDIVROU_0139400.t1.1.3;Parent=BDIVROU_0139400.t1.1
Contig_3_len:1123377	exonerate:est2genome	CDS	1003185	1003222	.	-	0	ID=BDIVROU_0139400.t1.1.4;Parent=BDIVROU_0139400.t1.1
Contig_3_len:1123377	exonerate:est2genome	mRNA	1002124	1003222	.	-	.	ID=BDIVROU_0139400.t1.1;Parent=BDIVROU_0139400.t1
Contig_3_len:1123377	exonerate:est2genome	gene	1003907	1004445	.	+	.	ID=BDIVROU_0139600.t1
Contig_3_len:1123377	exonerate:est2genome	CDS	1003907	1004196	.	+	0	ID=BDIVROU_0139600.t1.1.1;Parent=BDIVROU_0139600.t1.1
Contig_3_len:1123377	exonerate:est2genome	CDS	1004310	1004445	.	+	0	ID=BDIVROU_0139600.t1.1.2;Parent=BDIVROU_0139600.t1.1
Contig_3_len:1123377	exonerate:est2genome	mRNA	1003907	1004445	.	+	.	ID=BDIVROU_0139600.t1.1;Parent=BDIVROU_0139600.t1
Contig_3_len:1123377	exonerate:est2genome	gene	1004755	1005682	.	-	.	ID=BDIVROU_0139700.t1
Contig_3_len:1123377	exonerate:est2genome	CDS	1004755	1004851	.	-	0	ID=BDIVROU_0139700.t1.1.1;Parent=BDIVROU_0139700.t1.1
Contig_3_len:1123377	exonerate:est2genome	CDS	1004976	1005682	.	-	0	ID=BDIVROU_0139700.t1.1.2;Parent=BDIVROU_0139700.t1.1
Contig_3_len:1123377	exonerate:est2genome	mRNA	1004755	1005682	.	-	.	ID=BDIVROU_0139700.t1.1;Parent=BDIVROU_0139700.t1
Contig_3_len:1123377	exonerate:est2genome	gene	1005267	1005683	.	+	.	ID=BDIVROU_0139900.t1
Contig_3_len:1123377	exonerate:est2genome	CDS	1005267	1005683	.	+	0	ID=BDIVROU_0139900.t1.1.1;Parent=BDIVROU_0139900.t1.1
Contig_3_len:1123377	exonerate:est2genome	mRNA	1005267	1005683	.	+	.	ID=BDIVROU_0139900.t1.1;Parent=BDIVROU_0139900.t1
Contig_3_len:1123377	exonerate:est2genome	gene	1006495	1008561	.	+	.	ID=BDIVROU_0140000.t1
Contig_3_len:1123377	exonerate:est2genome	CDS	1006495	1008561	.	+	0	ID=BDIVROU_0140000.t1.1.1;Parent=BDIVROU_0140000.t1.1
Contig_3_len:1123377	exonerate:est2genome	mRNA	1006495	1008561	.	+	.	ID=BDIVROU_0140000.t1.1;Parent=BDIVROU_0140000.t1
Contig_3_len:1123377	exonerate:est2genome	gene	1008660	1009361	.	+	.	ID=BDIVROU_0140100.t1
Contig_3_len:1123377	exonerate:est2genome	CDS	1008660	1009361	.	+	0	ID=BDIVROU_0140100.t1.1.1;Parent=BDIVROU_0140100.t1.1
Contig_3_len:1123377	exonerate:est2genome	mRNA	1008660	1009361	.	+	.	ID=BDIVROU_0140100.t1.1;Parent=BDIVROU_0140100.t1
Contig_3_len:1123377	exonerate:est2genome	gene	1009876	1010463	.	+	.	ID=BDIVROU_0140200.t1
Contig_3_len:1123377	exonerate:est2genome	CDS	1009876	1010463	.	+	0	ID=BDIVROU_0140200.t1.1.1;Parent=BDIVROU_0140200.t1.1
Contig_3_len:1123377	exonerate:est2genome	mRNA	1009876	1010463	.	+	.	ID=BDIVROU_0140200.t1.1;Parent=BDIVROU_0140200.t1
Contig_3_len:1123377	exonerate:est2genome	gene	1011980	1012319	.	-	.	ID=BDIVROU_0452500.t1
Contig_3_len:1123377	exonerate:est2genome	CDS	1011980	1012101	.	-	0	ID=BDIVROU_0452500.t1.1.1;Parent=BDIVROU_0452500.t1.1
Contig_3_len:1123377	exonerate:est2genome	CDS	1012139	1012319	.	-	0	ID=BDIVROU_0452500.t1.1.2;Parent=BDIVROU_0452500.t1.1
Contig_3_len:1123377	exonerate:est2genome	mRNA	1011980	1012319	.	-	.	ID=BDIVROU_0452500.t1.1;Parent=BDIVROU_0452500.t1
Contig_3_len:1123377	exonerate:est2genome	gene	1013312	1015009	.	-	.	ID=BDIVROU_0140300.t1
Contig_3_len:1123377	exonerate:est2genome	CDS	1013312	1015009	.	-	0	ID=BDIVROU_0140300.t1.1.1;Parent=BDIVROU_0140300.t1.1
Contig_3_len:1123377	exonerate:est2genome	mRNA	1013312	1015009	.	-	.	ID=BDIVROU_0140300.t1.1;Parent=BDIVROU_0140300.t1
Contig_3_len:1123377	exonerate:est2genome	gene	1016050	1018929	.	+	.	ID=BDIVROU_0140400.t1
Contig_3_len:1123377	exonerate:est2genome	CDS	1016050	1018929	.	+	0	ID=BDIVROU_0140400.t1.1.1;Parent=BDIVROU_0140400.t1.1
Contig_3_len:1123377	exonerate:est2genome	mRNA	1016050	1018929	.	+	.	ID=BDIVROU_0140400.t1.1;Parent=BDIVROU_0140400.t1
Contig_3_len:1123377	exonerate:est2genome	gene	1019517	1019996	.	-	.	ID=BDIVROU_0140500.t1
Contig_3_len:1123377	exonerate:est2genome	CDS	1019517	1019996	.	-	0	ID=BDIVROU_0140500.t1.1.1;Parent=BDIVROU_0140500.t1.1
Contig_3_len:1123377	exonerate:est2genome	mRNA	1019517	1019996	.	-	.	ID=BDIVROU_0140500.t1.1;Parent=BDIVROU_0140500.t1
Contig_3_len:1123377	exonerate:est2genome	gene	1021912	1022517	.	+	.	ID=BDIVROU_0140600.t1
Contig_3_len:1123377	exonerate:est2genome	CDS	1021912	1022517	.	+	0	ID=BDIVROU_0140600.t1.1.1;Parent=BDIVROU_0140600.t1.1
Contig_3_len:1123377	exonerate:est2genome	mRNA	1021912	1022517	.	+	.	ID=BDIVROU_0140600.t1.1;Parent=BDIVROU_0140600.t1
Contig_3_len:1123377	exonerate:est2genome	gene	1022772	1023296	.	+	.	ID=BDIVROU_0140700.t1
Contig_3_len:1123377	exonerate:est2genome	CDS	1022772	1023296	.	+	0	ID=BDIVROU_0140700.t1.1.1;Parent=BDIVROU_0140700.t1.1
Contig_3_len:1123377	exonerate:est2genome	mRNA	1022772	1023296	.	+	.	ID=BDIVROU_0140700.t1.1;Parent=BDIVROU_0140700.t1
Contig_3_len:1123377	exonerate:est2genome	gene	1023691	1024209	.	-	.	ID=BDIVROU_0140800.t1
Contig_3_len:1123377	exonerate:est2genome	CDS	1023691	1024209	.	-	0	ID=BDIVROU_0140800.t1.1.1;Parent=BDIVROU_0140800.t1.1
Contig_3_len:1123377	exonerate:est2genome	mRNA	1023691	1024209	.	-	.	ID=BDIVROU_0140800.t1.1;Parent=BDIVROU_0140800.t1
Contig_3_len:1123377	exonerate:est2genome	gene	1026052	1027011	.	+	.	ID=BDIVROU_0141000.t1
Contig_3_len:1123377	exonerate:est2genome	CDS	1026052	1027011	.	+	0	ID=BDIVROU_0141000.t1.1.1;Parent=BDIVROU_0141000.t1.1
Contig_3_len:1123377	exonerate:est2genome	mRNA	1026052	1027011	.	+	.	ID=BDIVROU_0141000.t1.1;Parent=BDIVROU_0141000.t1
Contig_3_len:1123377	exonerate:est2genome	gene	1029085	1029575	.	-	.	ID=BDIVROU_0141100.t1
Contig_3_len:1123377	exonerate:est2genome	CDS	1029085	1029406	.	-	0	ID=BDIVROU_0141100.t1.1.1;Parent=BDIVROU_0141100.t1.1
Contig_3_len:1123377	exonerate:est2genome	CDS	1029502	1029575	.	-	0	ID=BDIVROU_0141100.t1.1.2;Parent=BDIVROU_0141100.t1.1
Contig_3_len:1123377	exonerate:est2genome	mRNA	1029085	1029575	.	-	.	ID=BDIVROU_0141100.t1.1;Parent=BDIVROU_0141100.t1
Contig_3_len:1123377	exonerate:est2genome	gene	1029737	1030525	.	-	.	ID=BDIVROU_0141200.t1
Contig_3_len:1123377	exonerate:est2genome	CDS	1029737	1030525	.	-	0	ID=BDIVROU_0141200.t1.1.1;Parent=BDIVROU_0141200.t1.1
Contig_3_len:1123377	exonerate:est2genome	mRNA	1029737	1030525	.	-	.	ID=BDIVROU_0141200.t1.1;Parent=BDIVROU_0141200.t1
Contig_3_len:1123377	exonerate:est2genome	gene	1030780	1031629	.	-	.	ID=BDIVROU_0141300.t1
Contig_3_len:1123377	exonerate:est2genome	CDS	1030780	1031168	.	-	0	ID=BDIVROU_0141300.t1.1.1;Parent=BDIVROU_0141300.t1.1
Contig_3_len:1123377	exonerate:est2genome	CDS	1031230	1031434	.	-	0	ID=BDIVROU_0141300.t1.1.2;Parent=BDIVROU_0141300.t1.1
Contig_3_len:1123377	exonerate:est2genome	CDS	1031567	1031629	.	-	0	ID=BDIVROU_0141300.t1.1.3;Parent=BDIVROU_0141300.t1.1
Contig_3_len:1123377	exonerate:est2genome	mRNA	1030780	1031629	.	-	.	ID=BDIVROU_0141300.t1.1;Parent=BDIVROU_0141300.t1
Contig_3_len:1123377	exonerate:est2genome	gene	1031755	1032406	.	+	.	ID=BDIVROU_0141400.t1
Contig_3_len:1123377	exonerate:est2genome	CDS	1031755	1031803	.	+	0	ID=BDIVROU_0141400.t1.1.1;Parent=BDIVROU_0141400.t1.1
Contig_3_len:1123377	exonerate:est2genome	CDS	1031913	1032406	.	+	0	ID=BDIVROU_0141400.t1.1.2;Parent=BDIVROU_0141400.t1.1
Contig_3_len:1123377	exonerate:est2genome	mRNA	1031755	1032406	.	+	.	ID=BDIVROU_0141400.t1.1;Parent=BDIVROU_0141400.t1
Contig_3_len:1123377	exonerate:est2genome	gene	1032464	1033806	.	+	.	ID=BDIVROU_0141500.t1
Contig_3_len:1123377	exonerate:est2genome	CDS	1032464	1032619	.	+	0	ID=BDIVROU_0141500.t1.1.1;Parent=BDIVROU_0141500.t1.1
Contig_3_len:1123377	exonerate:est2genome	CDS	1032868	1033806	.	+	0	ID=BDIVROU_0141500.t1.1.2;Parent=BDIVROU_0141500.t1.1
Contig_3_len:1123377	exonerate:est2genome	mRNA	1032464	1033806	.	+	.	ID=BDIVROU_0141500.t1.1;Parent=BDIVROU_0141500.t1
Contig_3_len:1123377	exonerate:est2genome	gene	1034612	1035330	.	+	.	ID=BDIVROU_0141600.t1
Contig_3_len:1123377	exonerate:est2genome	CDS	1034612	1034912	.	+	0	ID=BDIVROU_0141600.t1.1.1;Parent=BDIVROU_0141600.t1.1
Contig_3_len:1123377	exonerate:est2genome	CDS	1035065	1035330	.	+	0	ID=BDIVROU_0141600.t1.1.2;Parent=BDIVROU_0141600.t1.1
Contig_3_len:1123377	exonerate:est2genome	mRNA	1034612	1035330	.	+	.	ID=BDIVROU_0141600.t1.1;Parent=BDIVROU_0141600.t1
Contig_3_len:1123377	exonerate:est2genome	gene	1035389	1036481	.	+	.	ID=BDIVROU_0141700.t1
Contig_3_len:1123377	exonerate:est2genome	CDS	1035389	1035605	.	+	0	ID=BDIVROU_0141700.t1.1.1;Parent=BDIVROU_0141700.t1.1
Contig_3_len:1123377	exonerate:est2genome	CDS	1036063	1036481	.	+	0	ID=BDIVROU_0141700.t1.1.2;Parent=BDIVROU_0141700.t1.1
Contig_3_len:1123377	exonerate:est2genome	mRNA	1035389	1036481	.	+	.	ID=BDIVROU_0141700.t1.1;Parent=BDIVROU_0141700.t1
Contig_3_len:1123377	exonerate:est2genome	gene	1036771	1038573	.	-	.	ID=BDIVROU_0141900.t1
Contig_3_len:1123377	exonerate:est2genome	CDS	1036771	1038573	.	-	0	ID=BDIVROU_0141900.t1.1.1;Parent=BDIVROU_0141900.t1.1
Contig_3_len:1123377	exonerate:est2genome	mRNA	1036771	1038573	.	-	.	ID=BDIVROU_0141900.t1.1;Parent=BDIVROU_0141900.t1
Contig_3_len:1123377	exonerate:est2genome	gene	1039389	1040213	.	-	.	ID=BDIVROU_0142000.t1
Contig_3_len:1123377	exonerate:est2genome	CDS	1039389	1040213	.	-	0	ID=BDIVROU_0142000.t1.1.1;Parent=BDIVROU_0142000.t1.1
Contig_3_len:1123377	exonerate:est2genome	mRNA	1039389	1040213	.	-	.	ID=BDIVROU_0142000.t1.1;Parent=BDIVROU_0142000.t1
Contig_3_len:1123377	exonerate:est2genome	gene	1040641	1041654	.	-	.	ID=BDIVROU_0142200.t1
Contig_3_len:1123377	exonerate:est2genome	CDS	1040641	1041654	.	-	0	ID=BDIVROU_0142200.t1.1.1;Parent=BDIVROU_0142200.t1.1
Contig_3_len:1123377	exonerate:est2genome	mRNA	1040641	1041654	.	-	.	ID=BDIVROU_0142200.t1.1;Parent=BDIVROU_0142200.t1
Contig_3_len:1123377	exonerate:est2genome	gene	1042910	1047247	.	+	.	ID=BDIVROU_0142300.t1
Contig_3_len:1123377	exonerate:est2genome	CDS	1042910	1047247	.	+	0	ID=BDIVROU_0142300.t1.2.1;Parent=BDIVROU_0142300.t1.2
Contig_3_len:1123377	exonerate:est2genome	mRNA	1042910	1047247	.	+	.	ID=BDIVROU_0142300.t1.2;Parent=BDIVROU_0142300.t1
Contig_3_len:1123377	exonerate:est2genome	gene	1047276	1048172	.	-	.	ID=BDIVROU_0142400.t1
Contig_3_len:1123377	exonerate:est2genome	CDS	1047276	1048172	.	-	0	ID=BDIVROU_0142400.t1.1.1;Parent=BDIVROU_0142400.t1.1
Contig_3_len:1123377	exonerate:est2genome	mRNA	1047276	1048172	.	-	.	ID=BDIVROU_0142400.t1.1;Parent=BDIVROU_0142400.t1
Contig_3_len:1123377	exonerate:est2genome	gene	1049411	1050091	.	-	.	ID=BDIVROU_0142500.t1
Contig_3_len:1123377	exonerate:est2genome	CDS	1049411	1050091	.	-	0	ID=BDIVROU_0142500.t1.1.1;Parent=BDIVROU_0142500.t1.1
Contig_3_len:1123377	exonerate:est2genome	mRNA	1049411	1050091	.	-	.	ID=BDIVROU_0142500.t1.1;Parent=BDIVROU_0142500.t1
Contig_3_len:1123377	exonerate:est2genome	gene	1050855	1052135	.	-	.	ID=BDIVROU_0142600.t1
Contig_3_len:1123377	exonerate:est2genome	CDS	1050855	1052135	.	-	0	ID=BDIVROU_0142600.t1.1.1;Parent=BDIVROU_0142600.t1.1
Contig_3_len:1123377	exonerate:est2genome	mRNA	1050855	1052135	.	-	.	ID=BDIVROU_0142600.t1.1;Parent=BDIVROU_0142600.t1
Contig_3_len:1123377	exonerate:est2genome	gene	1052794	1054833	.	+	.	ID=BDIVROU_0142700.t1
Contig_3_len:1123377	exonerate:est2genome	CDS	1052794	1053228	.	+	0	ID=BDIVROU_0142700.t1.1.1;Parent=BDIVROU_0142700.t1.1
Contig_3_len:1123377	exonerate:est2genome	CDS	1053349	1054833	.	+	0	ID=BDIVROU_0142700.t1.1.2;Parent=BDIVROU_0142700.t1.1
[truncated: 75 more rows]
