# Supplementary material for: Comparative and functional genomics of the protozoan parasite Babesia divergens highlighting the invasion and egress processes
Source: PLoS Negl Trop Dis. 2019 Aug 19;13(8):e0007680. doi: 10.1371/journal.pntd.0007680 (PMC6715253; doi:10.1371/journal.pntd.0007680)
Supplement: S3 Table — (ZIP) [file pntd.0007680.s005.zip › gffs/Contig_8.gff]

Contig_8_len:182902	exonerate:est2genome	gene	129	1388	.	+	.	ID=BDIVROU_0340000.t1;
Contig_8_len:182902	exonerate:est2genome	mRNA	129	1388	.	+	.	ID=BDIVROU_0340000.t1.1;Parent=BDIVROU_0340000.t1;
Contig_8_len:182902	exonerate:est2genome	CDS	129	1388	.	+	.	ID=BDIVROU_0340000.t1.1.1;Parent=BDIVROU_0340000.t1.1;
Contig_8_len:182902	exonerate:est2genome	gene	1778	2704	.	+	.	ID=BDIVROU_0340100.t1;
Contig_8_len:182902	exonerate:est2genome	mRNA	1778	2704	.	+	.	ID=BDIVROU_0340100.t1.1;Parent=BDIVROU_0340100.t1;
Contig_8_len:182902	exonerate:est2genome	CDS	1778	2704	.	+	.	ID=BDIVROU_0340100.t1.1.1;Parent=BDIVROU_0340100.t1.1;
Contig_8_len:182902	exonerate:est2genome	gene	3147	3623	.	+	.	ID=BDIVROU_0340200.t1;
Contig_8_len:182902	exonerate:est2genome	mRNA	3147	3623	.	+	.	ID=BDIVROU_0340200.t1.1;Parent=BDIVROU_0340200.t1;
Contig_8_len:182902	exonerate:est2genome	CDS	3147	3623	.	+	.	ID=BDIVROU_0340200.t1.1.1;Parent=BDIVROU_0340200.t1.1;
Contig_8_len:182902	exonerate:est2genome	gene	15775	17076	.	+	.	ID=BDIVROU_0340300.t1;
Contig_8_len:182902	exonerate:est2genome	mRNA	15775	17076	.	+	.	ID=BDIVROU_0340300.t1.1;Parent=BDIVROU_0340300.t1;
Contig_8_len:182902	exonerate:est2genome	CDS	15775	17076	.	+	.	ID=BDIVROU_0340300.t1.1.1;Parent=BDIVROU_0340300.t1.1;
Contig_8_len:182902	exonerate:est2genome	gene	17624	17968	.	-	.	ID=BDIVROU_0340400.t1;
Contig_8_len:182902	exonerate:est2genome	mRNA	17624	17968	.	-	.	ID=BDIVROU_0340400.t1.1;Parent=BDIVROU_0340400.t1;
Contig_8_len:182902	exonerate:est2genome	CDS	17624	17968	.	-	.	ID=BDIVROU_0340400.t1.1.1;Parent=BDIVROU_0340400.t1.1;
Contig_8_len:182902	exonerate:est2genome	gene	25785	28653	.	+	.	ID=BDIVROU_0340700.t1;
Contig_8_len:182902	exonerate:est2genome	mRNA	25785	28653	.	+	.	ID=BDIVROU_0340700.t1.1;Parent=BDIVROU_0340700.t1;
Contig_8_len:182902	exonerate:est2genome	CDS	25785	28468	.	+	.	ID=BDIVROU_0340700.t1.1.1;Parent=BDIVROU_0340700.t1.1;
Contig_8_len:182902	exonerate:est2genome	CDS	28521	28653	.	+	.	ID=BDIVROU_0340700.t1.1.2;Parent=BDIVROU_0340700.t1.1;
Contig_8_len:182902	exonerate:est2genome	gene	35238	38567	.	+	.	ID=BDIVROU_0340800.t1;
Contig_8_len:182902	exonerate:est2genome	mRNA	35238	38567	.	+	.	ID=BDIVROU_0340800.t1.1;Parent=BDIVROU_0340800.t1;
Contig_8_len:182902	exonerate:est2genome	CDS	35238	38567	.	+	.	ID=BDIVROU_0340800.t1.1.1;Parent=BDIVROU_0340800.t1.1;
Contig_8_len:182902	exonerate:est2genome	gene	44445	48167	.	+	.	ID=BDIVROU_0340900.t1;
Contig_8_len:182902	exonerate:est2genome	mRNA	44445	48167	.	+	.	ID=BDIVROU_0340900.t1.1;Parent=BDIVROU_0340900.t1;
Contig_8_len:182902	exonerate:est2genome	CDS	44445	48167	.	+	.	ID=BDIVROU_0340900.t1.1.1;Parent=BDIVROU_0340900.t1.1;
Contig_8_len:182902	exonerate:est2genome	gene	48583	49347	.	+	.	ID=BDIVROU_0341000.t1;
Contig_8_len:182902	exonerate:est2genome	mRNA	48583	49347	.	+	.	ID=BDIVROU_0341000.t1.1;Parent=BDIVROU_0341000.t1;
Contig_8_len:182902	exonerate:est2genome	CDS	48583	49347	.	+	.	ID=BDIVROU_0341000.t1.1.1;Parent=BDIVROU_0341000.t1.1;
Contig_8_len:182902	exonerate:est2genome	gene	49557	50972	.	+	.	ID=BDIVROU_0341100.t1;
Contig_8_len:182902	exonerate:est2genome	mRNA	49557	50972	.	+	.	ID=BDIVROU_0341100.t1.1;Parent=BDIVROU_0341100.t1;
Contig_8_len:182902	exonerate:est2genome	CDS	49557	50972	.	+	.	ID=BDIVROU_0341100.t1.1.1;Parent=BDIVROU_0341100.t1.1;
Contig_8_len:182902	exonerate:est2genome	gene	58335	60365	.	+	.	ID=BDIVROU_0341200.t1;
Contig_8_len:182902	exonerate:est2genome	mRNA	58335	60365	.	+	.	ID=BDIVROU_0341200.t1.1;Parent=BDIVROU_0341200.t1;
Contig_8_len:182902	exonerate:est2genome	CDS	58335	60365	.	+	.	ID=BDIVROU_0341200.t1.1.1;Parent=BDIVROU_0341200.t1.1;
Contig_8_len:182902	exonerate:est2genome	gene	68104	69372	.	+	.	ID=BDIVROU_0341300.t1;
Contig_8_len:182902	exonerate:est2genome	mRNA	68104	69372	.	+	.	ID=BDIVROU_0341300.t1.1;Parent=BDIVROU_0341300.t1;
Contig_8_len:182902	exonerate:est2genome	CDS	68104	69372	.	+	.	ID=BDIVROU_0341300.t1.1.1;Parent=BDIVROU_0341300.t1.1;
Contig_8_len:182902	exonerate:est2genome	gene	69758	70717	.	+	.	ID=BDIVROU_0341400.t1;
Contig_8_len:182902	exonerate:est2genome	mRNA	69758	70717	.	+	.	ID=BDIVROU_0341400.t1.1;Parent=BDIVROU_0341400.t1;
Contig_8_len:182902	exonerate:est2genome	CDS	69758	70717	.	+	.	ID=BDIVROU_0341400.t1.1.1;Parent=BDIVROU_0341400.t1.1;
Contig_8_len:182902	exonerate:est2genome	gene	79838	83587	.	+	.	ID=BDIVROU_0341500.t1;
Contig_8_len:182902	exonerate:est2genome	mRNA	79838	83587	.	+	.	ID=BDIVROU_0341500.t1.1;Parent=BDIVROU_0341500.t1;
Contig_8_len:182902	exonerate:est2genome	CDS	79838	83587	.	+	.	ID=BDIVROU_0341500.t1.1.1;Parent=BDIVROU_0341500.t1.1;
Contig_8_len:182902	exonerate:est2genome	gene	89187	89513	.	+	.	ID=BDIVROU_0341600.t1;
Contig_8_len:182902	exonerate:est2genome	mRNA	89187	89513	.	+	.	ID=BDIVROU_0341600.t1.1;Parent=BDIVROU_0341600.t1;
Contig_8_len:182902	exonerate:est2genome	CDS	89187	89513	.	+	.	ID=BDIVROU_0341600.t1.1.1;Parent=BDIVROU_0341600.t1.1;
Contig_8_len:182902	exonerate:est2genome	gene	89833	90159	.	+	.	ID=BDIVROU_0341800.t1;
Contig_8_len:182902	exonerate:est2genome	mRNA	89833	90159	.	+	.	ID=BDIVROU_0341800.t1.1;Parent=BDIVROU_0341800.t1;
Contig_8_len:182902	exonerate:est2genome	CDS	89833	90159	.	+	.	ID=BDIVROU_0341800.t1.1.1;Parent=BDIVROU_0341800.t1.1;
Contig_8_len:182902	exonerate:est2genome	gene	90501	90782	.	-	.	ID=BDIVROU_0341900.t1;
Contig_8_len:182902	exonerate:est2genome	mRNA	90501	90782	.	-	.	ID=BDIVROU_0341900.t1.1;Parent=BDIVROU_0341900.t1;
Contig_8_len:182902	exonerate:est2genome	CDS	90501	90782	.	-	.	ID=BDIVROU_0341900.t1.1.1;Parent=BDIVROU_0341900.t1.1;
Contig_8_len:182902	exonerate:est2genome	gene	91757	92038	.	-	.	ID=BDIVROU_0342000.t1;
Contig_8_len:182902	exonerate:est2genome	mRNA	91757	92038	.	-	.	ID=BDIVROU_0342000.t1.1;Parent=BDIVROU_0342000.t1;
Contig_8_len:182902	exonerate:est2genome	CDS	91757	92038	.	-	.	ID=BDIVROU_0342000.t1.1.1;Parent=BDIVROU_0342000.t1.1;
Contig_8_len:182902	exonerate:est2genome	gene	92812	94110	.	+	.	ID=BDIVROU_0342100.t1;
Contig_8_len:182902	exonerate:est2genome	mRNA	92812	94110	.	+	.	ID=BDIVROU_0342100.t1.1;Parent=BDIVROU_0342100.t1;
Contig_8_len:182902	exonerate:est2genome	CDS	92812	94110	.	+	.	ID=BDIVROU_0342100.t1.1.1;Parent=BDIVROU_0342100.t1.1;
Contig_8_len:182902	exonerate:est2genome	gene	94610	94984	.	+	.	ID=BDIVROU_0342200.t1;
Contig_8_len:182902	exonerate:est2genome	mRNA	94610	94984	.	+	.	ID=BDIVROU_0342200.t1.1;Parent=BDIVROU_0342200.t1;
Contig_8_len:182902	exonerate:est2genome	CDS	94610	94984	.	+	.	ID=BDIVROU_0342200.t1.1.1;Parent=BDIVROU_0342200.t1.1;
Contig_8_len:182902	exonerate:est2genome	gene	102816	104422	.	+	.	ID=BDIVROU_0342300.t1;
Contig_8_len:182902	exonerate:est2genome	mRNA	102816	104422	.	+	.	ID=BDIVROU_0342300.t1.1;Parent=BDIVROU_0342300.t1;
Contig_8_len:182902	exonerate:est2genome	CDS	102816	104298	.	+	.	ID=BDIVROU_0342300.t1.1.1;Parent=BDIVROU_0342300.t1.1;
Contig_8_len:182902	exonerate:est2genome	CDS	104382	104422	.	+	.	ID=BDIVROU_0342300.t1.1.2;Parent=BDIVROU_0342300.t1.1;
Contig_8_len:182902	exonerate:est2genome	gene	116913	117239	.	+	.	ID=BDIVROU_0342400.t1;
Contig_8_len:182902	exonerate:est2genome	mRNA	116913	117239	.	+	.	ID=BDIVROU_0342400.t1.1;Parent=BDIVROU_0342400.t1;
Contig_8_len:182902	exonerate:est2genome	CDS	116913	117239	.	+	.	ID=BDIVROU_0342400.t1.1.1;Parent=BDIVROU_0342400.t1.1;
Contig_8_len:182902	exonerate:est2genome	gene	117658	120693	.	+	.	ID=BDIVROU_0342500.t1;
Contig_8_len:182902	exonerate:est2genome	mRNA	117658	120693	.	+	.	ID=BDIVROU_0342500.t1.1;Parent=BDIVROU_0342500.t1;
Contig_8_len:182902	exonerate:est2genome	CDS	117658	120693	.	+	.	ID=BDIVROU_0342500.t1.1.1;Parent=BDIVROU_0342500.t1.1;
Contig_8_len:182902	exonerate:est2genome	gene	125076	126332	.	+	.	ID=BDIVROU_0342600.t1;
Contig_8_len:182902	exonerate:est2genome	mRNA	125076	126332	.	+	.	ID=BDIVROU_0342600.t1.1;Parent=BDIVROU_0342600.t1;
Contig_8_len:182902	exonerate:est2genome	CDS	125076	126332	.	+	.	ID=BDIVROU_0342600.t1.1.1;Parent=BDIVROU_0342600.t1.1;
Contig_8_len:182902	exonerate:est2genome	gene	126715	128939	.	+	.	ID=BDIVROU_0342700.t1;
Contig_8_len:182902	exonerate:est2genome	mRNA	126715	128939	.	+	.	ID=BDIVROU_0342700.t1.1;Parent=BDIVROU_0342700.t1;
Contig_8_len:182902	exonerate:est2genome	CDS	126715	127621	.	+	.	ID=BDIVROU_0342700.t1.1.1;Parent=BDIVROU_0342700.t1.1;
Contig_8_len:182902	exonerate:est2genome	CDS	127960	128939	.	+	.	ID=BDIVROU_0342700.t1.1.2;Parent=BDIVROU_0342700.t1.1;
Contig_8_len:182902	exonerate:est2genome	gene	129760	131135	.	+	.	ID=BDIVROU_0342900.t1;
Contig_8_len:182902	exonerate:est2genome	mRNA	129760	131135	.	+	.	ID=BDIVROU_0342900.t1.1;Parent=BDIVROU_0342900.t1;
Contig_8_len:182902	exonerate:est2genome	CDS	129760	130014	.	+	.	ID=BDIVROU_0342900.t1.1.1;Parent=BDIVROU_0342900.t1.1;
Contig_8_len:182902	exonerate:est2genome	CDS	130122	131135	.	+	.	ID=BDIVROU_0342900.t1.1.2;Parent=BDIVROU_0342900.t1.1;
Contig_8_len:182902	exonerate:est2genome	gene	132103	133014	.	+	.	ID=BDIVROU_0343000.t1;
Contig_8_len:182902	exonerate:est2genome	mRNA	132103	133014	.	+	.	ID=BDIVROU_0343000.t1.1;Parent=BDIVROU_0343000.t1;
Contig_8_len:182902	exonerate:est2genome	CDS	132103	133014	.	+	.	ID=BDIVROU_0343000.t1.1.1;Parent=BDIVROU_0343000.t1.1;
Contig_8_len:182902	exonerate:est2genome	gene	141504	141800	.	+	.	ID=BDIVROU_0343100.t1;
Contig_8_len:182902	exonerate:est2genome	mRNA	141504	141800	.	+	.	ID=BDIVROU_0343100.t1.1;Parent=BDIVROU_0343100.t1;
Contig_8_len:182902	exonerate:est2genome	CDS	141504	141800	.	+	.	ID=BDIVROU_0343100.t1.1.1;Parent=BDIVROU_0343100.t1.1;
Contig_8_len:182902	exonerate:est2genome	gene	142235	144205	.	+	.	ID=BDIVROU_0343200.t1;
Contig_8_len:182902	exonerate:est2genome	mRNA	142235	144205	.	+	.	ID=BDIVROU_0343200.t1.1;Parent=BDIVROU_0343200.t1;
Contig_8_len:182902	exonerate:est2genome	CDS	142235	144205	.	+	.	ID=BDIVROU_0343200.t1.1.1;Parent=BDIVROU_0343200.t1.1;
Contig_8_len:182902	exonerate:est2genome	gene	151066	151362	.	+	.	ID=BDIVROU_0343300.t1;
Contig_8_len:182902	exonerate:est2genome	mRNA	151066	151362	.	+	.	ID=BDIVROU_0343300.t1.1;Parent=BDIVROU_0343300.t1;
Contig_8_len:182902	exonerate:est2genome	CDS	151066	151362	.	+	.	ID=BDIVROU_0343300.t1.1.1;Parent=BDIVROU_0343300.t1.1;
Contig_8_len:182902	exonerate:est2genome	gene	151828	155469	.	+	.	ID=BDIVROU_0343400.t1;
Contig_8_len:182902	exonerate:est2genome	mRNA	151828	155469	.	+	.	ID=BDIVROU_0343400.t1.1;Parent=BDIVROU_0343400.t1;
Contig_8_len:182902	exonerate:est2genome	CDS	151828	155469	.	+	.	ID=BDIVROU_0343400.t1.1.1;Parent=BDIVROU_0343400.t1.1;
Contig_8_len:182902	exonerate:est2genome	gene	167434	170904	.	+	.	ID=BDIVROU_0343500.t1;
Contig_8_len:182902	exonerate:est2genome	mRNA	167434	170904	.	+	.	ID=BDIVROU_0343500.t1.1;Parent=BDIVROU_0343500.t1;
Contig_8_len:182902	exonerate:est2genome	CDS	167434	170904	.	+	.	ID=BDIVROU_0343500.t1.1.1;Parent=BDIVROU_0343500.t1.1;
Contig_8_len:182902	exonerate:est2genome	gene	171319	172142	.	+	.	ID=BDIVROU_0343600.t1;
Contig_8_len:182902	exonerate:est2genome	mRNA	171319	172142	.	+	.	ID=BDIVROU_0343600.t1.1;Parent=BDIVROU_0343600.t1;
Contig_8_len:182902	exonerate:est2genome	CDS	171319	171974	.	+	.	ID=BDIVROU_0343600.t1.1.1;Parent=BDIVROU_0343600.t1.1;
Contig_8_len:182902	exonerate:est2genome	CDS	172094	172142	.	+	.	ID=BDIVROU_0343600.t1.1.2;Parent=BDIVROU_0343600.t1.1;
Contig_8_len:182902	exonerate:est2genome	gene	176582	177970	.	+	.	ID=BDIVROU_0343700.t1;
Contig_8_len:182902	exonerate:est2genome	mRNA	176582	177970	.	+	.	ID=BDIVROU_0343700.t1.1;Parent=BDIVROU_0343700.t1;
Contig_8_len:182902	exonerate:est2genome	CDS	176582	177970	.	+	.	ID=BDIVROU_0343700.t1.1.1;Parent=BDIVROU_0343700.t1.1;
Contig_8_len:182902	exonerate:est2genome	gene	178356	180649	.	+	.	ID=BDIVROU_0343800.t1;
Contig_8_len:182902	exonerate:est2genome	mRNA	178356	180649	.	+	.	ID=BDIVROU_0343800.t1.1;Parent=BDIVROU_0343800.t1;
Contig_8_len:182902	exonerate:est2genome	CDS	178356	179207	.	+	.	ID=BDIVROU_0343800.t1.1.1;Parent=BDIVROU_0343800.t1.1;
Contig_8_len:182902	exonerate:est2genome	CDS	179504	180649	.	+	.	ID=BDIVROU_0343800.t1.1.2;Parent=BDIVROU_0343800.t1.1;
Contig_8_len:182902	exonerate:est2genome	gene	181083	181571	.	+	.	ID=BDIVROU_0344000.t1;
Contig_8_len:182902	exonerate:est2genome	mRNA	181083	181571	.	+	.	ID=BDIVROU_0344000.t1.1;Parent=BDIVROU_0344000.t1;
Contig_8_len:182902	exonerate:est2genome	CDS	181083	181571	.	+	.	ID=BDIVROU_0344000.t1.1.1;Parent=BDIVROU_0344000.t1.1;
