# Supplementary material for: Comparative and functional genomics of the protozoan parasite Babesia divergens highlighting the invasion and egress processes
Source: PLoS Negl Trop Dis. 2019 Aug 19;13(8):e0007680. doi: 10.1371/journal.pntd.0007680 (PMC6715253; doi:10.1371/journal.pntd.0007680)
Supplement: S3 Table — (ZIP) [file pntd.0007680.s005.zip › gffs/Contig_64.gff]

Contig_64_len:3469	exonerate:est2genome	gene	985	1311	.	+	.	ID=BDIVROU_0370000.t1;
Contig_64_len:3469	exonerate:est2genome	mRNA	985	1311	.	+	.	ID=BDIVROU_0370000.t1.1;Parent=BDIVROU_0370000.t1;
Contig_64_len:3469	exonerate:est2genome	CDS	985	1311	.	+	.	ID=BDIVROU_0370000.t1.1.1;Parent=BDIVROU_0370000.t1.1;
Contig_64_len:3469	exonerate:est2genome	gene	1695	2618	.	+	.	ID=BDIVROU_0370100.t1;
Contig_64_len:3469	exonerate:est2genome	mRNA	1695	2618	.	+	.	ID=BDIVROU_0370100.t1.1;Parent=BDIVROU_0370100.t1;
Contig_64_len:3469	exonerate:est2genome	CDS	1695	2618	.	+	.	ID=BDIVROU_0370100.t1.1.1;Parent=BDIVROU_0370100.t1.1;
Contig_64_len:3469	exonerate:est2genome	gene	3064	3468	.	+	.	ID=BDIVROU_0370200.t1;
Contig_64_len:3469	exonerate:est2genome	mRNA	3064	3468	.	+	.	ID=BDIVROU_0370200.t1.1;Parent=BDIVROU_0370200.t1;
Contig_64_len:3469	exonerate:est2genome	CDS	3064	3468	.	+	.	ID=BDIVROU_0370200.t1.1.1;Parent=BDIVROU_0370200.t1.1;
