# Supplementary material for: Comparative and functional genomics of the protozoan parasite Babesia divergens highlighting the invasion and egress processes
Source: PLoS Negl Trop Dis. 2019 Aug 19;13(8):e0007680. doi: 10.1371/journal.pntd.0007680 (PMC6715253; doi:10.1371/journal.pntd.0007680)
Supplement: S3 Table — (ZIP) [file pntd.0007680.s005.zip › gffs/Contig_54.gff]

Contig_54_len:4981	exonerate:est2genome	gene	690	1970	.	-	.	ID=BDIVROU_0368500.t1;
Contig_54_len:4981	exonerate:est2genome	mRNA	690	1970	.	-	.	ID=BDIVROU_0368500.t1.1;Parent=BDIVROU_0368500.t1;
Contig_54_len:4981	exonerate:est2genome	CDS	690	1970	.	-	.	ID=BDIVROU_0368500.t1.1.1;Parent=BDIVROU_0368500.t1.1;
Contig_54_len:4981	exonerate:est2genome	gene	2126	2581	.	-	.	ID=BDIVROU_0368600.t1;
Contig_54_len:4981	exonerate:est2genome	mRNA	2126	2581	.	-	.	ID=BDIVROU_0368600.t1.1;Parent=BDIVROU_0368600.t1;
Contig_54_len:4981	exonerate:est2genome	CDS	2126	2581	.	-	.	ID=BDIVROU_0368600.t1.1.1;Parent=BDIVROU_0368600.t1.1;
Contig_54_len:4981	exonerate:est2genome	gene	2838	4403	.	-	.	ID=BDIVROU_0368800.t1;
Contig_54_len:4981	exonerate:est2genome	mRNA	2838	4403	.	-	.	ID=BDIVROU_0368800.t1.1;Parent=BDIVROU_0368800.t1;
Contig_54_len:4981	exonerate:est2genome	CDS	2838	4403	.	-	.	ID=BDIVROU_0368800.t1.1.1;Parent=BDIVROU_0368800.t1.1;
Contig_54_len:4981	exonerate:est2genome	gene	4443	4958	.	-	.	ID=BDIVROU_0368900.t1;
Contig_54_len:4981	exonerate:est2genome	mRNA	4443	4958	.	-	.	ID=BDIVROU_0368900.t1.1;Parent=BDIVROU_0368900.t1;
Contig_54_len:4981	exonerate:est2genome	CDS	4443	4958	.	-	.	ID=BDIVROU_0368900.t1.1.1;Parent=BDIVROU_0368900.t1.1;
