# Supplementary material for: Comparative and functional genomics of the protozoan parasite Babesia divergens highlighting the invasion and egress processes
Source: PLoS Negl Trop Dis. 2019 Aug 19;13(8):e0007680. doi: 10.1371/journal.pntd.0007680 (PMC6715253; doi:10.1371/journal.pntd.0007680)
Supplement: S3 Table — (ZIP) [file pntd.0007680.s005.zip › gffs/Contig_9.gff]

Contig_9_len:84750	exonerate:est2genome	gene	104	4018	.	-	.	ID=BDIVROU_0344100.t1;
Contig_9_len:84750	exonerate:est2genome	mRNA	104	4018	.	-	.	ID=BDIVROU_0344100.t1.1;Parent=BDIVROU_0344100.t1;
Contig_9_len:84750	exonerate:est2genome	CDS	104	4018	.	-	.	ID=BDIVROU_0344100.t1.1.1;Parent=BDIVROU_0344100.t1.1;
Contig_9_len:84750	exonerate:est2genome	gene	4327	6315	.	-	.	ID=BDIVROU_0344200.t1;
Contig_9_len:84750	exonerate:est2genome	mRNA	4327	6315	.	-	.	ID=BDIVROU_0344200.t1.1;Parent=BDIVROU_0344200.t1;
Contig_9_len:84750	exonerate:est2genome	CDS	4327	6315	.	-	.	ID=BDIVROU_0344200.t1.1.1;Parent=BDIVROU_0344200.t1.1;
Contig_9_len:84750	exonerate:est2genome	gene	12464	12769	.	-	.	ID=BDIVROU_0344300.t1;
Contig_9_len:84750	exonerate:est2genome	mRNA	12464	12769	.	-	.	ID=BDIVROU_0344300.t1.1;Parent=BDIVROU_0344300.t1;
Contig_9_len:84750	exonerate:est2genome	CDS	12464	12769	.	-	.	ID=BDIVROU_0344300.t1.1.1;Parent=BDIVROU_0344300.t1.1;
Contig_9_len:84750	exonerate:est2genome	gene	13078	16800	.	-	.	ID=BDIVROU_0344400.t1;
Contig_9_len:84750	exonerate:est2genome	mRNA	13078	16800	.	-	.	ID=BDIVROU_0344400.t1.1;Parent=BDIVROU_0344400.t1;
Contig_9_len:84750	exonerate:est2genome	CDS	13078	16800	.	-	.	ID=BDIVROU_0344400.t1.1.1;Parent=BDIVROU_0344400.t1.1;
Contig_9_len:84750	exonerate:est2genome	gene	23239	23658	.	-	.	ID=BDIVROU_0344500.t1;
Contig_9_len:84750	exonerate:est2genome	mRNA	23239	23658	.	-	.	ID=BDIVROU_0344500.t1.1;Parent=BDIVROU_0344500.t1;
Contig_9_len:84750	exonerate:est2genome	CDS	23239	23658	.	-	.	ID=BDIVROU_0344500.t1.1.1;Parent=BDIVROU_0344500.t1.1;
Contig_9_len:84750	exonerate:est2genome	gene	24098	25438	.	-	.	ID=BDIVROU_0344600.t1;
Contig_9_len:84750	exonerate:est2genome	mRNA	24098	25438	.	-	.	ID=BDIVROU_0344600.t1.1;Parent=BDIVROU_0344600.t1;
Contig_9_len:84750	exonerate:est2genome	CDS	24098	25438	.	-	.	ID=BDIVROU_0344600.t1.1.1;Parent=BDIVROU_0344600.t1.1;
Contig_9_len:84750	exonerate:est2genome	gene	26231	26473	.	+	.	ID=BDIVROU_0344700.t1;
Contig_9_len:84750	exonerate:est2genome	mRNA	26231	26473	.	+	.	ID=BDIVROU_0344700.t1.1;Parent=BDIVROU_0344700.t1;
Contig_9_len:84750	exonerate:est2genome	CDS	26231	26473	.	+	.	ID=BDIVROU_0344700.t1.1.1;Parent=BDIVROU_0344700.t1.1;
Contig_9_len:84750	exonerate:est2genome	gene	27439	31134	.	-	.	ID=BDIVROU_0344800.t1;
Contig_9_len:84750	exonerate:est2genome	mRNA	27439	31134	.	-	.	ID=BDIVROU_0344800.t1.1;Parent=BDIVROU_0344800.t1;
Contig_9_len:84750	exonerate:est2genome	CDS	27439	31134	.	-	.	ID=BDIVROU_0344800.t1.1.1;Parent=BDIVROU_0344800.t1.1;
Contig_9_len:84750	exonerate:est2genome	gene	39248	41572	.	-	.	ID=BDIVROU_0344900.t1;
Contig_9_len:84750	exonerate:est2genome	mRNA	39248	41572	.	-	.	ID=BDIVROU_0344900.t1.1;Parent=BDIVROU_0344900.t1;
Contig_9_len:84750	exonerate:est2genome	CDS	39248	41572	.	-	.	ID=BDIVROU_0344900.t1.1.1;Parent=BDIVROU_0344900.t1.1;
Contig_9_len:84750	exonerate:est2genome	gene	48687	52439	.	-	.	ID=BDIVROU_0345200.t1;
Contig_9_len:84750	exonerate:est2genome	mRNA	48687	52439	.	-	.	ID=BDIVROU_0345200.t1.1;Parent=BDIVROU_0345200.t1;
Contig_9_len:84750	exonerate:est2genome	CDS	48687	52439	.	-	.	ID=BDIVROU_0345200.t1.1.1;Parent=BDIVROU_0345200.t1.1;
Contig_9_len:84750	exonerate:est2genome	gene	53515	53820	.	-	.	ID=BDIVROU_0345300.t1;
Contig_9_len:84750	exonerate:est2genome	mRNA	53515	53820	.	-	.	ID=BDIVROU_0345300.t1.1;Parent=BDIVROU_0345300.t1;
Contig_9_len:84750	exonerate:est2genome	CDS	53515	53820	.	-	.	ID=BDIVROU_0345300.t1.1.1;Parent=BDIVROU_0345300.t1.1;
Contig_9_len:84750	exonerate:est2genome	gene	54242	54445	.	+	.	ID=BDIVROU_0345400.t1;
Contig_9_len:84750	exonerate:est2genome	mRNA	54242	54445	.	+	.	ID=BDIVROU_0345400.t1.1;Parent=BDIVROU_0345400.t1;
Contig_9_len:84750	exonerate:est2genome	CDS	54242	54445	.	+	.	ID=BDIVROU_0345400.t1.1.1;Parent=BDIVROU_0345400.t1.1;
Contig_9_len:84750	exonerate:est2genome	gene	57355	61080	.	-	.	ID=BDIVROU_0345500.t1;
Contig_9_len:84750	exonerate:est2genome	mRNA	57355	61080	.	-	.	ID=BDIVROU_0345500.t1.1;Parent=BDIVROU_0345500.t1;
Contig_9_len:84750	exonerate:est2genome	CDS	57355	61080	.	-	.	ID=BDIVROU_0345500.t1.1.1;Parent=BDIVROU_0345500.t1.1;
Contig_9_len:84750	exonerate:est2genome	gene	61502	61828	.	-	.	ID=BDIVROU_0345600.t1;
Contig_9_len:84750	exonerate:est2genome	mRNA	61502	61828	.	-	.	ID=BDIVROU_0345600.t1.1;Parent=BDIVROU_0345600.t1;
Contig_9_len:84750	exonerate:est2genome	CDS	61502	61828	.	-	.	ID=BDIVROU_0345600.t1.1.1;Parent=BDIVROU_0345600.t1.1;
Contig_9_len:84750	exonerate:est2genome	gene	68934	69995	.	-	.	ID=BDIVROU_0345700.t1;
Contig_9_len:84750	exonerate:est2genome	mRNA	68934	69995	.	-	.	ID=BDIVROU_0345700.t1.1;Parent=BDIVROU_0345700.t1;
Contig_9_len:84750	exonerate:est2genome	CDS	68934	69995	.	-	.	ID=BDIVROU_0345700.t1.1.1;Parent=BDIVROU_0345700.t1.1;
Contig_9_len:84750	exonerate:est2genome	gene	71054	74388	.	-	.	ID=BDIVROU_0345800.t1;
Contig_9_len:84750	exonerate:est2genome	mRNA	71054	74388	.	-	.	ID=BDIVROU_0345800.t1.1;Parent=BDIVROU_0345800.t1;
Contig_9_len:84750	exonerate:est2genome	CDS	71054	71794	.	-	.	ID=BDIVROU_0345800.t1.1.1;Parent=BDIVROU_0345800.t1.1;
Contig_9_len:84750	exonerate:est2genome	CDS	71962	74388	.	-	.	ID=BDIVROU_0345800.t1.1.2;Parent=BDIVROU_0345800.t1.1;
Contig_9_len:84750	exonerate:est2genome	gene	82368	84749	.	-	.	ID=BDIVROU_0345900.t1;
Contig_9_len:84750	exonerate:est2genome	mRNA	82368	84749	.	-	.	ID=BDIVROU_0345900.t1.1;Parent=BDIVROU_0345900.t1;
Contig_9_len:84750	exonerate:est2genome	CDS	82368	84749	.	-	.	ID=BDIVROU_0345900.t1.1.1;Parent=BDIVROU_0345900.t1.1;
