# Supplementary material for: Comparative and functional genomics of the protozoan parasite Babesia divergens highlighting the invasion and egress processes
Source: PLoS Negl Trop Dis. 2019 Aug 19;13(8):e0007680. doi: 10.1371/journal.pntd.0007680 (PMC6715253; doi:10.1371/journal.pntd.0007680)
Supplement: S3 Table — (ZIP) [file pntd.0007680.s005.zip › gffs/Contig_81.gff]

Contig_81_len:2073	exonerate:est2genome	gene	3	347	.	+	.	ID=BDIVROU_0372900.t1;
Contig_81_len:2073	exonerate:est2genome	mRNA	3	347	.	+	.	ID=BDIVROU_0372900.t1.1;Parent=BDIVROU_0372900.t1;
Contig_81_len:2073	exonerate:est2genome	CDS	3	347	.	+	.	ID=BDIVROU_0372900.t1.1.1;Parent=BDIVROU_0372900.t1.1;
Contig_81_len:2073	exonerate:est2genome	gene	1365	1661	.	+	.	ID=BDIVROU_0373000.t1;
Contig_81_len:2073	exonerate:est2genome	mRNA	1365	1661	.	+	.	ID=BDIVROU_0373000.t1.1;Parent=BDIVROU_0373000.t1;
Contig_81_len:2073	exonerate:est2genome	CDS	1365	1661	.	+	.	ID=BDIVROU_0373000.t1.1.1;Parent=BDIVROU_0373000.t1.1;
