# Supplementary material for: Comparative and functional genomics of the protozoan parasite Babesia divergens highlighting the invasion and egress processes
Source: PLoS Negl Trop Dis. 2019 Aug 19;13(8):e0007680. doi: 10.1371/journal.pntd.0007680 (PMC6715253; doi:10.1371/journal.pntd.0007680)
Supplement: S3 Table — (ZIP) [file pntd.0007680.s005.zip › gffs/Contig_17.gff]

Contig_17_len:36326	exonerate:est2genome	gene	11348	12493	.	+	.	ID=BDIVROU_0356500.t1;
Contig_17_len:36326	exonerate:est2genome	mRNA	11348	12493	.	+	.	ID=BDIVROU_0356500.t1.1;Parent=BDIVROU_0356500.t1;
Contig_17_len:36326	exonerate:est2genome	CDS	11348	12493	.	+	.	ID=BDIVROU_0356500.t1.1.1;Parent=BDIVROU_0356500.t1.1;
Contig_17_len:36326	exonerate:est2genome	gene	16114	19545	.	+	.	ID=BDIVROU_0356600.t1;
Contig_17_len:36326	exonerate:est2genome	mRNA	16114	19545	.	+	.	ID=BDIVROU_0356600.t1.1;Parent=BDIVROU_0356600.t1;
Contig_17_len:36326	exonerate:est2genome	CDS	16114	19545	.	+	.	ID=BDIVROU_0356600.t1.1.1;Parent=BDIVROU_0356600.t1.1;
Contig_17_len:36326	exonerate:est2genome	gene	21320	22675	.	+	.	ID=BDIVROU_0356700.t1;
Contig_17_len:36326	exonerate:est2genome	mRNA	21320	22675	.	+	.	ID=BDIVROU_0356700.t1.1;Parent=BDIVROU_0356700.t1;
Contig_17_len:36326	exonerate:est2genome	CDS	21320	22675	.	+	.	ID=BDIVROU_0356700.t1.1.1;Parent=BDIVROU_0356700.t1.1;
Contig_17_len:36326	exonerate:est2genome	gene	23114	23509	.	+	.	ID=BDIVROU_0356800.t1;
Contig_17_len:36326	exonerate:est2genome	mRNA	23114	23509	.	+	.	ID=BDIVROU_0356800.t1.1;Parent=BDIVROU_0356800.t1;
Contig_17_len:36326	exonerate:est2genome	CDS	23114	23509	.	+	.	ID=BDIVROU_0356800.t1.1.1;Parent=BDIVROU_0356800.t1.1;
Contig_17_len:36326	exonerate:est2genome	gene	30873	34574	.	+	.	ID=BDIVROU_0356900.t1;
Contig_17_len:36326	exonerate:est2genome	mRNA	30873	34574	.	+	.	ID=BDIVROU_0356900.t1.1;Parent=BDIVROU_0356900.t1;
Contig_17_len:36326	exonerate:est2genome	CDS	30873	34574	.	+	.	ID=BDIVROU_0356900.t1.1.1;Parent=BDIVROU_0356900.t1.1;
