# Supplementary material for: Comparative and functional genomics of the protozoan parasite Babesia divergens highlighting the invasion and egress processes
Source: PLoS Negl Trop Dis. 2019 Aug 19;13(8):e0007680. doi: 10.1371/journal.pntd.0007680 (PMC6715253; doi:10.1371/journal.pntd.0007680)
Supplement: S3 Table — (ZIP) [file pntd.0007680.s005.zip › gffs/Contig_24.gff]

Contig_24_len:16607	exonerate:est2genome	gene	2	2251	.	+	.	ID=BDIVROU_0360500.t1;
Contig_24_len:16607	exonerate:est2genome	mRNA	2	2251	.	+	.	ID=BDIVROU_0360500.t1.1;Parent=BDIVROU_0360500.t1;
Contig_24_len:16607	exonerate:est2genome	CDS	2	2251	.	+	.	ID=BDIVROU_0360500.t1.1.1;Parent=BDIVROU_0360500.t1.1;
Contig_24_len:16607	exonerate:est2genome	gene	7822	8118	.	+	.	ID=BDIVROU_0360600.t1;
Contig_24_len:16607	exonerate:est2genome	mRNA	7822	8118	.	+	.	ID=BDIVROU_0360600.t1.1;Parent=BDIVROU_0360600.t1;
Contig_24_len:16607	exonerate:est2genome	CDS	7822	8118	.	+	.	ID=BDIVROU_0360600.t1.1.1;Parent=BDIVROU_0360600.t1.1;
Contig_24_len:16607	exonerate:est2genome	gene	8531	12346	.	+	.	ID=BDIVROU_0360700.t1;
Contig_24_len:16607	exonerate:est2genome	mRNA	8531	12346	.	+	.	ID=BDIVROU_0360700.t1.1;Parent=BDIVROU_0360700.t1;
Contig_24_len:16607	exonerate:est2genome	CDS	8531	12346	.	+	.	ID=BDIVROU_0360700.t1.1.1;Parent=BDIVROU_0360700.t1.1;
Contig_24_len:16607	exonerate:est2genome	gene	14845	16536	.	+	.	ID=BDIVROU_0360800.t1;
Contig_24_len:16607	exonerate:est2genome	mRNA	14845	16536	.	+	.	ID=BDIVROU_0360800.t1.1;Parent=BDIVROU_0360800.t1;
Contig_24_len:16607	exonerate:est2genome	CDS	14845	16536	.	+	.	ID=BDIVROU_0360800.t1.1.1;Parent=BDIVROU_0360800.t1.1;
