# Supplementary material for: Comparative and functional genomics of the protozoan parasite Babesia divergens highlighting the invasion and egress processes
Source: PLoS Negl Trop Dis. 2019 Aug 19;13(8):e0007680. doi: 10.1371/journal.pntd.0007680 (PMC6715253; doi:10.1371/journal.pntd.0007680)
Supplement: S3 Table — (ZIP) [file pntd.0007680.s005.zip › gffs/Contig_5.gff]

Contig_5_len:1067972	exonerate:est2genome	gene	3698	5272	.	-	.	ID=BDIVROU_0204300.t1
Contig_5_len:1067972	exonerate:est2genome	CDS	3698	5272	.	-	0	ID=BDIVROU_0204300.t1.1.1;Parent=BDIVROU_0204300.t1.1
Contig_5_len:1067972	exonerate:est2genome	mRNA	3698	5272	.	-	.	ID=BDIVROU_0204300.t1.1;Parent=BDIVROU_0204300.t1
Contig_5_len:1067972	exonerate:est2genome	gene	6518	9064	.	-	.	ID=BDIVROU_0204400.t1
Contig_5_len:1067972	exonerate:est2genome	CDS	6518	9064	.	-	0	ID=BDIVROU_0204400.t1.1.1;Parent=BDIVROU_0204400.t1.1
Contig_5_len:1067972	exonerate:est2genome	mRNA	6518	9064	.	-	.	ID=BDIVROU_0204400.t1.1;Parent=BDIVROU_0204400.t1
Contig_5_len:1067972	exonerate:est2genome	gene	10435	15918	.	+	.	ID=BDIVROU_0204500.t1
Contig_5_len:1067972	exonerate:est2genome	CDS	10435	15918	.	+	0	ID=BDIVROU_0204500.t1.1.1;Parent=BDIVROU_0204500.t1.1
Contig_5_len:1067972	exonerate:est2genome	mRNA	10435	15918	.	+	.	ID=BDIVROU_0204500.t1.1;Parent=BDIVROU_0204500.t1
Contig_5_len:1067972	exonerate:est2genome	gene	16462	17313	.	-	.	ID=BDIVROU_0204600.t1
Contig_5_len:1067972	exonerate:est2genome	CDS	16462	17313	.	-	0	ID=BDIVROU_0204600.t1.1.1;Parent=BDIVROU_0204600.t1.1
Contig_5_len:1067972	exonerate:est2genome	mRNA	16462	17313	.	-	.	ID=BDIVROU_0204600.t1.1;Parent=BDIVROU_0204600.t1
Contig_5_len:1067972	exonerate:est2genome	gene	17368	17922	.	-	.	ID=BDIVROU_0204700.t1
Contig_5_len:1067972	exonerate:est2genome	CDS	17368	17755	.	-	0	ID=BDIVROU_0204700.t1.1.1;Parent=BDIVROU_0204700.t1.1
Contig_5_len:1067972	exonerate:est2genome	CDS	17849	17922	.	-	0	ID=BDIVROU_0204700.t1.1.2;Parent=BDIVROU_0204700.t1.1
Contig_5_len:1067972	exonerate:est2genome	mRNA	17368	17922	.	-	.	ID=BDIVROU_0204700.t1.1;Parent=BDIVROU_0204700.t1
Contig_5_len:1067972	exonerate:est2genome	gene	18524	18859	.	+	.	ID=BDIVROU_0204800.t1
Contig_5_len:1067972	exonerate:est2genome	CDS	18524	18859	.	+	0	ID=BDIVROU_0204800.t1.1.1;Parent=BDIVROU_0204800.t1.1
Contig_5_len:1067972	exonerate:est2genome	mRNA	18524	18859	.	+	.	ID=BDIVROU_0204800.t1.1;Parent=BDIVROU_0204800.t1
Contig_5_len:1067972	exonerate:est2genome	gene	18898	21531	.	+	.	ID=BDIVROU_0204900.t1
Contig_5_len:1067972	exonerate:est2genome	CDS	18898	21531	.	+	0	ID=BDIVROU_0204900.t1.1.1;Parent=BDIVROU_0204900.t1.1
Contig_5_len:1067972	exonerate:est2genome	mRNA	18898	21531	.	+	.	ID=BDIVROU_0204900.t1.1;Parent=BDIVROU_0204900.t1
Contig_5_len:1067972	exonerate:est2genome	gene	20266	21531	.	+	.	ID=BDIVROU_0205000.t2
Contig_5_len:1067972	exonerate:est2genome	CDS	20266	21531	.	+	0	ID=BDIVROU_0205000.t2.1.1;Parent=BDIVROU_0205000.t2.1
Contig_5_len:1067972	exonerate:est2genome	mRNA	20266	21531	.	+	.	ID=BDIVROU_0205000.t2.1;Parent=BDIVROU_0205000.t2
Contig_5_len:1067972	exonerate:est2genome	gene	21703	23664	.	-	.	ID=BDIVROU_0205100.t1
Contig_5_len:1067972	exonerate:est2genome	CDS	21703	23664	.	-	0	ID=BDIVROU_0205100.t1.1.1;Parent=BDIVROU_0205100.t1.1
Contig_5_len:1067972	exonerate:est2genome	mRNA	21703	23664	.	-	.	ID=BDIVROU_0205100.t1.1;Parent=BDIVROU_0205100.t1
Contig_5_len:1067972	exonerate:est2genome	gene	25177	26289	.	+	.	ID=BDIVROU_0205200.t1
Contig_5_len:1067972	exonerate:est2genome	CDS	25177	25886	.	+	0	ID=BDIVROU_0205200.t1.1.1;Parent=BDIVROU_0205200.t1.1
Contig_5_len:1067972	exonerate:est2genome	CDS	25938	26289	.	+	0	ID=BDIVROU_0205200.t1.1.2;Parent=BDIVROU_0205200.t1.1
Contig_5_len:1067972	exonerate:est2genome	mRNA	25177	26289	.	+	.	ID=BDIVROU_0205200.t1.1;Parent=BDIVROU_0205200.t1
Contig_5_len:1067972	exonerate:est2genome	gene	26585	26920	.	-	.	ID=BDIVROU_0448400.t1
Contig_5_len:1067972	exonerate:est2genome	CDS	26585	26920	.	-	0	ID=BDIVROU_0448400.t1.1.1;Parent=BDIVROU_0448400.t1.1
Contig_5_len:1067972	exonerate:est2genome	mRNA	26585	26920	.	-	.	ID=BDIVROU_0448400.t1.1;Parent=BDIVROU_0448400.t1
Contig_5_len:1067972	exonerate:est2genome	gene	27386	27640	.	-	.	ID=BDIVROU_0205300.t1
Contig_5_len:1067972	exonerate:est2genome	CDS	27386	27640	.	-	0	ID=BDIVROU_0205300.t1.1.1;Parent=BDIVROU_0205300.t1.1
Contig_5_len:1067972	exonerate:est2genome	mRNA	27386	27640	.	-	.	ID=BDIVROU_0205300.t1.1;Parent=BDIVROU_0205300.t1
Contig_5_len:1067972	exonerate:est2genome	gene	35022	36253	.	+	.	ID=BDIVROU_0013000.t1
Contig_5_len:1067972	exonerate:est2genome	CDS	35022	35087	.	+	0	ID=BDIVROU_0013000.t1.1.1;Parent=BDIVROU_0013000.t1.1
Contig_5_len:1067972	exonerate:est2genome	CDS	35123	35181	.	+	0	ID=BDIVROU_0013000.t1.1.2;Parent=BDIVROU_0013000.t1.1
Contig_5_len:1067972	exonerate:est2genome	CDS	35219	35340	.	+	0	ID=BDIVROU_0013000.t1.1.3;Parent=BDIVROU_0013000.t1.1
Contig_5_len:1067972	exonerate:est2genome	CDS	35383	35511	.	+	0	ID=BDIVROU_0013000.t1.1.4;Parent=BDIVROU_0013000.t1.1
Contig_5_len:1067972	exonerate:est2genome	CDS	35552	35613	.	+	0	ID=BDIVROU_0013000.t1.1.5;Parent=BDIVROU_0013000.t1.1
Contig_5_len:1067972	exonerate:est2genome	CDS	35649	35780	.	+	0	ID=BDIVROU_0013000.t1.1.6;Parent=BDIVROU_0013000.t1.1
Contig_5_len:1067972	exonerate:est2genome	CDS	35816	35994	.	+	0	ID=BDIVROU_0013000.t1.1.7;Parent=BDIVROU_0013000.t1.1
Contig_5_len:1067972	exonerate:est2genome	CDS	36031	36253	.	+	0	ID=BDIVROU_0013000.t1.1.8;Parent=BDIVROU_0013000.t1.1
Contig_5_len:1067972	exonerate:est2genome	mRNA	35022	36253	.	+	.	ID=BDIVROU_0013000.t1.1;Parent=BDIVROU_0013000.t1
Contig_5_len:1067972	exonerate:est2genome	gene	36605	45034	.	+	.	ID=BDIVROU_0205500.t1
Contig_5_len:1067972	exonerate:est2genome	CDS	36605	45034	.	+	0	ID=BDIVROU_0205500.t1.1.1;Parent=BDIVROU_0205500.t1.1
Contig_5_len:1067972	exonerate:est2genome	mRNA	36605	45034	.	+	.	ID=BDIVROU_0205500.t1.1;Parent=BDIVROU_0205500.t1
Contig_5_len:1067972	exonerate:est2genome	gene	45912	47836	.	+	.	ID=BDIVROU_0205600.t1
Contig_5_len:1067972	exonerate:est2genome	CDS	45912	46024	.	+	0	ID=BDIVROU_0205600.t1.1.1;Parent=BDIVROU_0205600.t1.1
Contig_5_len:1067972	exonerate:est2genome	CDS	46100	46662	.	+	0	ID=BDIVROU_0205600.t1.1.2;Parent=BDIVROU_0205600.t1.1
Contig_5_len:1067972	exonerate:est2genome	CDS	47484	47836	.	+	0	ID=BDIVROU_0205600.t1.1.3;Parent=BDIVROU_0205600.t1.1
Contig_5_len:1067972	exonerate:est2genome	mRNA	45912	47836	.	+	.	ID=BDIVROU_0205600.t1.1;Parent=BDIVROU_0205600.t1
Contig_5_len:1067972	exonerate:est2genome	gene	48258	50021	.	-	.	ID=BDIVROU_0205700.t1
Contig_5_len:1067972	exonerate:est2genome	CDS	48258	50021	.	-	0	ID=BDIVROU_0205700.t1.1.1;Parent=BDIVROU_0205700.t1.1
Contig_5_len:1067972	exonerate:est2genome	mRNA	48258	50021	.	-	.	ID=BDIVROU_0205700.t1.1;Parent=BDIVROU_0205700.t1
Contig_5_len:1067972	exonerate:est2genome	gene	50607	51539	.	+	.	ID=BDIVROU_0205800.t1
Contig_5_len:1067972	exonerate:est2genome	CDS	50607	51539	.	+	0	ID=BDIVROU_0205800.t1.1.1;Parent=BDIVROU_0205800.t1.1
Contig_5_len:1067972	exonerate:est2genome	mRNA	50607	51539	.	+	.	ID=BDIVROU_0205800.t1.1;Parent=BDIVROU_0205800.t1
Contig_5_len:1067972	exonerate:est2genome	gene	51555	52064	.	+	.	ID=BDIVROU_0205900.t1
Contig_5_len:1067972	exonerate:est2genome	CDS	51555	52064	.	+	0	ID=BDIVROU_0205900.t1.1.1;Parent=BDIVROU_0205900.t1.1
Contig_5_len:1067972	exonerate:est2genome	mRNA	51555	52064	.	+	.	ID=BDIVROU_0205900.t1.1;Parent=BDIVROU_0205900.t1
Contig_5_len:1067972	exonerate:est2genome	gene	52132	54962	.	+	.	ID=BDIVROU_0206000.t1
Contig_5_len:1067972	exonerate:est2genome	CDS	52132	52464	.	+	0	ID=BDIVROU_0206000.t1.1.1;Parent=BDIVROU_0206000.t1.1
Contig_5_len:1067972	exonerate:est2genome	CDS	52548	54962	.	+	0	ID=BDIVROU_0206000.t1.1.2;Parent=BDIVROU_0206000.t1.1
Contig_5_len:1067972	exonerate:est2genome	mRNA	52132	54962	.	+	.	ID=BDIVROU_0206000.t1.1;Parent=BDIVROU_0206000.t1
Contig_5_len:1067972	exonerate:est2genome	gene	55104	58316	.	-	.	ID=BDIVROU_0206100.t1
Contig_5_len:1067972	exonerate:est2genome	CDS	55104	58316	.	-	0	ID=BDIVROU_0206100.t1.1.1;Parent=BDIVROU_0206100.t1.1
Contig_5_len:1067972	exonerate:est2genome	mRNA	55104	58316	.	-	.	ID=BDIVROU_0206100.t1.1;Parent=BDIVROU_0206100.t1
Contig_5_len:1067972	exonerate:est2genome	gene	58866	59198	.	-	.	ID=BDIVROU_0206200.t1
Contig_5_len:1067972	exonerate:est2genome	CDS	58866	59005	.	-	0	ID=BDIVROU_0206200.t1.1.1;Parent=BDIVROU_0206200.t1.1
Contig_5_len:1067972	exonerate:est2genome	CDS	59123	59198	.	-	0	ID=BDIVROU_0206200.t1.1.2;Parent=BDIVROU_0206200.t1.1
Contig_5_len:1067972	exonerate:est2genome	mRNA	58866	59198	.	-	.	ID=BDIVROU_0206200.t1.1;Parent=BDIVROU_0206200.t1
Contig_5_len:1067972	exonerate:est2genome	gene	59600	60289	.	+	.	ID=BDIVROU_0206300.t1
Contig_5_len:1067972	exonerate:est2genome	CDS	59600	60289	.	+	0	ID=BDIVROU_0206300.t1.1.1;Parent=BDIVROU_0206300.t1.1
Contig_5_len:1067972	exonerate:est2genome	mRNA	59600	60289	.	+	.	ID=BDIVROU_0206300.t1.1;Parent=BDIVROU_0206300.t1
Contig_5_len:1067972	exonerate:est2genome	gene	60373	62947	.	+	.	ID=BDIVROU_0206400.t1
Contig_5_len:1067972	exonerate:est2genome	CDS	60373	60786	.	+	0	ID=BDIVROU_0206400.t1.1.1;Parent=BDIVROU_0206400.t1.1
Contig_5_len:1067972	exonerate:est2genome	CDS	60869	62947	.	+	0	ID=BDIVROU_0206400.t1.1.2;Parent=BDIVROU_0206400.t1.1
Contig_5_len:1067972	exonerate:est2genome	mRNA	60373	62947	.	+	.	ID=BDIVROU_0206400.t1.1;Parent=BDIVROU_0206400.t1
Contig_5_len:1067972	exonerate:est2genome	gene	63456	64700	.	-	.	ID=BDIVROU_0206700.t1
Contig_5_len:1067972	exonerate:est2genome	CDS	63456	64700	.	-	0	ID=BDIVROU_0206700.t1.1.1;Parent=BDIVROU_0206700.t1.1
Contig_5_len:1067972	exonerate:est2genome	mRNA	63456	64700	.	-	.	ID=BDIVROU_0206700.t1.1;Parent=BDIVROU_0206700.t1
Contig_5_len:1067972	exonerate:est2genome	gene	65448	66968	.	-	.	ID=BDIVROU_0206800.t1
Contig_5_len:1067972	exonerate:est2genome	CDS	65448	65935	.	-	0	ID=BDIVROU_0206800.t1.1.1;Parent=BDIVROU_0206800.t1.1
Contig_5_len:1067972	exonerate:est2genome	CDS	66311	66968	.	-	0	ID=BDIVROU_0206800.t1.1.2;Parent=BDIVROU_0206800.t1.1
Contig_5_len:1067972	exonerate:est2genome	mRNA	65448	66968	.	-	.	ID=BDIVROU_0206800.t1.1;Parent=BDIVROU_0206800.t1
Contig_5_len:1067972	exonerate:est2genome	gene	67115	67673	.	+	.	ID=BDIVROU_0206900.t1
Contig_5_len:1067972	exonerate:est2genome	CDS	67115	67336	.	+	0	ID=BDIVROU_0206900.t1.1.1;Parent=BDIVROU_0206900.t1.1
Contig_5_len:1067972	exonerate:est2genome	CDS	67482	67673	.	+	0	ID=BDIVROU_0206900.t1.1.2;Parent=BDIVROU_0206900.t1.1
Contig_5_len:1067972	exonerate:est2genome	mRNA	67115	67673	.	+	.	ID=BDIVROU_0206900.t1.1;Parent=BDIVROU_0206900.t1
Contig_5_len:1067972	exonerate:est2genome	gene	68315	69172	.	+	.	ID=BDIVROU_0207000.t1
Contig_5_len:1067972	exonerate:est2genome	CDS	68315	69172	.	+	0	ID=BDIVROU_0207000.t1.1.1;Parent=BDIVROU_0207000.t1.1
Contig_5_len:1067972	exonerate:est2genome	mRNA	68315	69172	.	+	.	ID=BDIVROU_0207000.t1.1;Parent=BDIVROU_0207000.t1
Contig_5_len:1067972	exonerate:est2genome	gene	70063	71864	.	-	.	ID=BDIVROU_0013100.t1
Contig_5_len:1067972	exonerate:est2genome	CDS	70063	70602	.	-	0	ID=BDIVROU_0013100.t1.1.1;Parent=BDIVROU_0013100.t1.1
Contig_5_len:1067972	exonerate:est2genome	CDS	70642	70676	.	-	0	ID=BDIVROU_0013100.t1.1.2;Parent=BDIVROU_0013100.t1.1
Contig_5_len:1067972	exonerate:est2genome	CDS	70715	70850	.	-	0	ID=BDIVROU_0013100.t1.1.3;Parent=BDIVROU_0013100.t1.1
Contig_5_len:1067972	exonerate:est2genome	CDS	70892	71227	.	-	0	ID=BDIVROU_0013100.t1.1.4;Parent=BDIVROU_0013100.t1.1
Contig_5_len:1067972	exonerate:est2genome	CDS	71268	71349	.	-	0	ID=BDIVROU_0013100.t1.1.5;Parent=BDIVROU_0013100.t1.1
Contig_5_len:1067972	exonerate:est2genome	CDS	71394	71445	.	-	0	ID=BDIVROU_0013100.t1.1.6;Parent=BDIVROU_0013100.t1.1
Contig_5_len:1067972	exonerate:est2genome	CDS	71483	71864	.	-	0	ID=BDIVROU_0013100.t1.1.7;Parent=BDIVROU_0013100.t1.1
Contig_5_len:1067972	exonerate:est2genome	mRNA	70063	71864	.	-	.	ID=BDIVROU_0013100.t1.1;Parent=BDIVROU_0013100.t1
Contig_5_len:1067972	exonerate:est2genome	gene	72690	74897	.	+	.	ID=BDIVROU_0207100.t1
Contig_5_len:1067972	exonerate:est2genome	CDS	72690	74897	.	+	0	ID=BDIVROU_0207100.t1.1.1;Parent=BDIVROU_0207100.t1.1
Contig_5_len:1067972	exonerate:est2genome	mRNA	72690	74897	.	+	.	ID=BDIVROU_0207100.t1.1;Parent=BDIVROU_0207100.t1
Contig_5_len:1067972	exonerate:est2genome	gene	74972	75414	.	-	.	ID=BDIVROU_0207300.t1
Contig_5_len:1067972	exonerate:est2genome	CDS	74972	75137	.	-	0	ID=BDIVROU_0207300.t1.1.1;Parent=BDIVROU_0207300.t1.1
Contig_5_len:1067972	exonerate:est2genome	CDS	75212	75414	.	-	0	ID=BDIVROU_0207300.t1.1.2;Parent=BDIVROU_0207300.t1.1
Contig_5_len:1067972	exonerate:est2genome	mRNA	74972	75414	.	-	.	ID=BDIVROU_0207300.t1.1;Parent=BDIVROU_0207300.t1
Contig_5_len:1067972	exonerate:est2genome	gene	75772	76056	.	-	.	ID=BDIVROU_0207400.t1
Contig_5_len:1067972	exonerate:est2genome	CDS	75772	76056	.	-	0	ID=BDIVROU_0207400.t1.1.1;Parent=BDIVROU_0207400.t1.1
Contig_5_len:1067972	exonerate:est2genome	mRNA	75772	76056	.	-	.	ID=BDIVROU_0207400.t1.1;Parent=BDIVROU_0207400.t1
Contig_5_len:1067972	exonerate:est2genome	gene	81731	82447	.	-	.	ID=BDIVROU_0207500.t1
Contig_5_len:1067972	exonerate:est2genome	CDS	81731	82447	.	-	0	ID=BDIVROU_0207500.t1.1.1;Parent=BDIVROU_0207500.t1.1
Contig_5_len:1067972	exonerate:est2genome	mRNA	81731	82447	.	-	.	ID=BDIVROU_0207500.t1.1;Parent=BDIVROU_0207500.t1
Contig_5_len:1067972	exonerate:est2genome	gene	85314	89436	.	-	.	ID=BDIVROU_0207700.t3
Contig_5_len:1067972	exonerate:est2genome	CDS	85314	85673	.	-	0	ID=BDIVROU_0207700.t3.1.1;Parent=BDIVROU_0207700.t3.1
Contig_5_len:1067972	exonerate:est2genome	CDS	85840	89436	.	-	0	ID=BDIVROU_0207700.t3.1.2;Parent=BDIVROU_0207700.t3.1
Contig_5_len:1067972	exonerate:est2genome	mRNA	85314	89436	.	-	.	ID=BDIVROU_0207700.t3.1;Parent=BDIVROU_0207700.t3
Contig_5_len:1067972	exonerate:est2genome	gene	89580	91218	.	+	.	ID=BDIVROU_0208000.t1
Contig_5_len:1067972	exonerate:est2genome	CDS	89580	89778	.	+	0	ID=BDIVROU_0208000.t1.1.1;Parent=BDIVROU_0208000.t1.1
Contig_5_len:1067972	exonerate:est2genome	CDS	90426	91033	.	+	0	ID=BDIVROU_0208000.t1.1.2;Parent=BDIVROU_0208000.t1.1
Contig_5_len:1067972	exonerate:est2genome	CDS	91105	91218	.	+	0	ID=BDIVROU_0208000.t1.1.3;Parent=BDIVROU_0208000.t1.1
Contig_5_len:1067972	exonerate:est2genome	mRNA	89580	91218	.	+	.	ID=BDIVROU_0208000.t1.1;Parent=BDIVROU_0208000.t1
Contig_5_len:1067972	exonerate:est2genome	gene	91437	91911	.	+	.	ID=BDIVROU_0208100.t1
Contig_5_len:1067972	exonerate:est2genome	CDS	91437	91630	.	+	0	ID=BDIVROU_0208100.t1.1.1;Parent=BDIVROU_0208100.t1.1
Contig_5_len:1067972	exonerate:est2genome	CDS	91848	91911	.	+	0	ID=BDIVROU_0208100.t1.1.2;Parent=BDIVROU_0208100.t1.1
Contig_5_len:1067972	exonerate:est2genome	mRNA	91437	91911	.	+	.	ID=BDIVROU_0208100.t1.1;Parent=BDIVROU_0208100.t1
Contig_5_len:1067972	exonerate:est2genome	gene	92124	93869	.	-	.	ID=BDIVROU_0208300.t1
Contig_5_len:1067972	exonerate:est2genome	CDS	92124	93869	.	-	0	ID=BDIVROU_0208300.t1.1.1;Parent=BDIVROU_0208300.t1.1
Contig_5_len:1067972	exonerate:est2genome	mRNA	92124	93869	.	-	.	ID=BDIVROU_0208300.t1.1;Parent=BDIVROU_0208300.t1
Contig_5_len:1067972	exonerate:est2genome	gene	94087	95935	.	+	.	ID=BDIVROU_0208400.t1
Contig_5_len:1067972	exonerate:est2genome	CDS	94087	94125	.	+	0	ID=BDIVROU_0208400.t1.1.1;Parent=BDIVROU_0208400.t1.1
Contig_5_len:1067972	exonerate:est2genome	CDS	94442	95935	.	+	0	ID=BDIVROU_0208400.t1.1.2;Parent=BDIVROU_0208400.t1.1
Contig_5_len:1067972	exonerate:est2genome	mRNA	94087	95935	.	+	.	ID=BDIVROU_0208400.t1.1;Parent=BDIVROU_0208400.t1
Contig_5_len:1067972	exonerate:est2genome	gene	95949	96572	.	-	.	ID=BDIVROU_0208500.t1
Contig_5_len:1067972	exonerate:est2genome	CDS	95949	96572	.	-	0	ID=BDIVROU_0208500.t1.1.1;Parent=BDIVROU_0208500.t1.1
Contig_5_len:1067972	exonerate:est2genome	mRNA	95949	96572	.	-	.	ID=BDIVROU_0208500.t1.1;Parent=BDIVROU_0208500.t1
Contig_5_len:1067972	exonerate:est2genome	gene	97034	98638	.	-	.	ID=BDIVROU_0208600.t1
Contig_5_len:1067972	exonerate:est2genome	CDS	97034	98066	.	-	0	ID=BDIVROU_0208600.t1.1.1;Parent=BDIVROU_0208600.t1.1
Contig_5_len:1067972	exonerate:est2genome	CDS	98424	98638	.	-	0	ID=BDIVROU_0208600.t1.1.2;Parent=BDIVROU_0208600.t1.1
Contig_5_len:1067972	exonerate:est2genome	mRNA	97034	98638	.	-	.	ID=BDIVROU_0208600.t1.1;Parent=BDIVROU_0208600.t1
Contig_5_len:1067972	exonerate:est2genome	gene	98787	99534	.	-	.	ID=BDIVROU_0208700.t1
Contig_5_len:1067972	exonerate:est2genome	CDS	98787	99218	.	-	0	ID=BDIVROU_0208700.t1.1.1;Parent=BDIVROU_0208700.t1.1
Contig_5_len:1067972	exonerate:est2genome	CDS	99397	99534	.	-	0	ID=BDIVROU_0208700.t1.1.2;Parent=BDIVROU_0208700.t1.1
Contig_5_len:1067972	exonerate:est2genome	mRNA	98787	99534	.	-	.	ID=BDIVROU_0208700.t1.1;Parent=BDIVROU_0208700.t1
Contig_5_len:1067972	exonerate:est2genome	gene	100314	102276	.	-	.	ID=BDIVROU_0208800.t1
Contig_5_len:1067972	exonerate:est2genome	CDS	100314	101836	.	-	0	ID=BDIVROU_0208800.t1.1.1;Parent=BDIVROU_0208800.t1.1
Contig_5_len:1067972	exonerate:est2genome	CDS	102087	102276	.	-	0	ID=BDIVROU_0208800.t1.1.2;Parent=BDIVROU_0208800.t1.1
Contig_5_len:1067972	exonerate:est2genome	mRNA	100314	102276	.	-	.	ID=BDIVROU_0208800.t1.1;Parent=BDIVROU_0208800.t1
Contig_5_len:1067972	exonerate:est2genome	gene	102690	104090	.	-	.	ID=BDIVROU_0208900.t1
Contig_5_len:1067972	exonerate:est2genome	CDS	102690	104090	.	-	0	ID=BDIVROU_0208900.t1.1.1;Parent=BDIVROU_0208900.t1.1
Contig_5_len:1067972	exonerate:est2genome	mRNA	102690	104090	.	-	.	ID=BDIVROU_0208900.t1.1;Parent=BDIVROU_0208900.t1
Contig_5_len:1067972	exonerate:est2genome	gene	104138	109393	.	-	.	ID=BDIVROU_0209000.t1
Contig_5_len:1067972	exonerate:est2genome	CDS	104138	109393	.	-	0	ID=BDIVROU_0209000.t1.1.1;Parent=BDIVROU_0209000.t1.1
Contig_5_len:1067972	exonerate:est2genome	mRNA	104138	109393	.	-	.	ID=BDIVROU_0209000.t1.1;Parent=BDIVROU_0209000.t1
Contig_5_len:1067972	exonerate:est2genome	gene	110856	113669	.	+	.	ID=BDIVROU_0209100.t1
Contig_5_len:1067972	exonerate:est2genome	CDS	110856	111050	.	+	0	ID=BDIVROU_0209100.t1.1.1;Parent=BDIVROU_0209100.t1.1
Contig_5_len:1067972	exonerate:est2genome	CDS	111529	113248	.	+	0	ID=BDIVROU_0209100.t1.1.2;Parent=BDIVROU_0209100.t1.1
Contig_5_len:1067972	exonerate:est2genome	CDS	113647	113669	.	+	0	ID=BDIVROU_0209100.t1.1.3;Parent=BDIVROU_0209100.t1.1
Contig_5_len:1067972	exonerate:est2genome	mRNA	110856	113669	.	+	.	ID=BDIVROU_0209100.t1.1;Parent=BDIVROU_0209100.t1
Contig_5_len:1067972	exonerate:est2genome	gene	113780	115498	.	-	.	ID=BDIVROU_0209200.t1
Contig_5_len:1067972	exonerate:est2genome	CDS	113780	115178	.	-	0	ID=BDIVROU_0209200.t1.1.1;Parent=BDIVROU_0209200.t1.1
Contig_5_len:1067972	exonerate:est2genome	CDS	115386	115498	.	-	0	ID=BDIVROU_0209200.t1.1.2;Parent=BDIVROU_0209200.t1.1
Contig_5_len:1067972	exonerate:est2genome	mRNA	113780	115498	.	-	.	ID=BDIVROU_0209200.t1.1;Parent=BDIVROU_0209200.t1
Contig_5_len:1067972	exonerate:est2genome	gene	116068	117417	.	+	.	ID=BDIVROU_0209400.t1
Contig_5_len:1067972	exonerate:est2genome	CDS	116068	117417	.	+	0	ID=BDIVROU_0209400.t1.1.1;Parent=BDIVROU_0209400.t1.1
Contig_5_len:1067972	exonerate:est2genome	mRNA	116068	117417	.	+	.	ID=BDIVROU_0209400.t1.1;Parent=BDIVROU_0209400.t1
Contig_5_len:1067972	exonerate:est2genome	gene	116581	117417	.	+	.	ID=BDIVROU_0209500.t2
Contig_5_len:1067972	exonerate:est2genome	CDS	116581	117417	.	+	0	ID=BDIVROU_0209500.t2.1.1;Parent=BDIVROU_0209500.t2.1
Contig_5_len:1067972	exonerate:est2genome	mRNA	116581	117417	.	+	.	ID=BDIVROU_0209500.t2.1;Parent=BDIVROU_0209500.t2
Contig_5_len:1067972	exonerate:est2genome	gene	117664	119145	.	-	.	ID=BDIVROU_0209600.t1
Contig_5_len:1067972	exonerate:est2genome	CDS	117664	119145	.	-	0	ID=BDIVROU_0209600.t1.1.1;Parent=BDIVROU_0209600.t1.1
Contig_5_len:1067972	exonerate:est2genome	mRNA	117664	119145	.	-	.	ID=BDIVROU_0209600.t1.1;Parent=BDIVROU_0209600.t1
Contig_5_len:1067972	exonerate:est2genome	gene	120411	120902	.	+	.	ID=BDIVROU_0209700.t1
Contig_5_len:1067972	exonerate:est2genome	CDS	120411	120902	.	+	0	ID=BDIVROU_0209700.t1.1.1;Parent=BDIVROU_0209700.t1.1
Contig_5_len:1067972	exonerate:est2genome	mRNA	120411	120902	.	+	.	ID=BDIVROU_0209700.t1.1;Parent=BDIVROU_0209700.t1
Contig_5_len:1067972	exonerate:est2genome	gene	121352	121729	.	-	.	ID=BDIVROU_0209800.t1
Contig_5_len:1067972	exonerate:est2genome	CDS	121352	121729	.	-	0	ID=BDIVROU_0209800.t1.1.1;Parent=BDIVROU_0209800.t1.1
Contig_5_len:1067972	exonerate:est2genome	mRNA	121352	121729	.	-	.	ID=BDIVROU_0209800.t1.1;Parent=BDIVROU_0209800.t1
Contig_5_len:1067972	exonerate:est2genome	gene	122850	123897	.	-	.	ID=BDIVROU_0209900.t1
Contig_5_len:1067972	exonerate:est2genome	CDS	122850	123028	.	-	0	ID=BDIVROU_0209900.t1.1.1;Parent=BDIVROU_0209900.t1.1
Contig_5_len:1067972	exonerate:est2genome	CDS	123354	123897	.	-	0	ID=BDIVROU_0209900.t1.1.2;Parent=BDIVROU_0209900.t1.1
Contig_5_len:1067972	exonerate:est2genome	mRNA	122850	123897	.	-	.	ID=BDIVROU_0209900.t1.1;Parent=BDIVROU_0209900.t1
Contig_5_len:1067972	exonerate:est2genome	gene	124556	126325	.	-	.	ID=BDIVROU_0210000.t1
Contig_5_len:1067972	exonerate:est2genome	CDS	124556	126325	.	-	0	ID=BDIVROU_0210000.t1.1.1;Parent=BDIVROU_0210000.t1.1
Contig_5_len:1067972	exonerate:est2genome	mRNA	124556	126325	.	-	.	ID=BDIVROU_0210000.t1.1;Parent=BDIVROU_0210000.t1
Contig_5_len:1067972	exonerate:est2genome	gene	126800	128062	.	-	.	ID=BDIVROU_0210100.t1
Contig_5_len:1067972	exonerate:est2genome	CDS	126800	128062	.	-	0	ID=BDIVROU_0210100.t1.1.1;Parent=BDIVROU_0210100.t1.1
Contig_5_len:1067972	exonerate:est2genome	mRNA	126800	128062	.	-	.	ID=BDIVROU_0210100.t1.1;Parent=BDIVROU_0210100.t1
Contig_5_len:1067972	exonerate:est2genome	gene	129285	131084	.	+	.	ID=BDIVROU_0210200.t1
Contig_5_len:1067972	exonerate:est2genome	CDS	129285	129366	.	+	0	ID=BDIVROU_0210200.t1.1.1;Parent=BDIVROU_0210200.t1.1
Contig_5_len:1067972	exonerate:est2genome	CDS	129586	129650	.	+	0	ID=BDIVROU_0210200.t1.1.2;Parent=BDIVROU_0210200.t1.1
Contig_5_len:1067972	exonerate:est2genome	CDS	129711	131084	.	+	0	ID=BDIVROU_0210200.t1.1.3;Parent=BDIVROU_0210200.t1.1
Contig_5_len:1067972	exonerate:est2genome	mRNA	129285	131084	.	+	.	ID=BDIVROU_0210200.t1.1;Parent=BDIVROU_0210200.t1
Contig_5_len:1067972	exonerate:est2genome	gene	131380	132004	.	-	.	ID=BDIVROU_0210300.t1
Contig_5_len:1067972	exonerate:est2genome	CDS	131380	131543	.	-	0	ID=BDIVROU_0210300.t1.1.1;Parent=BDIVROU_0210300.t1.1
Contig_5_len:1067972	exonerate:est2genome	CDS	131659	131823	.	-	0	ID=BDIVROU_0210300.t1.1.2;Parent=BDIVROU_0210300.t1.1
Contig_5_len:1067972	exonerate:est2genome	CDS	131875	132004	.	-	0	ID=BDIVROU_0210300.t1.1.3;Parent=BDIVROU_0210300.t1.1
Contig_5_len:1067972	exonerate:est2genome	mRNA	131380	132004	.	-	.	ID=BDIVROU_0210300.t1.1;Parent=BDIVROU_0210300.t1
Contig_5_len:1067972	exonerate:est2genome	gene	132704	134116	.	-	.	ID=BDIVROU_0210400.t1
Contig_5_len:1067972	exonerate:est2genome	CDS	132704	132933	.	-	0	ID=BDIVROU_0210400.t1.1.1;Parent=BDIVROU_0210400.t1.1
Contig_5_len:1067972	exonerate:est2genome	CDS	133000	133098	.	-	0	ID=BDIVROU_0210400.t1.1.2;Parent=BDIVROU_0210400.t1.1
Contig_5_len:1067972	exonerate:est2genome	CDS	133927	134116	.	-	0	ID=BDIVROU_0210400.t1.1.3;Parent=BDIVROU_0210400.t1.1
Contig_5_len:1067972	exonerate:est2genome	mRNA	132704	134116	.	-	.	ID=BDIVROU_0210400.t1.1;Parent=BDIVROU_0210400.t1
Contig_5_len:1067972	exonerate:est2genome	gene	134512	136518	.	-	.	ID=BDIVROU_0210600.t1
Contig_5_len:1067972	exonerate:est2genome	CDS	134512	136518	.	-	0	ID=BDIVROU_0210600.t1.1.1;Parent=BDIVROU_0210600.t1.1
Contig_5_len:1067972	exonerate:est2genome	mRNA	134512	136518	.	-	.	ID=BDIVROU_0210600.t1.1;Parent=BDIVROU_0210600.t1
Contig_5_len:1067972	exonerate:est2genome	gene	137838	138348	.	+	.	ID=BDIVROU_0210700.t1
Contig_5_len:1067972	exonerate:est2genome	CDS	137838	137982	.	+	0	ID=BDIVROU_0210700.t1.1.1;Parent=BDIVROU_0210700.t1.1
Contig_5_len:1067972	exonerate:est2genome	CDS	138084	138202	.	+	0	ID=BDIVROU_0210700.t1.1.2;Parent=BDIVROU_0210700.t1.1
Contig_5_len:1067972	exonerate:est2genome	CDS	138283	138348	.	+	0	ID=BDIVROU_0210700.t1.1.3;Parent=BDIVROU_0210700.t1.1
Contig_5_len:1067972	exonerate:est2genome	mRNA	137838	138348	.	+	.	ID=BDIVROU_0210700.t1.1;Parent=BDIVROU_0210700.t1
Contig_5_len:1067972	exonerate:est2genome	gene	139050	139562	.	+	.	ID=BDIVROU_0210800.t1
Contig_5_len:1067972	exonerate:est2genome	CDS	139050	139562	.	+	0	ID=BDIVROU_0210800.t1.1.1;Parent=BDIVROU_0210800.t1.1
Contig_5_len:1067972	exonerate:est2genome	mRNA	139050	139562	.	+	.	ID=BDIVROU_0210800.t1.1;Parent=BDIVROU_0210800.t1
Contig_5_len:1067972	exonerate:est2genome	gene	139904	140296	.	-	.	ID=BDIVROU_0210900.t1
Contig_5_len:1067972	exonerate:est2genome	CDS	139904	140296	.	-	0	ID=BDIVROU_0210900.t1.1.1;Parent=BDIVROU_0210900.t1.1
Contig_5_len:1067972	exonerate:est2genome	mRNA	139904	140296	.	-	.	ID=BDIVROU_0210900.t1.1;Parent=BDIVROU_0210900.t1
Contig_5_len:1067972	exonerate:est2genome	gene	147574	147938	.	+	.	ID=BDIVROU_0211100.t1
Contig_5_len:1067972	exonerate:est2genome	CDS	147574	147602	.	+	0	ID=BDIVROU_0211100.t1.1.1;Parent=BDIVROU_0211100.t1.1
Contig_5_len:1067972	exonerate:est2genome	CDS	147677	147736	.	+	0	ID=BDIVROU_0211100.t1.1.2;Parent=BDIVROU_0211100.t1.1
Contig_5_len:1067972	exonerate:est2genome	CDS	147800	147938	.	+	0	ID=BDIVROU_0211100.t1.1.3;Parent=BDIVROU_0211100.t1.1
Contig_5_len:1067972	exonerate:est2genome	mRNA	147574	147938	.	+	.	ID=BDIVROU_0211100.t1.1;Parent=BDIVROU_0211100.t1
Contig_5_len:1067972	exonerate:est2genome	gene	148398	148962	.	-	.	ID=BDIVROU_0211200.t1
Contig_5_len:1067972	exonerate:est2genome	CDS	148398	148762	.	-	0	ID=BDIVROU_0211200.t1.1.1;Parent=BDIVROU_0211200.t1.1
Contig_5_len:1067972	exonerate:est2genome	CDS	148824	148962	.	-	0	ID=BDIVROU_0211200.t1.1.2;Parent=BDIVROU_0211200.t1.1
Contig_5_len:1067972	exonerate:est2genome	mRNA	148398	148962	.	-	.	ID=BDIVROU_0211200.t1.1;Parent=BDIVROU_0211200.t1
Contig_5_len:1067972	exonerate:est2genome	gene	149425	150261	.	+	.	ID=BDIVROU_0211300.t1
Contig_5_len:1067972	exonerate:est2genome	CDS	149425	150261	.	+	0	ID=BDIVROU_0211300.t1.1.1;Parent=BDIVROU_0211300.t1.1
Contig_5_len:1067972	exonerate:est2genome	mRNA	149425	150261	.	+	.	ID=BDIVROU_0211300.t1.1;Parent=BDIVROU_0211300.t1
Contig_5_len:1067972	exonerate:est2genome	gene	150940	151416	.	+	.	ID=BDIVROU_0211400.t1
Contig_5_len:1067972	exonerate:est2genome	CDS	150940	151416	.	+	0	ID=BDIVROU_0211400.t1.1.1;Parent=BDIVROU_0211400.t1.1
Contig_5_len:1067972	exonerate:est2genome	mRNA	150940	151416	.	+	.	ID=BDIVROU_0211400.t1.1;Parent=BDIVROU_0211400.t1
Contig_5_len:1067972	exonerate:est2genome	gene	151767	153469	.	-	.	ID=BDIVROU_0211500.t1
Contig_5_len:1067972	exonerate:est2genome	CDS	151767	151888	.	-	0	ID=BDIVROU_0211500.t1.1.1;Parent=BDIVROU_0211500.t1.1
Contig_5_len:1067972	exonerate:est2genome	CDS	151945	152035	.	-	0	ID=BDIVROU_0211500.t1.1.2;Parent=BDIVROU_0211500.t1.1
Contig_5_len:1067972	exonerate:est2genome	CDS	152127	152348	.	-	0	ID=BDIVROU_0211500.t1.1.3;Parent=BDIVROU_0211500.t1.1
Contig_5_len:1067972	exonerate:est2genome	CDS	152401	152441	.	-	0	ID=BDIVROU_0211500.t1.1.4;Parent=BDIVROU_0211500.t1.1
Contig_5_len:1067972	exonerate:est2genome	CDS	152531	152992	.	-	0	ID=BDIVROU_0211500.t1.1.5;Parent=BDIVROU_0211500.t1.1
Contig_5_len:1067972	exonerate:est2genome	CDS	153066	153245	.	-	0	ID=BDIVROU_0211500.t1.1.6;Parent=BDIVROU_0211500.t1.1
Contig_5_len:1067972	exonerate:est2genome	CDS	153382	153469	.	-	0	ID=BDIVROU_0211500.t1.1.7;Parent=BDIVROU_0211500.t1.1
Contig_5_len:1067972	exonerate:est2genome	mRNA	151767	153469	.	-	.	ID=BDIVROU_0211500.t1.1;Parent=BDIVROU_0211500.t1
Contig_5_len:1067972	exonerate:est2genome	gene	153587	155030	.	-	.	ID=BDIVROU_0211600.t1
Contig_5_len:1067972	exonerate:est2genome	CDS	153587	153844	.	-	0	ID=BDIVROU_0211600.t1.1.1;Parent=BDIVROU_0211600.t1.1
Contig_5_len:1067972	exonerate:est2genome	CDS	153903	155030	.	-	0	ID=BDIVROU_0211600.t1.1.2;Parent=BDIVROU_0211600.t1.1
Contig_5_len:1067972	exonerate:est2genome	mRNA	153587	155030	.	-	.	ID=BDIVROU_0211600.t1.1;Parent=BDIVROU_0211600.t1
Contig_5_len:1067972	exonerate:est2genome	gene	156639	158624	.	+	.	ID=BDIVROU_0211800.t1
Contig_5_len:1067972	exonerate:est2genome	CDS	156639	156812	.	+	0	ID=BDIVROU_0211800.t1.1.1;Parent=BDIVROU_0211800.t1.1
Contig_5_len:1067972	exonerate:est2genome	CDS	156896	157055	.	+	0	ID=BDIVROU_0211800.t1.1.2;Parent=BDIVROU_0211800.t1.1
Contig_5_len:1067972	exonerate:est2genome	CDS	157882	158492	.	+	0	ID=BDIVROU_0211800.t1.1.3;Parent=BDIVROU_0211800.t1.1
Contig_5_len:1067972	exonerate:est2genome	CDS	158559	158624	.	+	0	ID=BDIVROU_0211800.t1.1.4;Parent=BDIVROU_0211800.t1.1
Contig_5_len:1067972	exonerate:est2genome	mRNA	156639	158624	.	+	.	ID=BDIVROU_0211800.t1.1;Parent=BDIVROU_0211800.t1
Contig_5_len:1067972	exonerate:est2genome	gene	160286	160783	.	+	.	ID=BDIVROU_0211900.t1
Contig_5_len:1067972	exonerate:est2genome	CDS	160286	160783	.	+	0	ID=BDIVROU_0211900.t1.1.1;Parent=BDIVROU_0211900.t1.1
Contig_5_len:1067972	exonerate:est2genome	mRNA	160286	160783	.	+	.	ID=BDIVROU_0211900.t1.1;Parent=BDIVROU_0211900.t1
Contig_5_len:1067972	exonerate:est2genome	gene	161370	161766	.	-	.	ID=BDIVROU_0212000.t1
Contig_5_len:1067972	exonerate:est2genome	CDS	161370	161484	.	-	0	ID=BDIVROU_0212000.t1.1.1;Parent=BDIVROU_0212000.t1.1
Contig_5_len:1067972	exonerate:est2genome	CDS	161551	161648	.	-	0	ID=BDIVROU_0212000.t1.1.2;Parent=BDIVROU_0212000.t1.1
Contig_5_len:1067972	exonerate:est2genome	CDS	161713	161766	.	-	0	ID=BDIVROU_0212000.t1.1.3;Parent=BDIVROU_0212000.t1.1
Contig_5_len:1067972	exonerate:est2genome	mRNA	161370	161766	.	-	.	ID=BDIVROU_0212000.t1.1;Parent=BDIVROU_0212000.t1
Contig_5_len:1067972	exonerate:est2genome	gene	162135	162953	.	+	.	ID=BDIVROU_0212100.t1
Contig_5_len:1067972	exonerate:est2genome	CDS	162135	162953	.	+	0	ID=BDIVROU_0212100.t1.1.1;Parent=BDIVROU_0212100.t1.1
Contig_5_len:1067972	exonerate:est2genome	mRNA	162135	162953	.	+	.	ID=BDIVROU_0212100.t1.1;Parent=BDIVROU_0212100.t1
Contig_5_len:1067972	exonerate:est2genome	gene	163882	164548	.	+	.	ID=BDIVROU_0212200.t1
Contig_5_len:1067972	exonerate:est2genome	CDS	163882	163951	.	+	0	ID=BDIVROU_0212200.t1.1.1;Parent=BDIVROU_0212200.t1.1
Contig_5_len:1067972	exonerate:est2genome	CDS	164121	164548	.	+	0	ID=BDIVROU_0212200.t1.1.2;Parent=BDIVROU_0212200.t1.1
Contig_5_len:1067972	exonerate:est2genome	mRNA	163882	164548	.	+	.	ID=BDIVROU_0212200.t1.1;Parent=BDIVROU_0212200.t1
Contig_5_len:1067972	exonerate:est2genome	gene	165077	165805	.	+	.	ID=BDIVROU_0450300.t1
Contig_5_len:1067972	exonerate:est2genome	CDS	165077	165195	.	+	0	ID=BDIVROU_0450300.t1.1.1;Parent=BDIVROU_0450300.t1.1
Contig_5_len:1067972	exonerate:est2genome	CDS	165231	165529	.	+	0	ID=BDIVROU_0450300.t1.1.2;Parent=BDIVROU_0450300.t1.1
Contig_5_len:1067972	exonerate:est2genome	CDS	165738	165805	.	+	0	ID=BDIVROU_0450300.t1.1.3;Parent=BDIVROU_0450300.t1.1
Contig_5_len:1067972	exonerate:est2genome	mRNA	165077	165805	.	+	.	ID=BDIVROU_0450300.t1.1;Parent=BDIVROU_0450300.t1
Contig_5_len:1067972	exonerate:est2genome	gene	166348	171585	.	+	.	ID=BDIVROU_0212300.t1
Contig_5_len:1067972	exonerate:est2genome	CDS	166348	171585	.	+	0	ID=BDIVROU_0212300.t1.1.1;Parent=BDIVROU_0212300.t1.1
Contig_5_len:1067972	exonerate:est2genome	mRNA	166348	171585	.	+	.	ID=BDIVROU_0212300.t1.1;Parent=BDIVROU_0212300.t1
Contig_5_len:1067972	exonerate:est2genome	gene	171752	172072	.	+	.	ID=BDIVROU_0212400.t1
Contig_5_len:1067972	exonerate:est2genome	CDS	171752	172072	.	+	0	ID=BDIVROU_0212400.t1.1.1;Parent=BDIVROU_0212400.t1.1
Contig_5_len:1067972	exonerate:est2genome	mRNA	171752	172072	.	+	.	ID=BDIVROU_0212400.t1.1;Parent=BDIVROU_0212400.t1
Contig_5_len:1067972	exonerate:est2genome	gene	172110	172445	.	+	.	ID=BDIVROU_0212500.t1
Contig_5_len:1067972	exonerate:est2genome	CDS	172110	172445	.	+	0	ID=BDIVROU_0212500.t1.1.1;Parent=BDIVROU_0212500.t1.1
Contig_5_len:1067972	exonerate:est2genome	mRNA	172110	172445	.	+	.	ID=BDIVROU_0212500.t1.1;Parent=BDIVROU_0212500.t1
Contig_5_len:1067972	exonerate:est2genome	gene	172496	175471	.	-	.	ID=BDIVROU_0212600.t1
Contig_5_len:1067972	exonerate:est2genome	CDS	172496	174190	.	-	0	ID=BDIVROU_0212600.t1.1.1;Parent=BDIVROU_0212600.t1.1
Contig_5_len:1067972	exonerate:est2genome	CDS	174281	175038	.	-	0	ID=BDIVROU_0212600.t1.1.2;Parent=BDIVROU_0212600.t1.1
Contig_5_len:1067972	exonerate:est2genome	CDS	175132	175471	.	-	0	ID=BDIVROU_0212600.t1.1.3;Parent=BDIVROU_0212600.t1.1
Contig_5_len:1067972	exonerate:est2genome	mRNA	172496	175471	.	-	.	ID=BDIVROU_0212600.t1.1;Parent=BDIVROU_0212600.t1
Contig_5_len:1067972	exonerate:est2genome	gene	177073	178922	.	+	.	ID=BDIVROU_0212700.t1
Contig_5_len:1067972	exonerate:est2genome	CDS	177073	177134	.	+	0	ID=BDIVROU_0212700.t1.1.1;Parent=BDIVROU_0212700.t1.1
Contig_5_len:1067972	exonerate:est2genome	CDS	177287	177413	.	+	0	ID=BDIVROU_0212700.t1.1.2;Parent=BDIVROU_0212700.t1.1
Contig_5_len:1067972	exonerate:est2genome	CDS	177792	178922	.	+	0	ID=BDIVROU_0212700.t1.1.3;Parent=BDIVROU_0212700.t1.1
Contig_5_len:1067972	exonerate:est2genome	mRNA	177073	178922	.	+	.	ID=BDIVROU_0212700.t1.1;Parent=BDIVROU_0212700.t1
Contig_5_len:1067972	exonerate:est2genome	gene	179146	179607	.	-	.	ID=BDIVROU_0212900.t1
Contig_5_len:1067972	exonerate:est2genome	CDS	179146	179266	.	-	0	ID=BDIVROU_0212900.t1.1.1;Parent=BDIVROU_0212900.t1.1
Contig_5_len:1067972	exonerate:est2genome	CDS	179345	179607	.	-	0	ID=BDIVROU_0212900.t1.1.2;Parent=BDIVROU_0212900.t1.1
Contig_5_len:1067972	exonerate:est2genome	mRNA	179146	179607	.	-	.	ID=BDIVROU_0212900.t1.1;Parent=BDIVROU_0212900.t1
Contig_5_len:1067972	exonerate:est2genome	gene	179983	180403	.	-	.	ID=BDIVROU_0213000.t1
Contig_5_len:1067972	exonerate:est2genome	CDS	179983	180103	.	-	0	ID=BDIVROU_0213000.t1.1.1;Parent=BDIVROU_0213000.t1.1
Contig_5_len:1067972	exonerate:est2genome	CDS	180183	180403	.	-	0	ID=BDIVROU_0213000.t1.1.2;Parent=BDIVROU_0213000.t1.1
Contig_5_len:1067972	exonerate:est2genome	mRNA	179983	180403	.	-	.	ID=BDIVROU_0213000.t1.1;Parent=BDIVROU_0213000.t1
Contig_5_len:1067972	exonerate:est2genome	gene	180436	182535	.	-	.	ID=BDIVROU_0213100.t1
Contig_5_len:1067972	exonerate:est2genome	CDS	180436	182535	.	-	0	ID=BDIVROU_0213100.t1.1.1;Parent=BDIVROU_0213100.t1.1
Contig_5_len:1067972	exonerate:est2genome	mRNA	180436	182535	.	-	.	ID=BDIVROU_0213100.t1.1;Parent=BDIVROU_0213100.t1
Contig_5_len:1067972	exonerate:est2genome	gene	183931	184345	.	+	.	ID=BDIVROU_0213300.t1
Contig_5_len:1067972	exonerate:est2genome	CDS	183931	183955	.	+	0	ID=BDIVROU_0213300.t1.1.1;Parent=BDIVROU_0213300.t1.1
Contig_5_len:1067972	exonerate:est2genome	CDS	184164	184345	.	+	0	ID=BDIVROU_0213300.t1.1.2;Parent=BDIVROU_0213300.t1.1
Contig_5_len:1067972	exonerate:est2genome	mRNA	183931	184345	.	+	.	ID=BDIVROU_0213300.t1.1;Parent=BDIVROU_0213300.t1
Contig_5_len:1067972	exonerate:est2genome	gene	185171	186597	.	+	.	ID=BDIVROU_0213400.t1
Contig_5_len:1067972	exonerate:est2genome	CDS	185171	185985	.	+	0	ID=BDIVROU_0213400.t1.1.1;Parent=BDIVROU_0213400.t1.1
Contig_5_len:1067972	exonerate:est2genome	CDS	186072	186597	.	+	0	ID=BDIVROU_0213400.t1.1.2;Parent=BDIVROU_0213400.t1.1
Contig_5_len:1067972	exonerate:est2genome	mRNA	185171	186597	.	+	.	ID=BDIVROU_0213400.t1.1;Parent=BDIVROU_0213400.t1
Contig_5_len:1067972	exonerate:est2genome	gene	187171	187842	.	+	.	ID=BDIVROU_0213500.t1
Contig_5_len:1067972	exonerate:est2genome	CDS	187171	187842	.	+	0	ID=BDIVROU_0213500.t1.1.1;Parent=BDIVROU_0213500.t1.1
Contig_5_len:1067972	exonerate:est2genome	mRNA	187171	187842	.	+	.	ID=BDIVROU_0213500.t1.1;Parent=BDIVROU_0213500.t1
Contig_5_len:1067972	exonerate:est2genome	gene	187994	190204	.	-	.	ID=BDIVROU_0213600.t1
Contig_5_len:1067972	exonerate:est2genome	CDS	187994	188806	.	-	0	ID=BDIVROU_0213600.t1.1.1;Parent=BDIVROU_0213600.t1.1
Contig_5_len:1067972	exonerate:est2genome	CDS	188878	189196	.	-	0	ID=BDIVROU_0213600.t1.1.2;Parent=BDIVROU_0213600.t1.1
Contig_5_len:1067972	exonerate:est2genome	CDS	189267	189468	.	-	0	ID=BDIVROU_0213600.t1.1.3;Parent=BDIVROU_0213600.t1.1
Contig_5_len:1067972	exonerate:est2genome	CDS	189946	190204	.	-	0	ID=BDIVROU_0213600.t1.1.4;Parent=BDIVROU_0213600.t1.1
Contig_5_len:1067972	exonerate:est2genome	mRNA	187994	190204	.	-	.	ID=BDIVROU_0213600.t1.1;Parent=BDIVROU_0213600.t1
Contig_5_len:1067972	exonerate:est2genome	gene	190300	190728	.	-	.	ID=BDIVROU_0213700.t1
Contig_5_len:1067972	exonerate:est2genome	CDS	190300	190522	.	-	0	ID=BDIVROU_0213700.t1.1.1;Parent=BDIVROU_0213700.t1.1
Contig_5_len:1067972	exonerate:est2genome	CDS	190634	190728	.	-	0	ID=BDIVROU_0213700.t1.1.2;Parent=BDIVROU_0213700.t1.1
Contig_5_len:1067972	exonerate:est2genome	mRNA	190300	190728	.	-	.	ID=BDIVROU_0213700.t1.1;Parent=BDIVROU_0213700.t1
Contig_5_len:1067972	exonerate:est2genome	gene	191041	191922	.	+	.	ID=BDIVROU_0213800.t1
Contig_5_len:1067972	exonerate:est2genome	CDS	191041	191922	.	+	0	ID=BDIVROU_0213800.t1.1.1;Parent=BDIVROU_0213800.t1.1
Contig_5_len:1067972	exonerate:est2genome	mRNA	191041	191922	.	+	.	ID=BDIVROU_0213800.t1.1;Parent=BDIVROU_0213800.t1
Contig_5_len:1067972	exonerate:est2genome	gene	192225	194369	.	-	.	ID=BDIVROU_0213900.t1
Contig_5_len:1067972	exonerate:est2genome	CDS	192225	192740	.	-	0	ID=BDIVROU_0213900.t1.1.1;Parent=BDIVROU_0213900.t1.1
Contig_5_len:1067972	exonerate:est2genome	CDS	192953	193148	.	-	0	ID=BDIVROU_0213900.t1.1.2;Parent=BDIVROU_0213900.t1.1
Contig_5_len:1067972	exonerate:est2genome	CDS	193578	193611	.	-	0	ID=BDIVROU_0213900.t1.1.3;Parent=BDIVROU_0213900.t1.1
Contig_5_len:1067972	exonerate:est2genome	CDS	193791	193923	.	-	0	ID=BDIVROU_0213900.t1.1.4;Parent=BDIVROU_0213900.t1.1
Contig_5_len:1067972	exonerate:est2genome	CDS	194203	194369	.	-	0	ID=BDIVROU_0213900.t1.1.5;Parent=BDIVROU_0213900.t1.1
Contig_5_len:1067972	exonerate:est2genome	mRNA	192225	194369	.	-	.	ID=BDIVROU_0213900.t1.1;Parent=BDIVROU_0213900.t1
Contig_5_len:1067972	exonerate:est2genome	gene	195027	195311	.	+	.	ID=BDIVROU_0214100.t1
Contig_5_len:1067972	exonerate:est2genome	CDS	195027	195311	.	+	0	ID=BDIVROU_0214100.t1.1.1;Parent=BDIVROU_0214100.t1.1
Contig_5_len:1067972	exonerate:est2genome	mRNA	195027	195311	.	+	.	ID=BDIVROU_0214100.t1.1;Parent=BDIVROU_0214100.t1
Contig_5_len:1067972	exonerate:est2genome	gene	195415	196391	.	-	.	ID=BDIVROU_0214200.t1
Contig_5_len:1067972	exonerate:est2genome	CDS	195415	195441	.	-	0	ID=BDIVROU_0214200.t1.1.1;Parent=BDIVROU_0214200.t1.1
Contig_5_len:1067972	exonerate:est2genome	CDS	195495	195790	.	-	0	ID=BDIVROU_0214200.t1.1.2;Parent=BDIVROU_0214200.t1.1
Contig_5_len:1067972	exonerate:est2genome	CDS	195877	195918	.	-	0	ID=BDIVROU_0214200.t1.1.3;Parent=BDIVROU_0214200.t1.1
Contig_5_len:1067972	exonerate:est2genome	CDS	195990	196066	.	-	0	ID=BDIVROU_0214200.t1.1.4;Parent=BDIVROU_0214200.t1.1
Contig_5_len:1067972	exonerate:est2genome	CDS	196357	196391	.	-	0	ID=BDIVROU_0214200.t1.1.5;Parent=BDIVROU_0214200.t1.1
Contig_5_len:1067972	exonerate:est2genome	mRNA	195415	196391	.	-	.	ID=BDIVROU_0214200.t1.1;Parent=BDIVROU_0214200.t1
Contig_5_len:1067972	exonerate:est2genome	gene	196622	197704	.	+	.	ID=BDIVROU_0214300.t1
Contig_5_len:1067972	exonerate:est2genome	CDS	196622	197704	.	+	0	ID=BDIVROU_0214300.t1.1.1;Parent=BDIVROU_0214300.t1.1
Contig_5_len:1067972	exonerate:est2genome	mRNA	196622	197704	.	+	.	ID=BDIVROU_0214300.t1.1;Parent=BDIVROU_0214300.t1
Contig_5_len:1067972	exonerate:est2genome	gene	197855	198879	.	-	.	ID=BDIVROU_0214400.t1
Contig_5_len:1067972	exonerate:est2genome	CDS	197855	197919	.	-	0	ID=BDIVROU_0214400.t1.1.1;Parent=BDIVROU_0214400.t1.1
Contig_5_len:1067972	exonerate:est2genome	CDS	198062	198140	.	-	0	ID=BDIVROU_0214400.t1.1.2;Parent=BDIVROU_0214400.t1.1
Contig_5_len:1067972	exonerate:est2genome	CDS	198193	198262	.	-	0	ID=BDIVROU_0214400.t1.1.3;Parent=BDIVROU_0214400.t1.1
Contig_5_len:1067972	exonerate:est2genome	CDS	198518	198675	.	-	0	ID=BDIVROU_0214400.t1.1.4;Parent=BDIVROU_0214400.t1.1
Contig_5_len:1067972	exonerate:est2genome	CDS	198736	198879	.	-	0	ID=BDIVROU_0214400.t1.1.5;Parent=BDIVROU_0214400.t1.1
Contig_5_len:1067972	exonerate:est2genome	mRNA	197855	198879	.	-	.	ID=BDIVROU_0214400.t1.1;Parent=BDIVROU_0214400.t1
Contig_5_len:1067972	exonerate:est2genome	gene	198903	202403	.	-	.	ID=BDIVROU_0214500.t1
Contig_5_len:1067972	exonerate:est2genome	CDS	198903	202403	.	-	0	ID=BDIVROU_0214500.t1.1.1;Parent=BDIVROU_0214500.t1.1
Contig_5_len:1067972	exonerate:est2genome	mRNA	198903	202403	.	-	.	ID=BDIVROU_0214500.t1.1;Parent=BDIVROU_0214500.t1
Contig_5_len:1067972	exonerate:est2genome	gene	204959	205401	.	+	.	ID=BDIVROU_0450400.t1
Contig_5_len:1067972	exonerate:est2genome	CDS	204959	205047	.	+	0	ID=BDIVROU_0450400.t1.1.1;Parent=BDIVROU_0450400.t1.1
Contig_5_len:1067972	exonerate:est2genome	CDS	205083	205172	.	+	0	ID=BDIVROU_0450400.t1.1.2;Parent=BDIVROU_0450400.t1.1
Contig_5_len:1067972	exonerate:est2genome	CDS	205208	205313	.	+	0	ID=BDIVROU_0450400.t1.1.3;Parent=BDIVROU_0450400.t1.1
Contig_5_len:1067972	exonerate:est2genome	CDS	205351	205401	.	+	0	ID=BDIVROU_0450400.t1.1.4;Parent=BDIVROU_0450400.t1.1
Contig_5_len:1067972	exonerate:est2genome	mRNA	204959	205401	.	+	.	ID=BDIVROU_0450400.t1.1;Parent=BDIVROU_0450400.t1
Contig_5_len:1067972	exonerate:est2genome	gene	205455	205996	.	-	.	ID=BDIVROU_0013200.t1
Contig_5_len:1067972	exonerate:est2genome	CDS	205455	205721	.	-	0	ID=BDIVROU_0013200.t1.1.1;Parent=BDIVROU_0013200.t1.1
Contig_5_len:1067972	exonerate:est2genome	CDS	205758	205834	.	-	0	ID=BDIVROU_0013200.t1.1.2;Parent=BDIVROU_0013200.t1.1
Contig_5_len:1067972	exonerate:est2genome	CDS	205871	205913	.	-	0	ID=BDIVROU_0013200.t1.1.3;Parent=BDIVROU_0013200.t1.1
Contig_5_len:1067972	exonerate:est2genome	CDS	205952	205996	.	-	0	ID=BDIVROU_0013200.t1.1.4;Parent=BDIVROU_0013200.t1.1
Contig_5_len:1067972	exonerate:est2genome	mRNA	205455	205996	.	-	.	ID=BDIVROU_0013200.t1.1;Parent=BDIVROU_0013200.t1
Contig_5_len:1067972	exonerate:est2genome	gene	206021	207220	.	-	.	ID=BDIVROU_0214800.t1
Contig_5_len:1067972	exonerate:est2genome	CDS	206021	206916	.	-	0	ID=BDIVROU_0214800.t1.1.1;Parent=BDIVROU_0214800.t1.1
Contig_5_len:1067972	exonerate:est2genome	CDS	206977	207220	.	-	0	ID=BDIVROU_0214800.t1.1.2;Parent=BDIVROU_0214800.t1.1
Contig_5_len:1067972	exonerate:est2genome	mRNA	206021	207220	.	-	.	ID=BDIVROU_0214800.t1.1;Parent=BDIVROU_0214800.t1
Contig_5_len:1067972	exonerate:est2genome	gene	207242	209051	.	-	.	ID=BDIVROU_0214900.t1
Contig_5_len:1067972	exonerate:est2genome	CDS	207242	208176	.	-	0	ID=BDIVROU_0214900.t1.1.1;Parent=BDIVROU_0214900.t1.1
Contig_5_len:1067972	exonerate:est2genome	CDS	208294	208354	.	-	0	ID=BDIVROU_0214900.t1.1.2;Parent=BDIVROU_0214900.t1.1
Contig_5_len:1067972	exonerate:est2genome	CDS	208457	208484	.	-	0	ID=BDIVROU_0214900.t1.1.3;Parent=BDIVROU_0214900.t1.1
Contig_5_len:1067972	exonerate:est2genome	CDS	208582	208678	.	-	0	ID=BDIVROU_0214900.t1.1.4;Parent=BDIVROU_0214900.t1.1
Contig_5_len:1067972	exonerate:est2genome	CDS	208925	209051	.	-	0	ID=BDIVROU_0214900.t1.1.5;Parent=BDIVROU_0214900.t1.1
Contig_5_len:1067972	exonerate:est2genome	mRNA	207242	209051	.	-	.	ID=BDIVROU_0214900.t1.1;Parent=BDIVROU_0214900.t1
Contig_5_len:1067972	exonerate:est2genome	gene	209678	211931	.	+	.	ID=BDIVROU_0215000.t1
Contig_5_len:1067972	exonerate:est2genome	CDS	209678	209695	.	+	0	ID=BDIVROU_0215000.t1.1.1;Parent=BDIVROU_0215000.t1.1
Contig_5_len:1067972	exonerate:est2genome	CDS	209762	210649	.	+	0	ID=BDIVROU_0215000.t1.1.2;Parent=BDIVROU_0215000.t1.1
Contig_5_len:1067972	exonerate:est2genome	CDS	210805	210939	.	+	0	ID=BDIVROU_0215000.t1.1.3;Parent=BDIVROU_0215000.t1.1
Contig_5_len:1067972	exonerate:est2genome	CDS	211466	211553	.	+	0	ID=BDIVROU_0215000.t1.1.4;Parent=BDIVROU_0215000.t1.1
Contig_5_len:1067972	exonerate:est2genome	CDS	211750	211931	.	+	0	ID=BDIVROU_0215000.t1.1.5;Parent=BDIVROU_0215000.t1.1
Contig_5_len:1067972	exonerate:est2genome	mRNA	209678	211931	.	+	.	ID=BDIVROU_0215000.t1.1;Parent=BDIVROU_0215000.t1
Contig_5_len:1067972	exonerate:est2genome	gene	211131	211466	.	+	.	ID=BDIVROU_0215100.t1
Contig_5_len:1067972	exonerate:est2genome	CDS	211131	211466	.	+	0	ID=BDIVROU_0215100.t1.1.1;Parent=BDIVROU_0215100.t1.1
Contig_5_len:1067972	exonerate:est2genome	mRNA	211131	211466	.	+	.	ID=BDIVROU_0215100.t1.1;Parent=BDIVROU_0215100.t1
Contig_5_len:1067972	exonerate:est2genome	gene	213217	213558	.	+	.	ID=BDIVROU_0450500.t1
Contig_5_len:1067972	exonerate:est2genome	CDS	213217	213558	.	+	0	ID=BDIVROU_0450500.t1.1.1;Parent=BDIVROU_0450500.t1.1
Contig_5_len:1067972	exonerate:est2genome	mRNA	213217	213558	.	+	.	ID=BDIVROU_0450500.t1.1;Parent=BDIVROU_0450500.t1
Contig_5_len:1067972	exonerate:est2genome	gene	213679	215250	.	+	.	ID=BDIVROU_0215200.t1
Contig_5_len:1067972	exonerate:est2genome	CDS	213679	215250	.	+	0	ID=BDIVROU_0215200.t1.1.1;Parent=BDIVROU_0215200.t1.1
Contig_5_len:1067972	exonerate:est2genome	mRNA	213679	215250	.	+	.	ID=BDIVROU_0215200.t1.1;Parent=BDIVROU_0215200.t1
Contig_5_len:1067972	exonerate:est2genome	gene	215536	215934	.	-	.	ID=BDIVROU_0215400.t1
Contig_5_len:1067972	exonerate:est2genome	CDS	215536	215934	.	-	0	ID=BDIVROU_0215400.t1.1.1;Parent=BDIVROU_0215400.t1.1
Contig_5_len:1067972	exonerate:est2genome	mRNA	215536	215934	.	-	.	ID=BDIVROU_0215400.t1.1;Parent=BDIVROU_0215400.t1
Contig_5_len:1067972	exonerate:est2genome	gene	216397	220409	.	-	.	ID=BDIVROU_0215600.t1
Contig_5_len:1067972	exonerate:est2genome	CDS	216397	216557	.	-	0	ID=BDIVROU_0215600.t1.1.1;Parent=BDIVROU_0215600.t1.1
Contig_5_len:1067972	exonerate:est2genome	CDS	216643	216831	.	-	0	ID=BDIVROU_0215600.t1.1.2;Parent=BDIVROU_0215600.t1.1
Contig_5_len:1067972	exonerate:est2genome	CDS	217327	219678	.	-	0	ID=BDIVROU_0215600.t1.1.3;Parent=BDIVROU_0215600.t1.1
Contig_5_len:1067972	exonerate:est2genome	CDS	219818	220039	.	-	0	ID=BDIVROU_0215600.t1.1.4;Parent=BDIVROU_0215600.t1.1
Contig_5_len:1067972	exonerate:est2genome	CDS	220367	220409	.	-	0	ID=BDIVROU_0215600.t1.1.5;Parent=BDIVROU_0215600.t1.1
Contig_5_len:1067972	exonerate:est2genome	mRNA	216397	220409	.	-	.	ID=BDIVROU_0215600.t1.1;Parent=BDIVROU_0215600.t1
Contig_5_len:1067972	exonerate:est2genome	gene	221602	222549	.	+	.	ID=BDIVROU_0215700.t1
Contig_5_len:1067972	exonerate:est2genome	CDS	221602	222549	.	+	0	ID=BDIVROU_0215700.t1.1.1;Parent=BDIVROU_0215700.t1.1
Contig_5_len:1067972	exonerate:est2genome	mRNA	221602	222549	.	+	.	ID=BDIVROU_0215700.t1.1;Parent=BDIVROU_0215700.t1
Contig_5_len:1067972	exonerate:est2genome	gene	222965	223201	.	+	.	ID=BDIVROU_0215800.t1
Contig_5_len:1067972	exonerate:est2genome	CDS	222965	223201	.	+	0	ID=BDIVROU_0215800.t1.1.1;Parent=BDIVROU_0215800.t1.1
Contig_5_len:1067972	exonerate:est2genome	mRNA	222965	223201	.	+	.	ID=BDIVROU_0215800.t1.1;Parent=BDIVROU_0215800.t1
Contig_5_len:1067972	exonerate:est2genome	gene	223671	224787	.	-	.	ID=BDIVROU_0215900.t1
Contig_5_len:1067972	exonerate:est2genome	CDS	223671	223778	.	-	0	ID=BDIVROU_0215900.t1.1.1;Parent=BDIVROU_0215900.t1.1
Contig_5_len:1067972	exonerate:est2genome	CDS	223839	224498	.	-	0	ID=BDIVROU_0215900.t1.1.2;Parent=BDIVROU_0215900.t1.1
Contig_5_len:1067972	exonerate:est2genome	CDS	224590	224787	.	-	0	ID=BDIVROU_0215900.t1.1.3;Parent=BDIVROU_0215900.t1.1
Contig_5_len:1067972	exonerate:est2genome	mRNA	223671	224787	.	-	.	ID=BDIVROU_0215900.t1.1;Parent=BDIVROU_0215900.t1
Contig_5_len:1067972	exonerate:est2genome	gene	225410	226980	.	+	.	ID=BDIVROU_0216000.t1
Contig_5_len:1067972	exonerate:est2genome	CDS	225410	225484	.	+	0	ID=BDIVROU_0216000.t1.1.1;Parent=BDIVROU_0216000.t1.1
Contig_5_len:1067972	exonerate:est2genome	CDS	225829	226980	.	+	0	ID=BDIVROU_0216000.t1.1.2;Parent=BDIVROU_0216000.t1.1
Contig_5_len:1067972	exonerate:est2genome	mRNA	225410	226980	.	+	.	ID=BDIVROU_0216000.t1.1;Parent=BDIVROU_0216000.t1
Contig_5_len:1067972	exonerate:est2genome	gene	227205	228575	.	-	.	ID=BDIVROU_0216100.t1
Contig_5_len:1067972	exonerate:est2genome	CDS	227205	227783	.	-	0	ID=BDIVROU_0216100.t1.1.1;Parent=BDIVROU_0216100.t1.1
Contig_5_len:1067972	exonerate:est2genome	CDS	228132	228158	.	-	0	ID=BDIVROU_0216100.t1.1.2;Parent=BDIVROU_0216100.t1.1
Contig_5_len:1067972	exonerate:est2genome	CDS	228246	228575	.	-	0	ID=BDIVROU_0216100.t1.1.3;Parent=BDIVROU_0216100.t1.1
Contig_5_len:1067972	exonerate:est2genome	mRNA	227205	228575	.	-	.	ID=BDIVROU_0216100.t1.1;Parent=BDIVROU_0216100.t1
Contig_5_len:1067972	exonerate:est2genome	gene	229109	231234	.	+	.	ID=BDIVROU_0216200.t1
Contig_5_len:1067972	exonerate:est2genome	CDS	229109	231135	.	+	0	ID=BDIVROU_0216200.t1.1.1;Parent=BDIVROU_0216200.t1.1
Contig_5_len:1067972	exonerate:est2genome	CDS	231192	231234	.	+	0	ID=BDIVROU_0216200.t1.1.2;Parent=BDIVROU_0216200.t1.1
Contig_5_len:1067972	exonerate:est2genome	mRNA	229109	231234	.	+	.	ID=BDIVROU_0216200.t1.1;Parent=BDIVROU_0216200.t1
Contig_5_len:1067972	exonerate:est2genome	gene	232699	232952	.	+	.	ID=BDIVROU_0450600.t1
Contig_5_len:1067972	exonerate:est2genome	CDS	232699	232736	.	+	0	ID=BDIVROU_0450600.t1.1.1;Parent=BDIVROU_0450600.t1.1
Contig_5_len:1067972	exonerate:est2genome	CDS	232780	232837	.	+	0	ID=BDIVROU_0450600.t1.1.2;Parent=BDIVROU_0450600.t1.1
Contig_5_len:1067972	exonerate:est2genome	CDS	232875	232952	.	+	0	ID=BDIVROU_0450600.t1.1.3;Parent=BDIVROU_0450600.t1.1
Contig_5_len:1067972	exonerate:est2genome	mRNA	232699	232952	.	+	.	ID=BDIVROU_0450600.t1.1;Parent=BDIVROU_0450600.t1
Contig_5_len:1067972	exonerate:est2genome	gene	233102	237145	.	-	.	ID=BDIVROU_0216400.t1
Contig_5_len:1067972	exonerate:est2genome	CDS	233102	237145	.	-	0	ID=BDIVROU_0216400.t1.1.1;Parent=BDIVROU_0216400.t1.1
Contig_5_len:1067972	exonerate:est2genome	mRNA	233102	237145	.	-	.	ID=BDIVROU_0216400.t1.1;Parent=BDIVROU_0216400.t1
Contig_5_len:1067972	exonerate:est2genome	gene	237720	238364	.	+	.	ID=BDIVROU_0216500.t1
Contig_5_len:1067972	exonerate:est2genome	CDS	237720	238364	.	+	0	ID=BDIVROU_0216500.t1.1.1;Parent=BDIVROU_0216500.t1.1
Contig_5_len:1067972	exonerate:est2genome	mRNA	237720	238364	.	+	.	ID=BDIVROU_0216500.t1.1;Parent=BDIVROU_0216500.t1
Contig_5_len:1067972	exonerate:est2genome	gene	239647	240828	.	-	.	ID=BDIVROU_0216700.t1
Contig_5_len:1067972	exonerate:est2genome	CDS	239647	239832	.	-	0	ID=BDIVROU_0216700.t1.1.1;Parent=BDIVROU_0216700.t1.1
Contig_5_len:1067972	exonerate:est2genome	CDS	239921	240349	.	-	0	ID=BDIVROU_0216700.t1.1.2;Parent=BDIVROU_0216700.t1.1
Contig_5_len:1067972	exonerate:est2genome	CDS	240724	240828	.	-	0	ID=BDIVROU_0216700.t1.1.3;Parent=BDIVROU_0216700.t1.1
Contig_5_len:1067972	exonerate:est2genome	mRNA	239647	240828	.	-	.	ID=BDIVROU_0216700.t1.1;Parent=BDIVROU_0216700.t1
Contig_5_len:1067972	exonerate:est2genome	gene	241259	244567	.	+	.	ID=BDIVROU_0216800.t1
Contig_5_len:1067972	exonerate:est2genome	CDS	241259	244567	.	+	0	ID=BDIVROU_0216800.t1.1.1;Parent=BDIVROU_0216800.t1.1
Contig_5_len:1067972	exonerate:est2genome	mRNA	241259	244567	.	+	.	ID=BDIVROU_0216800.t1.1;Parent=BDIVROU_0216800.t1
Contig_5_len:1067972	exonerate:est2genome	gene	246055	248706	.	-	.	ID=BDIVROU_0217000.t1
Contig_5_len:1067972	exonerate:est2genome	CDS	246055	248706	.	-	0	ID=BDIVROU_0217000.t1.1.1;Parent=BDIVROU_0217000.t1.1
Contig_5_len:1067972	exonerate:est2genome	mRNA	246055	248706	.	-	.	ID=BDIVROU_0217000.t1.1;Parent=BDIVROU_0217000.t1
Contig_5_len:1067972	exonerate:est2genome	gene	249689	251920	.	+	.	ID=BDIVROU_0217100.t1
Contig_5_len:1067972	exonerate:est2genome	CDS	249689	251920	.	+	0	ID=BDIVROU_0217100.t1.1.1;Parent=BDIVROU_0217100.t1.1
Contig_5_len:1067972	exonerate:est2genome	mRNA	249689	251920	.	+	.	ID=BDIVROU_0217100.t1.1;Parent=BDIVROU_0217100.t1
Contig_5_len:1067972	exonerate:est2genome	gene	253238	254104	.	-	.	ID=BDIVROU_0217200.t1
Contig_5_len:1067972	exonerate:est2genome	CDS	253238	254104	.	-	0	ID=BDIVROU_0217200.t1.1.1;Parent=BDIVROU_0217200.t1.1
Contig_5_len:1067972	exonerate:est2genome	mRNA	253238	254104	.	-	.	ID=BDIVROU_0217200.t1.1;Parent=BDIVROU_0217200.t1
Contig_5_len:1067972	exonerate:est2genome	gene	254498	255372	.	+	.	ID=BDIVROU_0217300.t1
Contig_5_len:1067972	exonerate:est2genome	CDS	254498	254813	.	+	0	ID=BDIVROU_0217300.t1.1.1;Parent=BDIVROU_0217300.t1.1
Contig_5_len:1067972	exonerate:est2genome	CDS	255086	255372	.	+	0	ID=BDIVROU_0217300.t1.1.2;Parent=BDIVROU_0217300.t1.1
Contig_5_len:1067972	exonerate:est2genome	mRNA	254498	255372	.	+	.	ID=BDIVROU_0217300.t1.1;Parent=BDIVROU_0217300.t1
Contig_5_len:1067972	exonerate:est2genome	gene	256077	257438	.	+	.	ID=BDIVROU_0217400.t1
Contig_5_len:1067972	exonerate:est2genome	CDS	256077	257438	.	+	0	ID=BDIVROU_0217400.t1.1.1;Parent=BDIVROU_0217400.t1.1
Contig_5_len:1067972	exonerate:est2genome	mRNA	256077	257438	.	+	.	ID=BDIVROU_0217400.t1.1;Parent=BDIVROU_0217400.t1
Contig_5_len:1067972	exonerate:est2genome	gene	258308	258793	.	-	.	ID=BDIVROU_0217500.t1
Contig_5_len:1067972	exonerate:est2genome	CDS	258308	258436	.	-	0	ID=BDIVROU_0217500.t1.1.1;Parent=BDIVROU_0217500.t1.1
Contig_5_len:1067972	exonerate:est2genome	CDS	258494	258793	.	-	0	ID=BDIVROU_0217500.t1.1.2;Parent=BDIVROU_0217500.t1.1
Contig_5_len:1067972	exonerate:est2genome	mRNA	258308	258793	.	-	.	ID=BDIVROU_0217500.t1.1;Parent=BDIVROU_0217500.t1
Contig_5_len:1067972	exonerate:est2genome	gene	259092	259406	.	-	.	ID=BDIVROU_0217600.t1
Contig_5_len:1067972	exonerate:est2genome	CDS	259092	259406	.	-	0	ID=BDIVROU_0217600.t1.1.1;Parent=BDIVROU_0217600.t1.1
Contig_5_len:1067972	exonerate:est2genome	mRNA	259092	259406	.	-	.	ID=BDIVROU_0217600.t1.1;Parent=BDIVROU_0217600.t1
Contig_5_len:1067972	exonerate:est2genome	gene	260295	264569	.	+	.	ID=BDIVROU_0217700.t1
Contig_5_len:1067972	exonerate:est2genome	CDS	260295	264569	.	+	0	ID=BDIVROU_0217700.t1.1.1;Parent=BDIVROU_0217700.t1.1
Contig_5_len:1067972	exonerate:est2genome	mRNA	260295	264569	.	+	.	ID=BDIVROU_0217700.t1.1;Parent=BDIVROU_0217700.t1
Contig_5_len:1067972	exonerate:est2genome	gene	265110	265406	.	-	.	ID=BDIVROU_0217900.t1
Contig_5_len:1067972	exonerate:est2genome	CDS	265110	265406	.	-	0	ID=BDIVROU_0217900.t1.1.1;Parent=BDIVROU_0217900.t1.1
Contig_5_len:1067972	exonerate:est2genome	mRNA	265110	265406	.	-	.	ID=BDIVROU_0217900.t1.1;Parent=BDIVROU_0217900.t1
Contig_5_len:1067972	exonerate:est2genome	gene	265635	265850	.	+	.	ID=BDIVROU_0218000.t1
Contig_5_len:1067972	exonerate:est2genome	CDS	265635	265850	.	+	0	ID=BDIVROU_0218000.t1.1.1;Parent=BDIVROU_0218000.t1.1
Contig_5_len:1067972	exonerate:est2genome	mRNA	265635	265850	.	+	.	ID=BDIVROU_0218000.t1.1;Parent=BDIVROU_0218000.t1
Contig_5_len:1067972	exonerate:est2genome	gene	266215	267678	.	+	.	ID=BDIVROU_0218100.t1
Contig_5_len:1067972	exonerate:est2genome	CDS	266215	266990	.	+	0	ID=BDIVROU_0218100.t1.1.1;Parent=BDIVROU_0218100.t1.1
Contig_5_len:1067972	exonerate:est2genome	CDS	267042	267678	.	+	0	ID=BDIVROU_0218100.t1.1.2;Parent=BDIVROU_0218100.t1.1
Contig_5_len:1067972	exonerate:est2genome	mRNA	266215	267678	.	+	.	ID=BDIVROU_0218100.t1.1;Parent=BDIVROU_0218100.t1
Contig_5_len:1067972	exonerate:est2genome	gene	269087	269476	.	+	.	ID=BDIVROU_0459800.t1
Contig_5_len:1067972	exonerate:est2genome	CDS	269087	269319	.	+	0	ID=BDIVROU_0459800.t1.1.1;Parent=BDIVROU_0459800.t1.1
Contig_5_len:1067972	exonerate:est2genome	CDS	269359	269476	.	+	0	ID=BDIVROU_0459800.t1.1.2;Parent=BDIVROU_0459800.t1.1
Contig_5_len:1067972	exonerate:est2genome	mRNA	269087	269476	.	+	.	ID=BDIVROU_0459800.t1.1;Parent=BDIVROU_0459800.t1
Contig_5_len:1067972	exonerate:est2genome	gene	270386	270805	.	+	.	ID=BDIVROU_0218200.t1
Contig_5_len:1067972	exonerate:est2genome	CDS	270386	270410	.	+	0	ID=BDIVROU_0218200.t1.1.1;Parent=BDIVROU_0218200.t1.1
Contig_5_len:1067972	exonerate:est2genome	CDS	270546	270805	.	+	0	ID=BDIVROU_0218200.t1.1.2;Parent=BDIVROU_0218200.t1.1
Contig_5_len:1067972	exonerate:est2genome	mRNA	270386	270805	.	+	.	ID=BDIVROU_0218200.t1.1;Parent=BDIVROU_0218200.t1
Contig_5_len:1067972	exonerate:est2genome	gene	271166	271490	.	+	.	ID=BDIVROU_0450700.t1
Contig_5_len:1067972	exonerate:est2genome	CDS	271166	271228	.	+	0	ID=BDIVROU_0450700.t1.1.1;Parent=BDIVROU_0450700.t1.1
Contig_5_len:1067972	exonerate:est2genome	CDS	271273	271397	.	+	0	ID=BDIVROU_0450700.t1.1.2;Parent=BDIVROU_0450700.t1.1
Contig_5_len:1067972	exonerate:est2genome	CDS	271433	271490	.	+	0	ID=BDIVROU_0450700.t1.1.3;Parent=BDIVROU_0450700.t1.1
Contig_5_len:1067972	exonerate:est2genome	mRNA	271166	271490	.	+	.	ID=BDIVROU_0450700.t1.1;Parent=BDIVROU_0450700.t1
Contig_5_len:1067972	exonerate:est2genome	gene	271614	273533	.	-	.	ID=BDIVROU_0218300.t1
Contig_5_len:1067972	exonerate:est2genome	CDS	271614	273533	.	-	0	ID=BDIVROU_0218300.t1.1.1;Parent=BDIVROU_0218300.t1.1
Contig_5_len:1067972	exonerate:est2genome	mRNA	271614	273533	.	-	.	ID=BDIVROU_0218300.t1.1;Parent=BDIVROU_0218300.t1
Contig_5_len:1067972	exonerate:est2genome	gene	274194	276227	.	-	.	ID=BDIVROU_0218400.t1
Contig_5_len:1067972	exonerate:est2genome	CDS	274194	276227	.	-	0	ID=BDIVROU_0218400.t1.1.1;Parent=BDIVROU_0218400.t1.1
Contig_5_len:1067972	exonerate:est2genome	mRNA	274194	276227	.	-	.	ID=BDIVROU_0218400.t1.1;Parent=BDIVROU_0218400.t1
Contig_5_len:1067972	exonerate:est2genome	gene	277752	285926	.	+	.	ID=BDIVROU_0218500.t1
Contig_5_len:1067972	exonerate:est2genome	CDS	277752	285926	.	+	0	ID=BDIVROU_0218500.t1.1.1;Parent=BDIVROU_0218500.t1.1
Contig_5_len:1067972	exonerate:est2genome	mRNA	277752	285926	.	+	.	ID=BDIVROU_0218500.t1.1;Parent=BDIVROU_0218500.t1
Contig_5_len:1067972	exonerate:est2genome	gene	285998	286702	.	-	.	ID=BDIVROU_0218600.t1
Contig_5_len:1067972	exonerate:est2genome	CDS	285998	286446	.	-	0	ID=BDIVROU_0218600.t1.1.1;Parent=BDIVROU_0218600.t1.1
Contig_5_len:1067972	exonerate:est2genome	CDS	286552	286702	.	-	0	ID=BDIVROU_0218600.t1.1.2;Parent=BDIVROU_0218600.t1.1
Contig_5_len:1067972	exonerate:est2genome	mRNA	285998	286702	.	-	.	ID=BDIVROU_0218600.t1.1;Parent=BDIVROU_0218600.t1
Contig_5_len:1067972	exonerate:est2genome	gene	287985	288719	.	+	.	ID=BDIVROU_0218700.t1
Contig_5_len:1067972	exonerate:est2genome	CDS	287985	288719	.	+	0	ID=BDIVROU_0218700.t1.1.1;Parent=BDIVROU_0218700.t1.1
Contig_5_len:1067972	exonerate:est2genome	mRNA	287985	288719	.	+	.	ID=BDIVROU_0218700.t1.1;Parent=BDIVROU_0218700.t1
Contig_5_len:1067972	exonerate:est2genome	gene	288780	294467	.	-	.	ID=BDIVROU_0218800.t1
Contig_5_len:1067972	exonerate:est2genome	CDS	288780	294467	.	-	0	ID=BDIVROU_0218800.t1.1.1;Parent=BDIVROU_0218800.t1.1
Contig_5_len:1067972	exonerate:est2genome	mRNA	288780	294467	.	-	.	ID=BDIVROU_0218800.t1.1;Parent=BDIVROU_0218800.t1
Contig_5_len:1067972	exonerate:est2genome	gene	296739	298334	.	+	.	ID=BDIVROU_0219100.t1
Contig_5_len:1067972	exonerate:est2genome	CDS	296739	298334	.	+	0	ID=BDIVROU_0219100.t1.1.1;Parent=BDIVROU_0219100.t1.1
Contig_5_len:1067972	exonerate:est2genome	mRNA	296739	298334	.	+	.	ID=BDIVROU_0219100.t1.1;Parent=BDIVROU_0219100.t1
Contig_5_len:1067972	exonerate:est2genome	gene	299709	300335	.	+	.	ID=BDIVROU_0219200.t1
Contig_5_len:1067972	exonerate:est2genome	CDS	299709	300335	.	+	0	ID=BDIVROU_0219200.t1.1.1;Parent=BDIVROU_0219200.t1.1
Contig_5_len:1067972	exonerate:est2genome	mRNA	299709	300335	.	+	.	ID=BDIVROU_0219200.t1.1;Parent=BDIVROU_0219200.t1
Contig_5_len:1067972	exonerate:est2genome	gene	300455	301296	.	-	.	ID=BDIVROU_0219300.t1
Contig_5_len:1067972	exonerate:est2genome	CDS	300455	300577	.	-	0	ID=BDIVROU_0219300.t1.1.1;Parent=BDIVROU_0219300.t1.1
Contig_5_len:1067972	exonerate:est2genome	CDS	300837	300900	.	-	0	ID=BDIVROU_0219300.t1.1.2;Parent=BDIVROU_0219300.t1.1
Contig_5_len:1067972	exonerate:est2genome	CDS	301178	301296	.	-	0	ID=BDIVROU_0219300.t1.1.3;Parent=BDIVROU_0219300.t1.1
Contig_5_len:1067972	exonerate:est2genome	mRNA	300455	301296	.	-	.	ID=BDIVROU_0219300.t1.1;Parent=BDIVROU_0219300.t1
Contig_5_len:1067972	exonerate:est2genome	gene	301688	302011	.	-	.	ID=BDIVROU_0219400.t1
Contig_5_len:1067972	exonerate:est2genome	CDS	301688	302011	.	-	0	ID=BDIVROU_0219400.t1.1.1;Parent=BDIVROU_0219400.t1.1
Contig_5_len:1067972	exonerate:est2genome	mRNA	301688	302011	.	-	.	ID=BDIVROU_0219400.t1.1;Parent=BDIVROU_0219400.t1
Contig_5_len:1067972	exonerate:est2genome	gene	302069	302934	.	-	.	ID=BDIVROU_0219500.t1
Contig_5_len:1067972	exonerate:est2genome	CDS	302069	302095	.	-	0	ID=BDIVROU_0219500.t1.1.1;Parent=BDIVROU_0219500.t1.1
Contig_5_len:1067972	exonerate:est2genome	CDS	302189	302278	.	-	0	ID=BDIVROU_0219500.t1.1.2;Parent=BDIVROU_0219500.t1.1
Contig_5_len:1067972	exonerate:est2genome	CDS	302510	302533	.	-	0	ID=BDIVROU_0219500.t1.1.3;Parent=BDIVROU_0219500.t1.1
Contig_5_len:1067972	exonerate:est2genome	CDS	302679	302796	.	-	0	ID=BDIVROU_0219500.t1.1.4;Parent=BDIVROU_0219500.t1.1
Contig_5_len:1067972	exonerate:est2genome	CDS	302852	302934	.	-	0	ID=BDIVROU_0219500.t1.1.5;Parent=BDIVROU_0219500.t1.1
Contig_5_len:1067972	exonerate:est2genome	mRNA	302069	302934	.	-	.	ID=BDIVROU_0219500.t1.1;Parent=BDIVROU_0219500.t1
Contig_5_len:1067972	exonerate:est2genome	gene	303727	304776	.	+	.	ID=BDIVROU_0219600.t1
Contig_5_len:1067972	exonerate:est2genome	CDS	303727	304776	.	+	0	ID=BDIVROU_0219600.t1.1.1;Parent=BDIVROU_0219600.t1.1
Contig_5_len:1067972	exonerate:est2genome	mRNA	303727	304776	.	+	.	ID=BDIVROU_0219600.t1.1;Parent=BDIVROU_0219600.t1
Contig_5_len:1067972	exonerate:est2genome	gene	304843	305493	.	+	.	ID=BDIVROU_0219700.t1
Contig_5_len:1067972	exonerate:est2genome	CDS	304843	305493	.	+	0	ID=BDIVROU_0219700.t1.1.1;Parent=BDIVROU_0219700.t1.1
Contig_5_len:1067972	exonerate:est2genome	mRNA	304843	305493	.	+	.	ID=BDIVROU_0219700.t1.1;Parent=BDIVROU_0219700.t1
Contig_5_len:1067972	exonerate:est2genome	gene	305821	306198	.	+	.	ID=BDIVROU_0219800.t1
Contig_5_len:1067972	exonerate:est2genome	CDS	305821	306198	.	+	0	ID=BDIVROU_0219800.t1.1.1;Parent=BDIVROU_0219800.t1.1
Contig_5_len:1067972	exonerate:est2genome	mRNA	305821	306198	.	+	.	ID=BDIVROU_0219800.t1.1;Parent=BDIVROU_0219800.t1
Contig_5_len:1067972	exonerate:est2genome	gene	306474	307079	.	+	.	ID=BDIVROU_0219900.t1
Contig_5_len:1067972	exonerate:est2genome	CDS	306474	307079	.	+	0	ID=BDIVROU_0219900.t1.1.1;Parent=BDIVROU_0219900.t1.1
Contig_5_len:1067972	exonerate:est2genome	mRNA	306474	307079	.	+	.	ID=BDIVROU_0219900.t1.1;Parent=BDIVROU_0219900.t1
Contig_5_len:1067972	exonerate:est2genome	gene	307118	307720	.	+	.	ID=BDIVROU_0220000.t1
Contig_5_len:1067972	exonerate:est2genome	CDS	307118	307720	.	+	0	ID=BDIVROU_0220000.t1.1.1;Parent=BDIVROU_0220000.t1.1
Contig_5_len:1067972	exonerate:est2genome	mRNA	307118	307720	.	+	.	ID=BDIVROU_0220000.t1.1;Parent=BDIVROU_0220000.t1
Contig_5_len:1067972	exonerate:est2genome	gene	309215	310441	.	+	.	ID=BDIVROU_0220200.t1
Contig_5_len:1067972	exonerate:est2genome	CDS	309215	309365	.	+	0	ID=BDIVROU_0220200.t1.1.1;Parent=BDIVROU_0220200.t1.1
Contig_5_len:1067972	exonerate:est2genome	CDS	309675	310441	.	+	0	ID=BDIVROU_0220200.t1.1.2;Parent=BDIVROU_0220200.t1.1
Contig_5_len:1067972	exonerate:est2genome	mRNA	309215	310441	.	+	.	ID=BDIVROU_0220200.t1.1;Parent=BDIVROU_0220200.t1
Contig_5_len:1067972	exonerate:est2genome	gene	310575	310912	.	+	.	ID=BDIVROU_0013300.t1
Contig_5_len:1067972	exonerate:est2genome	CDS	310575	310810	.	+	0	ID=BDIVROU_0013300.t1.1.1;Parent=BDIVROU_0013300.t1.1
Contig_5_len:1067972	exonerate:est2genome	CDS	310846	310912	.	+	0	ID=BDIVROU_0013300.t1.1.2;Parent=BDIVROU_0013300.t1.1
Contig_5_len:1067972	exonerate:est2genome	mRNA	310575	310912	.	+	.	ID=BDIVROU_0013300.t1.1;Parent=BDIVROU_0013300.t1
Contig_5_len:1067972	exonerate:est2genome	gene	311258	311752	.	+	.	ID=BDIVROU_0220300.t1
Contig_5_len:1067972	exonerate:est2genome	CDS	311258	311752	.	+	0	ID=BDIVROU_0220300.t1.1.1;Parent=BDIVROU_0220300.t1.1
Contig_5_len:1067972	exonerate:est2genome	mRNA	311258	311752	.	+	.	ID=BDIVROU_0220300.t1.1;Parent=BDIVROU_0220300.t1
Contig_5_len:1067972	exonerate:est2genome	gene	312074	313994	.	+	.	ID=BDIVROU_0450800.t1
Contig_5_len:1067972	exonerate:est2genome	CDS	312074	312357	.	+	0	ID=BDIVROU_0450800.t1.1.1;Parent=BDIVROU_0450800.t1.1
Contig_5_len:1067972	exonerate:est2genome	CDS	312395	312546	.	+	0	ID=BDIVROU_0450800.t1.1.2;Parent=BDIVROU_0450800.t1.1
Contig_5_len:1067972	exonerate:est2genome	CDS	312583	312656	.	+	0	ID=BDIVROU_0450800.t1.1.3;Parent=BDIVROU_0450800.t1.1
Contig_5_len:1067972	exonerate:est2genome	CDS	312700	313080	.	+	0	ID=BDIVROU_0450800.t1.1.4;Parent=BDIVROU_0450800.t1.1
Contig_5_len:1067972	exonerate:est2genome	CDS	313118	313203	.	+	0	ID=BDIVROU_0450800.t1.1.5;Parent=BDIVROU_0450800.t1.1
Contig_5_len:1067972	exonerate:est2genome	CDS	313241	313346	.	+	0	ID=BDIVROU_0450800.t1.1.6;Parent=BDIVROU_0450800.t1.1
Contig_5_len:1067972	exonerate:est2genome	CDS	313384	313503	.	+	0	ID=BDIVROU_0450800.t1.1.7;Parent=BDIVROU_0450800.t1.1
Contig_5_len:1067972	exonerate:est2genome	CDS	313540	313800	.	+	0	ID=BDIVROU_0450800.t1.1.8;Parent=BDIVROU_0450800.t1.1
Contig_5_len:1067972	exonerate:est2genome	CDS	313837	313902	.	+	0	ID=BDIVROU_0450800.t1.1.9;Parent=BDIVROU_0450800.t1.1
Contig_5_len:1067972	exonerate:est2genome	CDS	313941	313994	.	+	0	ID=BDIVROU_0450800.t1.1.10;Parent=BDIVROU_0450800.t1.1
Contig_5_len:1067972	exonerate:est2genome	mRNA	312074	313994	.	+	.	ID=BDIVROU_0450800.t1.1;Parent=BDIVROU_0450800.t1
Contig_5_len:1067972	exonerate:est2genome	gene	313239	313346	.	+	.	ID=BDIVROU_0459600.t1
Contig_5_len:1067972	exonerate:est2genome	CDS	313239	313346	.	+	0	ID=BDIVROU_0459600.t1.1.1;Parent=BDIVROU_0459600.t1.1
Contig_5_len:1067972	exonerate:est2genome	mRNA	313239	313346	.	+	.	ID=BDIVROU_0459600.t1.1;Parent=BDIVROU_0459600.t1
Contig_5_len:1067972	exonerate:est2genome	gene	314758	315984	.	+	.	ID=BDIVROU_0220400.t1
Contig_5_len:1067972	exonerate:est2genome	CDS	314758	315984	.	+	0	ID=BDIVROU_0220400.t1.1.1;Parent=BDIVROU_0220400.t1.1
Contig_5_len:1067972	exonerate:est2genome	mRNA	314758	315984	.	+	.	ID=BDIVROU_0220400.t1.1;Parent=BDIVROU_0220400.t1
Contig_5_len:1067972	exonerate:est2genome	gene	316299	317585	.	-	.	ID=BDIVROU_0220500.t1
Contig_5_len:1067972	exonerate:est2genome	CDS	316299	317585	.	-	0	ID=BDIVROU_0220500.t1.1.1;Parent=BDIVROU_0220500.t1.1
Contig_5_len:1067972	exonerate:est2genome	mRNA	316299	317585	.	-	.	ID=BDIVROU_0220500.t1.1;Parent=BDIVROU_0220500.t1
Contig_5_len:1067972	exonerate:est2genome	gene	318562	318873	.	+	.	ID=BDIVROU_0220600.t1
Contig_5_len:1067972	exonerate:est2genome	CDS	318562	318873	.	+	0	ID=BDIVROU_0220600.t1.1.1;Parent=BDIVROU_0220600.t1.1
Contig_5_len:1067972	exonerate:est2genome	mRNA	318562	318873	.	+	.	ID=BDIVROU_0220600.t1.1;Parent=BDIVROU_0220600.t1
Contig_5_len:1067972	exonerate:est2genome	gene	319046	323286	.	-	.	ID=BDIVROU_0220700.t1
Contig_5_len:1067972	exonerate:est2genome	CDS	319046	322876	.	-	0	ID=BDIVROU_0220700.t1.1.1;Parent=BDIVROU_0220700.t1.1
Contig_5_len:1067972	exonerate:est2genome	CDS	322930	323286	.	-	0	ID=BDIVROU_0220700.t1.1.2;Parent=BDIVROU_0220700.t1.1
Contig_5_len:1067972	exonerate:est2genome	mRNA	319046	323286	.	-	.	ID=BDIVROU_0220700.t1.1;Parent=BDIVROU_0220700.t1
Contig_5_len:1067972	exonerate:est2genome	gene	323856	325510	.	-	.	ID=BDIVROU_0220800.t1
Contig_5_len:1067972	exonerate:est2genome	CDS	323856	324581	.	-	0	ID=BDIVROU_0220800.t1.1.1;Parent=BDIVROU_0220800.t1.1
Contig_5_len:1067972	exonerate:est2genome	CDS	325064	325510	.	-	0	ID=BDIVROU_0220800.t1.1.2;Parent=BDIVROU_0220800.t1.1
Contig_5_len:1067972	exonerate:est2genome	mRNA	323856	325510	.	-	.	ID=BDIVROU_0220800.t1.1;Parent=BDIVROU_0220800.t1
Contig_5_len:1067972	exonerate:est2genome	gene	325552	326616	.	-	.	ID=BDIVROU_0220900.t1
Contig_5_len:1067972	exonerate:est2genome	CDS	325552	326616	.	-	0	ID=BDIVROU_0220900.t1.1.1;Parent=BDIVROU_0220900.t1.1
Contig_5_len:1067972	exonerate:est2genome	mRNA	325552	326616	.	-	.	ID=BDIVROU_0220900.t1.1;Parent=BDIVROU_0220900.t1
Contig_5_len:1067972	exonerate:est2genome	gene	327556	329538	.	+	.	ID=BDIVROU_0221000.t1
Contig_5_len:1067972	exonerate:est2genome	CDS	327556	327664	.	+	0	ID=BDIVROU_0221000.t1.1.1;Parent=BDIVROU_0221000.t1.1
Contig_5_len:1067972	exonerate:est2genome	CDS	327724	327866	.	+	0	ID=BDIVROU_0221000.t1.1.2;Parent=BDIVROU_0221000.t1.1
Contig_5_len:1067972	exonerate:est2genome	CDS	328114	329538	.	+	0	ID=BDIVROU_0221000.t1.1.3;Parent=BDIVROU_0221000.t1.1
Contig_5_len:1067972	exonerate:est2genome	mRNA	327556	329538	.	+	.	ID=BDIVROU_0221000.t1.1;Parent=BDIVROU_0221000.t1
Contig_5_len:1067972	exonerate:est2genome	gene	329707	330516	.	-	.	ID=BDIVROU_0221100.t1
Contig_5_len:1067972	exonerate:est2genome	CDS	329707	330516	.	-	0	ID=BDIVROU_0221100.t1.1.1;Parent=BDIVROU_0221100.t1.1
Contig_5_len:1067972	exonerate:est2genome	mRNA	329707	330516	.	-	.	ID=BDIVROU_0221100.t1.1;Parent=BDIVROU_0221100.t1
Contig_5_len:1067972	exonerate:est2genome	gene	331268	332894	.	-	.	ID=BDIVROU_0221300.t1
Contig_5_len:1067972	exonerate:est2genome	CDS	331268	332169	.	-	0	ID=BDIVROU_0221300.t1.1.1;Parent=BDIVROU_0221300.t1.1
Contig_5_len:1067972	exonerate:est2genome	CDS	332221	332562	.	-	0	ID=BDIVROU_0221300.t1.1.2;Parent=BDIVROU_0221300.t1.1
Contig_5_len:1067972	exonerate:est2genome	CDS	332672	332894	.	-	0	ID=BDIVROU_0221300.t1.1.3;Parent=BDIVROU_0221300.t1.1
Contig_5_len:1067972	exonerate:est2genome	mRNA	331268	332894	.	-	.	ID=BDIVROU_0221300.t1.1;Parent=BDIVROU_0221300.t1
Contig_5_len:1067972	exonerate:est2genome	gene	333298	334320	.	-	.	ID=BDIVROU_0221400.t1
Contig_5_len:1067972	exonerate:est2genome	CDS	333298	333735	.	-	0	ID=BDIVROU_0221400.t1.1.1;Parent=BDIVROU_0221400.t1.1
Contig_5_len:1067972	exonerate:est2genome	CDS	333834	333858	.	-	0	ID=BDIVROU_0221400.t1.1.2;Parent=BDIVROU_0221400.t1.1
Contig_5_len:1067972	exonerate:est2genome	CDS	333968	334118	.	-	0	ID=BDIVROU_0221400.t1.1.3;Parent=BDIVROU_0221400.t1.1
Contig_5_len:1067972	exonerate:est2genome	CDS	334191	334320	.	-	0	ID=BDIVROU_0221400.t1.1.4;Parent=BDIVROU_0221400.t1.1
Contig_5_len:1067972	exonerate:est2genome	mRNA	333298	334320	.	-	.	ID=BDIVROU_0221400.t1.1;Parent=BDIVROU_0221400.t1
Contig_5_len:1067972	exonerate:est2genome	gene	335337	338512	.	-	.	ID=BDIVROU_0221500.t1
Contig_5_len:1067972	exonerate:est2genome	CDS	335337	335594	.	-	0	ID=BDIVROU_0221500.t1.1.1;Parent=BDIVROU_0221500.t1.1
Contig_5_len:1067972	exonerate:est2genome	CDS	335816	336084	.	-	0	ID=BDIVROU_0221500.t1.1.2;Parent=BDIVROU_0221500.t1.1
Contig_5_len:1067972	exonerate:est2genome	CDS	336160	336182	.	-	0	ID=BDIVROU_0221500.t1.1.3;Parent=BDIVROU_0221500.t1.1
Contig_5_len:1067972	exonerate:est2genome	CDS	336384	338512	.	-	0	ID=BDIVROU_0221500.t1.1.4;Parent=BDIVROU_0221500.t1.1
Contig_5_len:1067972	exonerate:est2genome	mRNA	335337	338512	.	-	.	ID=BDIVROU_0221500.t1.1;Parent=BDIVROU_0221500.t1
Contig_5_len:1067972	exonerate:est2genome	gene	339635	342604	.	+	.	ID=BDIVROU_0221600.t1
Contig_5_len:1067972	exonerate:est2genome	CDS	339635	342604	.	+	0	ID=BDIVROU_0221600.t1.1.1;Parent=BDIVROU_0221600.t1.1
Contig_5_len:1067972	exonerate:est2genome	mRNA	339635	342604	.	+	.	ID=BDIVROU_0221600.t1.1;Parent=BDIVROU_0221600.t1
Contig_5_len:1067972	exonerate:est2genome	gene	339770	342604	.	+	.	ID=BDIVROU_0221700.t2
Contig_5_len:1067972	exonerate:est2genome	CDS	339770	342604	.	+	0	ID=BDIVROU_0221700.t2.1.1;Parent=BDIVROU_0221700.t2.1
Contig_5_len:1067972	exonerate:est2genome	mRNA	339770	342604	.	+	.	ID=BDIVROU_0221700.t2.1;Parent=BDIVROU_0221700.t2
Contig_5_len:1067972	exonerate:est2genome	gene	342859	343131	.	+	.	ID=BDIVROU_0221800.t1
Contig_5_len:1067972	exonerate:est2genome	CDS	342859	343131	.	+	0	ID=BDIVROU_0221800.t1.1.1;Parent=BDIVROU_0221800.t1.1
Contig_5_len:1067972	exonerate:est2genome	mRNA	342859	343131	.	+	.	ID=BDIVROU_0221800.t1.1;Parent=BDIVROU_0221800.t1
Contig_5_len:1067972	exonerate:est2genome	gene	343182	343744	.	-	.	ID=BDIVROU_0221900.t1
Contig_5_len:1067972	exonerate:est2genome	CDS	343182	343493	.	-	0	ID=BDIVROU_0221900.t1.1.1;Parent=BDIVROU_0221900.t1.1
Contig_5_len:1067972	exonerate:est2genome	CDS	343583	343744	.	-	0	ID=BDIVROU_0221900.t1.1.2;Parent=BDIVROU_0221900.t1.1
Contig_5_len:1067972	exonerate:est2genome	mRNA	343182	343744	.	-	.	ID=BDIVROU_0221900.t1.1;Parent=BDIVROU_0221900.t1
Contig_5_len:1067972	exonerate:est2genome	gene	344061	344741	.	-	.	ID=BDIVROU_0222000.t1
Contig_5_len:1067972	exonerate:est2genome	CDS	344061	344464	.	-	0	ID=BDIVROU_0222000.t1.1.1;Parent=BDIVROU_0222000.t1.1
Contig_5_len:1067972	exonerate:est2genome	CDS	344618	344741	.	-	0	ID=BDIVROU_0222000.t1.1.2;Parent=BDIVROU_0222000.t1.1
Contig_5_len:1067972	exonerate:est2genome	mRNA	344061	344741	.	-	.	ID=BDIVROU_0222000.t1.1;Parent=BDIVROU_0222000.t1
Contig_5_len:1067972	exonerate:est2genome	gene	345942	346329	.	+	.	ID=BDIVROU_0222100.t1
Contig_5_len:1067972	exonerate:est2genome	CDS	345942	346052	.	+	0	ID=BDIVROU_0222100.t1.1.1;Parent=BDIVROU_0222100.t1.1
Contig_5_len:1067972	exonerate:est2genome	CDS	346108	346233	.	+	0	ID=BDIVROU_0222100.t1.1.2;Parent=BDIVROU_0222100.t1.1
Contig_5_len:1067972	exonerate:est2genome	CDS	346294	346329	.	+	0	ID=BDIVROU_0222100.t1.1.3;Parent=BDIVROU_0222100.t1.1
Contig_5_len:1067972	exonerate:est2genome	mRNA	345942	346329	.	+	.	ID=BDIVROU_0222100.t1.1;Parent=BDIVROU_0222100.t1
Contig_5_len:1067972	exonerate:est2genome	gene	346864	347528	.	+	.	ID=BDIVROU_0459500.t1
Contig_5_len:1067972	exonerate:est2genome	CDS	346864	347096	.	+	0	ID=BDIVROU_0459500.t1.1.1;Parent=BDIVROU_0459500.t1.1
Contig_5_len:1067972	exonerate:est2genome	CDS	347135	347528	.	+	0	ID=BDIVROU_0459500.t1.1.2;Parent=BDIVROU_0459500.t1.1
Contig_5_len:1067972	exonerate:est2genome	mRNA	346864	347528	.	+	.	ID=BDIVROU_0459500.t1.1;Parent=BDIVROU_0459500.t1
Contig_5_len:1067972	exonerate:est2genome	gene	348524	349396	.	+	.	ID=BDIVROU_0222300.t1
Contig_5_len:1067972	exonerate:est2genome	CDS	348524	349396	.	+	0	ID=BDIVROU_0222300.t1.1.1;Parent=BDIVROU_0222300.t1.1
Contig_5_len:1067972	exonerate:est2genome	mRNA	348524	349396	.	+	.	ID=BDIVROU_0222300.t1.1;Parent=BDIVROU_0222300.t1
Contig_5_len:1067972	exonerate:est2genome	gene	349754	362371	.	-	.	ID=BDIVROU_0222400.t1
Contig_5_len:1067972	exonerate:est2genome	CDS	349754	362371	.	-	0	ID=BDIVROU_0222400.t1.1.1;Parent=BDIVROU_0222400.t1.1
Contig_5_len:1067972	exonerate:est2genome	mRNA	349754	362371	.	-	.	ID=BDIVROU_0222400.t1.1;Parent=BDIVROU_0222400.t1
Contig_5_len:1067972	exonerate:est2genome	gene	363860	364231	.	+	.	ID=BDIVROU_0222800.t1
Contig_5_len:1067972	exonerate:est2genome	CDS	363860	364030	.	+	0	ID=BDIVROU_0222800.t1.1.1;Parent=BDIVROU_0222800.t1.1
Contig_5_len:1067972	exonerate:est2genome	CDS	364100	364231	.	+	0	ID=BDIVROU_0222800.t1.1.2;Parent=BDIVROU_0222800.t1.1
Contig_5_len:1067972	exonerate:est2genome	mRNA	363860	364231	.	+	.	ID=BDIVROU_0222800.t1.1;Parent=BDIVROU_0222800.t1
Contig_5_len:1067972	exonerate:est2genome	gene	364286	364537	.	+	.	ID=BDIVROU_0222900.t1
Contig_5_len:1067972	exonerate:est2genome	CDS	364286	364537	.	+	0	ID=BDIVROU_0222900.t1.1.1;Parent=BDIVROU_0222900.t1.1
Contig_5_len:1067972	exonerate:est2genome	mRNA	364286	364537	.	+	.	ID=BDIVROU_0222900.t1.1;Parent=BDIVROU_0222900.t1
Contig_5_len:1067972	exonerate:est2genome	gene	368444	368854	.	-	.	ID=BDIVROU_0223000.t1
Contig_5_len:1067972	exonerate:est2genome	CDS	368444	368854	.	-	0	ID=BDIVROU_0223000.t1.1.1;Parent=BDIVROU_0223000.t1.1
Contig_5_len:1067972	exonerate:est2genome	mRNA	368444	368854	.	-	.	ID=BDIVROU_0223000.t1.1;Parent=BDIVROU_0223000.t1
Contig_5_len:1067972	exonerate:est2genome	gene	370208	370954	.	-	.	ID=BDIVROU_0223100.t1
Contig_5_len:1067972	exonerate:est2genome	CDS	370208	370954	.	-	0	ID=BDIVROU_0223100.t1.1.1;Parent=BDIVROU_0223100.t1.1
Contig_5_len:1067972	exonerate:est2genome	mRNA	370208	370954	.	-	.	ID=BDIVROU_0223100.t1.1;Parent=BDIVROU_0223100.t1
Contig_5_len:1067972	exonerate:est2genome	gene	372823	373932	.	-	.	ID=BDIVROU_0223200.t1
Contig_5_len:1067972	exonerate:est2genome	CDS	372823	373536	.	-	0	ID=BDIVROU_0223200.t1.1.1;Parent=BDIVROU_0223200.t1.1
Contig_5_len:1067972	exonerate:est2genome	CDS	373903	373932	.	-	0	ID=BDIVROU_0223200.t1.1.2;Parent=BDIVROU_0223200.t1.1
Contig_5_len:1067972	exonerate:est2genome	mRNA	372823	373932	.	-	.	ID=BDIVROU_0223200.t1.1;Parent=BDIVROU_0223200.t1
Contig_5_len:1067972	exonerate:est2genome	gene	374037	374570	.	-	.	ID=BDIVROU_0223300.t1
Contig_5_len:1067972	exonerate:est2genome	CDS	374037	374570	.	-	0	ID=BDIVROU_0223300.t1.1.1;Parent=BDIVROU_0223300.t1.1
Contig_5_len:1067972	exonerate:est2genome	mRNA	374037	374570	.	-	.	ID=BDIVROU_0223300.t1.1;Parent=BDIVROU_0223300.t1
Contig_5_len:1067972	exonerate:est2genome	gene	375288	376190	.	-	.	ID=BDIVROU_0223400.t1
Contig_5_len:1067972	exonerate:est2genome	CDS	375288	376190	.	-	0	ID=BDIVROU_0223400.t1.1.1;Parent=BDIVROU_0223400.t1.1
Contig_5_len:1067972	exonerate:est2genome	mRNA	375288	376190	.	-	.	ID=BDIVROU_0223400.t1.1;Parent=BDIVROU_0223400.t1
Contig_5_len:1067972	exonerate:est2genome	gene	377125	377425	.	-	.	ID=BDIVROU_0223500.t1
Contig_5_len:1067972	exonerate:est2genome	CDS	377125	377155	.	-	0	ID=BDIVROU_0223500.t1.1.1;Parent=BDIVROU_0223500.t1.1
Contig_5_len:1067972	exonerate:est2genome	CDS	377256	377425	.	-	0	ID=BDIVROU_0223500.t1.1.2;Parent=BDIVROU_0223500.t1.1
Contig_5_len:1067972	exonerate:est2genome	mRNA	377125	377425	.	-	.	ID=BDIVROU_0223500.t1.1;Parent=BDIVROU_0223500.t1
Contig_5_len:1067972	exonerate:est2genome	gene	377575	378217	.	+	.	ID=BDIVROU_0223600.t1
Contig_5_len:1067972	exonerate:est2genome	CDS	377575	377823	.	+	0	ID=BDIVROU_0223600.t1.1.1;Parent=BDIVROU_0223600.t1.1
Contig_5_len:1067972	exonerate:est2genome	CDS	377942	378217	.	+	0	ID=BDIVROU_0223600.t1.1.2;Parent=BDIVROU_0223600.t1.1
Contig_5_len:1067972	exonerate:est2genome	mRNA	377575	378217	.	+	.	ID=BDIVROU_0223600.t1.1;Parent=BDIVROU_0223600.t1
Contig_5_len:1067972	exonerate:est2genome	gene	378740	379237	.	+	.	ID=BDIVROU_0223700.t1
Contig_5_len:1067972	exonerate:est2genome	CDS	378740	379237	.	+	0	ID=BDIVROU_0223700.t1.1.1;Parent=BDIVROU_0223700.t1.1
Contig_5_len:1067972	exonerate:est2genome	mRNA	378740	379237	.	+	.	ID=BDIVROU_0223700.t1.1;Parent=BDIVROU_0223700.t1
Contig_5_len:1067972	exonerate:est2genome	gene	380579	380986	.	-	.	ID=BDIVROU_0223900.t1
Contig_5_len:1067972	exonerate:est2genome	CDS	380579	380986	.	-	0	ID=BDIVROU_0223900.t1.1.1;Parent=BDIVROU_0223900.t1.1
Contig_5_len:1067972	exonerate:est2genome	mRNA	380579	380986	.	-	.	ID=BDIVROU_0223900.t1.1;Parent=BDIVROU_0223900.t1
Contig_5_len:1067972	exonerate:est2genome	gene	381846	383455	.	+	.	ID=BDIVROU_0224000.t1
Contig_5_len:1067972	exonerate:est2genome	CDS	381846	382346	.	+	0	ID=BDIVROU_0224000.t1.1.1;Parent=BDIVROU_0224000.t1.1
Contig_5_len:1067972	exonerate:est2genome	CDS	382406	383455	.	+	0	ID=BDIVROU_0224000.t1.1.2;Parent=BDIVROU_0224000.t1.1
Contig_5_len:1067972	exonerate:est2genome	mRNA	381846	383455	.	+	.	ID=BDIVROU_0224000.t1.1;Parent=BDIVROU_0224000.t1
Contig_5_len:1067972	exonerate:est2genome	gene	383882	384865	.	-	.	ID=BDIVROU_0224100.t1
Contig_5_len:1067972	exonerate:est2genome	CDS	383882	384865	.	-	0	ID=BDIVROU_0224100.t1.1.1;Parent=BDIVROU_0224100.t1.1
Contig_5_len:1067972	exonerate:est2genome	mRNA	383882	384865	.	-	.	ID=BDIVROU_0224100.t1.1;Parent=BDIVROU_0224100.t1
Contig_5_len:1067972	exonerate:est2genome	gene	384882	385404	.	-	.	ID=BDIVROU_0224200.t1
Contig_5_len:1067972	exonerate:est2genome	CDS	384882	385247	.	-	0	ID=BDIVROU_0224200.t1.1.1;Parent=BDIVROU_0224200.t1.1
Contig_5_len:1067972	exonerate:est2genome	CDS	385321	385404	.	-	0	ID=BDIVROU_0224200.t1.1.2;Parent=BDIVROU_0224200.t1.1
Contig_5_len:1067972	exonerate:est2genome	mRNA	384882	385404	.	-	.	ID=BDIVROU_0224200.t1.1;Parent=BDIVROU_0224200.t1
Contig_5_len:1067972	exonerate:est2genome	gene	385501	388627	.	-	.	ID=BDIVROU_0224300.t1
Contig_5_len:1067972	exonerate:est2genome	CDS	385501	385624	.	-	0	ID=BDIVROU_0224310.t1.2.1;Parent=BDIVROU_0224310.t1.2
Contig_5_len:1067972	exonerate:est2genome	CDS	385661	385812	.	-	0	ID=BDIVROU_0224310.t1.2.2;Parent=BDIVROU_0224310.t1.2
Contig_5_len:1067972	exonerate:est2genome	CDS	385848	386534	.	-	0	ID=BDIVROU_0224310.t1.2.3;Parent=BDIVROU_0224310.t1.2
Contig_5_len:1067972	exonerate:est2genome	CDS	386571	387050	.	-	0	ID=BDIVROU_0224310.t1.2.4;Parent=BDIVROU_0224310.t1.2
Contig_5_len:1067972	exonerate:est2genome	CDS	387088	387906	.	-	0	ID=BDIVROU_0224310.t1.2.5;Parent=BDIVROU_0224310.t1.2
Contig_5_len:1067972	exonerate:est2genome	CDS	387944	388163	.	-	0	ID=BDIVROU_0224310.t1.2.6;Parent=BDIVROU_0224310.t1.2
Contig_5_len:1067972	exonerate:est2genome	CDS	388200	388338	.	-	0	ID=BDIVROU_0224310.t1.2.7;Parent=BDIVROU_0224310.t1.2
Contig_5_len:1067972	exonerate:est2genome	CDS	388378	388627	.	-	0	ID=BDIVROU_0224310.t1.2.8;Parent=BDIVROU_0224310.t1.2
Contig_5_len:1067972	exonerate:est2genome	mRNA	385501	388627	.	-	.	ID=BDIVROU_0224310.t1.2;Parent=BDIVROU_0224300.t1
Contig_5_len:1067972	exonerate:est2genome	gene	389119	390012	.	-	.	ID=BDIVROU_0224500.t1
Contig_5_len:1067972	exonerate:est2genome	CDS	389119	390012	.	-	0	ID=BDIVROU_0224500.t1.1.1;Parent=BDIVROU_0224500.t1.1
Contig_5_len:1067972	exonerate:est2genome	mRNA	389119	390012	.	-	.	ID=BDIVROU_0224500.t1.1;Parent=BDIVROU_0224500.t1
Contig_5_len:1067972	exonerate:est2genome	gene	390355	392268	.	-	.	ID=BDIVROU_0224600.t1
Contig_5_len:1067972	exonerate:est2genome	CDS	390355	392064	.	-	0	ID=BDIVROU_0224600.t1.1.1;Parent=BDIVROU_0224600.t1.1
Contig_5_len:1067972	exonerate:est2genome	CDS	392131	392268	.	-	0	ID=BDIVROU_0224600.t1.1.2;Parent=BDIVROU_0224600.t1.1
Contig_5_len:1067972	exonerate:est2genome	mRNA	390355	392268	.	-	.	ID=BDIVROU_0224600.t1.1;Parent=BDIVROU_0224600.t1
Contig_5_len:1067972	exonerate:est2genome	gene	392638	393168	.	-	.	ID=BDIVROU_0224700.t1
Contig_5_len:1067972	exonerate:est2genome	CDS	392638	393168	.	-	0	ID=BDIVROU_0224700.t1.1.1;Parent=BDIVROU_0224700.t1.1
Contig_5_len:1067972	exonerate:est2genome	mRNA	392638	393168	.	-	.	ID=BDIVROU_0224700.t1.1;Parent=BDIVROU_0224700.t1
Contig_5_len:1067972	exonerate:est2genome	gene	393536	395224	.	-	.	ID=BDIVROU_0224800.t1
Contig_5_len:1067972	exonerate:est2genome	CDS	393536	395224	.	-	0	ID=BDIVROU_0224800.t1.1.1;Parent=BDIVROU_0224800.t1.1
Contig_5_len:1067972	exonerate:est2genome	mRNA	393536	395224	.	-	.	ID=BDIVROU_0224800.t1.1;Parent=BDIVROU_0224800.t1
Contig_5_len:1067972	exonerate:est2genome	gene	395690	396730	.	-	.	ID=BDIVROU_0225000.t1
Contig_5_len:1067972	exonerate:est2genome	CDS	395690	396475	.	-	0	ID=BDIVROU_0225000.t1.1.1;Parent=BDIVROU_0225000.t1.1
Contig_5_len:1067972	exonerate:est2genome	CDS	396656	396730	.	-	0	ID=BDIVROU_0225000.t1.1.2;Parent=BDIVROU_0225000.t1.1
Contig_5_len:1067972	exonerate:est2genome	mRNA	395690	396730	.	-	.	ID=BDIVROU_0225000.t1.1;Parent=BDIVROU_0225000.t1
Contig_5_len:1067972	exonerate:est2genome	gene	397101	397814	.	+	.	ID=BDIVROU_0225100.t1
Contig_5_len:1067972	exonerate:est2genome	CDS	397101	397248	.	+	0	ID=BDIVROU_0225100.t1.1.1;Parent=BDIVROU_0225100.t1.1
Contig_5_len:1067972	exonerate:est2genome	CDS	397315	397814	.	+	0	ID=BDIVROU_0225100.t1.1.2;Parent=BDIVROU_0225100.t1.1
Contig_5_len:1067972	exonerate:est2genome	mRNA	397101	397814	.	+	.	ID=BDIVROU_0225100.t1.1;Parent=BDIVROU_0225100.t1
Contig_5_len:1067972	exonerate:est2genome	gene	398057	403487	.	+	.	ID=BDIVROU_0225200.t1
Contig_5_len:1067972	exonerate:est2genome	CDS	398057	400750	.	+	0	ID=BDIVROU_0225200.t1.1.1;Parent=BDIVROU_0225200.t1.1
Contig_5_len:1067972	exonerate:est2genome	CDS	400894	401158	.	+	0	ID=BDIVROU_0225200.t1.1.2;Parent=BDIVROU_0225200.t1.1
Contig_5_len:1067972	exonerate:est2genome	CDS	401533	403487	.	+	0	ID=BDIVROU_0225200.t1.1.3;Parent=BDIVROU_0225200.t1.1
Contig_5_len:1067972	exonerate:est2genome	mRNA	398057	403487	.	+	.	ID=BDIVROU_0225200.t1.1;Parent=BDIVROU_0225200.t1
Contig_5_len:1067972	exonerate:est2genome	gene	403948	404854	.	+	.	ID=BDIVROU_0225300.t1
Contig_5_len:1067972	exonerate:est2genome	CDS	403948	403986	.	+	0	ID=BDIVROU_0225300.t1.1.1;Parent=BDIVROU_0225300.t1.1
Contig_5_len:1067972	exonerate:est2genome	CDS	404089	404433	.	+	0	ID=BDIVROU_0225300.t1.1.2;Parent=BDIVROU_0225300.t1.1
Contig_5_len:1067972	exonerate:est2genome	CDS	404561	404854	.	+	0	ID=BDIVROU_0225300.t1.1.3;Parent=BDIVROU_0225300.t1.1
Contig_5_len:1067972	exonerate:est2genome	mRNA	403948	404854	.	+	.	ID=BDIVROU_0225300.t1.1;Parent=BDIVROU_0225300.t1
Contig_5_len:1067972	exonerate:est2genome	gene	404906	407002	.	-	.	ID=BDIVROU_0225400.t1
Contig_5_len:1067972	exonerate:est2genome	CDS	404906	407002	.	-	0	ID=BDIVROU_0225400.t1.1.1;Parent=BDIVROU_0225400.t1.1
Contig_5_len:1067972	exonerate:est2genome	mRNA	404906	407002	.	-	.	ID=BDIVROU_0225400.t1.1;Parent=BDIVROU_0225400.t1
Contig_5_len:1067972	exonerate:est2genome	gene	407908	408881	.	+	.	ID=BDIVROU_0225500.t1
Contig_5_len:1067972	exonerate:est2genome	CDS	407908	408250	.	+	0	ID=BDIVROU_0225500.t1.1.1;Parent=BDIVROU_0225500.t1.1
Contig_5_len:1067972	exonerate:est2genome	CDS	408357	408447	.	+	0	ID=BDIVROU_0225500.t1.1.2;Parent=BDIVROU_0225500.t1.1
Contig_5_len:1067972	exonerate:est2genome	CDS	408524	408881	.	+	0	ID=BDIVROU_0225500.t1.1.3;Parent=BDIVROU_0225500.t1.1
Contig_5_len:1067972	exonerate:est2genome	mRNA	407908	408881	.	+	.	ID=BDIVROU_0225500.t1.1;Parent=BDIVROU_0225500.t1
Contig_5_len:1067972	exonerate:est2genome	gene	409073	409630	.	-	.	ID=BDIVROU_0225600.t1
Contig_5_len:1067972	exonerate:est2genome	CDS	409073	409630	.	-	0	ID=BDIVROU_0225600.t1.1.1;Parent=BDIVROU_0225600.t1.1
Contig_5_len:1067972	exonerate:est2genome	mRNA	409073	409630	.	-	.	ID=BDIVROU_0225600.t1.1;Parent=BDIVROU_0225600.t1
Contig_5_len:1067972	exonerate:est2genome	gene	409945	410856	.	+	.	ID=BDIVROU_0225700.t1
Contig_5_len:1067972	exonerate:est2genome	CDS	409945	410856	.	+	0	ID=BDIVROU_0225700.t1.1.1;Parent=BDIVROU_0225700.t1.1
Contig_5_len:1067972	exonerate:est2genome	mRNA	409945	410856	.	+	.	ID=BDIVROU_0225700.t1.1;Parent=BDIVROU_0225700.t1
Contig_5_len:1067972	exonerate:est2genome	gene	411204	412208	.	-	.	ID=BDIVROU_0225800.t1
Contig_5_len:1067972	exonerate:est2genome	CDS	411204	411674	.	-	0	ID=BDIVROU_0225800.t1.1.1;Parent=BDIVROU_0225800.t1.1
Contig_5_len:1067972	exonerate:est2genome	CDS	411978	412208	.	-	0	ID=BDIVROU_0225800.t1.1.2;Parent=BDIVROU_0225800.t1.1
Contig_5_len:1067972	exonerate:est2genome	mRNA	411204	412208	.	-	.	ID=BDIVROU_0225800.t1.1;Parent=BDIVROU_0225800.t1
Contig_5_len:1067972	exonerate:est2genome	gene	412420	412691	.	-	.	ID=BDIVROU_0459400.t1
Contig_5_len:1067972	exonerate:est2genome	CDS	412420	412603	.	-	0	ID=BDIVROU_0459400.t1.1.1;Parent=BDIVROU_0459400.t1.1
Contig_5_len:1067972	exonerate:est2genome	CDS	412639	412691	.	-	0	ID=BDIVROU_0459400.t1.1.2;Parent=BDIVROU_0459400.t1.1
Contig_5_len:1067972	exonerate:est2genome	mRNA	412420	412691	.	-	.	ID=BDIVROU_0459400.t1.1;Parent=BDIVROU_0459400.t1
Contig_5_len:1067972	exonerate:est2genome	gene	412795	415162	.	-	.	ID=BDIVROU_0225900.t1
Contig_5_len:1067972	exonerate:est2genome	CDS	412795	412866	.	-	0	ID=BDIVROU_0225900.t1.1.1;Parent=BDIVROU_0225900.t1.1
Contig_5_len:1067972	exonerate:est2genome	CDS	413034	413185	.	-	0	ID=BDIVROU_0225900.t1.1.2;Parent=BDIVROU_0225900.t1.1
Contig_5_len:1067972	exonerate:est2genome	CDS	413558	414270	.	-	0	ID=BDIVROU_0225900.t1.1.3;Parent=BDIVROU_0225900.t1.1
Contig_5_len:1067972	exonerate:est2genome	CDS	414350	414762	.	-	0	ID=BDIVROU_0225900.t1.1.4;Parent=BDIVROU_0225900.t1.1
Contig_5_len:1067972	exonerate:est2genome	CDS	414828	415038	.	-	0	ID=BDIVROU_0225900.t1.1.5;Parent=BDIVROU_0225900.t1.1
Contig_5_len:1067972	exonerate:est2genome	CDS	415131	415162	.	-	0	ID=BDIVROU_0225900.t1.1.6;Parent=BDIVROU_0225900.t1.1
Contig_5_len:1067972	exonerate:est2genome	mRNA	412795	415162	.	-	.	ID=BDIVROU_0225900.t1.1;Parent=BDIVROU_0225900.t1
Contig_5_len:1067972	exonerate:est2genome	gene	413556	414270	.	-	.	ID=BDIVROU_0226000.t2
Contig_5_len:1067972	exonerate:est2genome	CDS	413556	414270	.	-	0	ID=BDIVROU_0226000.t2.1.1;Parent=BDIVROU_0226000.t2.1
Contig_5_len:1067972	exonerate:est2genome	mRNA	413556	414270	.	-	.	ID=BDIVROU_0226000.t2.1;Parent=BDIVROU_0226000.t2
Contig_5_len:1067972	exonerate:est2genome	gene	416505	416774	.	+	.	ID=BDIVROU_0226200.t1
Contig_5_len:1067972	exonerate:est2genome	CDS	416505	416774	.	+	0	ID=BDIVROU_0226200.t1.1.1;Parent=BDIVROU_0226200.t1.1
Contig_5_len:1067972	exonerate:est2genome	mRNA	416505	416774	.	+	.	ID=BDIVROU_0226200.t1.1;Parent=BDIVROU_0226200.t1
Contig_5_len:1067972	exonerate:est2genome	gene	417055	417501	.	-	.	ID=BDIVROU_0226300.t1
Contig_5_len:1067972	exonerate:est2genome	CDS	417055	417501	.	-	0	ID=BDIVROU_0226300.t1.1.1;Parent=BDIVROU_0226300.t1.1
Contig_5_len:1067972	exonerate:est2genome	mRNA	417055	417501	.	-	.	ID=BDIVROU_0226300.t1.1;Parent=BDIVROU_0226300.t1
Contig_5_len:1067972	exonerate:est2genome	gene	418413	419021	.	+	.	ID=BDIVROU_0226400.t1
Contig_5_len:1067972	exonerate:est2genome	CDS	418413	419021	.	+	0	ID=BDIVROU_0226400.t1.1.1;Parent=BDIVROU_0226400.t1.1
Contig_5_len:1067972	exonerate:est2genome	mRNA	418413	419021	.	+	.	ID=BDIVROU_0226400.t1.1;Parent=BDIVROU_0226400.t1
Contig_5_len:1067972	exonerate:est2genome	gene	422336	423190	.	-	.	ID=BDIVROU_0013400.t1
Contig_5_len:1067972	exonerate:est2genome	CDS	422336	422437	.	-	0	ID=BDIVROU_0013400.t1.1.1;Parent=BDIVROU_0013400.t1.1
Contig_5_len:1067972	exonerate:est2genome	CDS	422476	422606	.	-	0	ID=BDIVROU_0013400.t1.1.2;Parent=BDIVROU_0013400.t1.1
Contig_5_len:1067972	exonerate:est2genome	CDS	422642	422687	.	-	0	ID=BDIVROU_0013400.t1.1.3;Parent=BDIVROU_0013400.t1.1
Contig_5_len:1067972	exonerate:est2genome	CDS	422727	422897	.	-	0	ID=BDIVROU_0013400.t1.1.4;Parent=BDIVROU_0013400.t1.1
Contig_5_len:1067972	exonerate:est2genome	CDS	422934	422998	.	-	0	ID=BDIVROU_0013400.t1.1.5;Parent=BDIVROU_0013400.t1.1
Contig_5_len:1067972	exonerate:est2genome	CDS	423040	423093	.	-	0	ID=BDIVROU_0013400.t1.1.6;Parent=BDIVROU_0013400.t1.1
Contig_5_len:1067972	exonerate:est2genome	CDS	423130	423190	.	-	0	ID=BDIVROU_0013400.t1.1.7;Parent=BDIVROU_0013400.t1.1
Contig_5_len:1067972	exonerate:est2genome	mRNA	422336	423190	.	-	.	ID=BDIVROU_0013400.t1.1;Parent=BDIVROU_0013400.t1
Contig_5_len:1067972	exonerate:est2genome	gene	423221	423772	.	-	.	ID=BDIVROU_0226500.t1
Contig_5_len:1067972	exonerate:est2genome	CDS	423221	423772	.	-	0	ID=BDIVROU_0226500.t1.1.1;Parent=BDIVROU_0226500.t1.1
Contig_5_len:1067972	exonerate:est2genome	mRNA	423221	423772	.	-	.	ID=BDIVROU_0226500.t1.1;Parent=BDIVROU_0226500.t1
Contig_5_len:1067972	exonerate:est2genome	gene	424018	425207	.	-	.	ID=BDIVROU_0226600.t1
Contig_5_len:1067972	exonerate:est2genome	CDS	424018	424543	.	-	0	ID=BDIVROU_0226600.t1.1.1;Parent=BDIVROU_0226600.t1.1
Contig_5_len:1067972	exonerate:est2genome	CDS	424657	424742	.	-	0	ID=BDIVROU_0226600.t1.1.2;Parent=BDIVROU_0226600.t1.1
Contig_5_len:1067972	exonerate:est2genome	CDS	424842	424987	.	-	0	ID=BDIVROU_0226600.t1.1.3;Parent=BDIVROU_0226600.t1.1
Contig_5_len:1067972	exonerate:est2genome	CDS	425072	425207	.	-	0	ID=BDIVROU_0226600.t1.1.4;Parent=BDIVROU_0226600.t1.1
Contig_5_len:1067972	exonerate:est2genome	mRNA	424018	425207	.	-	.	ID=BDIVROU_0226600.t1.1;Parent=BDIVROU_0226600.t1
Contig_5_len:1067972	exonerate:est2genome	gene	425685	427361	.	-	.	ID=BDIVROU_0226700.t1
Contig_5_len:1067972	exonerate:est2genome	CDS	425685	426850	.	-	0	ID=BDIVROU_0226700.t1.1.1;Parent=BDIVROU_0226700.t1.1
Contig_5_len:1067972	exonerate:est2genome	CDS	427262	427361	.	-	0	ID=BDIVROU_0226700.t1.1.2;Parent=BDIVROU_0226700.t1.1
Contig_5_len:1067972	exonerate:est2genome	mRNA	425685	427361	.	-	.	ID=BDIVROU_0226700.t1.1;Parent=BDIVROU_0226700.t1
Contig_5_len:1067972	exonerate:est2genome	gene	427489	428310	.	+	.	ID=BDIVROU_0226800.t1
Contig_5_len:1067972	exonerate:est2genome	CDS	427489	428310	.	+	0	ID=BDIVROU_0226800.t1.1.1;Parent=BDIVROU_0226800.t1.1
Contig_5_len:1067972	exonerate:est2genome	mRNA	427489	428310	.	+	.	ID=BDIVROU_0226800.t1.1;Parent=BDIVROU_0226800.t1
Contig_5_len:1067972	exonerate:est2genome	gene	428888	430389	.	+	.	ID=BDIVROU_0226900.t1
Contig_5_len:1067972	exonerate:est2genome	CDS	428888	429119	.	+	0	ID=BDIVROU_0226900.t1.1.1;Parent=BDIVROU_0226900.t1.1
Contig_5_len:1067972	exonerate:est2genome	CDS	429227	430389	.	+	0	ID=BDIVROU_0226900.t1.1.2;Parent=BDIVROU_0226900.t1.1
Contig_5_len:1067972	exonerate:est2genome	mRNA	428888	430389	.	+	.	ID=BDIVROU_0226900.t1.1;Parent=BDIVROU_0226900.t1
Contig_5_len:1067972	exonerate:est2genome	gene	430427	430861	.	+	.	ID=BDIVROU_0227000.t1
Contig_5_len:1067972	exonerate:est2genome	CDS	430427	430861	.	+	0	ID=BDIVROU_0227000.t1.1.1;Parent=BDIVROU_0227000.t1.1
Contig_5_len:1067972	exonerate:est2genome	mRNA	430427	430861	.	+	.	ID=BDIVROU_0227000.t1.1;Parent=BDIVROU_0227000.t1
Contig_5_len:1067972	exonerate:est2genome	gene	430909	432015	.	+	.	ID=BDIVROU_0227100.t1
Contig_5_len:1067972	exonerate:est2genome	CDS	430909	432015	.	+	0	ID=BDIVROU_0227100.t1.1.1;Parent=BDIVROU_0227100.t1.1
Contig_5_len:1067972	exonerate:est2genome	mRNA	430909	432015	.	+	.	ID=BDIVROU_0227100.t1.1;Parent=BDIVROU_0227100.t1
Contig_5_len:1067972	exonerate:est2genome	gene	432275	432688	.	-	.	ID=BDIVROU_0227300.t1
Contig_5_len:1067972	exonerate:est2genome	CDS	432275	432688	.	-	0	ID=BDIVROU_0227300.t1.1.1;Parent=BDIVROU_0227300.t1.1
Contig_5_len:1067972	exonerate:est2genome	mRNA	432275	432688	.	-	.	ID=BDIVROU_0227300.t1.1;Parent=BDIVROU_0227300.t1
Contig_5_len:1067972	exonerate:est2genome	gene	432827	433216	.	-	.	ID=BDIVROU_0227400.t1
Contig_5_len:1067972	exonerate:est2genome	CDS	432827	433032	.	-	0	ID=BDIVROU_0227400.t1.1.1;Parent=BDIVROU_0227400.t1.1
Contig_5_len:1067972	exonerate:est2genome	CDS	433177	433216	.	-	0	ID=BDIVROU_0227400.t1.1.2;Parent=BDIVROU_0227400.t1.1
Contig_5_len:1067972	exonerate:est2genome	mRNA	432827	433216	.	-	.	ID=BDIVROU_0227400.t1.1;Parent=BDIVROU_0227400.t1
Contig_5_len:1067972	exonerate:est2genome	gene	434174	435162	.	-	.	ID=BDIVROU_0227500.t1
Contig_5_len:1067972	exonerate:est2genome	CDS	434174	434647	.	-	0	ID=BDIVROU_0227500.t1.1.1;Parent=BDIVROU_0227500.t1.1
Contig_5_len:1067972	exonerate:est2genome	CDS	434983	435162	.	-	0	ID=BDIVROU_0227500.t1.1.2;Parent=BDIVROU_0227500.t1.1
Contig_5_len:1067972	exonerate:est2genome	mRNA	434174	435162	.	-	.	ID=BDIVROU_0227500.t1.1;Parent=BDIVROU_0227500.t1
Contig_5_len:1067972	exonerate:est2genome	gene	435520	436280	.	-	.	ID=BDIVROU_0227600.t1
Contig_5_len:1067972	exonerate:est2genome	CDS	435520	435777	.	-	0	ID=BDIVROU_0227600.t1.1.1;Parent=BDIVROU_0227600.t1.1
Contig_5_len:1067972	exonerate:est2genome	CDS	435869	435938	.	-	0	ID=BDIVROU_0227600.t1.1.2;Parent=BDIVROU_0227600.t1.1
Contig_5_len:1067972	exonerate:est2genome	CDS	436249	436280	.	-	0	ID=BDIVROU_0227600.t1.1.3;Parent=BDIVROU_0227600.t1.1
Contig_5_len:1067972	exonerate:est2genome	mRNA	435520	436280	.	-	.	ID=BDIVROU_0227600.t1.1;Parent=BDIVROU_0227600.t1
Contig_5_len:1067972	exonerate:est2genome	gene	437120	437773	.	-	.	ID=BDIVROU_0227700.t1
Contig_5_len:1067972	exonerate:est2genome	CDS	437120	437773	.	-	0	ID=BDIVROU_0227700.t1.1.1;Parent=BDIVROU_0227700.t1.1
Contig_5_len:1067972	exonerate:est2genome	mRNA	437120	437773	.	-	.	ID=BDIVROU_0227700.t1.1;Parent=BDIVROU_0227700.t1
Contig_5_len:1067972	exonerate:est2genome	gene	438750	439118	.	-	.	ID=BDIVROU_0227800.t1
Contig_5_len:1067972	exonerate:est2genome	CDS	438750	439118	.	-	0	ID=BDIVROU_0227800.t1.1.1;Parent=BDIVROU_0227800.t1.1
Contig_5_len:1067972	exonerate:est2genome	mRNA	438750	439118	.	-	.	ID=BDIVROU_0227800.t1.1;Parent=BDIVROU_0227800.t1
Contig_5_len:1067972	exonerate:est2genome	gene	439275	439610	.	-	.	ID=BDIVROU_0227900.t1
Contig_5_len:1067972	exonerate:est2genome	CDS	439275	439413	.	-	0	ID=BDIVROU_0227900.t1.1.1;Parent=BDIVROU_0227900.t1.1
Contig_5_len:1067972	exonerate:est2genome	CDS	439474	439610	.	-	0	ID=BDIVROU_0227900.t1.1.2;Parent=BDIVROU_0227900.t1.1
Contig_5_len:1067972	exonerate:est2genome	mRNA	439275	439610	.	-	.	ID=BDIVROU_0227900.t1.1;Parent=BDIVROU_0227900.t1
Contig_5_len:1067972	exonerate:est2genome	gene	439732	440190	.	-	.	ID=BDIVROU_0228000.t1
Contig_5_len:1067972	exonerate:est2genome	CDS	439732	440059	.	-	0	ID=BDIVROU_0228000.t1.1.1;Parent=BDIVROU_0228000.t1.1
Contig_5_len:1067972	exonerate:est2genome	CDS	440120	440190	.	-	0	ID=BDIVROU_0228000.t1.1.2;Parent=BDIVROU_0228000.t1.1
Contig_5_len:1067972	exonerate:est2genome	mRNA	439732	440190	.	-	.	ID=BDIVROU_0228000.t1.1;Parent=BDIVROU_0228000.t1
Contig_5_len:1067972	exonerate:est2genome	gene	440336	442198	.	-	.	ID=BDIVROU_0228100.t1
Contig_5_len:1067972	exonerate:est2genome	CDS	440336	440879	.	-	0	ID=BDIVROU_0228100.t1.1.1;Parent=BDIVROU_0228100.t1.1
Contig_5_len:1067972	exonerate:est2genome	CDS	441019	441119	.	-	0	ID=BDIVROU_0228100.t1.1.2;Parent=BDIVROU_0228100.t1.1
Contig_5_len:1067972	exonerate:est2genome	CDS	441386	442198	.	-	0	ID=BDIVROU_0228100.t1.1.3;Parent=BDIVROU_0228100.t1.1
Contig_5_len:1067972	exonerate:est2genome	mRNA	440336	442198	.	-	.	ID=BDIVROU_0228100.t1.1;Parent=BDIVROU_0228100.t1
Contig_5_len:1067972	exonerate:est2genome	gene	442697	443769	.	+	.	ID=BDIVROU_0013500.t1
Contig_5_len:1067972	exonerate:est2genome	CDS	442697	442778	.	+	0	ID=BDIVROU_0013500.t1.1.1;Parent=BDIVROU_0013500.t1.1
Contig_5_len:1067972	exonerate:est2genome	CDS	442815	443029	.	+	0	ID=BDIVROU_0013500.t1.1.2;Parent=BDIVROU_0013500.t1.1
Contig_5_len:1067972	exonerate:est2genome	CDS	443068	443380	.	+	0	ID=BDIVROU_0013500.t1.1.3;Parent=BDIVROU_0013500.t1.1
Contig_5_len:1067972	exonerate:est2genome	CDS	443421	443576	.	+	0	ID=BDIVROU_0013500.t1.1.4;Parent=BDIVROU_0013500.t1.1
Contig_5_len:1067972	exonerate:est2genome	CDS	443618	443769	.	+	0	ID=BDIVROU_0013500.t1.1.5;Parent=BDIVROU_0013500.t1.1
Contig_5_len:1067972	exonerate:est2genome	mRNA	442697	443769	.	+	.	ID=BDIVROU_0013500.t1.1;Parent=BDIVROU_0013500.t1
Contig_5_len:1067972	exonerate:est2genome	gene	443961	444614	.	+	.	ID=BDIVROU_0228200.t1
Contig_5_len:1067972	exonerate:est2genome	CDS	443961	444044	.	+	0	ID=BDIVROU_0228200.t1.1.1;Parent=BDIVROU_0228200.t1.1
Contig_5_len:1067972	exonerate:est2genome	CDS	444192	444614	.	+	0	ID=BDIVROU_0228200.t1.1.2;Parent=BDIVROU_0228200.t1.1
Contig_5_len:1067972	exonerate:est2genome	mRNA	443961	444614	.	+	.	ID=BDIVROU_0228200.t1.1;Parent=BDIVROU_0228200.t1
Contig_5_len:1067972	exonerate:est2genome	gene	444632	445147	.	-	.	ID=BDIVROU_0228400.t1
Contig_5_len:1067972	exonerate:est2genome	CDS	444632	445147	.	-	0	ID=BDIVROU_0228400.t1.1.1;Parent=BDIVROU_0228400.t1.1
Contig_5_len:1067972	exonerate:est2genome	mRNA	444632	445147	.	-	.	ID=BDIVROU_0228400.t1.1;Parent=BDIVROU_0228400.t1
Contig_5_len:1067972	exonerate:est2genome	gene	445494	448218	.	-	.	ID=BDIVROU_0228500.t1
Contig_5_len:1067972	exonerate:est2genome	CDS	445494	447731	.	-	0	ID=BDIVROU_0228500.t1.1.1;Parent=BDIVROU_0228500.t1.1
Contig_5_len:1067972	exonerate:est2genome	CDS	447955	448218	.	-	0	ID=BDIVROU_0228500.t1.1.2;Parent=BDIVROU_0228500.t1.1
Contig_5_len:1067972	exonerate:est2genome	mRNA	445494	448218	.	-	.	ID=BDIVROU_0228500.t1.1;Parent=BDIVROU_0228500.t1
Contig_5_len:1067972	exonerate:est2genome	gene	449194	450978	.	+	.	ID=BDIVROU_0228600.t1
Contig_5_len:1067972	exonerate:est2genome	CDS	449194	450978	.	+	0	ID=BDIVROU_0228600.t1.1.1;Parent=BDIVROU_0228600.t1.1
Contig_5_len:1067972	exonerate:est2genome	mRNA	449194	450978	.	+	.	ID=BDIVROU_0228600.t1.1;Parent=BDIVROU_0228600.t1
Contig_5_len:1067972	exonerate:est2genome	gene	451381	454677	.	-	.	ID=BDIVROU_0228800.t1
Contig_5_len:1067972	exonerate:est2genome	CDS	451381	451516	.	-	0	ID=BDIVROU_0228800.t1.1.1;Parent=BDIVROU_0228800.t1.1
Contig_5_len:1067972	exonerate:est2genome	CDS	451624	453642	.	-	0	ID=BDIVROU_0228800.t1.1.2;Parent=BDIVROU_0228800.t1.1
Contig_5_len:1067972	exonerate:est2genome	CDS	454091	454471	.	-	0	ID=BDIVROU_0228800.t1.1.3;Parent=BDIVROU_0228800.t1.1
Contig_5_len:1067972	exonerate:est2genome	CDS	454616	454677	.	-	0	ID=BDIVROU_0228800.t1.1.4;Parent=BDIVROU_0228800.t1.1
Contig_5_len:1067972	exonerate:est2genome	mRNA	451381	454677	.	-	.	ID=BDIVROU_0228800.t1.1;Parent=BDIVROU_0228800.t1
Contig_5_len:1067972	exonerate:est2genome	gene	454688	455350	.	-	.	ID=BDIVROU_0228900.t1
Contig_5_len:1067972	exonerate:est2genome	CDS	454688	454820	.	-	0	ID=BDIVROU_0228900.t1.1.1;Parent=BDIVROU_0228900.t1.1
Contig_5_len:1067972	exonerate:est2genome	CDS	455094	455350	.	-	0	ID=BDIVROU_0228900.t1.1.2;Parent=BDIVROU_0228900.t1.1
Contig_5_len:1067972	exonerate:est2genome	mRNA	454688	455350	.	-	.	ID=BDIVROU_0228900.t1.1;Parent=BDIVROU_0228900.t1
Contig_5_len:1067972	exonerate:est2genome	gene	456347	456544	.	-	.	ID=BDIVROU_0459900.t1
Contig_5_len:1067972	exonerate:est2genome	CDS	456347	456544	.	-	0	ID=BDIVROU_0459900.t1.1.1;Parent=BDIVROU_0459900.t1.1
Contig_5_len:1067972	exonerate:est2genome	mRNA	456347	456544	.	-	.	ID=BDIVROU_0459900.t1.1;Parent=BDIVROU_0459900.t1
Contig_5_len:1067972	exonerate:est2genome	gene	456901	457307	.	-	.	ID=BDIVROU_0229000.t1
Contig_5_len:1067972	exonerate:est2genome	CDS	456901	457158	.	-	0	ID=BDIVROU_0229000.t1.1.1;Parent=BDIVROU_0229000.t1.1
Contig_5_len:1067972	exonerate:est2genome	CDS	457221	457307	.	-	0	ID=BDIVROU_0229000.t1.1.2;Parent=BDIVROU_0229000.t1.1
Contig_5_len:1067972	exonerate:est2genome	mRNA	456901	457307	.	-	.	ID=BDIVROU_0229000.t1.1;Parent=BDIVROU_0229000.t1
Contig_5_len:1067972	exonerate:est2genome	gene	458570	459529	.	+	.	ID=BDIVROU_0229100.t1
Contig_5_len:1067972	exonerate:est2genome	CDS	458570	459529	.	+	0	ID=BDIVROU_0229100.t1.1.1;Parent=BDIVROU_0229100.t1.1
Contig_5_len:1067972	exonerate:est2genome	mRNA	458570	459529	.	+	.	ID=BDIVROU_0229100.t1.1;Parent=BDIVROU_0229100.t1
Contig_5_len:1067972	exonerate:est2genome	gene	461252	462358	.	+	.	ID=BDIVROU_0229200.t1
Contig_5_len:1067972	exonerate:est2genome	CDS	461252	462358	.	+	0	ID=BDIVROU_0229200.t1.1.1;Parent=BDIVROU_0229200.t1.1
Contig_5_len:1067972	exonerate:est2genome	mRNA	461252	462358	.	+	.	ID=BDIVROU_0229200.t1.1;Parent=BDIVROU_0229200.t1
Contig_5_len:1067972	exonerate:est2genome	gene	462713	463453	.	+	.	ID=BDIVROU_0229300.t1
Contig_5_len:1067972	exonerate:est2genome	CDS	462713	463453	.	+	0	ID=BDIVROU_0229300.t1.1.1;Parent=BDIVROU_0229300.t1.1
Contig_5_len:1067972	exonerate:est2genome	mRNA	462713	463453	.	+	.	ID=BDIVROU_0229300.t1.1;Parent=BDIVROU_0229300.t1
Contig_5_len:1067972	exonerate:est2genome	gene	464233	465551	.	+	.	ID=BDIVROU_0229400.t1
Contig_5_len:1067972	exonerate:est2genome	CDS	464233	464549	.	+	0	ID=BDIVROU_0229400.t1.1.1;Parent=BDIVROU_0229400.t1.1
Contig_5_len:1067972	exonerate:est2genome	CDS	464654	464876	.	+	0	ID=BDIVROU_0229400.t1.1.2;Parent=BDIVROU_0229400.t1.1
Contig_5_len:1067972	exonerate:est2genome	CDS	464942	465217	.	+	0	ID=BDIVROU_0229400.t1.1.3;Parent=BDIVROU_0229400.t1.1
Contig_5_len:1067972	exonerate:est2genome	CDS	465285	465551	.	+	0	ID=BDIVROU_0229400.t1.1.4;Parent=BDIVROU_0229400.t1.1
Contig_5_len:1067972	exonerate:est2genome	mRNA	464233	465551	.	+	.	ID=BDIVROU_0229400.t1.1;Parent=BDIVROU_0229400.t1
Contig_5_len:1067972	exonerate:est2genome	gene	465952	467267	.	-	.	ID=BDIVROU_0229600.t1
Contig_5_len:1067972	exonerate:est2genome	CDS	465952	466277	.	-	0	ID=BDIVROU_0229600.t1.1.1;Parent=BDIVROU_0229600.t1.1
Contig_5_len:1067972	exonerate:est2genome	CDS	466895	467267	.	-	0	ID=BDIVROU_0229600.t1.1.2;Parent=BDIVROU_0229600.t1.1
Contig_5_len:1067972	exonerate:est2genome	mRNA	465952	467267	.	-	.	ID=BDIVROU_0229600.t1.1;Parent=BDIVROU_0229600.t1
Contig_5_len:1067972	exonerate:est2genome	gene	467783	468520	.	-	.	ID=BDIVROU_0229700.t1
Contig_5_len:1067972	exonerate:est2genome	CDS	467783	468520	.	-	0	ID=BDIVROU_0229700.t1.1.1;Parent=BDIVROU_0229700.t1.1
Contig_5_len:1067972	exonerate:est2genome	mRNA	467783	468520	.	-	.	ID=BDIVROU_0229700.t1.1;Parent=BDIVROU_0229700.t1
Contig_5_len:1067972	exonerate:est2genome	gene	469155	470682	.	-	.	ID=BDIVROU_0229800.t1
Contig_5_len:1067972	exonerate:est2genome	CDS	469155	469361	.	-	0	ID=BDIVROU_0229800.t1.1.1;Parent=BDIVROU_0229800.t1.1
Contig_5_len:1067972	exonerate:est2genome	CDS	469501	469747	.	-	0	ID=BDIVROU_0229800.t1.1.2;Parent=BDIVROU_0229800.t1.1
Contig_5_len:1067972	exonerate:est2genome	CDS	470255	470682	.	-	0	ID=BDIVROU_0229800.t1.1.3;Parent=BDIVROU_0229800.t1.1
Contig_5_len:1067972	exonerate:est2genome	mRNA	469155	470682	.	-	.	ID=BDIVROU_0229800.t1.1;Parent=BDIVROU_0229800.t1
Contig_5_len:1067972	exonerate:est2genome	gene	469868	470068	.	-	.	ID=BDIVROU_0460000.t1
Contig_5_len:1067972	exonerate:est2genome	CDS	469868	470068	.	-	0	ID=BDIVROU_0460000.t1.1.1;Parent=BDIVROU_0460000.t1.1
Contig_5_len:1067972	exonerate:est2genome	mRNA	469868	470068	.	-	.	ID=BDIVROU_0460000.t1.1;Parent=BDIVROU_0460000.t1
Contig_5_len:1067972	exonerate:est2genome	gene	471680	472045	.	-	.	ID=BDIVROU_0229900.t1
Contig_5_len:1067972	exonerate:est2genome	CDS	471680	472045	.	-	0	ID=BDIVROU_0229900.t1.1.1;Parent=BDIVROU_0229900.t1.1
Contig_5_len:1067972	exonerate:est2genome	mRNA	471680	472045	.	-	.	ID=BDIVROU_0229900.t1.1;Parent=BDIVROU_0229900.t1
Contig_5_len:1067972	exonerate:est2genome	gene	472447	473012	.	-	.	ID=BDIVROU_0230000.t1
Contig_5_len:1067972	exonerate:est2genome	CDS	472447	472703	.	-	0	ID=BDIVROU_0230000.t1.1.1;Parent=BDIVROU_0230000.t1.1
Contig_5_len:1067972	exonerate:est2genome	CDS	472889	473012	.	-	0	ID=BDIVROU_0230000.t1.1.2;Parent=BDIVROU_0230000.t1.1
Contig_5_len:1067972	exonerate:est2genome	mRNA	472447	473012	.	-	.	ID=BDIVROU_0230000.t1.1;Parent=BDIVROU_0230000.t1
Contig_5_len:1067972	exonerate:est2genome	gene	473105	476131	.	-	.	ID=BDIVROU_0230100.t1
Contig_5_len:1067972	exonerate:est2genome	CDS	473105	476131	.	-	0	ID=BDIVROU_0230100.t1.1.1;Parent=BDIVROU_0230100.t1.1
Contig_5_len:1067972	exonerate:est2genome	mRNA	473105	476131	.	-	.	ID=BDIVROU_0230100.t1.1;Parent=BDIVROU_0230100.t1
Contig_5_len:1067972	exonerate:est2genome	gene	476866	478727	.	+	.	ID=BDIVROU_0013600.t1
Contig_5_len:1067972	exonerate:est2genome	CDS	476866	477000	.	+	0	ID=BDIVROU_0013600.t1.1.1;Parent=BDIVROU_0013600.t1.1
Contig_5_len:1067972	exonerate:est2genome	CDS	477104	477251	.	+	0	ID=BDIVROU_0013600.t1.1.2;Parent=BDIVROU_0013600.t1.1
Contig_5_len:1067972	exonerate:est2genome	CDS	477292	477726	.	+	0	ID=BDIVROU_0013600.t1.1.3;Parent=BDIVROU_0013600.t1.1
Contig_5_len:1067972	exonerate:est2genome	CDS	477768	478047	.	+	0	ID=BDIVROU_0013600.t1.1.4;Parent=BDIVROU_0013600.t1.1
Contig_5_len:1067972	exonerate:est2genome	CDS	478085	478162	.	+	0	ID=BDIVROU_0013600.t1.1.5;Parent=BDIVROU_0013600.t1.1
Contig_5_len:1067972	exonerate:est2genome	CDS	478269	478406	.	+	0	ID=BDIVROU_0013600.t1.1.6;Parent=BDIVROU_0013600.t1.1
Contig_5_len:1067972	exonerate:est2genome	CDS	478445	478727	.	+	0	ID=BDIVROU_0013600.t1.1.7;Parent=BDIVROU_0013600.t1.1
Contig_5_len:1067972	exonerate:est2genome	mRNA	476866	478727	.	+	.	ID=BDIVROU_0013600.t1.1;Parent=BDIVROU_0013600.t1
Contig_5_len:1067972	exonerate:est2genome	gene	479723	480067	.	+	.	ID=BDIVROU_0230200.t1
Contig_5_len:1067972	exonerate:est2genome	CDS	479723	480067	.	+	0	ID=BDIVROU_0230200.t1.1.1;Parent=BDIVROU_0230200.t1.1
Contig_5_len:1067972	exonerate:est2genome	mRNA	479723	480067	.	+	.	ID=BDIVROU_0230200.t1.1;Parent=BDIVROU_0230200.t1
Contig_5_len:1067972	exonerate:est2genome	gene	480811	481120	.	-	.	ID=BDIVROU_0460100.t1
Contig_5_len:1067972	exonerate:est2genome	CDS	480811	480832	.	-	0	ID=BDIVROU_0460100.t1.1.1;Parent=BDIVROU_0460100.t1.1
Contig_5_len:1067972	exonerate:est2genome	CDS	480869	480974	.	-	0	ID=BDIVROU_0460100.t1.1.2;Parent=BDIVROU_0460100.t1.1
Contig_5_len:1067972	exonerate:est2genome	CDS	481009	481120	.	-	0	ID=BDIVROU_0460100.t1.1.3;Parent=BDIVROU_0460100.t1.1
Contig_5_len:1067972	exonerate:est2genome	mRNA	480811	481120	.	-	.	ID=BDIVROU_0460100.t1.1;Parent=BDIVROU_0460100.t1
Contig_5_len:1067972	exonerate:est2genome	gene	481766	482059	.	+	.	ID=BDIVROU_0230300.t1
Contig_5_len:1067972	exonerate:est2genome	CDS	481766	482059	.	+	0	ID=BDIVROU_0230300.t1.1.1;Parent=BDIVROU_0230300.t1.1
Contig_5_len:1067972	exonerate:est2genome	mRNA	481766	482059	.	+	.	ID=BDIVROU_0230300.t1.1;Parent=BDIVROU_0230300.t1
Contig_5_len:1067972	exonerate:est2genome	gene	483083	484983	.	-	.	ID=BDIVROU_0230400.t1
Contig_5_len:1067972	exonerate:est2genome	CDS	483083	483105	.	-	0	ID=BDIVROU_0230400.t1.2.1;Parent=BDIVROU_0230400.t1.2
Contig_5_len:1067972	exonerate:est2genome	CDS	483208	483301	.	-	0	ID=BDIVROU_0230400.t1.2.2;Parent=BDIVROU_0230400.t1.2
Contig_5_len:1067972	exonerate:est2genome	CDS	483445	484983	.	-	0	ID=BDIVROU_0230400.t1.2.3;Parent=BDIVROU_0230400.t1.2
Contig_5_len:1067972	exonerate:est2genome	mRNA	483083	484983	.	-	.	ID=BDIVROU_0230400.t1.2;Parent=BDIVROU_0230400.t1
Contig_5_len:1067972	exonerate:est2genome	gene	485360	487006	.	-	.	ID=BDIVROU_0230500.t1
Contig_5_len:1067972	exonerate:est2genome	CDS	485360	485964	.	-	0	ID=BDIVROU_0230500.t1.1.1;Parent=BDIVROU_0230500.t1.1
Contig_5_len:1067972	exonerate:est2genome	CDS	486229	487006	.	-	0	ID=BDIVROU_0230500.t1.1.2;Parent=BDIVROU_0230500.t1.1
Contig_5_len:1067972	exonerate:est2genome	mRNA	485360	487006	.	-	.	ID=BDIVROU_0230500.t1.1;Parent=BDIVROU_0230500.t1
Contig_5_len:1067972	exonerate:est2genome	gene	488026	489061	.	+	.	ID=BDIVROU_0230800.t1
Contig_5_len:1067972	exonerate:est2genome	CDS	488026	488916	.	+	0	ID=BDIVROU_0230800.t1.1.1;Parent=BDIVROU_0230800.t1.1
Contig_5_len:1067972	exonerate:est2genome	CDS	488990	489061	.	+	0	ID=BDIVROU_0230800.t1.1.2;Parent=BDIVROU_0230800.t1.1
Contig_5_len:1067972	exonerate:est2genome	mRNA	488026	489061	.	+	.	ID=BDIVROU_0230800.t1.1;Parent=BDIVROU_0230800.t1
Contig_5_len:1067972	exonerate:est2genome	gene	489460	489552	.	-	.	ID=BDIVROU_0231000.t2
Contig_5_len:1067972	exonerate:est2genome	CDS	489460	489552	.	-	0	ID=BDIVROU_0231000.t2.1.1;Parent=BDIVROU_0231000.t2.1
Contig_5_len:1067972	exonerate:est2genome	mRNA	489460	489552	.	-	.	ID=BDIVROU_0231000.t2.1;Parent=BDIVROU_0231000.t2
Contig_5_len:1067972	exonerate:est2genome	gene	490007	494734	.	-	.	ID=BDIVROU_0230900.t1
Contig_5_len:1067972	exonerate:est2genome	CDS	490007	494734	.	-	0	ID=BDIVROU_0230900.t1.1.1;Parent=BDIVROU_0230900.t1.1
Contig_5_len:1067972	exonerate:est2genome	mRNA	490007	494734	.	-	.	ID=BDIVROU_0230900.t1.1;Parent=BDIVROU_0230900.t1
Contig_5_len:1067972	exonerate:est2genome	gene	496149	497547	.	+	.	ID=BDIVROU_0231100.t1
Contig_5_len:1067972	exonerate:est2genome	CDS	496149	496746	.	+	0	ID=BDIVROU_0231100.t1.1.1;Parent=BDIVROU_0231100.t1.1
Contig_5_len:1067972	exonerate:est2genome	CDS	496808	497547	.	+	0	ID=BDIVROU_0231100.t1.1.2;Parent=BDIVROU_0231100.t1.1
Contig_5_len:1067972	exonerate:est2genome	mRNA	496149	497547	.	+	.	ID=BDIVROU_0231100.t1.1;Parent=BDIVROU_0231100.t1
Contig_5_len:1067972	exonerate:est2genome	gene	499176	500720	.	-	.	ID=BDIVROU_0231200.t1
Contig_5_len:1067972	exonerate:est2genome	CDS	499176	500720	.	-	0	ID=BDIVROU_0231200.t1.1.1;Parent=BDIVROU_0231200.t1.1
Contig_5_len:1067972	exonerate:est2genome	mRNA	499176	500720	.	-	.	ID=BDIVROU_0231200.t1.1;Parent=BDIVROU_0231200.t1
Contig_5_len:1067972	exonerate:est2genome	gene	501119	502800	.	-	.	ID=BDIVROU_0231300.t1
Contig_5_len:1067972	exonerate:est2genome	CDS	501119	501553	.	-	0	ID=BDIVROU_0231300.t1.1.1;Parent=BDIVROU_0231300.t1.1
Contig_5_len:1067972	exonerate:est2genome	CDS	501744	502502	.	-	0	ID=BDIVROU_0231300.t1.1.2;Parent=BDIVROU_0231300.t1.1
Contig_5_len:1067972	exonerate:est2genome	CDS	502669	502800	.	-	0	ID=BDIVROU_0231300.t1.1.3;Parent=BDIVROU_0231300.t1.1
Contig_5_len:1067972	exonerate:est2genome	mRNA	501119	502800	.	-	.	ID=BDIVROU_0231300.t1.1;Parent=BDIVROU_0231300.t1
Contig_5_len:1067972	exonerate:est2genome	gene	503155	504501	.	-	.	ID=BDIVROU_0231400.t1
Contig_5_len:1067972	exonerate:est2genome	CDS	503155	504501	.	-	0	ID=BDIVROU_0231400.t1.1.1;Parent=BDIVROU_0231400.t1.1
Contig_5_len:1067972	exonerate:est2genome	mRNA	503155	504501	.	-	.	ID=BDIVROU_0231400.t1.1;Parent=BDIVROU_0231400.t1
Contig_5_len:1067972	exonerate:est2genome	gene	504756	506354	.	-	.	ID=BDIVROU_0231500.t1
Contig_5_len:1067972	exonerate:est2genome	CDS	504756	506354	.	-	0	ID=BDIVROU_0231500.t1.1.1;Parent=BDIVROU_0231500.t1.1
Contig_5_len:1067972	exonerate:est2genome	mRNA	504756	506354	.	-	.	ID=BDIVROU_0231500.t1.1;Parent=BDIVROU_0231500.t1
Contig_5_len:1067972	exonerate:est2genome	gene	506507	507526	.	-	.	ID=BDIVROU_0231600.t1
Contig_5_len:1067972	exonerate:est2genome	CDS	506507	507526	.	-	0	ID=BDIVROU_0231600.t1.1.1;Parent=BDIVROU_0231600.t1.1
Contig_5_len:1067972	exonerate:est2genome	mRNA	506507	507526	.	-	.	ID=BDIVROU_0231600.t1.1;Parent=BDIVROU_0231600.t1
Contig_5_len:1067972	exonerate:est2genome	gene	508279	508596	.	+	.	ID=BDIVROU_0450900.t1
Contig_5_len:1067972	exonerate:est2genome	CDS	508279	508596	.	+	0	ID=BDIVROU_0450900.t1.1.1;Parent=BDIVROU_0450900.t1.1
Contig_5_len:1067972	exonerate:est2genome	mRNA	508279	508596	.	+	.	ID=BDIVROU_0450900.t1.1;Parent=BDIVROU_0450900.t1
Contig_5_len:1067972	exonerate:est2genome	gene	508363	508590	.	+	.	ID=BDIVROU_0460200.t1
Contig_5_len:1067972	exonerate:est2genome	CDS	508363	508590	.	+	0	ID=BDIVROU_0460200.t1.1.1;Parent=BDIVROU_0460200.t1.1
Contig_5_len:1067972	exonerate:est2genome	mRNA	508363	508590	.	+	.	ID=BDIVROU_0460200.t1.1;Parent=BDIVROU_0460200.t1
Contig_5_len:1067972	exonerate:est2genome	gene	508848	511469	.	-	.	ID=BDIVROU_0231700.t1
Contig_5_len:1067972	exonerate:est2genome	CDS	508848	511469	.	-	0	ID=BDIVROU_0231700.t1.1.1;Parent=BDIVROU_0231700.t1.1
Contig_5_len:1067972	exonerate:est2genome	mRNA	508848	511469	.	-	.	ID=BDIVROU_0231700.t1.1;Parent=BDIVROU_0231700.t1
Contig_5_len:1067972	exonerate:est2genome	gene	511659	512790	.	-	.	ID=BDIVROU_0231800.t1
Contig_5_len:1067972	exonerate:est2genome	CDS	511659	511850	.	-	0	ID=BDIVROU_0231800.t1.1.1;Parent=BDIVROU_0231800.t1.1
Contig_5_len:1067972	exonerate:est2genome	CDS	512088	512198	.	-	0	ID=BDIVROU_0231800.t1.1.2;Parent=BDIVROU_0231800.t1.1
Contig_5_len:1067972	exonerate:est2genome	CDS	512405	512611	.	-	0	ID=BDIVROU_0231800.t1.1.3;Parent=BDIVROU_0231800.t1.1
Contig_5_len:1067972	exonerate:est2genome	CDS	512728	512790	.	-	0	ID=BDIVROU_0231800.t1.1.4;Parent=BDIVROU_0231800.t1.1
Contig_5_len:1067972	exonerate:est2genome	mRNA	511659	512790	.	-	.	ID=BDIVROU_0231800.t1.1;Parent=BDIVROU_0231800.t1
Contig_5_len:1067972	exonerate:est2genome	gene	513004	516066	.	+	.	ID=BDIVROU_0232000.t1
Contig_5_len:1067972	exonerate:est2genome	CDS	513004	516066	.	+	0	ID=BDIVROU_0232000.t1.1.1;Parent=BDIVROU_0232000.t1.1
Contig_5_len:1067972	exonerate:est2genome	mRNA	513004	516066	.	+	.	ID=BDIVROU_0232000.t1.1;Parent=BDIVROU_0232000.t1
Contig_5_len:1067972	exonerate:est2genome	gene	517065	519035	.	-	.	ID=BDIVROU_0232300.t1
Contig_5_len:1067972	exonerate:est2genome	CDS	517065	519035	.	-	0	ID=BDIVROU_0232300.t1.1.1;Parent=BDIVROU_0232300.t1.1
Contig_5_len:1067972	exonerate:est2genome	mRNA	517065	519035	.	-	.	ID=BDIVROU_0232300.t1.1;Parent=BDIVROU_0232300.t1
Contig_5_len:1067972	exonerate:est2genome	gene	521110	523794	.	+	.	ID=BDIVROU_0232500.t1
Contig_5_len:1067972	exonerate:est2genome	CDS	521110	523794	.	+	0	ID=BDIVROU_0232500.t1.1.1;Parent=BDIVROU_0232500.t1.1
Contig_5_len:1067972	exonerate:est2genome	mRNA	521110	523794	.	+	.	ID=BDIVROU_0232500.t1.1;Parent=BDIVROU_0232500.t1
Contig_5_len:1067972	exonerate:est2genome	gene	524890	525345	.	-	.	ID=BDIVROU_0232600.t1
Contig_5_len:1067972	exonerate:est2genome	CDS	524890	525108	.	-	0	ID=BDIVROU_0232600.t1.1.1;Parent=BDIVROU_0232600.t1.1
Contig_5_len:1067972	exonerate:est2genome	CDS	525160	525345	.	-	0	ID=BDIVROU_0232600.t1.1.2;Parent=BDIVROU_0232600.t1.1
Contig_5_len:1067972	exonerate:est2genome	mRNA	524890	525345	.	-	.	ID=BDIVROU_0232600.t1.1;Parent=BDIVROU_0232600.t1
Contig_5_len:1067972	exonerate:est2genome	gene	526203	526577	.	-	.	ID=BDIVROU_0232700.t1
Contig_5_len:1067972	exonerate:est2genome	CDS	526203	526577	.	-	0	ID=BDIVROU_0232700.t1.1.1;Parent=BDIVROU_0232700.t1.1
Contig_5_len:1067972	exonerate:est2genome	mRNA	526203	526577	.	-	.	ID=BDIVROU_0232700.t1.1;Parent=BDIVROU_0232700.t1
Contig_5_len:1067972	exonerate:est2genome	gene	527780	528586	.	-	.	ID=BDIVROU_0232800.t1
Contig_5_len:1067972	exonerate:est2genome	CDS	527780	528586	.	-	0	ID=BDIVROU_0232800.t1.1.1;Parent=BDIVROU_0232800.t1.1
Contig_5_len:1067972	exonerate:est2genome	mRNA	527780	528586	.	-	.	ID=BDIVROU_0232800.t1.1;Parent=BDIVROU_0232800.t1
Contig_5_len:1067972	exonerate:est2genome	gene	529960	530824	.	-	.	ID=BDIVROU_0232900.t1
Contig_5_len:1067972	exonerate:est2genome	CDS	529960	530360	.	-	0	ID=BDIVROU_0232900.t1.1.1;Parent=BDIVROU_0232900.t1.1
Contig_5_len:1067972	exonerate:est2genome	CDS	530484	530579	.	-	0	ID=BDIVROU_0232900.t1.1.2;Parent=BDIVROU_0232900.t1.1
Contig_5_len:1067972	exonerate:est2genome	CDS	530764	530824	.	-	0	ID=BDIVROU_0232900.t1.1.3;Parent=BDIVROU_0232900.t1.1
Contig_5_len:1067972	exonerate:est2genome	mRNA	529960	530824	.	-	.	ID=BDIVROU_0232900.t1.1;Parent=BDIVROU_0232900.t1
Contig_5_len:1067972	exonerate:est2genome	gene	531070	532206	.	-	.	ID=BDIVROU_0233000.t1
Contig_5_len:1067972	exonerate:est2genome	CDS	531070	532206	.	-	0	ID=BDIVROU_0233000.t1.1.1;Parent=BDIVROU_0233000.t1.1
Contig_5_len:1067972	exonerate:est2genome	mRNA	531070	532206	.	-	.	ID=BDIVROU_0233000.t1.1;Parent=BDIVROU_0233000.t1
Contig_5_len:1067972	exonerate:est2genome	gene	532773	533119	.	+	.	ID=BDIVROU_0233200.t1
Contig_5_len:1067972	exonerate:est2genome	CDS	532773	532874	.	+	0	ID=BDIVROU_0233200.t1.1.1;Parent=BDIVROU_0233200.t1.1
Contig_5_len:1067972	exonerate:est2genome	CDS	532961	533119	.	+	0	ID=BDIVROU_0233200.t1.1.2;Parent=BDIVROU_0233200.t1.1
Contig_5_len:1067972	exonerate:est2genome	mRNA	532773	533119	.	+	.	ID=BDIVROU_0233200.t1.1;Parent=BDIVROU_0233200.t1
Contig_5_len:1067972	exonerate:est2genome	gene	533519	535231	.	+	.	ID=BDIVROU_0233300.t1
Contig_5_len:1067972	exonerate:est2genome	CDS	533519	535231	.	+	0	ID=BDIVROU_0233300.t1.1.1;Parent=BDIVROU_0233300.t1.1
Contig_5_len:1067972	exonerate:est2genome	mRNA	533519	535231	.	+	.	ID=BDIVROU_0233300.t1.1;Parent=BDIVROU_0233300.t1
Contig_5_len:1067972	exonerate:est2genome	gene	535420	536616	.	+	.	ID=BDIVROU_0233500.t1
Contig_5_len:1067972	exonerate:est2genome	CDS	535420	536616	.	+	0	ID=BDIVROU_0233500.t1.1.1;Parent=BDIVROU_0233500.t1.1
Contig_5_len:1067972	exonerate:est2genome	mRNA	535420	536616	.	+	.	ID=BDIVROU_0233500.t1.1;Parent=BDIVROU_0233500.t1
Contig_5_len:1067972	exonerate:est2genome	gene	537251	538720	.	-	.	ID=BDIVROU_0233600.t1
Contig_5_len:1067972	exonerate:est2genome	CDS	537251	538720	.	-	0	ID=BDIVROU_0233600.t1.1.1;Parent=BDIVROU_0233600.t1.1
Contig_5_len:1067972	exonerate:est2genome	mRNA	537251	538720	.	-	.	ID=BDIVROU_0233600.t1.1;Parent=BDIVROU_0233600.t1
Contig_5_len:1067972	exonerate:est2genome	gene	539332	545016	.	+	.	ID=BDIVROU_0233700.t1
Contig_5_len:1067972	exonerate:est2genome	CDS	539332	545016	.	+	0	ID=BDIVROU_0233700.t1.1.1;Parent=BDIVROU_0233700.t1.1
Contig_5_len:1067972	exonerate:est2genome	mRNA	539332	545016	.	+	.	ID=BDIVROU_0233700.t1.1;Parent=BDIVROU_0233700.t1
Contig_5_len:1067972	exonerate:est2genome	gene	539758	545016	.	+	.	ID=BDIVROU_0233800.t2
Contig_5_len:1067972	exonerate:est2genome	CDS	539758	545016	.	+	0	ID=BDIVROU_0233800.t2.1.1;Parent=BDIVROU_0233800.t2.1
Contig_5_len:1067972	exonerate:est2genome	mRNA	539758	545016	.	+	.	ID=BDIVROU_0233800.t2.1;Parent=BDIVROU_0233800.t2
Contig_5_len:1067972	exonerate:est2genome	gene	545266	546524	.	-	.	ID=BDIVROU_0233900.t1
Contig_5_len:1067972	exonerate:est2genome	CDS	545266	545765	.	-	0	ID=BDIVROU_0233900.t1.1.1;Parent=BDIVROU_0233900.t1.1
Contig_5_len:1067972	exonerate:est2genome	CDS	546008	546524	.	-	0	ID=BDIVROU_0233900.t1.1.2;Parent=BDIVROU_0233900.t1.1
Contig_5_len:1067972	exonerate:est2genome	mRNA	545266	546524	.	-	.	ID=BDIVROU_0233900.t1.1;Parent=BDIVROU_0233900.t1
Contig_5_len:1067972	exonerate:est2genome	gene	546770	547273	.	+	.	ID=BDIVROU_0234000.t1
Contig_5_len:1067972	exonerate:est2genome	CDS	546770	546937	.	+	0	ID=BDIVROU_0234000.t1.1.1;Parent=BDIVROU_0234000.t1.1
Contig_5_len:1067972	exonerate:est2genome	CDS	547115	547273	.	+	0	ID=BDIVROU_0234000.t1.1.2;Parent=BDIVROU_0234000.t1.1
Contig_5_len:1067972	exonerate:est2genome	mRNA	546770	547273	.	+	.	ID=BDIVROU_0234000.t1.1;Parent=BDIVROU_0234000.t1
Contig_5_len:1067972	exonerate:est2genome	gene	548988	549593	.	-	.	ID=BDIVROU_0234100.t1
Contig_5_len:1067972	exonerate:est2genome	CDS	548988	549593	.	-	0	ID=BDIVROU_0234100.t1.1.1;Parent=BDIVROU_0234100.t1.1
Contig_5_len:1067972	exonerate:est2genome	mRNA	548988	549593	.	-	.	ID=BDIVROU_0234100.t1.1;Parent=BDIVROU_0234100.t1
Contig_5_len:1067972	exonerate:est2genome	gene	550456	551166	.	-	.	ID=BDIVROU_0234200.t1
Contig_5_len:1067972	exonerate:est2genome	CDS	550456	550691	.	-	0	ID=BDIVROU_0234200.t1.1.1;Parent=BDIVROU_0234200.t1.1
Contig_5_len:1067972	exonerate:est2genome	CDS	550782	551166	.	-	0	ID=BDIVROU_0234200.t1.1.2;Parent=BDIVROU_0234200.t1.1
Contig_5_len:1067972	exonerate:est2genome	mRNA	550456	551166	.	-	.	ID=BDIVROU_0234200.t1.1;Parent=BDIVROU_0234200.t1
Contig_5_len:1067972	exonerate:est2genome	gene	551326	553182	.	+	.	ID=BDIVROU_0234300.t1
Contig_5_len:1067972	exonerate:est2genome	CDS	551326	553182	.	+	0	ID=BDIVROU_0234300.t1.1.1;Parent=BDIVROU_0234300.t1.1
Contig_5_len:1067972	exonerate:est2genome	mRNA	551326	553182	.	+	.	ID=BDIVROU_0234300.t1.1;Parent=BDIVROU_0234300.t1
Contig_5_len:1067972	exonerate:est2genome	gene	553549	553812	.	+	.	ID=BDIVROU_0460300.t1
Contig_5_len:1067972	exonerate:est2genome	CDS	553549	553812	.	+	0	ID=BDIVROU_0460300.t1.1.1;Parent=BDIVROU_0460300.t1.1
Contig_5_len:1067972	exonerate:est2genome	mRNA	553549	553812	.	+	.	ID=BDIVROU_0460300.t1.1;Parent=BDIVROU_0460300.t1
Contig_5_len:1067972	exonerate:est2genome	gene	554164	554604	.	+	.	ID=BDIVROU_0234400.t1
Contig_5_len:1067972	exonerate:est2genome	CDS	554164	554604	.	+	0	ID=BDIVROU_0234400.t1.1.1;Parent=BDIVROU_0234400.t1.1
Contig_5_len:1067972	exonerate:est2genome	mRNA	554164	554604	.	+	.	ID=BDIVROU_0234400.t1.1;Parent=BDIVROU_0234400.t1
Contig_5_len:1067972	exonerate:est2genome	gene	554760	555415	.	+	.	ID=BDIVROU_0451000.t1
Contig_5_len:1067972	exonerate:est2genome	CDS	554760	554810	.	+	0	ID=BDIVROU_0451000.t1.1.1;Parent=BDIVROU_0451000.t1.1
Contig_5_len:1067972	exonerate:est2genome	CDS	555266	555415	.	+	0	ID=BDIVROU_0451000.t1.1.2;Parent=BDIVROU_0451000.t1.1
Contig_5_len:1067972	exonerate:est2genome	mRNA	554760	555415	.	+	.	ID=BDIVROU_0451000.t1.1;Parent=BDIVROU_0451000.t1
Contig_5_len:1067972	exonerate:est2genome	gene	555830	556756	.	-	.	ID=BDIVROU_0234500.t1
Contig_5_len:1067972	exonerate:est2genome	CDS	555830	556756	.	-	0	ID=BDIVROU_0234500.t1.1.1;Parent=BDIVROU_0234500.t1.1
Contig_5_len:1067972	exonerate:est2genome	mRNA	555830	556756	.	-	.	ID=BDIVROU_0234500.t1.1;Parent=BDIVROU_0234500.t1
Contig_5_len:1067972	exonerate:est2genome	gene	556857	557762	.	-	.	ID=BDIVROU_0234700.t1
Contig_5_len:1067972	exonerate:est2genome	CDS	556857	557762	.	-	0	ID=BDIVROU_0234700.t1.1.1;Parent=BDIVROU_0234700.t1.1
Contig_5_len:1067972	exonerate:est2genome	mRNA	556857	557762	.	-	.	ID=BDIVROU_0234700.t1.1;Parent=BDIVROU_0234700.t1
Contig_5_len:1067972	exonerate:est2genome	gene	558176	558550	.	-	.	ID=BDIVROU_0234800.t1
Contig_5_len:1067972	exonerate:est2genome	CDS	558176	558418	.	-	0	ID=BDIVROU_0234800.t1.1.1;Parent=BDIVROU_0234800.t1.1
Contig_5_len:1067972	exonerate:est2genome	CDS	558503	558550	.	-	0	ID=BDIVROU_0234800.t1.1.2;Parent=BDIVROU_0234800.t1.1
Contig_5_len:1067972	exonerate:est2genome	mRNA	558176	558550	.	-	.	ID=BDIVROU_0234800.t1.1;Parent=BDIVROU_0234800.t1
Contig_5_len:1067972	exonerate:est2genome	gene	558597	561902	.	-	.	ID=BDIVROU_0235100.t3
Contig_5_len:1067972	exonerate:est2genome	CDS	558597	561902	.	-	0	ID=BDIVROU_0235100.t3.1.1;Parent=BDIVROU_0235100.t3.1
Contig_5_len:1067972	exonerate:est2genome	mRNA	558597	561902	.	-	.	ID=BDIVROU_0235100.t3.1;Parent=BDIVROU_0235100.t3
Contig_5_len:1067972	exonerate:est2genome	gene	560762	561902	.	-	.	ID=BDIVROU_0235000.t2
Contig_5_len:1067972	exonerate:est2genome	CDS	560762	560842	.	-	0	ID=BDIVROU_0235000.t2.1.1;Parent=BDIVROU_0235000.t2.1
Contig_5_len:1067972	exonerate:est2genome	CDS	560904	561902	.	-	0	ID=BDIVROU_0235000.t2.1.2;Parent=BDIVROU_0235000.t2.1
Contig_5_len:1067972	exonerate:est2genome	mRNA	560762	561902	.	-	.	ID=BDIVROU_0235000.t2.1;Parent=BDIVROU_0235000.t2
Contig_5_len:1067972	exonerate:est2genome	gene	561036	561902	.	-	.	ID=BDIVROU_0234900.t1
Contig_5_len:1067972	exonerate:est2genome	CDS	561036	561902	.	-	0	ID=BDIVROU_0234900.t1.1.1;Parent=BDIVROU_0234900.t1.1
Contig_5_len:1067972	exonerate:est2genome	mRNA	561036	561902	.	-	.	ID=BDIVROU_0234900.t1.1;Parent=BDIVROU_0234900.t1
Contig_5_len:1067972	exonerate:est2genome	gene	563583	567857	.	+	.	ID=BDIVROU_0235200.t1
Contig_5_len:1067972	exonerate:est2genome	CDS	563583	567857	.	+	0	ID=BDIVROU_0235200.t1.1.1;Parent=BDIVROU_0235200.t1.1
Contig_5_len:1067972	exonerate:est2genome	mRNA	563583	567857	.	+	.	ID=BDIVROU_0235200.t1.1;Parent=BDIVROU_0235200.t1
Contig_5_len:1067972	exonerate:est2genome	gene	563748	567857	.	+	.	ID=BDIVROU_0235300.t2
Contig_5_len:1067972	exonerate:est2genome	CDS	563748	567857	.	+	0	ID=BDIVROU_0235300.t2.1.1;Parent=BDIVROU_0235300.t2.1
Contig_5_len:1067972	exonerate:est2genome	mRNA	563748	567857	.	+	.	ID=BDIVROU_0235300.t2.1;Parent=BDIVROU_0235300.t2
Contig_5_len:1067972	exonerate:est2genome	gene	568511	569214	.	+	.	ID=BDIVROU_0451100.t1
Contig_5_len:1067972	exonerate:est2genome	CDS	568511	568591	.	+	0	ID=BDIVROU_0451100.t1.1.1;Parent=BDIVROU_0451100.t1.1
Contig_5_len:1067972	exonerate:est2genome	CDS	568629	568787	.	+	0	ID=BDIVROU_0451100.t1.1.2;Parent=BDIVROU_0451100.t1.1
Contig_5_len:1067972	exonerate:est2genome	CDS	568828	568892	.	+	0	ID=BDIVROU_0451100.t1.1.3;Parent=BDIVROU_0451100.t1.1
Contig_5_len:1067972	exonerate:est2genome	CDS	568930	569214	.	+	0	ID=BDIVROU_0451100.t1.1.4;Parent=BDIVROU_0451100.t1.1
Contig_5_len:1067972	exonerate:est2genome	mRNA	568511	569214	.	+	.	ID=BDIVROU_0451100.t1.1;Parent=BDIVROU_0451100.t1
Contig_5_len:1067972	exonerate:est2genome	gene	569375	570478	.	+	.	ID=BDIVROU_0235400.t1
Contig_5_len:1067972	exonerate:est2genome	CDS	569375	569599	.	+	0	ID=BDIVROU_0235400.t1.1.1;Parent=BDIVROU_0235400.t1.1
Contig_5_len:1067972	exonerate:est2genome	CDS	569710	569737	.	+	0	ID=BDIVROU_0235400.t1.1.2;Parent=BDIVROU_0235400.t1.1
Contig_5_len:1067972	exonerate:est2genome	CDS	569814	570478	.	+	0	ID=BDIVROU_0235400.t1.1.3;Parent=BDIVROU_0235400.t1.1
Contig_5_len:1067972	exonerate:est2genome	mRNA	569375	570478	.	+	.	ID=BDIVROU_0235400.t1.1;Parent=BDIVROU_0235400.t1
Contig_5_len:1067972	exonerate:est2genome	gene	570784	571367	.	+	.	ID=BDIVROU_0451200.t1
Contig_5_len:1067972	exonerate:est2genome	CDS	570784	570971	.	+	0	ID=BDIVROU_0451200.t1.1.1;Parent=BDIVROU_0451200.t1.1
Contig_5_len:1067972	exonerate:est2genome	CDS	571007	571070	.	+	0	ID=BDIVROU_0451200.t1.1.2;Parent=BDIVROU_0451200.t1.1
Contig_5_len:1067972	exonerate:est2genome	CDS	571105	571272	.	+	0	ID=BDIVROU_0451200.t1.1.3;Parent=BDIVROU_0451200.t1.1
Contig_5_len:1067972	exonerate:est2genome	CDS	571308	571367	.	+	0	ID=BDIVROU_0451200.t1.1.4;Parent=BDIVROU_0451200.t1.1
Contig_5_len:1067972	exonerate:est2genome	mRNA	570784	571367	.	+	.	ID=BDIVROU_0451200.t1.1;Parent=BDIVROU_0451200.t1
Contig_5_len:1067972	exonerate:est2genome	gene	571416	572864	.	-	.	ID=BDIVROU_0235500.t1
Contig_5_len:1067972	exonerate:est2genome	CDS	571416	572864	.	-	0	ID=BDIVROU_0235500.t1.1.1;Parent=BDIVROU_0235500.t1.1
Contig_5_len:1067972	exonerate:est2genome	mRNA	571416	572864	.	-	.	ID=BDIVROU_0235500.t1.1;Parent=BDIVROU_0235500.t1
Contig_5_len:1067972	exonerate:est2genome	gene	574944	575300	.	+	.	ID=BDIVROU_0235600.t1
Contig_5_len:1067972	exonerate:est2genome	CDS	574944	575300	.	+	0	ID=BDIVROU_0235600.t1.1.1;Parent=BDIVROU_0235600.t1.1
Contig_5_len:1067972	exonerate:est2genome	mRNA	574944	575300	.	+	.	ID=BDIVROU_0235600.t1.1;Parent=BDIVROU_0235600.t1
Contig_5_len:1067972	exonerate:est2genome	gene	575722	576789	.	-	.	ID=BDIVROU_0235700.t1
Contig_5_len:1067972	exonerate:est2genome	CDS	575722	576789	.	-	0	ID=BDIVROU_0235700.t1.1.1;Parent=BDIVROU_0235700.t1.1
Contig_5_len:1067972	exonerate:est2genome	mRNA	575722	576789	.	-	.	ID=BDIVROU_0235700.t1.1;Parent=BDIVROU_0235700.t1
Contig_5_len:1067972	exonerate:est2genome	gene	577409	580020	.	-	.	ID=BDIVROU_0236200.t6
Contig_5_len:1067972	exonerate:est2genome	CDS	577409	577426	.	-	0	ID=BDIVROU_0236200.t6.1.1;Parent=BDIVROU_0236200.t6.1
Contig_5_len:1067972	exonerate:est2genome	CDS	577513	580020	.	-	0	ID=BDIVROU_0236200.t6.1.2;Parent=BDIVROU_0236200.t6.1
Contig_5_len:1067972	exonerate:est2genome	mRNA	577409	580020	.	-	.	ID=BDIVROU_0236200.t6.1;Parent=BDIVROU_0236200.t6
Contig_5_len:1067972	exonerate:est2genome	gene	581794	582336	.	+	.	ID=BDIVROU_0236300.t1
Contig_5_len:1067972	exonerate:est2genome	CDS	581794	582336	.	+	0	ID=BDIVROU_0236300.t1.1.1;Parent=BDIVROU_0236300.t1.1
Contig_5_len:1067972	exonerate:est2genome	mRNA	581794	582336	.	+	.	ID=BDIVROU_0236300.t1.1;Parent=BDIVROU_0236300.t1
Contig_5_len:1067972	exonerate:est2genome	gene	582606	583184	.	+	.	ID=BDIVROU_0236400.t1
Contig_5_len:1067972	exonerate:est2genome	CDS	582606	583184	.	+	0	ID=BDIVROU_0236400.t1.1.1;Parent=BDIVROU_0236400.t1.1
Contig_5_len:1067972	exonerate:est2genome	mRNA	582606	583184	.	+	.	ID=BDIVROU_0236400.t1.1;Parent=BDIVROU_0236400.t1
Contig_5_len:1067972	exonerate:est2genome	gene	583389	584798	.	+	.	ID=BDIVROU_0236600.t1
Contig_5_len:1067972	exonerate:est2genome	CDS	583389	584798	.	+	0	ID=BDIVROU_0236600.t1.1.1;Parent=BDIVROU_0236600.t1.1
Contig_5_len:1067972	exonerate:est2genome	mRNA	583389	584798	.	+	.	ID=BDIVROU_0236600.t1.1;Parent=BDIVROU_0236600.t1
Contig_5_len:1067972	exonerate:est2genome	gene	584930	586582	.	-	.	ID=BDIVROU_0236700.t1
Contig_5_len:1067972	exonerate:est2genome	CDS	584930	586582	.	-	0	ID=BDIVROU_0236700.t1.1.1;Parent=BDIVROU_0236700.t1.1
Contig_5_len:1067972	exonerate:est2genome	mRNA	584930	586582	.	-	.	ID=BDIVROU_0236700.t1.1;Parent=BDIVROU_0236700.t1
Contig_5_len:1067972	exonerate:est2genome	gene	586870	598655	.	-	.	ID=BDIVROU_0236800.t1
Contig_5_len:1067972	exonerate:est2genome	CDS	586870	586982	.	-	0	ID=BDIVROU_0236800.t1.1.1;Parent=BDIVROU_0236800.t1.1
Contig_5_len:1067972	exonerate:est2genome	CDS	587039	587354	.	-	0	ID=BDIVROU_0236800.t1.1.2;Parent=BDIVROU_0236800.t1.1
Contig_5_len:1067972	exonerate:est2genome	CDS	587479	587588	.	-	0	ID=BDIVROU_0236800.t1.1.3;Parent=BDIVROU_0236800.t1.1
Contig_5_len:1067972	exonerate:est2genome	CDS	587927	590548	.	-	0	ID=BDIVROU_0236800.t1.1.4;Parent=BDIVROU_0236800.t1.1
Contig_5_len:1067972	exonerate:est2genome	CDS	590674	596496	.	-	0	ID=BDIVROU_0236800.t1.1.5;Parent=BDIVROU_0236800.t1.1
Contig_5_len:1067972	exonerate:est2genome	CDS	597393	597959	.	-	0	ID=BDIVROU_0236800.t1.1.6;Parent=BDIVROU_0236800.t1.1
Contig_5_len:1067972	exonerate:est2genome	CDS	598157	598655	.	-	0	ID=BDIVROU_0236800.t1.1.7;Parent=BDIVROU_0236800.t1.1
Contig_5_len:1067972	exonerate:est2genome	mRNA	586870	598655	.	-	.	ID=BDIVROU_0236800.t1.1;Parent=BDIVROU_0236800.t1
Contig_5_len:1067972	exonerate:est2genome	gene	599675	607981	.	-	.	ID=BDIVROU_0236900.t1
Contig_5_len:1067972	exonerate:est2genome	CDS	599675	607981	.	-	0	ID=BDIVROU_0236900.t1.1.1;Parent=BDIVROU_0236900.t1.1
Contig_5_len:1067972	exonerate:est2genome	mRNA	599675	607981	.	-	.	ID=BDIVROU_0236900.t1.1;Parent=BDIVROU_0236900.t1
Contig_5_len:1067972	exonerate:est2genome	gene	609297	610045	.	+	.	ID=BDIVROU_0237000.t1
Contig_5_len:1067972	exonerate:est2genome	CDS	609297	609417	.	+	0	ID=BDIVROU_0237000.t1.1.1;Parent=BDIVROU_0237000.t1.1
Contig_5_len:1067972	exonerate:est2genome	CDS	609511	609717	.	+	0	ID=BDIVROU_0237000.t1.1.2;Parent=BDIVROU_0237000.t1.1
Contig_5_len:1067972	exonerate:est2genome	CDS	609933	610045	.	+	0	ID=BDIVROU_0237000.t1.1.3;Parent=BDIVROU_0237000.t1.1
Contig_5_len:1067972	exonerate:est2genome	mRNA	609297	610045	.	+	.	ID=BDIVROU_0237000.t1.1;Parent=BDIVROU_0237000.t1
Contig_5_len:1067972	exonerate:est2genome	gene	611034	618314	.	-	.	ID=BDIVROU_0237100.t1
Contig_5_len:1067972	exonerate:est2genome	CDS	611034	618314	.	-	0	ID=BDIVROU_0237100.t1.1.1;Parent=BDIVROU_0237100.t1.1
Contig_5_len:1067972	exonerate:est2genome	mRNA	611034	618314	.	-	.	ID=BDIVROU_0237100.t1.1;Parent=BDIVROU_0237100.t1
Contig_5_len:1067972	exonerate:est2genome	gene	612687	618314	.	-	.	ID=BDIVROU_0237300.t3
Contig_5_len:1067972	exonerate:est2genome	CDS	612687	618314	.	-	0	ID=BDIVROU_0237300.t3.1.1;Parent=BDIVROU_0237300.t3.1
Contig_5_len:1067972	exonerate:est2genome	mRNA	612687	618314	.	-	.	ID=BDIVROU_0237300.t3.1;Parent=BDIVROU_0237300.t3
Contig_5_len:1067972	exonerate:est2genome	gene	618642	619159	.	-	.	ID=BDIVROU_0237400.t1
Contig_5_len:1067972	exonerate:est2genome	CDS	618642	618934	.	-	0	ID=BDIVROU_0237400.t1.1.1;Parent=BDIVROU_0237400.t1.1
Contig_5_len:1067972	exonerate:est2genome	CDS	619057	619159	.	-	0	ID=BDIVROU_0237400.t1.1.2;Parent=BDIVROU_0237400.t1.1
Contig_5_len:1067972	exonerate:est2genome	mRNA	618642	619159	.	-	.	ID=BDIVROU_0237400.t1.1;Parent=BDIVROU_0237400.t1
Contig_5_len:1067972	exonerate:est2genome	gene	619232	619956	.	-	.	ID=BDIVROU_0237500.t1
Contig_5_len:1067972	exonerate:est2genome	CDS	619232	619453	.	-	0	ID=BDIVROU_0237500.t1.1.1;Parent=BDIVROU_0237500.t1.1
Contig_5_len:1067972	exonerate:est2genome	CDS	619609	619956	.	-	0	ID=BDIVROU_0237500.t1.1.2;Parent=BDIVROU_0237500.t1.1
Contig_5_len:1067972	exonerate:est2genome	mRNA	619232	619956	.	-	.	ID=BDIVROU_0237500.t1.1;Parent=BDIVROU_0237500.t1
Contig_5_len:1067972	exonerate:est2genome	gene	620113	621067	.	+	.	ID=BDIVROU_0237600.t1
Contig_5_len:1067972	exonerate:est2genome	CDS	620113	620229	.	+	0	ID=BDIVROU_0237600.t1.1.1;Parent=BDIVROU_0237600.t1.1
Contig_5_len:1067972	exonerate:est2genome	CDS	620294	621067	.	+	0	ID=BDIVROU_0237600.t1.1.2;Parent=BDIVROU_0237600.t1.1
Contig_5_len:1067972	exonerate:est2genome	mRNA	620113	621067	.	+	.	ID=BDIVROU_0237600.t1.1;Parent=BDIVROU_0237600.t1
Contig_5_len:1067972	exonerate:est2genome	gene	622209	622800	.	+	.	ID=BDIVROU_0237700.t1
Contig_5_len:1067972	exonerate:est2genome	CDS	622209	622305	.	+	0	ID=BDIVROU_0237700.t1.1.1;Parent=BDIVROU_0237700.t1.1
Contig_5_len:1067972	exonerate:est2genome	CDS	622469	622800	.	+	0	ID=BDIVROU_0237700.t1.1.2;Parent=BDIVROU_0237700.t1.1
Contig_5_len:1067972	exonerate:est2genome	mRNA	622209	622800	.	+	.	ID=BDIVROU_0237700.t1.1;Parent=BDIVROU_0237700.t1
Contig_5_len:1067972	exonerate:est2genome	gene	623026	623465	.	+	.	ID=BDIVROU_0451300.t1
Contig_5_len:1067972	exonerate:est2genome	CDS	623026	623154	.	+	0	ID=BDIVROU_0451300.t1.1.1;Parent=BDIVROU_0451300.t1.1
Contig_5_len:1067972	exonerate:est2genome	CDS	623367	623465	.	+	0	ID=BDIVROU_0451300.t1.1.2;Parent=BDIVROU_0451300.t1.1
Contig_5_len:1067972	exonerate:est2genome	mRNA	623026	623465	.	+	.	ID=BDIVROU_0451300.t1.1;Parent=BDIVROU_0451300.t1
Contig_5_len:1067972	exonerate:est2genome	gene	624145	624437	.	+	.	ID=BDIVROU_0237900.t1
Contig_5_len:1067972	exonerate:est2genome	CDS	624145	624283	.	+	0	ID=BDIVROU_0237900.t1.1.1;Parent=BDIVROU_0237900.t1.1
Contig_5_len:1067972	exonerate:est2genome	CDS	624361	624437	.	+	0	ID=BDIVROU_0237900.t1.1.2;Parent=BDIVROU_0237900.t1.1
Contig_5_len:1067972	exonerate:est2genome	mRNA	624145	624437	.	+	.	ID=BDIVROU_0237900.t1.1;Parent=BDIVROU_0237900.t1
Contig_5_len:1067972	exonerate:est2genome	gene	625003	625353	.	-	.	ID=BDIVROU_0238000.t1
Contig_5_len:1067972	exonerate:est2genome	CDS	625003	625353	.	-	0	ID=BDIVROU_0238000.t1.1.1;Parent=BDIVROU_0238000.t1.1
Contig_5_len:1067972	exonerate:est2genome	mRNA	625003	625353	.	-	.	ID=BDIVROU_0238000.t1.1;Parent=BDIVROU_0238000.t1
Contig_5_len:1067972	exonerate:est2genome	gene	626108	627742	.	+	.	ID=BDIVROU_0238100.t1
Contig_5_len:1067972	exonerate:est2genome	CDS	626108	627022	.	+	0	ID=BDIVROU_0238100.t1.1.1;Parent=BDIVROU_0238100.t1.1
Contig_5_len:1067972	exonerate:est2genome	CDS	627203	627742	.	+	0	ID=BDIVROU_0238100.t1.1.2;Parent=BDIVROU_0238100.t1.1
Contig_5_len:1067972	exonerate:est2genome	mRNA	626108	627742	.	+	.	ID=BDIVROU_0238100.t1.1;Parent=BDIVROU_0238100.t1
Contig_5_len:1067972	exonerate:est2genome	gene	628425	628691	.	-	.	ID=BDIVROU_0238200.t1
Contig_5_len:1067972	exonerate:est2genome	CDS	628425	628510	.	-	0	ID=BDIVROU_0238200.t1.1.1;Parent=BDIVROU_0238200.t1.1
Contig_5_len:1067972	exonerate:est2genome	CDS	628571	628691	.	-	0	ID=BDIVROU_0238200.t1.1.2;Parent=BDIVROU_0238200.t1.1
Contig_5_len:1067972	exonerate:est2genome	mRNA	628425	628691	.	-	.	ID=BDIVROU_0238200.t1.1;Parent=BDIVROU_0238200.t1
Contig_5_len:1067972	exonerate:est2genome	gene	638998	640020	.	+	.	ID=BDIVROU_0238300.t1
Contig_5_len:1067972	exonerate:est2genome	CDS	638998	640020	.	+	0	ID=BDIVROU_0238300.t1.1.1;Parent=BDIVROU_0238300.t1.1
Contig_5_len:1067972	exonerate:est2genome	mRNA	638998	640020	.	+	.	ID=BDIVROU_0238300.t1.1;Parent=BDIVROU_0238300.t1
Contig_5_len:1067972	exonerate:est2genome	gene	641029	641306	.	-	.	ID=BDIVROU_0238400.t1
Contig_5_len:1067972	exonerate:est2genome	CDS	641029	641163	.	-	0	ID=BDIVROU_0238400.t1.1.1;Parent=BDIVROU_0238400.t1.1
Contig_5_len:1067972	exonerate:est2genome	CDS	641220	641306	.	-	0	ID=BDIVROU_0238400.t1.1.2;Parent=BDIVROU_0238400.t1.1
Contig_5_len:1067972	exonerate:est2genome	mRNA	641029	641306	.	-	.	ID=BDIVROU_0238400.t1.1;Parent=BDIVROU_0238400.t1
Contig_5_len:1067972	exonerate:est2genome	gene	641756	642922	.	-	.	ID=BDIVROU_0238500.t1
Contig_5_len:1067972	exonerate:est2genome	CDS	641756	642922	.	-	0	ID=BDIVROU_0238500.t1.1.1;Parent=BDIVROU_0238500.t1.1
Contig_5_len:1067972	exonerate:est2genome	mRNA	641756	642922	.	-	.	ID=BDIVROU_0238500.t1.1;Parent=BDIVROU_0238500.t1
Contig_5_len:1067972	exonerate:est2genome	gene	644225	646816	.	-	.	ID=BDIVROU_0238600.t1
Contig_5_len:1067972	exonerate:est2genome	CDS	644225	646816	.	-	0	ID=BDIVROU_0238600.t1.1.1;Parent=BDIVROU_0238600.t1.1
Contig_5_len:1067972	exonerate:est2genome	mRNA	644225	646816	.	-	.	ID=BDIVROU_0238600.t1.1;Parent=BDIVROU_0238600.t1
Contig_5_len:1067972	exonerate:est2genome	gene	646864	647603	.	-	.	ID=BDIVROU_0238700.t1
Contig_5_len:1067972	exonerate:est2genome	CDS	646864	647029	.	-	0	ID=BDIVROU_0238700.t1.1.1;Parent=BDIVROU_0238700.t1.1
Contig_5_len:1067972	exonerate:est2genome	CDS	647096	647388	.	-	0	ID=BDIVROU_0238700.t1.1.2;Parent=BDIVROU_0238700.t1.1
Contig_5_len:1067972	exonerate:est2genome	CDS	647526	647603	.	-	0	ID=BDIVROU_0238700.t1.1.3;Parent=BDIVROU_0238700.t1.1
Contig_5_len:1067972	exonerate:est2genome	mRNA	646864	647603	.	-	.	ID=BDIVROU_0238700.t1.1;Parent=BDIVROU_0238700.t1
Contig_5_len:1067972	exonerate:est2genome	gene	647984	648810	.	+	.	ID=BDIVROU_0013700.t1
Contig_5_len:1067972	exonerate:est2genome	CDS	647984	648096	.	+	0	ID=BDIVROU_0013700.t1.1.1;Parent=BDIVROU_0013700.t1.1
Contig_5_len:1067972	exonerate:est2genome	CDS	648355	648484	.	+	0	ID=BDIVROU_0013700.t1.1.2;Parent=BDIVROU_0013700.t1.1
Contig_5_len:1067972	exonerate:est2genome	CDS	648519	648570	.	+	0	ID=BDIVROU_0013700.t1.1.3;Parent=BDIVROU_0013700.t1.1
Contig_5_len:1067972	exonerate:est2genome	CDS	648608	648709	.	+	0	ID=BDIVROU_0013700.t1.1.4;Parent=BDIVROU_0013700.t1.1
Contig_5_len:1067972	exonerate:est2genome	CDS	648746	648810	.	+	0	ID=BDIVROU_0013700.t1.1.5;Parent=BDIVROU_0013700.t1.1
Contig_5_len:1067972	exonerate:est2genome	mRNA	647984	648810	.	+	.	ID=BDIVROU_0013700.t1.1;Parent=BDIVROU_0013700.t1
Contig_5_len:1067972	exonerate:est2genome	gene	648822	650756	.	-	.	ID=BDIVROU_0238800.t1
Contig_5_len:1067972	exonerate:est2genome	CDS	648822	650756	.	-	0	ID=BDIVROU_0238800.t1.1.1;Parent=BDIVROU_0238800.t1.1
Contig_5_len:1067972	exonerate:est2genome	mRNA	648822	650756	.	-	.	ID=BDIVROU_0238800.t1.1;Parent=BDIVROU_0238800.t1
Contig_5_len:1067972	exonerate:est2genome	gene	651286	651648	.	+	.	ID=BDIVROU_0239000.t1
Contig_5_len:1067972	exonerate:est2genome	CDS	651286	651648	.	+	0	ID=BDIVROU_0239000.t1.1.1;Parent=BDIVROU_0239000.t1.1
Contig_5_len:1067972	exonerate:est2genome	mRNA	651286	651648	.	+	.	ID=BDIVROU_0239000.t1.1;Parent=BDIVROU_0239000.t1
Contig_5_len:1067972	exonerate:est2genome	gene	651694	652068	.	+	.	ID=BDIVROU_0465400.t1
Contig_5_len:1067972	exonerate:est2genome	CDS	651694	652068	.	+	0	ID=BDIVROU_0465400.t1.1.1;Parent=BDIVROU_0465400.t1.1
Contig_5_len:1067972	exonerate:est2genome	mRNA	651694	652068	.	+	.	ID=BDIVROU_0465400.t1.1;Parent=BDIVROU_0465400.t1
Contig_5_len:1067972	exonerate:est2genome	gene	652169	654103	.	-	.	ID=BDIVROU_0239100.t1
Contig_5_len:1067972	exonerate:est2genome	CDS	652169	654103	.	-	0	ID=BDIVROU_0239100.t1.1.1;Parent=BDIVROU_0239100.t1.1
Contig_5_len:1067972	exonerate:est2genome	mRNA	652169	654103	.	-	.	ID=BDIVROU_0239100.t1.1;Parent=BDIVROU_0239100.t1
Contig_5_len:1067972	exonerate:est2genome	gene	654278	660730	.	-	.	ID=BDIVROU_0239200.t1
Contig_5_len:1067972	exonerate:est2genome	CDS	654278	660730	.	-	0	ID=BDIVROU_0239200.t1.1.1;Parent=BDIVROU_0239200.t1.1
Contig_5_len:1067972	exonerate:est2genome	mRNA	654278	660730	.	-	.	ID=BDIVROU_0239200.t1.1;Parent=BDIVROU_0239200.t1
Contig_5_len:1067972	exonerate:est2genome	gene	657236	660730	.	-	.	ID=BDIVROU_0239300.t2
Contig_5_len:1067972	exonerate:est2genome	CDS	657236	660730	.	-	0	ID=BDIVROU_0239300.t2.1.1;Parent=BDIVROU_0239300.t2.1
Contig_5_len:1067972	exonerate:est2genome	mRNA	657236	660730	.	-	.	ID=BDIVROU_0239300.t2.1;Parent=BDIVROU_0239300.t2
Contig_5_len:1067972	exonerate:est2genome	gene	659533	660730	.	-	.	ID=BDIVROU_0239600.t5
Contig_5_len:1067972	exonerate:est2genome	CDS	659533	659578	.	-	0	ID=BDIVROU_0239600.t5.1.1;Parent=BDIVROU_0239600.t5.1
Contig_5_len:1067972	exonerate:est2genome	CDS	659766	660730	.	-	0	ID=BDIVROU_0239600.t5.1.2;Parent=BDIVROU_0239600.t5.1
Contig_5_len:1067972	exonerate:est2genome	mRNA	659533	660730	.	-	.	ID=BDIVROU_0239600.t5.1;Parent=BDIVROU_0239600.t5
Contig_5_len:1067972	exonerate:est2genome	gene	662771	664342	.	-	.	ID=BDIVROU_0239900.t2
Contig_5_len:1067972	exonerate:est2genome	CDS	662771	664342	.	-	0	ID=BDIVROU_0239900.t2.1.1;Parent=BDIVROU_0239900.t2.1
Contig_5_len:1067972	exonerate:est2genome	mRNA	662771	664342	.	-	.	ID=BDIVROU_0239900.t2.1;Parent=BDIVROU_0239900.t2
Contig_5_len:1067972	exonerate:est2genome	gene	662996	664342	.	-	.	ID=BDIVROU_0239800.t1
Contig_5_len:1067972	exonerate:est2genome	CDS	662996	664342	.	-	0	ID=BDIVROU_0239800.t1.1.1;Parent=BDIVROU_0239800.t1.1
Contig_5_len:1067972	exonerate:est2genome	mRNA	662996	664342	.	-	.	ID=BDIVROU_0239800.t1.1;Parent=BDIVROU_0239800.t1
Contig_5_len:1067972	exonerate:est2genome	gene	664791	666933	.	+	.	ID=BDIVROU_0240000.t1
Contig_5_len:1067972	exonerate:est2genome	CDS	664791	664822	.	+	0	ID=BDIVROU_0240000.t1.1.1;Parent=BDIVROU_0240000.t1.1
Contig_5_len:1067972	exonerate:est2genome	CDS	665005	666231	.	+	0	ID=BDIVROU_0240000.t1.1.2;Parent=BDIVROU_0240000.t1.1
Contig_5_len:1067972	exonerate:est2genome	CDS	666306	666933	.	+	0	ID=BDIVROU_0240000.t1.1.3;Parent=BDIVROU_0240000.t1.1
Contig_5_len:1067972	exonerate:est2genome	mRNA	664791	666933	.	+	.	ID=BDIVROU_0240000.t1.1;Parent=BDIVROU_0240000.t1
Contig_5_len:1067972	exonerate:est2genome	gene	667201	667734	.	+	.	ID=BDIVROU_0240100.t1
Contig_5_len:1067972	exonerate:est2genome	CDS	667201	667353	.	+	0	ID=BDIVROU_0240100.t1.1.1;Parent=BDIVROU_0240100.t1.1
Contig_5_len:1067972	exonerate:est2genome	CDS	667463	667558	.	+	0	ID=BDIVROU_0240100.t1.1.2;Parent=BDIVROU_0240100.t1.1
Contig_5_len:1067972	exonerate:est2genome	CDS	667711	667734	.	+	0	ID=BDIVROU_0240100.t1.1.3;Parent=BDIVROU_0240100.t1.1
Contig_5_len:1067972	exonerate:est2genome	mRNA	667201	667734	.	+	.	ID=BDIVROU_0240100.t1.1;Parent=BDIVROU_0240100.t1
Contig_5_len:1067972	exonerate:est2genome	gene	668598	668899	.	-	.	ID=BDIVROU_0240200.t1
Contig_5_len:1067972	exonerate:est2genome	CDS	668598	668709	.	-	0	ID=BDIVROU_0240200.t1.1.1;Parent=BDIVROU_0240200.t1.1
Contig_5_len:1067972	exonerate:est2genome	CDS	668814	668899	.	-	0	ID=BDIVROU_0240200.t1.1.2;Parent=BDIVROU_0240200.t1.1
Contig_5_len:1067972	exonerate:est2genome	mRNA	668598	668899	.	-	.	ID=BDIVROU_0240200.t1.1;Parent=BDIVROU_0240200.t1
Contig_5_len:1067972	exonerate:est2genome	gene	669051	669476	.	+	.	ID=BDIVROU_0462200.t1
Contig_5_len:1067972	exonerate:est2genome	CDS	669051	669476	.	+	0	ID=BDIVROU_0462200.t1.1.1;Parent=BDIVROU_0462200.t1.1
Contig_5_len:1067972	exonerate:est2genome	mRNA	669051	669476	.	+	.	ID=BDIVROU_0462200.t1.1;Parent=BDIVROU_0462200.t1
Contig_5_len:1067972	exonerate:est2genome	gene	670404	670613	.	+	.	ID=BDIVROU_0240300.t1
Contig_5_len:1067972	exonerate:est2genome	CDS	670404	670613	.	+	0	ID=BDIVROU_0240300.t1.1.1;Parent=BDIVROU_0240300.t1.1
Contig_5_len:1067972	exonerate:est2genome	mRNA	670404	670613	.	+	.	ID=BDIVROU_0240300.t1.1;Parent=BDIVROU_0240300.t1
Contig_5_len:1067972	exonerate:est2genome	gene	671360	672411	.	-	.	ID=BDIVROU_0447300.t1
Contig_5_len:1067972	exonerate:est2genome	CDS	671360	671571	.	-	0	ID=BDIVROU_0447300.t1.1.1;Parent=BDIVROU_0447300.t1.1
Contig_5_len:1067972	exonerate:est2genome	CDS	671629	671719	.	-	0	ID=BDIVROU_0447300.t1.1.2;Parent=BDIVROU_0447300.t1.1
Contig_5_len:1067972	exonerate:est2genome	CDS	671761	671862	.	-	0	ID=BDIVROU_0447300.t1.1.3;Parent=BDIVROU_0447300.t1.1
Contig_5_len:1067972	exonerate:est2genome	CDS	671898	672000	.	-	0	ID=BDIVROU_0447300.t1.1.4;Parent=BDIVROU_0447300.t1.1
Contig_5_len:1067972	exonerate:est2genome	CDS	672038	672257	.	-	0	ID=BDIVROU_0447300.t1.1.5;Parent=BDIVROU_0447300.t1.1
Contig_5_len:1067972	exonerate:est2genome	CDS	672357	672411	.	-	0	ID=BDIVROU_0447300.t1.1.6;Parent=BDIVROU_0447300.t1.1
Contig_5_len:1067972	exonerate:est2genome	mRNA	671360	672411	.	-	.	ID=BDIVROU_0447300.t1.1;Parent=BDIVROU_0447300.t1
Contig_5_len:1067972	exonerate:est2genome	gene	673020	675068	.	-	.	ID=BDIVROU_0240400.t1
Contig_5_len:1067972	exonerate:est2genome	CDS	673020	675068	.	-	0	ID=BDIVROU_0240400.t1.1.1;Parent=BDIVROU_0240400.t1.1
Contig_5_len:1067972	exonerate:est2genome	mRNA	673020	675068	.	-	.	ID=BDIVROU_0240400.t1.1;Parent=BDIVROU_0240400.t1
Contig_5_len:1067972	exonerate:est2genome	gene	675792	676628	.	-	.	ID=BDIVROU_0240600.t1
Contig_5_len:1067972	exonerate:est2genome	CDS	675792	676628	.	-	0	ID=BDIVROU_0240600.t1.1.1;Parent=BDIVROU_0240600.t1.1
Contig_5_len:1067972	exonerate:est2genome	mRNA	675792	676628	.	-	.	ID=BDIVROU_0240600.t1.1;Parent=BDIVROU_0240600.t1
Contig_5_len:1067972	exonerate:est2genome	gene	679207	681150	.	+	.	ID=BDIVROU_0240800.t1
Contig_5_len:1067972	exonerate:est2genome	CDS	679207	680850	.	+	0	ID=BDIVROU_0240800.t1.1.1;Parent=BDIVROU_0240800.t1.1
Contig_5_len:1067972	exonerate:est2genome	CDS	680920	681150	.	+	0	ID=BDIVROU_0240800.t1.1.2;Parent=BDIVROU_0240800.t1.1
Contig_5_len:1067972	exonerate:est2genome	mRNA	679207	681150	.	+	.	ID=BDIVROU_0240800.t1.1;Parent=BDIVROU_0240800.t1
Contig_5_len:1067972	exonerate:est2genome	gene	681254	683923	.	-	.	ID=BDIVROU_0240900.t1
Contig_5_len:1067972	exonerate:est2genome	CDS	681254	683923	.	-	0	ID=BDIVROU_0240900.t1.1.1;Parent=BDIVROU_0240900.t1.1
Contig_5_len:1067972	exonerate:est2genome	mRNA	681254	683923	.	-	.	ID=BDIVROU_0240900.t1.1;Parent=BDIVROU_0240900.t1
Contig_5_len:1067972	exonerate:est2genome	gene	685001	687072	.	-	.	ID=BDIVROU_0241100.t1
Contig_5_len:1067972	exonerate:est2genome	CDS	685001	685044	.	-	0	ID=BDIVROU_0241100.t1.1.1;Parent=BDIVROU_0241100.t1.1
Contig_5_len:1067972	exonerate:est2genome	CDS	685118	685167	.	-	0	ID=BDIVROU_0241100.t1.1.2;Parent=BDIVROU_0241100.t1.1
Contig_5_len:1067972	exonerate:est2genome	CDS	685235	685456	.	-	0	ID=BDIVROU_0241100.t1.1.3;Parent=BDIVROU_0241100.t1.1
Contig_5_len:1067972	exonerate:est2genome	CDS	685628	687072	.	-	0	ID=BDIVROU_0241100.t1.1.4;Parent=BDIVROU_0241100.t1.1
Contig_5_len:1067972	exonerate:est2genome	mRNA	685001	687072	.	-	.	ID=BDIVROU_0241100.t1.1;Parent=BDIVROU_0241100.t1
Contig_5_len:1067972	exonerate:est2genome	gene	687987	691130	.	+	.	ID=BDIVROU_0241200.t1
Contig_5_len:1067972	exonerate:est2genome	CDS	687987	691130	.	+	0	ID=BDIVROU_0241200.t1.1.1;Parent=BDIVROU_0241200.t1.1
Contig_5_len:1067972	exonerate:est2genome	mRNA	687987	691130	.	+	.	ID=BDIVROU_0241200.t1.1;Parent=BDIVROU_0241200.t1
Contig_5_len:1067972	exonerate:est2genome	gene	691345	692949	.	-	.	ID=BDIVROU_0241300.t1
Contig_5_len:1067972	exonerate:est2genome	CDS	691345	692949	.	-	0	ID=BDIVROU_0241300.t1.1.1;Parent=BDIVROU_0241300.t1.1
Contig_5_len:1067972	exonerate:est2genome	mRNA	691345	692949	.	-	.	ID=BDIVROU_0241300.t1.1;Parent=BDIVROU_0241300.t1
Contig_5_len:1067972	exonerate:est2genome	gene	693907	709461	.	+	.	ID=BDIVROU_0241400.t1
Contig_5_len:1067972	exonerate:est2genome	CDS	693907	693950	.	+	0	ID=BDIVROU_0241400.t1.1.1;Parent=BDIVROU_0241400.t1.1
Contig_5_len:1067972	exonerate:est2genome	CDS	694158	694349	.	+	0	ID=BDIVROU_0241400.t1.1.2;Parent=BDIVROU_0241400.t1.1
Contig_5_len:1067972	exonerate:est2genome	CDS	694551	709461	.	+	0	ID=BDIVROU_0241400.t1.1.3;Parent=BDIVROU_0241400.t1.1
Contig_5_len:1067972	exonerate:est2genome	mRNA	693907	709461	.	+	.	ID=BDIVROU_0241400.t1.1;Parent=BDIVROU_0241400.t1
Contig_5_len:1067972	exonerate:est2genome	gene	694603	694935	.	-	.	ID=BDIVROU_0241500.t1
Contig_5_len:1067972	exonerate:est2genome	CDS	694603	694935	.	-	0	ID=BDIVROU_0241500.t1.1.1;Parent=BDIVROU_0241500.t1.1
Contig_5_len:1067972	exonerate:est2genome	mRNA	694603	694935	.	-	.	ID=BDIVROU_0241500.t1.1;Parent=BDIVROU_0241500.t1
Contig_5_len:1067972	exonerate:est2genome	gene	710595	711932	.	+	.	ID=BDIVROU_0241600.t1
Contig_5_len:1067972	exonerate:est2genome	CDS	710595	711932	.	+	0	ID=BDIVROU_0241600.t1.1.1;Parent=BDIVROU_0241600.t1.1
Contig_5_len:1067972	exonerate:est2genome	mRNA	710595	711932	.	+	.	ID=BDIVROU_0241600.t1.1;Parent=BDIVROU_0241600.t1
Contig_5_len:1067972	exonerate:est2genome	gene	712025	713359	.	+	.	ID=BDIVROU_0241700.t1
Contig_5_len:1067972	exonerate:est2genome	CDS	712025	713359	.	+	0	ID=BDIVROU_0241700.t1.1.1;Parent=BDIVROU_0241700.t1.1
Contig_5_len:1067972	exonerate:est2genome	mRNA	712025	713359	.	+	.	ID=BDIVROU_0241700.t1.1;Parent=BDIVROU_0241700.t1
Contig_5_len:1067972	exonerate:est2genome	gene	713665	715311	.	-	.	ID=BDIVROU_0241800.t1
Contig_5_len:1067972	exonerate:est2genome	CDS	713665	715311	.	-	0	ID=BDIVROU_0241800.t1.1.1;Parent=BDIVROU_0241800.t1.1
Contig_5_len:1067972	exonerate:est2genome	mRNA	713665	715311	.	-	.	ID=BDIVROU_0241800.t1.1;Parent=BDIVROU_0241800.t1
Contig_5_len:1067972	exonerate:est2genome	gene	716079	717953	.	+	.	ID=BDIVROU_0242100.t1
Contig_5_len:1067972	exonerate:est2genome	CDS	716079	717953	.	+	0	ID=BDIVROU_0242100.t1.1.1;Parent=BDIVROU_0242100.t1.1
Contig_5_len:1067972	exonerate:est2genome	mRNA	716079	717953	.	+	.	ID=BDIVROU_0242100.t1.1;Parent=BDIVROU_0242100.t1
Contig_5_len:1067972	exonerate:est2genome	gene	716586	717953	.	+	.	ID=BDIVROU_0242200.t2
Contig_5_len:1067972	exonerate:est2genome	CDS	716586	717953	.	+	0	ID=BDIVROU_0242200.t2.1.1;Parent=BDIVROU_0242200.t2.1
Contig_5_len:1067972	exonerate:est2genome	mRNA	716586	717953	.	+	.	ID=BDIVROU_0242200.t2.1;Parent=BDIVROU_0242200.t2
Contig_5_len:1067972	exonerate:est2genome	gene	718345	720277	.	-	.	ID=BDIVROU_0242300.t1
Contig_5_len:1067972	exonerate:est2genome	CDS	718345	719432	.	-	0	ID=BDIVROU_0242300.t1.1.1;Parent=BDIVROU_0242300.t1.1
Contig_5_len:1067972	exonerate:est2genome	CDS	719658	719999	.	-	0	ID=BDIVROU_0242300.t1.1.2;Parent=BDIVROU_0242300.t1.1
Contig_5_len:1067972	exonerate:est2genome	CDS	720208	720277	.	-	0	ID=BDIVROU_0242300.t1.1.3;Parent=BDIVROU_0242300.t1.1
Contig_5_len:1067972	exonerate:est2genome	mRNA	718345	720277	.	-	.	ID=BDIVROU_0242300.t1.1;Parent=BDIVROU_0242300.t1
Contig_5_len:1067972	exonerate:est2genome	gene	721070	724159	.	+	.	ID=BDIVROU_0242400.t1
Contig_5_len:1067972	exonerate:est2genome	CDS	721070	723162	.	+	0	ID=BDIVROU_0242400.t1.1.1;Parent=BDIVROU_0242400.t1.1
Contig_5_len:1067972	exonerate:est2genome	CDS	723568	724159	.	+	0	ID=BDIVROU_0242400.t1.1.2;Parent=BDIVROU_0242400.t1.1
Contig_5_len:1067972	exonerate:est2genome	mRNA	721070	724159	.	+	.	ID=BDIVROU_0242400.t1.1;Parent=BDIVROU_0242400.t1
Contig_5_len:1067972	exonerate:est2genome	gene	724684	725964	.	-	.	ID=BDIVROU_0242500.t1
Contig_5_len:1067972	exonerate:est2genome	CDS	724684	725964	.	-	0	ID=BDIVROU_0242500.t1.1.1;Parent=BDIVROU_0242500.t1.1
Contig_5_len:1067972	exonerate:est2genome	mRNA	724684	725964	.	-	.	ID=BDIVROU_0242500.t1.1;Parent=BDIVROU_0242500.t1
Contig_5_len:1067972	exonerate:est2genome	gene	727828	729558	.	+	.	ID=BDIVROU_0242600.t1
Contig_5_len:1067972	exonerate:est2genome	CDS	727828	729558	.	+	0	ID=BDIVROU_0242600.t1.1.1;Parent=BDIVROU_0242600.t1.1
Contig_5_len:1067972	exonerate:est2genome	mRNA	727828	729558	.	+	.	ID=BDIVROU_0242600.t1.1;Parent=BDIVROU_0242600.t1
Contig_5_len:1067972	exonerate:est2genome	gene	729696	730571	.	-	.	ID=BDIVROU_0242700.t1
Contig_5_len:1067972	exonerate:est2genome	CDS	729696	730571	.	-	0	ID=BDIVROU_0242700.t1.1.1;Parent=BDIVROU_0242700.t1.1
Contig_5_len:1067972	exonerate:est2genome	mRNA	729696	730571	.	-	.	ID=BDIVROU_0242700.t1.1;Parent=BDIVROU_0242700.t1
Contig_5_len:1067972	exonerate:est2genome	gene	732294	732746	.	-	.	ID=BDIVROU_0242800.t1
Contig_5_len:1067972	exonerate:est2genome	CDS	732294	732746	.	-	0	ID=BDIVROU_0242800.t1.1.1;Parent=BDIVROU_0242800.t1.1
Contig_5_len:1067972	exonerate:est2genome	mRNA	732294	732746	.	-	.	ID=BDIVROU_0242800.t1.1;Parent=BDIVROU_0242800.t1
Contig_5_len:1067972	exonerate:est2genome	gene	733988	736582	.	+	.	ID=BDIVROU_0242900.t1
Contig_5_len:1067972	exonerate:est2genome	CDS	733988	734086	.	+	0	ID=BDIVROU_0242901.t1.2.1;Parent=BDIVROU_0242901.t1.2
Contig_5_len:1067972	exonerate:est2genome	CDS	734146	734286	.	+	0	ID=BDIVROU_0242901.t1.2.2;Parent=BDIVROU_0242901.t1.2
Contig_5_len:1067972	exonerate:est2genome	CDS	734327	736582	.	+	0	ID=BDIVROU_0242901.t1.2.3;Parent=BDIVROU_0242901.t1.2
Contig_5_len:1067972	exonerate:est2genome	mRNA	733988	736582	.	+	.	ID=BDIVROU_0242901.t1.2;Parent=BDIVROU_0242900.t1
Contig_5_len:1067972	exonerate:est2genome	gene	736637	737051	.	+	.	ID=BDIVROU_0243000.t1
Contig_5_len:1067972	exonerate:est2genome	CDS	736637	736838	.	+	0	ID=BDIVROU_0243000.t1.1.1;Parent=BDIVROU_0243000.t1.1
Contig_5_len:1067972	exonerate:est2genome	CDS	737035	737051	.	+	0	ID=BDIVROU_0243000.t1.1.2;Parent=BDIVROU_0243000.t1.1
Contig_5_len:1067972	exonerate:est2genome	mRNA	736637	737051	.	+	.	ID=BDIVROU_0243000.t1.1;Parent=BDIVROU_0243000.t1
Contig_5_len:1067972	exonerate:est2genome	gene	737274	737714	.	+	.	ID=BDIVROU_0243100.t1
Contig_5_len:1067972	exonerate:est2genome	CDS	737274	737331	.	+	0	ID=BDIVROU_0243100.t1.1.1;Parent=BDIVROU_0243100.t1.1
Contig_5_len:1067972	exonerate:est2genome	CDS	737464	737714	.	+	0	ID=BDIVROU_0243100.t1.1.2;Parent=BDIVROU_0243100.t1.1
Contig_5_len:1067972	exonerate:est2genome	mRNA	737274	737714	.	+	.	ID=BDIVROU_0243100.t1.1;Parent=BDIVROU_0243100.t1
Contig_5_len:1067972	exonerate:est2genome	gene	737889	738143	.	+	.	ID=BDIVROU_0243500.t1
Contig_5_len:1067972	exonerate:est2genome	CDS	737889	738143	.	+	0	ID=BDIVROU_0243500.t1.1.1;Parent=BDIVROU_0243500.t1.1
Contig_5_len:1067972	exonerate:est2genome	mRNA	737889	738143	.	+	.	ID=BDIVROU_0243500.t1.1;Parent=BDIVROU_0243500.t1
Contig_5_len:1067972	exonerate:est2genome	gene	738218	738553	.	+	.	ID=BDIVROU_0243600.t1
Contig_5_len:1067972	exonerate:est2genome	CDS	738218	738377	.	+	0	ID=BDIVROU_0243600.t1.1.1;Parent=BDIVROU_0243600.t1.1
Contig_5_len:1067972	exonerate:est2genome	CDS	738504	738553	.	+	0	ID=BDIVROU_0243600.t1.1.2;Parent=BDIVROU_0243600.t1.1
Contig_5_len:1067972	exonerate:est2genome	mRNA	738218	738553	.	+	.	ID=BDIVROU_0243600.t1.1;Parent=BDIVROU_0243600.t1
Contig_5_len:1067972	exonerate:est2genome	gene	738726	739869	.	-	.	ID=BDIVROU_0243700.t1
Contig_5_len:1067972	exonerate:est2genome	CDS	738726	739020	.	-	0	ID=BDIVROU_0243700.t1.1.1;Parent=BDIVROU_0243700.t1.1
Contig_5_len:1067972	exonerate:est2genome	CDS	739085	739869	.	-	0	ID=BDIVROU_0243700.t1.1.2;Parent=BDIVROU_0243700.t1.1
Contig_5_len:1067972	exonerate:est2genome	mRNA	738726	739869	.	-	.	ID=BDIVROU_0243700.t1.1;Parent=BDIVROU_0243700.t1
Contig_5_len:1067972	exonerate:est2genome	gene	740141	740299	.	-	.	ID=BDIVROU_0462300.t1
Contig_5_len:1067972	exonerate:est2genome	CDS	740141	740299	.	-	0	ID=BDIVROU_0462300.t1.1.1;Parent=BDIVROU_0462300.t1.1
Contig_5_len:1067972	exonerate:est2genome	mRNA	740141	740299	.	-	.	ID=BDIVROU_0462300.t1.1;Parent=BDIVROU_0462300.t1
Contig_5_len:1067972	exonerate:est2genome	gene	741705	743083	.	+	.	ID=BDIVROU_0243900.t1
Contig_5_len:1067972	exonerate:est2genome	CDS	741705	741824	.	+	0	ID=BDIVROU_0243900.t1.1.1;Parent=BDIVROU_0243900.t1.1
Contig_5_len:1067972	exonerate:est2genome	CDS	741981	742296	.	+	0	ID=BDIVROU_0243900.t1.1.2;Parent=BDIVROU_0243900.t1.1
Contig_5_len:1067972	exonerate:est2genome	CDS	742354	742523	.	+	0	ID=BDIVROU_0243900.t1.1.3;Parent=BDIVROU_0243900.t1.1
Contig_5_len:1067972	exonerate:est2genome	CDS	742645	742737	.	+	0	ID=BDIVROU_0243900.t1.1.4;Parent=BDIVROU_0243900.t1.1
Contig_5_len:1067972	exonerate:est2genome	CDS	742946	743083	.	+	0	ID=BDIVROU_0243900.t1.1.5;Parent=BDIVROU_0243900.t1.1
Contig_5_len:1067972	exonerate:est2genome	mRNA	741705	743083	.	+	.	ID=BDIVROU_0243900.t1.1;Parent=BDIVROU_0243900.t1
Contig_5_len:1067972	exonerate:est2genome	gene	743136	744856	.	+	.	ID=BDIVROU_0244000.t1
Contig_5_len:1067972	exonerate:est2genome	CDS	743136	743985	.	+	0	ID=BDIVROU_0244000.t1.1.1;Parent=BDIVROU_0244000.t1.1
Contig_5_len:1067972	exonerate:est2genome	CDS	744215	744351	.	+	0	ID=BDIVROU_0244000.t1.1.2;Parent=BDIVROU_0244000.t1.1
Contig_5_len:1067972	exonerate:est2genome	CDS	744548	744856	.	+	0	ID=BDIVROU_0244000.t1.1.3;Parent=BDIVROU_0244000.t1.1
Contig_5_len:1067972	exonerate:est2genome	mRNA	743136	744856	.	+	.	ID=BDIVROU_0244000.t1.1;Parent=BDIVROU_0244000.t1
Contig_5_len:1067972	exonerate:est2genome	gene	745179	747593	.	-	.	ID=BDIVROU_0244100.t1
Contig_5_len:1067972	exonerate:est2genome	CDS	745179	747593	.	-	0	ID=BDIVROU_0244100.t1.1.1;Parent=BDIVROU_0244100.t1.1
Contig_5_len:1067972	exonerate:est2genome	mRNA	745179	747593	.	-	.	ID=BDIVROU_0244100.t1.1;Parent=BDIVROU_0244100.t1
Contig_5_len:1067972	exonerate:est2genome	gene	748102	749280	.	+	.	ID=BDIVROU_0244200.t1
Contig_5_len:1067972	exonerate:est2genome	CDS	748102	749280	.	+	0	ID=BDIVROU_0244200.t1.1.1;Parent=BDIVROU_0244200.t1.1
Contig_5_len:1067972	exonerate:est2genome	mRNA	748102	749280	.	+	.	ID=BDIVROU_0244200.t1.1;Parent=BDIVROU_0244200.t1
Contig_5_len:1067972	exonerate:est2genome	gene	749315	751069	.	+	.	ID=BDIVROU_0244400.t2
Contig_5_len:1067972	exonerate:est2genome	CDS	749315	751069	.	+	0	ID=BDIVROU_0244400.t2.1.1;Parent=BDIVROU_0244400.t2.1
Contig_5_len:1067972	exonerate:est2genome	mRNA	749315	751069	.	+	.	ID=BDIVROU_0244400.t2.1;Parent=BDIVROU_0244400.t2
Contig_5_len:1067972	exonerate:est2genome	gene	750509	751069	.	+	.	ID=BDIVROU_0244300.t1
Contig_5_len:1067972	exonerate:est2genome	CDS	750509	751069	.	+	0	ID=BDIVROU_0244300.t1.1.1;Parent=BDIVROU_0244300.t1.1
Contig_5_len:1067972	exonerate:est2genome	mRNA	750509	751069	.	+	.	ID=BDIVROU_0244300.t1.1;Parent=BDIVROU_0244300.t1
Contig_5_len:1067972	exonerate:est2genome	gene	751178	751897	.	-	.	ID=BDIVROU_0244500.t1
Contig_5_len:1067972	exonerate:est2genome	CDS	751178	751897	.	-	0	ID=BDIVROU_0244500.t1.1.1;Parent=BDIVROU_0244500.t1.1
Contig_5_len:1067972	exonerate:est2genome	mRNA	751178	751897	.	-	.	ID=BDIVROU_0244500.t1.1;Parent=BDIVROU_0244500.t1
Contig_5_len:1067972	exonerate:est2genome	gene	753077	753496	.	-	.	ID=BDIVROU_0244600.t1
Contig_5_len:1067972	exonerate:est2genome	CDS	753077	753496	.	-	0	ID=BDIVROU_0244600.t1.1.1;Parent=BDIVROU_0244600.t1.1
Contig_5_len:1067972	exonerate:est2genome	mRNA	753077	753496	.	-	.	ID=BDIVROU_0244600.t1.1;Parent=BDIVROU_0244600.t1
Contig_5_len:1067972	exonerate:est2genome	gene	754229	755215	.	+	.	ID=BDIVROU_0244900.t1
Contig_5_len:1067972	exonerate:est2genome	CDS	754229	755215	.	+	0	ID=BDIVROU_0244900.t1.1.1;Parent=BDIVROU_0244900.t1.1
Contig_5_len:1067972	exonerate:est2genome	mRNA	754229	755215	.	+	.	ID=BDIVROU_0244900.t1.1;Parent=BDIVROU_0244900.t1
Contig_5_len:1067972	exonerate:est2genome	gene	757031	757474	.	+	.	ID=BDIVROU_0245000.t1
Contig_5_len:1067972	exonerate:est2genome	CDS	757031	757474	.	+	0	ID=BDIVROU_0245000.t1.1.1;Parent=BDIVROU_0245000.t1.1
Contig_5_len:1067972	exonerate:est2genome	mRNA	757031	757474	.	+	.	ID=BDIVROU_0245000.t1.1;Parent=BDIVROU_0245000.t1
Contig_5_len:1067972	exonerate:est2genome	gene	758203	763380	.	+	.	ID=BDIVROU_0245100.t1
Contig_5_len:1067972	exonerate:est2genome	CDS	758203	763380	.	+	0	ID=BDIVROU_0245100.t1.1.1;Parent=BDIVROU_0245100.t1.1
Contig_5_len:1067972	exonerate:est2genome	mRNA	758203	763380	.	+	.	ID=BDIVROU_0245100.t1.1;Parent=BDIVROU_0245100.t1
Contig_5_len:1067972	exonerate:est2genome	gene	762541	763380	.	+	.	ID=BDIVROU_0245200.t2
Contig_5_len:1067972	exonerate:est2genome	CDS	762541	763380	.	+	0	ID=BDIVROU_0245200.t2.1.1;Parent=BDIVROU_0245200.t2.1
Contig_5_len:1067972	exonerate:est2genome	mRNA	762541	763380	.	+	.	ID=BDIVROU_0245200.t2.1;Parent=BDIVROU_0245200.t2
Contig_5_len:1067972	exonerate:est2genome	gene	763670	764326	.	+	.	ID=BDIVROU_0245300.t1
Contig_5_len:1067972	exonerate:est2genome	CDS	763670	764326	.	+	0	ID=BDIVROU_0245300.t1.1.1;Parent=BDIVROU_0245300.t1.1
Contig_5_len:1067972	exonerate:est2genome	mRNA	763670	764326	.	+	.	ID=BDIVROU_0245300.t1.1;Parent=BDIVROU_0245300.t1
Contig_5_len:1067972	exonerate:est2genome	gene	766432	768152	.	+	.	ID=BDIVROU_0245400.t1
Contig_5_len:1067972	exonerate:est2genome	CDS	766432	767230	.	+	0	ID=BDIVROU_0245400.t1.1.1;Parent=BDIVROU_0245400.t1.1
Contig_5_len:1067972	exonerate:est2genome	CDS	767317	767633	.	+	0	ID=BDIVROU_0245400.t1.1.2;Parent=BDIVROU_0245400.t1.1
Contig_5_len:1067972	exonerate:est2genome	CDS	767805	768152	.	+	0	ID=BDIVROU_0245400.t1.1.3;Parent=BDIVROU_0245400.t1.1
Contig_5_len:1067972	exonerate:est2genome	mRNA	766432	768152	.	+	.	ID=BDIVROU_0245400.t1.1;Parent=BDIVROU_0245400.t1
Contig_5_len:1067972	exonerate:est2genome	gene	768290	769954	.	+	.	ID=BDIVROU_0245500.t1
Contig_5_len:1067972	exonerate:est2genome	CDS	768290	769954	.	+	0	ID=BDIVROU_0245500.t1.1.1;Parent=BDIVROU_0245500.t1.1
Contig_5_len:1067972	exonerate:est2genome	mRNA	768290	769954	.	+	.	ID=BDIVROU_0245500.t1.1;Parent=BDIVROU_0245500.t1
Contig_5_len:1067972	exonerate:est2genome	gene	770170	770736	.	+	.	ID=BDIVROU_0245600.t1
Contig_5_len:1067972	exonerate:est2genome	CDS	770170	770229	.	+	0	ID=BDIVROU_0245600.t1.1.1;Parent=BDIVROU_0245600.t1.1
Contig_5_len:1067972	exonerate:est2genome	CDS	770344	770736	.	+	0	ID=BDIVROU_0245600.t1.1.2;Parent=BDIVROU_0245600.t1.1
Contig_5_len:1067972	exonerate:est2genome	mRNA	770170	770736	.	+	.	ID=BDIVROU_0245600.t1.1;Parent=BDIVROU_0245600.t1
Contig_5_len:1067972	exonerate:est2genome	gene	771003	771362	.	+	.	ID=BDIVROU_0245700.t1
Contig_5_len:1067972	exonerate:est2genome	CDS	771003	771362	.	+	0	ID=BDIVROU_0245700.t1.1.1;Parent=BDIVROU_0245700.t1.1
Contig_5_len:1067972	exonerate:est2genome	mRNA	771003	771362	.	+	.	ID=BDIVROU_0245700.t1.1;Parent=BDIVROU_0245700.t1
Contig_5_len:1067972	exonerate:est2genome	gene	772423	774624	.	+	.	ID=BDIVROU_0245800.t1
Contig_5_len:1067972	exonerate:est2genome	CDS	772423	774624	.	+	0	ID=BDIVROU_0245800.t1.1.1;Parent=BDIVROU_0245800.t1.1
Contig_5_len:1067972	exonerate:est2genome	mRNA	772423	774624	.	+	.	ID=BDIVROU_0245800.t1.1;Parent=BDIVROU_0245800.t1
Contig_5_len:1067972	exonerate:est2genome	gene	775528	775905	.	+	.	ID=BDIVROU_0245900.t1
Contig_5_len:1067972	exonerate:est2genome	CDS	775528	775905	.	+	0	ID=BDIVROU_0245900.t1.1.1;Parent=BDIVROU_0245900.t1.1
Contig_5_len:1067972	exonerate:est2genome	mRNA	775528	775905	.	+	.	ID=BDIVROU_0245900.t1.1;Parent=BDIVROU_0245900.t1
Contig_5_len:1067972	exonerate:est2genome	gene	775930	777720	.	+	.	ID=BDIVROU_0246100.t1
Contig_5_len:1067972	exonerate:est2genome	CDS	775930	776270	.	+	0	ID=BDIVROU_0246100.t1.1.1;Parent=BDIVROU_0246100.t1.1
Contig_5_len:1067972	exonerate:est2genome	CDS	776491	776749	.	+	0	ID=BDIVROU_0246100.t1.1.2;Parent=BDIVROU_0246100.t1.1
Contig_5_len:1067972	exonerate:est2genome	CDS	777433	777720	.	+	0	ID=BDIVROU_0246100.t1.1.3;Parent=BDIVROU_0246100.t1.1
Contig_5_len:1067972	exonerate:est2genome	mRNA	775930	777720	.	+	.	ID=BDIVROU_0246100.t1.1;Parent=BDIVROU_0246100.t1
Contig_5_len:1067972	exonerate:est2genome	gene	777306	777392	.	+	.	ID=BDIVROU_0447200.t1
Contig_5_len:1067972	exonerate:est2genome	CDS	777306	777392	.	+	0	ID=BDIVROU_0447200.t1.1.1;Parent=BDIVROU_0447200.t1.1
Contig_5_len:1067972	exonerate:est2genome	mRNA	777306	777392	.	+	.	ID=BDIVROU_0447200.t1.1;Parent=BDIVROU_0447200.t1
Contig_5_len:1067972	exonerate:est2genome	gene	777765	778016	.	+	.	ID=BDIVROU_0246200.t1
Contig_5_len:1067972	exonerate:est2genome	CDS	777765	778016	.	+	0	ID=BDIVROU_0246200.t1.1.1;Parent=BDIVROU_0246200.t1.1
Contig_5_len:1067972	exonerate:est2genome	mRNA	777765	778016	.	+	.	ID=BDIVROU_0246200.t1.1;Parent=BDIVROU_0246200.t1
Contig_5_len:1067972	exonerate:est2genome	gene	778365	778823	.	-	.	ID=BDIVROU_0246300.t1
Contig_5_len:1067972	exonerate:est2genome	CDS	778365	778823	.	-	0	ID=BDIVROU_0246300.t1.1.1;Parent=BDIVROU_0246300.t1.1
Contig_5_len:1067972	exonerate:est2genome	mRNA	778365	778823	.	-	.	ID=BDIVROU_0246300.t1.1;Parent=BDIVROU_0246300.t1
Contig_5_len:1067972	exonerate:est2genome	gene	779408	780605	.	-	.	ID=BDIVROU_0246400.t1
Contig_5_len:1067972	exonerate:est2genome	CDS	779408	780345	.	-	0	ID=BDIVROU_0246400.t1.1.1;Parent=BDIVROU_0246400.t1.1
Contig_5_len:1067972	exonerate:est2genome	CDS	780401	780422	.	-	0	ID=BDIVROU_0246400.t1.1.2;Parent=BDIVROU_0246400.t1.1
Contig_5_len:1067972	exonerate:est2genome	CDS	780558	780605	.	-	0	ID=BDIVROU_0246400.t1.1.3;Parent=BDIVROU_0246400.t1.1
Contig_5_len:1067972	exonerate:est2genome	mRNA	779408	780605	.	-	.	ID=BDIVROU_0246400.t1.1;Parent=BDIVROU_0246400.t1
Contig_5_len:1067972	exonerate:est2genome	gene	781112	782226	.	+	.	ID=BDIVROU_0246500.t1
Contig_5_len:1067972	exonerate:est2genome	CDS	781112	781275	.	+	0	ID=BDIVROU_0246500.t1.1.1;Parent=BDIVROU_0246500.t1.1
Contig_5_len:1067972	exonerate:est2genome	CDS	781488	781593	.	+	0	ID=BDIVROU_0246500.t1.1.2;Parent=BDIVROU_0246500.t1.1
Contig_5_len:1067972	exonerate:est2genome	CDS	781669	781735	.	+	0	ID=BDIVROU_0246500.t1.1.3;Parent=BDIVROU_0246500.t1.1
Contig_5_len:1067972	exonerate:est2genome	CDS	781830	781862	.	+	0	ID=BDIVROU_0246500.t1.1.4;Parent=BDIVROU_0246500.t1.1
Contig_5_len:1067972	exonerate:est2genome	CDS	781969	781993	.	+	0	ID=BDIVROU_0246500.t1.1.5;Parent=BDIVROU_0246500.t1.1
Contig_5_len:1067972	exonerate:est2genome	CDS	782079	782226	.	+	0	ID=BDIVROU_0246500.t1.1.6;Parent=BDIVROU_0246500.t1.1
Contig_5_len:1067972	exonerate:est2genome	mRNA	781112	782226	.	+	.	ID=BDIVROU_0246500.t1.1;Parent=BDIVROU_0246500.t1
Contig_5_len:1067972	exonerate:est2genome	gene	782947	785895	.	-	.	ID=BDIVROU_0246600.t1
Contig_5_len:1067972	exonerate:est2genome	CDS	782947	782981	.	-	0	ID=BDIVROU_0246600.t1.1.1;Parent=BDIVROU_0246600.t1.1
Contig_5_len:1067972	exonerate:est2genome	CDS	783156	785895	.	-	0	ID=BDIVROU_0246600.t1.1.2;Parent=BDIVROU_0246600.t1.1
Contig_5_len:1067972	exonerate:est2genome	mRNA	782947	785895	.	-	.	ID=BDIVROU_0246600.t1.1;Parent=BDIVROU_0246600.t1
Contig_5_len:1067972	exonerate:est2genome	gene	786908	788990	.	+	.	ID=BDIVROU_0246700.t1
Contig_5_len:1067972	exonerate:est2genome	CDS	786908	787357	.	+	0	ID=BDIVROU_0246700.t1.1.1;Parent=BDIVROU_0246700.t1.1
Contig_5_len:1067972	exonerate:est2genome	CDS	787465	788010	.	+	0	ID=BDIVROU_0246700.t1.1.2;Parent=BDIVROU_0246700.t1.1
Contig_5_len:1067972	exonerate:est2genome	CDS	788064	788607	.	+	0	ID=BDIVROU_0246700.t1.1.3;Parent=BDIVROU_0246700.t1.1
Contig_5_len:1067972	exonerate:est2genome	CDS	788701	788780	.	+	0	ID=BDIVROU_0246700.t1.1.4;Parent=BDIVROU_0246700.t1.1
Contig_5_len:1067972	exonerate:est2genome	CDS	788931	788990	.	+	0	ID=BDIVROU_0246700.t1.1.5;Parent=BDIVROU_0246700.t1.1
Contig_5_len:1067972	exonerate:est2genome	mRNA	786908	788990	.	+	.	ID=BDIVROU_0246700.t1.1;Parent=BDIVROU_0246700.t1
Contig_5_len:1067972	exonerate:est2genome	gene	789177	797249	.	-	.	ID=BDIVROU_0246800.t1
Contig_5_len:1067972	exonerate:est2genome	CDS	789177	797249	.	-	0	ID=BDIVROU_0246800.t1.1.1;Parent=BDIVROU_0246800.t1.1
Contig_5_len:1067972	exonerate:est2genome	mRNA	789177	797249	.	-	.	ID=BDIVROU_0246800.t1.1;Parent=BDIVROU_0246800.t1
Contig_5_len:1067972	exonerate:est2genome	gene	797581	798357	.	-	.	ID=BDIVROU_0247000.t1
Contig_5_len:1067972	exonerate:est2genome	CDS	797581	798357	.	-	0	ID=BDIVROU_0247000.t1.1.1;Parent=BDIVROU_0247000.t1.1
Contig_5_len:1067972	exonerate:est2genome	mRNA	797581	798357	.	-	.	ID=BDIVROU_0247000.t1.1;Parent=BDIVROU_0247000.t1
Contig_5_len:1067972	exonerate:est2genome	gene	798391	805191	.	-	.	ID=BDIVROU_0247100.t1
Contig_5_len:1067972	exonerate:est2genome	CDS	798391	805191	.	-	0	ID=BDIVROU_0247100.t1.1.1;Parent=BDIVROU_0247100.t1.1
Contig_5_len:1067972	exonerate:est2genome	mRNA	798391	805191	.	-	.	ID=BDIVROU_0247100.t1.1;Parent=BDIVROU_0247100.t1
Contig_5_len:1067972	exonerate:est2genome	gene	806541	807039	.	-	.	ID=BDIVROU_0447100.t1
Contig_5_len:1067972	exonerate:est2genome	CDS	806541	806683	.	-	0	ID=BDIVROU_0447100.t1.1.1;Parent=BDIVROU_0447100.t1.1
Contig_5_len:1067972	exonerate:est2genome	CDS	806719	806845	.	-	0	ID=BDIVROU_0447100.t1.1.2;Parent=BDIVROU_0447100.t1.1
Contig_5_len:1067972	exonerate:est2genome	CDS	806881	807039	.	-	0	ID=BDIVROU_0447100.t1.1.3;Parent=BDIVROU_0447100.t1.1
Contig_5_len:1067972	exonerate:est2genome	mRNA	806541	807039	.	-	.	ID=BDIVROU_0447100.t1.1;Parent=BDIVROU_0447100.t1
Contig_5_len:1067972	exonerate:est2genome	gene	807195	811423	.	-	.	ID=BDIVROU_0247300.t1
Contig_5_len:1067972	exonerate:est2genome	CDS	807195	807802	.	-	0	ID=BDIVROU_0247300.t1.1.1;Parent=BDIVROU_0247300.t1.1
Contig_5_len:1067972	exonerate:est2genome	CDS	808002	808320	.	-	0	ID=BDIVROU_0247300.t1.1.2;Parent=BDIVROU_0247300.t1.1
Contig_5_len:1067972	exonerate:est2genome	CDS	809157	810064	.	-	0	ID=BDIVROU_0247300.t1.1.3;Parent=BDIVROU_0247300.t1.1
Contig_5_len:1067972	exonerate:est2genome	CDS	810142	811423	.	-	0	ID=BDIVROU_0247300.t1.1.4;Parent=BDIVROU_0247300.t1.1
Contig_5_len:1067972	exonerate:est2genome	mRNA	807195	811423	.	-	.	ID=BDIVROU_0247300.t1.1;Parent=BDIVROU_0247300.t1
Contig_5_len:1067972	exonerate:est2genome	gene	811553	812044	.	-	.	ID=BDIVROU_0247400.t1
Contig_5_len:1067972	exonerate:est2genome	CDS	811553	812044	.	-	0	ID=BDIVROU_0247400.t1.1.1;Parent=BDIVROU_0247400.t1.1
Contig_5_len:1067972	exonerate:est2genome	mRNA	811553	812044	.	-	.	ID=BDIVROU_0247400.t1.1;Parent=BDIVROU_0247400.t1
Contig_5_len:1067972	exonerate:est2genome	gene	813278	814606	.	+	.	ID=BDIVROU_0247500.t1
Contig_5_len:1067972	exonerate:est2genome	CDS	813278	814606	.	+	0	ID=BDIVROU_0247500.t1.1.1;Parent=BDIVROU_0247500.t1.1
Contig_5_len:1067972	exonerate:est2genome	mRNA	813278	814606	.	+	.	ID=BDIVROU_0247500.t1.1;Parent=BDIVROU_0247500.t1
Contig_5_len:1067972	exonerate:est2genome	gene	815265	815846	.	-	.	ID=BDIVROU_0247600.t1
Contig_5_len:1067972	exonerate:est2genome	CDS	815265	815846	.	-	0	ID=BDIVROU_0247600.t1.1.1;Parent=BDIVROU_0247600.t1.1
Contig_5_len:1067972	exonerate:est2genome	mRNA	815265	815846	.	-	.	ID=BDIVROU_0247600.t1.1;Parent=BDIVROU_0247600.t1
Contig_5_len:1067972	exonerate:est2genome	gene	816591	817388	.	+	.	ID=BDIVROU_0247700.t1
Contig_5_len:1067972	exonerate:est2genome	CDS	816591	817388	.	+	0	ID=BDIVROU_0247700.t1.1.1;Parent=BDIVROU_0247700.t1.1
Contig_5_len:1067972	exonerate:est2genome	mRNA	816591	817388	.	+	.	ID=BDIVROU_0247700.t1.1;Parent=BDIVROU_0247700.t1
Contig_5_len:1067972	exonerate:est2genome	gene	820554	821018	.	+	.	ID=BDIVROU_0247800.t1
Contig_5_len:1067972	exonerate:est2genome	CDS	820554	821018	.	+	0	ID=BDIVROU_0247800.t1.1.1;Parent=BDIVROU_0247800.t1.1
Contig_5_len:1067972	exonerate:est2genome	mRNA	820554	821018	.	+	.	ID=BDIVROU_0247800.t1.1;Parent=BDIVROU_0247800.t1
Contig_5_len:1067972	exonerate:est2genome	gene	821112	822773	.	+	.	ID=BDIVROU_0247900.t1
Contig_5_len:1067972	exonerate:est2genome	CDS	821112	821451	.	+	0	ID=BDIVROU_0247900.t1.1.1;Parent=BDIVROU_0247900.t1.1
Contig_5_len:1067972	exonerate:est2genome	CDS	821641	822773	.	+	0	ID=BDIVROU_0247900.t1.1.2;Parent=BDIVROU_0247900.t1.1
Contig_5_len:1067972	exonerate:est2genome	mRNA	821112	822773	.	+	.	ID=BDIVROU_0247900.t1.1;Parent=BDIVROU_0247900.t1
Contig_5_len:1067972	exonerate:est2genome	gene	821685	822248	.	-	.	ID=BDIVROU_0248000.t1
Contig_5_len:1067972	exonerate:est2genome	CDS	821685	822248	.	-	0	ID=BDIVROU_0248000.t1.1.1;Parent=BDIVROU_0248000.t1.1
Contig_5_len:1067972	exonerate:est2genome	mRNA	821685	822248	.	-	.	ID=BDIVROU_0248000.t1.1;Parent=BDIVROU_0248000.t1
Contig_5_len:1067972	exonerate:est2genome	gene	823262	824050	.	+	.	ID=BDIVROU_0248100.t1
Contig_5_len:1067972	exonerate:est2genome	CDS	823262	824050	.	+	0	ID=BDIVROU_0248100.t1.1.1;Parent=BDIVROU_0248100.t1.1
Contig_5_len:1067972	exonerate:est2genome	mRNA	823262	824050	.	+	.	ID=BDIVROU_0248100.t1.1;Parent=BDIVROU_0248100.t1
Contig_5_len:1067972	exonerate:est2genome	gene	823445	824050	.	+	.	ID=BDIVROU_0248400.t1
Contig_5_len:1067972	exonerate:est2genome	CDS	823445	824050	.	+	0	ID=BDIVROU_0248400.t1.1.1;Parent=BDIVROU_0248400.t1.1
Contig_5_len:1067972	exonerate:est2genome	mRNA	823445	824050	.	+	.	ID=BDIVROU_0248400.t1.1;Parent=BDIVROU_0248400.t1
Contig_5_len:1067972	exonerate:est2genome	gene	824154	824627	.	+	.	ID=BDIVROU_0248200.t1
Contig_5_len:1067972	exonerate:est2genome	CDS	824154	824627	.	+	0	ID=BDIVROU_0248200.t1.1.1;Parent=BDIVROU_0248200.t1.1
Contig_5_len:1067972	exonerate:est2genome	mRNA	824154	824627	.	+	.	ID=BDIVROU_0248200.t1.1;Parent=BDIVROU_0248200.t1
Contig_5_len:1067972	exonerate:est2genome	gene	827808	828299	.	+	.	ID=BDIVROU_0248600.t1
Contig_5_len:1067972	exonerate:est2genome	CDS	827808	828299	.	+	0	ID=BDIVROU_0248600.t1.1.1;Parent=BDIVROU_0248600.t1.1
Contig_5_len:1067972	exonerate:est2genome	mRNA	827808	828299	.	+	.	ID=BDIVROU_0248600.t1.1;Parent=BDIVROU_0248600.t1
Contig_5_len:1067972	exonerate:est2genome	gene	829216	829477	.	-	.	ID=BDIVROU_0446400.t1
Contig_5_len:1067972	exonerate:est2genome	CDS	829216	829477	.	-	0	ID=BDIVROU_0446400.t1.1.1;Parent=BDIVROU_0446400.t1.1
Contig_5_len:1067972	exonerate:est2genome	mRNA	829216	829477	.	-	.	ID=BDIVROU_0446400.t1.1;Parent=BDIVROU_0446400.t1
Contig_5_len:1067972	exonerate:est2genome	gene	829763	830316	.	-	.	ID=BDIVROU_0248700.t1
Contig_5_len:1067972	exonerate:est2genome	CDS	829763	829789	.	-	0	ID=BDIVROU_0248700.t1.1.1;Parent=BDIVROU_0248700.t1.1
Contig_5_len:1067972	exonerate:est2genome	CDS	830008	830316	.	-	0	ID=BDIVROU_0248700.t1.1.2;Parent=BDIVROU_0248700.t1.1
Contig_5_len:1067972	exonerate:est2genome	mRNA	829763	830316	.	-	.	ID=BDIVROU_0248700.t1.1;Parent=BDIVROU_0248700.t1
Contig_5_len:1067972	exonerate:est2genome	gene	831225	831482	.	+	.	ID=BDIVROU_0248800.t1
Contig_5_len:1067972	exonerate:est2genome	CDS	831225	831482	.	+	0	ID=BDIVROU_0248800.t1.1.1;Parent=BDIVROU_0248800.t1.1
Contig_5_len:1067972	exonerate:est2genome	mRNA	831225	831482	.	+	.	ID=BDIVROU_0248800.t1.1;Parent=BDIVROU_0248800.t1
Contig_5_len:1067972	exonerate:est2genome	gene	831794	832117	.	-	.	ID=BDIVROU_0248900.t1
Contig_5_len:1067972	exonerate:est2genome	CDS	831794	832117	.	-	0	ID=BDIVROU_0248900.t1.1.1;Parent=BDIVROU_0248900.t1.1
Contig_5_len:1067972	exonerate:est2genome	mRNA	831794	832117	.	-	.	ID=BDIVROU_0248900.t1.1;Parent=BDIVROU_0248900.t1
Contig_5_len:1067972	exonerate:est2genome	gene	832122	833240	.	-	.	ID=BDIVROU_0249000.t1
Contig_5_len:1067972	exonerate:est2genome	CDS	832122	833240	.	-	0	ID=BDIVROU_0249000.t1.1.1;Parent=BDIVROU_0249000.t1.1
Contig_5_len:1067972	exonerate:est2genome	mRNA	832122	833240	.	-	.	ID=BDIVROU_0249000.t1.1;Parent=BDIVROU_0249000.t1
Contig_5_len:1067972	exonerate:est2genome	gene	833440	834295	.	-	.	ID=BDIVROU_0249100.t1
Contig_5_len:1067972	exonerate:est2genome	CDS	833440	833857	.	-	0	ID=BDIVROU_0249100.t1.1.1;Parent=BDIVROU_0249100.t1.1
Contig_5_len:1067972	exonerate:est2genome	CDS	834273	834295	.	-	0	ID=BDIVROU_0249100.t1.1.2;Parent=BDIVROU_0249100.t1.1
Contig_5_len:1067972	exonerate:est2genome	mRNA	833440	834295	.	-	.	ID=BDIVROU_0249100.t1.1;Parent=BDIVROU_0249100.t1
Contig_5_len:1067972	exonerate:est2genome	gene	834656	835057	.	+	.	ID=BDIVROU_0249200.t1
Contig_5_len:1067972	exonerate:est2genome	CDS	834656	835057	.	+	0	ID=BDIVROU_0249200.t1.1.1;Parent=BDIVROU_0249200.t1.1
Contig_5_len:1067972	exonerate:est2genome	mRNA	834656	835057	.	+	.	ID=BDIVROU_0249200.t1.1;Parent=BDIVROU_0249200.t1
Contig_5_len:1067972	exonerate:est2genome	gene	835311	835691	.	-	.	ID=BDIVROU_0249300.t1
Contig_5_len:1067972	exonerate:est2genome	CDS	835311	835544	.	-	0	ID=BDIVROU_0249300.t1.1.1;Parent=BDIVROU_0249300.t1.1
Contig_5_len:1067972	exonerate:est2genome	CDS	835647	835691	.	-	0	ID=BDIVROU_0249300.t1.1.2;Parent=BDIVROU_0249300.t1.1
Contig_5_len:1067972	exonerate:est2genome	mRNA	835311	835691	.	-	.	ID=BDIVROU_0249300.t1.1;Parent=BDIVROU_0249300.t1
Contig_5_len:1067972	exonerate:est2genome	gene	835729	837186	.	-	.	ID=BDIVROU_0249500.t1
Contig_5_len:1067972	exonerate:est2genome	CDS	835729	837186	.	-	0	ID=BDIVROU_0249500.t1.1.1;Parent=BDIVROU_0249500.t1.1
Contig_5_len:1067972	exonerate:est2genome	mRNA	835729	837186	.	-	.	ID=BDIVROU_0249500.t1.1;Parent=BDIVROU_0249500.t1
Contig_5_len:1067972	exonerate:est2genome	gene	837666	838841	.	-	.	ID=BDIVROU_0249600.t1
Contig_5_len:1067972	exonerate:est2genome	CDS	837666	838841	.	-	0	ID=BDIVROU_0249600.t1.1.1;Parent=BDIVROU_0249600.t1.1
Contig_5_len:1067972	exonerate:est2genome	mRNA	837666	838841	.	-	.	ID=BDIVROU_0249600.t1.1;Parent=BDIVROU_0249600.t1
Contig_5_len:1067972	exonerate:est2genome	gene	839226	840434	.	-	.	ID=BDIVROU_0249700.t1
Contig_5_len:1067972	exonerate:est2genome	CDS	839226	840434	.	-	0	ID=BDIVROU_0249700.t1.1.1;Parent=BDIVROU_0249700.t1.1
Contig_5_len:1067972	exonerate:est2genome	mRNA	839226	840434	.	-	.	ID=BDIVROU_0249700.t1.1;Parent=BDIVROU_0249700.t1
Contig_5_len:1067972	exonerate:est2genome	gene	841573	842016	.	-	.	ID=BDIVROU_0249800.t1
Contig_5_len:1067972	exonerate:est2genome	CDS	841573	841699	.	-	0	ID=BDIVROU_0249800.t1.1.1;Parent=BDIVROU_0249800.t1.1
Contig_5_len:1067972	exonerate:est2genome	CDS	841895	842016	.	-	0	ID=BDIVROU_0249800.t1.1.2;Parent=BDIVROU_0249800.t1.1
Contig_5_len:1067972	exonerate:est2genome	mRNA	841573	842016	.	-	.	ID=BDIVROU_0249800.t1.1;Parent=BDIVROU_0249800.t1
Contig_5_len:1067972	exonerate:est2genome	gene	842528	847270	.	-	.	ID=BDIVROU_0249900.t1
Contig_5_len:1067972	exonerate:est2genome	CDS	842528	847270	.	-	0	ID=BDIVROU_0249900.t1.1.1;Parent=BDIVROU_0249900.t1.1
Contig_5_len:1067972	exonerate:est2genome	mRNA	842528	847270	.	-	.	ID=BDIVROU_0249900.t1.1;Parent=BDIVROU_0249900.t1
Contig_5_len:1067972	exonerate:est2genome	gene	847407	849700	.	-	.	ID=BDIVROU_0250000.t1
Contig_5_len:1067972	exonerate:est2genome	CDS	847407	849481	.	-	0	ID=BDIVROU_0250000.t1.1.1;Parent=BDIVROU_0250000.t1.1
Contig_5_len:1067972	exonerate:est2genome	CDS	849550	849700	.	-	0	ID=BDIVROU_0250000.t1.1.2;Parent=BDIVROU_0250000.t1.1
Contig_5_len:1067972	exonerate:est2genome	mRNA	847407	849700	.	-	.	ID=BDIVROU_0250000.t1.1;Parent=BDIVROU_0250000.t1
Contig_5_len:1067972	exonerate:est2genome	gene	849802	850119	.	+	.	ID=BDIVROU_0250100.t1
Contig_5_len:1067972	exonerate:est2genome	CDS	849802	850119	.	+	0	ID=BDIVROU_0250100.t1.1.1;Parent=BDIVROU_0250100.t1.1
Contig_5_len:1067972	exonerate:est2genome	mRNA	849802	850119	.	+	.	ID=BDIVROU_0250100.t1.1;Parent=BDIVROU_0250100.t1
Contig_5_len:1067972	exonerate:est2genome	gene	850446	850913	.	+	.	ID=BDIVROU_0250200.t1
Contig_5_len:1067972	exonerate:est2genome	CDS	850446	850913	.	+	0	ID=BDIVROU_0250200.t1.1.1;Parent=BDIVROU_0250200.t1.1
Contig_5_len:1067972	exonerate:est2genome	mRNA	850446	850913	.	+	.	ID=BDIVROU_0250200.t1.1;Parent=BDIVROU_0250200.t1
Contig_5_len:1067972	exonerate:est2genome	gene	851362	851711	.	-	.	ID=BDIVROU_0460800.t1
Contig_5_len:1067972	exonerate:est2genome	CDS	851362	851423	.	-	0	ID=BDIVROU_0460800.t1.1.1;Parent=BDIVROU_0460800.t1.1
Contig_5_len:1067972	exonerate:est2genome	CDS	851459	851584	.	-	0	ID=BDIVROU_0460800.t1.1.2;Parent=BDIVROU_0460800.t1.1
Contig_5_len:1067972	exonerate:est2genome	CDS	851624	851711	.	-	0	ID=BDIVROU_0460800.t1.1.3;Parent=BDIVROU_0460800.t1.1
Contig_5_len:1067972	exonerate:est2genome	mRNA	851362	851711	.	-	.	ID=BDIVROU_0460800.t1.1;Parent=BDIVROU_0460800.t1
Contig_5_len:1067972	exonerate:est2genome	gene	851929	852318	.	-	.	ID=BDIVROU_0250300.t1
Contig_5_len:1067972	exonerate:est2genome	CDS	851929	852150	.	-	0	ID=BDIVROU_0250300.t1.1.1;Parent=BDIVROU_0250300.t1.1
Contig_5_len:1067972	exonerate:est2genome	CDS	852289	852318	.	-	0	ID=BDIVROU_0250300.t1.1.2;Parent=BDIVROU_0250300.t1.1
Contig_5_len:1067972	exonerate:est2genome	mRNA	851929	852318	.	-	.	ID=BDIVROU_0250300.t1.1;Parent=BDIVROU_0250300.t1
Contig_5_len:1067972	exonerate:est2genome	gene	852490	854226	.	-	.	ID=BDIVROU_0250400.t1
Contig_5_len:1067972	exonerate:est2genome	CDS	852490	854226	.	-	0	ID=BDIVROU_0250400.t1.1.1;Parent=BDIVROU_0250400.t1.1
Contig_5_len:1067972	exonerate:est2genome	mRNA	852490	854226	.	-	.	ID=BDIVROU_0250400.t1.1;Parent=BDIVROU_0250400.t1
Contig_5_len:1067972	exonerate:est2genome	gene	853111	854226	.	-	.	ID=BDIVROU_0250500.t2
Contig_5_len:1067972	exonerate:est2genome	CDS	853111	854226	.	-	0	ID=BDIVROU_0250500.t2.1.1;Parent=BDIVROU_0250500.t2.1
Contig_5_len:1067972	exonerate:est2genome	mRNA	853111	854226	.	-	.	ID=BDIVROU_0250500.t2.1;Parent=BDIVROU_0250500.t2
Contig_5_len:1067972	exonerate:est2genome	gene	855208	855828	.	-	.	ID=BDIVROU_0250700.t1
Contig_5_len:1067972	exonerate:est2genome	CDS	855208	855828	.	-	0	ID=BDIVROU_0250700.t1.1.1;Parent=BDIVROU_0250700.t1.1
Contig_5_len:1067972	exonerate:est2genome	mRNA	855208	855828	.	-	.	ID=BDIVROU_0250700.t1.1;Parent=BDIVROU_0250700.t1
Contig_5_len:1067972	exonerate:est2genome	gene	857089	859544	.	-	.	ID=BDIVROU_0250800.t1
Contig_5_len:1067972	exonerate:est2genome	CDS	857089	858823	.	-	0	ID=BDIVROU_0250800.t1.1.1;Parent=BDIVROU_0250800.t1.1
Contig_5_len:1067972	exonerate:est2genome	CDS	858922	859544	.	-	0	ID=BDIVROU_0250800.t1.1.2;Parent=BDIVROU_0250800.t1.1
Contig_5_len:1067972	exonerate:est2genome	mRNA	857089	859544	.	-	.	ID=BDIVROU_0250800.t1.1;Parent=BDIVROU_0250800.t1
Contig_5_len:1067972	exonerate:est2genome	gene	859898	860440	.	-	.	ID=BDIVROU_0250900.t1
Contig_5_len:1067972	exonerate:est2genome	CDS	859898	860440	.	-	0	ID=BDIVROU_0250900.t1.1.1;Parent=BDIVROU_0250900.t1.1
Contig_5_len:1067972	exonerate:est2genome	mRNA	859898	860440	.	-	.	ID=BDIVROU_0250900.t1.1;Parent=BDIVROU_0250900.t1
Contig_5_len:1067972	exonerate:est2genome	gene	862453	863052	.	-	.	ID=BDIVROU_0251000.t1
Contig_5_len:1067972	exonerate:est2genome	CDS	862453	863052	.	-	0	ID=BDIVROU_0251000.t1.1.1;Parent=BDIVROU_0251000.t1.1
Contig_5_len:1067972	exonerate:est2genome	mRNA	862453	863052	.	-	.	ID=BDIVROU_0251000.t1.1;Parent=BDIVROU_0251000.t1
Contig_5_len:1067972	exonerate:est2genome	gene	863861	864184	.	-	.	ID=BDIVROU_0251100.t1
Contig_5_len:1067972	exonerate:est2genome	CDS	863861	863946	.	-	0	ID=BDIVROU_0251100.t1.1.1;Parent=BDIVROU_0251100.t1.1
Contig_5_len:1067972	exonerate:est2genome	CDS	863998	864184	.	-	0	ID=BDIVROU_0251100.t1.1.2;Parent=BDIVROU_0251100.t1.1
Contig_5_len:1067972	exonerate:est2genome	mRNA	863861	864184	.	-	.	ID=BDIVROU_0251100.t1.1;Parent=BDIVROU_0251100.t1
Contig_5_len:1067972	exonerate:est2genome	gene	864945	865382	.	-	.	ID=BDIVROU_0251200.t1
Contig_5_len:1067972	exonerate:est2genome	CDS	864945	865382	.	-	0	ID=BDIVROU_0251200.t1.1.1;Parent=BDIVROU_0251200.t1.1
Contig_5_len:1067972	exonerate:est2genome	mRNA	864945	865382	.	-	.	ID=BDIVROU_0251200.t1.1;Parent=BDIVROU_0251200.t1
Contig_5_len:1067972	exonerate:est2genome	gene	865711	866572	.	-	.	ID=BDIVROU_0446500.t1
Contig_5_len:1067972	exonerate:est2genome	CDS	865711	865839	.	-	0	ID=BDIVROU_0446500.t1.1.1;Parent=BDIVROU_0446500.t1.1
Contig_5_len:1067972	exonerate:est2genome	CDS	865881	866010	.	-	0	ID=BDIVROU_0446500.t1.1.2;Parent=BDIVROU_0446500.t1.1
Contig_5_len:1067972	exonerate:est2genome	CDS	866047	866198	.	-	0	ID=BDIVROU_0446500.t1.1.3;Parent=BDIVROU_0446500.t1.1
Contig_5_len:1067972	exonerate:est2genome	CDS	866242	866364	.	-	0	ID=BDIVROU_0446500.t1.1.4;Parent=BDIVROU_0446500.t1.1
Contig_5_len:1067972	exonerate:est2genome	CDS	866405	866572	.	-	0	ID=BDIVROU_0446500.t1.1.5;Parent=BDIVROU_0446500.t1.1
Contig_5_len:1067972	exonerate:est2genome	mRNA	865711	866572	.	-	.	ID=BDIVROU_0446500.t1.1;Parent=BDIVROU_0446500.t1
Contig_5_len:1067972	exonerate:est2genome	gene	866877	867384	.	+	.	ID=BDIVROU_0013800.t1
Contig_5_len:1067972	exonerate:est2genome	CDS	866877	866993	.	+	0	ID=BDIVROU_0013800.t1.1.1;Parent=BDIVROU_0013800.t1.1
Contig_5_len:1067972	exonerate:est2genome	CDS	867031	867173	.	+	0	ID=BDIVROU_0013800.t1.1.2;Parent=BDIVROU_0013800.t1.1
Contig_5_len:1067972	exonerate:est2genome	CDS	867212	867301	.	+	0	ID=BDIVROU_0013800.t1.1.3;Parent=BDIVROU_0013800.t1.1
Contig_5_len:1067972	exonerate:est2genome	CDS	867339	867384	.	+	0	ID=BDIVROU_0013800.t1.1.4;Parent=BDIVROU_0013800.t1.1
Contig_5_len:1067972	exonerate:est2genome	mRNA	866877	867384	.	+	.	ID=BDIVROU_0013800.t1.1;Parent=BDIVROU_0013800.t1
Contig_5_len:1067972	exonerate:est2genome	gene	868730	869734	.	+	.	ID=BDIVROU_0251300.t1
Contig_5_len:1067972	exonerate:est2genome	CDS	868730	868855	.	+	0	ID=BDIVROU_0251300.t1.1.1;Parent=BDIVROU_0251300.t1.1
Contig_5_len:1067972	exonerate:est2genome	CDS	869243	869734	.	+	0	ID=BDIVROU_0251300.t1.1.2;Parent=BDIVROU_0251300.t1.1
Contig_5_len:1067972	exonerate:est2genome	mRNA	868730	869734	.	+	.	ID=BDIVROU_0251300.t1.1;Parent=BDIVROU_0251300.t1
Contig_5_len:1067972	exonerate:est2genome	gene	869947	871284	.	+	.	ID=BDIVROU_0251400.t1
Contig_5_len:1067972	exonerate:est2genome	CDS	869947	871284	.	+	0	ID=BDIVROU_0251400.t1.1.1;Parent=BDIVROU_0251400.t1.1
Contig_5_len:1067972	exonerate:est2genome	mRNA	869947	871284	.	+	.	ID=BDIVROU_0251400.t1.1;Parent=BDIVROU_0251400.t1
Contig_5_len:1067972	exonerate:est2genome	gene	871330	873557	.	+	.	ID=BDIVROU_0251600.t1
Contig_5_len:1067972	exonerate:est2genome	CDS	871330	871700	.	+	0	ID=BDIVROU_0251600.t1.1.1;Parent=BDIVROU_0251600.t1.1
Contig_5_len:1067972	exonerate:est2genome	CDS	871765	872072	.	+	0	ID=BDIVROU_0251600.t1.1.2;Parent=BDIVROU_0251600.t1.1
Contig_5_len:1067972	exonerate:est2genome	CDS	872905	873557	.	+	0	ID=BDIVROU_0251600.t1.1.3;Parent=BDIVROU_0251600.t1.1
Contig_5_len:1067972	exonerate:est2genome	mRNA	871330	873557	.	+	.	ID=BDIVROU_0251600.t1.1;Parent=BDIVROU_0251600.t1
Contig_5_len:1067972	exonerate:est2genome	gene	874774	875874	.	-	.	ID=BDIVROU_0251700.t1
Contig_5_len:1067972	exonerate:est2genome	CDS	874774	875874	.	-	0	ID=BDIVROU_0251700.t1.1.1;Parent=BDIVROU_0251700.t1.1
Contig_5_len:1067972	exonerate:est2genome	mRNA	874774	875874	.	-	.	ID=BDIVROU_0251700.t1.1;Parent=BDIVROU_0251700.t1
Contig_5_len:1067972	exonerate:est2genome	gene	877385	880240	.	+	.	ID=BDIVROU_0251900.t1
Contig_5_len:1067972	exonerate:est2genome	CDS	877385	880240	.	+	0	ID=BDIVROU_0251900.t1.1.1;Parent=BDIVROU_0251900.t1.1
Contig_5_len:1067972	exonerate:est2genome	mRNA	877385	880240	.	+	.	ID=BDIVROU_0251900.t1.1;Parent=BDIVROU_0251900.t1
Contig_5_len:1067972	exonerate:est2genome	gene	880925	882220	.	-	.	ID=BDIVROU_0252000.t1
Contig_5_len:1067972	exonerate:est2genome	CDS	880925	882220	.	-	0	ID=BDIVROU_0252000.t1.1.1;Parent=BDIVROU_0252000.t1.1
Contig_5_len:1067972	exonerate:est2genome	mRNA	880925	882220	.	-	.	ID=BDIVROU_0252000.t1.1;Parent=BDIVROU_0252000.t1
Contig_5_len:1067972	exonerate:est2genome	gene	882857	884785	.	+	.	ID=BDIVROU_0252100.t1
Contig_5_len:1067972	exonerate:est2genome	CDS	882857	884785	.	+	0	ID=BDIVROU_0252100.t1.1.1;Parent=BDIVROU_0252100.t1.1
Contig_5_len:1067972	exonerate:est2genome	mRNA	882857	884785	.	+	.	ID=BDIVROU_0252100.t1.1;Parent=BDIVROU_0252100.t1
Contig_5_len:1067972	exonerate:est2genome	gene	885472	885885	.	+	.	ID=BDIVROU_0252200.t1
Contig_5_len:1067972	exonerate:est2genome	CDS	885472	885885	.	+	0	ID=BDIVROU_0252200.t1.1.1;Parent=BDIVROU_0252200.t1.1
Contig_5_len:1067972	exonerate:est2genome	mRNA	885472	885885	.	+	.	ID=BDIVROU_0252200.t1.1;Parent=BDIVROU_0252200.t1
Contig_5_len:1067972	exonerate:est2genome	gene	886307	890541	.	-	.	ID=BDIVROU_0252300.t1
Contig_5_len:1067972	exonerate:est2genome	CDS	886307	889483	.	-	0	ID=BDIVROU_0252300.t1.1.1;Parent=BDIVROU_0252300.t1.1
Contig_5_len:1067972	exonerate:est2genome	CDS	889552	890541	.	-	0	ID=BDIVROU_0252300.t1.1.2;Parent=BDIVROU_0252300.t1.1
Contig_5_len:1067972	exonerate:est2genome	mRNA	886307	890541	.	-	.	ID=BDIVROU_0252300.t1.1;Parent=BDIVROU_0252300.t1
Contig_5_len:1067972	exonerate:est2genome	gene	891690	893420	.	+	.	ID=BDIVROU_0252400.t1
Contig_5_len:1067972	exonerate:est2genome	CDS	891690	893420	.	+	0	ID=BDIVROU_0252400.t1.1.1;Parent=BDIVROU_0252400.t1.1
Contig_5_len:1067972	exonerate:est2genome	mRNA	891690	893420	.	+	.	ID=BDIVROU_0252400.t1.1;Parent=BDIVROU_0252400.t1
Contig_5_len:1067972	exonerate:est2genome	gene	894043	895615	.	+	.	ID=BDIVROU_0252500.t1
Contig_5_len:1067972	exonerate:est2genome	CDS	894043	894906	.	+	0	ID=BDIVROU_0252500.t1.1.1;Parent=BDIVROU_0252500.t1.1
Contig_5_len:1067972	exonerate:est2genome	CDS	894962	895615	.	+	0	ID=BDIVROU_0252500.t1.1.2;Parent=BDIVROU_0252500.t1.1
Contig_5_len:1067972	exonerate:est2genome	mRNA	894043	895615	.	+	.	ID=BDIVROU_0252500.t1.1;Parent=BDIVROU_0252500.t1
Contig_5_len:1067972	exonerate:est2genome	gene	895622	896330	.	+	.	ID=BDIVROU_0446600.t1
Contig_5_len:1067972	exonerate:est2genome	CDS	895622	895686	.	+	0	ID=BDIVROU_0446600.t1.1.1;Parent=BDIVROU_0446600.t1.1
Contig_5_len:1067972	exonerate:est2genome	CDS	895721	895831	.	+	0	ID=BDIVROU_0446600.t1.1.2;Parent=BDIVROU_0446600.t1.1
Contig_5_len:1067972	exonerate:est2genome	CDS	895870	896032	.	+	0	ID=BDIVROU_0446600.t1.1.3;Parent=BDIVROU_0446600.t1.1
Contig_5_len:1067972	exonerate:est2genome	CDS	896068	896148	.	+	0	ID=BDIVROU_0446600.t1.1.4;Parent=BDIVROU_0446600.t1.1
Contig_5_len:1067972	exonerate:est2genome	CDS	896184	896330	.	+	0	ID=BDIVROU_0446600.t1.1.5;Parent=BDIVROU_0446600.t1.1
Contig_5_len:1067972	exonerate:est2genome	mRNA	895622	896330	.	+	.	ID=BDIVROU_0446600.t1.1;Parent=BDIVROU_0446600.t1
Contig_5_len:1067972	exonerate:est2genome	gene	896349	896636	.	-	.	ID=BDIVROU_0446700.t1
Contig_5_len:1067972	exonerate:est2genome	CDS	896349	896417	.	-	0	ID=BDIVROU_0446700.t1.1.1;Parent=BDIVROU_0446700.t1.1
Contig_5_len:1067972	exonerate:est2genome	CDS	896453	896567	.	-	0	ID=BDIVROU_0446700.t1.1.2;Parent=BDIVROU_0446700.t1.1
Contig_5_len:1067972	exonerate:est2genome	CDS	896602	896636	.	-	0	ID=BDIVROU_0446700.t1.1.3;Parent=BDIVROU_0446700.t1.1
Contig_5_len:1067972	exonerate:est2genome	mRNA	896349	896636	.	-	.	ID=BDIVROU_0446700.t1.1;Parent=BDIVROU_0446700.t1
Contig_5_len:1067972	exonerate:est2genome	gene	896902	897333	.	+	.	ID=BDIVROU_0252600.t1
Contig_5_len:1067972	exonerate:est2genome	CDS	896902	897333	.	+	0	ID=BDIVROU_0252600.t1.1.1;Parent=BDIVROU_0252600.t1.1
Contig_5_len:1067972	exonerate:est2genome	mRNA	896902	897333	.	+	.	ID=BDIVROU_0252600.t1.1;Parent=BDIVROU_0252600.t1
Contig_5_len:1067972	exonerate:est2genome	gene	897505	898305	.	+	.	ID=BDIVROU_0252700.t1
Contig_5_len:1067972	exonerate:est2genome	CDS	897505	898305	.	+	0	ID=BDIVROU_0252700.t1.1.1;Parent=BDIVROU_0252700.t1.1
Contig_5_len:1067972	exonerate:est2genome	mRNA	897505	898305	.	+	.	ID=BDIVROU_0252700.t1.1;Parent=BDIVROU_0252700.t1
Contig_5_len:1067972	exonerate:est2genome	gene	898451	899206	.	+	.	ID=BDIVROU_0252800.t1
Contig_5_len:1067972	exonerate:est2genome	CDS	898451	899206	.	+	0	ID=BDIVROU_0252800.t1.1.1;Parent=BDIVROU_0252800.t1.1
Contig_5_len:1067972	exonerate:est2genome	mRNA	898451	899206	.	+	.	ID=BDIVROU_0252800.t1.1;Parent=BDIVROU_0252800.t1
Contig_5_len:1067972	exonerate:est2genome	gene	900000	902407	.	-	.	ID=BDIVROU_0253100.t2
Contig_5_len:1067972	exonerate:est2genome	CDS	900000	902407	.	-	0	ID=BDIVROU_0253100.t2.1.1;Parent=BDIVROU_0253100.t2.1
Contig_5_len:1067972	exonerate:est2genome	mRNA	900000	902407	.	-	.	ID=BDIVROU_0253100.t2.1;Parent=BDIVROU_0253100.t2
Contig_5_len:1067972	exonerate:est2genome	gene	901914	903914	.	-	.	ID=BDIVROU_0253000.t1
Contig_5_len:1067972	exonerate:est2genome	CDS	901914	902407	.	-	0	ID=BDIVROU_0253000.t1.1.1;Parent=BDIVROU_0253000.t1.1
Contig_5_len:1067972	exonerate:est2genome	CDS	902589	902898	.	-	0	ID=BDIVROU_0253000.t1.1.2;Parent=BDIVROU_0253000.t1.1
Contig_5_len:1067972	exonerate:est2genome	CDS	903450	903914	.	-	0	ID=BDIVROU_0253000.t1.1.3;Parent=BDIVROU_0253000.t1.1
Contig_5_len:1067972	exonerate:est2genome	mRNA	901914	903914	.	-	.	ID=BDIVROU_0253000.t1.1;Parent=BDIVROU_0253000.t1
Contig_5_len:1067972	exonerate:est2genome	gene	904453	907205	.	+	.	ID=BDIVROU_0253200.t1
Contig_5_len:1067972	exonerate:est2genome	CDS	904453	904481	.	+	0	ID=BDIVROU_0253200.t1.1.1;Parent=BDIVROU_0253200.t1.1
Contig_5_len:1067972	exonerate:est2genome	CDS	904592	904665	.	+	0	ID=BDIVROU_0253200.t1.1.2;Parent=BDIVROU_0253200.t1.1
Contig_5_len:1067972	exonerate:est2genome	CDS	904736	904819	.	+	0	ID=BDIVROU_0253200.t1.1.3;Parent=BDIVROU_0253200.t1.1
Contig_5_len:1067972	exonerate:est2genome	CDS	904936	907205	.	+	0	ID=BDIVROU_0253200.t1.1.4;Parent=BDIVROU_0253200.t1.1
Contig_5_len:1067972	exonerate:est2genome	mRNA	904453	907205	.	+	.	ID=BDIVROU_0253200.t1.1;Parent=BDIVROU_0253200.t1
Contig_5_len:1067972	exonerate:est2genome	gene	907848	909476	.	+	.	ID=BDIVROU_0253300.t1
Contig_5_len:1067972	exonerate:est2genome	CDS	907848	909476	.	+	0	ID=BDIVROU_0253300.t1.1.1;Parent=BDIVROU_0253300.t1.1
Contig_5_len:1067972	exonerate:est2genome	mRNA	907848	909476	.	+	.	ID=BDIVROU_0253300.t1.1;Parent=BDIVROU_0253300.t1
Contig_5_len:1067972	exonerate:est2genome	gene	910510	912580	.	-	.	ID=BDIVROU_0253400.t1
Contig_5_len:1067972	exonerate:est2genome	CDS	910510	912209	.	-	0	ID=BDIVROU_0253400.t1.1.1;Parent=BDIVROU_0253400.t1.1
Contig_5_len:1067972	exonerate:est2genome	CDS	912412	912580	.	-	0	ID=BDIVROU_0253400.t1.1.2;Parent=BDIVROU_0253400.t1.1
Contig_5_len:1067972	exonerate:est2genome	mRNA	910510	912580	.	-	.	ID=BDIVROU_0253400.t1.1;Parent=BDIVROU_0253400.t1
Contig_5_len:1067972	exonerate:est2genome	gene	913187	915738	.	-	.	ID=BDIVROU_0253500.t1
Contig_5_len:1067972	exonerate:est2genome	CDS	913187	913892	.	-	0	ID=BDIVROU_0253500.t1.1.1;Parent=BDIVROU_0253500.t1.1
Contig_5_len:1067972	exonerate:est2genome	CDS	914156	915068	.	-	0	ID=BDIVROU_0253500.t1.1.2;Parent=BDIVROU_0253500.t1.1
Contig_5_len:1067972	exonerate:est2genome	CDS	915195	915738	.	-	0	ID=BDIVROU_0253500.t1.1.3;Parent=BDIVROU_0253500.t1.1
Contig_5_len:1067972	exonerate:est2genome	mRNA	913187	915738	.	-	.	ID=BDIVROU_0253500.t1.1;Parent=BDIVROU_0253500.t1
Contig_5_len:1067972	exonerate:est2genome	gene	916260	916744	.	-	.	ID=BDIVROU_0253600.t1
Contig_5_len:1067972	exonerate:est2genome	CDS	916260	916547	.	-	0	ID=BDIVROU_0253600.t1.1.1;Parent=BDIVROU_0253600.t1.1
Contig_5_len:1067972	exonerate:est2genome	CDS	916673	916744	.	-	0	ID=BDIVROU_0253600.t1.1.2;Parent=BDIVROU_0253600.t1.1
Contig_5_len:1067972	exonerate:est2genome	mRNA	916260	916744	.	-	.	ID=BDIVROU_0253600.t1.1;Parent=BDIVROU_0253600.t1
Contig_5_len:1067972	exonerate:est2genome	gene	917109	917867	.	+	.	ID=BDIVROU_0253700.t1
Contig_5_len:1067972	exonerate:est2genome	CDS	917109	917867	.	+	0	ID=BDIVROU_0253700.t1.1.1;Parent=BDIVROU_0253700.t1.1
Contig_5_len:1067972	exonerate:est2genome	mRNA	917109	917867	.	+	.	ID=BDIVROU_0253700.t1.1;Parent=BDIVROU_0253700.t1
Contig_5_len:1067972	exonerate:est2genome	gene	919086	920210	.	-	.	ID=BDIVROU_0253800.t1
Contig_5_len:1067972	exonerate:est2genome	CDS	919086	920210	.	-	0	ID=BDIVROU_0253800.t1.1.1;Parent=BDIVROU_0253800.t1.1
Contig_5_len:1067972	exonerate:est2genome	mRNA	919086	920210	.	-	.	ID=BDIVROU_0253800.t1.1;Parent=BDIVROU_0253800.t1
Contig_5_len:1067972	exonerate:est2genome	gene	921511	923875	.	-	.	ID=BDIVROU_0253900.t1
Contig_5_len:1067972	exonerate:est2genome	CDS	921511	921537	.	-	0	ID=BDIVROU_0253900.t1.1.1;Parent=BDIVROU_0253900.t1.1
Contig_5_len:1067972	exonerate:est2genome	CDS	921638	922593	.	-	0	ID=BDIVROU_0253900.t1.1.2;Parent=BDIVROU_0253900.t1.1
Contig_5_len:1067972	exonerate:est2genome	CDS	922852	923875	.	-	0	ID=BDIVROU_0253900.t1.1.3;Parent=BDIVROU_0253900.t1.1
Contig_5_len:1067972	exonerate:est2genome	mRNA	921511	923875	.	-	.	ID=BDIVROU_0253900.t1.1;Parent=BDIVROU_0253900.t1
Contig_5_len:1067972	exonerate:est2genome	gene	926413	928707	.	-	.	ID=BDIVROU_0254000.t1
Contig_5_len:1067972	exonerate:est2genome	CDS	926413	927029	.	-	0	ID=BDIVROU_0254000.t1.1.1;Parent=BDIVROU_0254000.t1.1
Contig_5_len:1067972	exonerate:est2genome	CDS	927226	927529	.	-	0	ID=BDIVROU_0254000.t1.1.2;Parent=BDIVROU_0254000.t1.1
Contig_5_len:1067972	exonerate:est2genome	CDS	927622	928707	.	-	0	ID=BDIVROU_0254000.t1.1.3;Parent=BDIVROU_0254000.t1.1
Contig_5_len:1067972	exonerate:est2genome	mRNA	926413	928707	.	-	.	ID=BDIVROU_0254000.t1.1;Parent=BDIVROU_0254000.t1
Contig_5_len:1067972	exonerate:est2genome	gene	928991	931108	.	+	.	ID=BDIVROU_0254200.t1
Contig_5_len:1067972	exonerate:est2genome	CDS	928991	929071	.	+	0	ID=BDIVROU_0254200.t1.1.1;Parent=BDIVROU_0254200.t1.1
Contig_5_len:1067972	exonerate:est2genome	CDS	929315	929371	.	+	0	ID=BDIVROU_0254200.t1.1.2;Parent=BDIVROU_0254200.t1.1
Contig_5_len:1067972	exonerate:est2genome	CDS	930149	930352	.	+	0	ID=BDIVROU_0254200.t1.1.3;Parent=BDIVROU_0254200.t1.1
Contig_5_len:1067972	exonerate:est2genome	CDS	930634	930844	.	+	0	ID=BDIVROU_0254200.t1.1.4;Parent=BDIVROU_0254200.t1.1
Contig_5_len:1067972	exonerate:est2genome	CDS	930993	931108	.	+	0	ID=BDIVROU_0254200.t1.1.5;Parent=BDIVROU_0254200.t1.1
Contig_5_len:1067972	exonerate:est2genome	mRNA	928991	931108	.	+	.	ID=BDIVROU_0254200.t1.1;Parent=BDIVROU_0254200.t1
Contig_5_len:1067972	exonerate:est2genome	gene	929517	929798	.	+	.	ID=BDIVROU_0446800.t1
Contig_5_len:1067972	exonerate:est2genome	CDS	929517	929798	.	+	0	ID=BDIVROU_0446800.t1.1.1;Parent=BDIVROU_0446800.t1.1
Contig_5_len:1067972	exonerate:est2genome	mRNA	929517	929798	.	+	.	ID=BDIVROU_0446800.t1.1;Parent=BDIVROU_0446800.t1
Contig_5_len:1067972	exonerate:est2genome	gene	931121	931851	.	-	.	ID=BDIVROU_0254300.t1
Contig_5_len:1067972	exonerate:est2genome	CDS	931121	931169	.	-	0	ID=BDIVROU_0254300.t1.1.1;Parent=BDIVROU_0254300.t1.1
Contig_5_len:1067972	exonerate:est2genome	CDS	931355	931608	.	-	0	ID=BDIVROU_0254300.t1.1.2;Parent=BDIVROU_0254300.t1.1
Contig_5_len:1067972	exonerate:est2genome	CDS	931681	931851	.	-	0	ID=BDIVROU_0254300.t1.1.3;Parent=BDIVROU_0254300.t1.1
Contig_5_len:1067972	exonerate:est2genome	mRNA	931121	931851	.	-	.	ID=BDIVROU_0254300.t1.1;Parent=BDIVROU_0254300.t1
Contig_5_len:1067972	exonerate:est2genome	gene	931936	933835	.	-	.	ID=BDIVROU_0254400.t1
Contig_5_len:1067972	exonerate:est2genome	CDS	931936	933050	.	-	0	ID=BDIVROU_0254400.t1.1.1;Parent=BDIVROU_0254400.t1.1
Contig_5_len:1067972	exonerate:est2genome	CDS	933365	933591	.	-	0	ID=BDIVROU_0254400.t1.1.2;Parent=BDIVROU_0254400.t1.1
Contig_5_len:1067972	exonerate:est2genome	CDS	933717	933835	.	-	0	ID=BDIVROU_0254400.t1.1.3;Parent=BDIVROU_0254400.t1.1
Contig_5_len:1067972	exonerate:est2genome	mRNA	931936	933835	.	-	.	ID=BDIVROU_0254400.t1.1;Parent=BDIVROU_0254400.t1
Contig_5_len:1067972	exonerate:est2genome	gene	934206	935453	.	-	.	ID=BDIVROU_0254500.t1
Contig_5_len:1067972	exonerate:est2genome	CDS	934206	934886	.	-	0	ID=BDIVROU_0254500.t1.1.1;Parent=BDIVROU_0254500.t1.1
Contig_5_len:1067972	exonerate:est2genome	CDS	935187	935218	.	-	0	ID=BDIVROU_0254500.t1.1.2;Parent=BDIVROU_0254500.t1.1
Contig_5_len:1067972	exonerate:est2genome	CDS	935429	935453	.	-	0	ID=BDIVROU_0254500.t1.1.3;Parent=BDIVROU_0254500.t1.1
Contig_5_len:1067972	exonerate:est2genome	mRNA	934206	935453	.	-	.	ID=BDIVROU_0254500.t1.1;Parent=BDIVROU_0254500.t1
Contig_5_len:1067972	exonerate:est2genome	gene	937315	938766	.	+	.	ID=BDIVROU_0254600.t1
Contig_5_len:1067972	exonerate:est2genome	CDS	937315	938766	.	+	0	ID=BDIVROU_0254600.t1.1.1;Parent=BDIVROU_0254600.t1.1
Contig_5_len:1067972	exonerate:est2genome	mRNA	937315	938766	.	+	.	ID=BDIVROU_0254600.t1.1;Parent=BDIVROU_0254600.t1
Contig_5_len:1067972	exonerate:est2genome	gene	938803	939858	.	+	.	ID=BDIVROU_0254700.t1
Contig_5_len:1067972	exonerate:est2genome	CDS	938803	939117	.	+	0	ID=BDIVROU_0254700.t1.1.1;Parent=BDIVROU_0254700.t1.1
Contig_5_len:1067972	exonerate:est2genome	CDS	939312	939454	.	+	0	ID=BDIVROU_0254700.t1.1.2;Parent=BDIVROU_0254700.t1.1
Contig_5_len:1067972	exonerate:est2genome	CDS	939672	939858	.	+	0	ID=BDIVROU_0254700.t1.1.3;Parent=BDIVROU_0254700.t1.1
Contig_5_len:1067972	exonerate:est2genome	mRNA	938803	939858	.	+	.	ID=BDIVROU_0254700.t1.1;Parent=BDIVROU_0254700.t1
Contig_5_len:1067972	exonerate:est2genome	gene	939999	940568	.	+	.	ID=BDIVROU_0254800.t1
Contig_5_len:1067972	exonerate:est2genome	CDS	939999	940568	.	+	0	ID=BDIVROU_0254800.t1.1.1;Parent=BDIVROU_0254800.t1.1
Contig_5_len:1067972	exonerate:est2genome	mRNA	939999	940568	.	+	.	ID=BDIVROU_0254800.t1.1;Parent=BDIVROU_0254800.t1
Contig_5_len:1067972	exonerate:est2genome	gene	941562	942533	.	-	.	ID=BDIVROU_0254900.t1
Contig_5_len:1067972	exonerate:est2genome	CDS	941562	941670	.	-	0	ID=BDIVROU_0254900.t1.1.1;Parent=BDIVROU_0254900.t1.1
Contig_5_len:1067972	exonerate:est2genome	CDS	941866	942533	.	-	0	ID=BDIVROU_0254900.t1.1.2;Parent=BDIVROU_0254900.t1.1
Contig_5_len:1067972	exonerate:est2genome	mRNA	941562	942533	.	-	.	ID=BDIVROU_0254900.t1.1;Parent=BDIVROU_0254900.t1
Contig_5_len:1067972	exonerate:est2genome	gene	942704	943420	.	+	.	ID=BDIVROU_0013900.t1
Contig_5_len:1067972	exonerate:est2genome	CDS	942704	942760	.	+	0	ID=BDIVROU_0013900.t1.1.1;Parent=BDIVROU_0013900.t1.1
Contig_5_len:1067972	exonerate:est2genome	CDS	942802	942888	.	+	0	ID=BDIVROU_0013900.t1.1.2;Parent=BDIVROU_0013900.t1.1
Contig_5_len:1067972	exonerate:est2genome	CDS	942923	943029	.	+	0	ID=BDIVROU_0013900.t1.1.3;Parent=BDIVROU_0013900.t1.1
Contig_5_len:1067972	exonerate:est2genome	CDS	943089	943180	.	+	0	ID=BDIVROU_0013900.t1.1.4;Parent=BDIVROU_0013900.t1.1
Contig_5_len:1067972	exonerate:est2genome	CDS	943225	943302	.	+	0	ID=BDIVROU_0013900.t1.1.5;Parent=BDIVROU_0013900.t1.1
Contig_5_len:1067972	exonerate:est2genome	CDS	943338	943420	.	+	0	ID=BDIVROU_0013900.t1.1.6;Parent=BDIVROU_0013900.t1.1
Contig_5_len:1067972	exonerate:est2genome	mRNA	942704	943420	.	+	.	ID=BDIVROU_0013900.t1.1;Parent=BDIVROU_0013900.t1
Contig_5_len:1067972	exonerate:est2genome	gene	944134	944775	.	+	.	ID=BDIVROU_0255000.t1
Contig_5_len:1067972	exonerate:est2genome	CDS	944134	944775	.	+	0	ID=BDIVROU_0255000.t1.1.1;Parent=BDIVROU_0255000.t1.1
Contig_5_len:1067972	exonerate:est2genome	mRNA	944134	944775	.	+	.	ID=BDIVROU_0255000.t1.1;Parent=BDIVROU_0255000.t1
Contig_5_len:1067972	exonerate:est2genome	gene	944994	946053	.	+	.	ID=BDIVROU_0255100.t1
Contig_5_len:1067972	exonerate:est2genome	CDS	944994	945108	.	+	0	ID=BDIVROU_0255100.t1.1.1;Parent=BDIVROU_0255100.t1.1
Contig_5_len:1067972	exonerate:est2genome	CDS	945293	946053	.	+	0	ID=BDIVROU_0255100.t1.1.2;Parent=BDIVROU_0255100.t1.1
Contig_5_len:1067972	exonerate:est2genome	mRNA	944994	946053	.	+	.	ID=BDIVROU_0255100.t1.1;Parent=BDIVROU_0255100.t1
Contig_5_len:1067972	exonerate:est2genome	gene	946580	947741	.	-	.	ID=BDIVROU_0255300.t1
Contig_5_len:1067972	exonerate:est2genome	CDS	946580	947098	.	-	0	ID=BDIVROU_0255300.t1.1.1;Parent=BDIVROU_0255300.t1.1
Contig_5_len:1067972	exonerate:est2genome	CDS	947304	947741	.	-	0	ID=BDIVROU_0255300.t1.1.2;Parent=BDIVROU_0255300.t1.1
Contig_5_len:1067972	exonerate:est2genome	mRNA	946580	947741	.	-	.	ID=BDIVROU_0255300.t1.1;Parent=BDIVROU_0255300.t1
Contig_5_len:1067972	exonerate:est2genome	gene	948225	948488	.	-	.	ID=BDIVROU_0255400.t1
Contig_5_len:1067972	exonerate:est2genome	CDS	948225	948488	.	-	0	ID=BDIVROU_0255400.t1.1.1;Parent=BDIVROU_0255400.t1.1
Contig_5_len:1067972	exonerate:est2genome	mRNA	948225	948488	.	-	.	ID=BDIVROU_0255400.t1.1;Parent=BDIVROU_0255400.t1
Contig_5_len:1067972	exonerate:est2genome	gene	948867	949863	.	-	.	ID=BDIVROU_0255500.t1
Contig_5_len:1067972	exonerate:est2genome	CDS	948867	949366	.	-	0	ID=BDIVROU_0255500.t1.1.1;Parent=BDIVROU_0255500.t1.1
Contig_5_len:1067972	exonerate:est2genome	CDS	949524	949863	.	-	0	ID=BDIVROU_0255500.t1.1.2;Parent=BDIVROU_0255500.t1.1
Contig_5_len:1067972	exonerate:est2genome	mRNA	948867	949863	.	-	.	ID=BDIVROU_0255500.t1.1;Parent=BDIVROU_0255500.t1
Contig_5_len:1067972	exonerate:est2genome	gene	950547	952562	.	+	.	ID=BDIVROU_0255600.t1
Contig_5_len:1067972	exonerate:est2genome	CDS	950547	950649	.	+	0	ID=BDIVROU_0255600.t1.1.1;Parent=BDIVROU_0255600.t1.1
Contig_5_len:1067972	exonerate:est2genome	CDS	950716	952562	.	+	0	ID=BDIVROU_0255600.t1.1.2;Parent=BDIVROU_0255600.t1.1
Contig_5_len:1067972	exonerate:est2genome	mRNA	950547	952562	.	+	.	ID=BDIVROU_0255600.t1.1;Parent=BDIVROU_0255600.t1
Contig_5_len:1067972	exonerate:est2genome	gene	954924	955799	.	+	.	ID=BDIVROU_0255700.t1
Contig_5_len:1067972	exonerate:est2genome	CDS	954924	955799	.	+	0	ID=BDIVROU_0255700.t1.1.1;Parent=BDIVROU_0255700.t1.1
Contig_5_len:1067972	exonerate:est2genome	mRNA	954924	955799	.	+	.	ID=BDIVROU_0255700.t1.1;Parent=BDIVROU_0255700.t1
Contig_5_len:1067972	exonerate:est2genome	gene	956090	957961	.	+	.	ID=BDIVROU_0255800.t1
Contig_5_len:1067972	exonerate:est2genome	CDS	956090	956161	.	+	0	ID=BDIVROU_0255800.t1.1.1;Parent=BDIVROU_0255800.t1.1
Contig_5_len:1067972	exonerate:est2genome	CDS	956479	956542	.	+	0	ID=BDIVROU_0255800.t1.1.2;Parent=BDIVROU_0255800.t1.1
Contig_5_len:1067972	exonerate:est2genome	CDS	956790	957038	.	+	0	ID=BDIVROU_0255800.t1.1.3;Parent=BDIVROU_0255800.t1.1
Contig_5_len:1067972	exonerate:est2genome	CDS	957112	957215	.	+	0	ID=BDIVROU_0255800.t1.1.4;Parent=BDIVROU_0255800.t1.1
Contig_5_len:1067972	exonerate:est2genome	CDS	957306	957412	.	+	0	ID=BDIVROU_0255800.t1.1.5;Parent=BDIVROU_0255800.t1.1
Contig_5_len:1067972	exonerate:est2genome	CDS	957490	957961	.	+	0	ID=BDIVROU_0255800.t1.1.6;Parent=BDIVROU_0255800.t1.1
Contig_5_len:1067972	exonerate:est2genome	mRNA	956090	957961	.	+	.	ID=BDIVROU_0255800.t1.1;Parent=BDIVROU_0255800.t1
Contig_5_len:1067972	exonerate:est2genome	gene	958990	959607	.	-	.	ID=BDIVROU_0255900.t1
Contig_5_len:1067972	exonerate:est2genome	CDS	958990	959607	.	-	0	ID=BDIVROU_0255900.t1.1.1;Parent=BDIVROU_0255900.t1.1
Contig_5_len:1067972	exonerate:est2genome	mRNA	958990	959607	.	-	.	ID=BDIVROU_0255900.t1.1;Parent=BDIVROU_0255900.t1
Contig_5_len:1067972	exonerate:est2genome	gene	960572	961216	.	+	.	ID=BDIVROU_0256000.t1
Contig_5_len:1067972	exonerate:est2genome	CDS	960572	961216	.	+	0	ID=BDIVROU_0256000.t1.1.1;Parent=BDIVROU_0256000.t1.1
Contig_5_len:1067972	exonerate:est2genome	mRNA	960572	961216	.	+	.	ID=BDIVROU_0256000.t1.1;Parent=BDIVROU_0256000.t1
Contig_5_len:1067972	exonerate:est2genome	gene	961710	962735	.	-	.	ID=BDIVROU_0256100.t1
Contig_5_len:1067972	exonerate:est2genome	CDS	961710	962735	.	-	0	ID=BDIVROU_0256100.t1.1.1;Parent=BDIVROU_0256100.t1.1
Contig_5_len:1067972	exonerate:est2genome	mRNA	961710	962735	.	-	.	ID=BDIVROU_0256100.t1.1;Parent=BDIVROU_0256100.t1
Contig_5_len:1067972	exonerate:est2genome	gene	963317	963748	.	+	.	ID=BDIVROU_0256200.t1
Contig_5_len:1067972	exonerate:est2genome	CDS	963317	963502	.	+	0	ID=BDIVROU_0256200.t1.1.1;Parent=BDIVROU_0256200.t1.1
Contig_5_len:1067972	exonerate:est2genome	CDS	963560	963604	.	+	0	ID=BDIVROU_0256200.t1.1.2;Parent=BDIVROU_0256200.t1.1
Contig_5_len:1067972	exonerate:est2genome	CDS	963680	963748	.	+	0	ID=BDIVROU_0256200.t1.1.3;Parent=BDIVROU_0256200.t1.1
Contig_5_len:1067972	exonerate:est2genome	mRNA	963317	963748	.	+	.	ID=BDIVROU_0256200.t1.1;Parent=BDIVROU_0256200.t1
Contig_5_len:1067972	exonerate:est2genome	gene	964239	964720	.	-	.	ID=BDIVROU_0014000.t1
Contig_5_len:1067972	exonerate:est2genome	CDS	964239	964651	.	-	0	ID=BDIVROU_0014000.t1.1.1;Parent=BDIVROU_0014000.t1.1
Contig_5_len:1067972	exonerate:est2genome	CDS	964690	964720	.	-	0	ID=BDIVROU_0014000.t1.1.2;Parent=BDIVROU_0014000.t1.1
Contig_5_len:1067972	exonerate:est2genome	mRNA	964239	964720	.	-	.	ID=BDIVROU_0014000.t1.1;Parent=BDIVROU_0014000.t1
Contig_5_len:1067972	exonerate:est2genome	gene	965015	966184	.	+	.	ID=BDIVROU_0256600.t1
Contig_5_len:1067972	exonerate:est2genome	CDS	965015	966184	.	+	0	ID=BDIVROU_0256600.t1.1.1;Parent=BDIVROU_0256600.t1.1
Contig_5_len:1067972	exonerate:est2genome	mRNA	965015	966184	.	+	.	ID=BDIVROU_0256600.t1.1;Parent=BDIVROU_0256600.t1
Contig_5_len:1067972	exonerate:est2genome	gene	966303	968217	.	-	.	ID=BDIVROU_0256700.t1
Contig_5_len:1067972	exonerate:est2genome	CDS	966303	967672	.	-	0	ID=BDIVROU_0256700.t1.1.1;Parent=BDIVROU_0256700.t1.1
Contig_5_len:1067972	exonerate:est2genome	CDS	967986	968217	.	-	0	ID=BDIVROU_0256700.t1.1.2;Parent=BDIVROU_0256700.t1.1
Contig_5_len:1067972	exonerate:est2genome	mRNA	966303	968217	.	-	.	ID=BDIVROU_0256700.t1.1;Parent=BDIVROU_0256700.t1
Contig_5_len:1067972	exonerate:est2genome	gene	968335	970185	.	-	.	ID=BDIVROU_0256800.t1
Contig_5_len:1067972	exonerate:est2genome	CDS	968335	968687	.	-	0	ID=BDIVROU_0256800.t1.1.1;Parent=BDIVROU_0256800.t1.1
Contig_5_len:1067972	exonerate:est2genome	CDS	968920	969246	.	-	0	ID=BDIVROU_0256800.t1.1.2;Parent=BDIVROU_0256800.t1.1
Contig_5_len:1067972	exonerate:est2genome	CDS	969367	969622	.	-	0	ID=BDIVROU_0256800.t1.1.3;Parent=BDIVROU_0256800.t1.1
Contig_5_len:1067972	exonerate:est2genome	CDS	969758	969923	.	-	0	ID=BDIVROU_0256800.t1.1.4;Parent=BDIVROU_0256800.t1.1
Contig_5_len:1067972	exonerate:est2genome	CDS	970001	970185	.	-	0	ID=BDIVROU_0256800.t1.1.5;Parent=BDIVROU_0256800.t1.1
Contig_5_len:1067972	exonerate:est2genome	mRNA	968335	970185	.	-	.	ID=BDIVROU_0256800.t1.1;Parent=BDIVROU_0256800.t1
Contig_5_len:1067972	exonerate:est2genome	gene	970866	973899	.	+	.	ID=BDIVROU_0256900.t1
Contig_5_len:1067972	exonerate:est2genome	CDS	970866	971271	.	+	0	ID=BDIVROU_0256900.t1.1.1;Parent=BDIVROU_0256900.t1.1
Contig_5_len:1067972	exonerate:est2genome	CDS	971608	971703	.	+	0	ID=BDIVROU_0256900.t1.1.2;Parent=BDIVROU_0256900.t1.1
Contig_5_len:1067972	exonerate:est2genome	CDS	971837	973899	.	+	0	ID=BDIVROU_0256900.t1.1.3;Parent=BDIVROU_0256900.t1.1
Contig_5_len:1067972	exonerate:est2genome	mRNA	970866	973899	.	+	.	ID=BDIVROU_0256900.t1.1;Parent=BDIVROU_0256900.t1
Contig_5_len:1067972	exonerate:est2genome	gene	974141	974554	.	-	.	ID=BDIVROU_0257000.t1
Contig_5_len:1067972	exonerate:est2genome	CDS	974141	974554	.	-	0	ID=BDIVROU_0257000.t1.1.1;Parent=BDIVROU_0257000.t1.1
Contig_5_len:1067972	exonerate:est2genome	mRNA	974141	974554	.	-	.	ID=BDIVROU_0257000.t1.1;Parent=BDIVROU_0257000.t1
Contig_5_len:1067972	exonerate:est2genome	gene	974645	977139	.	-	.	ID=BDIVROU_0257100.t1
Contig_5_len:1067972	exonerate:est2genome	CDS	974645	974923	.	-	0	ID=BDIVROU_0257100.t1.1.1;Parent=BDIVROU_0257100.t1.1
Contig_5_len:1067972	exonerate:est2genome	CDS	975304	977139	.	-	0	ID=BDIVROU_0257100.t1.1.2;Parent=BDIVROU_0257100.t1.1
Contig_5_len:1067972	exonerate:est2genome	mRNA	974645	977139	.	-	.	ID=BDIVROU_0257100.t1.1;Parent=BDIVROU_0257100.t1
Contig_5_len:1067972	exonerate:est2genome	gene	977257	978594	.	-	.	ID=BDIVROU_0257200.t1
Contig_5_len:1067972	exonerate:est2genome	CDS	977257	978594	.	-	0	ID=BDIVROU_0257200.t1.1.1;Parent=BDIVROU_0257200.t1.1
Contig_5_len:1067972	exonerate:est2genome	mRNA	977257	978594	.	-	.	ID=BDIVROU_0257200.t1.1;Parent=BDIVROU_0257200.t1
Contig_5_len:1067972	exonerate:est2genome	gene	978896	980899	.	+	.	ID=BDIVROU_0257300.t1
Contig_5_len:1067972	exonerate:est2genome	CDS	978896	980899	.	+	0	ID=BDIVROU_0257300.t1.1.1;Parent=BDIVROU_0257300.t1.1
Contig_5_len:1067972	exonerate:est2genome	mRNA	978896	980899	.	+	.	ID=BDIVROU_0257300.t1.1;Parent=BDIVROU_0257300.t1
Contig_5_len:1067972	exonerate:est2genome	gene	980902	982190	.	-	.	ID=BDIVROU_0014100.t1
Contig_5_len:1067972	exonerate:est2genome	CDS	980902	981146	.	-	0	ID=BDIVROU_0014100.t1.1.1;Parent=BDIVROU_0014100.t1.1
Contig_5_len:1067972	exonerate:est2genome	CDS	981183	981259	.	-	0	ID=BDIVROU_0014100.t1.1.2;Parent=BDIVROU_0014100.t1.1
Contig_5_len:1067972	exonerate:est2genome	CDS	981303	981439	.	-	0	ID=BDIVROU_0014100.t1.1.3;Parent=BDIVROU_0014100.t1.1
Contig_5_len:1067972	exonerate:est2genome	CDS	981477	981579	.	-	0	ID=BDIVROU_0014100.t1.1.4;Parent=BDIVROU_0014100.t1.1
Contig_5_len:1067972	exonerate:est2genome	CDS	981620	981759	.	-	0	ID=BDIVROU_0014100.t1.1.5;Parent=BDIVROU_0014100.t1.1
Contig_5_len:1067972	exonerate:est2genome	CDS	981797	981876	.	-	0	ID=BDIVROU_0014100.t1.1.6;Parent=BDIVROU_0014100.t1.1
Contig_5_len:1067972	exonerate:est2genome	CDS	981914	982190	.	-	0	ID=BDIVROU_0014100.t1.1.7;Parent=BDIVROU_0014100.t1.1
Contig_5_len:1067972	exonerate:est2genome	mRNA	980902	982190	.	-	.	ID=BDIVROU_0014100.t1.1;Parent=BDIVROU_0014100.t1
Contig_5_len:1067972	exonerate:est2genome	gene	982618	985740	.	-	.	ID=BDIVROU_0257400.t1
Contig_5_len:1067972	exonerate:est2genome	CDS	982618	983848	.	-	0	ID=BDIVROU_0257400.t1.1.1;Parent=BDIVROU_0257400.t1.1
Contig_5_len:1067972	exonerate:est2genome	CDS	984222	984339	.	-	0	ID=BDIVROU_0257400.t1.1.2;Parent=BDIVROU_0257400.t1.1
Contig_5_len:1067972	exonerate:est2genome	CDS	984843	985740	.	-	0	ID=BDIVROU_0257400.t1.1.3;Parent=BDIVROU_0257400.t1.1
Contig_5_len:1067972	exonerate:est2genome	mRNA	982618	985740	.	-	.	ID=BDIVROU_0257400.t1.1;Parent=BDIVROU_0257400.t1
Contig_5_len:1067972	exonerate:est2genome	gene	986233	986760	.	+	.	ID=BDIVROU_0257500.t1
Contig_5_len:1067972	exonerate:est2genome	CDS	986233	986760	.	+	0	ID=BDIVROU_0257500.t1.1.1;Parent=BDIVROU_0257500.t1.1
Contig_5_len:1067972	exonerate:est2genome	mRNA	986233	986760	.	+	.	ID=BDIVROU_0257500.t1.1;Parent=BDIVROU_0257500.t1
Contig_5_len:1067972	exonerate:est2genome	gene	987497	988858	.	-	.	ID=BDIVROU_0257700.t1
Contig_5_len:1067972	exonerate:est2genome	CDS	987497	988858	.	-	0	ID=BDIVROU_0257700.t1.1.1;Parent=BDIVROU_0257700.t1.1
Contig_5_len:1067972	exonerate:est2genome	mRNA	987497	988858	.	-	.	ID=BDIVROU_0257700.t1.1;Parent=BDIVROU_0257700.t1
Contig_5_len:1067972	exonerate:est2genome	gene	989295	989738	.	+	.	ID=BDIVROU_0257800.t1
Contig_5_len:1067972	exonerate:est2genome	CDS	989295	989738	.	+	0	ID=BDIVROU_0257800.t1.1.1;Parent=BDIVROU_0257800.t1.1
Contig_5_len:1067972	exonerate:est2genome	mRNA	989295	989738	.	+	.	ID=BDIVROU_0257800.t1.1;Parent=BDIVROU_0257800.t1
Contig_5_len:1067972	exonerate:est2genome	gene	989885	990970	.	+	.	ID=BDIVROU_0257900.t1
Contig_5_len:1067972	exonerate:est2genome	CDS	989885	990970	.	+	0	ID=BDIVROU_0257900.t1.1.1;Parent=BDIVROU_0257900.t1.1
Contig_5_len:1067972	exonerate:est2genome	mRNA	989885	990970	.	+	.	ID=BDIVROU_0257900.t1.1;Parent=BDIVROU_0257900.t1
Contig_5_len:1067972	exonerate:est2genome	gene	992075	993624	.	+	.	ID=BDIVROU_0258000.t1
Contig_5_len:1067972	exonerate:est2genome	CDS	992075	993206	.	+	0	ID=BDIVROU_0258000.t1.1.1;Parent=BDIVROU_0258000.t1.1
Contig_5_len:1067972	exonerate:est2genome	CDS	993392	993624	.	+	0	ID=BDIVROU_0258000.t1.1.2;Parent=BDIVROU_0258000.t1.1
Contig_5_len:1067972	exonerate:est2genome	mRNA	992075	993624	.	+	.	ID=BDIVROU_0258000.t1.1;Parent=BDIVROU_0258000.t1
Contig_5_len:1067972	exonerate:est2genome	gene	994517	994891	.	+	.	ID=BDIVROU_0258100.t1
Contig_5_len:1067972	exonerate:est2genome	CDS	994517	994891	.	+	0	ID=BDIVROU_0258100.t1.1.1;Parent=BDIVROU_0258100.t1.1
Contig_5_len:1067972	exonerate:est2genome	mRNA	994517	994891	.	+	.	ID=BDIVROU_0258100.t1.1;Parent=BDIVROU_0258100.t1
Contig_5_len:1067972	exonerate:est2genome	gene	994976	995620	.	+	.	ID=BDIVROU_0258200.t1
Contig_5_len:1067972	exonerate:est2genome	CDS	994976	995620	.	+	0	ID=BDIVROU_0258200.t1.1.1;Parent=BDIVROU_0258200.t1.1
Contig_5_len:1067972	exonerate:est2genome	mRNA	994976	995620	.	+	.	ID=BDIVROU_0258200.t1.1;Parent=BDIVROU_0258200.t1
Contig_5_len:1067972	exonerate:est2genome	gene	995879	1001560	.	+	.	ID=BDIVROU_0258300.t1
Contig_5_len:1067972	exonerate:est2genome	CDS	995879	1001560	.	+	0	ID=BDIVROU_0258300.t1.1.1;Parent=BDIVROU_0258300.t1.1
Contig_5_len:1067972	exonerate:est2genome	mRNA	995879	1001560	.	+	.	ID=BDIVROU_0258300.t1.1;Parent=BDIVROU_0258300.t1
Contig_5_len:1067972	exonerate:est2genome	gene	1001728	1003071	.	-	.	ID=BDIVROU_0258400.t1
Contig_5_len:1067972	exonerate:est2genome	CDS	1001728	1003071	.	-	0	ID=BDIVROU_0258400.t1.1.1;Parent=BDIVROU_0258400.t1.1
Contig_5_len:1067972	exonerate:est2genome	mRNA	1001728	1003071	.	-	.	ID=BDIVROU_0258400.t1.1;Parent=BDIVROU_0258400.t1
Contig_5_len:1067972	exonerate:est2genome	gene	1003756	1005061	.	-	.	ID=BDIVROU_0258500.t1
Contig_5_len:1067972	exonerate:est2genome	CDS	1003756	1004116	.	-	0	ID=BDIVROU_0258500.t1.1.1;Parent=BDIVROU_0258500.t1.1
Contig_5_len:1067972	exonerate:est2genome	CDS	1004253	1005061	.	-	0	ID=BDIVROU_0258500.t1.1.2;Parent=BDIVROU_0258500.t1.1
Contig_5_len:1067972	exonerate:est2genome	mRNA	1003756	1005061	.	-	.	ID=BDIVROU_0258500.t1.1;Parent=BDIVROU_0258500.t1
Contig_5_len:1067972	exonerate:est2genome	gene	1006307	1006801	.	-	.	ID=BDIVROU_0258600.t1
Contig_5_len:1067972	exonerate:est2genome	CDS	1006307	1006513	.	-	0	ID=BDIVROU_0258600.t1.1.1;Parent=BDIVROU_0258600.t1.1
Contig_5_len:1067972	exonerate:est2genome	CDS	1006646	1006801	.	-	0	ID=BDIVROU_0258600.t1.1.2;Parent=BDIVROU_0258600.t1.1
Contig_5_len:1067972	exonerate:est2genome	mRNA	1006307	1006801	.	-	.	ID=BDIVROU_0258600.t1.1;Parent=BDIVROU_0258600.t1
Contig_5_len:1067972	exonerate:est2genome	gene	1006945	1010295	.	-	.	ID=BDIVROU_0258800.t1
Contig_5_len:1067972	exonerate:est2genome	CDS	1006945	1008372	.	-	0	ID=BDIVROU_0258800.t1.1.1;Parent=BDIVROU_0258800.t1.1
Contig_5_len:1067972	exonerate:est2genome	CDS	1008520	1009234	.	-	0	ID=BDIVROU_0258800.t1.1.2;Parent=BDIVROU_0258800.t1.1
Contig_5_len:1067972	exonerate:est2genome	CDS	1009628	1009799	.	-	0	ID=BDIVROU_0258800.t1.1.3;Parent=BDIVROU_0258800.t1.1
Contig_5_len:1067972	exonerate:est2genome	CDS	1010163	1010295	.	-	0	ID=BDIVROU_0258800.t1.1.4;Parent=BDIVROU_0258800.t1.1
Contig_5_len:1067972	exonerate:est2genome	mRNA	1006945	1010295	.	-	.	ID=BDIVROU_0258800.t1.1;Parent=BDIVROU_0258800.t1
Contig_5_len:1067972	exonerate:est2genome	gene	1011905	1014717	.	+	.	ID=BDIVROU_0258900.t1
Contig_5_len:1067972	exonerate:est2genome	CDS	1011905	1012095	.	+	0	ID=BDIVROU_0258900.t1.1.1;Parent=BDIVROU_0258900.t1.1
Contig_5_len:1067972	exonerate:est2genome	CDS	1012284	1014717	.	+	0	ID=BDIVROU_0258900.t1.1.2;Parent=BDIVROU_0258900.t1.1
Contig_5_len:1067972	exonerate:est2genome	mRNA	1011905	1014717	.	+	.	ID=BDIVROU_0258900.t1.1;Parent=BDIVROU_0258900.t1
Contig_5_len:1067972	exonerate:est2genome	gene	1015415	1017685	.	-	.	ID=BDIVROU_0259000.t1
Contig_5_len:1067972	exonerate:est2genome	CDS	1015415	1015947	.	-	0	ID=BDIVROU_0259000.t1.1.1;Parent=BDIVROU_0259000.t1.1
Contig_5_len:1067972	exonerate:est2genome	CDS	1016067	1016926	.	-	0	ID=BDIVROU_0259000.t1.1.2;Parent=BDIVROU_0259000.t1.1
Contig_5_len:1067972	exonerate:est2genome	CDS	1017192	1017685	.	-	0	ID=BDIVROU_0259000.t1.1.3;Parent=BDIVROU_0259000.t1.1
Contig_5_len:1067972	exonerate:est2genome	mRNA	1015415	1017685	.	-	.	ID=BDIVROU_0259000.t1.1;Parent=BDIVROU_0259000.t1
Contig_5_len:1067972	exonerate:est2genome	gene	1018352	1022401	.	+	.	ID=BDIVROU_0259100.t1
Contig_5_len:1067972	exonerate:est2genome	CDS	1018352	1022401	.	+	0	ID=BDIVROU_0259100.t1.2.1;Parent=BDIVROU_0259100.t1.2
Contig_5_len:1067972	exonerate:est2genome	mRNA	1018352	1022401	.	+	.	ID=BDIVROU_0259100.t1.2;Parent=BDIVROU_0259100.t1
Contig_5_len:1067972	exonerate:est2genome	gene	1022861	1023781	.	+	.	ID=BDIVROU_0259200.t1
Contig_5_len:1067972	exonerate:est2genome	CDS	1022861	1023781	.	+	0	ID=BDIVROU_0259200.t1.1.1;Parent=BDIVROU_0259200.t1.1
Contig_5_len:1067972	exonerate:est2genome	mRNA	1022861	1023781	.	+	.	ID=BDIVROU_0259200.t1.1;Parent=BDIVROU_0259200.t1
Contig_5_len:1067972	exonerate:est2genome	gene	1024020	1024985	.	+	.	ID=BDIVROU_0259300.t1
Contig_5_len:1067972	exonerate:est2genome	CDS	1024020	1024985	.	+	0	ID=BDIVROU_0259300.t1.1.1;Parent=BDIVROU_0259300.t1.1
Contig_5_len:1067972	exonerate:est2genome	mRNA	1024020	1024985	.	+	.	ID=BDIVROU_0259300.t1.1;Parent=BDIVROU_0259300.t1
Contig_5_len:1067972	exonerate:est2genome	gene	1025158	1026028	.	-	.	ID=BDIVROU_0259400.t1
Contig_5_len:1067972	exonerate:est2genome	CDS	1025158	1025778	.	-	0	ID=BDIVROU_0259400.t1.1.1;Parent=BDIVROU_0259400.t1.1
Contig_5_len:1067972	exonerate:est2genome	CDS	1026014	1026028	.	-	0	ID=BDIVROU_0259400.t1.1.2;Parent=BDIVROU_0259400.t1.1
Contig_5_len:1067972	exonerate:est2genome	mRNA	1025158	1026028	.	-	.	ID=BDIVROU_0259400.t1.1;Parent=BDIVROU_0259400.t1
Contig_5_len:1067972	exonerate:est2genome	gene	1026769	1027935	.	+	.	ID=BDIVROU_0259500.t1
Contig_5_len:1067972	exonerate:est2genome	CDS	1026769	1026892	.	+	0	ID=BDIVROU_0259500.t1.1.1;Parent=BDIVROU_0259500.t1.1
Contig_5_len:1067972	exonerate:est2genome	CDS	1027063	1027232	.	+	0	ID=BDIVROU_0259500.t1.1.2;Parent=BDIVROU_0259500.t1.1
Contig_5_len:1067972	exonerate:est2genome	CDS	1027432	1027935	.	+	0	ID=BDIVROU_0259500.t1.1.3;Parent=BDIVROU_0259500.t1.1
Contig_5_len:1067972	exonerate:est2genome	mRNA	1026769	1027935	.	+	.	ID=BDIVROU_0259500.t1.1;Parent=BDIVROU_0259500.t1
Contig_5_len:1067972	exonerate:est2genome	gene	1029048	1030073	.	+	.	ID=BDIVROU_0259600.t1
Contig_5_len:1067972	exonerate:est2genome	CDS	1029048	1029171	.	+	0	ID=BDIVROU_0259600.t1.1.1;Parent=BDIVROU_0259600.t1.1
Contig_5_len:1067972	exonerate:est2genome	CDS	1029427	1030073	.	+	0	ID=BDIVROU_0259600.t1.1.2;Parent=BDIVROU_0259600.t1.1
Contig_5_len:1067972	exonerate:est2genome	mRNA	1029048	1030073	.	+	.	ID=BDIVROU_0259600.t1.1;Parent=BDIVROU_0259600.t1
Contig_5_len:1067972	exonerate:est2genome	gene	1030542	1030901	.	+	.	ID=BDIVROU_0259700.t1
Contig_5_len:1067972	exonerate:est2genome	CDS	1030542	1030593	.	+	0	ID=BDIVROU_0259700.t1.1.1;Parent=BDIVROU_0259700.t1.1
Contig_5_len:1067972	exonerate:est2genome	CDS	1030665	1030746	.	+	0	ID=BDIVROU_0259700.t1.1.2;Parent=BDIVROU_0259700.t1.1
Contig_5_len:1067972	exonerate:est2genome	CDS	1030820	1030901	.	+	0	ID=BDIVROU_0259700.t1.1.3;Parent=BDIVROU_0259700.t1.1
Contig_5_len:1067972	exonerate:est2genome	mRNA	1030542	1030901	.	+	.	ID=BDIVROU_0259700.t1.1;Parent=BDIVROU_0259700.t1
Contig_5_len:1067972	exonerate:est2genome	gene	1030922	1033501	.	-	.	ID=BDIVROU_0259900.t1
Contig_5_len:1067972	exonerate:est2genome	CDS	1030922	1033501	.	-	0	ID=BDIVROU_0259900.t1.1.1;Parent=BDIVROU_0259900.t1.1
Contig_5_len:1067972	exonerate:est2genome	mRNA	1030922	1033501	.	-	.	ID=BDIVROU_0259900.t1.1;Parent=BDIVROU_0259900.t1
Contig_5_len:1067972	exonerate:est2genome	gene	1034359	1035244	.	-	.	ID=BDIVROU_0260100.t1
Contig_5_len:1067972	exonerate:est2genome	CDS	1034359	1034475	.	-	0	ID=BDIVROU_0260100.t1.1.1;Parent=BDIVROU_0260100.t1.1
Contig_5_len:1067972	exonerate:est2genome	CDS	1034657	1035244	.	-	0	ID=BDIVROU_0260100.t1.1.2;Parent=BDIVROU_0260100.t1.1
Contig_5_len:1067972	exonerate:est2genome	mRNA	1034359	1035244	.	-	.	ID=BDIVROU_0260100.t1.1;Parent=BDIVROU_0260100.t1
Contig_5_len:1067972	exonerate:est2genome	gene	1035613	1036020	.	+	.	ID=BDIVROU_0260200.t1
Contig_5_len:1067972	exonerate:est2genome	CDS	1035613	1036020	.	+	0	ID=BDIVROU_0260200.t1.1.1;Parent=BDIVROU_0260200.t1.1
Contig_5_len:1067972	exonerate:est2genome	mRNA	1035613	1036020	.	+	.	ID=BDIVROU_0260200.t1.1;Parent=BDIVROU_0260200.t1
Contig_5_len:1067972	exonerate:est2genome	gene	1036915	1037974	.	-	.	ID=BDIVROU_0260300.t1
Contig_5_len:1067972	exonerate:est2genome	CDS	1036915	1037697	.	-	0	ID=BDIVROU_0260300.t1.1.1;Parent=BDIVROU_0260300.t1.1
Contig_5_len:1067972	exonerate:est2genome	CDS	1037948	1037974	.	-	0	ID=BDIVROU_0260300.t1.1.2;Parent=BDIVROU_0260300.t1.1
Contig_5_len:1067972	exonerate:est2genome	mRNA	1036915	1037974	.	-	.	ID=BDIVROU_0260300.t1.1;Parent=BDIVROU_0260300.t1
Contig_5_len:1067972	exonerate:est2genome	gene	1038763	1041937	.	-	.	ID=BDIVROU_0260400.t1
Contig_5_len:1067972	exonerate:est2genome	CDS	1038763	1038893	.	-	0	ID=BDIVROU_0260400.t1.1.1;Parent=BDIVROU_0260400.t1.1
Contig_5_len:1067972	exonerate:est2genome	CDS	1039005	1040384	.	-	0	ID=BDIVROU_0260400.t1.1.2;Parent=BDIVROU_0260400.t1.1
Contig_5_len:1067972	exonerate:est2genome	CDS	1040483	1040978	.	-	0	ID=BDIVROU_0260400.t1.1.3;Parent=BDIVROU_0260400.t1.1
Contig_5_len:1067972	exonerate:est2genome	CDS	1041100	1041149	.	-	0	ID=BDIVROU_0260400.t1.1.4;Parent=BDIVROU_0260400.t1.1
Contig_5_len:1067972	exonerate:est2genome	CDS	1041379	1041482	.	-	0	ID=BDIVROU_0260400.t1.1.5;Parent=BDIVROU_0260400.t1.1
Contig_5_len:1067972	exonerate:est2genome	CDS	1041771	1041937	.	-	0	ID=BDIVROU_0260400.t1.1.6;Parent=BDIVROU_0260400.t1.1
Contig_5_len:1067972	exonerate:est2genome	mRNA	1038763	1041937	.	-	.	ID=BDIVROU_0260400.t1.1;Parent=BDIVROU_0260400.t1
[truncated: 44 more rows]
