# Supplementary material for: Comparative and functional genomics of the protozoan parasite Babesia divergens highlighting the invasion and egress processes
Source: PLoS Negl Trop Dis. 2019 Aug 19;13(8):e0007680. doi: 10.1371/journal.pntd.0007680 (PMC6715253; doi:10.1371/journal.pntd.0007680)
Supplement: S3 Table — (ZIP) [file pntd.0007680.s005.zip › gffs/Contig_11.gff]

Contig_11_len:76541	exonerate:est2genome	gene	61	366	.	+	.	ID=BDIVROU_0347700.t1;
Contig_11_len:76541	exonerate:est2genome	mRNA	61	366	.	+	.	ID=BDIVROU_0347700.t1.1;Parent=BDIVROU_0347700.t1;
Contig_11_len:76541	exonerate:est2genome	CDS	61	366	.	+	.	ID=BDIVROU_0347700.t1.1.1;Parent=BDIVROU_0347700.t1.1;
Contig_11_len:76541	exonerate:est2genome	gene	1463	5221	.	+	.	ID=BDIVROU_0347800.t1;
Contig_11_len:76541	exonerate:est2genome	mRNA	1463	5221	.	+	.	ID=BDIVROU_0347800.t1.1;Parent=BDIVROU_0347800.t1;
Contig_11_len:76541	exonerate:est2genome	CDS	1463	5221	.	+	.	ID=BDIVROU_0347800.t1.1.1;Parent=BDIVROU_0347800.t1.1;
Contig_11_len:76541	exonerate:est2genome	gene	12480	16214	.	+	.	ID=BDIVROU_0347900.t1;
Contig_11_len:76541	exonerate:est2genome	mRNA	12480	16214	.	+	.	ID=BDIVROU_0347900.t1.1;Parent=BDIVROU_0347900.t1;
Contig_11_len:76541	exonerate:est2genome	CDS	12480	16214	.	+	.	ID=BDIVROU_0347900.t1.1.1;Parent=BDIVROU_0347900.t1.1;
Contig_11_len:76541	exonerate:est2genome	gene	17537	19510	.	+	.	ID=BDIVROU_0348000.t1;
Contig_11_len:76541	exonerate:est2genome	mRNA	17537	19510	.	+	.	ID=BDIVROU_0348000.t1.1;Parent=BDIVROU_0348000.t1;
Contig_11_len:76541	exonerate:est2genome	CDS	17537	19510	.	+	.	ID=BDIVROU_0348000.t1.1.1;Parent=BDIVROU_0348000.t1.1;
Contig_11_len:76541	exonerate:est2genome	gene	19830	20156	.	+	.	ID=BDIVROU_0348100.t1;
Contig_11_len:76541	exonerate:est2genome	mRNA	19830	20156	.	+	.	ID=BDIVROU_0348100.t1.1;Parent=BDIVROU_0348100.t1;
Contig_11_len:76541	exonerate:est2genome	CDS	19830	20156	.	+	.	ID=BDIVROU_0348100.t1.1.1;Parent=BDIVROU_0348100.t1.1;
Contig_11_len:76541	exonerate:est2genome	gene	21535	23317	.	+	.	ID=BDIVROU_0348200.t1;
Contig_11_len:76541	exonerate:est2genome	mRNA	21535	23317	.	+	.	ID=BDIVROU_0348200.t1.1;Parent=BDIVROU_0348200.t1;
Contig_11_len:76541	exonerate:est2genome	CDS	21535	22858	.	+	.	ID=BDIVROU_0348200.t1.1.1;Parent=BDIVROU_0348200.t1.1;
Contig_11_len:76541	exonerate:est2genome	CDS	23007	23317	.	+	.	ID=BDIVROU_0348200.t1.1.2;Parent=BDIVROU_0348200.t1.1;
Contig_11_len:76541	exonerate:est2genome	gene	30034	33843	.	+	.	ID=BDIVROU_0348300.t1;
Contig_11_len:76541	exonerate:est2genome	mRNA	30034	33843	.	+	.	ID=BDIVROU_0348300.t1.1;Parent=BDIVROU_0348300.t1;
Contig_11_len:76541	exonerate:est2genome	CDS	30034	33843	.	+	.	ID=BDIVROU_0348300.t1.1.1;Parent=BDIVROU_0348300.t1.1;
Contig_11_len:76541	exonerate:est2genome	gene	39273	41624	.	+	.	ID=BDIVROU_0348500.t1;
Contig_11_len:76541	exonerate:est2genome	mRNA	39273	41624	.	+	.	ID=BDIVROU_0348500.t1.1;Parent=BDIVROU_0348500.t1;
Contig_11_len:76541	exonerate:est2genome	CDS	39273	41624	.	+	.	ID=BDIVROU_0348500.t1.1.1;Parent=BDIVROU_0348500.t1.1;
Contig_11_len:76541	exonerate:est2genome	gene	41872	44756	.	+	.	ID=BDIVROU_0348600.t1;
Contig_11_len:76541	exonerate:est2genome	mRNA	41872	44756	.	+	.	ID=BDIVROU_0348600.t1.1;Parent=BDIVROU_0348600.t1;
Contig_11_len:76541	exonerate:est2genome	CDS	41872	44540	.	+	.	ID=BDIVROU_0348600.t1.1.1;Parent=BDIVROU_0348600.t1.1;
Contig_11_len:76541	exonerate:est2genome	CDS	44735	44756	.	+	.	ID=BDIVROU_0348600.t1.1.2;Parent=BDIVROU_0348600.t1.1;
Contig_11_len:76541	exonerate:est2genome	gene	48787	50055	.	+	.	ID=BDIVROU_0348700.t1;
Contig_11_len:76541	exonerate:est2genome	mRNA	48787	50055	.	+	.	ID=BDIVROU_0348700.t1.1;Parent=BDIVROU_0348700.t1;
Contig_11_len:76541	exonerate:est2genome	CDS	48787	50055	.	+	.	ID=BDIVROU_0348700.t1.1.1;Parent=BDIVROU_0348700.t1.1;
Contig_11_len:76541	exonerate:est2genome	gene	51057	51362	.	+	.	ID=BDIVROU_0348800.t1;
Contig_11_len:76541	exonerate:est2genome	mRNA	51057	51362	.	+	.	ID=BDIVROU_0348800.t1.1;Parent=BDIVROU_0348800.t1;
Contig_11_len:76541	exonerate:est2genome	CDS	51057	51362	.	+	.	ID=BDIVROU_0348800.t1.1.1;Parent=BDIVROU_0348800.t1.1;
Contig_11_len:76541	exonerate:est2genome	gene	50619	51362	.	+	.	ID=BDIVROU_0348900.t2;
Contig_11_len:76541	exonerate:est2genome	mRNA	50619	51362	.	+	.	ID=BDIVROU_0348900.t2.1;Parent=BDIVROU_0348900.t2;
Contig_11_len:76541	exonerate:est2genome	CDS	50619	51362	.	+	.	ID=BDIVROU_0348900.t2.1.1;Parent=BDIVROU_0348900.t2.1;
Contig_11_len:76541	exonerate:est2genome	gene	51747	52634	.	+	.	ID=BDIVROU_0349000.t1;
Contig_11_len:76541	exonerate:est2genome	mRNA	51747	52634	.	+	.	ID=BDIVROU_0349000.t1.1;Parent=BDIVROU_0349000.t1;
Contig_11_len:76541	exonerate:est2genome	CDS	51747	52634	.	+	.	ID=BDIVROU_0349000.t1.1.1;Parent=BDIVROU_0349000.t1.1;
Contig_11_len:76541	exonerate:est2genome	gene	53011	53982	.	+	.	ID=BDIVROU_0349100.t1;
Contig_11_len:76541	exonerate:est2genome	mRNA	53011	53982	.	+	.	ID=BDIVROU_0349100.t1.1;Parent=BDIVROU_0349100.t1;
Contig_11_len:76541	exonerate:est2genome	CDS	53011	53982	.	+	.	ID=BDIVROU_0349100.t1.1.1;Parent=BDIVROU_0349100.t1.1;
Contig_11_len:76541	exonerate:est2genome	gene	60134	63037	.	+	.	ID=BDIVROU_0349200.t1;
Contig_11_len:76541	exonerate:est2genome	mRNA	60134	63037	.	+	.	ID=BDIVROU_0349200.t1.1;Parent=BDIVROU_0349200.t1;
Contig_11_len:76541	exonerate:est2genome	CDS	60134	63037	.	+	.	ID=BDIVROU_0349200.t1.1.1;Parent=BDIVROU_0349200.t1.1;
Contig_11_len:76541	exonerate:est2genome	gene	63796	67584	.	+	.	ID=BDIVROU_0349300.t1;
Contig_11_len:76541	exonerate:est2genome	mRNA	63796	67584	.	+	.	ID=BDIVROU_0349300.t1.1;Parent=BDIVROU_0349300.t1;
Contig_11_len:76541	exonerate:est2genome	CDS	63796	67584	.	+	.	ID=BDIVROU_0349300.t1.1.1;Parent=BDIVROU_0349300.t1.1;
