# Supplementary material for: Comparative and functional genomics of the protozoan parasite Babesia divergens highlighting the invasion and egress processes
Source: PLoS Negl Trop Dis. 2019 Aug 19;13(8):e0007680. doi: 10.1371/journal.pntd.0007680 (PMC6715253; doi:10.1371/journal.pntd.0007680)
Supplement: S3 Table — (ZIP) [file pntd.0007680.s005.zip › gffs/Contig_29.gff]

Contig_29_len:15068	exonerate:est2genome	gene	3	1668	.	+	.	ID=BDIVROU_0362700.t1;
Contig_29_len:15068	exonerate:est2genome	mRNA	3	1668	.	+	.	ID=BDIVROU_0362700.t1.1;Parent=BDIVROU_0362700.t1;
Contig_29_len:15068	exonerate:est2genome	CDS	3	1533	.	+	.	ID=BDIVROU_0362700.t1.1.1;Parent=BDIVROU_0362700.t1.1;
Contig_29_len:15068	exonerate:est2genome	CDS	1634	1668	.	+	.	ID=BDIVROU_0362700.t1.1.2;Parent=BDIVROU_0362700.t1.1;
Contig_29_len:15068	exonerate:est2genome	gene	2159	5041	.	+	.	ID=BDIVROU_0362800.t1;
Contig_29_len:15068	exonerate:est2genome	mRNA	2159	5041	.	+	.	ID=BDIVROU_0362800.t1.1;Parent=BDIVROU_0362800.t1;
Contig_29_len:15068	exonerate:est2genome	CDS	2159	5041	.	+	.	ID=BDIVROU_0362800.t1.1.1;Parent=BDIVROU_0362800.t1.1;
Contig_29_len:15068	exonerate:est2genome	gene	10841	12103	.	+	.	ID=BDIVROU_0362900.t1;
Contig_29_len:15068	exonerate:est2genome	mRNA	10841	12103	.	+	.	ID=BDIVROU_0362900.t1.1;Parent=BDIVROU_0362900.t1;
Contig_29_len:15068	exonerate:est2genome	CDS	10841	12103	.	+	.	ID=BDIVROU_0362900.t1.1.1;Parent=BDIVROU_0362900.t1.1;
Contig_29_len:15068	exonerate:est2genome	gene	12487	13374	.	+	.	ID=BDIVROU_0363000.t1;
Contig_29_len:15068	exonerate:est2genome	mRNA	12487	13374	.	+	.	ID=BDIVROU_0363000.t1.1;Parent=BDIVROU_0363000.t1;
Contig_29_len:15068	exonerate:est2genome	CDS	12487	13374	.	+	.	ID=BDIVROU_0363000.t1.1.1;Parent=BDIVROU_0363000.t1.1;
