# Supplementary material for: Comparative and functional genomics of the protozoan parasite Babesia divergens highlighting the invasion and egress processes
Source: PLoS Negl Trop Dis. 2019 Aug 19;13(8):e0007680. doi: 10.1371/journal.pntd.0007680 (PMC6715253; doi:10.1371/journal.pntd.0007680)
Supplement: S3 Table — (ZIP) [file pntd.0007680.s005.zip › gffs/Contig_15.gff]

Contig_15_len:44826	exonerate:est2genome	gene	793	4539	.	-	.	ID=BDIVROU_0354600.t1;
Contig_15_len:44826	exonerate:est2genome	mRNA	793	4539	.	-	.	ID=BDIVROU_0354600.t1.1;Parent=BDIVROU_0354600.t1;
Contig_15_len:44826	exonerate:est2genome	CDS	793	4539	.	-	.	ID=BDIVROU_0354600.t1.1.1;Parent=BDIVROU_0354600.t1.1;
Contig_15_len:44826	exonerate:est2genome	gene	11388	12782	.	-	.	ID=BDIVROU_0354700.t1;
Contig_15_len:44826	exonerate:est2genome	mRNA	11388	12782	.	-	.	ID=BDIVROU_0354700.t1.1;Parent=BDIVROU_0354700.t1;
Contig_15_len:44826	exonerate:est2genome	CDS	11388	12782	.	-	.	ID=BDIVROU_0354700.t1.1.1;Parent=BDIVROU_0354700.t1.1;
Contig_15_len:44826	exonerate:est2genome	gene	19204	22734	.	-	.	ID=BDIVROU_0354800.t1;
Contig_15_len:44826	exonerate:est2genome	mRNA	19204	22734	.	-	.	ID=BDIVROU_0354800.t1.1;Parent=BDIVROU_0354800.t1;
Contig_15_len:44826	exonerate:est2genome	CDS	19204	22734	.	-	.	ID=BDIVROU_0354800.t1.1.1;Parent=BDIVROU_0354800.t1.1;
Contig_15_len:44826	exonerate:est2genome	gene	25617	26078	.	-	.	ID=BDIVROU_0354900.t1;
Contig_15_len:44826	exonerate:est2genome	mRNA	25617	26078	.	-	.	ID=BDIVROU_0354900.t1.1;Parent=BDIVROU_0354900.t1;
Contig_15_len:44826	exonerate:est2genome	CDS	25617	26078	.	-	.	ID=BDIVROU_0354900.t1.1.1;Parent=BDIVROU_0354900.t1.1;
Contig_15_len:44826	exonerate:est2genome	gene	26536	27450	.	-	.	ID=BDIVROU_0355000.t1;
Contig_15_len:44826	exonerate:est2genome	mRNA	26536	27450	.	-	.	ID=BDIVROU_0355000.t1.1;Parent=BDIVROU_0355000.t1;
Contig_15_len:44826	exonerate:est2genome	CDS	26536	27450	.	-	.	ID=BDIVROU_0355000.t1.1.1;Parent=BDIVROU_0355000.t1.1;
Contig_15_len:44826	exonerate:est2genome	gene	27833	28672	.	-	.	ID=BDIVROU_0355100.t1;
Contig_15_len:44826	exonerate:est2genome	mRNA	27833	28672	.	-	.	ID=BDIVROU_0355100.t1.1;Parent=BDIVROU_0355100.t1;
Contig_15_len:44826	exonerate:est2genome	CDS	27833	28672	.	-	.	ID=BDIVROU_0355100.t1.1.1;Parent=BDIVROU_0355100.t1.1;
Contig_15_len:44826	exonerate:est2genome	gene	32799	34499	.	-	.	ID=BDIVROU_0355200.t1;
Contig_15_len:44826	exonerate:est2genome	mRNA	32799	34499	.	-	.	ID=BDIVROU_0355200.t1.1;Parent=BDIVROU_0355200.t1;
Contig_15_len:44826	exonerate:est2genome	CDS	32799	34499	.	-	.	ID=BDIVROU_0355200.t1.1.1;Parent=BDIVROU_0355200.t1.1;
Contig_15_len:44826	exonerate:est2genome	gene	37706	41023	.	-	.	ID=BDIVROU_0355400.t1;
Contig_15_len:44826	exonerate:est2genome	mRNA	37706	41023	.	-	.	ID=BDIVROU_0355400.t1.1;Parent=BDIVROU_0355400.t1;
Contig_15_len:44826	exonerate:est2genome	CDS	37706	41023	.	-	.	ID=BDIVROU_0355400.t1.1.1;Parent=BDIVROU_0355400.t1.1;
Contig_15_len:44826	exonerate:est2genome	gene	41456	44503	.	-	.	ID=BDIVROU_0355500.t1;
Contig_15_len:44826	exonerate:est2genome	mRNA	41456	44503	.	-	.	ID=BDIVROU_0355500.t1.1;Parent=BDIVROU_0355500.t1;
Contig_15_len:44826	exonerate:est2genome	CDS	41456	44503	.	-	.	ID=BDIVROU_0355500.t1.1.1;Parent=BDIVROU_0355500.t1.1;
