# Supplementary material for: Comparative and functional genomics of the protozoan parasite Babesia divergens highlighting the invasion and egress processes
Source: PLoS Negl Trop Dis. 2019 Aug 19;13(8):e0007680. doi: 10.1371/journal.pntd.0007680 (PMC6715253; doi:10.1371/journal.pntd.0007680)
Supplement: S3 Table — (ZIP) [file pntd.0007680.s005.zip › gffs/Contig_7.gff]

Contig_7_len:635639	exonerate:est2genome	gene	2	583	.	+	.	ID=BDIVROU_0310800.t1
Contig_7_len:635639	exonerate:est2genome	CDS	2	583	.	+	0	ID=BDIVROU_0310800.t1.1.1;Parent=BDIVROU_0310800.t1.1
Contig_7_len:635639	exonerate:est2genome	mRNA	2	583	.	+	.	ID=BDIVROU_0310800.t1.1;Parent=BDIVROU_0310800.t1
Contig_7_len:635639	exonerate:est2genome	gene	1017	3224	.	+	.	ID=BDIVROU_0310900.t1
Contig_7_len:635639	exonerate:est2genome	CDS	1017	3224	.	+	0	ID=BDIVROU_0310900.t1.1.1;Parent=BDIVROU_0310900.t1.1
Contig_7_len:635639	exonerate:est2genome	mRNA	1017	3224	.	+	.	ID=BDIVROU_0310900.t1.1;Parent=BDIVROU_0310900.t1
Contig_7_len:635639	exonerate:est2genome	gene	3612	6011	.	+	.	ID=BDIVROU_0311000.t1
Contig_7_len:635639	exonerate:est2genome	CDS	3612	6011	.	+	0	ID=BDIVROU_0311000.t1.1.1;Parent=BDIVROU_0311000.t1.1
Contig_7_len:635639	exonerate:est2genome	mRNA	3612	6011	.	+	.	ID=BDIVROU_0311000.t1.1;Parent=BDIVROU_0311000.t1
Contig_7_len:635639	exonerate:est2genome	gene	10609	10815	.	-	.	ID=BDIVROU_0311100.t1
Contig_7_len:635639	exonerate:est2genome	CDS	10609	10815	.	-	0	ID=BDIVROU_0311100.t1.1.1;Parent=BDIVROU_0311100.t1.1
Contig_7_len:635639	exonerate:est2genome	mRNA	10609	10815	.	-	.	ID=BDIVROU_0311100.t1.1;Parent=BDIVROU_0311100.t1
Contig_7_len:635639	exonerate:est2genome	gene	11227	41454	.	+	.	ID=BDIVROU_0448000.t1
Contig_7_len:635639	exonerate:est2genome	CDS	11227	11293	.	+	0	ID=BDIVROU_0448000.t1.1.1;Parent=BDIVROU_0448000.t1.1
Contig_7_len:635639	exonerate:est2genome	CDS	41408	41454	.	+	0	ID=BDIVROU_0448000.t1.1.2;Parent=BDIVROU_0448000.t1.1
Contig_7_len:635639	exonerate:est2genome	mRNA	11227	41454	.	+	.	ID=BDIVROU_0448000.t1.1;Parent=BDIVROU_0448000.t1
Contig_7_len:635639	exonerate:est2genome	gene	11303	13355	.	+	.	ID=BDIVROU_0311200.t1
Contig_7_len:635639	exonerate:est2genome	CDS	11303	13252	.	+	0	ID=BDIVROU_0311200.t1.1.1;Parent=BDIVROU_0311200.t1.1
Contig_7_len:635639	exonerate:est2genome	CDS	13329	13355	.	+	0	ID=BDIVROU_0311200.t1.1.2;Parent=BDIVROU_0311200.t1.1
Contig_7_len:635639	exonerate:est2genome	mRNA	11303	13355	.	+	.	ID=BDIVROU_0311200.t1.1;Parent=BDIVROU_0311200.t1
Contig_7_len:635639	exonerate:est2genome	gene	18061	19380	.	+	.	ID=BDIVROU_0311300.t1
Contig_7_len:635639	exonerate:est2genome	CDS	18061	19380	.	+	0	ID=BDIVROU_0311300.t1.1.1;Parent=BDIVROU_0311300.t1.1
Contig_7_len:635639	exonerate:est2genome	mRNA	18061	19380	.	+	.	ID=BDIVROU_0311300.t1.1;Parent=BDIVROU_0311300.t1
Contig_7_len:635639	exonerate:est2genome	gene	19758	20750	.	+	.	ID=BDIVROU_0311400.t1
Contig_7_len:635639	exonerate:est2genome	CDS	19758	20750	.	+	0	ID=BDIVROU_0311400.t1.1.1;Parent=BDIVROU_0311400.t1.1
Contig_7_len:635639	exonerate:est2genome	mRNA	19758	20750	.	+	.	ID=BDIVROU_0311400.t1.1;Parent=BDIVROU_0311400.t1
Contig_7_len:635639	exonerate:est2genome	gene	21183	21668	.	+	.	ID=BDIVROU_0311500.t1
Contig_7_len:635639	exonerate:est2genome	CDS	21183	21668	.	+	0	ID=BDIVROU_0311500.t1.1.1;Parent=BDIVROU_0311500.t1.1
Contig_7_len:635639	exonerate:est2genome	mRNA	21183	21668	.	+	.	ID=BDIVROU_0311500.t1.1;Parent=BDIVROU_0311500.t1
Contig_7_len:635639	exonerate:est2genome	gene	30229	31587	.	+	.	ID=BDIVROU_0311600.t1
Contig_7_len:635639	exonerate:est2genome	CDS	30229	31587	.	+	0	ID=BDIVROU_0311600.t1.1.1;Parent=BDIVROU_0311600.t1.1
Contig_7_len:635639	exonerate:est2genome	mRNA	30229	31587	.	+	.	ID=BDIVROU_0311600.t1.1;Parent=BDIVROU_0311600.t1
Contig_7_len:635639	exonerate:est2genome	gene	38736	39758	.	+	.	ID=BDIVROU_0311800.t1
Contig_7_len:635639	exonerate:est2genome	CDS	38736	39758	.	+	0	ID=BDIVROU_0311800.t1.1.1;Parent=BDIVROU_0311800.t1.1
Contig_7_len:635639	exonerate:est2genome	mRNA	38736	39758	.	+	.	ID=BDIVROU_0311800.t1.1;Parent=BDIVROU_0311800.t1
Contig_7_len:635639	exonerate:est2genome	gene	40686	41012	.	+	.	ID=BDIVROU_0311900.t1
Contig_7_len:635639	exonerate:est2genome	CDS	40686	41012	.	+	0	ID=BDIVROU_0311900.t1.1.1;Parent=BDIVROU_0311900.t1.1
Contig_7_len:635639	exonerate:est2genome	mRNA	40686	41012	.	+	.	ID=BDIVROU_0311900.t1.1;Parent=BDIVROU_0311900.t1
Contig_7_len:635639	exonerate:est2genome	gene	42068	45721	.	+	.	ID=BDIVROU_0312000.t1
Contig_7_len:635639	exonerate:est2genome	CDS	42068	45721	.	+	0	ID=BDIVROU_0312000.t1.1.1;Parent=BDIVROU_0312000.t1.1
Contig_7_len:635639	exonerate:est2genome	mRNA	42068	45721	.	+	.	ID=BDIVROU_0312000.t1.1;Parent=BDIVROU_0312000.t1
Contig_7_len:635639	exonerate:est2genome	gene	46009	46335	.	+	.	ID=BDIVROU_0312100.t1
Contig_7_len:635639	exonerate:est2genome	CDS	46009	46335	.	+	0	ID=BDIVROU_0312100.t1.1.1;Parent=BDIVROU_0312100.t1.1
Contig_7_len:635639	exonerate:est2genome	mRNA	46009	46335	.	+	.	ID=BDIVROU_0312100.t1.1;Parent=BDIVROU_0312100.t1
Contig_7_len:635639	exonerate:est2genome	gene	48598	49908	.	+	.	ID=BDIVROU_0312200.t1
Contig_7_len:635639	exonerate:est2genome	CDS	48598	49908	.	+	0	ID=BDIVROU_0312200.t1.1.1;Parent=BDIVROU_0312200.t1.1
Contig_7_len:635639	exonerate:est2genome	mRNA	48598	49908	.	+	.	ID=BDIVROU_0312200.t1.1;Parent=BDIVROU_0312200.t1
Contig_7_len:635639	exonerate:est2genome	gene	50301	50999	.	+	.	ID=BDIVROU_0312300.t1
Contig_7_len:635639	exonerate:est2genome	CDS	50301	50999	.	+	0	ID=BDIVROU_0312300.t1.1.1;Parent=BDIVROU_0312300.t1.1
Contig_7_len:635639	exonerate:est2genome	mRNA	50301	50999	.	+	.	ID=BDIVROU_0312300.t1.1;Parent=BDIVROU_0312300.t1
Contig_7_len:635639	exonerate:est2genome	gene	51346	51672	.	+	.	ID=BDIVROU_0312400.t1
Contig_7_len:635639	exonerate:est2genome	CDS	51346	51672	.	+	0	ID=BDIVROU_0312400.t1.1.1;Parent=BDIVROU_0312400.t1.1
Contig_7_len:635639	exonerate:est2genome	mRNA	51346	51672	.	+	.	ID=BDIVROU_0312400.t1.1;Parent=BDIVROU_0312400.t1
Contig_7_len:635639	exonerate:est2genome	gene	52487	52807	.	+	.	ID=BDIVROU_0312500.t1
Contig_7_len:635639	exonerate:est2genome	CDS	52487	52807	.	+	0	ID=BDIVROU_0312500.t1.1.1;Parent=BDIVROU_0312500.t1.1
Contig_7_len:635639	exonerate:est2genome	mRNA	52487	52807	.	+	.	ID=BDIVROU_0312500.t1.1;Parent=BDIVROU_0312500.t1
Contig_7_len:635639	exonerate:est2genome	gene	53228	56920	.	+	.	ID=BDIVROU_0312600.t1
Contig_7_len:635639	exonerate:est2genome	CDS	53228	56920	.	+	0	ID=BDIVROU_0312600.t1.1.1;Parent=BDIVROU_0312600.t1.1
Contig_7_len:635639	exonerate:est2genome	mRNA	53228	56920	.	+	.	ID=BDIVROU_0312600.t1.1;Parent=BDIVROU_0312600.t1
Contig_7_len:635639	exonerate:est2genome	gene	57258	57563	.	+	.	ID=BDIVROU_0312700.t1
Contig_7_len:635639	exonerate:est2genome	CDS	57258	57563	.	+	0	ID=BDIVROU_0312700.t1.1.1;Parent=BDIVROU_0312700.t1.1
Contig_7_len:635639	exonerate:est2genome	mRNA	57258	57563	.	+	.	ID=BDIVROU_0312700.t1.1;Parent=BDIVROU_0312700.t1
Contig_7_len:635639	exonerate:est2genome	gene	57886	60462	.	+	.	ID=BDIVROU_0312900.t1
Contig_7_len:635639	exonerate:est2genome	CDS	57886	57943	.	+	0	ID=BDIVROU_0312900.t1.1.1;Parent=BDIVROU_0312900.t1.1
Contig_7_len:635639	exonerate:est2genome	CDS	58019	60462	.	+	0	ID=BDIVROU_0312900.t1.1.2;Parent=BDIVROU_0312900.t1.1
Contig_7_len:635639	exonerate:est2genome	mRNA	57886	60462	.	+	.	ID=BDIVROU_0312900.t1.1;Parent=BDIVROU_0312900.t1
Contig_7_len:635639	exonerate:est2genome	gene	62966	66607	.	+	.	ID=BDIVROU_0313000.t1
Contig_7_len:635639	exonerate:est2genome	CDS	62966	66607	.	+	0	ID=BDIVROU_0313000.t1.1.1;Parent=BDIVROU_0313000.t1.1
Contig_7_len:635639	exonerate:est2genome	mRNA	62966	66607	.	+	.	ID=BDIVROU_0313000.t1.1;Parent=BDIVROU_0313000.t1
Contig_7_len:635639	exonerate:est2genome	gene	72686	74001	.	+	.	ID=BDIVROU_0313100.t1
Contig_7_len:635639	exonerate:est2genome	CDS	72686	72809	.	+	0	ID=BDIVROU_0313100.t1.1.1;Parent=BDIVROU_0313100.t1.1
Contig_7_len:635639	exonerate:est2genome	CDS	73004	74001	.	+	0	ID=BDIVROU_0313100.t1.1.2;Parent=BDIVROU_0313100.t1.1
Contig_7_len:635639	exonerate:est2genome	mRNA	72686	74001	.	+	.	ID=BDIVROU_0313100.t1.1;Parent=BDIVROU_0313100.t1
Contig_7_len:635639	exonerate:est2genome	gene	74494	75768	.	+	.	ID=BDIVROU_0313200.t1
Contig_7_len:635639	exonerate:est2genome	CDS	74494	75768	.	+	0	ID=BDIVROU_0313200.t1.1.1;Parent=BDIVROU_0313200.t1.1
Contig_7_len:635639	exonerate:est2genome	mRNA	74494	75768	.	+	.	ID=BDIVROU_0313200.t1.1;Parent=BDIVROU_0313200.t1
Contig_7_len:635639	exonerate:est2genome	gene	76210	77823	.	+	.	ID=BDIVROU_0313300.t1
Contig_7_len:635639	exonerate:est2genome	CDS	76210	77823	.	+	0	ID=BDIVROU_0313300.t1.1.1;Parent=BDIVROU_0313300.t1.1
Contig_7_len:635639	exonerate:est2genome	mRNA	76210	77823	.	+	.	ID=BDIVROU_0313300.t1.1;Parent=BDIVROU_0313300.t1
Contig_7_len:635639	exonerate:est2genome	gene	89582	91519	.	+	.	ID=BDIVROU_0313400.t1
Contig_7_len:635639	exonerate:est2genome	CDS	89582	91519	.	+	0	ID=BDIVROU_0313400.t1.1.1;Parent=BDIVROU_0313400.t1.1
Contig_7_len:635639	exonerate:est2genome	mRNA	89582	91519	.	+	.	ID=BDIVROU_0313400.t1.1;Parent=BDIVROU_0313400.t1
Contig_7_len:635639	exonerate:est2genome	gene	91932	92264	.	+	.	ID=BDIVROU_0313500.t1
Contig_7_len:635639	exonerate:est2genome	CDS	91932	92264	.	+	0	ID=BDIVROU_0313500.t1.1.1;Parent=BDIVROU_0313500.t1.1
Contig_7_len:635639	exonerate:est2genome	mRNA	91932	92264	.	+	.	ID=BDIVROU_0313500.t1.1;Parent=BDIVROU_0313500.t1
Contig_7_len:635639	exonerate:est2genome	gene	93605	94957	.	+	.	ID=BDIVROU_0313600.t1
Contig_7_len:635639	exonerate:est2genome	CDS	93605	94957	.	+	0	ID=BDIVROU_0313600.t1.1.1;Parent=BDIVROU_0313600.t1.1
Contig_7_len:635639	exonerate:est2genome	mRNA	93605	94957	.	+	.	ID=BDIVROU_0313600.t1.1;Parent=BDIVROU_0313600.t1
Contig_7_len:635639	exonerate:est2genome	gene	95467	96831	.	+	.	ID=BDIVROU_0313700.t1
Contig_7_len:635639	exonerate:est2genome	CDS	95467	96831	.	+	0	ID=BDIVROU_0313700.t1.1.1;Parent=BDIVROU_0313700.t1.1
Contig_7_len:635639	exonerate:est2genome	mRNA	95467	96831	.	+	.	ID=BDIVROU_0313700.t1.1;Parent=BDIVROU_0313700.t1
Contig_7_len:635639	exonerate:est2genome	gene	97016	97348	.	+	.	ID=BDIVROU_0313800.t1
Contig_7_len:635639	exonerate:est2genome	CDS	97016	97348	.	+	0	ID=BDIVROU_0313800.t1.1.1;Parent=BDIVROU_0313800.t1.1
Contig_7_len:635639	exonerate:est2genome	mRNA	97016	97348	.	+	.	ID=BDIVROU_0313800.t1.1;Parent=BDIVROU_0313800.t1
Contig_7_len:635639	exonerate:est2genome	gene	102605	103738	.	-	.	ID=BDIVROU_0314100.t1
Contig_7_len:635639	exonerate:est2genome	CDS	102605	103738	.	-	0	ID=BDIVROU_0314100.t1.1.1;Parent=BDIVROU_0314100.t1.1
Contig_7_len:635639	exonerate:est2genome	mRNA	102605	103738	.	-	.	ID=BDIVROU_0314100.t1.1;Parent=BDIVROU_0314100.t1
Contig_7_len:635639	exonerate:est2genome	gene	104265	106238	.	-	.	ID=BDIVROU_0314200.t1
Contig_7_len:635639	exonerate:est2genome	CDS	104265	106238	.	-	0	ID=BDIVROU_0314200.t1.1.1;Parent=BDIVROU_0314200.t1.1
Contig_7_len:635639	exonerate:est2genome	mRNA	104265	106238	.	-	.	ID=BDIVROU_0314200.t1.1;Parent=BDIVROU_0314200.t1
Contig_7_len:635639	exonerate:est2genome	gene	106572	106871	.	+	.	ID=BDIVROU_0314300.t1
Contig_7_len:635639	exonerate:est2genome	CDS	106572	106871	.	+	0	ID=BDIVROU_0314300.t1.1.1;Parent=BDIVROU_0314300.t1.1
Contig_7_len:635639	exonerate:est2genome	mRNA	106572	106871	.	+	.	ID=BDIVROU_0314300.t1.1;Parent=BDIVROU_0314300.t1
Contig_7_len:635639	exonerate:est2genome	gene	106931	108084	.	+	.	ID=BDIVROU_0314400.t1
Contig_7_len:635639	exonerate:est2genome	CDS	106931	107206	.	+	0	ID=BDIVROU_0314400.t1.1.1;Parent=BDIVROU_0314400.t1.1
Contig_7_len:635639	exonerate:est2genome	CDS	107299	108084	.	+	0	ID=BDIVROU_0314400.t1.1.2;Parent=BDIVROU_0314400.t1.1
Contig_7_len:635639	exonerate:est2genome	mRNA	106931	108084	.	+	.	ID=BDIVROU_0314400.t1.1;Parent=BDIVROU_0314400.t1
Contig_7_len:635639	exonerate:est2genome	gene	108404	109396	.	+	.	ID=BDIVROU_0314500.t1
Contig_7_len:635639	exonerate:est2genome	CDS	108404	109396	.	+	0	ID=BDIVROU_0314500.t1.1.1;Parent=BDIVROU_0314500.t1.1
Contig_7_len:635639	exonerate:est2genome	mRNA	108404	109396	.	+	.	ID=BDIVROU_0314500.t1.1;Parent=BDIVROU_0314500.t1
Contig_7_len:635639	exonerate:est2genome	gene	109815	111996	.	+	.	ID=BDIVROU_0314600.t1
Contig_7_len:635639	exonerate:est2genome	CDS	109815	110468	.	+	0	ID=BDIVROU_0314600.t1.1.1;Parent=BDIVROU_0314600.t1.1
Contig_7_len:635639	exonerate:est2genome	CDS	110871	111035	.	+	0	ID=BDIVROU_0314600.t1.1.2;Parent=BDIVROU_0314600.t1.1
Contig_7_len:635639	exonerate:est2genome	CDS	111142	111996	.	+	0	ID=BDIVROU_0314600.t1.1.3;Parent=BDIVROU_0314600.t1.1
Contig_7_len:635639	exonerate:est2genome	mRNA	109815	111996	.	+	.	ID=BDIVROU_0314600.t1.1;Parent=BDIVROU_0314600.t1
Contig_7_len:635639	exonerate:est2genome	gene	112150	113787	.	-	.	ID=BDIVROU_0314700.t1
Contig_7_len:635639	exonerate:est2genome	CDS	112150	113787	.	-	0	ID=BDIVROU_0314700.t1.1.1;Parent=BDIVROU_0314700.t1.1
Contig_7_len:635639	exonerate:est2genome	mRNA	112150	113787	.	-	.	ID=BDIVROU_0314700.t1.1;Parent=BDIVROU_0314700.t1
Contig_7_len:635639	exonerate:est2genome	gene	114573	114938	.	-	.	ID=BDIVROU_0314800.t1
Contig_7_len:635639	exonerate:est2genome	CDS	114573	114938	.	-	0	ID=BDIVROU_0314800.t1.1.1;Parent=BDIVROU_0314800.t1.1
Contig_7_len:635639	exonerate:est2genome	mRNA	114573	114938	.	-	.	ID=BDIVROU_0314800.t1.1;Parent=BDIVROU_0314800.t1
Contig_7_len:635639	exonerate:est2genome	gene	115361	116278	.	-	.	ID=BDIVROU_0314900.t1
Contig_7_len:635639	exonerate:est2genome	CDS	115361	116278	.	-	0	ID=BDIVROU_0314900.t1.1.1;Parent=BDIVROU_0314900.t1.1
Contig_7_len:635639	exonerate:est2genome	mRNA	115361	116278	.	-	.	ID=BDIVROU_0314900.t1.1;Parent=BDIVROU_0314900.t1
Contig_7_len:635639	exonerate:est2genome	gene	117613	118698	.	+	.	ID=BDIVROU_0315000.t1
Contig_7_len:635639	exonerate:est2genome	CDS	117613	118698	.	+	0	ID=BDIVROU_0315000.t1.1.1;Parent=BDIVROU_0315000.t1.1
Contig_7_len:635639	exonerate:est2genome	mRNA	117613	118698	.	+	.	ID=BDIVROU_0315000.t1.1;Parent=BDIVROU_0315000.t1
Contig_7_len:635639	exonerate:est2genome	gene	119101	119720	.	-	.	ID=BDIVROU_0016100.t1
Contig_7_len:635639	exonerate:est2genome	CDS	119101	119192	.	-	0	ID=BDIVROU_0016100.t1.1.1;Parent=BDIVROU_0016100.t1.1
Contig_7_len:635639	exonerate:est2genome	CDS	119229	119269	.	-	0	ID=BDIVROU_0016100.t1.1.2;Parent=BDIVROU_0016100.t1.1
Contig_7_len:635639	exonerate:est2genome	CDS	119308	119429	.	-	0	ID=BDIVROU_0016100.t1.1.3;Parent=BDIVROU_0016100.t1.1
Contig_7_len:635639	exonerate:est2genome	CDS	119464	119572	.	-	0	ID=BDIVROU_0016100.t1.1.4;Parent=BDIVROU_0016100.t1.1
Contig_7_len:635639	exonerate:est2genome	CDS	119614	119720	.	-	0	ID=BDIVROU_0016100.t1.1.5;Parent=BDIVROU_0016100.t1.1
Contig_7_len:635639	exonerate:est2genome	mRNA	119101	119720	.	-	.	ID=BDIVROU_0016100.t1.1;Parent=BDIVROU_0016100.t1
Contig_7_len:635639	exonerate:est2genome	gene	119862	120289	.	+	.	ID=BDIVROU_0016200.t1
Contig_7_len:635639	exonerate:est2genome	CDS	119862	120065	.	+	0	ID=BDIVROU_0016200.t1.1.1;Parent=BDIVROU_0016200.t1.1
Contig_7_len:635639	exonerate:est2genome	CDS	120101	120289	.	+	0	ID=BDIVROU_0016200.t1.1.2;Parent=BDIVROU_0016200.t1.1
Contig_7_len:635639	exonerate:est2genome	mRNA	119862	120289	.	+	.	ID=BDIVROU_0016200.t1.1;Parent=BDIVROU_0016200.t1
Contig_7_len:635639	exonerate:est2genome	gene	120322	121329	.	+	.	ID=BDIVROU_0315300.t1
Contig_7_len:635639	exonerate:est2genome	CDS	120322	121329	.	+	0	ID=BDIVROU_0315300.t1.1.1;Parent=BDIVROU_0315300.t1.1
Contig_7_len:635639	exonerate:est2genome	mRNA	120322	121329	.	+	.	ID=BDIVROU_0315300.t1.1;Parent=BDIVROU_0315300.t1
Contig_7_len:635639	exonerate:est2genome	gene	121712	125428	.	-	.	ID=BDIVROU_0315400.t1
Contig_7_len:635639	exonerate:est2genome	CDS	121712	125428	.	-	0	ID=BDIVROU_0315400.t1.1.1;Parent=BDIVROU_0315400.t1.1
Contig_7_len:635639	exonerate:est2genome	mRNA	121712	125428	.	-	.	ID=BDIVROU_0315400.t1.1;Parent=BDIVROU_0315400.t1
Contig_7_len:635639	exonerate:est2genome	gene	126629	128389	.	-	.	ID=BDIVROU_0315500.t1
Contig_7_len:635639	exonerate:est2genome	CDS	126629	127818	.	-	0	ID=BDIVROU_0315501.t1.2.1;Parent=BDIVROU_0315501.t1.2
Contig_7_len:635639	exonerate:est2genome	CDS	127944	128083	.	-	0	ID=BDIVROU_0315501.t1.2.2;Parent=BDIVROU_0315501.t1.2
Contig_7_len:635639	exonerate:est2genome	CDS	128128	128253	.	-	0	ID=BDIVROU_0315501.t1.2.3;Parent=BDIVROU_0315501.t1.2
Contig_7_len:635639	exonerate:est2genome	CDS	128289	128389	.	-	0	ID=BDIVROU_0315501.t1.2.4;Parent=BDIVROU_0315501.t1.2
Contig_7_len:635639	exonerate:est2genome	mRNA	126629	128389	.	-	.	ID=BDIVROU_0315501.t1.2;Parent=BDIVROU_0315500.t1
Contig_7_len:635639	exonerate:est2genome	gene	129036	129335	.	-	.	ID=BDIVROU_0315600.t1
Contig_7_len:635639	exonerate:est2genome	CDS	129036	129335	.	-	0	ID=BDIVROU_0315600.t1.1.1;Parent=BDIVROU_0315600.t1.1
Contig_7_len:635639	exonerate:est2genome	mRNA	129036	129335	.	-	.	ID=BDIVROU_0315600.t1.1;Parent=BDIVROU_0315600.t1
Contig_7_len:635639	exonerate:est2genome	gene	130935	132128	.	-	.	ID=BDIVROU_0315700.t1
Contig_7_len:635639	exonerate:est2genome	CDS	130935	131158	.	-	0	ID=BDIVROU_0315700.t1.1.1;Parent=BDIVROU_0315700.t1.1
Contig_7_len:635639	exonerate:est2genome	CDS	131459	132128	.	-	0	ID=BDIVROU_0315700.t1.1.2;Parent=BDIVROU_0315700.t1.1
Contig_7_len:635639	exonerate:est2genome	mRNA	130935	132128	.	-	.	ID=BDIVROU_0315700.t1.1;Parent=BDIVROU_0315700.t1
Contig_7_len:635639	exonerate:est2genome	gene	132627	135383	.	+	.	ID=BDIVROU_0315800.t1
Contig_7_len:635639	exonerate:est2genome	CDS	132627	135383	.	+	0	ID=BDIVROU_0315800.t1.1.1;Parent=BDIVROU_0315800.t1.1
Contig_7_len:635639	exonerate:est2genome	mRNA	132627	135383	.	+	.	ID=BDIVROU_0315800.t1.1;Parent=BDIVROU_0315800.t1
Contig_7_len:635639	exonerate:est2genome	gene	136781	137113	.	-	.	ID=BDIVROU_0315900.t1
Contig_7_len:635639	exonerate:est2genome	CDS	136781	137113	.	-	0	ID=BDIVROU_0315900.t1.1.1;Parent=BDIVROU_0315900.t1.1
Contig_7_len:635639	exonerate:est2genome	mRNA	136781	137113	.	-	.	ID=BDIVROU_0315900.t1.1;Parent=BDIVROU_0315900.t1
Contig_7_len:635639	exonerate:est2genome	gene	138049	139167	.	+	.	ID=BDIVROU_0316000.t1
Contig_7_len:635639	exonerate:est2genome	CDS	138049	138189	.	+	0	ID=BDIVROU_0316000.t1.1.1;Parent=BDIVROU_0316000.t1.1
Contig_7_len:635639	exonerate:est2genome	CDS	138254	138395	.	+	0	ID=BDIVROU_0316000.t1.1.2;Parent=BDIVROU_0316000.t1.1
Contig_7_len:635639	exonerate:est2genome	CDS	138920	138996	.	+	0	ID=BDIVROU_0316000.t1.1.3;Parent=BDIVROU_0316000.t1.1
Contig_7_len:635639	exonerate:est2genome	CDS	139075	139167	.	+	0	ID=BDIVROU_0316000.t1.1.4;Parent=BDIVROU_0316000.t1.1
Contig_7_len:635639	exonerate:est2genome	mRNA	138049	139167	.	+	.	ID=BDIVROU_0316000.t1.1;Parent=BDIVROU_0316000.t1
Contig_7_len:635639	exonerate:est2genome	gene	140275	140934	.	+	.	ID=BDIVROU_0316100.t1
Contig_7_len:635639	exonerate:est2genome	CDS	140275	140934	.	+	0	ID=BDIVROU_0316100.t1.1.1;Parent=BDIVROU_0316100.t1.1
Contig_7_len:635639	exonerate:est2genome	mRNA	140275	140934	.	+	.	ID=BDIVROU_0316100.t1.1;Parent=BDIVROU_0316100.t1
Contig_7_len:635639	exonerate:est2genome	gene	141254	142553	.	-	.	ID=BDIVROU_0316200.t1
Contig_7_len:635639	exonerate:est2genome	CDS	141254	141759	.	-	0	ID=BDIVROU_0316200.t1.1.1;Parent=BDIVROU_0316200.t1.1
Contig_7_len:635639	exonerate:est2genome	CDS	141893	142553	.	-	0	ID=BDIVROU_0316200.t1.1.2;Parent=BDIVROU_0316200.t1.1
Contig_7_len:635639	exonerate:est2genome	mRNA	141254	142553	.	-	.	ID=BDIVROU_0316200.t1.1;Parent=BDIVROU_0316200.t1
Contig_7_len:635639	exonerate:est2genome	gene	143585	148399	.	+	.	ID=BDIVROU_0316400.t1
Contig_7_len:635639	exonerate:est2genome	CDS	143585	148399	.	+	0	ID=BDIVROU_0316400.t1.1.1;Parent=BDIVROU_0316400.t1.1
Contig_7_len:635639	exonerate:est2genome	mRNA	143585	148399	.	+	.	ID=BDIVROU_0316400.t1.1;Parent=BDIVROU_0316400.t1
Contig_7_len:635639	exonerate:est2genome	gene	148440	149756	.	-	.	ID=BDIVROU_0316600.t1
Contig_7_len:635639	exonerate:est2genome	CDS	148440	149756	.	-	0	ID=BDIVROU_0316600.t1.1.1;Parent=BDIVROU_0316600.t1.1
Contig_7_len:635639	exonerate:est2genome	mRNA	148440	149756	.	-	.	ID=BDIVROU_0316600.t1.1;Parent=BDIVROU_0316600.t1
Contig_7_len:635639	exonerate:est2genome	gene	149804	151303	.	-	.	ID=BDIVROU_0316700.t1
Contig_7_len:635639	exonerate:est2genome	CDS	149804	151303	.	-	0	ID=BDIVROU_0316700.t1.1.1;Parent=BDIVROU_0316700.t1.1
Contig_7_len:635639	exonerate:est2genome	mRNA	149804	151303	.	-	.	ID=BDIVROU_0316700.t1.1;Parent=BDIVROU_0316700.t1
Contig_7_len:635639	exonerate:est2genome	gene	152259	152504	.	+	.	ID=BDIVROU_0316800.t1
Contig_7_len:635639	exonerate:est2genome	CDS	152259	152504	.	+	0	ID=BDIVROU_0316800.t1.1.1;Parent=BDIVROU_0316800.t1.1
Contig_7_len:635639	exonerate:est2genome	mRNA	152259	152504	.	+	.	ID=BDIVROU_0316800.t1.1;Parent=BDIVROU_0316800.t1
Contig_7_len:635639	exonerate:est2genome	gene	153165	153516	.	+	.	ID=BDIVROU_0448300.t1
Contig_7_len:635639	exonerate:est2genome	CDS	153165	153185	.	+	0	ID=BDIVROU_0448300.t1.1.1;Parent=BDIVROU_0448300.t1.1
Contig_7_len:635639	exonerate:est2genome	CDS	153221	153331	.	+	0	ID=BDIVROU_0448300.t1.1.2;Parent=BDIVROU_0448300.t1.1
Contig_7_len:635639	exonerate:est2genome	CDS	153367	153516	.	+	0	ID=BDIVROU_0448300.t1.1.3;Parent=BDIVROU_0448300.t1.1
Contig_7_len:635639	exonerate:est2genome	mRNA	153165	153516	.	+	.	ID=BDIVROU_0448300.t1.1;Parent=BDIVROU_0448300.t1
Contig_7_len:635639	exonerate:est2genome	gene	153979	154491	.	-	.	ID=BDIVROU_0316900.t1
Contig_7_len:635639	exonerate:est2genome	CDS	153979	154491	.	-	0	ID=BDIVROU_0316900.t1.1.1;Parent=BDIVROU_0316900.t1.1
Contig_7_len:635639	exonerate:est2genome	mRNA	153979	154491	.	-	.	ID=BDIVROU_0316900.t1.1;Parent=BDIVROU_0316900.t1
Contig_7_len:635639	exonerate:est2genome	gene	155505	156920	.	+	.	ID=BDIVROU_0317000.t1
Contig_7_len:635639	exonerate:est2genome	CDS	155505	156920	.	+	0	ID=BDIVROU_0317000.t1.1.1;Parent=BDIVROU_0317000.t1.1
Contig_7_len:635639	exonerate:est2genome	mRNA	155505	156920	.	+	.	ID=BDIVROU_0317000.t1.1;Parent=BDIVROU_0317000.t1
Contig_7_len:635639	exonerate:est2genome	gene	157520	158993	.	-	.	ID=BDIVROU_0317100.t1
Contig_7_len:635639	exonerate:est2genome	CDS	157520	157860	.	-	0	ID=BDIVROU_0317100.t1.1.1;Parent=BDIVROU_0317100.t1.1
Contig_7_len:635639	exonerate:est2genome	CDS	157986	158687	.	-	0	ID=BDIVROU_0317100.t1.1.2;Parent=BDIVROU_0317100.t1.1
Contig_7_len:635639	exonerate:est2genome	CDS	158768	158993	.	-	0	ID=BDIVROU_0317100.t1.1.3;Parent=BDIVROU_0317100.t1.1
Contig_7_len:635639	exonerate:est2genome	mRNA	157520	158993	.	-	.	ID=BDIVROU_0317100.t1.1;Parent=BDIVROU_0317100.t1
Contig_7_len:635639	exonerate:est2genome	gene	159250	163047	.	+	.	ID=BDIVROU_0317200.t1
Contig_7_len:635639	exonerate:est2genome	CDS	159250	163047	.	+	0	ID=BDIVROU_0317200.t1.1.1;Parent=BDIVROU_0317200.t1.1
Contig_7_len:635639	exonerate:est2genome	mRNA	159250	163047	.	+	.	ID=BDIVROU_0317200.t1.1;Parent=BDIVROU_0317200.t1
Contig_7_len:635639	exonerate:est2genome	gene	163335	164912	.	-	.	ID=BDIVROU_0317300.t1
Contig_7_len:635639	exonerate:est2genome	CDS	163335	164912	.	-	0	ID=BDIVROU_0317300.t1.1.1;Parent=BDIVROU_0317300.t1.1
Contig_7_len:635639	exonerate:est2genome	mRNA	163335	164912	.	-	.	ID=BDIVROU_0317300.t1.1;Parent=BDIVROU_0317300.t1
Contig_7_len:635639	exonerate:est2genome	gene	165090	169244	.	-	.	ID=BDIVROU_0317400.t1
Contig_7_len:635639	exonerate:est2genome	CDS	165090	169244	.	-	0	ID=BDIVROU_0317400.t1.1.1;Parent=BDIVROU_0317400.t1.1
Contig_7_len:635639	exonerate:est2genome	mRNA	165090	169244	.	-	.	ID=BDIVROU_0317400.t1.1;Parent=BDIVROU_0317400.t1
Contig_7_len:635639	exonerate:est2genome	gene	170139	170498	.	+	.	ID=BDIVROU_0317600.t1
Contig_7_len:635639	exonerate:est2genome	CDS	170139	170498	.	+	0	ID=BDIVROU_0317600.t1.1.1;Parent=BDIVROU_0317600.t1.1
Contig_7_len:635639	exonerate:est2genome	mRNA	170139	170498	.	+	.	ID=BDIVROU_0317600.t1.1;Parent=BDIVROU_0317600.t1
Contig_7_len:635639	exonerate:est2genome	gene	171215	171689	.	+	.	ID=BDIVROU_0317700.t1
Contig_7_len:635639	exonerate:est2genome	CDS	171215	171493	.	+	0	ID=BDIVROU_0317700.t1.1.1;Parent=BDIVROU_0317700.t1.1
Contig_7_len:635639	exonerate:est2genome	CDS	171609	171689	.	+	0	ID=BDIVROU_0317700.t1.1.2;Parent=BDIVROU_0317700.t1.1
Contig_7_len:635639	exonerate:est2genome	mRNA	171215	171689	.	+	.	ID=BDIVROU_0317700.t1.1;Parent=BDIVROU_0317700.t1
Contig_7_len:635639	exonerate:est2genome	gene	171942	175828	.	+	.	ID=BDIVROU_0317800.t1
Contig_7_len:635639	exonerate:est2genome	CDS	171942	173663	.	+	0	ID=BDIVROU_0317800.t1.1.1;Parent=BDIVROU_0317800.t1.1
Contig_7_len:635639	exonerate:est2genome	CDS	173832	174984	.	+	0	ID=BDIVROU_0317800.t1.1.2;Parent=BDIVROU_0317800.t1.1
Contig_7_len:635639	exonerate:est2genome	CDS	175041	175828	.	+	0	ID=BDIVROU_0317800.t1.1.3;Parent=BDIVROU_0317800.t1.1
Contig_7_len:635639	exonerate:est2genome	mRNA	171942	175828	.	+	.	ID=BDIVROU_0317800.t1.1;Parent=BDIVROU_0317800.t1
Contig_7_len:635639	exonerate:est2genome	gene	175962	176755	.	-	.	ID=BDIVROU_0318000.t1
Contig_7_len:635639	exonerate:est2genome	CDS	175962	176597	.	-	0	ID=BDIVROU_0318000.t1.1.1;Parent=BDIVROU_0318000.t1.1
Contig_7_len:635639	exonerate:est2genome	CDS	176654	176755	.	-	0	ID=BDIVROU_0318000.t1.1.2;Parent=BDIVROU_0318000.t1.1
Contig_7_len:635639	exonerate:est2genome	mRNA	175962	176755	.	-	.	ID=BDIVROU_0318000.t1.1;Parent=BDIVROU_0318000.t1
Contig_7_len:635639	exonerate:est2genome	gene	177541	178080	.	+	.	ID=BDIVROU_0318100.t1
Contig_7_len:635639	exonerate:est2genome	CDS	177541	177684	.	+	0	ID=BDIVROU_0318100.t1.1.1;Parent=BDIVROU_0318100.t1.1
Contig_7_len:635639	exonerate:est2genome	CDS	177979	178080	.	+	0	ID=BDIVROU_0318100.t1.1.2;Parent=BDIVROU_0318100.t1.1
Contig_7_len:635639	exonerate:est2genome	mRNA	177541	178080	.	+	.	ID=BDIVROU_0318100.t1.1;Parent=BDIVROU_0318100.t1
Contig_7_len:635639	exonerate:est2genome	gene	178294	180990	.	+	.	ID=BDIVROU_0318200.t1
Contig_7_len:635639	exonerate:est2genome	CDS	178294	180990	.	+	0	ID=BDIVROU_0318200.t1.1.1;Parent=BDIVROU_0318200.t1.1
Contig_7_len:635639	exonerate:est2genome	mRNA	178294	180990	.	+	.	ID=BDIVROU_0318200.t1.1;Parent=BDIVROU_0318200.t1
Contig_7_len:635639	exonerate:est2genome	gene	181172	181963	.	-	.	ID=BDIVROU_0318300.t1
Contig_7_len:635639	exonerate:est2genome	CDS	181172	181963	.	-	0	ID=BDIVROU_0318300.t1.1.1;Parent=BDIVROU_0318300.t1.1
Contig_7_len:635639	exonerate:est2genome	mRNA	181172	181963	.	-	.	ID=BDIVROU_0318300.t1.1;Parent=BDIVROU_0318300.t1
Contig_7_len:635639	exonerate:est2genome	gene	182260	184872	.	-	.	ID=BDIVROU_0318400.t1
Contig_7_len:635639	exonerate:est2genome	CDS	182260	184872	.	-	0	ID=BDIVROU_0318400.t1.1.1;Parent=BDIVROU_0318400.t1.1
Contig_7_len:635639	exonerate:est2genome	mRNA	182260	184872	.	-	.	ID=BDIVROU_0318400.t1.1;Parent=BDIVROU_0318400.t1
Contig_7_len:635639	exonerate:est2genome	gene	185197	185643	.	-	.	ID=BDIVROU_0016300.t1
Contig_7_len:635639	exonerate:est2genome	CDS	185197	185325	.	-	0	ID=BDIVROU_0016300.t1.1.1;Parent=BDIVROU_0016300.t1.1
Contig_7_len:635639	exonerate:est2genome	CDS	185363	185452	.	-	0	ID=BDIVROU_0016300.t1.1.2;Parent=BDIVROU_0016300.t1.1
Contig_7_len:635639	exonerate:est2genome	CDS	185596	185643	.	-	0	ID=BDIVROU_0016300.t1.1.3;Parent=BDIVROU_0016300.t1.1
Contig_7_len:635639	exonerate:est2genome	mRNA	185197	185643	.	-	.	ID=BDIVROU_0016300.t1.1;Parent=BDIVROU_0016300.t1
Contig_7_len:635639	exonerate:est2genome	gene	185673	185882	.	-	.	ID=BDIVROU_0318500.t1
Contig_7_len:635639	exonerate:est2genome	CDS	185673	185882	.	-	0	ID=BDIVROU_0318500.t1.1.1;Parent=BDIVROU_0318500.t1.1
Contig_7_len:635639	exonerate:est2genome	mRNA	185673	185882	.	-	.	ID=BDIVROU_0318500.t1.1;Parent=BDIVROU_0318500.t1
Contig_7_len:635639	exonerate:est2genome	gene	186013	188056	.	-	.	ID=BDIVROU_0318600.t1
Contig_7_len:635639	exonerate:est2genome	CDS	186013	186968	.	-	0	ID=BDIVROU_0318600.t1.1.1;Parent=BDIVROU_0318600.t1.1
Contig_7_len:635639	exonerate:est2genome	CDS	187098	187365	.	-	0	ID=BDIVROU_0318600.t1.1.2;Parent=BDIVROU_0318600.t1.1
Contig_7_len:635639	exonerate:est2genome	CDS	187922	188056	.	-	0	ID=BDIVROU_0318600.t1.1.3;Parent=BDIVROU_0318600.t1.1
Contig_7_len:635639	exonerate:est2genome	mRNA	186013	188056	.	-	.	ID=BDIVROU_0318600.t1.1;Parent=BDIVROU_0318600.t1
Contig_7_len:635639	exonerate:est2genome	gene	188210	189113	.	+	.	ID=BDIVROU_0318800.t1
Contig_7_len:635639	exonerate:est2genome	CDS	188210	188518	.	+	0	ID=BDIVROU_0318800.t1.1.1;Parent=BDIVROU_0318800.t1.1
Contig_7_len:635639	exonerate:est2genome	CDS	188586	188681	.	+	0	ID=BDIVROU_0318800.t1.1.2;Parent=BDIVROU_0318800.t1.1
Contig_7_len:635639	exonerate:est2genome	CDS	188820	188906	.	+	0	ID=BDIVROU_0318800.t1.1.3;Parent=BDIVROU_0318800.t1.1
Contig_7_len:635639	exonerate:est2genome	CDS	188985	189113	.	+	0	ID=BDIVROU_0318800.t1.1.4;Parent=BDIVROU_0318800.t1.1
Contig_7_len:635639	exonerate:est2genome	mRNA	188210	189113	.	+	.	ID=BDIVROU_0318800.t1.1;Parent=BDIVROU_0318800.t1
Contig_7_len:635639	exonerate:est2genome	gene	189545	190540	.	+	.	ID=BDIVROU_0318900.t1
Contig_7_len:635639	exonerate:est2genome	CDS	189545	190540	.	+	0	ID=BDIVROU_0318900.t1.1.1;Parent=BDIVROU_0318900.t1.1
Contig_7_len:635639	exonerate:est2genome	mRNA	189545	190540	.	+	.	ID=BDIVROU_0318900.t1.1;Parent=BDIVROU_0318900.t1
Contig_7_len:635639	exonerate:est2genome	gene	190904	191626	.	-	.	ID=BDIVROU_0319000.t1
Contig_7_len:635639	exonerate:est2genome	CDS	190904	191626	.	-	0	ID=BDIVROU_0319000.t1.1.1;Parent=BDIVROU_0319000.t1.1
Contig_7_len:635639	exonerate:est2genome	mRNA	190904	191626	.	-	.	ID=BDIVROU_0319000.t1.1;Parent=BDIVROU_0319000.t1
Contig_7_len:635639	exonerate:est2genome	gene	192395	193723	.	+	.	ID=BDIVROU_0319100.t1
Contig_7_len:635639	exonerate:est2genome	CDS	192395	193723	.	+	0	ID=BDIVROU_0319100.t1.1.1;Parent=BDIVROU_0319100.t1.1
Contig_7_len:635639	exonerate:est2genome	mRNA	192395	193723	.	+	.	ID=BDIVROU_0319100.t1.1;Parent=BDIVROU_0319100.t1
Contig_7_len:635639	exonerate:est2genome	gene	194210	194602	.	+	.	ID=BDIVROU_0319200.t1
Contig_7_len:635639	exonerate:est2genome	CDS	194210	194602	.	+	0	ID=BDIVROU_0319200.t1.1.1;Parent=BDIVROU_0319200.t1.1
Contig_7_len:635639	exonerate:est2genome	mRNA	194210	194602	.	+	.	ID=BDIVROU_0319200.t1.1;Parent=BDIVROU_0319200.t1
Contig_7_len:635639	exonerate:est2genome	gene	194662	195767	.	+	.	ID=BDIVROU_0319300.t1
Contig_7_len:635639	exonerate:est2genome	CDS	194662	195144	.	+	0	ID=BDIVROU_0319300.t1.1.1;Parent=BDIVROU_0319300.t1.1
Contig_7_len:635639	exonerate:est2genome	CDS	195426	195767	.	+	0	ID=BDIVROU_0319300.t1.1.2;Parent=BDIVROU_0319300.t1.1
Contig_7_len:635639	exonerate:est2genome	mRNA	194662	195767	.	+	.	ID=BDIVROU_0319300.t1.1;Parent=BDIVROU_0319300.t1
Contig_7_len:635639	exonerate:est2genome	gene	197146	198558	.	-	.	ID=BDIVROU_0319400.t1
Contig_7_len:635639	exonerate:est2genome	CDS	197146	198558	.	-	0	ID=BDIVROU_0319400.t1.1.1;Parent=BDIVROU_0319400.t1.1
Contig_7_len:635639	exonerate:est2genome	mRNA	197146	198558	.	-	.	ID=BDIVROU_0319400.t1.1;Parent=BDIVROU_0319400.t1
Contig_7_len:635639	exonerate:est2genome	gene	199420	202419	.	-	.	ID=BDIVROU_0319500.t1
Contig_7_len:635639	exonerate:est2genome	CDS	199420	202419	.	-	0	ID=BDIVROU_0319500.t1.1.1;Parent=BDIVROU_0319500.t1.1
Contig_7_len:635639	exonerate:est2genome	mRNA	199420	202419	.	-	.	ID=BDIVROU_0319500.t1.1;Parent=BDIVROU_0319500.t1
Contig_7_len:635639	exonerate:est2genome	gene	202584	204950	.	-	.	ID=BDIVROU_0319600.t1
Contig_7_len:635639	exonerate:est2genome	CDS	202584	204950	.	-	0	ID=BDIVROU_0319600.t1.1.1;Parent=BDIVROU_0319600.t1.1
Contig_7_len:635639	exonerate:est2genome	mRNA	202584	204950	.	-	.	ID=BDIVROU_0319600.t1.1;Parent=BDIVROU_0319600.t1
Contig_7_len:635639	exonerate:est2genome	gene	206775	208067	.	-	.	ID=BDIVROU_0319700.t1
Contig_7_len:635639	exonerate:est2genome	CDS	206775	208067	.	-	0	ID=BDIVROU_0319700.t1.1.1;Parent=BDIVROU_0319700.t1.1
Contig_7_len:635639	exonerate:est2genome	mRNA	206775	208067	.	-	.	ID=BDIVROU_0319700.t1.1;Parent=BDIVROU_0319700.t1
Contig_7_len:635639	exonerate:est2genome	gene	208942	210738	.	+	.	ID=BDIVROU_0319900.t1
Contig_7_len:635639	exonerate:est2genome	CDS	208942	210738	.	+	0	ID=BDIVROU_0319900.t1.1.1;Parent=BDIVROU_0319900.t1.1
Contig_7_len:635639	exonerate:est2genome	mRNA	208942	210738	.	+	.	ID=BDIVROU_0319900.t1.1;Parent=BDIVROU_0319900.t1
Contig_7_len:635639	exonerate:est2genome	gene	212966	214333	.	-	.	ID=BDIVROU_0320000.t1
Contig_7_len:635639	exonerate:est2genome	CDS	212966	214333	.	-	0	ID=BDIVROU_0320000.t1.1.1;Parent=BDIVROU_0320000.t1.1
Contig_7_len:635639	exonerate:est2genome	mRNA	212966	214333	.	-	.	ID=BDIVROU_0320000.t1.1;Parent=BDIVROU_0320000.t1
Contig_7_len:635639	exonerate:est2genome	gene	215496	217982	.	-	.	ID=BDIVROU_0320100.t1
Contig_7_len:635639	exonerate:est2genome	CDS	215496	217982	.	-	0	ID=BDIVROU_0320100.t1.1.1;Parent=BDIVROU_0320100.t1.1
Contig_7_len:635639	exonerate:est2genome	mRNA	215496	217982	.	-	.	ID=BDIVROU_0320100.t1.1;Parent=BDIVROU_0320100.t1
Contig_7_len:635639	exonerate:est2genome	gene	218235	220619	.	-	.	ID=BDIVROU_0320200.t1
Contig_7_len:635639	exonerate:est2genome	CDS	218235	220619	.	-	0	ID=BDIVROU_0320200.t1.1.1;Parent=BDIVROU_0320200.t1.1
Contig_7_len:635639	exonerate:est2genome	mRNA	218235	220619	.	-	.	ID=BDIVROU_0320200.t1.1;Parent=BDIVROU_0320200.t1
Contig_7_len:635639	exonerate:est2genome	gene	221924	225781	.	-	.	ID=BDIVROU_0320300.t1
Contig_7_len:635639	exonerate:est2genome	CDS	221924	225781	.	-	0	ID=BDIVROU_0320300.t1.1.1;Parent=BDIVROU_0320300.t1.1
Contig_7_len:635639	exonerate:est2genome	mRNA	221924	225781	.	-	.	ID=BDIVROU_0320300.t1.1;Parent=BDIVROU_0320300.t1
Contig_7_len:635639	exonerate:est2genome	gene	226065	229118	.	+	.	ID=BDIVROU_0320400.t1
Contig_7_len:635639	exonerate:est2genome	CDS	226065	229118	.	+	0	ID=BDIVROU_0320400.t1.1.1;Parent=BDIVROU_0320400.t1.1
Contig_7_len:635639	exonerate:est2genome	mRNA	226065	229118	.	+	.	ID=BDIVROU_0320400.t1.1;Parent=BDIVROU_0320400.t1
Contig_7_len:635639	exonerate:est2genome	gene	229335	232934	.	-	.	ID=BDIVROU_0320500.t1
Contig_7_len:635639	exonerate:est2genome	CDS	229335	232934	.	-	0	ID=BDIVROU_0320500.t1.1.1;Parent=BDIVROU_0320500.t1.1
Contig_7_len:635639	exonerate:est2genome	mRNA	229335	232934	.	-	.	ID=BDIVROU_0320500.t1.1;Parent=BDIVROU_0320500.t1
Contig_7_len:635639	exonerate:est2genome	gene	233253	485752	.	+	.	ID=BDIVROU_0448200.t1
Contig_7_len:635639	exonerate:est2genome	CDS	233253	233292	.	+	0	ID=BDIVROU_0448200.t1.1.1;Parent=BDIVROU_0448200.t1.1
Contig_7_len:635639	exonerate:est2genome	CDS	233332	233416	.	+	0	ID=BDIVROU_0448200.t1.1.2;Parent=BDIVROU_0448200.t1.1
Contig_7_len:635639	exonerate:est2genome	CDS	233455	233635	.	+	0	ID=BDIVROU_0448200.t1.1.3;Parent=BDIVROU_0448200.t1.1
Contig_7_len:635639	exonerate:est2genome	CDS	233845	234160	.	+	0	ID=BDIVROU_0448200.t1.1.4;Parent=BDIVROU_0448200.t1.1
Contig_7_len:635639	exonerate:est2genome	CDS	352345	352365	.	+	0	ID=BDIVROU_0448200.t1.1.5;Parent=BDIVROU_0448200.t1.1
Contig_7_len:635639	exonerate:est2genome	CDS	485718	485752	.	+	0	ID=BDIVROU_0448200.t1.1.6;Parent=BDIVROU_0448200.t1.1
Contig_7_len:635639	exonerate:est2genome	mRNA	233253	485752	.	+	.	ID=BDIVROU_0448200.t1.1;Parent=BDIVROU_0448200.t1
Contig_7_len:635639	exonerate:est2genome	gene	234477	236892	.	+	.	ID=BDIVROU_0320600.t1
Contig_7_len:635639	exonerate:est2genome	CDS	234477	234981	.	+	0	ID=BDIVROU_0320600.t1.1.1;Parent=BDIVROU_0320600.t1.1
Contig_7_len:635639	exonerate:est2genome	CDS	235172	236892	.	+	0	ID=BDIVROU_0320600.t1.1.2;Parent=BDIVROU_0320600.t1.1
Contig_7_len:635639	exonerate:est2genome	mRNA	234477	236892	.	+	.	ID=BDIVROU_0320600.t1.1;Parent=BDIVROU_0320600.t1
Contig_7_len:635639	exonerate:est2genome	gene	236923	237815	.	+	.	ID=BDIVROU_0320700.t1
Contig_7_len:635639	exonerate:est2genome	CDS	236923	237230	.	+	0	ID=BDIVROU_0320700.t1.1.1;Parent=BDIVROU_0320700.t1.1
Contig_7_len:635639	exonerate:est2genome	CDS	237293	237815	.	+	0	ID=BDIVROU_0320700.t1.1.2;Parent=BDIVROU_0320700.t1.1
Contig_7_len:635639	exonerate:est2genome	mRNA	236923	237815	.	+	.	ID=BDIVROU_0320700.t1.1;Parent=BDIVROU_0320700.t1
Contig_7_len:635639	exonerate:est2genome	gene	238235	238942	.	-	.	ID=BDIVROU_0320800.t1
Contig_7_len:635639	exonerate:est2genome	CDS	238235	238942	.	-	0	ID=BDIVROU_0320800.t1.1.1;Parent=BDIVROU_0320800.t1.1
Contig_7_len:635639	exonerate:est2genome	mRNA	238235	238942	.	-	.	ID=BDIVROU_0320800.t1.1;Parent=BDIVROU_0320800.t1
Contig_7_len:635639	exonerate:est2genome	gene	239444	242653	.	-	.	ID=BDIVROU_0321000.t1
Contig_7_len:635639	exonerate:est2genome	CDS	239444	242653	.	-	0	ID=BDIVROU_0321000.t1.1.1;Parent=BDIVROU_0321000.t1.1
Contig_7_len:635639	exonerate:est2genome	mRNA	239444	242653	.	-	.	ID=BDIVROU_0321000.t1.1;Parent=BDIVROU_0321000.t1
Contig_7_len:635639	exonerate:est2genome	gene	243878	245740	.	+	.	ID=BDIVROU_0321100.t1
Contig_7_len:635639	exonerate:est2genome	CDS	243878	245740	.	+	0	ID=BDIVROU_0321100.t1.1.1;Parent=BDIVROU_0321100.t1.1
Contig_7_len:635639	exonerate:est2genome	mRNA	243878	245740	.	+	.	ID=BDIVROU_0321100.t1.1;Parent=BDIVROU_0321100.t1
Contig_7_len:635639	exonerate:est2genome	gene	245774	246841	.	-	.	ID=BDIVROU_0321200.t1
Contig_7_len:635639	exonerate:est2genome	CDS	245774	246841	.	-	0	ID=BDIVROU_0321200.t1.1.1;Parent=BDIVROU_0321200.t1.1
Contig_7_len:635639	exonerate:est2genome	mRNA	245774	246841	.	-	.	ID=BDIVROU_0321200.t1.1;Parent=BDIVROU_0321200.t1
Contig_7_len:635639	exonerate:est2genome	gene	247888	249531	.	+	.	ID=BDIVROU_0321300.t1
Contig_7_len:635639	exonerate:est2genome	CDS	247888	249531	.	+	0	ID=BDIVROU_0321300.t1.1.1;Parent=BDIVROU_0321300.t1.1
Contig_7_len:635639	exonerate:est2genome	mRNA	247888	249531	.	+	.	ID=BDIVROU_0321300.t1.1;Parent=BDIVROU_0321300.t1
Contig_7_len:635639	exonerate:est2genome	gene	249579	250118	.	+	.	ID=BDIVROU_0321400.t1
Contig_7_len:635639	exonerate:est2genome	CDS	249579	250118	.	+	0	ID=BDIVROU_0321400.t1.1.1;Parent=BDIVROU_0321400.t1.1
Contig_7_len:635639	exonerate:est2genome	mRNA	249579	250118	.	+	.	ID=BDIVROU_0321400.t1.1;Parent=BDIVROU_0321400.t1
Contig_7_len:635639	exonerate:est2genome	gene	250577	250945	.	+	.	ID=BDIVROU_0321500.t1
Contig_7_len:635639	exonerate:est2genome	CDS	250577	250945	.	+	0	ID=BDIVROU_0321500.t1.1.1;Parent=BDIVROU_0321500.t1.1
Contig_7_len:635639	exonerate:est2genome	mRNA	250577	250945	.	+	.	ID=BDIVROU_0321500.t1.1;Parent=BDIVROU_0321500.t1
Contig_7_len:635639	exonerate:est2genome	gene	251159	252074	.	+	.	ID=BDIVROU_0321600.t1
Contig_7_len:635639	exonerate:est2genome	CDS	251159	251320	.	+	0	ID=BDIVROU_0321600.t1.1.1;Parent=BDIVROU_0321600.t1.1
Contig_7_len:635639	exonerate:est2genome	CDS	251472	252074	.	+	0	ID=BDIVROU_0321600.t1.1.2;Parent=BDIVROU_0321600.t1.1
Contig_7_len:635639	exonerate:est2genome	mRNA	251159	252074	.	+	.	ID=BDIVROU_0321600.t1.1;Parent=BDIVROU_0321600.t1
Contig_7_len:635639	exonerate:est2genome	gene	252287	253105	.	+	.	ID=BDIVROU_0321700.t1
Contig_7_len:635639	exonerate:est2genome	CDS	252287	253105	.	+	0	ID=BDIVROU_0321700.t1.1.1;Parent=BDIVROU_0321700.t1.1
Contig_7_len:635639	exonerate:est2genome	mRNA	252287	253105	.	+	.	ID=BDIVROU_0321700.t1.1;Parent=BDIVROU_0321700.t1
Contig_7_len:635639	exonerate:est2genome	gene	254029	257255	.	+	.	ID=BDIVROU_0321800.t1
Contig_7_len:635639	exonerate:est2genome	CDS	254029	255953	.	+	0	ID=BDIVROU_0321800.t1.1.1;Parent=BDIVROU_0321800.t1.1
Contig_7_len:635639	exonerate:est2genome	CDS	256775	257255	.	+	0	ID=BDIVROU_0321800.t1.1.2;Parent=BDIVROU_0321800.t1.1
Contig_7_len:635639	exonerate:est2genome	mRNA	254029	257255	.	+	.	ID=BDIVROU_0321800.t1.1;Parent=BDIVROU_0321800.t1
Contig_7_len:635639	exonerate:est2genome	gene	257466	258992	.	-	.	ID=BDIVROU_0321900.t1
Contig_7_len:635639	exonerate:est2genome	CDS	257466	258992	.	-	0	ID=BDIVROU_0321900.t1.1.1;Parent=BDIVROU_0321900.t1.1
Contig_7_len:635639	exonerate:est2genome	mRNA	257466	258992	.	-	.	ID=BDIVROU_0321900.t1.1;Parent=BDIVROU_0321900.t1
Contig_7_len:635639	exonerate:est2genome	gene	259629	260230	.	+	.	ID=BDIVROU_0016400.t1
Contig_7_len:635639	exonerate:est2genome	CDS	259629	259806	.	+	0	ID=BDIVROU_0016400.t1.1.1;Parent=BDIVROU_0016400.t1.1
Contig_7_len:635639	exonerate:est2genome	CDS	259843	260112	.	+	0	ID=BDIVROU_0016400.t1.1.2;Parent=BDIVROU_0016400.t1.1
Contig_7_len:635639	exonerate:est2genome	CDS	260148	260230	.	+	0	ID=BDIVROU_0016400.t1.1.3;Parent=BDIVROU_0016400.t1.1
Contig_7_len:635639	exonerate:est2genome	mRNA	259629	260230	.	+	.	ID=BDIVROU_0016400.t1.1;Parent=BDIVROU_0016400.t1
Contig_7_len:635639	exonerate:est2genome	gene	260388	261616	.	-	.	ID=BDIVROU_0016500.t1
Contig_7_len:635639	exonerate:est2genome	CDS	260388	260568	.	-	0	ID=BDIVROU_0016500.t1.1.1;Parent=BDIVROU_0016500.t1.1
Contig_7_len:635639	exonerate:est2genome	CDS	260605	260676	.	-	0	ID=BDIVROU_0016500.t1.1.2;Parent=BDIVROU_0016500.t1.1
Contig_7_len:635639	exonerate:est2genome	CDS	260713	260935	.	-	0	ID=BDIVROU_0016500.t1.1.3;Parent=BDIVROU_0016500.t1.1
Contig_7_len:635639	exonerate:est2genome	CDS	261135	261303	.	-	0	ID=BDIVROU_0016500.t1.1.4;Parent=BDIVROU_0016500.t1.1
Contig_7_len:635639	exonerate:est2genome	CDS	261339	261409	.	-	0	ID=BDIVROU_0016500.t1.1.5;Parent=BDIVROU_0016500.t1.1
Contig_7_len:635639	exonerate:est2genome	CDS	261446	261548	.	-	0	ID=BDIVROU_0016500.t1.1.6;Parent=BDIVROU_0016500.t1.1
Contig_7_len:635639	exonerate:est2genome	CDS	261584	261616	.	-	0	ID=BDIVROU_0016500.t1.1.7;Parent=BDIVROU_0016500.t1.1
Contig_7_len:635639	exonerate:est2genome	mRNA	260388	261616	.	-	.	ID=BDIVROU_0016500.t1.1;Parent=BDIVROU_0016500.t1
Contig_7_len:635639	exonerate:est2genome	gene	261852	263549	.	-	.	ID=BDIVROU_0322100.t1
Contig_7_len:635639	exonerate:est2genome	CDS	261852	263549	.	-	0	ID=BDIVROU_0322100.t1.1.1;Parent=BDIVROU_0322100.t1.1
Contig_7_len:635639	exonerate:est2genome	mRNA	261852	263549	.	-	.	ID=BDIVROU_0322100.t1.1;Parent=BDIVROU_0322100.t1
Contig_7_len:635639	exonerate:est2genome	gene	264516	265365	.	+	.	ID=BDIVROU_0322200.t1
Contig_7_len:635639	exonerate:est2genome	CDS	264516	264635	.	+	0	ID=BDIVROU_0322200.t1.1.1;Parent=BDIVROU_0322200.t1.1
Contig_7_len:635639	exonerate:est2genome	CDS	264875	265049	.	+	0	ID=BDIVROU_0322200.t1.1.2;Parent=BDIVROU_0322200.t1.1
Contig_7_len:635639	exonerate:est2genome	CDS	265142	265365	.	+	0	ID=BDIVROU_0322200.t1.1.3;Parent=BDIVROU_0322200.t1.1
Contig_7_len:635639	exonerate:est2genome	mRNA	264516	265365	.	+	.	ID=BDIVROU_0322200.t1.1;Parent=BDIVROU_0322200.t1
Contig_7_len:635639	exonerate:est2genome	gene	266641	268518	.	+	.	ID=BDIVROU_0322300.t1
Contig_7_len:635639	exonerate:est2genome	CDS	266641	268518	.	+	0	ID=BDIVROU_0322300.t1.1.1;Parent=BDIVROU_0322300.t1.1
Contig_7_len:635639	exonerate:est2genome	mRNA	266641	268518	.	+	.	ID=BDIVROU_0322300.t1.1;Parent=BDIVROU_0322300.t1
Contig_7_len:635639	exonerate:est2genome	gene	271641	275330	.	+	.	ID=BDIVROU_0322400.t1
Contig_7_len:635639	exonerate:est2genome	CDS	271641	275330	.	+	0	ID=BDIVROU_0322400.t1.1.1;Parent=BDIVROU_0322400.t1.1
Contig_7_len:635639	exonerate:est2genome	mRNA	271641	275330	.	+	.	ID=BDIVROU_0322400.t1.1;Parent=BDIVROU_0322400.t1
Contig_7_len:635639	exonerate:est2genome	gene	276950	278338	.	+	.	ID=BDIVROU_0322500.t1
Contig_7_len:635639	exonerate:est2genome	CDS	276950	278338	.	+	0	ID=BDIVROU_0322500.t1.1.1;Parent=BDIVROU_0322500.t1.1
Contig_7_len:635639	exonerate:est2genome	mRNA	276950	278338	.	+	.	ID=BDIVROU_0322500.t1.1;Parent=BDIVROU_0322500.t1
Contig_7_len:635639	exonerate:est2genome	gene	282302	284755	.	+	.	ID=BDIVROU_0322600.t1
Contig_7_len:635639	exonerate:est2genome	CDS	282302	284755	.	+	0	ID=BDIVROU_0322600.t1.1.1;Parent=BDIVROU_0322600.t1.1
Contig_7_len:635639	exonerate:est2genome	mRNA	282302	284755	.	+	.	ID=BDIVROU_0322600.t1.1;Parent=BDIVROU_0322600.t1
Contig_7_len:635639	exonerate:est2genome	gene	286714	289179	.	-	.	ID=BDIVROU_0322700.t1
Contig_7_len:635639	exonerate:est2genome	CDS	286714	289179	.	-	0	ID=BDIVROU_0322700.t1.1.1;Parent=BDIVROU_0322700.t1.1
Contig_7_len:635639	exonerate:est2genome	mRNA	286714	289179	.	-	.	ID=BDIVROU_0322700.t1.1;Parent=BDIVROU_0322700.t1
Contig_7_len:635639	exonerate:est2genome	gene	290822	291355	.	+	.	ID=BDIVROU_0322800.t1
Contig_7_len:635639	exonerate:est2genome	CDS	290822	291355	.	+	0	ID=BDIVROU_0322800.t1.1.1;Parent=BDIVROU_0322800.t1.1
Contig_7_len:635639	exonerate:est2genome	mRNA	290822	291355	.	+	.	ID=BDIVROU_0322800.t1.1;Parent=BDIVROU_0322800.t1
Contig_7_len:635639	exonerate:est2genome	gene	291560	292184	.	+	.	ID=BDIVROU_0016600.t1
Contig_7_len:635639	exonerate:est2genome	CDS	291560	291590	.	+	0	ID=BDIVROU_0016600.t1.1.1;Parent=BDIVROU_0016600.t1.1
Contig_7_len:635639	exonerate:est2genome	CDS	291627	291795	.	+	0	ID=BDIVROU_0016600.t1.1.2;Parent=BDIVROU_0016600.t1.1
Contig_7_len:635639	exonerate:est2genome	CDS	292103	292184	.	+	0	ID=BDIVROU_0016600.t1.1.3;Parent=BDIVROU_0016600.t1.1
Contig_7_len:635639	exonerate:est2genome	mRNA	291560	292184	.	+	.	ID=BDIVROU_0016600.t1.1;Parent=BDIVROU_0016600.t1
Contig_7_len:635639	exonerate:est2genome	gene	292092	293161	.	-	.	ID=BDIVROU_0016700.t1
Contig_7_len:635639	exonerate:est2genome	CDS	292092	292173	.	-	0	ID=BDIVROU_0016700.t1.1.1;Parent=BDIVROU_0016700.t1.1
Contig_7_len:635639	exonerate:est2genome	CDS	292230	292380	.	-	0	ID=BDIVROU_0016700.t1.1.2;Parent=BDIVROU_0016700.t1.1
Contig_7_len:635639	exonerate:est2genome	CDS	292539	292767	.	-	0	ID=BDIVROU_0016700.t1.1.3;Parent=BDIVROU_0016700.t1.1
Contig_7_len:635639	exonerate:est2genome	CDS	292805	293161	.	-	0	ID=BDIVROU_0016700.t1.1.4;Parent=BDIVROU_0016700.t1.1
Contig_7_len:635639	exonerate:est2genome	mRNA	292092	293161	.	-	.	ID=BDIVROU_0016700.t1.1;Parent=BDIVROU_0016700.t1
Contig_7_len:635639	exonerate:est2genome	gene	293872	295491	.	+	.	ID=BDIVROU_0322900.t1
Contig_7_len:635639	exonerate:est2genome	CDS	293872	294081	.	+	0	ID=BDIVROU_0322900.t1.1.1;Parent=BDIVROU_0322900.t1.1
Contig_7_len:635639	exonerate:est2genome	CDS	294469	295491	.	+	0	ID=BDIVROU_0322900.t1.1.2;Parent=BDIVROU_0322900.t1.1
Contig_7_len:635639	exonerate:est2genome	mRNA	293872	295491	.	+	.	ID=BDIVROU_0322900.t1.1;Parent=BDIVROU_0322900.t1
Contig_7_len:635639	exonerate:est2genome	gene	295660	297752	.	-	.	ID=BDIVROU_0323000.t1
Contig_7_len:635639	exonerate:est2genome	CDS	295660	297136	.	-	0	ID=BDIVROU_0323000.t1.1.1;Parent=BDIVROU_0323000.t1.1
Contig_7_len:635639	exonerate:est2genome	CDS	297244	297752	.	-	0	ID=BDIVROU_0323000.t1.1.2;Parent=BDIVROU_0323000.t1.1
Contig_7_len:635639	exonerate:est2genome	mRNA	295660	297752	.	-	.	ID=BDIVROU_0323000.t1.1;Parent=BDIVROU_0323000.t1
Contig_7_len:635639	exonerate:est2genome	gene	297814	298164	.	-	.	ID=BDIVROU_0323200.t1
Contig_7_len:635639	exonerate:est2genome	CDS	297814	298164	.	-	0	ID=BDIVROU_0323200.t1.1.1;Parent=BDIVROU_0323200.t1.1
Contig_7_len:635639	exonerate:est2genome	mRNA	297814	298164	.	-	.	ID=BDIVROU_0323200.t1.1;Parent=BDIVROU_0323200.t1
Contig_7_len:635639	exonerate:est2genome	gene	299283	300145	.	+	.	ID=BDIVROU_0448100.t1
Contig_7_len:635639	exonerate:est2genome	CDS	299283	299371	.	+	0	ID=BDIVROU_0448100.t1.1.1;Parent=BDIVROU_0448100.t1.1
Contig_7_len:635639	exonerate:est2genome	CDS	299650	299770	.	+	0	ID=BDIVROU_0448100.t1.1.2;Parent=BDIVROU_0448100.t1.1
Contig_7_len:635639	exonerate:est2genome	CDS	300011	300145	.	+	0	ID=BDIVROU_0448100.t1.1.3;Parent=BDIVROU_0448100.t1.1
Contig_7_len:635639	exonerate:est2genome	mRNA	299283	300145	.	+	.	ID=BDIVROU_0448100.t1.1;Parent=BDIVROU_0448100.t1
Contig_7_len:635639	exonerate:est2genome	gene	299633	299791	.	+	.	ID=BDIVROU_0456900.t1
Contig_7_len:635639	exonerate:est2genome	CDS	299633	299791	.	+	0	ID=BDIVROU_0456900.t1.1.1;Parent=BDIVROU_0456900.t1.1
Contig_7_len:635639	exonerate:est2genome	mRNA	299633	299791	.	+	.	ID=BDIVROU_0456900.t1.1;Parent=BDIVROU_0456900.t1
Contig_7_len:635639	exonerate:est2genome	gene	300673	301971	.	-	.	ID=BDIVROU_0016800.t1
Contig_7_len:635639	exonerate:est2genome	CDS	300673	300743	.	-	0	ID=BDIVROU_0016800.t1.1.1;Parent=BDIVROU_0016800.t1.1
Contig_7_len:635639	exonerate:est2genome	CDS	300781	300954	.	-	0	ID=BDIVROU_0016800.t1.1.2;Parent=BDIVROU_0016800.t1.1
Contig_7_len:635639	exonerate:est2genome	CDS	300989	301087	.	-	0	ID=BDIVROU_0016800.t1.1.3;Parent=BDIVROU_0016800.t1.1
Contig_7_len:635639	exonerate:est2genome	CDS	301123	301253	.	-	0	ID=BDIVROU_0016800.t1.1.4;Parent=BDIVROU_0016800.t1.1
Contig_7_len:635639	exonerate:est2genome	CDS	301297	301421	.	-	0	ID=BDIVROU_0016800.t1.1.5;Parent=BDIVROU_0016800.t1.1
Contig_7_len:635639	exonerate:est2genome	CDS	301615	301703	.	-	0	ID=BDIVROU_0016800.t1.1.6;Parent=BDIVROU_0016800.t1.1
Contig_7_len:635639	exonerate:est2genome	CDS	301746	301971	.	-	0	ID=BDIVROU_0016800.t1.1.7;Parent=BDIVROU_0016800.t1.1
Contig_7_len:635639	exonerate:est2genome	mRNA	300673	301971	.	-	.	ID=BDIVROU_0016800.t1.1;Parent=BDIVROU_0016800.t1
Contig_7_len:635639	exonerate:est2genome	gene	301980	303884	.	+	.	ID=BDIVROU_0323300.t1
Contig_7_len:635639	exonerate:est2genome	CDS	301980	302420	.	+	0	ID=BDIVROU_0323300.t1.1.1;Parent=BDIVROU_0323300.t1.1
Contig_7_len:635639	exonerate:est2genome	CDS	302880	303884	.	+	0	ID=BDIVROU_0323300.t1.1.2;Parent=BDIVROU_0323300.t1.1
Contig_7_len:635639	exonerate:est2genome	mRNA	301980	303884	.	+	.	ID=BDIVROU_0323300.t1.1;Parent=BDIVROU_0323300.t1
Contig_7_len:635639	exonerate:est2genome	gene	304921	305977	.	+	.	ID=BDIVROU_0323400.t1
Contig_7_len:635639	exonerate:est2genome	CDS	304921	305026	.	+	0	ID=BDIVROU_0323400.t1.1.1;Parent=BDIVROU_0323400.t1.1
Contig_7_len:635639	exonerate:est2genome	CDS	305112	305977	.	+	0	ID=BDIVROU_0323400.t1.1.2;Parent=BDIVROU_0323400.t1.1
Contig_7_len:635639	exonerate:est2genome	mRNA	304921	305977	.	+	.	ID=BDIVROU_0323400.t1.1;Parent=BDIVROU_0323400.t1
Contig_7_len:635639	exonerate:est2genome	gene	306740	310824	.	-	.	ID=BDIVROU_0323600.t2
Contig_7_len:635639	exonerate:est2genome	CDS	306740	309818	.	-	0	ID=BDIVROU_0323600.t2.1.1;Parent=BDIVROU_0323600.t2.1
Contig_7_len:635639	exonerate:est2genome	CDS	310631	310824	.	-	0	ID=BDIVROU_0323600.t2.1.2;Parent=BDIVROU_0323600.t2.1
Contig_7_len:635639	exonerate:est2genome	mRNA	306740	310824	.	-	.	ID=BDIVROU_0323600.t2.1;Parent=BDIVROU_0323600.t2
Contig_7_len:635639	exonerate:est2genome	gene	310624	310824	.	-	.	ID=BDIVROU_0323500.t1
Contig_7_len:635639	exonerate:est2genome	CDS	310624	310824	.	-	0	ID=BDIVROU_0323500.t1.1.1;Parent=BDIVROU_0323500.t1.1
Contig_7_len:635639	exonerate:est2genome	mRNA	310624	310824	.	-	.	ID=BDIVROU_0323500.t1.1;Parent=BDIVROU_0323500.t1
Contig_7_len:635639	exonerate:est2genome	gene	313203	313613	.	-	.	ID=BDIVROU_0323700.t1
Contig_7_len:635639	exonerate:est2genome	CDS	313203	313354	.	-	0	ID=BDIVROU_0323700.t1.1.1;Parent=BDIVROU_0323700.t1.1
Contig_7_len:635639	exonerate:est2genome	CDS	313466	313613	.	-	0	ID=BDIVROU_0323700.t1.1.2;Parent=BDIVROU_0323700.t1.1
Contig_7_len:635639	exonerate:est2genome	mRNA	313203	313613	.	-	.	ID=BDIVROU_0323700.t1.1;Parent=BDIVROU_0323700.t1
Contig_7_len:635639	exonerate:est2genome	gene	314468	314857	.	-	.	ID=BDIVROU_0323900.t1
Contig_7_len:635639	exonerate:est2genome	CDS	314468	314857	.	-	0	ID=BDIVROU_0323900.t1.1.1;Parent=BDIVROU_0323900.t1.1
Contig_7_len:635639	exonerate:est2genome	mRNA	314468	314857	.	-	.	ID=BDIVROU_0323900.t1.1;Parent=BDIVROU_0323900.t1
Contig_7_len:635639	exonerate:est2genome	gene	317805	318723	.	+	.	ID=BDIVROU_0457000.t1
Contig_7_len:635639	exonerate:est2genome	CDS	317805	317911	.	+	0	ID=BDIVROU_0457000.t1.1.1;Parent=BDIVROU_0457000.t1.1
Contig_7_len:635639	exonerate:est2genome	CDS	317947	318070	.	+	0	ID=BDIVROU_0457000.t1.1.2;Parent=BDIVROU_0457000.t1.1
Contig_7_len:635639	exonerate:est2genome	CDS	318283	318417	.	+	0	ID=BDIVROU_0457000.t1.1.3;Parent=BDIVROU_0457000.t1.1
Contig_7_len:635639	exonerate:est2genome	CDS	318453	318620	.	+	0	ID=BDIVROU_0457000.t1.1.4;Parent=BDIVROU_0457000.t1.1
Contig_7_len:635639	exonerate:est2genome	CDS	318655	318723	.	+	0	ID=BDIVROU_0457000.t1.1.5;Parent=BDIVROU_0457000.t1.1
Contig_7_len:635639	exonerate:est2genome	mRNA	317805	318723	.	+	.	ID=BDIVROU_0457000.t1.1;Parent=BDIVROU_0457000.t1
Contig_7_len:635639	exonerate:est2genome	gene	319237	320820	.	-	.	ID=BDIVROU_0324100.t1
Contig_7_len:635639	exonerate:est2genome	CDS	319237	320820	.	-	0	ID=BDIVROU_0324100.t1.1.1;Parent=BDIVROU_0324100.t1.1
Contig_7_len:635639	exonerate:est2genome	mRNA	319237	320820	.	-	.	ID=BDIVROU_0324100.t1.1;Parent=BDIVROU_0324100.t1
Contig_7_len:635639	exonerate:est2genome	gene	320986	322026	.	+	.	ID=BDIVROU_0324200.t1
Contig_7_len:635639	exonerate:est2genome	CDS	320986	321387	.	+	0	ID=BDIVROU_0324200.t1.1.1;Parent=BDIVROU_0324200.t1.1
Contig_7_len:635639	exonerate:est2genome	CDS	321697	322026	.	+	0	ID=BDIVROU_0324200.t1.1.2;Parent=BDIVROU_0324200.t1.1
Contig_7_len:635639	exonerate:est2genome	mRNA	320986	322026	.	+	.	ID=BDIVROU_0324200.t1.1;Parent=BDIVROU_0324200.t1
Contig_7_len:635639	exonerate:est2genome	gene	322753	324560	.	-	.	ID=BDIVROU_0324300.t1
Contig_7_len:635639	exonerate:est2genome	CDS	322753	323103	.	-	0	ID=BDIVROU_0324300.t1.1.1;Parent=BDIVROU_0324300.t1.1
Contig_7_len:635639	exonerate:est2genome	CDS	323387	323932	.	-	0	ID=BDIVROU_0324300.t1.1.2;Parent=BDIVROU_0324300.t1.1
Contig_7_len:635639	exonerate:est2genome	CDS	324036	324560	.	-	0	ID=BDIVROU_0324300.t1.1.3;Parent=BDIVROU_0324300.t1.1
Contig_7_len:635639	exonerate:est2genome	mRNA	322753	324560	.	-	.	ID=BDIVROU_0324300.t1.1;Parent=BDIVROU_0324300.t1
Contig_7_len:635639	exonerate:est2genome	gene	328161	330632	.	+	.	ID=BDIVROU_0324500.t1
Contig_7_len:635639	exonerate:est2genome	CDS	328161	330632	.	+	0	ID=BDIVROU_0324500.t1.1.1;Parent=BDIVROU_0324500.t1.1
Contig_7_len:635639	exonerate:est2genome	mRNA	328161	330632	.	+	.	ID=BDIVROU_0324500.t1.1;Parent=BDIVROU_0324500.t1
Contig_7_len:635639	exonerate:est2genome	gene	331715	333778	.	+	.	ID=BDIVROU_0324600.t1
Contig_7_len:635639	exonerate:est2genome	CDS	331715	333778	.	+	0	ID=BDIVROU_0324600.t1.1.1;Parent=BDIVROU_0324600.t1.1
Contig_7_len:635639	exonerate:est2genome	mRNA	331715	333778	.	+	.	ID=BDIVROU_0324600.t1.1;Parent=BDIVROU_0324600.t1
Contig_7_len:635639	exonerate:est2genome	gene	334790	336010	.	+	.	ID=BDIVROU_0324700.t1
Contig_7_len:635639	exonerate:est2genome	CDS	334790	336010	.	+	0	ID=BDIVROU_0324700.t1.1.1;Parent=BDIVROU_0324700.t1.1
Contig_7_len:635639	exonerate:est2genome	mRNA	334790	336010	.	+	.	ID=BDIVROU_0324700.t1.1;Parent=BDIVROU_0324700.t1
Contig_7_len:635639	exonerate:est2genome	gene	336804	337697	.	+	.	ID=BDIVROU_0324800.t1
Contig_7_len:635639	exonerate:est2genome	CDS	336804	336951	.	+	0	ID=BDIVROU_0324800.t1.1.1;Parent=BDIVROU_0324800.t1.1
Contig_7_len:635639	exonerate:est2genome	CDS	337156	337697	.	+	0	ID=BDIVROU_0324800.t1.1.2;Parent=BDIVROU_0324800.t1.1
Contig_7_len:635639	exonerate:est2genome	mRNA	336804	337697	.	+	.	ID=BDIVROU_0324800.t1.1;Parent=BDIVROU_0324800.t1
Contig_7_len:635639	exonerate:est2genome	gene	337875	338975	.	-	.	ID=BDIVROU_0324900.t1
Contig_7_len:635639	exonerate:est2genome	CDS	337875	338975	.	-	0	ID=BDIVROU_0324900.t1.1.1;Parent=BDIVROU_0324900.t1.1
Contig_7_len:635639	exonerate:est2genome	mRNA	337875	338975	.	-	.	ID=BDIVROU_0324900.t1.1;Parent=BDIVROU_0324900.t1
Contig_7_len:635639	exonerate:est2genome	gene	339773	340629	.	-	.	ID=BDIVROU_0325000.t1
Contig_7_len:635639	exonerate:est2genome	CDS	339773	340019	.	-	0	ID=BDIVROU_0325000.t1.1.1;Parent=BDIVROU_0325000.t1.1
Contig_7_len:635639	exonerate:est2genome	CDS	340337	340629	.	-	0	ID=BDIVROU_0325000.t1.1.2;Parent=BDIVROU_0325000.t1.1
Contig_7_len:635639	exonerate:est2genome	mRNA	339773	340629	.	-	.	ID=BDIVROU_0325000.t1.1;Parent=BDIVROU_0325000.t1
Contig_7_len:635639	exonerate:est2genome	gene	341127	341929	.	+	.	ID=BDIVROU_0325100.t1
Contig_7_len:635639	exonerate:est2genome	CDS	341127	341289	.	+	0	ID=BDIVROU_0325100.t1.1.1;Parent=BDIVROU_0325100.t1.1
Contig_7_len:635639	exonerate:est2genome	CDS	341385	341929	.	+	0	ID=BDIVROU_0325100.t1.1.2;Parent=BDIVROU_0325100.t1.1
Contig_7_len:635639	exonerate:est2genome	mRNA	341127	341929	.	+	.	ID=BDIVROU_0325100.t1.1;Parent=BDIVROU_0325100.t1
Contig_7_len:635639	exonerate:est2genome	gene	343251	344003	.	+	.	ID=BDIVROU_0325200.t1
Contig_7_len:635639	exonerate:est2genome	CDS	343251	344003	.	+	0	ID=BDIVROU_0325200.t1.1.1;Parent=BDIVROU_0325200.t1.1
Contig_7_len:635639	exonerate:est2genome	mRNA	343251	344003	.	+	.	ID=BDIVROU_0325200.t1.1;Parent=BDIVROU_0325200.t1
Contig_7_len:635639	exonerate:est2genome	gene	344821	346459	.	+	.	ID=BDIVROU_0325300.t1
Contig_7_len:635639	exonerate:est2genome	CDS	344821	345433	.	+	0	ID=BDIVROU_0325300.t1.1.1;Parent=BDIVROU_0325300.t1.1
Contig_7_len:635639	exonerate:est2genome	CDS	345561	346459	.	+	0	ID=BDIVROU_0325300.t1.1.2;Parent=BDIVROU_0325300.t1.1
Contig_7_len:635639	exonerate:est2genome	mRNA	344821	346459	.	+	.	ID=BDIVROU_0325300.t1.1;Parent=BDIVROU_0325300.t1
Contig_7_len:635639	exonerate:est2genome	gene	349980	351173	.	+	.	ID=BDIVROU_0325400.t1
Contig_7_len:635639	exonerate:est2genome	CDS	349980	351173	.	+	0	ID=BDIVROU_0325400.t1.1.1;Parent=BDIVROU_0325400.t1.1
Contig_7_len:635639	exonerate:est2genome	mRNA	349980	351173	.	+	.	ID=BDIVROU_0325400.t1.1;Parent=BDIVROU_0325400.t1
Contig_7_len:635639	exonerate:est2genome	gene	355893	357608	.	+	.	ID=BDIVROU_0325800.t1
Contig_7_len:635639	exonerate:est2genome	CDS	355893	356096	.	+	0	ID=BDIVROU_0325800.t1.1.1;Parent=BDIVROU_0325800.t1.1
Contig_7_len:635639	exonerate:est2genome	CDS	356427	357608	.	+	0	ID=BDIVROU_0325800.t1.1.2;Parent=BDIVROU_0325800.t1.1
Contig_7_len:635639	exonerate:est2genome	mRNA	355893	357608	.	+	.	ID=BDIVROU_0325800.t1.1;Parent=BDIVROU_0325800.t1
Contig_7_len:635639	exonerate:est2genome	gene	358974	359384	.	-	.	ID=BDIVROU_0325900.t1
Contig_7_len:635639	exonerate:est2genome	CDS	358974	359384	.	-	0	ID=BDIVROU_0325900.t1.1.1;Parent=BDIVROU_0325900.t1.1
Contig_7_len:635639	exonerate:est2genome	mRNA	358974	359384	.	-	.	ID=BDIVROU_0325900.t1.1;Parent=BDIVROU_0325900.t1
Contig_7_len:635639	exonerate:est2genome	gene	360215	362345	.	-	.	ID=BDIVROU_0326000.t1
Contig_7_len:635639	exonerate:est2genome	CDS	360215	360510	.	-	0	ID=BDIVROU_0326000.t1.1.1;Parent=BDIVROU_0326000.t1.1
Contig_7_len:635639	exonerate:est2genome	CDS	360772	361168	.	-	0	ID=BDIVROU_0326000.t1.1.2;Parent=BDIVROU_0326000.t1.1
Contig_7_len:635639	exonerate:est2genome	CDS	361518	362140	.	-	0	ID=BDIVROU_0326000.t1.1.3;Parent=BDIVROU_0326000.t1.1
Contig_7_len:635639	exonerate:est2genome	CDS	362195	362345	.	-	0	ID=BDIVROU_0326000.t1.1.4;Parent=BDIVROU_0326000.t1.1
Contig_7_len:635639	exonerate:est2genome	mRNA	360215	362345	.	-	.	ID=BDIVROU_0326000.t1.1;Parent=BDIVROU_0326000.t1
Contig_7_len:635639	exonerate:est2genome	gene	363891	364278	.	+	.	ID=BDIVROU_0326100.t1
Contig_7_len:635639	exonerate:est2genome	CDS	363891	364050	.	+	0	ID=BDIVROU_0326100.t1.1.1;Parent=BDIVROU_0326100.t1.1
Contig_7_len:635639	exonerate:est2genome	CDS	364184	364278	.	+	0	ID=BDIVROU_0326100.t1.1.2;Parent=BDIVROU_0326100.t1.1
Contig_7_len:635639	exonerate:est2genome	mRNA	363891	364278	.	+	.	ID=BDIVROU_0326100.t1.1;Parent=BDIVROU_0326100.t1
Contig_7_len:635639	exonerate:est2genome	gene	364734	365099	.	-	.	ID=BDIVROU_0326200.t1
Contig_7_len:635639	exonerate:est2genome	CDS	364734	365099	.	-	0	ID=BDIVROU_0326200.t1.1.1;Parent=BDIVROU_0326200.t1.1
Contig_7_len:635639	exonerate:est2genome	mRNA	364734	365099	.	-	.	ID=BDIVROU_0326200.t1.1;Parent=BDIVROU_0326200.t1
Contig_7_len:635639	exonerate:est2genome	gene	365338	365607	.	+	.	ID=BDIVROU_0326300.t1
Contig_7_len:635639	exonerate:est2genome	CDS	365338	365607	.	+	0	ID=BDIVROU_0326300.t1.1.1;Parent=BDIVROU_0326300.t1.1
Contig_7_len:635639	exonerate:est2genome	mRNA	365338	365607	.	+	.	ID=BDIVROU_0326300.t1.1;Parent=BDIVROU_0326300.t1
Contig_7_len:635639	exonerate:est2genome	gene	365823	367598	.	+	.	ID=BDIVROU_0326400.t1
Contig_7_len:635639	exonerate:est2genome	CDS	365823	367598	.	+	0	ID=BDIVROU_0326400.t1.1.1;Parent=BDIVROU_0326400.t1.1
Contig_7_len:635639	exonerate:est2genome	mRNA	365823	367598	.	+	.	ID=BDIVROU_0326400.t1.1;Parent=BDIVROU_0326400.t1
Contig_7_len:635639	exonerate:est2genome	gene	367891	368598	.	-	.	ID=BDIVROU_0326500.t1
Contig_7_len:635639	exonerate:est2genome	CDS	367891	368598	.	-	0	ID=BDIVROU_0326500.t1.1.1;Parent=BDIVROU_0326500.t1.1
Contig_7_len:635639	exonerate:est2genome	mRNA	367891	368598	.	-	.	ID=BDIVROU_0326500.t1.1;Parent=BDIVROU_0326500.t1
Contig_7_len:635639	exonerate:est2genome	gene	368823	369967	.	-	.	ID=BDIVROU_0326600.t1
Contig_7_len:635639	exonerate:est2genome	CDS	368823	369461	.	-	0	ID=BDIVROU_0326600.t1.1.1;Parent=BDIVROU_0326600.t1.1
Contig_7_len:635639	exonerate:est2genome	CDS	369827	369967	.	-	0	ID=BDIVROU_0326600.t1.1.2;Parent=BDIVROU_0326600.t1.1
Contig_7_len:635639	exonerate:est2genome	mRNA	368823	369967	.	-	.	ID=BDIVROU_0326600.t1.1;Parent=BDIVROU_0326600.t1
Contig_7_len:635639	exonerate:est2genome	gene	370180	371273	.	-	.	ID=BDIVROU_0326700.t1
Contig_7_len:635639	exonerate:est2genome	CDS	370180	370681	.	-	0	ID=BDIVROU_0326700.t1.1.1;Parent=BDIVROU_0326700.t1.1
Contig_7_len:635639	exonerate:est2genome	CDS	371203	371273	.	-	0	ID=BDIVROU_0326700.t1.1.2;Parent=BDIVROU_0326700.t1.1
Contig_7_len:635639	exonerate:est2genome	mRNA	370180	371273	.	-	.	ID=BDIVROU_0326700.t1.1;Parent=BDIVROU_0326700.t1
Contig_7_len:635639	exonerate:est2genome	gene	371371	372216	.	-	.	ID=BDIVROU_0327000.t1
Contig_7_len:635639	exonerate:est2genome	CDS	371371	372216	.	-	0	ID=BDIVROU_0327000.t1.1.1;Parent=BDIVROU_0327000.t1.1
Contig_7_len:635639	exonerate:est2genome	mRNA	371371	372216	.	-	.	ID=BDIVROU_0327000.t1.1;Parent=BDIVROU_0327000.t1
Contig_7_len:635639	exonerate:est2genome	gene	374260	374694	.	+	.	ID=BDIVROU_0327100.t1
Contig_7_len:635639	exonerate:est2genome	CDS	374260	374694	.	+	0	ID=BDIVROU_0327100.t1.1.1;Parent=BDIVROU_0327100.t1.1
Contig_7_len:635639	exonerate:est2genome	mRNA	374260	374694	.	+	.	ID=BDIVROU_0327100.t1.1;Parent=BDIVROU_0327100.t1
Contig_7_len:635639	exonerate:est2genome	gene	375941	376411	.	+	.	ID=BDIVROU_0327200.t1
Contig_7_len:635639	exonerate:est2genome	CDS	375941	376411	.	+	0	ID=BDIVROU_0327200.t1.1.1;Parent=BDIVROU_0327200.t1.1
Contig_7_len:635639	exonerate:est2genome	mRNA	375941	376411	.	+	.	ID=BDIVROU_0327200.t1.1;Parent=BDIVROU_0327200.t1
Contig_7_len:635639	exonerate:est2genome	gene	377509	378441	.	-	.	ID=BDIVROU_0327300.t1
Contig_7_len:635639	exonerate:est2genome	CDS	377509	378441	.	-	0	ID=BDIVROU_0327300.t1.1.1;Parent=BDIVROU_0327300.t1.1
Contig_7_len:635639	exonerate:est2genome	mRNA	377509	378441	.	-	.	ID=BDIVROU_0327300.t1.1;Parent=BDIVROU_0327300.t1
Contig_7_len:635639	exonerate:est2genome	gene	378867	381434	.	-	.	ID=BDIVROU_0327400.t1
Contig_7_len:635639	exonerate:est2genome	CDS	378867	381434	.	-	0	ID=BDIVROU_0327400.t1.1.1;Parent=BDIVROU_0327400.t1.1
Contig_7_len:635639	exonerate:est2genome	mRNA	378867	381434	.	-	.	ID=BDIVROU_0327400.t1.1;Parent=BDIVROU_0327400.t1
Contig_7_len:635639	exonerate:est2genome	gene	382228	384258	.	+	.	ID=BDIVROU_0327500.t1
Contig_7_len:635639	exonerate:est2genome	CDS	382228	382681	.	+	0	ID=BDIVROU_0327500.t1.1.1;Parent=BDIVROU_0327500.t1.1
Contig_7_len:635639	exonerate:est2genome	CDS	383163	383853	.	+	0	ID=BDIVROU_0327500.t1.1.2;Parent=BDIVROU_0327500.t1.1
Contig_7_len:635639	exonerate:est2genome	CDS	383916	384258	.	+	0	ID=BDIVROU_0327500.t1.1.3;Parent=BDIVROU_0327500.t1.1
Contig_7_len:635639	exonerate:est2genome	mRNA	382228	384258	.	+	.	ID=BDIVROU_0327500.t1.1;Parent=BDIVROU_0327500.t1
Contig_7_len:635639	exonerate:est2genome	gene	382722	383130	.	+	.	ID=BDIVROU_0457100.t1
Contig_7_len:635639	exonerate:est2genome	CDS	382722	382819	.	+	0	ID=BDIVROU_0457100.t1.1.1;Parent=BDIVROU_0457100.t1.1
Contig_7_len:635639	exonerate:est2genome	CDS	382884	383130	.	+	0	ID=BDIVROU_0457100.t1.1.2;Parent=BDIVROU_0457100.t1.1
Contig_7_len:635639	exonerate:est2genome	mRNA	382722	383130	.	+	.	ID=BDIVROU_0457100.t1.1;Parent=BDIVROU_0457100.t1
Contig_7_len:635639	exonerate:est2genome	gene	385442	386011	.	+	.	ID=BDIVROU_0327600.t1
Contig_7_len:635639	exonerate:est2genome	CDS	385442	386011	.	+	0	ID=BDIVROU_0327600.t1.1.1;Parent=BDIVROU_0327600.t1.1
Contig_7_len:635639	exonerate:est2genome	mRNA	385442	386011	.	+	.	ID=BDIVROU_0327600.t1.1;Parent=BDIVROU_0327600.t1
Contig_7_len:635639	exonerate:est2genome	gene	386255	392908	.	-	.	ID=BDIVROU_0327700.t1
Contig_7_len:635639	exonerate:est2genome	CDS	386255	392908	.	-	0	ID=BDIVROU_0327700.t1.1.1;Parent=BDIVROU_0327700.t1.1
Contig_7_len:635639	exonerate:est2genome	mRNA	386255	392908	.	-	.	ID=BDIVROU_0327700.t1.1;Parent=BDIVROU_0327700.t1
Contig_7_len:635639	exonerate:est2genome	gene	393357	396939	.	-	.	ID=BDIVROU_0327800.t1
Contig_7_len:635639	exonerate:est2genome	CDS	393357	396296	.	-	0	ID=BDIVROU_0327800.t1.1.1;Parent=BDIVROU_0327800.t1.1
Contig_7_len:635639	exonerate:est2genome	CDS	396706	396939	.	-	0	ID=BDIVROU_0327800.t1.1.2;Parent=BDIVROU_0327800.t1.1
Contig_7_len:635639	exonerate:est2genome	mRNA	393357	396939	.	-	.	ID=BDIVROU_0327800.t1.1;Parent=BDIVROU_0327800.t1
Contig_7_len:635639	exonerate:est2genome	gene	397073	398305	.	+	.	ID=BDIVROU_0016900.t1
Contig_7_len:635639	exonerate:est2genome	CDS	397073	397334	.	+	0	ID=BDIVROU_0016900.t1.1.1;Parent=BDIVROU_0016900.t1.1
Contig_7_len:635639	exonerate:est2genome	CDS	397372	397484	.	+	0	ID=BDIVROU_0016900.t1.1.2;Parent=BDIVROU_0016900.t1.1
Contig_7_len:635639	exonerate:est2genome	CDS	397700	397813	.	+	0	ID=BDIVROU_0016900.t1.1.3;Parent=BDIVROU_0016900.t1.1
Contig_7_len:635639	exonerate:est2genome	CDS	397857	397940	.	+	0	ID=BDIVROU_0016900.t1.1.4;Parent=BDIVROU_0016900.t1.1
Contig_7_len:635639	exonerate:est2genome	CDS	397977	398076	.	+	0	ID=BDIVROU_0016900.t1.1.5;Parent=BDIVROU_0016900.t1.1
Contig_7_len:635639	exonerate:est2genome	CDS	398113	398195	.	+	0	ID=BDIVROU_0016900.t1.1.6;Parent=BDIVROU_0016900.t1.1
Contig_7_len:635639	exonerate:est2genome	CDS	398234	398305	.	+	0	ID=BDIVROU_0016900.t1.1.7;Parent=BDIVROU_0016900.t1.1
Contig_7_len:635639	exonerate:est2genome	mRNA	397073	398305	.	+	.	ID=BDIVROU_0016900.t1.1;Parent=BDIVROU_0016900.t1
Contig_7_len:635639	exonerate:est2genome	gene	398951	399226	.	-	.	ID=BDIVROU_0327900.t1
Contig_7_len:635639	exonerate:est2genome	CDS	398951	399226	.	-	0	ID=BDIVROU_0327900.t1.1.1;Parent=BDIVROU_0327900.t1.1
Contig_7_len:635639	exonerate:est2genome	mRNA	398951	399226	.	-	.	ID=BDIVROU_0327900.t1.1;Parent=BDIVROU_0327900.t1
Contig_7_len:635639	exonerate:est2genome	gene	400045	400626	.	+	.	ID=BDIVROU_0328100.t1
Contig_7_len:635639	exonerate:est2genome	CDS	400045	400626	.	+	0	ID=BDIVROU_0328100.t1.1.1;Parent=BDIVROU_0328100.t1.1
Contig_7_len:635639	exonerate:est2genome	mRNA	400045	400626	.	+	.	ID=BDIVROU_0328100.t1.1;Parent=BDIVROU_0328100.t1
Contig_7_len:635639	exonerate:est2genome	gene	400982	402678	.	+	.	ID=BDIVROU_0328200.t1
Contig_7_len:635639	exonerate:est2genome	CDS	400982	401280	.	+	0	ID=BDIVROU_0328200.t1.1.1;Parent=BDIVROU_0328200.t1.1
Contig_7_len:635639	exonerate:est2genome	CDS	401874	402678	.	+	0	ID=BDIVROU_0328200.t1.1.2;Parent=BDIVROU_0328200.t1.1
Contig_7_len:635639	exonerate:est2genome	mRNA	400982	402678	.	+	.	ID=BDIVROU_0328200.t1.1;Parent=BDIVROU_0328200.t1
Contig_7_len:635639	exonerate:est2genome	gene	403196	403411	.	-	.	ID=BDIVROU_0328300.t1
Contig_7_len:635639	exonerate:est2genome	CDS	403196	403411	.	-	0	ID=BDIVROU_0328300.t1.1.1;Parent=BDIVROU_0328300.t1.1
Contig_7_len:635639	exonerate:est2genome	mRNA	403196	403411	.	-	.	ID=BDIVROU_0328300.t1.1;Parent=BDIVROU_0328300.t1
Contig_7_len:635639	exonerate:est2genome	gene	403454	404121	.	+	.	ID=BDIVROU_0017000.t1
Contig_7_len:635639	exonerate:est2genome	CDS	403454	403556	.	+	0	ID=BDIVROU_0017000.t1.1.1;Parent=BDIVROU_0017000.t1.1
Contig_7_len:635639	exonerate:est2genome	CDS	403877	403998	.	+	0	ID=BDIVROU_0017000.t1.1.2;Parent=BDIVROU_0017000.t1.1
Contig_7_len:635639	exonerate:est2genome	CDS	404035	404121	.	+	0	ID=BDIVROU_0017000.t1.1.3;Parent=BDIVROU_0017000.t1.1
Contig_7_len:635639	exonerate:est2genome	mRNA	403454	404121	.	+	.	ID=BDIVROU_0017000.t1.1;Parent=BDIVROU_0017000.t1
Contig_7_len:635639	exonerate:est2genome	gene	404556	405929	.	-	.	ID=BDIVROU_0328400.t1
Contig_7_len:635639	exonerate:est2genome	CDS	404556	405929	.	-	0	ID=BDIVROU_0328400.t1.1.1;Parent=BDIVROU_0328400.t1.1
Contig_7_len:635639	exonerate:est2genome	mRNA	404556	405929	.	-	.	ID=BDIVROU_0328400.t1.1;Parent=BDIVROU_0328400.t1
Contig_7_len:635639	exonerate:est2genome	gene	405947	407437	.	-	.	ID=BDIVROU_0328500.t1
Contig_7_len:635639	exonerate:est2genome	CDS	405947	407437	.	-	0	ID=BDIVROU_0328500.t1.1.1;Parent=BDIVROU_0328500.t1.1
Contig_7_len:635639	exonerate:est2genome	mRNA	405947	407437	.	-	.	ID=BDIVROU_0328500.t1.1;Parent=BDIVROU_0328500.t1
Contig_7_len:635639	exonerate:est2genome	gene	407692	407980	.	+	.	ID=BDIVROU_0328600.t1
Contig_7_len:635639	exonerate:est2genome	CDS	407692	407728	.	+	0	ID=BDIVROU_0328600.t1.1.1;Parent=BDIVROU_0328600.t1.1
Contig_7_len:635639	exonerate:est2genome	CDS	407790	407980	.	+	0	ID=BDIVROU_0328600.t1.1.2;Parent=BDIVROU_0328600.t1.1
Contig_7_len:635639	exonerate:est2genome	mRNA	407692	407980	.	+	.	ID=BDIVROU_0328600.t1.1;Parent=BDIVROU_0328600.t1
Contig_7_len:635639	exonerate:est2genome	gene	408985	409419	.	-	.	ID=BDIVROU_0328700.t1
Contig_7_len:635639	exonerate:est2genome	CDS	408985	409158	.	-	0	ID=BDIVROU_0328700.t1.1.1;Parent=BDIVROU_0328700.t1.1
Contig_7_len:635639	exonerate:est2genome	CDS	409315	409419	.	-	0	ID=BDIVROU_0328700.t1.1.2;Parent=BDIVROU_0328700.t1.1
Contig_7_len:635639	exonerate:est2genome	mRNA	408985	409419	.	-	.	ID=BDIVROU_0328700.t1.1;Parent=BDIVROU_0328700.t1
Contig_7_len:635639	exonerate:est2genome	gene	409733	411595	.	-	.	ID=BDIVROU_0328800.t1
Contig_7_len:635639	exonerate:est2genome	CDS	409733	411372	.	-	0	ID=BDIVROU_0328800.t1.1.1;Parent=BDIVROU_0328800.t1.1
Contig_7_len:635639	exonerate:est2genome	CDS	411436	411595	.	-	0	ID=BDIVROU_0328800.t1.1.2;Parent=BDIVROU_0328800.t1.1
Contig_7_len:635639	exonerate:est2genome	mRNA	409733	411595	.	-	.	ID=BDIVROU_0328800.t1.1;Parent=BDIVROU_0328800.t1
Contig_7_len:635639	exonerate:est2genome	gene	412547	416345	.	+	.	ID=BDIVROU_0328900.t1
Contig_7_len:635639	exonerate:est2genome	CDS	412547	412801	.	+	0	ID=BDIVROU_0328900.t1.1.1;Parent=BDIVROU_0328900.t1.1
Contig_7_len:635639	exonerate:est2genome	CDS	413046	416345	.	+	0	ID=BDIVROU_0328900.t1.1.2;Parent=BDIVROU_0328900.t1.1
Contig_7_len:635639	exonerate:est2genome	mRNA	412547	416345	.	+	.	ID=BDIVROU_0328900.t1.1;Parent=BDIVROU_0328900.t1
Contig_7_len:635639	exonerate:est2genome	gene	416743	420765	.	-	.	ID=BDIVROU_0329000.t1
Contig_7_len:635639	exonerate:est2genome	CDS	416743	420765	.	-	0	ID=BDIVROU_0329000.t1.1.1;Parent=BDIVROU_0329000.t1.1
Contig_7_len:635639	exonerate:est2genome	mRNA	416743	420765	.	-	.	ID=BDIVROU_0329000.t1.1;Parent=BDIVROU_0329000.t1
Contig_7_len:635639	exonerate:est2genome	gene	420885	421978	.	-	.	ID=BDIVROU_0329200.t1
Contig_7_len:635639	exonerate:est2genome	CDS	420885	421760	.	-	0	ID=BDIVROU_0329200.t1.1.1;Parent=BDIVROU_0329200.t1.1
Contig_7_len:635639	exonerate:est2genome	CDS	421940	421978	.	-	0	ID=BDIVROU_0329200.t1.1.2;Parent=BDIVROU_0329200.t1.1
Contig_7_len:635639	exonerate:est2genome	mRNA	420885	421978	.	-	.	ID=BDIVROU_0329200.t1.1;Parent=BDIVROU_0329200.t1
Contig_7_len:635639	exonerate:est2genome	gene	422624	424032	.	+	.	ID=BDIVROU_0017100.t1
Contig_7_len:635639	exonerate:est2genome	CDS	422624	422747	.	+	0	ID=BDIVROU_0017100.t1.1.1;Parent=BDIVROU_0017100.t1.1
Contig_7_len:635639	exonerate:est2genome	CDS	422785	422935	.	+	0	ID=BDIVROU_0017100.t1.1.2;Parent=BDIVROU_0017100.t1.1
Contig_7_len:635639	exonerate:est2genome	CDS	423065	423155	.	+	0	ID=BDIVROU_0017100.t1.1.3;Parent=BDIVROU_0017100.t1.1
Contig_7_len:635639	exonerate:est2genome	CDS	423200	423382	.	+	0	ID=BDIVROU_0017100.t1.1.4;Parent=BDIVROU_0017100.t1.1
Contig_7_len:635639	exonerate:est2genome	CDS	423461	423549	.	+	0	ID=BDIVROU_0017100.t1.1.5;Parent=BDIVROU_0017100.t1.1
Contig_7_len:635639	exonerate:est2genome	CDS	423587	423674	.	+	0	ID=BDIVROU_0017100.t1.1.6;Parent=BDIVROU_0017100.t1.1
Contig_7_len:635639	exonerate:est2genome	CDS	423709	423803	.	+	0	ID=BDIVROU_0017100.t1.1.7;Parent=BDIVROU_0017100.t1.1
Contig_7_len:635639	exonerate:est2genome	CDS	423843	424032	.	+	0	ID=BDIVROU_0017100.t1.1.8;Parent=BDIVROU_0017100.t1.1
Contig_7_len:635639	exonerate:est2genome	mRNA	422624	424032	.	+	.	ID=BDIVROU_0017100.t1.1;Parent=BDIVROU_0017100.t1
Contig_7_len:635639	exonerate:est2genome	gene	425434	427485	.	+	.	ID=BDIVROU_0329300.t1
Contig_7_len:635639	exonerate:est2genome	CDS	425434	427485	.	+	0	ID=BDIVROU_0329300.t1.1.1;Parent=BDIVROU_0329300.t1.1
Contig_7_len:635639	exonerate:est2genome	mRNA	425434	427485	.	+	.	ID=BDIVROU_0329300.t1.1;Parent=BDIVROU_0329300.t1
Contig_7_len:635639	exonerate:est2genome	gene	429381	431423	.	+	.	ID=BDIVROU_0329400.t1
Contig_7_len:635639	exonerate:est2genome	CDS	429381	431423	.	+	0	ID=BDIVROU_0329400.t1.1.1;Parent=BDIVROU_0329400.t1.1
Contig_7_len:635639	exonerate:est2genome	mRNA	429381	431423	.	+	.	ID=BDIVROU_0329400.t1.1;Parent=BDIVROU_0329400.t1
Contig_7_len:635639	exonerate:est2genome	gene	432379	432774	.	-	.	ID=BDIVROU_0329500.t1
Contig_7_len:635639	exonerate:est2genome	CDS	432379	432774	.	-	0	ID=BDIVROU_0329500.t1.1.1;Parent=BDIVROU_0329500.t1.1
Contig_7_len:635639	exonerate:est2genome	mRNA	432379	432774	.	-	.	ID=BDIVROU_0329500.t1.1;Parent=BDIVROU_0329500.t1
Contig_7_len:635639	exonerate:est2genome	gene	435193	435972	.	-	.	ID=BDIVROU_0329600.t1
Contig_7_len:635639	exonerate:est2genome	CDS	435193	435972	.	-	0	ID=BDIVROU_0329600.t1.1.1;Parent=BDIVROU_0329600.t1.1
Contig_7_len:635639	exonerate:est2genome	mRNA	435193	435972	.	-	.	ID=BDIVROU_0329600.t1.1;Parent=BDIVROU_0329600.t1
Contig_7_len:635639	exonerate:est2genome	gene	436800	438503	.	-	.	ID=BDIVROU_0329700.t1
Contig_7_len:635639	exonerate:est2genome	CDS	436800	438198	.	-	0	ID=BDIVROU_0329700.t1.1.1;Parent=BDIVROU_0329700.t1.1
Contig_7_len:635639	exonerate:est2genome	CDS	438409	438503	.	-	0	ID=BDIVROU_0329700.t1.1.2;Parent=BDIVROU_0329700.t1.1
Contig_7_len:635639	exonerate:est2genome	mRNA	436800	438503	.	-	.	ID=BDIVROU_0329700.t1.1;Parent=BDIVROU_0329700.t1
Contig_7_len:635639	exonerate:est2genome	gene	438802	442233	.	-	.	ID=BDIVROU_0329800.t1
Contig_7_len:635639	exonerate:est2genome	CDS	438802	442233	.	-	0	ID=BDIVROU_0329800.t1.1.1;Parent=BDIVROU_0329800.t1.1
Contig_7_len:635639	exonerate:est2genome	mRNA	438802	442233	.	-	.	ID=BDIVROU_0329800.t1.1;Parent=BDIVROU_0329800.t1
Contig_7_len:635639	exonerate:est2genome	gene	443103	445415	.	+	.	ID=BDIVROU_0329900.t1
Contig_7_len:635639	exonerate:est2genome	CDS	443103	445415	.	+	0	ID=BDIVROU_0329900.t1.1.1;Parent=BDIVROU_0329900.t1.1
Contig_7_len:635639	exonerate:est2genome	mRNA	443103	445415	.	+	.	ID=BDIVROU_0329900.t1.1;Parent=BDIVROU_0329900.t1
Contig_7_len:635639	exonerate:est2genome	gene	446270	449200	.	-	.	ID=BDIVROU_0330000.t1
Contig_7_len:635639	exonerate:est2genome	CDS	446270	449200	.	-	0	ID=BDIVROU_0330000.t1.1.1;Parent=BDIVROU_0330000.t1.1
Contig_7_len:635639	exonerate:est2genome	mRNA	446270	449200	.	-	.	ID=BDIVROU_0330000.t1.1;Parent=BDIVROU_0330000.t1
Contig_7_len:635639	exonerate:est2genome	gene	449417	450769	.	+	.	ID=BDIVROU_0330100.t1
Contig_7_len:635639	exonerate:est2genome	CDS	449417	450769	.	+	0	ID=BDIVROU_0330100.t1.1.1;Parent=BDIVROU_0330100.t1.1
Contig_7_len:635639	exonerate:est2genome	mRNA	449417	450769	.	+	.	ID=BDIVROU_0330100.t1.1;Parent=BDIVROU_0330100.t1
Contig_7_len:635639	exonerate:est2genome	gene	451304	453832	.	-	.	ID=BDIVROU_0330300.t1
Contig_7_len:635639	exonerate:est2genome	CDS	451304	453832	.	-	0	ID=BDIVROU_0330300.t1.1.1;Parent=BDIVROU_0330300.t1.1
Contig_7_len:635639	exonerate:est2genome	mRNA	451304	453832	.	-	.	ID=BDIVROU_0330300.t1.1;Parent=BDIVROU_0330300.t1
Contig_7_len:635639	exonerate:est2genome	gene	454755	455696	.	-	.	ID=BDIVROU_0330400.t1
Contig_7_len:635639	exonerate:est2genome	CDS	454755	455696	.	-	0	ID=BDIVROU_0330400.t1.1.1;Parent=BDIVROU_0330400.t1.1
Contig_7_len:635639	exonerate:est2genome	mRNA	454755	455696	.	-	.	ID=BDIVROU_0330400.t1.1;Parent=BDIVROU_0330400.t1
Contig_7_len:635639	exonerate:est2genome	gene	456708	457223	.	+	.	ID=BDIVROU_0330500.t1
Contig_7_len:635639	exonerate:est2genome	CDS	456708	457223	.	+	0	ID=BDIVROU_0330500.t1.1.1;Parent=BDIVROU_0330500.t1.1
Contig_7_len:635639	exonerate:est2genome	mRNA	456708	457223	.	+	.	ID=BDIVROU_0330500.t1.1;Parent=BDIVROU_0330500.t1
Contig_7_len:635639	exonerate:est2genome	gene	457877	458533	.	-	.	ID=BDIVROU_0330600.t1
Contig_7_len:635639	exonerate:est2genome	CDS	457877	458533	.	-	0	ID=BDIVROU_0330600.t1.1.1;Parent=BDIVROU_0330600.t1.1
Contig_7_len:635639	exonerate:est2genome	mRNA	457877	458533	.	-	.	ID=BDIVROU_0330600.t1.1;Parent=BDIVROU_0330600.t1
Contig_7_len:635639	exonerate:est2genome	gene	459647	464014	.	+	.	ID=BDIVROU_0330700.t1
Contig_7_len:635639	exonerate:est2genome	CDS	459647	464014	.	+	0	ID=BDIVROU_0330700.t1.1.1;Parent=BDIVROU_0330700.t1.1
Contig_7_len:635639	exonerate:est2genome	mRNA	459647	464014	.	+	.	ID=BDIVROU_0330700.t1.1;Parent=BDIVROU_0330700.t1
Contig_7_len:635639	exonerate:est2genome	gene	464264	469105	.	-	.	ID=BDIVROU_0330800.t1
Contig_7_len:635639	exonerate:est2genome	CDS	464264	469105	.	-	0	ID=BDIVROU_0330800.t1.1.1;Parent=BDIVROU_0330800.t1.1
Contig_7_len:635639	exonerate:est2genome	mRNA	464264	469105	.	-	.	ID=BDIVROU_0330800.t1.1;Parent=BDIVROU_0330800.t1
Contig_7_len:635639	exonerate:est2genome	gene	469412	514324	.	-	.	ID=BDIVROU_0457200.t1
Contig_7_len:635639	exonerate:est2genome	CDS	469412	469559	.	-	0	ID=BDIVROU_0457200.t1.1.1;Parent=BDIVROU_0457200.t1.1
Contig_7_len:635639	exonerate:est2genome	CDS	469599	469841	.	-	0	ID=BDIVROU_0457200.t1.1.2;Parent=BDIVROU_0457200.t1.1
Contig_7_len:635639	exonerate:est2genome	CDS	514281	514324	.	-	0	ID=BDIVROU_0457200.t1.1.3;Parent=BDIVROU_0457200.t1.1
Contig_7_len:635639	exonerate:est2genome	mRNA	469412	514324	.	-	.	ID=BDIVROU_0457200.t1.1;Parent=BDIVROU_0457200.t1
Contig_7_len:635639	exonerate:est2genome	gene	470069	471904	.	-	.	ID=BDIVROU_0330900.t1
Contig_7_len:635639	exonerate:est2genome	CDS	470069	471904	.	-	0	ID=BDIVROU_0330900.t1.1.1;Parent=BDIVROU_0330900.t1.1
Contig_7_len:635639	exonerate:est2genome	mRNA	470069	471904	.	-	.	ID=BDIVROU_0330900.t1.1;Parent=BDIVROU_0330900.t1
Contig_7_len:635639	exonerate:est2genome	gene	473795	475993	.	+	.	ID=BDIVROU_0331000.t1
Contig_7_len:635639	exonerate:est2genome	CDS	473795	475993	.	+	0	ID=BDIVROU_0331000.t1.1.1;Parent=BDIVROU_0331000.t1.1
Contig_7_len:635639	exonerate:est2genome	mRNA	473795	475993	.	+	.	ID=BDIVROU_0331000.t1.1;Parent=BDIVROU_0331000.t1
Contig_7_len:635639	exonerate:est2genome	gene	476182	476602	.	+	.	ID=BDIVROU_0331100.t1
Contig_7_len:635639	exonerate:est2genome	CDS	476182	476209	.	+	0	ID=BDIVROU_0331100.t1.1.1;Parent=BDIVROU_0331100.t1.1
Contig_7_len:635639	exonerate:est2genome	CDS	476334	476602	.	+	0	ID=BDIVROU_0331100.t1.1.2;Parent=BDIVROU_0331100.t1.1
Contig_7_len:635639	exonerate:est2genome	mRNA	476182	476602	.	+	.	ID=BDIVROU_0331100.t1.1;Parent=BDIVROU_0331100.t1
Contig_7_len:635639	exonerate:est2genome	gene	476692	477117	.	-	.	ID=BDIVROU_0331200.t1
Contig_7_len:635639	exonerate:est2genome	CDS	476692	477117	.	-	0	ID=BDIVROU_0331200.t1.1.1;Parent=BDIVROU_0331200.t1.1
Contig_7_len:635639	exonerate:est2genome	mRNA	476692	477117	.	-	.	ID=BDIVROU_0331200.t1.1;Parent=BDIVROU_0331200.t1
Contig_7_len:635639	exonerate:est2genome	gene	477794	478220	.	-	.	ID=BDIVROU_0331400.t1
Contig_7_len:635639	exonerate:est2genome	CDS	477794	477930	.	-	0	ID=BDIVROU_0331400.t1.1.1;Parent=BDIVROU_0331400.t1.1
Contig_7_len:635639	exonerate:est2genome	CDS	478040	478220	.	-	0	ID=BDIVROU_0331400.t1.1.2;Parent=BDIVROU_0331400.t1.1
Contig_7_len:635639	exonerate:est2genome	mRNA	477794	478220	.	-	.	ID=BDIVROU_0331400.t1.1;Parent=BDIVROU_0331400.t1
Contig_7_len:635639	exonerate:est2genome	gene	478256	478688	.	-	.	ID=BDIVROU_0331500.t1
Contig_7_len:635639	exonerate:est2genome	CDS	478256	478452	.	-	0	ID=BDIVROU_0331500.t1.1.1;Parent=BDIVROU_0331500.t1.1
Contig_7_len:635639	exonerate:est2genome	CDS	478598	478688	.	-	0	ID=BDIVROU_0331500.t1.1.2;Parent=BDIVROU_0331500.t1.1
Contig_7_len:635639	exonerate:est2genome	mRNA	478256	478688	.	-	.	ID=BDIVROU_0331500.t1.1;Parent=BDIVROU_0331500.t1
Contig_7_len:635639	exonerate:est2genome	gene	478943	479451	.	-	.	ID=BDIVROU_0331600.t1
Contig_7_len:635639	exonerate:est2genome	CDS	478943	479129	.	-	0	ID=BDIVROU_0331600.t1.1.1;Parent=BDIVROU_0331600.t1.1
Contig_7_len:635639	exonerate:est2genome	CDS	479189	479451	.	-	0	ID=BDIVROU_0331600.t1.1.2;Parent=BDIVROU_0331600.t1.1
Contig_7_len:635639	exonerate:est2genome	mRNA	478943	479451	.	-	.	ID=BDIVROU_0331600.t1.1;Parent=BDIVROU_0331600.t1
Contig_7_len:635639	exonerate:est2genome	gene	479703	480185	.	+	.	ID=BDIVROU_0331700.t1
Contig_7_len:635639	exonerate:est2genome	CDS	479703	480185	.	+	0	ID=BDIVROU_0331700.t1.1.1;Parent=BDIVROU_0331700.t1.1
Contig_7_len:635639	exonerate:est2genome	mRNA	479703	480185	.	+	.	ID=BDIVROU_0331700.t1.1;Parent=BDIVROU_0331700.t1
Contig_7_len:635639	exonerate:est2genome	gene	480518	480982	.	-	.	ID=BDIVROU_0331800.t1
Contig_7_len:635639	exonerate:est2genome	CDS	480518	480982	.	-	0	ID=BDIVROU_0331800.t1.1.1;Parent=BDIVROU_0331800.t1.1
Contig_7_len:635639	exonerate:est2genome	mRNA	480518	480982	.	-	.	ID=BDIVROU_0331800.t1.1;Parent=BDIVROU_0331800.t1
Contig_7_len:635639	exonerate:est2genome	gene	482332	483900	.	-	.	ID=BDIVROU_0331900.t1
Contig_7_len:635639	exonerate:est2genome	CDS	482332	483900	.	-	0	ID=BDIVROU_0331900.t1.1.1;Parent=BDIVROU_0331900.t1.1
Contig_7_len:635639	exonerate:est2genome	mRNA	482332	483900	.	-	.	ID=BDIVROU_0331900.t1.1;Parent=BDIVROU_0331900.t1
Contig_7_len:635639	exonerate:est2genome	gene	484102	485040	.	-	.	ID=BDIVROU_0332000.t1
Contig_7_len:635639	exonerate:est2genome	CDS	484102	485040	.	-	0	ID=BDIVROU_0332000.t1.1.1;Parent=BDIVROU_0332000.t1.1
Contig_7_len:635639	exonerate:est2genome	mRNA	484102	485040	.	-	.	ID=BDIVROU_0332000.t1.1;Parent=BDIVROU_0332000.t1
Contig_7_len:635639	exonerate:est2genome	gene	485966	486947	.	+	.	ID=BDIVROU_0332100.t1
Contig_7_len:635639	exonerate:est2genome	CDS	485966	486202	.	+	0	ID=BDIVROU_0332100.t1.1.1;Parent=BDIVROU_0332100.t1.1
Contig_7_len:635639	exonerate:est2genome	CDS	486441	486947	.	+	0	ID=BDIVROU_0332100.t1.1.2;Parent=BDIVROU_0332100.t1.1
Contig_7_len:635639	exonerate:est2genome	mRNA	485966	486947	.	+	.	ID=BDIVROU_0332100.t1.1;Parent=BDIVROU_0332100.t1
Contig_7_len:635639	exonerate:est2genome	gene	487001	488224	.	-	.	ID=BDIVROU_0332200.t1
Contig_7_len:635639	exonerate:est2genome	CDS	487001	488224	.	-	0	ID=BDIVROU_0332200.t1.1.1;Parent=BDIVROU_0332200.t1.1
Contig_7_len:635639	exonerate:est2genome	mRNA	487001	488224	.	-	.	ID=BDIVROU_0332200.t1.1;Parent=BDIVROU_0332200.t1
Contig_7_len:635639	exonerate:est2genome	gene	488248	489246	.	-	.	ID=BDIVROU_0332300.t1
Contig_7_len:635639	exonerate:est2genome	CDS	488248	489246	.	-	0	ID=BDIVROU_0332300.t1.1.1;Parent=BDIVROU_0332300.t1.1
Contig_7_len:635639	exonerate:est2genome	mRNA	488248	489246	.	-	.	ID=BDIVROU_0332300.t1.1;Parent=BDIVROU_0332300.t1
Contig_7_len:635639	exonerate:est2genome	gene	489635	490650	.	+	.	ID=BDIVROU_0332500.t1
Contig_7_len:635639	exonerate:est2genome	CDS	489635	489752	.	+	0	ID=BDIVROU_0332500.t1.1.1;Parent=BDIVROU_0332500.t1.1
Contig_7_len:635639	exonerate:est2genome	CDS	489876	490363	.	+	0	ID=BDIVROU_0332500.t1.1.2;Parent=BDIVROU_0332500.t1.1
Contig_7_len:635639	exonerate:est2genome	CDS	490462	490650	.	+	0	ID=BDIVROU_0332500.t1.1.3;Parent=BDIVROU_0332500.t1.1
Contig_7_len:635639	exonerate:est2genome	mRNA	489635	490650	.	+	.	ID=BDIVROU_0332500.t1.1;Parent=BDIVROU_0332500.t1
Contig_7_len:635639	exonerate:est2genome	gene	491006	491296	.	+	.	ID=BDIVROU_0332600.t1
Contig_7_len:635639	exonerate:est2genome	CDS	491006	491296	.	+	0	ID=BDIVROU_0332600.t1.1.1;Parent=BDIVROU_0332600.t1.1
Contig_7_len:635639	exonerate:est2genome	mRNA	491006	491296	.	+	.	ID=BDIVROU_0332600.t1.1;Parent=BDIVROU_0332600.t1
Contig_7_len:635639	exonerate:est2genome	gene	492281	494890	.	+	.	ID=BDIVROU_0332700.t1
Contig_7_len:635639	exonerate:est2genome	CDS	492281	494890	.	+	0	ID=BDIVROU_0332700.t1.1.1;Parent=BDIVROU_0332700.t1.1
Contig_7_len:635639	exonerate:est2genome	mRNA	492281	494890	.	+	.	ID=BDIVROU_0332700.t1.1;Parent=BDIVROU_0332700.t1
Contig_7_len:635639	exonerate:est2genome	gene	494924	495323	.	-	.	ID=BDIVROU_0456700.t1
Contig_7_len:635639	exonerate:est2genome	CDS	494924	495049	.	-	0	ID=BDIVROU_0456700.t1.1.1;Parent=BDIVROU_0456700.t1.1
Contig_7_len:635639	exonerate:est2genome	CDS	495096	495323	.	-	0	ID=BDIVROU_0456700.t1.1.2;Parent=BDIVROU_0456700.t1.1
Contig_7_len:635639	exonerate:est2genome	mRNA	494924	495323	.	-	.	ID=BDIVROU_0456700.t1.1;Parent=BDIVROU_0456700.t1
Contig_7_len:635639	exonerate:est2genome	gene	496016	498782	.	-	.	ID=BDIVROU_0332800.t1
Contig_7_len:635639	exonerate:est2genome	CDS	496016	496720	.	-	0	ID=BDIVROU_0332800.t1.1.1;Parent=BDIVROU_0332800.t1.1
Contig_7_len:635639	exonerate:est2genome	CDS	497011	498416	.	-	0	ID=BDIVROU_0332800.t1.1.2;Parent=BDIVROU_0332800.t1.1
Contig_7_len:635639	exonerate:est2genome	CDS	498632	498782	.	-	0	ID=BDIVROU_0332800.t1.1.3;Parent=BDIVROU_0332800.t1.1
Contig_7_len:635639	exonerate:est2genome	mRNA	496016	498782	.	-	.	ID=BDIVROU_0332800.t1.1;Parent=BDIVROU_0332800.t1
Contig_7_len:635639	exonerate:est2genome	gene	500853	504335	.	+	.	ID=BDIVROU_0332900.t1
Contig_7_len:635639	exonerate:est2genome	CDS	500853	504335	.	+	0	ID=BDIVROU_0332900.t1.1.1;Parent=BDIVROU_0332900.t1.1
Contig_7_len:635639	exonerate:est2genome	mRNA	500853	504335	.	+	.	ID=BDIVROU_0332900.t1.1;Parent=BDIVROU_0332900.t1
Contig_7_len:635639	exonerate:est2genome	gene	505486	506021	.	+	.	ID=BDIVROU_0333000.t1
Contig_7_len:635639	exonerate:est2genome	CDS	505486	505596	.	+	0	ID=BDIVROU_0333000.t1.1.1;Parent=BDIVROU_0333000.t1.1
Contig_7_len:635639	exonerate:est2genome	CDS	505677	506021	.	+	0	ID=BDIVROU_0333000.t1.1.2;Parent=BDIVROU_0333000.t1.1
Contig_7_len:635639	exonerate:est2genome	mRNA	505486	506021	.	+	.	ID=BDIVROU_0333000.t1.1;Parent=BDIVROU_0333000.t1
Contig_7_len:635639	exonerate:est2genome	gene	506182	507363	.	+	.	ID=BDIVROU_0333100.t1
Contig_7_len:635639	exonerate:est2genome	CDS	506182	507363	.	+	0	ID=BDIVROU_0333100.t1.1.1;Parent=BDIVROU_0333100.t1.1
Contig_7_len:635639	exonerate:est2genome	mRNA	506182	507363	.	+	.	ID=BDIVROU_0333100.t1.1;Parent=BDIVROU_0333100.t1
Contig_7_len:635639	exonerate:est2genome	gene	507376	510228	.	-	.	ID=BDIVROU_0333200.t1
Contig_7_len:635639	exonerate:est2genome	CDS	507376	510228	.	-	0	ID=BDIVROU_0333200.t1.1.1;Parent=BDIVROU_0333200.t1.1
Contig_7_len:635639	exonerate:est2genome	mRNA	507376	510228	.	-	.	ID=BDIVROU_0333200.t1.1;Parent=BDIVROU_0333200.t1
Contig_7_len:635639	exonerate:est2genome	gene	510278	512084	.	-	.	ID=BDIVROU_0333300.t1
Contig_7_len:635639	exonerate:est2genome	CDS	510278	511005	.	-	0	ID=BDIVROU_0333300.t1.1.1;Parent=BDIVROU_0333300.t1.1
Contig_7_len:635639	exonerate:est2genome	CDS	511142	512084	.	-	0	ID=BDIVROU_0333300.t1.1.2;Parent=BDIVROU_0333300.t1.1
Contig_7_len:635639	exonerate:est2genome	mRNA	510278	512084	.	-	.	ID=BDIVROU_0333300.t1.1;Parent=BDIVROU_0333300.t1
Contig_7_len:635639	exonerate:est2genome	gene	513189	514040	.	+	.	ID=BDIVROU_0017200.t1
Contig_7_len:635639	exonerate:est2genome	CDS	513189	513377	.	+	0	ID=BDIVROU_0017200.t1.1.1;Parent=BDIVROU_0017200.t1.1
Contig_7_len:635639	exonerate:est2genome	CDS	513416	513551	.	+	0	ID=BDIVROU_0017200.t1.1.2;Parent=BDIVROU_0017200.t1.1
Contig_7_len:635639	exonerate:est2genome	CDS	513587	513901	.	+	0	ID=BDIVROU_0017200.t1.1.3;Parent=BDIVROU_0017200.t1.1
Contig_7_len:635639	exonerate:est2genome	CDS	513946	514040	.	+	0	ID=BDIVROU_0017200.t1.1.4;Parent=BDIVROU_0017200.t1.1
Contig_7_len:635639	exonerate:est2genome	mRNA	513189	514040	.	+	.	ID=BDIVROU_0017200.t1.1;Parent=BDIVROU_0017200.t1
Contig_7_len:635639	exonerate:est2genome	gene	514787	515973	.	+	.	ID=BDIVROU_0333400.t1
Contig_7_len:635639	exonerate:est2genome	CDS	514787	515392	.	+	0	ID=BDIVROU_0333400.t1.1.1;Parent=BDIVROU_0333400.t1.1
Contig_7_len:635639	exonerate:est2genome	CDS	515500	515973	.	+	0	ID=BDIVROU_0333400.t1.1.2;Parent=BDIVROU_0333400.t1.1
Contig_7_len:635639	exonerate:est2genome	mRNA	514787	515973	.	+	.	ID=BDIVROU_0333400.t1.1;Parent=BDIVROU_0333400.t1
Contig_7_len:635639	exonerate:est2genome	gene	516162	516533	.	-	.	ID=BDIVROU_0333600.t1
Contig_7_len:635639	exonerate:est2genome	CDS	516162	516533	.	-	0	ID=BDIVROU_0333600.t1.1.1;Parent=BDIVROU_0333600.t1.1
Contig_7_len:635639	exonerate:est2genome	mRNA	516162	516533	.	-	.	ID=BDIVROU_0333600.t1.1;Parent=BDIVROU_0333600.t1
Contig_7_len:635639	exonerate:est2genome	gene	516551	517609	.	-	.	ID=BDIVROU_0333700.t1
Contig_7_len:635639	exonerate:est2genome	CDS	516551	517609	.	-	0	ID=BDIVROU_0333700.t1.1.1;Parent=BDIVROU_0333700.t1.1
Contig_7_len:635639	exonerate:est2genome	mRNA	516551	517609	.	-	.	ID=BDIVROU_0333700.t1.1;Parent=BDIVROU_0333700.t1
Contig_7_len:635639	exonerate:est2genome	gene	517910	519286	.	-	.	ID=BDIVROU_0333800.t1
Contig_7_len:635639	exonerate:est2genome	CDS	517910	518394	.	-	0	ID=BDIVROU_0333800.t1.1.1;Parent=BDIVROU_0333800.t1.1
Contig_7_len:635639	exonerate:est2genome	CDS	519220	519286	.	-	0	ID=BDIVROU_0333800.t1.1.2;Parent=BDIVROU_0333800.t1.1
Contig_7_len:635639	exonerate:est2genome	mRNA	517910	519286	.	-	.	ID=BDIVROU_0333800.t1.1;Parent=BDIVROU_0333800.t1
Contig_7_len:635639	exonerate:est2genome	gene	519462	520277	.	-	.	ID=BDIVROU_0333900.t1
Contig_7_len:635639	exonerate:est2genome	CDS	519462	520277	.	-	0	ID=BDIVROU_0333900.t1.1.1;Parent=BDIVROU_0333900.t1.1
Contig_7_len:635639	exonerate:est2genome	mRNA	519462	520277	.	-	.	ID=BDIVROU_0333900.t1.1;Parent=BDIVROU_0333900.t1
Contig_7_len:635639	exonerate:est2genome	gene	520465	523233	.	-	.	ID=BDIVROU_0334000.t1
Contig_7_len:635639	exonerate:est2genome	CDS	520465	520985	.	-	0	ID=BDIVROU_0334000.t1.1.1;Parent=BDIVROU_0334000.t1.1
Contig_7_len:635639	exonerate:est2genome	CDS	521617	521656	.	-	0	ID=BDIVROU_0334000.t1.1.2;Parent=BDIVROU_0334000.t1.1
Contig_7_len:635639	exonerate:est2genome	CDS	522385	523233	.	-	0	ID=BDIVROU_0334000.t1.1.3;Parent=BDIVROU_0334000.t1.1
Contig_7_len:635639	exonerate:est2genome	mRNA	520465	523233	.	-	.	ID=BDIVROU_0334000.t1.1;Parent=BDIVROU_0334000.t1
Contig_7_len:635639	exonerate:est2genome	gene	524720	525523	.	+	.	ID=BDIVROU_0334100.t1
Contig_7_len:635639	exonerate:est2genome	CDS	524720	524869	.	+	0	ID=BDIVROU_0334100.t1.1.1;Parent=BDIVROU_0334100.t1.1
Contig_7_len:635639	exonerate:est2genome	CDS	524962	525165	.	+	0	ID=BDIVROU_0334100.t1.1.2;Parent=BDIVROU_0334100.t1.1
Contig_7_len:635639	exonerate:est2genome	CDS	525401	525523	.	+	0	ID=BDIVROU_0334100.t1.1.3;Parent=BDIVROU_0334100.t1.1
Contig_7_len:635639	exonerate:est2genome	mRNA	524720	525523	.	+	.	ID=BDIVROU_0334100.t1.1;Parent=BDIVROU_0334100.t1
Contig_7_len:635639	exonerate:est2genome	gene	526848	530456	.	+	.	ID=BDIVROU_0334200.t1
Contig_7_len:635639	exonerate:est2genome	CDS	526848	530456	.	+	0	ID=BDIVROU_0334200.t1.1.1;Parent=BDIVROU_0334200.t1.1
Contig_7_len:635639	exonerate:est2genome	mRNA	526848	530456	.	+	.	ID=BDIVROU_0334200.t1.1;Parent=BDIVROU_0334200.t1
Contig_7_len:635639	exonerate:est2genome	gene	531876	532580	.	+	.	ID=BDIVROU_0334300.t1
Contig_7_len:635639	exonerate:est2genome	CDS	531876	532580	.	+	0	ID=BDIVROU_0334300.t1.1.1;Parent=BDIVROU_0334300.t1.1
Contig_7_len:635639	exonerate:est2genome	mRNA	531876	532580	.	+	.	ID=BDIVROU_0334300.t1.1;Parent=BDIVROU_0334300.t1
Contig_7_len:635639	exonerate:est2genome	gene	532725	533318	.	+	.	ID=BDIVROU_0334400.t1
Contig_7_len:635639	exonerate:est2genome	CDS	532725	533318	.	+	0	ID=BDIVROU_0334400.t1.1.1;Parent=BDIVROU_0334400.t1.1
Contig_7_len:635639	exonerate:est2genome	mRNA	532725	533318	.	+	.	ID=BDIVROU_0334400.t1.1;Parent=BDIVROU_0334400.t1
Contig_7_len:635639	exonerate:est2genome	gene	536060	536731	.	+	.	ID=BDIVROU_0334500.t1
Contig_7_len:635639	exonerate:est2genome	CDS	536060	536401	.	+	0	ID=BDIVROU_0334500.t1.1.1;Parent=BDIVROU_0334500.t1.1
Contig_7_len:635639	exonerate:est2genome	CDS	536459	536731	.	+	0	ID=BDIVROU_0334500.t1.1.2;Parent=BDIVROU_0334500.t1.1
Contig_7_len:635639	exonerate:est2genome	mRNA	536060	536731	.	+	.	ID=BDIVROU_0334500.t1.1;Parent=BDIVROU_0334500.t1
Contig_7_len:635639	exonerate:est2genome	gene	537580	538146	.	+	.	ID=BDIVROU_0334700.t1
Contig_7_len:635639	exonerate:est2genome	CDS	537580	538146	.	+	0	ID=BDIVROU_0334700.t1.1.1;Parent=BDIVROU_0334700.t1.1
Contig_7_len:635639	exonerate:est2genome	mRNA	537580	538146	.	+	.	ID=BDIVROU_0334700.t1.1;Parent=BDIVROU_0334700.t1
Contig_7_len:635639	exonerate:est2genome	gene	540226	540534	.	+	.	ID=BDIVROU_0334800.t1
Contig_7_len:635639	exonerate:est2genome	CDS	540226	540534	.	+	0	ID=BDIVROU_0334800.t1.1.1;Parent=BDIVROU_0334800.t1.1
Contig_7_len:635639	exonerate:est2genome	mRNA	540226	540534	.	+	.	ID=BDIVROU_0334800.t1.1;Parent=BDIVROU_0334800.t1
Contig_7_len:635639	exonerate:est2genome	gene	540664	543681	.	-	.	ID=BDIVROU_0334900.t1
Contig_7_len:635639	exonerate:est2genome	CDS	540664	543681	.	-	0	ID=BDIVROU_0334900.t1.1.1;Parent=BDIVROU_0334900.t1.1
Contig_7_len:635639	exonerate:est2genome	mRNA	540664	543681	.	-	.	ID=BDIVROU_0334900.t1.1;Parent=BDIVROU_0334900.t1
Contig_7_len:635639	exonerate:est2genome	gene	543846	546335	.	-	.	ID=BDIVROU_0335000.t1
Contig_7_len:635639	exonerate:est2genome	CDS	543846	546335	.	-	0	ID=BDIVROU_0335000.t1.1.1;Parent=BDIVROU_0335000.t1.1
Contig_7_len:635639	exonerate:est2genome	mRNA	543846	546335	.	-	.	ID=BDIVROU_0335000.t1.1;Parent=BDIVROU_0335000.t1
Contig_7_len:635639	exonerate:est2genome	gene	552417	553883	.	-	.	ID=BDIVROU_0335100.t1
Contig_7_len:635639	exonerate:est2genome	CDS	552417	553883	.	-	0	ID=BDIVROU_0335100.t1.1.1;Parent=BDIVROU_0335100.t1.1
Contig_7_len:635639	exonerate:est2genome	mRNA	552417	553883	.	-	.	ID=BDIVROU_0335100.t1.1;Parent=BDIVROU_0335100.t1
Contig_7_len:635639	exonerate:est2genome	gene	554590	555658	.	+	.	ID=BDIVROU_0335300.t1
Contig_7_len:635639	exonerate:est2genome	CDS	554590	554871	.	+	0	ID=BDIVROU_0335300.t1.1.1;Parent=BDIVROU_0335300.t1.1
Contig_7_len:635639	exonerate:est2genome	CDS	554929	555186	.	+	0	ID=BDIVROU_0335300.t1.1.2;Parent=BDIVROU_0335300.t1.1
Contig_7_len:635639	exonerate:est2genome	CDS	555386	555658	.	+	0	ID=BDIVROU_0335300.t1.1.3;Parent=BDIVROU_0335300.t1.1
Contig_7_len:635639	exonerate:est2genome	mRNA	554590	555658	.	+	.	ID=BDIVROU_0335300.t1.1;Parent=BDIVROU_0335300.t1
Contig_7_len:635639	exonerate:est2genome	gene	556622	557959	.	+	.	ID=BDIVROU_0335400.t1
Contig_7_len:635639	exonerate:est2genome	CDS	556622	556870	.	+	0	ID=BDIVROU_0335400.t1.1.1;Parent=BDIVROU_0335400.t1.1
Contig_7_len:635639	exonerate:est2genome	CDS	557036	557959	.	+	0	ID=BDIVROU_0335400.t1.1.2;Parent=BDIVROU_0335400.t1.1
Contig_7_len:635639	exonerate:est2genome	mRNA	556622	557959	.	+	.	ID=BDIVROU_0335400.t1.1;Parent=BDIVROU_0335400.t1
Contig_7_len:635639	exonerate:est2genome	gene	558239	559930	.	-	.	ID=BDIVROU_0335500.t1
Contig_7_len:635639	exonerate:est2genome	CDS	558239	559694	.	-	0	ID=BDIVROU_0335500.t1.1.1;Parent=BDIVROU_0335500.t1.1
Contig_7_len:635639	exonerate:est2genome	CDS	559851	559930	.	-	0	ID=BDIVROU_0335500.t1.1.2;Parent=BDIVROU_0335500.t1.1
Contig_7_len:635639	exonerate:est2genome	mRNA	558239	559930	.	-	.	ID=BDIVROU_0335500.t1.1;Parent=BDIVROU_0335500.t1
Contig_7_len:635639	exonerate:est2genome	gene	560098	563625	.	-	.	ID=BDIVROU_0335600.t1
Contig_7_len:635639	exonerate:est2genome	CDS	560098	563625	.	-	0	ID=BDIVROU_0335600.t1.1.1;Parent=BDIVROU_0335600.t1.1
Contig_7_len:635639	exonerate:est2genome	mRNA	560098	563625	.	-	.	ID=BDIVROU_0335600.t1.1;Parent=BDIVROU_0335600.t1
Contig_7_len:635639	exonerate:est2genome	gene	564331	564942	.	-	.	ID=BDIVROU_0335700.t1
Contig_7_len:635639	exonerate:est2genome	CDS	564331	564942	.	-	0	ID=BDIVROU_0335700.t1.1.1;Parent=BDIVROU_0335700.t1.1
Contig_7_len:635639	exonerate:est2genome	mRNA	564331	564942	.	-	.	ID=BDIVROU_0335700.t1.1;Parent=BDIVROU_0335700.t1
Contig_7_len:635639	exonerate:est2genome	gene	568763	569872	.	+	.	ID=BDIVROU_0335900.t1
Contig_7_len:635639	exonerate:est2genome	CDS	568763	569872	.	+	0	ID=BDIVROU_0335900.t1.1.1;Parent=BDIVROU_0335900.t1.1
Contig_7_len:635639	exonerate:est2genome	mRNA	568763	569872	.	+	.	ID=BDIVROU_0335900.t1.1;Parent=BDIVROU_0335900.t1
Contig_7_len:635639	exonerate:est2genome	gene	570845	571900	.	+	.	ID=BDIVROU_0336000.t1
Contig_7_len:635639	exonerate:est2genome	CDS	570845	571900	.	+	0	ID=BDIVROU_0336000.t1.1.1;Parent=BDIVROU_0336000.t1.1
Contig_7_len:635639	exonerate:est2genome	mRNA	570845	571900	.	+	.	ID=BDIVROU_0336000.t1.1;Parent=BDIVROU_0336000.t1
Contig_7_len:635639	exonerate:est2genome	gene	572255	573598	.	-	.	ID=BDIVROU_0336100.t1
Contig_7_len:635639	exonerate:est2genome	CDS	572255	573598	.	-	0	ID=BDIVROU_0336100.t1.1.1;Parent=BDIVROU_0336100.t1.1
Contig_7_len:635639	exonerate:est2genome	mRNA	572255	573598	.	-	.	ID=BDIVROU_0336100.t1.1;Parent=BDIVROU_0336100.t1
Contig_7_len:635639	exonerate:est2genome	gene	573722	574297	.	-	.	ID=BDIVROU_0336200.t1
Contig_7_len:635639	exonerate:est2genome	CDS	573722	574297	.	-	0	ID=BDIVROU_0336200.t1.1.1;Parent=BDIVROU_0336200.t1.1
Contig_7_len:635639	exonerate:est2genome	mRNA	573722	574297	.	-	.	ID=BDIVROU_0336200.t1.1;Parent=BDIVROU_0336200.t1
Contig_7_len:635639	exonerate:est2genome	gene	576013	576567	.	-	.	ID=BDIVROU_0336300.t1
Contig_7_len:635639	exonerate:est2genome	CDS	576013	576567	.	-	0	ID=BDIVROU_0336300.t1.1.1;Parent=BDIVROU_0336300.t1.1
Contig_7_len:635639	exonerate:est2genome	mRNA	576013	576567	.	-	.	ID=BDIVROU_0336300.t1.1;Parent=BDIVROU_0336300.t1
Contig_7_len:635639	exonerate:est2genome	gene	576671	577724	.	-	.	ID=BDIVROU_0336400.t1
Contig_7_len:635639	exonerate:est2genome	CDS	576671	576936	.	-	0	ID=BDIVROU_0336400.t1.1.1;Parent=BDIVROU_0336400.t1.1
Contig_7_len:635639	exonerate:est2genome	CDS	577031	577724	.	-	0	ID=BDIVROU_0336400.t1.1.2;Parent=BDIVROU_0336400.t1.1
Contig_7_len:635639	exonerate:est2genome	mRNA	576671	577724	.	-	.	ID=BDIVROU_0336400.t1.1;Parent=BDIVROU_0336400.t1
Contig_7_len:635639	exonerate:est2genome	gene	578074	578394	.	-	.	ID=BDIVROU_0336500.t1
Contig_7_len:635639	exonerate:est2genome	CDS	578074	578394	.	-	0	ID=BDIVROU_0336500.t1.1.1;Parent=BDIVROU_0336500.t1.1
Contig_7_len:635639	exonerate:est2genome	mRNA	578074	578394	.	-	.	ID=BDIVROU_0336500.t1.1;Parent=BDIVROU_0336500.t1
Contig_7_len:635639	exonerate:est2genome	gene	578478	580799	.	-	.	ID=BDIVROU_0336600.t1
Contig_7_len:635639	exonerate:est2genome	CDS	578478	580799	.	-	0	ID=BDIVROU_0336600.t1.1.1;Parent=BDIVROU_0336600.t1.1
Contig_7_len:635639	exonerate:est2genome	mRNA	578478	580799	.	-	.	ID=BDIVROU_0336600.t1.1;Parent=BDIVROU_0336600.t1
Contig_7_len:635639	exonerate:est2genome	gene	580393	580860	.	+	.	ID=BDIVROU_0336700.t1
Contig_7_len:635639	exonerate:est2genome	CDS	580393	580860	.	+	0	ID=BDIVROU_0336700.t1.1.1;Parent=BDIVROU_0336700.t1.1
Contig_7_len:635639	exonerate:est2genome	mRNA	580393	580860	.	+	.	ID=BDIVROU_0336700.t1.1;Parent=BDIVROU_0336700.t1
Contig_7_len:635639	exonerate:est2genome	gene	580917	581081	.	-	.	ID=BDIVROU_0458500.t1
Contig_7_len:635639	exonerate:est2genome	CDS	580917	581081	.	-	0	ID=BDIVROU_0458500.t1.1.1;Parent=BDIVROU_0458500.t1.1
Contig_7_len:635639	exonerate:est2genome	mRNA	580917	581081	.	-	.	ID=BDIVROU_0458500.t1.1;Parent=BDIVROU_0458500.t1
Contig_7_len:635639	exonerate:est2genome	gene	582027	582677	.	+	.	ID=BDIVROU_0336800.t1
Contig_7_len:635639	exonerate:est2genome	CDS	582027	582215	.	+	0	ID=BDIVROU_0336800.t1.1.1;Parent=BDIVROU_0336800.t1.1
Contig_7_len:635639	exonerate:est2genome	CDS	582307	582420	.	+	0	ID=BDIVROU_0336800.t1.1.2;Parent=BDIVROU_0336800.t1.1
Contig_7_len:635639	exonerate:est2genome	CDS	582552	582677	.	+	0	ID=BDIVROU_0336800.t1.1.3;Parent=BDIVROU_0336800.t1.1
Contig_7_len:635639	exonerate:est2genome	mRNA	582027	582677	.	+	.	ID=BDIVROU_0336800.t1.1;Parent=BDIVROU_0336800.t1
Contig_7_len:635639	exonerate:est2genome	gene	583537	584052	.	+	.	ID=BDIVROU_0468200.t1
Contig_7_len:635639	exonerate:est2genome	CDS	583537	583676	.	+	0	ID=BDIVROU_0468200.t1.1.1;Parent=BDIVROU_0468200.t1.1
Contig_7_len:635639	exonerate:est2genome	CDS	583758	584052	.	+	0	ID=BDIVROU_0468200.t1.1.2;Parent=BDIVROU_0468200.t1.1
Contig_7_len:635639	exonerate:est2genome	mRNA	583537	584052	.	+	.	ID=BDIVROU_0468200.t1.1;Parent=BDIVROU_0468200.t1
Contig_7_len:635639	exonerate:est2genome	gene	584160	585386	.	+	.	ID=BDIVROU_0337000.t1
Contig_7_len:635639	exonerate:est2genome	CDS	584160	585386	.	+	0	ID=BDIVROU_0337000.t1.1.1;Parent=BDIVROU_0337000.t1.1
Contig_7_len:635639	exonerate:est2genome	mRNA	584160	585386	.	+	.	ID=BDIVROU_0337000.t1.1;Parent=BDIVROU_0337000.t1
Contig_7_len:635639	exonerate:est2genome	gene	587359	589562	.	-	.	ID=BDIVROU_0337100.t1
Contig_7_len:635639	exonerate:est2genome	CDS	587359	587430	.	-	0	ID=BDIVROU_0337100.t1.1.1;Parent=BDIVROU_0337100.t1.1
Contig_7_len:635639	exonerate:est2genome	CDS	587511	589562	.	-	0	ID=BDIVROU_0337100.t1.1.2;Parent=BDIVROU_0337100.t1.1
Contig_7_len:635639	exonerate:est2genome	mRNA	587359	589562	.	-	.	ID=BDIVROU_0337100.t1.1;Parent=BDIVROU_0337100.t1
Contig_7_len:635639	exonerate:est2genome	gene	590534	593047	.	+	.	ID=BDIVROU_0337200.t1
Contig_7_len:635639	exonerate:est2genome	CDS	590534	593047	.	+	0	ID=BDIVROU_0337200.t1.1.1;Parent=BDIVROU_0337200.t1.1
Contig_7_len:635639	exonerate:est2genome	mRNA	590534	593047	.	+	.	ID=BDIVROU_0337200.t1.1;Parent=BDIVROU_0337200.t1
Contig_7_len:635639	exonerate:est2genome	gene	593123	593910	.	-	.	ID=BDIVROU_0337300.t1
Contig_7_len:635639	exonerate:est2genome	CDS	593123	593256	.	-	0	ID=BDIVROU_0337300.t1.1.1;Parent=BDIVROU_0337300.t1.1
Contig_7_len:635639	exonerate:est2genome	CDS	593634	593910	.	-	0	ID=BDIVROU_0337300.t1.1.2;Parent=BDIVROU_0337300.t1.1
Contig_7_len:635639	exonerate:est2genome	mRNA	593123	593910	.	-	.	ID=BDIVROU_0337300.t1.1;Parent=BDIVROU_0337300.t1
Contig_7_len:635639	exonerate:est2genome	gene	593986	595377	.	-	.	ID=BDIVROU_0337400.t1
Contig_7_len:635639	exonerate:est2genome	CDS	593986	595377	.	-	0	ID=BDIVROU_0337400.t1.1.1;Parent=BDIVROU_0337400.t1.1
Contig_7_len:635639	exonerate:est2genome	mRNA	593986	595377	.	-	.	ID=BDIVROU_0337400.t1.1;Parent=BDIVROU_0337400.t1
Contig_7_len:635639	exonerate:est2genome	gene	597304	598002	.	-	.	ID=BDIVROU_0337500.t1
Contig_7_len:635639	exonerate:est2genome	CDS	597304	598002	.	-	0	ID=BDIVROU_0337500.t1.1.1;Parent=BDIVROU_0337500.t1.1
Contig_7_len:635639	exonerate:est2genome	mRNA	597304	598002	.	-	.	ID=BDIVROU_0337500.t1.1;Parent=BDIVROU_0337500.t1
Contig_7_len:635639	exonerate:est2genome	gene	599224	599538	.	+	.	ID=BDIVROU_0337600.t1
Contig_7_len:635639	exonerate:est2genome	CDS	599224	599538	.	+	0	ID=BDIVROU_0337600.t1.1.1;Parent=BDIVROU_0337600.t1.1
Contig_7_len:635639	exonerate:est2genome	mRNA	599224	599538	.	+	.	ID=BDIVROU_0337600.t1.1;Parent=BDIVROU_0337600.t1
Contig_7_len:635639	exonerate:est2genome	gene	600222	601547	.	+	.	ID=BDIVROU_0337700.t1
Contig_7_len:635639	exonerate:est2genome	CDS	600222	600339	.	+	0	ID=BDIVROU_0337700.t1.1.1;Parent=BDIVROU_0337700.t1.1
Contig_7_len:635639	exonerate:est2genome	CDS	600429	600922	.	+	0	ID=BDIVROU_0337700.t1.1.2;Parent=BDIVROU_0337700.t1.1
Contig_7_len:635639	exonerate:est2genome	CDS	601099	601212	.	+	0	ID=BDIVROU_0337700.t1.1.3;Parent=BDIVROU_0337700.t1.1
Contig_7_len:635639	exonerate:est2genome	CDS	601410	601547	.	+	0	ID=BDIVROU_0337700.t1.1.4;Parent=BDIVROU_0337700.t1.1
Contig_7_len:635639	exonerate:est2genome	mRNA	600222	601547	.	+	.	ID=BDIVROU_0337700.t1.1;Parent=BDIVROU_0337700.t1
Contig_7_len:635639	exonerate:est2genome	gene	601623	601955	.	-	.	ID=BDIVROU_0337800.t1
Contig_7_len:635639	exonerate:est2genome	CDS	601623	601955	.	-	0	ID=BDIVROU_0337800.t1.1.1;Parent=BDIVROU_0337800.t1.1
Contig_7_len:635639	exonerate:est2genome	mRNA	601623	601955	.	-	.	ID=BDIVROU_0337800.t1.1;Parent=BDIVROU_0337800.t1
Contig_7_len:635639	exonerate:est2genome	gene	602495	603025	.	+	.	ID=BDIVROU_0337900.t1
Contig_7_len:635639	exonerate:est2genome	CDS	602495	602887	.	+	0	ID=BDIVROU_0337900.t1.1.1;Parent=BDIVROU_0337900.t1.1
Contig_7_len:635639	exonerate:est2genome	CDS	602993	603025	.	+	0	ID=BDIVROU_0337900.t1.1.2;Parent=BDIVROU_0337900.t1.1
Contig_7_len:635639	exonerate:est2genome	mRNA	602495	603025	.	+	.	ID=BDIVROU_0337900.t1.1;Parent=BDIVROU_0337900.t1
Contig_7_len:635639	exonerate:est2genome	gene	604244	607735	.	-	.	ID=BDIVROU_0338300.t1
Contig_7_len:635639	exonerate:est2genome	CDS	604244	607735	.	-	0	ID=BDIVROU_0338300.t1.1.1;Parent=BDIVROU_0338300.t1.1
Contig_7_len:635639	exonerate:est2genome	mRNA	604244	607735	.	-	.	ID=BDIVROU_0338300.t1.1;Parent=BDIVROU_0338300.t1
Contig_7_len:635639	exonerate:est2genome	gene	607754	609220	.	-	.	ID=BDIVROU_0338400.t1
Contig_7_len:635639	exonerate:est2genome	CDS	607754	609220	.	-	0	ID=BDIVROU_0338400.t1.1.1;Parent=BDIVROU_0338400.t1.1
Contig_7_len:635639	exonerate:est2genome	mRNA	607754	609220	.	-	.	ID=BDIVROU_0338400.t1.1;Parent=BDIVROU_0338400.t1
Contig_7_len:635639	exonerate:est2genome	gene	609308	610396	.	-	.	ID=BDIVROU_0338500.t1
Contig_7_len:635639	exonerate:est2genome	CDS	609308	610396	.	-	0	ID=BDIVROU_0338500.t1.1.1;Parent=BDIVROU_0338500.t1.1
Contig_7_len:635639	exonerate:est2genome	mRNA	609308	610396	.	-	.	ID=BDIVROU_0338500.t1.1;Parent=BDIVROU_0338500.t1
Contig_7_len:635639	exonerate:est2genome	gene	610890	611329	.	-	.	ID=BDIVROU_0338600.t1
Contig_7_len:635639	exonerate:est2genome	CDS	610890	610996	.	-	0	ID=BDIVROU_0338600.t1.1.1;Parent=BDIVROU_0338600.t1.1
Contig_7_len:635639	exonerate:est2genome	CDS	611185	611329	.	-	0	ID=BDIVROU_0338600.t1.1.2;Parent=BDIVROU_0338600.t1.1
Contig_7_len:635639	exonerate:est2genome	mRNA	610890	611329	.	-	.	ID=BDIVROU_0338600.t1.1;Parent=BDIVROU_0338600.t1
Contig_7_len:635639	exonerate:est2genome	gene	611452	612579	.	-	.	ID=BDIVROU_0338700.t1
Contig_7_len:635639	exonerate:est2genome	CDS	611452	611634	.	-	0	ID=BDIVROU_0338700.t1.1.1;Parent=BDIVROU_0338700.t1.1
Contig_7_len:635639	exonerate:est2genome	CDS	611785	612579	.	-	0	ID=BDIVROU_0338700.t1.1.2;Parent=BDIVROU_0338700.t1.1
Contig_7_len:635639	exonerate:est2genome	mRNA	611452	612579	.	-	.	ID=BDIVROU_0338700.t1.1;Parent=BDIVROU_0338700.t1
Contig_7_len:635639	exonerate:est2genome	gene	613958	614495	.	+	.	ID=BDIVROU_0338800.t1
Contig_7_len:635639	exonerate:est2genome	CDS	613958	614005	.	+	0	ID=BDIVROU_0338800.t1.1.1;Parent=BDIVROU_0338800.t1.1
Contig_7_len:635639	exonerate:est2genome	CDS	614068	614178	.	+	0	ID=BDIVROU_0338800.t1.1.2;Parent=BDIVROU_0338800.t1.1
Contig_7_len:635639	exonerate:est2genome	CDS	614427	614495	.	+	0	ID=BDIVROU_0338800.t1.1.3;Parent=BDIVROU_0338800.t1.1
Contig_7_len:635639	exonerate:est2genome	mRNA	613958	614495	.	+	.	ID=BDIVROU_0338800.t1.1;Parent=BDIVROU_0338800.t1
Contig_7_len:635639	exonerate:est2genome	gene	614920	615261	.	+	.	ID=BDIVROU_0338900.t1
Contig_7_len:635639	exonerate:est2genome	CDS	614920	615261	.	+	0	ID=BDIVROU_0338900.t1.1.1;Parent=BDIVROU_0338900.t1.1
Contig_7_len:635639	exonerate:est2genome	mRNA	614920	615261	.	+	.	ID=BDIVROU_0338900.t1.1;Parent=BDIVROU_0338900.t1
Contig_7_len:635639	exonerate:est2genome	gene	615860	616180	.	+	.	ID=BDIVROU_0447900.t1
Contig_7_len:635639	exonerate:est2genome	CDS	615860	616180	.	+	0	ID=BDIVROU_0447900.t1.1.1;Parent=BDIVROU_0447900.t1.1
Contig_7_len:635639	exonerate:est2genome	mRNA	615860	616180	.	+	.	ID=BDIVROU_0447900.t1.1;Parent=BDIVROU_0447900.t1
Contig_7_len:635639	exonerate:est2genome	gene	615941	616153	.	+	.	ID=BDIVROU_0468100.t1
Contig_7_len:635639	exonerate:est2genome	CDS	615941	616153	.	+	0	ID=BDIVROU_0468100.t1.1.1;Parent=BDIVROU_0468100.t1.1
Contig_7_len:635639	exonerate:est2genome	mRNA	615941	616153	.	+	.	ID=BDIVROU_0468100.t1.1;Parent=BDIVROU_0468100.t1
Contig_7_len:635639	exonerate:est2genome	gene	616760	617641	.	+	.	ID=BDIVROU_0339000.t1
Contig_7_len:635639	exonerate:est2genome	CDS	616760	616790	.	+	0	ID=BDIVROU_0339000.t1.1.1;Parent=BDIVROU_0339000.t1.1
Contig_7_len:635639	exonerate:est2genome	CDS	616958	617189	.	+	0	ID=BDIVROU_0339000.t1.1.2;Parent=BDIVROU_0339000.t1.1
Contig_7_len:635639	exonerate:est2genome	CDS	617380	617641	.	+	0	ID=BDIVROU_0339000.t1.1.3;Parent=BDIVROU_0339000.t1.1
Contig_7_len:635639	exonerate:est2genome	mRNA	616760	617641	.	+	.	ID=BDIVROU_0339000.t1.1;Parent=BDIVROU_0339000.t1
Contig_7_len:635639	exonerate:est2genome	gene	618294	618407	.	-	.	ID=BDIVROU_0468000.t1
Contig_7_len:635639	exonerate:est2genome	CDS	618294	618407	.	-	0	ID=BDIVROU_0468000.t1.1.1;Parent=BDIVROU_0468000.t1.1
Contig_7_len:635639	exonerate:est2genome	mRNA	618294	618407	.	-	.	ID=BDIVROU_0468000.t1.1;Parent=BDIVROU_0468000.t1
Contig_7_len:635639	exonerate:est2genome	gene	618430	619028	.	-	.	ID=BDIVROU_0339100.t1
Contig_7_len:635639	exonerate:est2genome	CDS	618430	618531	.	-	0	ID=BDIVROU_0339100.t1.1.1;Parent=BDIVROU_0339100.t1.1
Contig_7_len:635639	exonerate:est2genome	CDS	618665	618753	.	-	0	ID=BDIVROU_0339100.t1.1.2;Parent=BDIVROU_0339100.t1.1
Contig_7_len:635639	exonerate:est2genome	CDS	618968	619028	.	-	0	ID=BDIVROU_0339100.t1.1.3;Parent=BDIVROU_0339100.t1.1
Contig_7_len:635639	exonerate:est2genome	mRNA	618430	619028	.	-	.	ID=BDIVROU_0339100.t1.1;Parent=BDIVROU_0339100.t1
Contig_7_len:635639	exonerate:est2genome	gene	619653	620772	.	+	.	ID=BDIVROU_0447800.t1
Contig_7_len:635639	exonerate:est2genome	CDS	619653	619797	.	+	0	ID=BDIVROU_0447800.t1.1.1;Parent=BDIVROU_0447800.t1.1
Contig_7_len:635639	exonerate:est2genome	CDS	619836	619979	.	+	0	ID=BDIVROU_0447800.t1.1.2;Parent=BDIVROU_0447800.t1.1
Contig_7_len:635639	exonerate:est2genome	CDS	620016	620073	.	+	0	ID=BDIVROU_0447800.t1.1.3;Parent=BDIVROU_0447800.t1.1
Contig_7_len:635639	exonerate:est2genome	CDS	620108	620316	.	+	0	ID=BDIVROU_0447800.t1.1.4;Parent=BDIVROU_0447800.t1.1
Contig_7_len:635639	exonerate:est2genome	CDS	620354	620772	.	+	0	ID=BDIVROU_0447800.t1.1.5;Parent=BDIVROU_0447800.t1.1
Contig_7_len:635639	exonerate:est2genome	mRNA	619653	620772	.	+	.	ID=BDIVROU_0447800.t1.1;Parent=BDIVROU_0447800.t1
Contig_7_len:635639	exonerate:est2genome	gene	619832	620316	.	+	.	ID=BDIVROU_0467900.t1
Contig_7_len:635639	exonerate:est2genome	CDS	619832	619979	.	+	0	ID=BDIVROU_0467900.t1.1.1;Parent=BDIVROU_0467900.t1.1
Contig_7_len:635639	exonerate:est2genome	CDS	620137	620316	.	+	0	ID=BDIVROU_0467900.t1.1.2;Parent=BDIVROU_0467900.t1.1
Contig_7_len:635639	exonerate:est2genome	mRNA	619832	620316	.	+	.	ID=BDIVROU_0467900.t1.1;Parent=BDIVROU_0467900.t1
Contig_7_len:635639	exonerate:est2genome	gene	621060	622385	.	+	.	ID=BDIVROU_0339200.t1
Contig_7_len:635639	exonerate:est2genome	CDS	621060	621543	.	+	0	ID=BDIVROU_0339200.t1.2.1;Parent=BDIVROU_0339200.t1.2
Contig_7_len:635639	exonerate:est2genome	CDS	621679	622385	.	+	0	ID=BDIVROU_0339200.t1.2.2;Parent=BDIVROU_0339200.t1.2
Contig_7_len:635639	exonerate:est2genome	mRNA	621060	622385	.	+	.	ID=BDIVROU_0339200.t1.2;Parent=BDIVROU_0339200.t1
Contig_7_len:635639	exonerate:est2genome	gene	622448	625392	.	+	.	ID=BDIVROU_0339400.t1
Contig_7_len:635639	exonerate:est2genome	CDS	622448	624091	.	+	0	ID=BDIVROU_0339410.t1.2.1;Parent=BDIVROU_0339410.t1.2
Contig_7_len:635639	exonerate:est2genome	CDS	624129	624231	.	+	0	ID=BDIVROU_0339410.t1.2.2;Parent=BDIVROU_0339410.t1.2
Contig_7_len:635639	exonerate:est2genome	CDS	624274	624438	.	+	0	ID=BDIVROU_0339410.t1.2.3;Parent=BDIVROU_0339410.t1.2
Contig_7_len:635639	exonerate:est2genome	CDS	624476	624651	.	+	0	ID=BDIVROU_0339410.t1.2.4;Parent=BDIVROU_0339410.t1.2
Contig_7_len:635639	exonerate:est2genome	CDS	624688	624826	.	+	0	ID=BDIVROU_0339410.t1.2.5;Parent=BDIVROU_0339410.t1.2
Contig_7_len:635639	exonerate:est2genome	CDS	624863	624991	.	+	0	ID=BDIVROU_0339410.t1.2.6;Parent=BDIVROU_0339410.t1.2
Contig_7_len:635639	exonerate:est2genome	CDS	625027	625166	.	+	0	ID=BDIVROU_0339410.t1.2.7;Parent=BDIVROU_0339410.t1.2
Contig_7_len:635639	exonerate:est2genome	CDS	625202	625282	.	+	0	ID=BDIVROU_0339410.t1.2.8;Parent=BDIVROU_0339410.t1.2
Contig_7_len:635639	exonerate:est2genome	CDS	625318	625392	.	+	0	ID=BDIVROU_0339410.t1.2.9;Parent=BDIVROU_0339410.t1.2
Contig_7_len:635639	exonerate:est2genome	mRNA	622448	625392	.	+	.	ID=BDIVROU_0339410.t1.2;Parent=BDIVROU_0339400.t1
Contig_7_len:635639	exonerate:est2genome	gene	625871	626381	.	+	.	ID=BDIVROU_0447700.t1
Contig_7_len:635639	exonerate:est2genome	CDS	625871	626284	.	+	0	ID=BDIVROU_0447700.t1.1.1;Parent=BDIVROU_0447700.t1.1
Contig_7_len:635639	exonerate:est2genome	CDS	626319	626381	.	+	0	ID=BDIVROU_0447700.t1.1.2;Parent=BDIVROU_0447700.t1.1
Contig_7_len:635639	exonerate:est2genome	mRNA	625871	626381	.	+	.	ID=BDIVROU_0447700.t1.1;Parent=BDIVROU_0447700.t1
Contig_7_len:635639	exonerate:est2genome	gene	626524	627938	.	-	.	ID=BDIVROU_0339600.t1
Contig_7_len:635639	exonerate:est2genome	CDS	626524	626726	.	-	0	ID=BDIVROU_0339600.t1.1.1;Parent=BDIVROU_0339600.t1.1
Contig_7_len:635639	exonerate:est2genome	CDS	626824	626956	.	-	0	ID=BDIVROU_0339600.t1.1.2;Parent=BDIVROU_0339600.t1.1
Contig_7_len:635639	exonerate:est2genome	CDS	627081	627152	.	-	0	ID=BDIVROU_0339600.t1.1.3;Parent=BDIVROU_0339600.t1.1
Contig_7_len:635639	exonerate:est2genome	CDS	627334	627399	.	-	0	ID=BDIVROU_0339600.t1.1.4;Parent=BDIVROU_0339600.t1.1
Contig_7_len:635639	exonerate:est2genome	CDS	627460	627564	.	-	0	ID=BDIVROU_0339600.t1.1.5;Parent=BDIVROU_0339600.t1.1
Contig_7_len:635639	exonerate:est2genome	CDS	627648	627938	.	-	0	ID=BDIVROU_0339600.t1.1.6;Parent=BDIVROU_0339600.t1.1
Contig_7_len:635639	exonerate:est2genome	mRNA	626524	627938	.	-	.	ID=BDIVROU_0339600.t1.1;Parent=BDIVROU_0339600.t1
Contig_7_len:635639	exonerate:est2genome	gene	628596	629192	.	+	.	ID=BDIVROU_0339700.t1
Contig_7_len:635639	exonerate:est2genome	CDS	628596	629192	.	+	0	ID=BDIVROU_0339700.t1.1.1;Parent=BDIVROU_0339700.t1.1
Contig_7_len:635639	exonerate:est2genome	mRNA	628596	629192	.	+	.	ID=BDIVROU_0339700.t1.1;Parent=BDIVROU_0339700.t1
Contig_7_len:635639	exonerate:est2genome	gene	630091	630600	.	-	.	ID=BDIVROU_0339800.t1
Contig_7_len:635639	exonerate:est2genome	CDS	630091	630600	.	-	0	ID=BDIVROU_0339800.t1.1.1;Parent=BDIVROU_0339800.t1.1
Contig_7_len:635639	exonerate:est2genome	mRNA	630091	630600	.	-	.	ID=BDIVROU_0339800.t1.1;Parent=BDIVROU_0339800.t1
Contig_7_len:635639	exonerate:est2genome	gene	631070	631848	.	+	.	ID=BDIVROU_0447600.t1
Contig_7_len:635639	exonerate:est2genome	CDS	631070	631135	.	+	0	ID=BDIVROU_0447600.t1.1.1;Parent=BDIVROU_0447600.t1.1
Contig_7_len:635639	exonerate:est2genome	CDS	631177	631848	.	+	0	ID=BDIVROU_0447600.t1.1.2;Parent=BDIVROU_0447600.t1.1
Contig_7_len:635639	exonerate:est2genome	mRNA	631070	631848	.	+	.	ID=BDIVROU_0447600.t1.1;Parent=BDIVROU_0447600.t1
Contig_7_len:635639	exonerate:est2genome	gene	634808	635638	.	+	.	ID=BDIVROU_0339900.t1
Contig_7_len:635639	exonerate:est2genome	CDS	634808	635638	.	+	0	ID=BDIVROU_0339900.t1.1.1;Parent=BDIVROU_0339900.t1.1
Contig_7_len:635639	exonerate:est2genome	mRNA	634808	635638	.	+	.	ID=BDIVROU_0339900.t1.1;Parent=BDIVROU_0339900.t1
