# Supplementary material for: Comparative and functional genomics of the protozoan parasite Babesia divergens highlighting the invasion and egress processes
Source: PLoS Negl Trop Dis. 2019 Aug 19;13(8):e0007680. doi: 10.1371/journal.pntd.0007680 (PMC6715253; doi:10.1371/journal.pntd.0007680)
Supplement: S4 Table — (TXT) [file pntd.0007680.s006.txt]

baseMean	log2FoldChange	lfcSE	stat	pvalue	padj	ML_1	ML_2	PI_1	PI_2	ML_1.1	ML_2.1	PI_1.1	PI_2.1	Certeza	DE
BDIVROU_0067300.t1.1	1117.79338947855	-0.933443512085707	0.146015440957533	-6.39277261339224	1.62904428943003e-10	2.58855137590432e-07	1236	1744	717	831	1371.48019967574	1562.40924917962	783.722025439243	753.562083619611	100	UP_ML_DOWN_PI
BDIVROU_0152900.t1.1	568.678406704912	-2.49802980402374	0.453661574635337	-5.50637290811264	3.66302186718231e-08	2.07216957503394e-05	1124	765	172	170	1247.20367672778	685.345800242208	188.005841527964	154.158308321701	100	UP_ML_DOWN_PI
BDIVROU_0218300.t1.1	2657.96820623021	0.812475104386284	0.1478633689542	5.49476932747249	3.91221442737686e-08	2.07216957503394e-05	1521	2420	3133	3696	1687.71956610583	2168.02200860934	3424.54826457622	3351.58298562946	100	DOWN_ML_UP_PI
BDIVROU_0418700.t1.1	2059.38096410529	0.646437083396134	0.122105620933297	5.29408129171436	1.19616217889823e-07	4.75175425567323e-05	1411	1836	2345	2717	1565.66226678193	1644.8299205813	2563.21917664578	2463.81249241213	100	DOWN_ML_UP_PI
BDIVROU_0104600.t1.1	528.086370174121	0.876944404555936	0.173309989428659	5.05997610089821	4.19309030950679e-07	0.000102620510644755	333	419	594	792	369.500733407784	375.372405622856	649.275987602386	718.196354063456	99.99	DOWN_ML_UP_PI
BDIVROU_0152200.t1.1	1114.60304605538	0.745270048368412	0.147706580563041	5.0456116818054	4.52072734117865e-07	0.000102620510644755	697	995	1318	1492	773.399432988666	891.397478746401	1440.64941356893	1352.96585891752	99.99	DOWN_ML_UP_PI
BDIVROU_0401600.t1.1	2344.49177784192	-0.823710172255593	0.162377534179933	-5.07280872576145	3.91986459246931e-07	0.000102620510644755	2288	3854	1536	1883	2538.79182593697	3452.70943023983	1678.93588713344	1707.52996805743	99.99	UP_ML_DOWN_PI
BDIVROU_0093000.t1.1	1509.51435308566	0.710735501285015	0.144349889434456	4.92369965830652	8.49231447586786e-07	0.000168678596276925	938	1393	1741	2036	1040.81587968919	1247.95647024496	1903.01261686154	1846.27244554697	99.98	DOWN_ML_UP_PI
BDIVROU_0056200.t1.1	439.019327120651	0.916765954544603	0.188535583774092	4.86256194291202	1.15876099806392e-06	0.000204585691769285	252	366	519	641	279.622176632918	327.890931880586	567.296696238448	581.267503730651	99.98	DOWN_ML_UP_PI
BDIVROU_0222000.t1.1	220.897884708628	1.23999299539381	0.259089276575872	4.78596803303314	1.70165141919232e-06	0.00027039241050966	99	170	279	349	109.851569391503	152.299066720491	304.962963873848	316.47793884867	99.97	DOWN_ML_UP_PI
BDIVROU_0068900.t1.1	771.941632610244	0.787250028699061	0.169329323042563	4.6492244494545	3.33185481502532e-06	0.000481301572825021	454	701	891	1083	503.763762664067	628.009681006258	973.913981403579	982.079105367075	99.95	DOWN_ML_UP_PI
BDIVROU_0410900.t2.1	696.148548310143	-0.835333724725102	0.182268770165174	-4.58297778587146	4.58400754365858e-06	0.000606998998906123	885	897	417	599	982.006453651319	803.601546166353	455.804859983493	543.181333439407	99.94	UP_ML_DOWN_PI
BDIVROU_0035300.t1.1	185.065970581694	-1.19018196353971	0.261548531001455	-4.55052054386453	5.35133617227578e-06	0.000654097936749709	240	277	112	114	266.306834888493	248.157891068094	122.422408436813	103.376747933376	99.93	UP_ML_DOWN_PI
BDIVROU_0069000.t1.1	1929.41688480209	-0.750710509229977	0.165952497935544	-4.52364693854474	6.07830864184724e-06	0.000689888030849661	2264	2598	1518	1344	2512.16114244812	2327.48809023432	1659.2608572061	1218.7574493198	99.93	UP_ML_DOWN_PI
BDIVROU_0356900.t1.1	300.563117400686	-0.966656812962026	0.214431650107242	-4.50799503001811	6.54431087499039e-06	0.000693260665357315	353	450	201	207	391.692969648492	403.144588377769	219.704500855353	187.710410721131	99.93	UP_ML_DOWN_PI
BDIVROU_0039900.t1.1	841.19802239127	0.800940077804897	0.183093526908947	4.37448604178786	1.21718910734074e-05	0.00120882093222777	466	791	983	1174	517.079104408491	708.638598681812	1074.47524547668	1064.5991409981	99.88	DOWN_ML_UP_PI
BDIVROU_0321300.t1.1	299.690718199688	0.900601978063801	0.208143420812652	4.32683375024582	1.51268045628945e-05	0.00141391132061408	187	235	365	421	207.497408850618	210.531062819502	398.96588463783	381.768516490802	99.86	DOWN_ML_UP_PI
BDIVROU_0295400.t1.1	390.622790441341	-0.80412438526904	0.188832960705197	-4.25838996680472	2.05904526677854e-05	0.00181767940495061	458	542	254	321	508.202209912208	485.565259779446	277.636533419202	291.087158654507	99.82	UP_ML_DOWN_PI
BDIVROU_0020200.t1.1	245.916674735419	0.990252703488579	0.233340290240374	4.24381362716433	2.19752882967198e-05	0.0018378280580783	135	200	292	370	149.797594624777	179.175372612342	319.172707710264	335.521023994291	99.82	DOWN_ML_UP_PI
BDIVROU_0025700.t1.1	2740.76564269493	0.515449608568178	0.130645545014873	3.94540516869135	7.96651565525348e-05	0.00552643571402976	1868	2722	2959	3548	2072.75486488211	2438.57682125397	3234.35630861188	3217.37457603175	99.45	DOWN_ML_UP_PI
BDIVROU_0056400.t1.1	633.018419100557	0.635831932226809	0.160621919443921	3.95856265712726	7.54021613856386e-05	0.00552643571402976	461	536	714	838	511.531045348314	480.189998601076	780.442853784686	759.909778668152	99.45	DOWN_ML_UP_PI
BDIVROU_0125000.t1.1	979.5260961457	0.558429960037448	0.141664687878452	3.94191360176208	8.08340964381088e-05	0.00552643571402976	693	910	1065	1290	768.960985740524	815.247945386155	1164.10593736791	1169.78951608821	99.45	DOWN_ML_UP_PI
BDIVROU_0126200.t1.1	150.481542674747	-1.24609713309632	0.314576135343109	-3.96119410564059	7.4575876589655e-05	0.00552643571402976	158	277	72	110	175.318666301591	248.157891068094	78.7001197093801	99.7494936199245	99.45	UP_ML_DOWN_PI
BDIVROU_0224300.t1.1	437.588000427659	0.715243791814475	0.181801070485236	3.93421111275886	8.3470394673829e-05	0.00552643571402976	290	380	511	584	321.787425490263	340.43320796345	558.552238492961	529.579129763963	99.45	DOWN_ML_UP_PI
BDIVROU_0276800.t1.1	396.418038678299	-0.748030390484755	0.191746846549913	-3.90113529345598	9.57426207229455e-05	0.00608540097315042	425	583	261	338	471.58502011504	522.296211164977	285.287933946503	306.502989486677	99.39	UP_ML_DOWN_PI
BDIVROU_0094400.t1.1	1946.92864141263	-0.515178387000214	0.132556571779041	-3.88647941091118	0.000101708548689578	0.00609084403882408	2206	2383	1448	1789	2447.80365735007	2134.87456467605	1582.74685193309	1622.28949169132	99.39	UP_ML_DOWN_PI
BDIVROU_0308000.t1.1	637.711029769319	-0.749663243300528	0.193100212239056	-3.88224971173233	0.000103494517966174	0.00609084403882408	614	1024	448	510	681.301652589729	917.37790777519	489.689633747254	462.474924965104	99.39	UP_ML_DOWN_PI
BDIVROU_0247700.t1.1	232.633505886098	-0.90026632519345	0.236594447044667	-3.80510335909738	0.000141744988199772	0.00804402808033706	252	364	147	181	279.622176632918	326.099178154462	160.679411073318	164.133257683694	99.2	UP_ML_DOWN_PI
BDIVROU_0036000.t2.1	335.882861295028	0.875563154961503	0.231088519074198	3.78886479721815	0.000151337243821345	0.00829223725627991	176	310	404	473	195.291678918228	277.72182754913	441.595116147077	428.922822565675	99.17	DOWN_ML_UP_PI
BDIVROU_0145600.t1.1	1363.41090498461	-0.520919800060838	0.139308136871245	-3.73933505795355	0.000184507665817058	0.00974218761556151	1537	1684	1050	1204	1705.47335509839	1508.65663739592	1147.71007909513	1091.80354834899	99.03	UP_ML_DOWN_PI
BDIVROU_0417900.t1.1	1129.06981929284	0.719010543493249	0.192667489970031	3.73187268700646	0.000190061558264573	0.00974218761556151	626	1128	1373	1445	694.616994334153	1010.54910153361	1500.76756056915	1310.34562073446	99.03	DOWN_ML_UP_PI
BDIVROU_0222500.t2.1	229.156210752717	-0.930965811671273	0.251027062986555	-3.70862727147923	0.000208385911832771	0.010347662934446	301	299	132	188	333.993155422652	267.867182055451	144.28355280053	170.480952732235	98.97	UP_ML_DOWN_PI
BDIVROU_0103900.t1.1	2923.94168826319	-0.421842796466837	0.114486643523591	-3.68464637868358	0.000229020379173881	0.0110276782577969	3075	3667	2265	2782	3412.05632200882	3285.18045684729	2475.77459919092	2522.75537500573	98.9	UP_ML_DOWN_PI
BDIVROU_0242900.t1.1	1544.14698195669	0.525475036855309	0.144243087721365	3.6429824482846	0.00026949722112556	0.0124570790986989	1035	1543	1682	1993	1148.44822545663	1382.33799970422	1838.52224098857	1807.27946167736	98.75	DOWN_ML_UP_PI
BDIVROU_0410800.t1.1	587.011279018392	-0.650063194496208	0.178669532860312	-3.6383550350716	0.000274385002173984	0.0124570790986989	710	722	420	501	787.824386545126	646.823095130554	459.08403163805	454.313602759838	98.75	UP_ML_DOWN_PI
BDIVROU_0068500.t1.1	569.236664697343	0.693781807531158	0.191361555540757	3.62550254971873	0.000288400050883863	0.0127296578015127	340	549	616	810	377.268016092032	491.836397820878	673.323246402474	734.518998473989	98.73	DOWN_ML_UP_PI
BDIVROU_0170000.t1.1	469.846103832039	-0.7473932621766	0.206934683683271	-3.61173510826508	0.000304155161799576	0.013062231137825	454	752	307	404	503.763762664067	673.699401022405	335.568565983051	366.352685658632	98.69	UP_ML_DOWN_PI
BDIVROU_0103400.t1.1	170.109829173167	-1.22594213768997	0.340205571932086	-3.60353338931997	0.000313920399688583	0.0131268293448726	160	334	76	133	177.537889925662	299.222872262611	83.0723485821234	120.606205922272	98.69	UP_ML_DOWN_PI
BDIVROU_0040400.t1.1	965.374932787567	0.54795139235302	0.15280122712358	3.58604052250088	0.000335736810793959	0.0136791228808103	659	934	1004	1319	731.234184131321	836.748990099637	1097.42944705858	1196.08710986073	98.63	DOWN_ML_UP_PI
BDIVROU_0057700.t1.1	1477.75387720127	-0.559155475580953	0.156675489695458	-3.56887651455775	0.000358515345870379	0.0142420221147008	1756	1757	1027	1396	1948.47834193414	1574.05564839942	1122.56976307685	1265.91175539468	98.58	UP_ML_DOWN_PI
BDIVROU_0049000.t1.1	272.537816403435	-0.774581951282159	0.218082328509268	-3.55178687139358	0.000382624647842419	0.0148290381810147	296	401	189	216	328.445096362475	359.246622087745	206.587814237123	195.871732926397	98.52	UP_ML_DOWN_PI
BDIVROU_0019800.t1.1	561.108357985722	-0.658469790632707	0.187366695824869	-3.51433742124682	0.000440852438391313	0.0166789172524713	548	854	413	463	608.067272995393	765.0788410547	451.43263111075	419.854686782046	98.33	UP_ML_DOWN_PI
BDIVROU_0017400.t1.1	1054.3052462815	-0.482881301149016	0.137749452656799	-3.50550431842448	0.000455743108025558	0.0167909925321982	1120	1357	796	980	1242.76522947964	1215.70490317474	870.073545675924	888.677306795691	98.32	UP_ML_DOWN_PI
BDIVROU_0259100.t1.1	554.099136718509	0.662466154345704	0.189403971928725	3.49763601892678	0.00046940128129592	0.0167909925321982	340	536	592	785	377.268016092032	480.189998601076	647.089873166014	711.848659014916	98.32	DOWN_ML_UP_PI
BDIVROU_0289500.t1.1	1189.57076245231	0.507651246448895	0.145284697133531	3.49418250142555	0.000475515836342931	0.0167909925321982	869	1116	1370	1430	964.252664658753	999.798579176868	1497.48838891459	1296.74341705902	98.32	DOWN_ML_UP_PI
BDIVROU_0084300.t1.1	231.455310639989	-0.809459418683166	0.23345319196018	-3.46733069651597	0.000525654759893257	0.0181579437710953	251	347	151	189	278.512564820883	310.869271482413	165.051639946061	171.387766310598	98.18	UP_ML_DOWN_PI
BDIVROU_0157500.t1.1	656.925783902103	0.532298806316626	0.157100752649495	3.38826388377801	0.000703365587458705	0.0237797429462103	491	591	716	850	544.819399709376	529.46322606947	782.628968221057	770.791541608507	97.62	DOWN_ML_UP_PI
BDIVROU_0204200.t1.1	1103.88113539817	-0.536762662850164	0.159166130015833	-3.37234223635877	0.000745317722164816	0.0246731220941644	1154	1487	916	884	1280.49203108884	1332.16889537276	1001.24041185822	801.623203272848	97.53	UP_ML_DOWN_PI
BDIVROU_0246300.t1.1	221.190799448963	0.802530528894517	0.239306691270722	3.35356493641305	0.000797776918511068	0.0258707657860018	156	167	262	304	173.099442677521	149.611436131305	286.380991164689	275.671327822337	97.41	DOWN_ML_UP_PI
BDIVROU_0247900.t1.1	3613.03661631105	0.371510149206305	0.11286867455764	3.29152575470868	0.000996454921838248	0.0316673374160195	2756	3619	3713	4514	3058.09015396953	3242.17836742033	4058.521451124	4093.35649273036	96.83	DOWN_ML_UP_PI
BDIVROU_0143500.t1.1	286.788782525609	-0.740337933271763	0.226559885868158	-3.26773616801074	0.00108411374717762	0.0332734204319832	351	367	180	256	389.473746024421	328.786808743647	196.75029927345	232.144276060915	96.67	UP_ML_DOWN_PI
BDIVROU_0423900.t1.1	1108.43684030037	-0.590264057639924	0.180702500933921	-3.2664963383975	0.00108887216014042	0.0332734204319832	1012	1719	851	927	1122.92715377981	1540.01232760308	930.191692676145	840.616187142454	96.67	UP_ML_DOWN_PI
BDIVROU_0067400.t1.1	559.497791483364	-0.586628472197081	0.180657908142679	-3.24717848351137	0.00116555271319268	0.033673877477512	560	806	382	526	621.382614739818	722.076751627738	417.547857346989	476.983942218912	96.63	UP_ML_DOWN_PI
BDIVROU_0310400.t1.1	158.181641043226	0.938180939511097	0.288652427427554	3.2502097691403	0.00115319911156289	0.033673877477512	91	129	214	201	100.97467489522	115.568115334961	233.914244691769	182.269529250953	96.63	DOWN_ML_UP_PI
BDIVROU_0321000.t1.1	678.616170469435	-0.511337461901168	0.157104148292168	-3.25476741040746	0.00113485265547506	0.033673877477512	697	917	519	609	773.399432988666	821.519083427587	567.296696238448	552.249469223036	96.63	UP_ML_DOWN_PI
BDIVROU_0050900.t1.1	1320.16182679308	-0.469542749777671	0.146303437659922	-3.20937605628318	0.00133023384437597	0.0369423138262399	1266	1854	991	1248	1404.7685540368	1660.95570411641	1083.21970322216	1131.70334579696	96.31	UP_ML_DOWN_PI
BDIVROU_0054800.t1.1	510.670739726129	-0.572637040807955	0.178643804959465	-3.2054682273359	0.00134842932783003	0.0369423138262399	579	647	355	477	642.46523916849	579.632330400926	388.035312455971	432.550076879127	96.31	UP_ML_DOWN_PI
BDIVROU_0267400.t1.1	270.255408051969	-0.710467643581856	0.221587516019061	-3.20626205097557	0.0013447146774402	0.0369423138262399	287	393	198	214	318.458590054157	352.079607183252	216.425329200795	194.058105769671	96.31	UP_ML_DOWN_PI
BDIVROU_0274200.t1.1	306.167438522897	-0.671895781950138	0.21362772419328	-3.14517127628172	0.0016598961983403	0.0447046620197074	366	387	211	266	406.117923204952	346.704346004882	230.635073037211	241.212411844545	95.53	UP_ML_DOWN_PI
BDIVROU_0227200.t1.1	473.348689018915	-0.601487704227866	0.193358756139987	-3.11073424465145	0.00186622812344638	0.0494239414692717	565	575	324	438	626.930673799995	515.129196260483	354.15053869221	397.184347322972	95.06	UP_ML_DOWN_PI
BDIVROU_0193700.t1.1	695.212437205493	-0.56124542492757	0.182283472859031	-3.07897044161327	0.00207717289578868	0.0523909163715588	658	1034	545	583	730.124572319286	926.336676405807	595.71618391128	528.6723161856	94.76	UP_ML_DOWN_PI
BDIVROU_0224100.t1.1	952.360567952595	0.437185428796066	0.141805412040342	3.08299537024506	0.00204928343118008	0.0523909163715588	713	923	1001	1210	791.153221981232	826.894344605958	1094.15027540402	1097.24442981917	94.76	DOWN_ML_UP_PI
BDIVROU_0315500.t1.1	395.310566776729	0.588357184359662	0.190826706531608	3.08320148187543	0.00204786453585747	0.0523909163715588	300	334	422	538	332.883543610617	299.222872262611	461.270146074422	487.865705159267	94.76	DOWN_ML_UP_PI
BDIVROU_0094500.t1.1	396.100489250805	0.572095601140137	0.190580830305187	3.00185281082054	0.00268341887716559	0.0655992707048634	294	347	456	495	326.225872738404	310.869271482413	498.434091492741	448.87272128966	93.44	DOWN_ML_UP_PI
BDIVROU_0248000.t1.1	1356.8004599144	0.43924704060233	0.14625048905238	3.00338852504632	0.00266991340643364	0.0655992707048634	944	1401	1430	1722	1047.47355056141	1255.12348514945	1563.07182200574	1561.532981941	93.44	DOWN_ML_UP_PI
BDIVROU_0191300.t1.1	609.3913950321	0.681778129570344	0.228533896926111	2.9832691724973	0.00285187061501364	0.068660945564495	324	642	732	775	359.514227099466	575.152946085617	800.117883712031	702.780523231286	93.13	DOWN_ML_UP_PI
BDIVROU_0030300.t1.1	583.66884527474	0.539866968505639	0.183978271603866	2.93440613285061	0.00334186617092723	0.0721380218173403	377	594	640	755	418.323653137342	532.150856658655	699.556619638934	684.644251664027	92.79	DOWN_ML_UP_PI
BDIVROU_0053000.t1.1	376.304411709195	-0.568720234292599	0.192306400848229	-2.95736507877053	0.00310280506005961	0.0721380218173403	419	485	268	345	464.927349242828	434.500278584929	292.939334473804	312.850684535218	92.79	UP_ML_DOWN_PI
BDIVROU_0126000.t1.1	627.508573798136	0.47145240712688	0.159708470020931	2.95195619283744	0.00315767725523654	0.0721380218173403	464	599	674	796	514.85988078442	536.630240973964	736.720565057252	721.823608376908	92.79	DOWN_ML_UP_PI
BDIVROU_0135500.t1.1	242.189624087102	-0.664284213313344	0.226503692696041	-2.93277431995243	0.00335947993359546	0.0721380218173403	263	337	178	199	291.827906565307	301.910502851796	194.564184837079	180.455902094227	92.79	UP_ML_DOWN_PI
BDIVROU_0183000.t1.1	2422.26870311166	0.426289458034756	0.144445677603817	2.95120951423672	0.00316532127028482	0.0721380218173403	1651	2568	2544	3061	1831.96910167043	2300.61178434247	2780.73756306476	2775.75636336899	92.79	DOWN_ML_UP_PI
BDIVROU_0261800.t1.1	327.835686669217	-0.680710200791323	0.231951032929795	-2.93471510858654	0.00333854057658187	0.0721380218173403	423	378	234	273	469.365796490969	338.641454237326	255.775389055485	247.560106893085	92.79	UP_ML_DOWN_PI
BDIVROU_0339200.t1.1	1253.03174491333	0.411249315942766	0.139962773245609	2.93827641740921	0.00330042616772677	0.0721380218173403	919	1262	1353	1525	1019.73325526052	1130.59660118388	1478.90641620543	1382.8907070035	92.79	DOWN_ML_UP_PI
BDIVROU_0395000.t1.1	824.339198711773	-0.501728738334991	0.171027719441277	-2.93361064495315	0.0033504421217395	0.0721380218173403	768	1205	628	749	852.181871643179	1079.53161998936	686.439933020704	679.203370193849	92.79	UP_ML_DOWN_PI
BDIVROU_0324400.t1.1	249.036658719338	-0.670590515850616	0.229616793382256	-2.92047679079921	0.00349496228511262	0.0740466009472528	254	368	176	212	281.841400256989	329.682685606709	192.378070400707	192.244478612945	92.6	UP_ML_DOWN_PI
BDIVROU_0435700.t1.1	697.261910209239	0.447563266730609	0.153814871025885	2.90975289804905	0.00361714612503994	0.0756269104301114	528	663	738	885	585.875036754685	593.966360209913	806.676227021146	802.530016851211	92.44	DOWN_ML_UP_PI
BDIVROU_0330700.t1.1	862.804014528393	-0.445945344452072	0.15367598247862	-2.9018545205274	0.00370960768941298	0.0765528132269769	949	1047	644	834	1053.02160962158	937.98307562561	703.928848511677	756.2825243547	92.34	UP_ML_DOWN_PI
BDIVROU_0268200.t1.1	225.996920805927	-0.741030691447894	0.256753269723176	-2.88615873226017	0.00389975419689402	0.0794449925495462	293	269	149	193	325.116260926369	240.9908761636	162.865525509689	175.015020624049	92.06	UP_ML_DOWN_PI
BDIVROU_0124900.t1.1	293.568103982074	0.623725124755908	0.21820764488846	2.85840179923455	0.00425780874015497	0.085641241621598	228	234	330	387	252.991493144069	209.63518595644	360.708882001325	350.936854826462	91.44	DOWN_ML_UP_PI
BDIVROU_0132700.t1.1	286.631366691923	0.601637849264872	0.211108450592536	2.84989941225093	0.00437330574028873	0.0868647852664849	212	246	316	381	235.237704151502	220.385708313181	345.406080946724	345.495973356284	91.31	DOWN_ML_UP_PI
BDIVROU_0295800.t1.1	227.94134252876	-0.668321788660806	0.23493138937201	-2.84475305938164	0.00444458651886978	0.0871907157837541	237	331	158	198	262.977999452387	296.535241673426	172.703040473362	179.549088515864	91.28	UP_ML_DOWN_PI
BDIVROU_0144300.t1.1	1496.99298907595	-0.390060820600655	0.138468569817908	-2.81696287550021	0.00484801291061545	0.0928131628309391	1623	1781	1231	1374	1800.89997093344	1595.5566931129	1345.55343558676	1245.96185667069	90.72	UP_ML_DOWN_PI
BDIVROU_0221500.t1.1	290.662470954317	-0.592494673570373	0.210107675283649	-2.81995730413225	0.00480300396231841	0.0928131628309391	312	394	205	264	346.198885355041	352.975484046314	224.076729728096	239.398784687819	90.72	UP_ML_DOWN_PI
BDIVROU_0181600.t1.1	1342.61814009615	0.381542580156469	0.135663204526521	2.81242494225382	0.00491694974503095	0.0930122993435022	1015	1346	1337	1739	1126.25598921592	1205.85025768106	1461.41750071446	1576.94881277317	90.7	DOWN_ML_UP_PI
BDIVROU_0138800.t1.1	569.884961784684	-0.469431794217576	0.167272515119441	-2.80638928566584	0.00501001257610925	0.0936577645110305	620	710	427	539	687.959323461941	636.072572773814	466.735432165351	488.77251873763	90.63	UP_ML_DOWN_PI
BDIVROU_0384500.t1.1	433.982683882003	0.503826443314523	0.180436228165591	2.79226876130523	0.00523398626761617	0.0967070253400244	325	399	455	574	360.623838911501	357.454868361622	497.341034274555	520.510993980333	90.33	DOWN_ML_UP_PI
BDIVROU_0170200.t1.1	567.282299865097	0.456703224224866	0.16418612355087	2.7816188990135	0.00540885138366242	0.0987892511337883	435	529	596	729	482.681138235394	473.918860559644	651.462102038757	661.06709862659	90.12	DOWN_ML_UP_PI
BDIVROU_0432200.t1.1	245.858742624959	-0.619475907769035	0.224138565634957	-2.7638077633545	0.00571311867951898	0.103160745247223	264	338	173	219	292.937518377343	302.806379714858	189.098898746149	198.592173661486	89.68	UP_ML_DOWN_PI
BDIVROU_0263500.t1.1	217.746346183759	0.671670278835053	0.244809296959787	2.74364694142062	0.00607608478521243	0.108482008131489	140	201	261	276	155.345653684954	180.071249475404	285.287933946503	250.280547628174	89.15	DOWN_ML_UP_PI
BDIVROU_0227700.t1.1	642.058923641407	0.439225231487288	0.160483026317606	2.7368952440991	0.00620220397203298	0.109503356795116	471	633	679	812	522.627163468668	567.090054318062	742.185851148182	736.332625630715	89.05	DOWN_ML_UP_PI
BDIVROU_0233200.t1.1	151.241380672319	-0.761764147800363	0.279771372582917	-2.72280948821737	0.0064729373143864	0.113027443874286	184	197	104	122	204.168573414512	176.487742023157	113.677950691327	110.63125656028	88.7	UP_ML_DOWN_PI
BDIVROU_0191500.t1.1	597.41776424719	0.519107779410041	0.191385213833284	2.71237139490952	0.00668036980535151	0.113721102728952	378	627	644	777	419.433264949377	561.714793139692	703.928848511677	704.594150388012	88.63	DOWN_ML_UP_PI
BDIVROU_0215400.t1.1	244.304220250681	0.649092325436563	0.238983792888714	2.7160516518324	0.00660656100367305	0.113721102728952	169	215	304	292	187.524396233981	192.613525558268	332.289394328494	264.789564881981	88.63	DOWN_ML_UP_PI
BDIVROU_0242500.t1.1	624.611196340576	-0.550467668475779	0.203251157612248	-2.70831258696165	0.00676262945880427	0.113721102728952	554	970	482	538	614.724943867605	869.000557169858	526.853579165572	487.865705159267	88.63	UP_ML_DOWN_PI
BDIVROU_0270600.t1.1	163.508592439926	0.758451867319063	0.28022979666887	2.70653540892112	0.00679893313986813	0.113721102728952	95	153	194	220	105.413122143362	137.069160048442	212.053100328052	199.498987239849	88.63	DOWN_ML_UP_PI
BDIVROU_0249200.t1.1	615.661379108539	0.484573172208816	0.179450905522032	2.70031054342784	0.00692747801319805	0.114664193364289	410	637	651	800	454.940842934509	570.673561770309	711.580249038978	725.45086269036	88.53	DOWN_ML_UP_PI
BDIVROU_0124800.t1.1	385.0414984185	0.516811175100946	0.193159158131851	2.67557168968488	0.00746019162591813	0.122208706119422	267	376	420	494	296.266353813449	336.849700511203	459.08403163805	447.965907711297	87.78	DOWN_ML_UP_PI
BDIVROU_0094700.t1.1	289.370859989859	0.594002210442724	0.222623053582231	2.66819720996826	0.00762594814069188	0.122400319147065	186	284	308	397	206.387797038582	254.429029109525	336.661623201237	360.004990610091	87.76	DOWN_ML_UP_PI
BDIVROU_0323400.t1.1	361.435995308954	0.521357744768707	0.195252992095688	2.67016520040423	0.00758139361656356	0.122400319147065	277	320	376	486	307.362471933803	286.680596179747	410.989514037874	440.711399084394	87.76	DOWN_ML_UP_PI
BDIVROU_0262300.t1.1	1497.89173195058	-0.387141861403466	0.14659679201387	-2.64086175478408	0.00826954553395745	0.131403078534584	1383	2076	1193	1426	1534.59313604494	1859.84036771611	1304.0172612957	1293.11616274557	86.86	UP_ML_DOWN_PI
BDIVROU_0029700.t1.1	258.559030903472	-0.63312560082237	0.243638683480831	-2.59862511066385	0.00935979303239804	0.131834911210739	309	320	162	251	342.870049918935	286.680596179747	177.075269346105	227.6102081691	86.82	UP_ML_DOWN_PI
BDIVROU_0052400.t1.1	858.539651796111	0.421906917896157	0.161808447598432	2.60744679377447	0.00912202459424331	0.131834911210739	597	898	888	1099	662.438251785127	804.497423029415	970.634809749021	996.588122620882	86.82	DOWN_ML_UP_PI
BDIVROU_0062200.t1.1	403.946173687815	-0.53618531682664	0.204242132840899	-2.62524342734082	0.00865870387752164	0.131834911210739	382	594	290	378	423.871712197518	532.150856658655	316.986593273892	342.775532621195	86.82	UP_ML_DOWN_PI
BDIVROU_0082400.t2.1	150.060445283144	-0.718402316288679	0.275495105770853	-2.60767723723637	0.00911588643821706	0.131834911210739	171	205	103	126	189.743619858051	183.65475692765	112.584893473141	114.258510873732	86.82	UP_ML_DOWN_PI
BDIVROU_0119900.t1.1	548.185811459912	-0.566516776052809	0.215069468882811	-2.63411063874202	0.00843579946913131	0.131834911210739	478	868	417	473	530.394446152916	777.621117137564	455.804859983493	428.922822565675	86.82	UP_ML_DOWN_PI
BDIVROU_0155100.t1.1	1094.39673312032	-0.356703488108848	0.137013495892702	-2.60341863248412	0.00922991738379379	0.131834911210739	1083	1402	882	1054	1201.70959243433	1256.01936201252	964.076466439906	955.781511594549	86.82	UP_ML_DOWN_PI
BDIVROU_0176400.t1.1	362.38732274428	-0.514938223517642	0.19697985824424	-2.61416689050084	0.00894453335783739	0.131834911210739	407	448	277	324	451.612007498403	401.352834651646	302.776849437476	293.807599389596	86.82	UP_ML_DOWN_PI
BDIVROU_0198000.t1.1	230.998070846412	-0.716864916621698	0.27418141857823	-2.61456418286478	0.00893413729097004	0.131834911210739	210	381	144	212	233.018480527432	341.329084826511	157.40023941876	192.244478612945	86.82	UP_ML_DOWN_PI
BDIVROU_0223200.t1.1	370.874828394353	-0.558038957776525	0.213548318703591	-2.61317420415327	0.00897055651423914	0.131834911210739	436	446	301	299	483.790750047429	399.561080925522	329.010222673936	271.137259930522	86.82	UP_ML_DOWN_PI
BDIVROU_0225400.t1.1	424.098786284731	-0.493431727048057	0.189611849390869	-2.60232537488144	0.00925939569399918	0.131834911210739	421	585	339	369	467.146572866899	524.0879648911	370.546396964998	334.614210415928	86.82	UP_ML_DOWN_PI
BDIVROU_0374500.t1.1	190.275379960769	-0.933248234078427	0.354552362439362	-2.63218732391901	0.00848370726430402	0.131834911210739	166	351	153	105	184.195560797875	314.45277893466	167.237754382433	95.2154257281097	86.82	UP_ML_DOWN_PI
BDIVROU_0404600.t1.1	866.16778253067	0.421716011135299	0.162509100680816	2.59503012058132	0.00945826298176477	0.131834911210739	605	903	873	1136	671.31514628141	808.976807344724	954.238951476234	1030.14022502031	86.82	DOWN_ML_UP_PI
BDIVROU_0410100.t1.1	343.83603343755	-0.633871769160496	0.242868865467072	-2.60993424555045	0.00905596276484096	0.131834911210739	302	559	238	308	335.102767234687	500.795166451496	260.147617928229	279.298582135789	86.82	UP_ML_DOWN_PI
BDIVROU_0422700.t1.1	189.687394795375	0.649286929043918	0.25008290321769	2.59628675407184	0.00942373813521973	0.131834911210739	128	171	215	252	142.03031194053	153.194943583552	235.007301909954	228.517021747463	86.82	DOWN_ML_UP_PI
BDIVROU_0215500.t2.1	225.780839520903	0.614042678333886	0.237628248988314	2.58404748151001	0.00976483501922816	0.134924546483074	152	210	236	318	168.660995429379	188.134141242959	257.961503491857	288.366717919418	86.51	DOWN_ML_UP_PI
BDIVROU_0069100.t1.1	146.017762360124	-0.784183207476429	0.30515780531033	-2.56976290243978	0.0101768139730667	0.139404805200026	142	236	108	107	157.564877309025	211.426939682563	118.05017956407	97.0290528848356	86.06	UP_ML_DOWN_PI
BDIVROU_0430700.t1.1	256.776941664097	0.561205022534192	0.220245034249633	2.54809387392636	0.010831332048862	0.147102449791809	189	229	288	328	209.716632474688	205.155801641131	314.80047883752	297.434853703048	85.29	DOWN_ML_UP_PI
BDIVROU_0257700.t1.1	234.908756625745	0.586253232326183	0.231357955471101	2.53396617000885	0.0112779619127103	0.151690670237637	179	198	251	319	198.620514354335	177.383618886218	274.357361764644	289.273531497781	84.83	DOWN_ML_UP_PI
BDIVROU_0401800.t1.1	483.89809488338	0.482528001620157	0.190615361727552	2.5314224270646	0.0113600942468715	0.151690670237637	324	499	531	605	359.514227099466	447.042554667793	580.413382856678	548.622214909585	84.83	DOWN_ML_UP_PI
BDIVROU_0092300.t1.1	831.568794054305	0.371487965108811	0.147133418491861	2.52483744968762	0.0115751815645161	0.152007962859637	661	800	876	1013	733.453407755392	716.701490449367	957.518123130791	918.602154881668	84.8	DOWN_ML_UP_PI
BDIVROU_0451400.t1.1	159.287016252279	-0.690375938277275	0.273185887038501	-2.52712885633062	0.0114999300866845	0.152007962859637	190	204	110	136	210.826244286724	182.758880064589	120.236294000442	123.326646657361	84.8	UP_ML_DOWN_PI
BDIVROU_0259600.t1.1	340.610655889104	0.494747502445222	0.197402511141838	2.50628778521331	0.0122006271750928	0.158908168698545	253	318	354	452	280.731788444953	284.888842453624	386.942255237785	409.879737420053	84.11	DOWN_ML_UP_PI
BDIVROU_0142300.t1.1	801.859504141453	0.405330088499688	0.163065798896511	2.48568425287591	0.0129302632326324	0.167042181111	563	842	834	1011	624.711450175924	754.328318697959	911.609719966986	916.788527724942	83.3	DOWN_ML_UP_PI
BDIVROU_0327300.t1.1	583.010240695996	0.42474048358311	0.171217584466364	2.48070596782978	0.0131122485020692	0.168027119917645	482	515	614	733	534.832893401057	461.37658447678	671.137131966102	664.694352940042	83.2	DOWN_ML_UP_PI
BDIVROU_0003700.t1.1	355.874458557509	-0.486276967936575	0.196955078627849	-2.46897399815421	0.0135501063949752	0.172248952492925	388	447	260	340	430.529383069731	400.456957788584	284.194876728317	308.316616643403	82.78	UP_ML_DOWN_PI
BDIVROU_0029100.t1.1	159.439714485143	0.686101663591263	0.278710486900028	2.46170020806344	0.0138280196668051	0.172337058356269	98	151	186	210	108.741957579468	135.277406322318	203.308642582565	190.430851456219	82.77	DOWN_ML_UP_PI
BDIVROU_0147100.t1.1	978.782891366717	-0.361691533228038	0.146778532665796	-2.46419913497557	0.0137319795385423	0.172337058356269	938	1295	800	926	1040.81587968919	1160.16053766491	874.445774548668	839.709373564092	82.77	UP_ML_DOWN_PI
BDIVROU_0273000.t1.1	3633.48074366281	0.283291598861153	0.115145524463508	2.46029188004554	0.0138824062112036	0.172337058356269	2833	3808	3646	4404	3143.53026349626	3411.49909453899	3985.28661750555	3993.60699911043	82.77	DOWN_ML_UP_PI
BDIVROU_0164300.t1.1	254.743875418301	0.577712631062619	0.235219564031657	2.45605689067967	0.0140470917544964	0.172700374767101	162	255	285	330	179.757113549733	228.448600080736	311.521307182963	299.248480859773	82.73	DOWN_ML_UP_PI
BDIVROU_0213900.t1.1	429.421345785185	-0.562699598982791	0.22930213760808	-2.45396578005107	0.0141290426178245	0.172700374767101	372	682	303	400	412.775594077165	610.988020608086	331.196337110308	362.72543134518	82.73	UP_ML_DOWN_PI
BDIVROU_0098100.t1.1	244.072923495168	-0.579590462026434	0.23785639693877	-2.43672429871892	0.014820974565392	0.179775027361892	238	358	169	228	264.087611264423	320.723916976092	184.726669873406	206.753495866753	82.02	UP_ML_DOWN_PI
BDIVROU_0096500.t1.1	271.889020710431	0.555248579038012	0.229560489880567	2.41874627174254	0.0155740992604819	0.180729467371274	184	263	323	325	204.168573414512	235.61561498523	353.057481474025	294.714412967959	81.93	DOWN_ML_UP_PI
BDIVROU_0128100.t1.1	917.536720418688	-0.353617221647168	0.14620983660238	-2.41855972118234	0.0155820874951948	0.180729467371274	887	1199	742	883	984.22567727539	1074.15635881099	811.048455893889	800.716389694485	81.93	UP_ML_DOWN_PI
BDIVROU_0156800.t1.1	214.950512446658	0.640072595288852	0.263457336753991	2.42951137051285	0.0151191906659396	0.180729467371274	127	217	255	271	140.920700128494	194.405279284391	278.729590637388	245.746479736359	81.93	DOWN_ML_UP_PI
BDIVROU_0230400.t1.1	651.910600046761	-0.397839194413289	0.164235818124853	-2.42236558964773	0.0154198288992199	0.180729467371274	685	806	546	583	760.084091244241	722.076751627738	596.809241129466	528.6723161856	81.93	UP_ML_DOWN_PI
BDIVROU_0286900.t1.1	430.567593061651	0.467080486737088	0.192950038327967	2.42073280101229	0.0154892578255276	0.180729467371274	295	441	446	565	327.33548455044	395.081696610214	487.503519310882	512.349671775067	81.93	DOWN_ML_UP_PI
BDIVROU_0422200.t1.1	191.63383612817	-0.682675996723273	0.281223736013697	-2.42751912196353	0.0152024854150112	0.180729467371274	176	309	125	174	195.291678918228	276.825950686068	136.632152273229	157.785562635153	81.93	UP_ML_DOWN_PI
BDIVROU_0310500.t1.1	146.585137139052	0.689327051568412	0.286676807035179	2.40454419280533	0.0161926482494912	0.186450130930736	104	122	150	218	115.39962845168	109.296977293529	163.958582727875	197.685360083123	81.35	DOWN_ML_UP_PI
BDIVROU_0412200.t1.1	299.108615234014	0.540315704120838	0.225564345382844	2.39539499562209	0.0166024689044505	0.189793691289007	194	303	344	368	215.264691534865	271.450689507698	376.011683055927	333.707396837566	81.02	DOWN_ML_UP_PI
BDIVROU_0156600.t1.1	226.059105517036	0.55648981136859	0.232765167180558	2.39077787329286	0.0168127212431272	0.190824386109493	171	197	240	304	189.743619858051	176.487742023157	262.3337323646	275.671327822337	80.92	DOWN_ML_UP_PI
BDIVROU_0299500.t1.1	351.798955269632	-0.467110497249571	0.196181937912991	-2.38100664219526	0.0172654006333725	0.193657588361239	363	462	259	339	402.789087768846	413.89511073451	283.101819510131	307.40980306504	80.63	UP_ML_DOWN_PI
BDIVROU_0425000.t1.1	466.277519212537	0.419616157560959	0.176298984585037	2.38013938962059	0.0173060903381347	0.193657588361239	358	447	502	572	397.241028708669	400.456957788584	548.714723529289	518.697366823607	80.63	DOWN_ML_UP_PI
BDIVROU_0278800.t1.1	387.557241889273	0.477546725201416	0.201341532022143	2.37182423519503	0.0177005087113415	0.195573313421141	323	324	410	500	358.404615287431	290.264103631994	448.153459456192	453.406789181475	80.44	DOWN_ML_UP_PI
BDIVROU_0324500.t1.1	570.834037457307	-0.405454249002537	0.170980660869584	-2.37134566529602	0.0177234469053771	0.195573313421141	612	695	426	569	679.082428965658	622.634419827888	465.642374947165	515.976926088518	80.44	UP_ML_DOWN_PI
BDIVROU_0325800.t1.1	146.309735252822	-0.796286689935659	0.341267851390821	-2.33331878959718	0.0196314199987056	0.215133285365126	128	256	82	137	142.03031194053	229.344476943798	89.6306918912384	124.233460235724	78.49	UP_ML_DOWN_PI
BDIVROU_0027800.t1.1	327.92034884633	0.483555537861999	0.207500570509988	2.33038172701661	0.0197859846814669	0.215341983964733	226	330	355	416	250.772269519998	295.639364810364	388.035312455971	377.234448598987	78.47	DOWN_ML_UP_PI
BDIVROU_0273300.t1.1	216.310474246291	0.563189402166495	0.242395009488	2.32343645752482	0.020155717493886	0.216401588498547	144	211	241	279	159.784100933096	189.030018106021	263.426789582786	253.000988363263	78.36	DOWN_ML_UP_PI
BDIVROU_0434500.t1.1	336.233846840612	-0.489181054594764	0.210390108126328	-2.32511432667279	0.020065847778238	0.216401588498547	319	481	261	303	353.966168039289	430.916771132682	285.287933946503	274.764514243974	78.36	UP_ML_DOWN_PI
BDIVROU_0024500.t1.1	202.165720034379	-0.593481012522721	0.25671632773585	-2.31181638408831	0.0207878041367561	0.220212138488703	196	300	139	188	217.483915158936	268.763058918513	151.934953327831	170.480952732235	77.98	UP_ML_DOWN_PI
BDIVROU_0437900.t1.1	351.105063428845	-0.484274542759038	0.209315852281915	-2.31360662596542	0.020689309904379	0.220212138488703	394	426	291	295	437.187053941943	381.643543664288	318.079650492078	267.51000561707	77.98	UP_ML_DOWN_PI
BDIVROU_0191400.t1.1	252.04385614064	0.549460211430469	0.2389484005071	2.29949315527703	0.0214769516048681	0.225109305046496	177	237	307	291	196.401290730264	212.322816545625	335.568565983051	263.882751303618	77.49	DOWN_ML_UP_PI
BDIVROU_0388600.t1.1	261.458598561153	-0.506516260613825	0.220368311731436	-2.29849862094111	0.0215334262851273	0.225109305046496	276	343	208	226	306.252860121767	307.285764030166	227.355901382654	204.939868710027	77.49	UP_ML_DOWN_PI
BDIVROU_0115700.t1.1	564.181157385405	0.391668615068587	0.171252785688868	2.28707879695558	0.022191224234698	0.22708578596684	411	580	578	716	456.050454746545	519.608580575791	631.787072111412	649.278522107872	77.29	DOWN_ML_UP_PI
BDIVROU_0129100.t1.1	346.748348659781	0.465589648986058	0.203800683630339	2.28453428463744	0.0223401500507695	0.22708578596684	250	340	393	414	277.402953008847	304.598133440981	429.571486747033	375.420821442261	77.29	DOWN_ML_UP_PI
BDIVROU_0165300.t1.1	3968.02730976808	0.291113519352641	0.127021554501434	2.29184346306637	0.0219146776548608	0.22708578596684	2952	4310	4007	4803	3275.57406912847	3861.22927979597	4379.88027327064	4355.42561687725	77.29	DOWN_ML_UP_PI
BDIVROU_0328200.t1.1	149.458848221583	-0.645841157077046	0.282543296773674	-2.2858130575095	0.0222651974604254	0.22708578596684	151	220	103	133	167.551383617344	197.092909873576	112.584893473141	120.606205922272	77.29	UP_ML_DOWN_PI
BDIVROU_0428500.t1.1	157.530225792822	0.65866210747723	0.288645306604503	2.28190825350823	0.0224947574638659	0.22708578596684	93	157	180	209	103.193898519291	140.652667500688	196.75029927345	189.524037877857	77.29	DOWN_ML_UP_PI
BDIVROU_0436700.t1.1	454.297076065971	0.412707929651207	0.180975118385416	2.28046779763547	0.0225799585794592	0.22708578596684	356	429	499	543	395.021805084598	384.331174253473	545.435551874731	492.399773051082	77.29	DOWN_ML_UP_PI
BDIVROU_0093500.t1.1	546.407120931932	0.411224181748948	0.18068866989213	2.27587143119957	0.0228537058484574	0.228393324485527	417	530	625	623	462.708125618757	474.814737422706	683.160761366147	564.944859320118	77.16	DOWN_ML_UP_PI
BDIVROU_0222600.t3.1	207.554658071116	-0.562803498419103	0.247627854505569	-2.272779447784	0.0230394741586558	0.228810777738151	208	295	144	196	230.799256903361	264.283674603204	157.40023941876	177.735461359138	77.12	UP_ML_DOWN_PI
BDIVROU_0035700.t1.1	618.082122804695	0.372224659785779	0.164754620684288	2.25926689181639	0.0238667880731242	0.228938783751736	458	635	636	772	508.202209912208	568.881808044186	695.184390766191	700.060082496197	77.11	DOWN_ML_UP_PI
BDIVROU_0088400.t1.1	418.71333855984	-0.447773167658145	0.198806598177392	-2.2523053649286	0.0243029813691147	0.228938783751736	483	481	325	389	535.942505213093	430.916771132682	355.243595910396	352.750481983188	77.11	UP_ML_DOWN_PI
BDIVROU_0112800.t1.1	2305.41964337093	0.995658414982073	0.442651699340033	2.24930439997528	0.0244931360842008	0.228938783751736	962	2246	2874	3309	1067.44656317804	2012.1394344366	3141.44644506609	3000.646130803	77.11	DOWN_ML_UP_PI
BDIVROU_0156700.t1.1	256.265065586903	0.504269857348758	0.222272660463544	2.26869942662816	0.023286610503305	0.228938783751736	199	227	266	342	220.812750595042	203.364047915008	290.753220037432	310.130243800129	77.11	DOWN_ML_UP_PI
BDIVROU_0182900.t1.1	5153.68934056689	0.336795464425222	0.149458250190877	2.25344177384046	0.0242313081117133	0.228938783751736	3552	5767	5494	6067	3941.3411563497	5166.52186927688	6005.25635671297	5501.63797992802	77.11	DOWN_ML_UP_PI
BDIVROU_0254200.t1.1	380.436223038642	0.424860148676175	0.188768631783617	2.25069252588103	0.0244050184848085	0.228938783751736	299	355	397	483	331.773931798581	318.036286386907	433.943715619776	437.990958349305	77.11	DOWN_ML_UP_PI
BDIVROU_0278400.t1.1	379.64684091899	-0.466133599519019	0.207180873281841	-2.24988722238326	0.0244561052630337	0.228938783751736	358	539	312	328	397.241028708669	482.877629190261	341.03385207398	297.434853703048	77.11	UP_ML_DOWN_PI
BDIVROU_0297200.t1.1	1523.70857297592	0.41235912528513	0.182158931210788	2.26373267862426	0.0235905613134129	0.228938783751736	997	1682	1760	1718	1106.28297659928	1506.8648836698	1923.78070400707	1557.90572762755	77.11	DOWN_ML_UP_PI
BDIVROU_0306500.t1.1	159.910439451553	-0.63618612605414	0.282097870635546	-2.25519648418777	0.0241209985201519	0.228938783751736	159	237	125	126	176.428278113627	212.322816545625	136.632152273229	114.258510873732	77.11	UP_ML_DOWN_PI
BDIVROU_0423800.t1.1	367.370400636285	-0.477891636398615	0.212061388808361	-2.25355327098458	0.0242242858729103	0.228938783751736	430	423	265	357	477.133079175217	378.955913075103	289.660162819246	323.732447475573	77.11	UP_ML_DOWN_PI
BDIVROU_0433900.t1.1	343.339537723808	-0.443129643866852	0.19772063505058	-2.24119067670146	0.0250137265176654	0.232437493781113	371	424	266	321	411.665982265129	379.851789938165	290.753220037432	291.087158654507	76.76	UP_ML_DOWN_PI
BDIVROU_0224200.t1.1	414.778198699081	0.446135304203359	0.199438421127656	2.23695766182284	0.0252891073078636	0.233630183210437	281	435	448	516	311.800919181944	389.706435431844	489.689633747254	467.915806435282	76.64	DOWN_ML_UP_PI
BDIVROU_0091300.t1.1	488.39945000211	-0.406549441968917	0.182392772039849	-2.22897781212566	0.0258153811142049	0.235101039117247	483	645	356	497	535.942505213093	577.840576674802	389.128369674157	450.686348446386	76.49	UP_ML_DOWN_PI
BDIVROU_0217600.t1.1	494.425419913188	0.391023048963002	0.175513586557192	2.22787908693089	0.0258885791101202	0.235101039117247	399	461	532	596	442.73511300212	412.999233871448	581.506440074864	540.460892704318	76.49	DOWN_ML_UP_PI
BDIVROU_0385000.t1.1	420.476518761818	-0.41212468189008	0.184989698911528	-2.22782503196127	0.0258921849248069	0.235101039117247	453	511	334	393	502.654150852031	457.793077024533	365.081110874069	356.377736296639	76.49	UP_ML_DOWN_PI
BDIVROU_0246400.t1.1	381.086532433823	0.429543744708765	0.193049886989194	2.22504012516107	0.026078544610338	0.235447769237654	297	357	423	455	329.55470817451	319.82804011303	462.363203292608	412.600178155142	76.46	DOWN_ML_UP_PI
BDIVROU_0134000.t1.1	1248.46491182094	0.309114829741443	0.139623572112654	2.21391578129827	0.0268345729224757	0.240904725275785	1002	1248	1339	1434	1111.83103565946	1118.05432510101	1463.60361515083	1300.37067137247	75.91	DOWN_ML_UP_PI
BDIVROU_0075700.t1.1	152.544996904534	0.616022884392816	0.279044355084281	2.20761636337978	0.0272710274855029	0.243447543114967	99	146	168	205	109.851569391503	130.79802200701	183.63361265522	185.896783564405	75.66	DOWN_ML_UP_PI
BDIVROU_0228500.t1.1	250.649364742332	-0.514219903934421	0.233204166680556	-2.20502022435475	0.0274526753779962	0.243700006567799	244	356	177	242	270.745282136635	318.932163249969	193.471127618893	219.448885963834	75.63	UP_ML_DOWN_PI
BDIVROU_0025200.t1.1	743.092184099527	0.330982757550409	0.150737210154999	2.19576013918573	0.0281091161175044	0.247883458236741	593	735	755	916	657.999804536985	658.469494350356	825.258199730305	830.641237780462	75.21	DOWN_ML_UP_PI
BDIVROU_0172600.t1.1	270.870147575037	-0.474416382098019	0.216234262730334	-2.19399264532682	0.0282359382887666	0.247883458236741	295	338	209	248	327.33548455044	302.806379714858	228.448958600839	224.889767434012	75.21	UP_ML_DOWN_PI
BDIVROU_0046200.t1.1	251.141296891231	-0.489143434787869	0.223897244875149	-2.18467822174689	0.0289124480925313	0.248334486589364	277	312	188	234	307.362471933803	279.513581275253	205.494757018937	212.19437733693	75.17	UP_ML_DOWN_PI
BDIVROU_0112900.t1.1	205.314994217009	0.656911542168034	0.300059810682904	2.18926866837972	0.0285773182159541	0.248334486589364	108	221	254	249	119.838075699822	197.988786736638	277.636533419202	225.796581012375	75.17	DOWN_ML_UP_PI
BDIVROU_0358900.t1.1	354.761593925601	-0.422656521661729	0.193362920609788	-2.18581990967473	0.0288287835553955	0.248334486589364	361	460	276	336	400.569864144775	412.103357008386	301.68379221929	304.689362329951	75.17	UP_ML_DOWN_PI
BDIVROU_0405400.t1.1	261.411168643833	-0.507193028666937	0.231838653002383	-2.18769830698474	0.028691585478007	0.248334486589364	246	380	198	238	272.964505760706	340.43320796345	216.425329200795	215.821631650382	75.17	UP_ML_DOWN_PI
BDIVROU_0272900.t1.1	358.792651297959	0.476001493567902	0.218226181439724	2.18122999920327	0.0291664090034292	0.249168945733597	232	382	367	479	257.42994039221	342.224961689573	401.151999074201	434.363704035853	75.08	DOWN_ML_UP_PI
BDIVROU_0430600.t1.1	789.330531089258	0.417540970843285	0.191645936958652	2.17871026889221	0.0293531984265308	0.24942370213774	517	867	894	915	573.669306822296	776.725240274502	977.193153058136	829.734424202099	75.06	DOWN_ML_UP_PI
BDIVROU_0103500.t1.1	287.955274698096	-0.473317542776414	0.217481255296382	-2.17636017472577	0.029528339251504	0.249577292928935	320	351	233	251	355.075779851324	314.45277893466	254.682331837299	227.6102081691	75.04	UP_ML_DOWN_PI
BDIVROU_0095300.t1.1	847.209484854451	-0.431777326914574	0.199084475839063	-2.16881464561615	0.0300967588871359	0.250386124982508	710	1292	647	812	787.824386545126	1157.47290707573	707.208020166235	736.332625630715	74.96	UP_ML_DOWN_PI
BDIVROU_0205100.t1.1	2582.69829114461	-1.56525814265284	0.721659018224095	-2.16897191488679	0.0300848162009484	0.250386124982508	1739	6465	1166	1472	1929.61494112954	5791.84391969395	1274.50471640468	1334.82958735026	74.96	UP_ML_DOWN_PI
BDIVROU_0278300.t4.1	426.946728298847	0.417692430202061	0.192228225716645	2.17289853581525	0.029787954707884	0.250386124982508	300	444	436	552	332.883543610617	397.769327199399	476.572947129024	500.561095256348	74.96	DOWN_ML_UP_PI
BDIVROU_0289400.t1.1	203.943664846577	-0.52320272249245	0.242099528845792	-2.16110590956874	0.0306871591928556	0.253968208111706	209	278	152	186	231.908868715396	249.053767931155	166.144697164247	168.667325575509	74.6	UP_ML_DOWN_PI
BDIVROU_0124700.t1.1	607.716336259369	0.38790629926834	0.179666822051729	2.15903133833277	0.030847735755188	0.253974363290123	421	653	630	761	467.146572866899	585.007591579296	688.626047457076	690.085133134205	74.6	DOWN_ML_UP_PI
BDIVROU_0166000.t1.1	253.857892910176	-0.498252186934627	0.231146039161894	-2.15557311187864	0.0311170139896851	0.254870800152627	286	310	178	249	317.348978242121	277.72182754913	194.564184837079	225.796581012375	74.51	UP_ML_DOWN_PI
BDIVROU_0115200.t1.1	158.376380743238	-0.591070506997905	0.274806583782294	-2.15086006624266	0.0314872463402626	0.256580689408601	159	228	111	145	176.428278113627	204.25992477807	121.329351218628	131.487968862628	74.34	UP_ML_DOWN_PI
BDIVROU_0100600.t1.1	213.139483164833	0.567007850958277	0.264286900760364	2.14542548013909	0.0319188436720274	0.258770625483936	130	222	218	299	144.249535564601	198.884663599699	238.286473564512	271.137259930522	74.12	DOWN_ML_UP_PI
BDIVROU_0159700.t1.1	164.235915939458	-1.85991171483787	0.868609276032383	-2.14125242057457	0.0322536877823874	0.26015791820413	100	451	61	83	110.961181203539	404.040465240831	66.6764903093359	75.2655270041248	73.98	UP_ML_DOWN_PI
BDIVROU_0157900.t1.1	801.693095388995	0.334568989553212	0.1566232252205	2.13613906291479	0.0326680805950455	0.261009033504591	682	739	836	964	756.755255808135	662.053001802603	913.795834403358	874.168289541884	73.9	DOWN_ML_UP_PI
BDIVROU_0190200.t1.1	149.999822211478	-0.674105697039423	0.315607622318744	-2.13589802453699	0.0326877266629412	0.261009033504591	132	248	98	137	146.468759188671	222.177462039304	107.119607382212	124.233460235724	73.9	UP_ML_DOWN_PI
BDIVROU_0076100.t1.1	316.278098066562	0.464545081721765	0.218752728556912	2.12360817067891	0.0337029217554662	0.263159423951674	216	325	359	377	239.676151399644	291.159980495056	392.407541328715	341.868719042832	73.68	DOWN_ML_UP_PI
BDIVROU_0168500.t1.1	384.180173785258	-0.401724788975505	0.189184813259929	-2.12345157126095	0.0337160295907062	0.263159423951674	405	475	296	373	449.392783874332	425.541509954312	323.544936583007	338.24146472938	73.68	UP_ML_DOWN_PI
BDIVROU_0290400.t1.1	371.831880823227	-0.476267130927731	0.224088199452974	-2.12535569516983	0.0335569442056366	0.263159423951674	327	560	296	330	362.843062535572	501.691043314557	323.544936583007	299.248480859773	73.68	UP_ML_DOWN_PI
BDIVROU_0307500.t1.1	246.247325270649	0.480796367714791	0.22651003200738	2.12262725608165	0.0337850991102212	0.263159423951674	188	226	277	299	208.607020662653	202.468171051946	302.776849437476	271.137259930522	73.68	DOWN_ML_UP_PI
BDIVROU_0429400.t1.1	352.518425930096	0.437470564333895	0.205393910911221	2.1299100951585	0.0331790365372163	0.263159423951674	288	312	396	417	319.568201866192	279.513581275253	432.85065840159	378.14126217735	73.68	DOWN_ML_UP_PI
BDIVROU_0356800.t1.1	1312.12974647072	-0.326533187765585	0.154175613287137	-2.11793020182413	0.0341809793552481	0.264944274124338	1453	1461	1030	1325	1612.26596288742	1308.87609693316	1125.84893473141	1201.52799133091	73.51	UP_ML_DOWN_PI
BDIVROU_0278700.t1.1	1093.93597214739	-0.297252371643927	0.140674774916754	-2.11304671942663	0.0345967693188472	0.266163390539714	1047	1396	872	1114	1161.76356720105	1250.64410083415	953.145894258048	1010.19032629633	73.38	UP_ML_DOWN_PI
BDIVROU_0430800.t1.1	565.199190727482	-0.368258687815769	0.174352219696871	-2.11215371078168	0.0346732673642044	0.266163390539714	537	756	473	519	595.861543063004	677.282908474652	517.0160642019	470.636247170371	73.38	UP_ML_DOWN_PI
BDIVROU_0057300.t1.1	543.446472715184	-0.37348178778162	0.17792423500468	-2.09910576696759	0.0358075781905739	0.272092968161877	506	742	438	517	561.463576889907	664.740632391788	478.759061565395	468.822620013645	72.79	UP_ML_DOWN_PI
BDIVROU_0058700.t1.1	190.044656354372	-0.575023223939345	0.274161854540521	-2.09738595802487	0.0359594231050939	0.272092968161877	174	292	131	179	193.072455294158	261.596044014019	143.190495582344	162.319630526968	72.79	UP_ML_DOWN_PI
BDIVROU_0411600.t1.1	1671.79624896052	1.04962931292907	0.500114834282539	2.09877660284734	0.0358365982729489	0.272092968161877	641	1637	2112	2427	711.261171514684	1466.55042483202	2308.53684480848	2200.83655468688	72.79	DOWN_ML_UP_PI
BDIVROU_0310600.t1.1	196.900118640417	0.559881023323945	0.268620198395872	2.08428489989734	0.037134260045365	0.27833178873625	120	206	220	253	133.153417444247	184.550633790712	240.472588000884	229.423835325826	72.17	DOWN_ML_UP_PI
BDIVROU_0376100.t1.1	547.815200419097	-0.402483125552059	0.192997470664535	-2.08543212595593	0.0370300932406308	0.27833178873625	496	777	462	485	550.367458769553	696.096322598948	504.992434801856	439.804585506031	72.17	UP_ML_DOWN_PI
BDIVROU_0014600.t1.1	303.498066862552	0.435263899199512	0.209632969569369	2.07631414129961	0.0378649062522491	0.279144792124292	225	297	336	365	249.662657707962	266.075428329328	367.26722531044	330.986956102477	72.09	DOWN_ML_UP_PI
BDIVROU_0055300.t1.1	772.499161225195	0.320761465047248	0.15455078279677	2.07544380715975	0.0379454217110429	0.279144792124292	607	782	746	993	673.534369905481	700.575706914257	815.420684766633	900.465883314409	72.09	DOWN_ML_UP_PI
BDIVROU_0403600.t1.1	322.209922557542	0.428439289424823	0.206416735391229	2.07560345634179	0.0379306415136096	0.279144792124292	230	328	335	412	255.210716768139	293.847611084241	366.174168092255	373.607194285535	72.09	DOWN_ML_UP_PI
BDIVROU_0414300.t1.1	718.477343896377	0.342641929537706	0.164768517197205	2.07953518891968	0.0375681869569656	0.279144792124292	522	767	734	888	579.217365882473	687.137553968331	802.303998148403	805.250457586299	72.09	DOWN_ML_UP_PI
BDIVROU_0264800.t1.1	1624.69432899873	0.379732462729039	0.183579653835217	2.06848882648995	0.0385940802216524	0.282608264848874	1030	1875	1723	1977	1142.90016639645	1679.7691182407	1883.33758693419	1792.77044442355	71.74	DOWN_ML_UP_PI
BDIVROU_0421300.t1.1	529.175357991964	-0.356536740115033	0.172980954789537	-2.06113291806502	0.0392903611227358	0.286387081761592	514	690	407	533	570.34047138619	618.15503551258	444.874287801635	483.331637267452	71.36	UP_ML_DOWN_PI
BDIVROU_0406200.t1.1	471.363378759984	-0.417007090649856	0.202826440794563	-2.05597992557701	0.0397844512029018	0.288664351421968	417	686	376	438	462.708125618757	614.571528060333	410.989514037874	397.184347322972	71.13	UP_ML_DOWN_PI
BDIVROU_0454000.t1.1	150.244104246262	0.62853641706721	0.3063078419444	2.05197625068084	0.040171970538668	0.290151187208834	110	127	198	164	122.057299323893	113.776361608837	216.425329200795	148.717426851524	70.98	DOWN_ML_UP_PI
BDIVROU_0422300.t1.1	424.972711129411	-0.371907599367417	0.181549032900388	-2.04852426601179	0.0405086568897514	0.291259076008213	442	523	341	406	490.448420919642	468.543599381274	372.73251140137	368.166312815358	70.87	UP_ML_DOWN_PI
BDIVROU_0086900.t1.1	407.443023624901	-0.377122320668756	0.185142471606041	-2.03693035637562	0.0416570215685011	0.295242608575468	427	499	330	384	473.804243739111	447.042554667793	360.708882001325	348.216414091373	70.48	UP_ML_DOWN_PI
BDIVROU_0092500.t1.1	928.954918841683	0.387677985767694	0.190636088980342	2.03360228297419	0.0419917114776939	0.295242608575468	617	1031	1062	1044	684.630488025835	923.649045816622	1160.82676571336	946.71337581092	70.48	DOWN_ML_UP_PI
BDIVROU_0115600.t1.1	375.752394062689	0.425655433241787	0.209233687056043	2.03435421528358	0.0419158945742715	0.295242608575468	326	313	396	472	361.733450723537	280.409458138315	432.85065840159	428.016008987312	70.48	DOWN_ML_UP_PI
BDIVROU_0146500.t2.1	1060.11286484352	0.310886523098901	0.152838031819206	2.03409138025706	0.0419423828979684	0.295242608575468	779	1147	1046	1329	864.387601575568	1027.57076193178	1143.33785022238	1205.15524564436	70.48	DOWN_ML_UP_PI
BDIVROU_0359200.t1.1	6612.05182134996	-0.303840385199369	0.149080851360294	-2.0380912935965	0.0415408037065068	0.295242608575468	7521	6996	5329	6628	8345.39043831816	6267.55453397972	5824.90191571231	6010.36039738963	70.48	UP_ML_DOWN_PI
BDIVROU_0020500.t1.1	334.628262421244	-0.410936158304399	0.202423135388602	-2.03008493824337	0.0423479062438231	0.295889424845804	324	451	268	311	359.514227099466	404.040465240831	292.939334473804	282.019022870877	70.41	UP_ML_DOWN_PI
BDIVROU_0122200.t1.1	660.45443251736	-0.348016522950216	0.171715773650377	-2.0267009579376	0.0426930044590419	0.295889424845804	608	898	512	665	674.643981717516	804.497423029415	559.645295711147	603.031029611362	70.41	UP_ML_DOWN_PI
BDIVROU_0268300.t1.1	265.511262930562	-0.467814285147085	0.230720739091797	-2.02762130092239	0.0425989133041871	0.295889424845804	256	371	187	266	284.06062388106	332.370316195894	204.401699800751	241.212411844545	70.41	UP_ML_DOWN_PI
BDIVROU_0388500.t1.1	413.267250266737	0.375834540319116	0.18556265334628	2.02537813262331	0.0428285511104689	0.295889424845804	309	420	428	514	342.870049918935	376.268282485918	467.828489383537	466.102179278556	70.41	DOWN_ML_UP_PI
BDIVROU_0097500.t1.1	1132.38896407556	0.27639878180802	0.137070544636168	2.01647102622724	0.0437507449810207	0.298769913675131	893	1180	1142	1360	990.883348147602	1057.13469841282	1248.27134316822	1233.26646657361	70.12	DOWN_ML_UP_PI
BDIVROU_0327900.t1.1	303.934299904702	0.427493962969703	0.212060216482597	2.01590835876934	0.0438095593998146	0.298769913675131	235	288	295	413	260.758775828316	258.012536561772	322.451879364821	374.514007863898	70.12	DOWN_ML_UP_PI
BDIVROU_0333900.t1.1	239.448244516908	0.463518745091905	0.229773870309377	2.01728222825252	0.043666069151414	0.298769913675131	181	225	270	287	200.839737978405	201.572294188885	295.125448910175	260.255496990167	70.12	DOWN_ML_UP_PI
BDIVROU_0356700.t1.1	511.29190605263	-0.377063480802194	0.18728416959274	-2.01332275772235	0.0440806857228305	0.299334229117853	570	584	428	465	632.478732860172	523.192088028038	467.828489383537	421.668313938772	70.07	UP_ML_DOWN_PI
BDIVROU_0389600.t1.1	491.247535572288	-0.350235641009973	0.174840627970815	-2.00317080231739	0.0451589584615917	0.305351425512635	512	595	407	462	568.121247762119	533.046733521717	444.874287801635	418.947873203683	69.46	UP_ML_DOWN_PI
BDIVROU_0006400.t1.1	262.28291606463	-0.457888692863832	0.230843279710762	-1.9835478573929	0.0473062669345639	0.30637589085067	244	375	204	242	270.745282136635	335.953823648141	222.98367250991	219.448885963834	69.36	UP_ML_DOWN_PI
BDIVROU_0023800.t1.1	438.666887731367	-0.436667830037979	0.219279860651643	-1.9913722525193	0.0464399774333878	0.30637589085067	375	661	351	400	416.104429513271	592.17460648379	383.663083583228	362.72543134518	69.36	UP_ML_DOWN_PI
BDIVROU_0036400.t1.1	1078.57080700838	-0.340000686438747	0.171656266068327	-1.98070652604905	0.0476241944871716	0.30637589085067	937	1529	840	1088	1039.70626787716	1369.79572362135	918.168063276101	986.613173258889	69.36	UP_ML_DOWN_PI
BDIVROU_0116000.t1.1	175.554659922363	0.559208641797811	0.281659390040012	1.9854074160935	0.0470991615420786	0.30637589085067	148	134	204	215	164.222548181238	120.047499650269	222.98367250991	194.964919348034	69.36	DOWN_ML_UP_PI
BDIVROU_0122000.t1.1	164.934246312572	-0.532429751618526	0.267659612279881	-1.98920467336621	0.0466786162951111	0.30637589085067	168	227	130	141	186.414784421945	203.364047915008	142.097438364158	127.860714549176	69.36	UP_ML_DOWN_PI
BDIVROU_0136700.t1.1	182.441196915974	-0.573631171943866	0.288806146650476	-1.98621524713633	0.0470094285652422	0.30637589085067	158	291	136	160	175.318666301591	260.700167150957	148.655781673273	145.090172538072	69.36	UP_ML_DOWN_PI
BDIVROU_0162500.t1.1	174.008109653448	0.514949661854555	0.258233124121603	1.99412706486122	0.0461381701770635	0.30637589085067	129	160	193	219	143.139923752565	143.340298089873	210.960043109866	198.592173661486	69.36	DOWN_ML_UP_PI
BDIVROU_0283400.t1.1	260.663369370679	0.454969909764312	0.229398971911483	1.98331276715516	0.0473325041852551	0.30637589085067	178	270	269	341	197.510902542299	241.886753026662	294.032391691989	309.223430221766	69.36	DOWN_ML_UP_PI
BDIVROU_0322900.t1.1	848.994952732284	0.360568173606275	0.181621287982929	1.98527484091053	0.0471139016005622	0.30637589085067	568	955	864	1065	630.259509236101	855.562404223933	944.401436512561	965.756460956542	69.36	DOWN_ML_UP_PI
BDIVROU_0381500.t1.1	214.286973058706	-0.491528821738189	0.246276559915189	-1.99584086243311	0.0459512474151062	0.30637589085067	204	306	167	192	226.360809655219	274.138320096883	182.540555437034	174.108207045686	69.36	UP_ML_DOWN_PI
BDIVROU_0390900.t1.1	1971.09386941885	-0.251993383642841	0.126906911783119	-1.98565531303363	0.0470716101145312	0.30637589085067	1868	2469	1712	1906	2072.75486488211	2211.91997489936	1871.31395753415	1728.38668035978	69.36	UP_ML_DOWN_PI
BDIVROU_0435500.t1.1	619.685523012382	-0.340506215761147	0.171830617500465	-1.98163878308955	0.0475196832309276	0.30637589085067	572	837	490	616	634.697956484242	749.848934382651	535.598036911059	558.597164271577	69.36	UP_ML_DOWN_PI
BDIVROU_0220400.t1.1	353.621780674424	0.392834532448398	0.19874673500843	1.97655841959736	0.0480915661244653	0.308135074886191	269	349	389	417	298.48557743752	312.661025208537	425.19925787429	378.14126217735	69.19	DOWN_ML_UP_PI
BDIVROU_0062500.t1.1	209.85915943366	0.471795161717913	0.240459715659196	1.96205489316384	0.0497560936952103	0.317221124075811	167	186	222	270	185.30517260991	166.633096529478	242.658702437255	244.839666157996	68.28	DOWN_ML_UP_PI
BDIVROU_0074100.t1.1	182.31234526102	0.551545067374466	0.2812938057924	1.96074373490299	0.049908924492733	0.317221124075811	132	167	164	280	146.468759188671	149.611436131305	179.261383782477	253.907801941626	68.28	DOWN_ML_UP_PI
BDIVROU_0013600.t1.1	197.051540012616	0.500129578130178	0.255970737013946	1.95385450682564	0.0507184260072887	0.317847338972178	150	179	189	281	166.441771805308	160.361958488046	206.587814237123	254.814615519989	68.22	DOWN_ML_UP_PI
BDIVROU_0025600.t1.1	168.924386009033	-0.548849174522873	0.28214099090336	-1.94530108073118	0.051738752139708	0.317847338972178	165	243	142	132	183.085948985839	217.698077723995	155.214124982389	119.699392343909	68.22	UP_ML_DOWN_PI
BDIVROU_0077900.t1.1	153.808640517159	-0.54071866391963	0.276578452198426	-1.95502816514318	0.0505797459882574	0.317847338972178	155	215	109	145	171.989830865485	192.613525558268	119.143236782256	131.487968862628	68.22	UP_ML_DOWN_PI
BDIVROU_0080900.t1.1	214.37391299874	-0.513140606557156	0.26336293153603	-1.94841621622424	0.0513651810186675	0.317847338972178	190	327	161	196	210.826244286724	292.951734221179	175.982212127919	177.735461359138	68.22	UP_ML_DOWN_PI
BDIVROU_0100500.t1.1	767.270404675039	0.302057010734104	0.155188124598158	1.94639255752491	0.0516076029171029	0.317847338972178	606	783	815	887	672.424758093446	701.471583777318	890.841632821455	804.343644007937	68.22	DOWN_ML_UP_PI
BDIVROU_0138100.t1.1	542.454950057242	0.370154301536964	0.190337306506617	1.94472806372352	0.0518077160439233	0.317847338972178	371	596	560	675	411.665982265129	533.942610384779	612.112042184067	612.099165394991	68.22	DOWN_ML_UP_PI
BDIVROU_0391000.t1.1	218.295302919004	-0.462556266349588	0.237732482752725	-1.94570073468131	0.0516906983586245	0.317847338972178	238	270	175	194	264.087611264423	241.886753026662	191.285013182521	175.921834202412	68.22	UP_ML_DOWN_PI
BDIVROU_0397500.t1.1	2184.69517362934	-1.52155232280306	0.780507801643045	-1.94943896729801	0.0512430247889393	0.317847338972178	1339	5576	1040	1236	1485.77021631539	4995.40938843209	1136.77950691327	1120.82158285661	68.22	UP_ML_DOWN_PI
BDIVROU_0461300.t1.1	258.110382553966	-0.462642012595865	0.236426990881923	-1.95680709241408	0.0503701529076641	0.317847338972178	236	375	201	237	261.868387640352	335.953823648141	219.704500855353	214.914818072019	68.22	UP_ML_DOWN_PI
BDIVROU_0038200.t1.1	309.819105533391	0.431108065419589	0.222384412934941	1.93857141213269	0.0525535473963886	0.321183026203313	207	332	323	396	229.689645091325	297.431118536488	353.057481474025	359.098177031728	67.88	DOWN_ML_UP_PI
BDIVROU_0047500.t1.1	310.106039685428	-0.397855693962697	0.206533743703084	-1.92634717615277	0.0540610384990277	0.328743680530302	325	385	233	309	360.623838911501	344.912592278758	254.682331837299	280.205395714152	67.13	UP_ML_DOWN_PI
BDIVROU_0259800.t1.1	200.491842700877	0.522373276426476	0.271334653018429	1.92519927187847	0.0542044331648452	0.328743680530302	141	193	181	303	156.45526549699	172.90423457091	197.843356491636	274.764514243974	67.13	DOWN_ML_UP_PI
BDIVROU_0103100.t1.1	894.869160307443	-0.285035072946306	0.148265085632271	-1.92246928351867	0.0545467350135964	0.329561832458573	848	1144	718	914	940.95081660601	1024.8831313426	784.815082657429	828.827610623736	67.04	UP_ML_DOWN_PI
BDIVROU_0060800.t1.1	161.095905394806	-0.535789416631792	0.27940264029002	-1.91762474426026	0.0551586102687448	0.329750832992137	152	237	124	141	168.660995429379	212.322816545625	135.539095055043	127.860714549176	67.02	UP_ML_DOWN_PI
BDIVROU_0271300.t1.1	251.060538186959	-0.470043618584253	0.245159895049974	-1.91729409285494	0.055200579972252	0.329750832992137	224	373	194	231	248.553045895927	334.162069922018	212.053100328052	209.473936601841	67.02	UP_ML_DOWN_PI
BDIVROU_0281500.t1.1	207.328454991122	-0.465856071047	0.242580893768289	-1.9204153460329	0.0548054566680818	0.329750832992137	226	257	166	184	250.772269519998	230.240353806859	181.447498218849	166.853698418783	67.02	UP_ML_DOWN_PI
BDIVROU_0064300.t1.1	256.964330778264	0.419902445226042	0.219589827217679	1.91221264913057	0.0558489243342184	0.332374309989037	200	243	276	316	221.922362407078	217.698077723995	301.68379221929	286.553090762692	66.76	DOWN_ML_UP_PI
BDIVROU_0120100.t1.1	310.983983670417	-0.504985455490712	0.265674241870644	-1.90076934796181	0.0573322306110305	0.339878453179512	250	504	248	269	277.402953008847	451.521938983102	271.078190110087	243.932852579634	66.01	UP_ML_DOWN_PI
BDIVROU_0335500.t1.1	239.035158607932	0.448627550002938	0.236218704757624	1.89920417378996	0.057537636189609	0.339878453179512	180	228	277	275	199.73012616637	204.25992477807	302.776849437476	249.373734049811	66.01	DOWN_ML_UP_PI
BDIVROU_0076200.t1.1	434.511110094031	0.355482359677559	0.187800136054204	1.89287594325788	0.0583743691407711	0.341017913840755	364	401	424	564	403.898699580881	359.246622087745	463.456260510794	511.442858196704	65.9	DOWN_ML_UP_PI
BDIVROU_0151000.t1.1	1144.03050411347	-0.34045890402988	0.179556655981805	-1.89610851331727	0.0579456970982312	0.341017913840755	963	1660	935	1101	1068.55617499008	1487.15559268244	1022.00849900376	998.401749777608	65.9	UP_ML_DOWN_PI
BDIVROU_0377200.t2.1	197.360828939288	-0.463691498441944	0.244778779588188	-1.89432882712321	0.0581813769721385	0.341017913840755	200	263	151	184	221.922362407078	235.61561498523	165.051639946061	166.853698418783	65.9	UP_ML_DOWN_PI
BDIVROU_0123000.t1.1	248.518300431978	-0.425428920759143	0.225145689566949	-1.88957168834733	0.058815266605707	0.342036003369638	259	315	205	221	287.389459317166	282.201211864438	224.076729728096	200.405800818212	65.8	UP_ML_DOWN_PI
BDIVROU_0167700.t1.1	151.330987692068	0.533605348409456	0.282817688708653	1.88674672664889	0.0591943995762433	0.342036003369638	105	146	150	214	116.509240263716	130.79802200701	163.958582727875	194.058105769671	65.8	DOWN_ML_UP_PI
BDIVROU_0239200.t1.1	379.770185446183	0.381144862841204	0.201969235640782	1.88714316629439	0.0591410720914758	0.342036003369638	267	405	401	465	296.266353813449	362.830129539992	438.31594449252	421.668313938772	65.8	DOWN_ML_UP_PI
BDIVROU_0051700.t1.1	155.926846915358	0.527228974830283	0.281108498293577	1.87553552464881	0.0607190870173526	0.349574743733961	115	143	150	225	127.60535838407	128.110391417824	163.958582727875	204.033055131664	65.04	DOWN_ML_UP_PI
BDIVROU_0046600.t1.1	211.782887703531	0.465653634337325	0.249288761666931	1.86792870734973	0.061772008836073	0.351812623801147	173	183	242	250	191.962843482122	163.945465940293	264.519846800972	226.703394590737	64.82	DOWN_ML_UP_PI
BDIVROU_0227500.t1.1	1123.13522598453	0.254318541371424	0.136052408848784	1.86926893484177	0.0615854078252512	0.351812623801147	909	1161	1100	1369	1008.63713714017	1040.11303801464	1202.36294000442	1241.42778877888	64.82	DOWN_ML_UP_PI
BDIVROU_0392700.t1.1	659.980699029625	0.309036883398899	0.165184222088817	1.87086199572217	0.0613642118629602	0.351812623801147	498	699	644	835	552.586682393624	626.217927280135	703.928848511677	757.189337933063	64.82	DOWN_ML_UP_PI
BDIVROU_0043900.t1.1	384.138025637432	0.370772296030423	0.198740086086302	1.86561404562045	0.0620953830955783	0.352272453953583	299	378	361	520	331.773931798581	338.641454237326	394.593655765086	471.543060748734	64.77	DOWN_ML_UP_PI
BDIVROU_0153100.t1.1	819.889857849248	-0.818474211381828	0.439052713619173	-1.86418210386409	0.0622961356582484	0.352272453953583	1176	880	444	773	1304.90349095362	788.371639494304	485.31740487451	700.96689607456	64.77	UP_ML_DOWN_PI
BDIVROU_0025300.t1.1	533.90305692275	0.328039360871147	0.176646868906704	1.85703467545977	0.0633062209009713	0.356714840466821	460	488	536	664	510.421433536279	437.187909174114	585.878668947607	602.124216032999	64.33	DOWN_ML_UP_PI
BDIVROU_0193900.t1.1	244.9824691091	-0.465024563115418	0.251111336163335	-1.85186606953078	0.0640450573297013	0.35707928455051	241	335	218	192	267.416446700529	300.118749125673	238.286473564512	174.108207045686	64.29	UP_ML_DOWN_PI
BDIVROU_0301200.t1.1	409.516229482871	0.347074848608028	0.187304256958396	1.85300032281231	0.0638823123854288	0.35707928455051	308	423	412	515	341.7604381069	378.955913075103	450.339573892564	467.008992856919	64.29	DOWN_ML_UP_PI
BDIVROU_0324300.t1.1	171.344423639999	-0.501908388473276	0.27076688236946	-1.85365501157717	0.0637885318873867	0.35707928455051	165	244	121	167	183.085948985839	218.593954587057	132.259923400486	151.437867586613	64.29	UP_ML_DOWN_PI
BDIVROU_0119400.t1.1	472.934076791267	-0.324100075655674	0.176013990427244	-1.84133133320241	0.0655730187288189	0.364320023636689	481	578	397	448	533.723281589022	517.816826849668	433.943715619776	406.252483106602	63.57	UP_ML_DOWN_PI
BDIVROU_0113400.t1.1	1019.0016880278	-1.05822810855696	0.575652581679088	-1.83831036676718	0.0660166843818621	0.364337947883788	744	2152	601	734	825.551188154329	1927.9270093088	656.927388129687	665.601166518405	63.57	UP_ML_DOWN_PI
BDIVROU_0279300.t1.1	725.435326074306	0.312846353412375	0.170192865735641	1.83818723575826	0.0660348200066275	0.364337947883788	522	797	744	877	579.217365882473	714.013859860182	813.234570330261	795.275508224307	63.57	DOWN_ML_UP_PI
BDIVROU_0263400.t1.1	233.798164207469	-0.424934549607879	0.23239349378043	-1.82851310807077	0.067472580229157	0.370982456692493	227	317	177	227	251.881881332033	283.992965590562	193.471127618893	205.84668228839	62.9	UP_ML_DOWN_PI
BDIVROU_0399100.t1.1	357.529138471177	0.406785858211446	0.222730959778601	1.82635525216521	0.067796767592734	0.371479530016739	233	397	364	461	258.539552204246	355.663114635499	397.872827419644	418.04105962532	62.85	DOWN_ML_UP_PI
BDIVROU_0070300.t1.1	1349.56161796008	0.260899221163973	0.143228709817394	1.82155673605243	0.0685222705521247	0.372883177764816	1048	1443	1266	1719	1162.87317901309	1292.75031339805	1383.81043822327	1558.81254120591	62.71	DOWN_ML_UP_PI
BDIVROU_0171500.t1.1	795.148809782245	-0.279129835459803	0.153134949659801	-1.82277028255083	0.0683381904124597	0.372883177764816	745	1023	663	786	826.660799966365	916.482030912129	724.696935657208	712.755472593279	62.71	UP_ML_DOWN_PI
BDIVROU_0317300.t1.1	172.66229096964	-0.516839613994746	0.284231658284177	-1.81837455093762	0.0690069053116251	0.374238814130281	163	252	113	177	180.866725361768	225.760969491551	123.515465654999	160.506003370242	62.58	UP_ML_DOWN_PI
BDIVROU_0242300.t1.1	303.035544024012	0.383270049090717	0.211875204734711	1.80894243651875	0.0704599466895792	0.380819235679393	222	312	301	394	246.333822271856	279.513581275253	329.010222673936	357.284549875002	61.92	DOWN_ML_UP_PI
BDIVROU_0339900.t1.1	153.098949144047	-0.507451510630311	0.281139655025579	-1.80498019955292	0.0710777805343585	0.382856248369816	168	193	127	126	186.414784421945	172.90423457091	138.818266709601	114.258510873732	61.71	UP_ML_DOWN_PI
BDIVROU_0018600.t1.1	890.256823133376	0.278599299819463	0.155695572465308	1.78938485795118	0.0735528562254423	0.391491766493447	667	969	908	1059	740.111078627604	868.104680306796	992.495954112738	960.315579486364	60.85	DOWN_ML_UP_PI
BDIVROU_0228800.t1.1	301.667776492345	0.375785761720746	0.210181440882544	1.78791124536417	0.0737903283216995	0.391491766493447	249	278	323	362	276.293341196812	249.053767931155	353.057481474025	328.266515367388	60.85	DOWN_ML_UP_PI
BDIVROU_0249500.t1.1	1719.32591336758	-0.221787424903544	0.124002293378147	-1.78857518567983	0.0736832571201527	0.391491766493447	1698	2030	1445	1759	1884.12085683609	1818.63003201527	1579.46768027853	1595.08508434043	60.85	UP_ML_DOWN_PI
BDIVROU_0275400.t1.1	190.801195317026	-0.467785703232334	0.261749192811316	-1.78715241949013	0.0739128571101536	0.391491766493447	176	276	149	174	195.291678918228	247.262014205032	162.865525509689	157.785562635153	60.85	UP_ML_DOWN_PI
BDIVROU_0397400.t1.1	8199.0944178198	-1.48195479070251	0.827358861513506	-1.79118742741395	0.0732632230775609	0.391491766493447	4641	21209	3995	4719	5149.70841965624	19000.6523886758	4366.76358665241	4279.25327629476	60.85	UP_ML_DOWN_PI
BDIVROU_0269100.t1.1	222.391760141584	0.422489318867891	0.236671646220477	1.78512857629896	0.0742404637548538	0.391920587729112	183	198	231	283	203.058961602476	177.383618886218	252.496217400928	256.628242676715	60.81	DOWN_ML_UP_PI
BDIVROU_0204400.t1.1	203.770339163836	0.427475287915003	0.240636720749678	1.77643414763653	0.0756613869435401	0.39809915183207	155	196	212	260	171.989830865485	175.591865160095	231.728130255397	235.771530374367	60.19	DOWN_ML_UP_PI
BDIVROU_0136300.t1.1	202.13284194703	-0.437060530443922	0.247091572832195	-1.7688200590343	0.0769239081673266	0.402079243677243	220	247	148	200	244.114598647786	221.281585176242	161.772468291504	181.36271567259	59.79	UP_ML_DOWN_PI
BDIVROU_0336800.t1.1	469.087430464902	-0.329304499751773	0.186149582551991	-1.76903163164387	0.0768885960004466	0.402079243677243	431	632	372	469	478.242690987253	566.194177455	406.61728516513	425.295568252223	59.79	UP_ML_DOWN_PI
BDIVROU_0382000.t1.1	588.312845410839	-0.32874374018532	0.186144194536209	-1.76607033598017	0.0773840494282767	0.403158211611579	519	819	462	594	575.888530446367	733.72315084754	504.992434801856	538.647265547592	59.68	UP_ML_DOWN_PI
BDIVROU_0431300.t1.1	378.82743949026	0.352202493565966	0.199892574295162	1.76195886619531	0.078076247561116	0.405435154818998	313	356	357	506	347.308497167077	318.932163249969	390.221426892343	458.847670651653	59.46	DOWN_ML_UP_PI
BDIVROU_0123200.t1.1	808.806856325991	0.304811761411743	0.173276340880171	1.75910779200107	0.0785592016859542	0.406270587567048	573	905	791	1019	635.807568296278	810.768561070847	864.608259584995	924.043036351846	59.37	DOWN_ML_UP_PI
BDIVROU_0412100.t1.1	405.15845978693	0.324614555540462	0.184650519457182	1.75799427206993	0.0787484839337009	0.406270587567048	324	402	402	509	359.514227099466	360.142498950807	439.409001710705	461.568111386741	59.37	DOWN_ML_UP_PI
BDIVROU_0003900.t1.1	177.336017932316	0.462058728055215	0.263162356906146	1.75579339494973	0.079123692612608	0.406885267189107	124	179	198	215	137.591864692388	160.361958488046	216.425329200795	194.964919348034	59.31	DOWN_ML_UP_PI
BDIVROU_0141900.t1.1	275.240686134545	0.379482471602055	0.216625781502502	1.75178812498673	0.0798102468884105	0.409091878405433	228	252	288	339	252.991493144069	225.760969491551	314.80047883752	307.40980306504	59.09	DOWN_ML_UP_PI
BDIVROU_0184600.t1.1	216.026947352629	0.428516359195691	0.245079525941638	1.74847881539373	0.0803811507753658	0.410693403800824	183	185	225	275	203.058961602476	165.737219666416	245.937874091813	249.373734049811	58.93	DOWN_ML_UP_PI
BDIVROU_0040200.t1.1	755.021382873313	-0.264472469907638	0.151685022020611	-1.74356351328941	0.0812352302515666	0.412405050702042	723	944	619	767	802.249340101586	845.707758730254	676.602418057032	695.526014604383	58.76	UP_ML_DOWN_PI
BDIVROU_0129500.t2.1	637.304714862474	0.288951415276743	0.165648850525064	1.74436112512004	0.0810961392415227	0.412405050702042	483	682	630	787	535.942505213093	610.988020608086	688.626047457076	713.662286171642	58.76	DOWN_ML_UP_PI
BDIVROU_0098300.t1.1	192.033073708403	0.426880314392877	0.246794842565414	1.72969706317801	0.0836844136937042	0.422339146196675	150	180	203	241	166.441771805308	161.257835351108	221.890615291724	218.542072385471	57.77	DOWN_ML_UP_PI
BDIVROU_0379400.t1.1	720.590715824735	0.290305869429796	0.167857530272887	1.72947778367669	0.0837236192900897	0.422339146196675	635	662	694	911	704.603500642472	593.070483346852	758.581709420969	826.107169888647	57.77	DOWN_ML_UP_PI
BDIVROU_0209600.t1.1	202.685137509411	0.4367965201722	0.253065005011637	1.72602497983517	0.0843429188532181	0.423125251758332	156	191	236	230	173.099442677521	171.112480844786	257.961503491857	208.567123023478	57.69	DOWN_ML_UP_PI
BDIVROU_0383100.t1.1	622.306336504547	-0.277702407411155	0.160927105708658	-1.72564097383263	0.0844120231638711	0.423125251758332	600	779	527	606	665.767087221233	697.888076325072	576.041153983935	549.529028487948	57.69	UP_ML_DOWN_PI
BDIVROU_0292600.t1.1	530.257326620639	0.296677900229737	0.172325184626705	1.72161661031966	0.085138992221441	0.425427228427263	422	540	507	678	468.256184678934	483.773506053323	554.180009620218	614.81960613008	57.46	DOWN_ML_UP_PI
BDIVROU_0254000.t1.1	184.11160291487	-0.46702297668614	0.272062401806542	-1.71660241762561	0.0860518404604162	0.427318561134729	208	220	123	192	230.799256903361	197.092909873576	134.446037836858	174.108207045686	57.27	UP_ML_DOWN_PI
BDIVROU_0351800.t1.1	152.346899196173	-0.511384777155928	0.297908518721231	-1.71658326304679	0.0860553427080638	0.427318561134729	174	184	133	117	193.072455294158	164.841342803355	145.376610018716	106.097188668465	57.27	UP_ML_DOWN_PI
BDIVROU_0010800.t1.1	644.939365703767	-0.349953920369641	0.204950916642141	-1.7075011232113	0.0877289492072981	0.431582973035284	534	951	540	601	592.532707626898	851.978896771686	590.250897820351	544.994960596133	56.84	UP_ML_DOWN_PI
BDIVROU_0072700.t1.1	573.997262624072	-0.310130124648878	0.181601646400882	-1.70774952097225	0.0876828291532139	0.431582973035284	511	785	468	567	567.011635950084	703.263337503442	511.550778110971	514.163298931793	56.84	UP_ML_DOWN_PI
BDIVROU_0402400.t1.1	542.261047846294	0.369433662334225	0.216065246289751	1.70982454919567	0.0872983219739763	0.431582973035284	348	624	602	624	386.144910588315	559.027162550507	658.020445347872	565.851672898481	56.84	DOWN_ML_UP_PI
BDIVROU_0055700.t1.1	157.127565427565	0.502526280349851	0.294774182278113	1.70478390090394	0.0882347351423256	0.432731463398628	138	120	164	208	153.126430060884	107.505223567405	179.261383782477	188.617224299494	56.73	DOWN_ML_UP_PI
BDIVROU_0043800.t1.1	1466.31435938897	0.244830773275349	0.143869870654324	1.70175153534129	0.088801955135556	0.433188465868915	1104	1628	1435	1779	1225.01144048707	1458.48753306446	1568.53710809667	1613.22135590769	56.68	DOWN_ML_UP_PI
BDIVROU_0157800.t1.1	692.35838890886	0.263813083675603	0.155514849208983	1.69638516847409	0.0898129606532315	0.433188465868915	579	688	676	851	642.46523916849	616.363281786456	738.906679493624	771.69835518687	56.68	DOWN_ML_UP_PI
BDIVROU_0162100.t1.1	282.774215391724	0.366262364213304	0.215637574227462	1.69850901692558	0.0894117323042822	0.433188465868915	226	272	273	373	250.772269519998	243.678506752785	298.404620564733	338.24146472938	56.68	DOWN_ML_UP_PI
BDIVROU_0180500.t1.1	344.146090617596	-0.352047762546448	0.207625568176618	-1.69558964070829	0.0899636209796991	0.433188465868915	318	467	290	318	352.856556227254	418.374495049818	316.986593273892	288.366717919418	56.68	UP_ML_DOWN_PI
BDIVROU_0409600.t1.1	147.489318555949	0.4951877974711	0.291780296432424	1.69712555482918	0.0896729257832275	0.433188465868915	124	120	167	179	137.591864692388	107.505223567405	182.540555437034	162.319630526968	56.68	DOWN_ML_UP_PI
BDIVROU_0439200.t1.1	259.508498035552	0.375839657119424	0.221585688590892	1.69613687377314	0.0898599619069981	0.433188465868915	208	247	254	340	230.799256903361	221.281585176242	277.636533419202	308.316616643403	56.68	DOWN_ML_UP_PI
BDIVROU_0328900.t1.1	1044.52399717023	0.253174200684842	0.149591182031715	1.69244067227951	0.0905619829904229	0.434752238585444	802	1134	997	1304	889.908673252382	1015.92436271198	1089.77804653128	1182.48490618529	56.52	DOWN_ML_UP_PI
BDIVROU_0150800.t1.1	504.855456146214	0.310523544788241	0.184192844851505	1.68586106066489	0.0918225635593317	0.438429268362096	367	551	504	626	407.227535016988	493.628151547002	550.900837965661	567.665300055207	56.16	DOWN_ML_UP_PI
BDIVROU_0238300.t1.1	288.143797989811	-0.358769243899662	0.212848160136077	-1.68556422414126	0.0918797648612825	0.438429268362096	296	356	244	263	328.445096362475	318.932163249969	266.705961237344	238.491971109456	56.16	UP_ML_DOWN_PI
BDIVROU_0144900.t1.1	221.491109708043	-0.411166088704418	0.244360657135143	-1.6826198354714	0.0924487093217521	0.439023670278102	250	255	181	201	277.402953008847	228.448600080736	197.843356491636	182.269529250953	56.1	UP_ML_DOWN_PI
BDIVROU_0148400.t1.1	285.644514546216	0.351954324681227	0.209885532353193	1.67688701901074	0.0935645770038382	0.439023670278102	228	278	289	358	252.991493144069	249.053767931155	315.893536055706	324.639261053936	56.1	DOWN_ML_UP_PI
BDIVROU_0178300.t1.1	955.856081175632	-0.300545906079848	0.179098433005965	-1.67810461004892	0.0933266789391305	0.439023670278102	806	1356	786	943	894.347120500523	1214.80902631168	859.142973494066	855.125204396262	56.1	UP_ML_DOWN_PI
BDIVROU_0254400.t1.1	268.756572887758	0.366582426898483	0.21795493549912	1.68191844822877	0.0925846548259702	0.439023670278102	201	275	272	340	223.031974219113	246.36613734197	297.311563346547	308.316616643403	56.1	DOWN_ML_UP_PI
BDIVROU_0306100.t1.1	548.933941064329	0.319726229741592	0.190384687664067	1.67936945804038	0.0930800618264261	0.439023670278102	383	615	546	687	424.981324009554	550.964270782951	596.809241129466	622.980928335347	56.1	DOWN_ML_UP_PI
BDIVROU_0414500.t1.1	260.562205608906	0.371658491250242	0.221701849570552	1.67638877154234	0.0936620668497651	0.439023670278102	192	269	271	322	213.045467910795	240.9908761636	296.218506128361	291.99397223287	56.1	DOWN_ML_UP_PI
BDIVROU_0182500.t1.1	187.005024484464	-0.423062691511746	0.253024636801563	-1.6720217321902	0.0945200367624258	0.441742171810278	195	237	137	187	216.374303346901	212.322816545625	149.748838891459	169.574139153872	55.83	UP_ML_DOWN_PI
BDIVROU_0325600.t2.1	665.58804312805	0.297080486918198	0.178013940326049	1.66886080030624	0.0951449698248074	0.443358818333193	475	744	685	794	527.06561071681	666.532386117912	748.744194457297	720.009981220182	55.66	DOWN_ML_UP_PI
BDIVROU_0367500.t1.1	186.939829746805	-0.446913338224298	0.268258872737807	-1.66597784320485	0.0957178276052745	0.444724058668951	211	220	161	155	234.128092339467	197.092909873576	175.982212127919	140.556104646257	55.53	UP_ML_DOWN_PI
BDIVROU_0204300.t1.1	621.185524727204	-0.265793452718814	0.159760947368119	-1.66369477082767	0.0961734418132347	0.445538189624577	622	744	511	628	690.178547086012	666.532386117912	558.552238492961	569.478927211933	55.45	UP_ML_DOWN_PI
BDIVROU_0152800.t1.1	315.984025743958	-0.364633545395275	0.219585424318606	-1.66055441305709	0.096802971054617	0.447150933156356	359	350	252	305	398.350640520705	313.556902071598	275.45041898283	276.5781414007	55.28	UP_ML_DOWN_PI
BDIVROU_0091600.t1.1	170.717021513336	0.456483967103639	0.27534905794475	1.65783740286206	0.0973502896191422	0.448375681753093	130	160	204	190	144.249535564601	143.340298089873	222.98367250991	172.29457988896	55.16	DOWN_ML_UP_PI
BDIVROU_0124600.t1.1	185.491467530884	-0.43780463130566	0.267019485735034	-1.63959806191859	0.101088766342785	0.464248698608917	217	208	147	170	240.785763211679	186.342387516836	160.679411073318	154.158308321701	53.58	UP_ML_DOWN_PI
BDIVROU_0048700.t2.1	554.725818930729	-0.291190865591409	0.178380526083984	-1.6324139858984	0.102592304813112	0.465349600462228	500	743	458	549	554.805906017694	665.63650925485	500.620205929112	497.840654521259	53.47	UP_ML_DOWN_PI
BDIVROU_0138300.t1.1	157.557549905086	0.452716198285147	0.276640647967552	1.63647750831702	0.101739689201778	0.465349600462228	131	135	172	194	145.359147376636	120.943376513331	188.005841527964	175.921834202412	53.47	DOWN_ML_UP_PI
BDIVROU_0192800.t1.1	211.076829127426	0.39355792652577	0.24116541087856	1.63190038360828	0.10270047322037	0.465349600462228	164	204	233	248	181.976337173804	182.758880064589	254.682331837299	224.889767434012	53.47	DOWN_ML_UP_PI
BDIVROU_0291700.t1.1	284.578171428223	0.344579741636556	0.210897534406064	1.63387278379983	0.102285565526405	0.465349600462228	226	280	283	361	250.772269519998	250.845521657279	309.335192746591	327.359701789025	53.47	DOWN_ML_UP_PI
BDIVROU_0398800.t1.1	379.1432025196	-0.313475671049207	0.192143964919323	-1.63146248793621	0.102792768887503	0.465349600462228	359	493	312	370	398.350640520705	441.667293489423	341.03385207398	335.521023994291	53.47	UP_ML_DOWN_PI
BDIVROU_0160900.t1.1	167.423148520339	-0.428451732819861	0.262927098747691	-1.62954573667209	0.103197540930998	0.465854808350443	175	212	136	151	194.182067106193	189.925894969082	148.655781673273	136.928850332805	53.41	UP_ML_DOWN_PI
BDIVROU_0241200.t1.1	604.652446942048	0.264422851601811	0.162798879566017	1.62423016857793	0.104326694470624	0.469617896639721	478	634	613	717	530.394446152916	567.985931181124	670.044074747917	650.185335686235	53.04	DOWN_ML_UP_PI
BDIVROU_0142600.t1.1	251.027487347089	0.39298362357941	0.242287778238568	1.62197047839722	0.104809669358215	0.47045922206272	212	222	290	279	235.237704151502	198.884663599699	316.986593273892	253.000988363263	52.95	DOWN_ML_UP_PI
BDIVROU_0130100.t1.1	411.426972269168	0.319041761025944	0.196868557946417	1.6205826077762	0.105107184728263	0.470465680375241	296	450	419	503	328.445096362475	403.144588377769	457.990974419865	456.127229916564	52.95	DOWN_ML_UP_PI
BDIVROU_0417700.t1.1	867.622747517298	0.240947693549705	0.148872674476458	1.61848166157455	0.105558835780184	0.471160084423348	703	905	822	1082	780.057103860878	810.768561070847	898.493033348756	981.172291788712	52.88	DOWN_ML_UP_PI
BDIVROU_0025800.t1.1	218.352180517539	0.376592532357283	0.23369482646634	1.61147141360241	0.107077012982553	0.475266406785687	173	210	224	274	191.962843482122	188.134141242959	244.844816873627	248.466920471448	52.47	DOWN_ML_UP_PI
BDIVROU_0203200.t1.1	6518.80123222095	-1.40829457720093	0.873576914766244	-1.6121014113311	0.106939873686581	0.475266406785687	3369	16968	3189	4025	3738.28219474722	15201.2386124311	3485.75946879463	3649.92465291087	52.47	UP_ML_DOWN_PI
BDIVROU_0226100.t1.1	159.672150788312	-0.449052161051363	0.279303904798213	-1.60775468347207	0.107888916931362	0.477536181069456	158	216	110	165	175.318666301591	193.509402421329	120.236294000442	149.624240429887	52.25	UP_ML_DOWN_PI
BDIVROU_0018500.t1.1	438.479817453117	0.326569168880738	0.203530639224917	1.60452092188368	0.108599276539483	0.479345140058997	304	491	463	519	337.321990858758	439.875539763299	506.085492020041	470.636247170371	52.07	DOWN_ML_UP_PI
BDIVROU_0241400.t1.1	373.781783903688	-0.312957359149763	0.195323946961854	-1.60224777359677	0.109100829578422	0.480224981163746	383	450	324	345	424.981324009554	403.144588377769	354.15053869221	312.850684535218	51.98	UP_ML_DOWN_PI
BDIVROU_0225200.t1.1	289.029091074527	-0.34363533280396	0.215241362612783	-1.59651160275433	0.110374617372975	0.481855784973585	307	342	221	295	340.650826294864	306.389887167105	241.565645219069	267.51000561707	51.81	UP_ML_DOWN_PI
BDIVROU_0271900.t1.1	227.572436696475	0.372208005650294	0.233340977084452	1.59512491248197	0.11068430554774	0.481855784973585	189	209	239	278	209.716632474688	187.238264379897	261.240675146414	252.0941747849	51.81	DOWN_ML_UP_PI
BDIVROU_0334000.t1.1	2392.72394750197	-0.203799521261964	0.127446295836802	-1.59910117374408	0.109798123936764	0.481855784973585	2161	3041	2010	2483	2397.87112580847	2724.36154057066	2197.04500855353	2251.6181150752	51.81	UP_ML_DOWN_PI
BDIVROU_0425100.t1.1	651.648280948759	0.320388139167326	0.200762059015738	1.59585999833869	0.110520054194085	0.481855784973585	430	760	679	779	477.133079175217	680.866415926899	742.185851148182	706.407777544738	51.81	DOWN_ML_UP_PI
BDIVROU_0128900.t1.1	468.607890614814	-0.279410264888935	0.175894183957442	-1.58851338118455	0.112170297653341	0.486990718500434	465	571	399	453	515.969492596456	511.545688808236	436.129830056148	410.786550998416	51.3	UP_ML_DOWN_PI
BDIVROU_0416600.t1.1	199.312520721232	-0.392737641849399	0.248223471652465	-1.5821938160597	0.113605331658223	0.49187703543574	196	262	168	178	217.483915158936	234.719738122168	183.63361265522	161.412816948605	50.81	UP_ML_DOWN_PI
BDIVROU_0210600.t1.1	205.912355957733	-0.416429287145341	0.264545933758227	-1.57412847451257	0.11545775083355	0.497329482644233	244	224	153	204	270.745282136635	200.676417325823	167.237754382433	184.989969986042	50.27	UP_ML_DOWN_PI
BDIVROU_0244800.t1.1	148.326856898064	0.476590270238975	0.302791873895331	1.57398632964544	0.115490609877736	0.497329482644233	126	121	178	166	139.811088316459	108.401100430467	194.564184837079	150.53105400825	50.27	DOWN_ML_UP_PI
BDIVROU_0272600.t1.1	667.902006280505	-0.248796132789353	0.158506134791608	-1.56963093647101	0.116500996960403	0.500324551811027	648	817	536	700	719.028454198932	731.931397121417	585.878668947607	634.769504854065	49.97	UP_ML_DOWN_PI
BDIVROU_0263800.t1.1	2492.42269977478	-0.183802317910524	0.117314159491934	-1.5667530561233	0.117172424024766	0.501851702898526	2441	2895	2158	2546	2708.56243317838	2593.56351856365	2358.81747684503	2308.74737051207	49.81	UP_ML_DOWN_PI
BDIVROU_0315400.t1.1	187.83216348738	0.423788671120341	0.271359815998451	1.56172228213318	0.118353427260899	0.505547300853679	167	152	190	245	185.30517260991	136.17328318538	207.680871455309	222.169326698923	49.45	DOWN_ML_UP_PI
BDIVROU_0026300.t1.1	202.879314044081	0.378140613325731	0.243045717068323	1.55584150129019	0.119745786724923	0.50866336479084	163	192	218	243	180.866725361768	172.008357707848	238.286473564512	220.355699542197	49.13	DOWN_ML_UP_PI
BDIVROU_0072400.t1.1	704.856514073344	0.251649764342345	0.161875120041865	1.55459198595351	0.120043273629053	0.50866336479084	540	767	714	830	599.19037849911	687.137553968331	780.442853784686	752.655270041248	49.13	DOWN_ML_UP_PI
BDIVROU_0200100.t1.1	316.735806242077	0.333067627401585	0.214002607296157	1.55637181999682	0.119619702157298	0.50866336479084	228	343	313	402	252.991493144069	307.285764030166	342.126909292166	364.539058501906	49.13	DOWN_ML_UP_PI
BDIVROU_0231700.t1.1	687.803219469192	0.262848683362086	0.169456773963728	1.55112526465509	0.120871667685295	0.510811382850889	513	760	664	855	569.230859574154	680.866415926899	725.789992875394	775.325609500322	48.92	DOWN_ML_UP_PI
BDIVROU_0033500.t1.1	438.453713792378	0.281698777159567	0.181849862462872	1.54907335834296	0.121364086450908	0.511531918754622	353	446	460	507	391.692969648492	399.561080925522	502.806320365484	459.754484230016	48.85	DOWN_ML_UP_PI
BDIVROU_0140900.t1.1	155.950199148665	0.440050119557052	0.285117494010714	1.54339922593637	0.122733941388656	0.514575812312861	111	158	146	220	123.166911135928	141.54854436375	159.586353855132	199.498987239849	48.54	DOWN_ML_UP_PI
BDIVROU_0434400.t1.1	1452.53117233929	0.201639172326752	0.130598959884886	1.54395695420915	0.12259876107826	0.514575812312861	1247	1472	1461	1666	1383.68592960813	1318.73074242684	1596.9565957695	1510.75142155267	48.54	DOWN_ML_UP_PI
BDIVROU_0301300.t1.1	392.57525046423	0.286139250770508	0.186335146357606	1.53561610014979	0.124632563109324	0.518432310944283	317	397	402	467	351.746944415218	355.663114635499	439.409001710705	423.481941095498	48.16	DOWN_ML_UP_PI
BDIVROU_0393600.t1.1	344.015832368525	-0.306257464776127	0.199228017285651	-1.53722086355464	0.124239232882423	0.518432310944283	359	405	273	349	398.350640520705	362.830129539992	298.404620564733	316.47793884867	48.16	UP_ML_DOWN_PI
BDIVROU_0426600.t1.1	329.704059794605	-0.334122747861	0.217544288891073	-1.53588379434911	0.124566883403719	0.518432310944283	291	460	262	328	322.897037302298	412.103357008386	286.380991164689	297.434853703048	48.16	UP_ML_DOWN_PI
BDIVROU_0204500.t1.1	256.834938340582	-0.337521127346356	0.220252680125796	-1.53242687968011	0.125417128603653	0.520333726765547	251	329	213	244	278.512564820883	294.743487947302	232.821187473583	221.26251312056	47.97	UP_ML_DOWN_PI
BDIVROU_0279000.t1.1	259.673634380014	0.341173705711317	0.223031448358406	1.52971120540391	0.12608822877173	0.520400507839684	204	259	248	341	226.360809655219	232.032107532983	271.078190110087	309.223430221766	47.96	DOWN_ML_UP_PI
BDIVROU_0382600.t1.1	545.341103289681	0.256987532912729	0.167943271841313	1.53020439637232	0.125966143508008	0.520400507839684	437	568	529	672	484.900361859465	508.858058219051	578.227268420306	609.378724659902	47.96	DOWN_ML_UP_PI
BDIVROU_0013000.t1.1	152.148828745317	0.423490785126364	0.277547199339475	1.52583339386676	0.127051361875566	0.523017134767549	109	155	154	199	120.947687511857	138.860913774565	168.330811600619	180.455902094227	47.7	DOWN_ML_UP_PI
BDIVROU_0189700.t1.1	206.801548910446	-0.372550128118519	0.244621747615381	-1.52296405266583	0.127767699145479	0.52460690941128	222	246	173	189	246.333822271856	220.385708313181	189.098898746149	171.387766310598	47.54	UP_ML_DOWN_PI
BDIVROU_0387100.t1.1	240.486498892621	0.351538204850563	0.231735058736045	1.51698325996921	0.12927091055532	0.52941102286702	206	217	250	293	228.58003327929	194.405279284391	273.264304546459	265.696378460344	47.06	DOWN_ML_UP_PI
BDIVROU_0359300.t1.1	149.967646572639	-0.425615441706585	0.281119726916785	-1.51400062306041	0.130025681465193	0.531133182129027	160	186	107	153	177.537889925662	166.633096529478	116.957122345884	138.742477489531	46.89	UP_ML_DOWN_PI
BDIVROU_0224900.t1.1	509.320793008987	-0.285926503393269	0.189149142453843	-1.51164578217975	0.130623998254372	0.53220905955435	447	695	419	508	495.996479979819	622.634419827888	457.990974419865	460.661297808379	46.78	UP_ML_DOWN_PI
BDIVROU_0389500.t1.1	871.579666619058	0.247573493312297	0.163925762166958	1.51027812858447	0.130972470148329	0.532264079451906	642	983	866	1044	712.37078332672	880.64695638966	946.587550948933	946.71337581092	46.77	DOWN_ML_UP_PI
BDIVROU_0049400.t1.1	244.349963273491	0.376487257615207	0.252611191678609	1.49038233465999	0.136123734690455	0.540194790145	167	267	281	271	185.30517260991	239.199122437476	307.149078310219	245.746479736359	45.98	DOWN_ML_UP_PI
BDIVROU_0057000.t1.1	517.03855675049	-0.259832770267973	0.17543425113017	-1.48108347482944	0.138584330843179	0.540194790145	476	668	425	526	528.175222528845	598.445744525222	464.54931772898	476.983942218912	45.98	UP_ML_DOWN_PI
BDIVROU_0103600.t1.1	314.765020141255	0.339543479755849	0.228393702234411	1.48665867943837	0.137104981238378	0.540194790145	212	357	323	387	235.237704151502	319.82804011303	353.057481474025	350.936854826462	45.98	DOWN_ML_UP_PI
BDIVROU_0133200.t1.1	397.69937253634	-0.321698108569436	0.215063214520862	-1.49583046680551	0.134697839771131	0.540194790145	339	566	313	403	376.158404279997	507.066304492927	342.126909292166	365.445872080269	45.98	UP_ML_DOWN_PI
BDIVROU_0134800.t1.1	294.230177369014	-0.377277099407377	0.254414015090737	-1.48292577070811	0.138094133623862	0.540194790145	237	448	235	282	262.977999452387	401.352834651646	256.868446273671	255.721429098352	45.98	UP_ML_DOWN_PI
BDIVROU_0143100.t1.1	261.032960811471	0.328336503284822	0.221110556091454	1.48494268699238	0.137559006953799	0.540194790145	217	248	277	307	240.785763211679	222.177462039304	302.776849437476	278.391768557426	45.98	DOWN_ML_UP_PI
BDIVROU_0211400.t1.1	392.05667940297	0.28566876881093	0.193268607558477	1.47809192822221	0.139383174297955	0.540194790145	295	423	392	478	327.33548455044	378.955913075103	428.478429528847	433.45689045749	45.98	DOWN_ML_UP_PI
BDIVROU_0221300.t1.1	406.129054479181	-0.275334792157989	0.185820455242615	-1.48172488221763	0.138413513587675	0.540194790145	416	478	332	410	461.598513806722	428.229140543497	362.894996437697	371.793567128809	45.98	UP_ML_DOWN_PI
BDIVROU_0224000.t1.1	410.976942266697	-0.314878658200219	0.211648524625377	-1.48774322314584	0.136818624032419	0.540194790145	350	583	334	406	388.364134212386	522.296211164977	365.081110874069	368.166312815358	45.98	UP_ML_DOWN_PI
BDIVROU_0225900.t1.1	160.131595888284	0.525252050674691	0.354388134525311	1.48213780175865	0.138303632235979	0.540194790145	77	197	168	215	85.4401095267249	176.487742023157	183.63361265522	194.964919348034	45.98	DOWN_ML_UP_PI
BDIVROU_0264900.t1.1	2193.45927189599	0.51650583423444	0.345975318491916	1.49289792256238	0.135463909031296	0.540194790145	1240	2493	2455	2736	1375.91864692388	2233.42101961284	2683.45547064622	2481.04195040103	45.98	DOWN_ML_UP_PI
BDIVROU_0269600.t1.1	1039.35354292185	0.244321274585358	0.165125647391925	1.47960827675342	0.138977816394176	0.540194790145	758	1184	1078	1188	841.085753522825	1060.71820586506	1178.31568120433	1077.29453109518	45.98	DOWN_ML_UP_PI
BDIVROU_0269900.t1.1	221.837263292013	-0.35164747488515	0.234456904476477	-1.49983842732356	0.133656260618825	0.540194790145	214	290	181	212	237.456927775573	259.804290287896	197.843356491636	192.244478612945	45.98	UP_ML_DOWN_PI
BDIVROU_0277400.t1.1	295.205892170731	-0.306022475097755	0.206938492686925	-1.47880885341488	0.139191408966007	0.540194790145	292	367	240	293	324.006649114334	328.786808743647	262.3337323646	265.696378460344	45.98	UP_ML_DOWN_PI
BDIVROU_0291300.t1.1	291.023834075742	0.314642023009574	0.212270511233716	1.48226911586012	0.138268702542763	0.540194790145	222	304	286	367	246.333822271856	272.34656637076	312.614364401149	332.800583259203	45.98	DOWN_ML_UP_PI
BDIVROU_0366100.t1.1	5541.88526324229	0.16910605435307	0.113659148643348	1.48783495540434	0.136794424711753	0.540194790145	4491	6084	5490	6322	4983.26664785093	5450.51483486744	6000.88412784023	5732.87544241057	45.98	DOWN_ML_UP_PI
BDIVROU_0407000.t1.1	304.415230369422	0.306531226994933	0.206619205101177	1.48355631725924	0.13792666539502	0.540194790145	255	292	313	365	282.951012069024	261.596044014019	342.126909292166	330.986956102477	45.98	DOWN_ML_UP_PI
BDIVROU_0438800.t1.1	165.155878791986	-0.409187761573911	0.273777582787445	-1.49459921958473	0.135019069954084	0.540194790145	152	232	133	153	168.660995429379	207.843432230317	145.376610018716	138.742477489531	45.98	UP_ML_DOWN_PI
BDIVROU_0444000.t1.1	281.78719539867	0.31605925019439	0.211734940260638	1.49271183020305	0.135512635313283	0.540194790145	233	272	288	342	258.539552204246	243.678506752785	314.80047883752	310.130243800129	45.98	DOWN_ML_UP_PI
BDIVROU_0116900.t1.1	539.297617303398	0.270233066663519	0.184138266813712	1.4675551765506	0.142225091094458	0.545900102581214	393	604	532	660	436.077442129908	541.109625289272	581.506440074864	598.496961719547	45.41	DOWN_ML_UP_PI
BDIVROU_0320400.t1.1	204.711981847603	-0.356881183667538	0.242722842296302	-1.47032384876195	0.141474064915915	0.545900102581214	216	246	159	204	239.676151399644	220.385708313181	173.796097691548	184.989969986042	45.41	UP_ML_DOWN_PI
BDIVROU_0422800.t1.1	237.650176446744	-0.337223502438503	0.229729081458354	-1.46791821173775	0.142126440632437	0.545900102581214	250	283	184	241	277.402953008847	253.533152246464	201.122528146194	218.542072385471	45.41	UP_ML_DOWN_PI
BDIVROU_0441600.t1.1	269.273581869763	-0.325545771019428	0.221831081671393	-1.46753903270269	0.142229479212475	0.545900102581214	274	329	236	243	304.033636497697	294.743487947302	257.961503491857	220.355699542197	45.41	UP_ML_DOWN_PI
BDIVROU_0020900.t1.1	235.941689823493	-0.378621140649846	0.258332086450405	-1.46563729597924	0.14274712500571	0.546566702732705	202	345	174	243	224.141586031149	309.07751775629	190.191955964335	220.355699542197	45.34	UP_ML_DOWN_PI
BDIVROU_0160600.t1.1	153.226815504913	-0.428025687056399	0.293141986368372	-1.46013095005274	0.144254087965892	0.549687639754921	135	225	114	151	149.797594624777	201.572294188885	124.608522873185	136.928850332805	45.03	UP_ML_DOWN_PI
BDIVROU_0218900.t1.1	816.265405141413	0.243797972424213	0.166935694372694	1.46043045701131	0.144171807277085	0.549687639754921	603	921	788	1003	669.095922657339	825.102590879834	861.329087930438	909.534019098039	45.03	DOWN_ML_UP_PI
BDIVROU_0063900.t1.1	301.018225143685	-0.301600956384696	0.207673111316232	-1.45228698348645	0.146421825231063	0.55661311074679	303	367	236	310	336.212379046723	328.786808743647	257.961503491857	281.112209292514	44.34	UP_ML_DOWN_PI
BDIVROU_0127100.t1.1	292.95473506946	0.307621639244486	0.21232432224008	1.44882901779218	0.147385337947904	0.558938668255895	251	274	299	354	278.512564820883	245.470260478908	326.824108237565	321.012006740484	44.11	DOWN_ML_UP_PI
BDIVROU_0393800.t1.1	192.622951308845	0.359066602154695	0.248210602638973	1.4466207258558	0.148003178139277	0.559945357293599	159	180	201	235	176.428278113627	161.257835351108	219.704500855353	213.101190915293	44.01	DOWN_ML_UP_PI
BDIVROU_0025100.t1.1	2073.78803807803	0.204772340304096	0.142351849035478	1.43849441852393	0.150293819995352	0.562866015043612	1560	2368	2056	2421	1730.99442677521	2121.43641173013	2247.32564059008	2195.3956732167	43.71	DOWN_ML_UP_PI
BDIVROU_0104200.t1.1	447.318089062546	-0.276381187515027	0.192034512215251	-1.43922664903708	0.150086317321318	0.562866015043612	406	591	348	473	450.502395686368	529.46322606947	380.38391192867	428.922822565675	43.71	UP_ML_DOWN_PI
BDIVROU_0123800.t1.1	913.538909126596	0.303847226449324	0.211241853548604	1.43838553461383	0.150324694666213	0.562866015043612	570	1118	943	1091	632.478732860172	1001.59033290299	1030.75295674924	989.333613993978	43.71	DOWN_ML_UP_PI
BDIVROU_0142800.t1.1	235.027185096968	-0.334785643043778	0.232795558755955	-1.43811009468072	0.150402818863925	0.562866015043612	230	300	204	213	255.210716768139	268.763058918513	222.98367250991	193.151292191308	43.71	UP_ML_DOWN_PI
BDIVROU_0453500.t1.1	166.617141326289	-2.03183022742711	1.41334432783307	-1.43760454364457	0.150546290996561	0.562866015043612	439	54	80	48	487.119585483536	48.3773506053323	87.4445774548668	43.5270517614216	43.71	UP_ML_DOWN_PI
BDIVROU_0051900.t2.1	224.36965890255	-0.336186336006201	0.234102333506986	-1.43606571950795	0.150983641530548	0.563176071342818	236	267	176	225	261.868387640352	239.199122437476	192.378070400707	204.033055131664	43.68	UP_ML_DOWN_PI
BDIVROU_0101400.t1.1	183.160702736543	0.36470533978005	0.256204301092126	1.42349421233529	0.154592938709819	0.569949372644787	139	185	200	214	154.236041872919	165.737219666416	218.611443637167	194.058105769671	43.01	DOWN_ML_UP_PI
BDIVROU_0241900.t1.1	242.186978090002	-0.326905910630157	0.228877891782003	-1.42829833010486	0.153206008293514	0.569949372644787	243	301	183	253	269.635670324599	269.658935781575	200.029470928008	229.423835325826	43.01	UP_ML_DOWN_PI
BDIVROU_0380900.t1.1	1009.45381136413	-0.228875104101795	0.160731494411292	-1.42395928651128	0.154458258030367	0.569949372644787	932	1278	768	1124	1034.15820881698	1144.93063099286	839.467943566721	1019.25846207996	43.01	UP_ML_DOWN_PI
BDIVROU_0409500.t1.1	313.641765992926	-0.2896360838778	0.203282870722736	-1.4247933573943	0.154216943035119	0.569949372644787	312	384	250	321	346.198885355041	344.016715415696	273.264304546459	291.087158654507	43.01	UP_ML_DOWN_PI
BDIVROU_0423100.t1.1	210.244142528618	0.343963760397982	0.241384974044537	1.4249592865483	0.154168970277692	0.569949372644787	170	203	228	244	188.634008046016	181.863003201527	249.21704574637	221.26251312056	43.01	DOWN_ML_UP_PI
BDIVROU_0102200.t1.1	592.256139202162	0.230854623629205	0.162438001683774	1.42118606013525	0.155262676121632	0.571093500827022	502	595	591	698	557.025129641765	533.046733521717	645.996815947828	632.955877697339	42.89	DOWN_ML_UP_PI
BDIVROU_0008000.t1.1	694.996948690611	0.218507865816808	0.154711399128171	1.4123578937825	0.157844607803892	0.571103000278487	585	710	669	842	649.122910040702	636.072572773814	731.255278966323	763.537032981604	42.89	DOWN_ML_UP_PI
BDIVROU_0029800.t1.1	834.757850292143	-0.227948206247583	0.1606438340649	-1.41896642080574	0.155908806035844	0.571103000278487	740	1093	715	835	821.112740906188	979.193411326448	781.535911002872	757.189337933063	42.89	UP_ML_DOWN_PI
BDIVROU_0050000.t1.1	301.15538091934	0.304611225648952	0.215318041869153	1.41470367742831	0.157155395720056	0.571103000278487	222	326	315	355	246.333822271856	292.055857358117	344.313023728538	321.918820318847	42.89	DOWN_ML_UP_PI
BDIVROU_0116200.t1.1	1573.04285749492	-0.183394466226052	0.130402828328213	-1.40636877725124	0.159614646708483	0.571103000278487	1443	1947	1327	1650	1601.16984476707	1744.27225238115	1450.4869285326	1496.24240429887	42.89	UP_ML_DOWN_PI
BDIVROU_0151300.t1.1	195.243471098117	-0.366545777457679	0.261203484763168	-1.40329589319998	0.160528622345096	0.571103000278487	175	274	148	198	194.182067106193	245.470260478908	161.772468291504	179.549088515864	42.89	UP_ML_DOWN_PI
BDIVROU_0151500.t1.1	211.973557959895	0.337378573027225	0.240376079797536	1.4035447009178	0.160454471996834	0.571103000278487	172	205	229	246	190.853231670087	183.65475692765	250.310102964556	223.076140277286	42.89	DOWN_ML_UP_PI
BDIVROU_0165000.t1.1	159.568506306149	-0.376543733529392	0.268611946651835	-1.40181305494001	0.160971078990454	0.571103000278487	157	208	123	158	174.209054489556	186.342387516836	134.446037836858	143.276545381346	42.89	UP_ML_DOWN_PI
BDIVROU_0187600.t1.1	158.56849081487	0.376896218738699	0.268295457063239	1.40478047173889	0.160086567779333	0.571103000278487	121	158	167	194	134.263029256282	141.54854436375	182.540555437034	175.921834202412	42.89	DOWN_ML_UP_PI
BDIVROU_0222700.t1.1	224.421393810455	-0.326562905684365	0.232314982958043	-1.40569024660516	0.1598161244311	0.571103000278487	219	286	187	214	243.00498683575	256.220782835649	204.401699800751	194.058105769671	42.89	UP_ML_DOWN_PI
BDIVROU_0226300.t1.1	594.271839996617	0.230204013594705	0.162836179591546	1.41371539280855	0.15744548394956	0.571103000278487	482	624	575	722	534.832893401057	559.027162550507	628.507900456855	654.71940357805	42.89	DOWN_ML_UP_PI
BDIVROU_0276600.t1.1	231.498723949754	-0.319742352752816	0.228116381222782	-1.40166326959462	0.161015823867062	0.571103000278487	230	289	186	230	255.210716768139	258.908413424834	203.308642582565	208.567123023478	42.89	UP_ML_DOWN_PI
BDIVROU_0292700.t1.1	179.761909224275	0.366420265823377	0.259791631289349	1.41043906612707	0.158410076901172	0.571103000278487	151	164	176	234	167.551383617344	146.92380554212	192.378070400707	212.19437733693	42.89	DOWN_ML_UP_PI
BDIVROU_0324700.t1.1	2152.21927400343	-0.170239156136474	0.120434031609008	-1.41354693405232	0.15749497159568	0.571103000278487	2110	2475	1843	2245	2341.28092339467	2217.29523607773	2014.50445311649	2035.79648342482	42.89	UP_ML_DOWN_PI
BDIVROU_0409400.t1.1	702.681863738255	-0.21642740458851	0.154022953496354	-1.40516331933366	0.159972718823076	0.571103000278487	670	856	604	706	743.43991406371	766.870594780823	660.206559784244	640.210386324243	42.89	UP_ML_DOWN_PI
BDIVROU_0418600.t1.1	373.302234887631	0.292978206240221	0.208699827447767	1.40382581923096	0.160370723508578	0.571103000278487	265	420	382	447	294.047130189378	376.268282485918	417.547857346989	405.345669528239	42.89	DOWN_ML_UP_PI
BDIVROU_0427900.t1.1	184.678086953358	-0.352640280724476	0.251561614228596	-1.40180480955266	0.160973541863175	0.571103000278487	182	237	145	183	201.949349790441	212.322816545625	158.493296636946	165.94688484042	42.89	UP_ML_DOWN_PI
BDIVROU_0240600.t1.1	235.495633173998	-0.388406585444792	0.277690744333177	-1.39870194945632	0.161902379402136	0.572871268147059	187	364	177	237	207.497408850618	326.099178154462	193.471127618893	214.914818072019	42.71	UP_ML_DOWN_PI
BDIVROU_0320600.t1.1	410.535303086286	-0.266677315375278	0.190811898153912	-1.39759269707685	0.162235412628179	0.572871268147059	426	474	323	432	472.694631927076	424.64563309125	353.057481474025	391.743465852794	42.71	UP_ML_DOWN_PI
BDIVROU_0323500.t1.1	574.213787337783	0.228787693473566	0.164369238788799	1.39191308032727	0.163948720387948	0.577637509304765	481	585	552	701	533.723281589022	524.0879648911	603.367584438581	635.676318432428	42.24	DOWN_ML_UP_PI
BDIVROU_0113700.t1.1	825.706274206086	0.224445302500253	0.162102038792907	1.38459271809032	0.166177039353982	0.579579188700197	622	929	805	993	690.178547086012	832.269605784328	879.911060639597	900.465883314409	42.04	DOWN_ML_UP_PI
BDIVROU_0140400.t1.1	460.378322137841	0.261443011676958	0.188479030708538	1.38711988646233	0.165405208996692	0.579579188700197	413	424	465	546	458.269678370616	379.851789938165	508.271606456413	495.120213786171	42.04	DOWN_ML_UP_PI
BDIVROU_0147900.t1.1	187.064650531188	-0.439609880371908	0.318157843111327	-1.38173516664835	0.167053032362927	0.579579188700197	139	308	145	176	154.236041872919	275.930073823006	158.493296636946	159.599189791879	42.04	UP_ML_DOWN_PI
BDIVROU_0263300.t1.1	296.185608016065	0.30486430728578	0.220405224687554	1.38319909483976	0.166603827212458	0.579579188700197	265	264	299	361	294.047130189378	236.511491848291	326.824108237565	327.359701789025	42.04	DOWN_ML_UP_PI
BDIVROU_0289200.t1.1	259.610281186015	-0.364870965668032	0.263946874376727	-1.38236516923954	0.166859605153806	0.579579188700197	319	258	209	248	353.966168039289	231.136230669921	228.448958600839	224.889767434012	42.04	UP_ML_DOWN_PI
BDIVROU_0294300.t1.1	273.737634805259	0.297389057026944	0.214961306214437	1.38345389811821	0.166525733906481	0.579579188700197	229	265	270	340	254.101104956104	237.407368711353	295.125448910175	308.316616643403	42.04	DOWN_ML_UP_PI
BDIVROU_0298300.t1.1	696.040553006095	-0.213786792632113	0.154658315322142	-1.38231683299285	0.166874439676134	0.579579188700197	666	844	577	726	739.001466815569	756.120072424083	630.694014893226	658.346657891502	42.04	UP_ML_DOWN_PI
BDIVROU_0050400.t1.1	298.067294001577	0.290708861619043	0.210864330518384	1.37865356793333	0.168001591906796	0.581600282222002	227	317	306	355	251.881881332033	283.992965590562	334.475508764865	321.918820318847	41.84	DOWN_ML_UP_PI
BDIVROU_0387000.t1.1	250.064109921756	-0.312177384641861	0.227128921505427	-1.37445016941359	0.169301970115653	0.583993160834604	246	314	189	264	272.964505760706	281.305335001377	206.587814237123	239.398784687819	41.6	UP_ML_DOWN_PI
BDIVROU_0424100.t1.1	204.1753712149	-0.381799265673299	0.277865270082107	-1.37404457045128	0.169427845906074	0.583993160834604	249	208	158	200	276.293341196812	186.342387516836	172.703040473362	181.36271567259	41.6	UP_ML_DOWN_PI
BDIVROU_0016300.t1.1	302.808044474758	-0.302844244037287	0.22122946853228	-1.36891457565066	0.171025979028246	0.58443071113093	336	331	251	295	372.829568843891	296.535241673426	274.357361764644	267.51000561707	41.56	UP_ML_DOWN_PI
BDIVROU_0136900.t3.1	168.945454546385	-0.425119107904767	0.310113109262094	-1.37085178023053	0.170421165556991	0.58443071113093	134	266	124	169	148.687982812742	238.303245574415	135.539095055043	153.251494743339	41.56	UP_ML_DOWN_PI
BDIVROU_0204900.t1.1	257.839082038291	-0.29887558611478	0.218305495612781	-1.3690703721216	0.17097727854595	0.58443071113093	256	318	209	258	284.06062388106	284.888842453624	228.448958600839	233.957903217641	41.56	UP_ML_DOWN_PI
BDIVROU_0398600.t1.1	225.353264415703	-0.327789092425203	0.239164277569527	-1.3705604187896	0.170512028804932	0.58443071113093	245	257	177	227	271.85489394867	230.240353806859	193.471127618893	205.84668228839	41.56	UP_ML_DOWN_PI
BDIVROU_0339400.t1.1	165.056500963433	0.376492032850633	0.275437938388572	1.36688516859105	0.171661301504929	0.585342935818308	114	179	174	202	126.495746572034	160.361958488046	190.191955964335	183.176342829316	41.47	DOWN_ML_UP_PI
BDIVROU_0047400.t1.1	189.360898249466	0.370870494067606	0.271708321475659	1.36495817299004	0.172266196669629	0.58545450193241	173	155	197	233	191.962843482122	138.860913774565	215.332271982609	211.287563758567	41.45	DOWN_ML_UP_PI
BDIVROU_0124300.t1.1	160.715152746716	-0.368028886544181	0.26996158206959	-1.36326392712172	0.172799346385337	0.58545450193241	174	189	128	155	193.072455294158	169.320727118663	139.911323927787	140.556104646257	41.45	UP_ML_DOWN_PI
BDIVROU_0439100.t1.1	680.101893836267	-0.234168858730999	0.171748159591844	-1.36344319081786	0.172742876919199	0.58545450193241	608	888	539	729	674.643981717516	795.538654398798	589.157840602165	661.06709862659	41.45	UP_ML_DOWN_PI
BDIVROU_0023400.t1.1	287.804572398006	0.305003579547521	0.22397127388477	1.36179776208462	0.173261718044802	0.585772063772745	254	261	272	373	281.841400256989	233.823861259106	297.311563346547	338.24146472938	41.42	DOWN_ML_UP_PI
BDIVROU_0007000.t1.1	148.954154641031	0.395310922475987	0.292157811703679	1.35307325917724	0.176032227522114	0.587740318611197	108	153	174	164	119.838075699822	137.069160048442	190.191955964335	148.717426851524	41.23	DOWN_ML_UP_PI
BDIVROU_0106500.t1.1	389.202196391378	0.25651149458488	0.188882912058606	1.35804500147313	0.174449405136804	0.587740318611197	326	388	402	450	361.733450723537	347.600222867943	439.409001710705	408.066110263327	41.23	DOWN_ML_UP_PI
BDIVROU_0109200.t1.1	292.044623738325	0.284865086379496	0.210464576449268	1.35350609202476	0.175894005147174	0.587740318611197	248	281	288	360	275.183729384776	251.74139852034	314.80047883752	326.452888210662	41.23	DOWN_ML_UP_PI
BDIVROU_0118200.t1.1	715.383960505697	-0.256112900373574	0.189619929378375	-1.35066446450635	0.176802940400347	0.587740318611197	604	989	640	668	670.205534469375	886.022217568031	699.556619638934	605.75147034645	41.23	UP_ML_DOWN_PI
BDIVROU_0150400.t1.1	409.290974444181	-0.248065083423825	0.183632548729259	-1.35087752765204	0.176734667966069	0.587740318611197	407	488	347	407	451.612007498403	437.187909174114	379.290854710485	369.073126393721	41.23	UP_ML_DOWN_PI
BDIVROU_0260500.t1.1	4161.21520457068	0.170592640775613	0.126229308126368	1.35145033516965	0.17655121901853	0.587740318611197	3243	4723	4056	4832	3598.47110643077	4231.22642424045	4433.44007696175	4381.72321064977	41.23	DOWN_ML_UP_PI
BDIVROU_0290200.t1.1	298.095712467966	0.280479342018264	0.20665330375796	1.35724586502025	0.174703101928216	0.587740318611197	248	294	297	363	275.183729384776	263.387797740143	324.637993801193	329.173328945751	41.23	DOWN_ML_UP_PI
BDIVROU_0402300.t1.1	2223.1787418647	-0.853821748261148	0.630460886405067	-1.35428187009301	0.17564646799092	0.587740318611197	1451	4593	1458	1736	1610.04673926335	4114.76243204243	1593.67742411495	1574.22837203808	41.23	UP_ML_DOWN_PI
BDIVROU_0029600.t2.1	213.402262282992	0.380043855765217	0.282222699192329	1.34660981151705	0.178105932521129	0.588379057746514	143	236	259	221	158.674489121061	211.426939682563	283.101819510131	200.405800818212	41.16	DOWN_ML_UP_PI
BDIVROU_0069300.t1.1	352.319701394786	-0.266032656658701	0.197434076865253	-1.3474505560672	0.177835167495194	0.588379057746514	337	441	307	336	373.939180655926	395.081696610214	335.568565983051	304.689362329951	41.16	UP_ML_DOWN_PI
BDIVROU_0309500.t1.1	370.90145856178	0.262955582667712	0.195152849894997	1.34743398730378	0.177840500567612	0.588379057746514	318	359	386	427	352.856556227254	321.619793839154	421.920086219732	387.20939796098	41.16	DOWN_ML_UP_PI
BDIVROU_0350100.t1.1	349.504634266619	0.281488323449808	0.209259724675425	1.34516244770184	0.178572780231974	0.58869740205105	315	315	341	434	349.527720791147	282.201211864438	372.73251140137	393.55709300952	41.13	DOWN_ML_UP_PI
BDIVROU_0045200.t1.1	183.616209847946	-0.377230881910222	0.280743452248979	-1.34368541416835	0.179050135902606	0.589048997824516	154	272	145	178	170.88021905345	243.678506752785	158.493296636946	161.412816948605	41.1	UP_ML_DOWN_PI
BDIVROU_0116600.t1.1	341.50791869105	0.261830487025913	0.195682643193164	1.3380363365567	0.180884592016773	0.59385457998895	278	349	343	408	308.472083745838	312.661025208537	374.918625837741	369.979939972084	40.61	DOWN_ML_UP_PI
BDIVROU_0231000.t2.1	180.777724662832	0.394712642918068	0.295535305309618	1.33558541340618	0.181684820439497	0.5952519168626	109	213	188	227	120.947687511857	190.821771832144	205.494757018937	205.84668228839	40.47	DOWN_ML_UP_PI
BDIVROU_0394700.t1.1	184.641529637225	-0.378352259605628	0.283688910831183	-1.3336871663298	0.182306402475769	0.59605941056378	153	276	144	181	169.770607241414	247.262014205032	157.40023941876	164.133257683694	40.39	UP_ML_DOWN_PI
BDIVROU_0069600.t1.1	195.674020208651	0.334071022299625	0.252230729440956	1.32446598810565	0.185348331641613	0.602110098259364	156	193	217	220	173.099442677521	172.90423457091	237.193416346326	199.498987239849	39.79	DOWN_ML_UP_PI
BDIVROU_0099000.t1.1	166.722270333806	-0.351443752171968	0.265543330317497	-1.32348928422252	0.185672717524914	0.602110098259364	168	209	143	151	186.414784421945	187.238264379897	156.307182200574	136.928850332805	39.79	UP_ML_DOWN_PI
BDIVROU_0203300.t1.1	994.804504749228	-0.491497637208565	0.371262952808296	-1.32385317061881	0.185551813431708	0.602110098259364	776	1634	761	907	861.058766139462	1463.86279424283	831.81654303942	822.479915575195	39.79	UP_ML_DOWN_PI
BDIVROU_0393400.t1.1	181.284795434844	0.349132138716971	0.263336379186464	1.32580291335196	0.184904987766182	0.602110098259364	128	197	187	223	142.03031194053	176.487742023157	204.401699800751	202.219427974938	39.79	DOWN_ML_UP_PI
BDIVROU_0010700.t1.1	159.074007168965	0.347186388559542	0.268874413319108	1.29125856296148	0.19661403403415	0.609581218026782	128	154	170	188	142.03031194053	137.965036911503	185.819727091592	170.480952732235	39.04	DOWN_ML_UP_PI
BDIVROU_0039500.t1.1	436.986533743336	-0.251149130896035	0.194905904285756	-1.28856604840364	0.19754899313464	0.609581218026782	385	583	353	455	427.200547633625	522.296211164977	385.8491980196	412.600178155142	39.04	UP_ML_DOWN_PI
BDIVROU_0056600.t1.1	179.285638160522	0.33464315063588	0.255506094065323	1.30972668914239	0.190288311435804	0.609581218026782	142	178	191	211	157.564877309025	159.466081624984	208.773928673494	191.337665034582	39.04	DOWN_ML_UP_PI
BDIVROU_0073100.t1.1	355.468596461393	0.267540735732038	0.205907864509924	1.29932257016411	0.193833251813696	0.609581218026782	270	385	381	398	299.595189249555	344.912592278758	416.454800128803	360.911804188454	39.04	DOWN_ML_UP_PI
BDIVROU_0109900.t1.1	152.295400708745	-0.355621569965643	0.272292673990314	-1.3060269479681	0.191543393588372	0.609581218026782	154	191	120	150	170.88021905345	171.112480844786	131.1668661823	136.022036754442	39.04	UP_ML_DOWN_PI
BDIVROU_0111400.t1.1	224.463804998232	-0.304779579241635	0.236431768982025	-1.28908048420856	0.197370107493659	0.609581218026782	208	296	181	225	230.799256903361	265.179551466266	197.843356491636	204.033055131664	39.04	UP_ML_DOWN_PI
BDIVROU_0129700.t1.1	1257.23380213839	-0.532826465612755	0.412481777093649	-1.29175758834016	0.196441107118371	0.609581218026782	955	2136	949	1123	1059.6792804938	1913.59297949981	1037.31130005836	1018.35164850159	39.04	UP_ML_DOWN_PI
BDIVROU_0140700.t1.1	149.455826706364	0.379059133940754	0.292815992794843	1.29453015978651	0.195482358595791	0.609581218026782	131	128	168	170	145.359147376636	114.672238471899	183.63361265522	154.158308321701	39.04	DOWN_ML_UP_PI
BDIVROU_0147800.t1.1	298.231525993043	-0.34737394409872	0.26782727839252	-1.29700733317246	0.194628663649527	0.609581218026782	231	459	221	313	256.320328580175	411.207480145325	241.565645219069	283.832650027603	39.04	UP_ML_DOWN_PI
BDIVROU_0162900.t1.1	258.924697318384	-0.289256669864021	0.22448863897739	-1.28851362448304	0.197567229253488	0.609581218026782	247	330	199	274	274.074117572741	295.639364810364	217.518386418981	248.466920471448	39.04	UP_ML_DOWN_PI
BDIVROU_0163300.t1.1	274.25217117437	-0.300643272205359	0.233221353919645	-1.28908981597347	0.197366863638302	0.609581218026782	296	310	201	299	328.445096362475	277.72182754913	219.704500855353	271.137259930522	39.04	UP_ML_DOWN_PI
BDIVROU_0168800.t1.1	470.258802078013	0.230336342280532	0.177969841703214	1.29424367677219	0.195581264521214	0.609581218026782	378	498	447	581	419.433264949377	446.146677804731	488.596576529068	526.858689028874	39.04	DOWN_ML_UP_PI
BDIVROU_0172000.t1.1	183.706189827606	-0.334542971713076	0.25922144482678	-1.29056827044779	0.196853424358606	0.609581218026782	174	242	138	192	193.072455294158	216.802200860934	150.841896109645	174.108207045686	39.04	UP_ML_DOWN_PI
BDIVROU_0215000.t1.1	1042.72694655016	-0.247484238226259	0.189632404327312	-1.30507356643062	0.191867798711472	0.609581218026782	834	1493	857	1071	925.416251237514	1337.54415655113	936.75003598526	971.197342426719	39.04	UP_ML_DOWN_PI
BDIVROU_0232700.t1.1	194.72906189182	0.318435626573095	0.245865074720612	1.29516413396636	0.195263614546941	0.609581218026782	159	190	203	232	176.428278113627	170.216603981725	221.890615291724	210.380750180204	39.04	DOWN_ML_UP_PI
BDIVROU_0284000.t1.1	844.395937182052	0.205824351464815	0.157506459160347	1.30676768789068	0.191291622254732	0.609581218026782	653	941	852	969	724.576513259109	843.020128141069	931.284749894331	878.702357433698	39.04	DOWN_ML_UP_PI
BDIVROU_0298200.t1.1	177.62906750315	0.35334944726585	0.269903439101304	1.3091698588295	0.190476819693675	0.609581218026782	131	186	163	243	145.359147376636	166.633096529478	178.168326564291	220.355699542197	39.04	DOWN_ML_UP_PI
BDIVROU_0330200.t1.1	154.754146429046	0.361221732070775	0.276170904030785	1.30796447706348	0.190885358247145	0.609581218026782	118	156	171	178	130.934193820176	139.756790637627	186.912784309778	161.412816948605	39.04	DOWN_ML_UP_PI
BDIVROU_0335600.t1.1	158.951575944598	0.349800491341079	0.268906389980247	1.30082625171821	0.193317934051258	0.609581218026782	131	150	159	201	145.359147376636	134.381529459256	173.796097691548	182.269529250953	39.04	DOWN_ML_UP_PI
BDIVROU_0346200.t1.1	156.372136574848	0.35253206275707	0.270840142595273	1.30162412181222	0.193044909706227	0.609581218026782	120	158	155	200	133.153417444247	141.54854436375	169.423868818804	181.36271567259	39.04	DOWN_ML_UP_PI
BDIVROU_0377400.t1.1	487.288871822321	0.2254504599827	0.173469835871741	1.299652235501	0.193720187940938	0.609581218026782	393	516	481	579	436.077442129908	462.272461339842	525.760521947386	525.045061872148	39.04	DOWN_ML_UP_PI
BDIVROU_0381600.t1.1	289.883126071268	-0.286438203420401	0.220253934588222	-1.30049074472115	0.193432826354715	0.609581218026782	259	390	236	292	287.389459317166	349.391976594067	257.961503491857	264.789564881981	39.04	UP_ML_DOWN_PI
BDIVROU_0391800.t1.1	329.443486811888	0.318212746424716	0.245743816551847	1.294896249638	0.195356022433489	0.609581218026782	301	282	386	341	333.993155422652	252.637275383402	421.920086219732	309.223430221766	39.04	DOWN_ML_UP_PI
BDIVROU_0439400.t1.1	677.67094291958	-0.20070559797839	0.154900001550738	-1.29571075512642	0.195075154589994	0.609581218026782	649	814	579	693	720.138066010967	729.243766532231	632.880129329598	628.421809805524	39.04	UP_ML_DOWN_PI
BDIVROU_0456300.t1.1	738.041406713332	-0.274552903116341	0.210685447782981	-1.30314127532504	0.192526534385859	0.609581218026782	579	1086	585	769	642.46523916849	972.922273285016	639.438472638713	697.339641761108	39.04	UP_ML_DOWN_PI
BDIVROU_0057400.t1.1	193.404465514628	-0.31634114266514	0.246403465837379	-1.28383398175867	0.199200050728153	0.611106433560896	188	246	156	192	208.607020662653	220.385708313181	170.51692603699	174.108207045686	38.89	UP_ML_DOWN_PI
BDIVROU_0117000.t1.1	172.439927273234	0.337750855081019	0.263088789524258	1.28379037241295	0.1992153131432	0.611106433560896	138	169	189	197	153.126430060884	151.403189857429	206.587814237123	178.642274937501	38.89	DOWN_ML_UP_PI
BDIVROU_0451200.t1.1	167.615063710791	0.346933298693142	0.269812752451809	1.28582987846398	0.198502440233973	0.611106433560896	146	149	168	211	162.003324557167	133.485652596195	183.63361265522	191.337665034582	38.89	DOWN_ML_UP_PI
BDIVROU_0079400.t1.1	317.700180921779	0.275445523293595	0.215641982819242	1.27732791032849	0.201486503945102	0.616882571808799	287	287	310	393	318.458590054157	257.116659698711	338.847737637609	356.377736296639	38.31	DOWN_ML_UP_PI
BDIVROU_0316600.t1.1	279.320868642633	0.270128459714006	0.211940889347116	1.27454622157214	0.202469902652212	0.618701298681471	223	289	281	335	247.443434083892	258.908413424834	307.149078310219	303.782548751588	38.13	DOWN_ML_UP_PI
BDIVROU_0034200.t1.1	623.393288312832	-0.203444356840566	0.160035933549798	-1.27124172882874	0.203642665500039	0.619155155898337	616	727	525	645	683.5208762138	651.302479445863	573.855039547563	584.894758044103	38.08	UP_ML_DOWN_PI
BDIVROU_0139000.t1.1	207.815294077409	-0.311293636609995	0.245312745437376	-1.26896642102708	0.204453040593407	0.619155155898337	223	238	164	211	247.443434083892	213.218693408687	179.261383782477	191.337665034582	38.08	UP_ML_DOWN_PI
BDIVROU_0144000.t1.1	3262.5872506662	-0.152447026843456	0.120090805074404	-1.26943130033149	0.20428727849963	0.619155155898337	2954	4009	2742	3511	3277.79329275254	3591.57034401439	2997.16289226556	3183.82247363232	38.08	UP_ML_DOWN_PI
BDIVROU_0222400.t1.1	227.435475157886	-0.352420887725139	0.277049653653002	-1.27204955168988	0.203355513942861	0.619155155898337	180	346	176	229	199.73012616637	309.973394619351	192.378070400707	207.660309445116	38.08	UP_ML_DOWN_PI
BDIVROU_0387600.t1.1	177.250920378277	0.325960871700248	0.256935654408476	1.26864787392269	0.204566681464208	0.619155155898337	148	168	184	213	164.222548181238	150.507312994367	201.122528146194	193.151292191308	38.08	DOWN_ML_UP_PI
BDIVROU_0177800.t1.1	305.333245214014	-0.267173413066776	0.212021919707734	-1.26012165834111	0.207625478293264	0.625935313539153	315	355	237	325	349.527720791147	318.036286386907	259.054560710043	294.714412967959	37.41	UP_ML_DOWN_PI
BDIVROU_0210500.t1.1	290.872551150723	0.316841450597287	0.251638091594648	1.25911561556297	0.207988574920499	0.625935313539153	186	347	305	345	206.387797038582	310.869271482413	333.38245154668	312.850684535218	37.41	DOWN_ML_UP_PI
BDIVROU_0256800.t1.1	145.925033504894	0.357274483793625	0.283476186593923	1.26033332142081	0.207549144346649	0.625935313539153	106	154	155	175	117.618852075751	137.965036911503	169.423868818804	158.692376213516	37.41	DOWN_ML_UP_PI
BDIVROU_0443100.t1.1	177.192012746524	0.320013577861654	0.25476842586651	1.25609591052437	0.209081198653122	0.628034073080927	142	176	180	217	157.564877309025	157.674327898861	196.75029927345	196.77854650476	37.2	DOWN_ML_UP_PI
BDIVROU_0028800.t1.1	296.842432848909	-0.278795584020967	0.222154543932959	-1.25496232976041	0.209492435250547	0.628082037005886	260	404	244	298	288.499071129201	361.934252676931	266.705961237344	270.230446352159	37.19	UP_ML_DOWN_PI
BDIVROU_0024400.t1.1	334.899162732529	-0.28146677080568	0.224605270615186	-1.25316191394242	0.210146787457457	0.628857335724858	290	461	253	362	321.787425490263	412.999233871448	276.543476201016	328.266515367388	37.11	UP_ML_DOWN_PI
BDIVROU_0179300.t1.1	443.475651660953	0.226397400133656	0.181049348579497	1.25047343119408	0.211126654953934	0.630601982559777	377	446	420	548	418.323653137342	399.561080925522	459.08403163805	496.933840942896	36.94	DOWN_ML_UP_PI
BDIVROU_0401900.t1.1	705.762696786776	0.194324934429081	0.155580917197174	1.24902808088479	0.211654803309079	0.630993400484289	604	722	666	858	670.205534469375	646.823095130554	727.976107311766	778.046050235411	36.9	DOWN_ML_UP_PI
BDIVROU_0105700.t1.1	240.714744361695	-0.329795847888148	0.265324644554438	-1.2429898792175	0.213871562993404	0.636004885627283	290	240	194	236	321.787425490263	215.01044713481	212.053100328052	214.008004493656	36.4	UP_ML_DOWN_PI
BDIVROU_0381300.t1.1	280.129274153798	-0.270732113015025	0.217933086403211	-1.24227173341696	0.21413632083738	0.636004885627283	279	338	250	259	309.581695557873	302.806379714858	273.264304546459	234.864716796004	36.4	UP_ML_DOWN_PI
BDIVROU_0127800.t1.1	680.250762266465	-0.200844784237851	0.161863159595441	-1.24083074085444	0.214668282482785	0.636395337434973	615	862	572	707	682.411264401764	772.245855959193	625.228728802297	641.117199902606	36.36	UP_ML_DOWN_PI
BDIVROU_0383700.t1.1	210.840110210531	0.296281332330707	0.239446534969831	1.23735903034904	0.215953821709469	0.639014194965263	169	213	223	244	187.524396233981	190.821771832144	243.751759655441	221.26251312056	36.1	DOWN_ML_UP_PI
BDIVROU_0440400.t2.1	266.566651434186	-0.268478363389024	0.217992658668532	-1.23159360057743	0.218100932640832	0.644167996219854	260	328	232	254	288.499071129201	293.847611084241	253.589274619114	230.330648904189	35.58	UP_ML_DOWN_PI
BDIVROU_0123900.t1.1	284.857197595357	0.261002593233087	0.212437174369491	1.22861073636353	0.219217788143428	0.645098284717576	229	295	272	357	254.101104956104	264.283674603204	297.311563346547	323.732447475573	35.49	DOWN_ML_UP_PI
BDIVROU_0233500.t1.1	273.4942641401	-0.286854557197881	0.233483901267513	-1.22858387940511	0.219227862647886	0.645098284717576	257	352	254	238	285.170235693095	315.348655797722	277.636533419202	215.821631650382	35.49	UP_ML_DOWN_PI
BDIVROU_0055200.t1.1	312.539500480817	0.287829221033488	0.235687028913872	1.2212348823773	0.221997100456057	0.648013458960132	213	364	294	404	236.347315963538	326.099178154462	321.358822146635	366.352685658632	35.2	DOWN_ML_UP_PI
BDIVROU_0103700.t1.1	202.569447917884	0.300796381595502	0.246443926917108	1.22054694290225	0.222257605496081	0.648013458960132	161	206	190	264	178.647501737698	184.550633790712	207.680871455309	239.398784687819	35.2	DOWN_ML_UP_PI
BDIVROU_0239100.t1.1	320.336621652599	-0.261854142597107	0.21381358505965	-1.22468430864229	0.220694188501982	0.648013458960132	293	417	246	346	325.116260926369	373.580651896733	268.892075673715	313.757498113581	35.2	UP_ML_DOWN_PI
BDIVROU_0283100.t1.1	377.574327061743	0.236585747154633	0.193473642129958	1.22283192971431	0.221393182915702	0.648013458960132	329	367	362	464	365.062286159643	328.786808743647	395.686712983272	420.761500360409	35.2	DOWN_ML_UP_PI
BDIVROU_0412400.t1.1	160.338071653643	-0.40152342300144	0.328720196368406	-1.22147476010705	0.221906316353985	0.648013458960132	209	149	133	144	231.908868715396	133.485652596195	145.376610018716	130.581155284265	35.2	UP_ML_DOWN_PI
BDIVROU_0096200.t1.1	283.870878991746	-0.267318187866711	0.219379338695947	-1.21852034679166	0.223026297556035	0.648732902716079	255	376	237	283	282.951012069024	336.849700511203	259.054560710043	256.628242676715	35.13	UP_ML_DOWN_PI
BDIVROU_0103200.t1.1	658.003064602261	-0.203513386558866	0.167163827417553	-1.21744871305511	0.223433538549811	0.648732902716079	589	842	579	652	653.561357288844	754.328318697959	632.880129329598	591.242453092643	35.13	UP_ML_DOWN_PI
BDIVROU_0249900.t1.1	520.262468465002	-0.219717541791911	0.180589015821436	-1.21667168289551	0.223729157135564	0.648732902716079	473	663	468	497	524.846387092739	593.966360209913	511.550778110971	450.686348446386	35.13	UP_ML_DOWN_PI
BDIVROU_0221600.t1.1	2677.90020160595	-0.150694750710943	0.124018132651741	-1.2151025619303	0.224326976591957	0.649281540627721	2390	3329	2342	2776	2651.97223076458	2982.37407713243	2559.94000499122	2517.31449353555	35.07	UP_ML_DOWN_PI
BDIVROU_0009300.t1.1	159.460647987692	-0.33634690840805	0.278156608149089	-1.20919977650781	0.226586103568714	0.650665327346536	146	216	138	145	162.003324557167	193.509402421329	150.841896109645	131.487968862628	34.93	UP_ML_DOWN_PI
BDIVROU_0137200.t1.1	302.3988833625	-0.27650287398256	0.228520533315882	-1.20996949364	0.226290599013904	0.650665327346536	259	418	263	287	287.389459317166	374.476528759795	287.474048382874	260.255496990167	34.93	UP_ML_DOWN_PI
BDIVROU_0191800.t1.1	208.755164645409	0.298545554011709	0.246984277241238	1.20876339719434	0.226753757557085	0.650665327346536	153	228	216	248	169.770607241414	204.25992477807	236.10035912814	224.889767434012	34.93	DOWN_ML_UP_PI
BDIVROU_0414400.t1.1	1077.03930626949	0.191267355767665	0.158267538399137	1.20850654342841	0.226852480396464	0.650665327346536	894	1137	1162	1133	991.992959959638	1018.61199330116	1270.13248753194	1027.41978428522	34.93	DOWN_ML_UP_PI
BDIVROU_0447500.t1.1	320.05576437749	0.246708629037265	0.203570490311606	1.21190762305297	0.225547743776049	0.650665327346536	261	330	333	365	289.608682941236	295.639364810364	363.988053655883	330.986956102477	34.93	DOWN_ML_UP_PI
BDIVROU_0216400.t1.1	230.537758634129	0.278062188015995	0.230787108227615	1.20484281011812	0.22826398985863	0.653534197991646	195	224	224	287	216.374303346901	200.676417325823	244.844816873627	260.255496990167	34.65	DOWN_ML_UP_PI
BDIVROU_0220600.t1.1	788.733172198318	-0.184517321583404	0.153330697801621	-1.20339452065974	0.228823687248071	0.65395834359206	795	889	682	806	882.141390568134	796.43453126186	745.465022802739	730.891744160538	34.6	UP_ML_DOWN_PI
BDIVROU_0103800.t1.1	214.138639861354	0.286031808938885	0.237972361979259	1.20195390153675	0.229381388988228	0.654375273074137	170	220	225	248	188.634008046016	197.092909873576	245.937874091813	224.889767434012	34.56	DOWN_ML_UP_PI
BDIVROU_0079300.t1.1	263.613176962798	0.267523367359267	0.223056565022367	1.19935213443478	0.230391051174501	0.656077742502299	227	253	278	300	251.881881332033	226.656846354612	303.869906655662	272.044073508885	34.39	DOWN_ML_UP_PI
BDIVROU_0223000.t1.1	191.744692736304	-0.796196123220727	0.667186830694584	-1.19336306802075	0.232727212397908	0.658013417260276	316	152	141	139	350.637332603183	136.17328318538	154.121067764203	126.04708739245	34.2	UP_ML_DOWN_PI
BDIVROU_0350800.t1.1	411.38530677205	-0.273640846727796	0.228759472877785	-1.19619460250282	0.231620626683346	0.658013417260276	328	598	353	397	363.952674347608	535.734364110902	385.8491980196	360.004990610091	34.2	UP_ML_DOWN_PI
BDIVROU_0416400.t1.1	455.146473394228	0.225243994398744	0.18857940366667	1.1944252130359	0.232311679079602	0.658013417260276	413	426	455	533	458.269678370616	381.643543664288	497.341034274555	483.331637267452	34.2	DOWN_ML_UP_PI
BDIVROU_0442800.t1.1	258.463341655463	0.26249820346117	0.219815356350349	1.19417591118062	0.232409163849983	0.658013417260276	203	273	258	311	225.251197843184	244.574383615847	282.008762291945	282.019022870877	34.2	DOWN_ML_UP_PI
BDIVROU_0418000.t1.1	338.41225649749	0.233876987538526	0.196290457745837	1.19148424342337	0.233463538628181	0.658922847034066	278	350	335	403	308.472083745838	313.556902071598	366.174168092255	365.445872080269	34.11	DOWN_ML_UP_PI
BDIVROU_0168600.t1.1	604.267439990128	0.227525070537119	0.192798514988574	1.1801183766929	0.23795313668181	0.667610669382235	427	713	587	731	473.804243739111	638.760203362999	641.624587075085	662.880725783316	33.24	DOWN_ML_UP_PI
BDIVROU_0398100.t1.1	867.372015626306	0.203464496616215	0.172509148969106	1.17944177356444	0.238222309339035	0.667610669382235	633	1015	836	1041	702.384277018401	909.315016007635	913.795834403358	943.992935075831	33.24	DOWN_ML_UP_PI
BDIVROU_0408600.t1.1	290.337633383117	0.250605489805973	0.212172400962852	1.18114084899218	0.237546774709615	0.667610669382235	225	313	288	349	249.662657707962	280.409458138315	314.80047883752	316.47793884867	33.24	DOWN_ML_UP_PI
BDIVROU_0436000.t1.1	180.540470283665	0.300011390288861	0.254037343903125	1.1809735752995	0.237613220865112	0.667610669382235	143	184	188	213	158.674489121061	164.841342803355	205.494757018937	193.151292191308	33.24	DOWN_ML_UP_PI
BDIVROU_0184000.t1.1	258.753690906655	0.287182676537787	0.244752756976764	1.17335829056688	0.24065215590806	0.672160917642082	180	297	242	336	199.73012616637	266.075428329328	264.519846800972	304.689362329951	32.78	DOWN_ML_UP_PI
BDIVROU_0193000.t1.1	394.948252857837	-0.220357662870281	0.187816734989275	-1.17325893713819	0.240691983724572	0.672160917642082	399	455	333	403	442.73511300212	407.623972693078	363.988053655883	365.445872080269	32.78	UP_ML_DOWN_PI
BDIVROU_0218800.t1.1	147.763642500674	0.322667944597956	0.277521247902238	1.16267834278268	0.244960031708448	0.682879807692497	123	141	146	186	136.482252880353	126.318637691701	159.586353855132	168.667325575509	31.71	DOWN_ML_UP_PI
BDIVROU_0243300.t2.1	209.172072912445	0.295988277369381	0.255178854698642	1.15992478185128	0.246079431964659	0.684798979670479	192	182	209	256	213.045467910795	163.049589077231	228.448958600839	232.144276060915	31.52	DOWN_ML_UP_PI
BDIVROU_0046300.t1.1	528.86666608347	-0.200354956691985	0.173140804759892	-1.15717930830825	0.247199109697612	0.686712212079556	533	603	433	563	591.423095814862	540.213748426211	473.293775474466	510.536044618341	31.33	UP_ML_DOWN_PI
BDIVROU_0004300.t1.1	183.002383212753	0.299078616771911	0.259146207236771	1.15409220131343	0.248462370335755	0.687816561783126	154	176	170	240	170.88021905345	157.674327898861	185.819727091592	217.635258807108	31.22	DOWN_ML_UP_PI
BDIVROU_0276000.t1.1	915.063825185186	0.171801996758689	0.148859312370618	1.15412327265727	0.248449633321183	0.687816561783126	733	1013	870	1090	813.34545822194	907.523262281512	950.959779821676	988.426800415615	31.22	DOWN_ML_UP_PI
BDIVROU_0003800.t1.1	154.557743282881	0.313266879996881	0.272826669419672	1.14822675020455	0.250874968971597	0.692327078662815	124	154	165	179	137.591864692388	137.965036911503	180.354441000663	162.319630526968	30.77	DOWN_ML_UP_PI
BDIVROU_0432500.t1.1	201.426121173221	-0.277291148822471	0.241762170188539	-1.14695838727053	0.251398819627718	0.692327078662815	196	250	164	204	217.483915158936	223.969215765427	179.261383782477	184.989969986042	30.77	UP_ML_DOWN_PI
BDIVROU_0438600.t1.1	600.771338314075	-0.187749364059718	0.163650468630648	-1.14725833436787	0.251274868671911	0.692327078662815	586	703	494	643	650.232521852738	629.801434732382	539.970265783802	583.081130887377	30.77	UP_ML_DOWN_PI
BDIVROU_0031600.t1.1	769.096292515093	0.173825914985499	0.152426627985438	1.14039073935366	0.254123549278262	0.69381841890577	629	834	764	878	697.945829770259	747.161303793466	835.095714693978	796.18232180267	30.62	DOWN_ML_UP_PI
BDIVROU_0200400.t1.1	212.21721190436	-0.317873186492625	0.278496464202982	-1.14139038498149	0.253707504095616	0.69381841890577	168	317	177	204	186.414784421945	283.992965590562	193.471127618893	184.989969986042	30.62	UP_ML_DOWN_PI
BDIVROU_0263100.t1.1	159.991906983527	0.305683429069408	0.267277978517483	1.14369103943748	0.252751790786031	0.69381841890577	132	156	166	190	146.468759188671	139.756790637627	181.447498218849	172.29457988896	30.62	DOWN_ML_UP_PI
BDIVROU_0313900.t1.1	500.303905437898	0.204373350294096	0.178728399083009	1.14348559793889	0.252837030959437	0.69381841890577	399	543	517	559	442.73511300212	486.461136642508	565.110581802076	506.908790304889	30.62	DOWN_ML_UP_PI
BDIVROU_0448800.t1.1	177.93855876169	0.362978862761961	0.318291885174247	1.14039622016518	0.254121266910992	0.69381841890577	176	130	205	194	195.291678918228	116.463992198022	224.076729728096	175.921834202412	30.62	DOWN_ML_UP_PI
BDIVROU_0045100.t1.1	556.829577430146	0.199710342224747	0.177387646109785	1.12584132325171	0.260232689483248	0.693886950015922	425	630	549	652	471.58502011504	564.402423728877	600.088412784023	591.242453092643	30.61	DOWN_ML_UP_PI
BDIVROU_0071700.t1.1	231.83698106235	0.258723356746254	0.229973265386191	1.12501492863435	0.260582708268796	0.693886950015922	199	225	233	276	220.812750595042	201.572294188885	254.682331837299	250.280547628174	30.61	DOWN_ML_UP_PI
BDIVROU_0128600.t1.1	165.024548751177	0.301236656525779	0.265042028163905	1.1365618449746	0.25572149803863	0.693886950015922	134	164	175	191	148.687982812742	146.92380554212	191.285013182521	173.201393467323	30.61	DOWN_ML_UP_PI
BDIVROU_0174000.t1.1	159.278049073357	-0.314740481218518	0.279913547732852	-1.12442032108751	0.260834755220437	0.693886950015922	148	211	117	172	164.222548181238	189.030018106021	127.887694527743	155.971935478427	30.61	UP_ML_DOWN_PI
BDIVROU_0192500.t1.1	346.901653319241	0.248735762216122	0.219267308843937	1.13439510671953	0.256628850727697	0.693886950015922	322	310	321	443	357.295003475395	277.72182754913	350.871367037653	401.718415214787	30.61	DOWN_ML_UP_PI
BDIVROU_0230500.t1.1	216.347285243938	0.277431716606442	0.24688880148938	1.12371122113603	0.261135554505677	0.693886950015922	194	197	206	274	215.264691534865	176.487742023157	225.169786946282	248.466920471448	30.61	DOWN_ML_UP_PI
BDIVROU_0250000.t1.1	228.739229415983	0.306899688842562	0.271896239961442	1.12873826017632	0.259008264232685	0.693886950015922	223	181	240	268	247.443434083892	162.153712214169	262.3337323646	243.026039001271	30.61	DOWN_ML_UP_PI
BDIVROU_0255800.t1.1	201.976794171937	0.280059717266549	0.249081869381936	1.1243681363139	0.260856883761272	0.693886950015922	173	193	217	227	191.962843482122	172.90423457091	237.193416346326	205.84668228839	30.61	DOWN_ML_UP_PI
BDIVROU_0258300.t1.1	620.614129698916	0.187726211281097	0.165492443418664	1.13434914249339	0.256648123088567	0.693886950015922	538	629	637	690	596.971154875039	563.506546865815	696.277447984377	625.701369070435	30.61	DOWN_ML_UP_PI
BDIVROU_0271800.t1.1	960.862940676405	0.171714425381301	0.152742582741086	1.1242079471209	0.260924818832908	0.693886950015922	877	932	952	1097	973.129559155036	834.957236373513	1040.59047171291	994.774495464156	30.61	DOWN_ML_UP_PI
BDIVROU_0284600.t1.1	210.570781993153	0.293182048626761	0.258830764188193	1.13271716191199	0.2573330482728	0.693886950015922	177	203	242	220	196.401290730264	181.863003201527	264.519846800972	199.498987239849	30.61	DOWN_ML_UP_PI
BDIVROU_0290300.t1.1	211.196625651489	0.277980653798555	0.244199239264492	1.13833546179673	0.254980431728009	0.693886950015922	187	195	210	257	207.497408850618	174.695988297033	229.542015819025	233.051089639278	30.61	DOWN_ML_UP_PI
BDIVROU_0291500.t1.1	264.025860103092	0.288182148715126	0.256148516746124	1.12505882281079	0.260564108738681	0.693886950015922	172	317	258	330	190.853231670087	283.992965590562	282.008762291945	299.248480859773	30.61	DOWN_ML_UP_PI
BDIVROU_0309800.t1.1	489.298832046859	0.205986190001209	0.182648851601686	1.12777161309733	0.25941638475187	0.693886950015922	376	548	491	565	417.214041325306	490.940520957817	536.691094129245	512.349671775067	30.61	DOWN_ML_UP_PI
BDIVROU_0416500.t1.1	502.212922590188	-0.231374495244984	0.204402116013299	-1.13195743643833	0.257652329378471	0.693886950015922	564	513	435	494	625.821061987959	459.584830750657	475.479889910838	447.965907711297	30.61	UP_ML_DOWN_PI
BDIVROU_0447100.t1.1	146.661317364672	-0.315703386751939	0.279853932631588	-1.12810059084481	0.25927743965964	0.693886950015922	148	180	112	153	164.222548181238	161.257835351108	122.422408436813	138.742477489531	30.61	UP_ML_DOWN_PI
BDIVROU_0038700.t1.1	738.10284447015	0.175546277466559	0.156382976073561	1.12254084091598	0.261632552788444	0.694046955560664	659	732	717	862	731.234184131321	655.781863761171	783.722025439243	781.673304548863	30.6	DOWN_ML_UP_PI
BDIVROU_0274400.t1.1	390.611936785859	-0.240398223775735	0.214579480630254	-1.12032251671804	0.262576350183348	0.695389700735567	337	527	297	432	373.939180655926	472.127106833521	324.637993801193	391.743465852794	30.46	UP_ML_DOWN_PI
BDIVROU_0208000.t1.1	349.255220168764	-0.221859333386569	0.198325232472635	-1.11866417913909	0.26328343237938	0.696102119884917	323	439	305	344	358.404615287431	393.28994288409	333.38245154668	311.943870956855	30.39	UP_ML_DOWN_PI
BDIVROU_0172100.t1.1	220.641649554166	-0.301518047486022	0.269828001272552	-1.11744535802072	0.263803950553553	0.696319729949496	177	324	183	216	196.401290730264	290.264103631994	200.029470928008	195.871732926397	30.37	UP_ML_DOWN_PI
BDIVROU_0427500.t1.1	181.026284239418	0.283601098700311	0.254413064365977	1.11472694771817	0.264967449542215	0.69823097400096	154	174	181	220	170.88021905345	155.882574172737	197.843356491636	199.498987239849	30.18	DOWN_ML_UP_PI
BDIVROU_0298100.t1.1	461.028115054008	-0.203758137544307	0.18366003566059	-1.10943100283863	0.267244294082888	0.703064873009452	450	545	363	507	499.325315415925	488.252890368632	396.779770201458	459.754484230016	29.69	UP_ML_DOWN_PI
BDIVROU_0072600.t1.1	627.725076395289	-0.19079531594112	0.173382751703038	-1.10042846861668	0.271145480243614	0.709802583372492	561	799	502	688	622.492226551853	715.805613586306	548.714723529289	623.88774191371	29.02	UP_ML_DOWN_PI
BDIVROU_0173500.t1.1	226.479925586897	0.269655810306288	0.244908997841696	1.10104492967869	0.270877103119435	0.709802583372492	163	256	232	267	180.866725361768	229.344476943798	253.589274619114	242.119225422908	29.02	DOWN_ML_UP_PI
BDIVROU_0213100.t1.1	188.42012245493	-0.280313583088279	0.254494144971826	-1.10145395729757	0.270699132912052	0.709802583372492	172	248	159	184	190.853231670087	222.177462039304	173.796097691548	166.853698418783	29.02	UP_ML_DOWN_PI
BDIVROU_0074500.t1.1	308.208955418618	0.227443443496627	0.207894178065976	1.09403469405693	0.273939762324	0.712422720675672	241	335	310	360	267.416446700529	300.118749125673	338.847737637609	326.452888210662	28.76	DOWN_ML_UP_PI
BDIVROU_0177100.t1.1	1591.11738580292	0.162830866614918	0.148423322704988	1.09707061967995	0.272610522426592	0.712422720675672	1217	1843	1590	1792	1350.39757524707	1651.10105862273	1737.96097691548	1625.00993242641	28.76	DOWN_ML_UP_PI
BDIVROU_0265800.t1.1	195.466899742134	-0.274431347671835	0.250785328554907	-1.09428788858257	0.273828735453177	0.712422720675672	206	223	155	203	228.58003327929	199.780540462761	169.423868818804	184.083156407679	28.76	UP_ML_DOWN_PI
BDIVROU_0291400.t1.1	508.139608850149	0.195840003344004	0.178851625691507	1.09498587215416	0.273522825965123	0.712422720675672	423	534	459	643	469.365796490969	478.398244874953	501.713263147298	583.081130887377	28.76	DOWN_ML_UP_PI
BDIVROU_0118900.t1.1	168.174677065248	0.329794936876715	0.301941003306745	1.09224958937317	0.274723411265293	0.713293301471488	116	189	142	242	128.714970196105	169.320727118663	155.214124982389	219.448885963834	28.67	DOWN_ML_UP_PI
BDIVROU_0039400.t1.1	1010.47902803249	-0.156005362732509	0.14377172541316	-1.08509070392105	0.277881484180074	0.715296963132342	992	1149	907	1015	1100.73491753911	1029.3625156579	991.402896894552	920.415782038394	28.47	UP_ML_DOWN_PI
BDIVROU_0056500.t1.1	185.495290303896	0.274886193051216	0.252574128552164	1.08833867754766	0.276445621815341	0.715296963132342	159	178	189	220	176.428278113627	159.466081624984	206.587814237123	199.498987239849	28.47	DOWN_ML_UP_PI
BDIVROU_0065200.t1.1	153.381096713527	-0.305438085652354	0.2809395822341	-1.08720203548192	0.276947531464279	0.715296963132342	159	182	113	166	176.428278113627	163.049589077231	123.515465654999	150.53105400825	28.47	UP_ML_DOWN_PI
BDIVROU_0220700.t1.1	378.77697805517	-0.229964064631424	0.212069497895394	-1.08438067196659	0.278196049852604	0.715296963132342	320	516	309	397	355.075779851324	462.272461339842	337.754680419423	360.004990610091	28.47	UP_ML_DOWN_PI
BDIVROU_0316800.t1.1	210.745906392358	0.341107718712276	0.31447515515204	1.08468892732515	0.278059453628065	0.715296963132342	217	147	233	238	240.785763211679	131.693898870071	254.682331837299	215.821631650382	28.47	DOWN_ML_UP_PI
BDIVROU_0320900.t1.1	505.336833476529	-0.19641441660069	0.180426844253833	-1.08860972109208	0.276326028123644	0.715296963132342	474	617	465	479	525.955998904774	552.756024509075	508.271606456413	434.363704035853	28.47	UP_ML_DOWN_PI
BDIVROU_0270000.t1.1	359.143539706234	-0.208754488744175	0.193152910484053	-1.08077319788256	0.279798013503106	0.715940488657707	355	420	311	360	393.912193272563	376.268282485918	339.940794855795	326.452888210662	28.41	UP_ML_DOWN_PI
BDIVROU_0290800.t1.1	943.721505691219	0.159309353543316	0.147177589474066	1.08242942497294	0.279061759313261	0.715940488657707	762	1046	930	1076	845.524200770966	937.087198762548	1016.54321291283	975.731410318534	28.41	DOWN_ML_UP_PI
BDIVROU_0444100.t1.1	488.969727636521	-0.206820728827281	0.191318116302072	-1.08103055175774	0.279683523638503	0.715940488657707	420	649	403	516	466.036961054863	581.424084127049	440.502058928891	467.915806435282	28.41	UP_ML_DOWN_PI
BDIVROU_0009900.t1.1	168.647750473411	-0.287043860324631	0.267548573169742	-1.07286634693627	0.283331087257005	0.716899837024491	181	190	135	172	200.839737978405	170.216603981725	147.562724455088	155.971935478427	28.31	UP_ML_DOWN_PI
BDIVROU_0113100.t2.1	1246.00185251938	0.651012574619994	0.606279974116037	1.07378208486793	0.282920361210234	0.716899837024491	516	1525	1481	1573	572.559695010261	1366.21221616911	1618.81774013322	1426.41775876492	28.31	DOWN_ML_UP_PI
BDIVROU_0186700.t1.1	567.176596184727	-0.212330691562231	0.197192843981357	-1.07676671868633	0.281584497240065	0.716899837024491	466	781	492	567	517.079104408491	699.679830051195	537.784151347431	514.163298931793	28.31	UP_ML_DOWN_PI
BDIVROU_0327400.t1.1	698.946427595011	-0.178258996166222	0.165463481469972	-1.07733135180388	0.281332260647086	0.716899837024491	711	777	567	762	788.933998357161	696.096322598948	619.763442711368	690.991946712568	28.31	UP_ML_DOWN_PI
BDIVROU_0355300.t1.1	158.655661000491	0.288157626238481	0.267824326327097	1.07592028771334	0.281962907759997	0.716899837024491	125	164	160	192	138.701476504424	146.92380554212	174.889154909734	174.108207045686	28.31	DOWN_ML_UP_PI
BDIVROU_0402200.t1.1	739.456359232417	-0.189832809406751	0.176590026861304	-1.0749916786402	0.282378453924245	0.716899837024491	651	953	573	833	722.357289635038	853.770650497809	626.321786020483	755.375710776337	28.31	UP_ML_DOWN_PI
BDIVROU_0417200.t1.1	192.210303743609	0.276997246815651	0.257876788159063	1.07414571428893	0.282757378406893	0.716899837024491	174	173	190	235	193.072455294158	154.986697309676	207.680871455309	213.101190915293	28.31	DOWN_ML_UP_PI
BDIVROU_0205500.t1.1	470.87898376664	-0.190269994548136	0.177581702451295	-1.07145044743741	0.283966940089979	0.717366403502347	473	535	398	490	524.846387092739	479.294121738014	435.036772837962	444.338653397845	28.26	UP_ML_DOWN_PI
BDIVROU_0245500.t1.1	300.882093197643	-0.220318448982722	0.20611576743767	-1.06890633221132	0.285111878369537	0.719115515443166	284	371	254	307	315.12975461805	332.370316195894	277.636533419202	278.391768557426	28.09	UP_ML_DOWN_PI
BDIVROU_0218500.t1.1	609.127819344326	0.171052983932929	0.160488650090844	1.06582604960603	0.286502282932669	0.721477222789242	521	634	599	701	578.107754070438	567.985931181124	654.741273693315	635.676318432428	27.85	DOWN_ML_UP_PI
BDIVROU_0052700.t2.1	481.084101677185	0.184873106257261	0.173716982351604	1.06422011109471	0.287228998520732	0.721994019566117	413	494	461	573	458.269678370616	442.563170352484	503.89937758367	519.60418040197	27.8	DOWN_ML_UP_PI
BDIVROU_0116300.t1.1	613.943711696214	0.170886789650347	0.160871256130189	1.06225806748256	0.288118545086362	0.721994019566117	523	642	579	736	580.326977694508	575.152946085617	632.880129329598	667.414793675131	27.8	DOWN_ML_UP_PI
BDIVROU_0202100.t1.1	373.509816941942	-0.20479838183573	0.192635316305023	-1.06314037199414	0.287718298395817	0.721994019566117	366	440	302	401	406.117923204952	394.185819747152	330.103279892122	363.632244923543	27.8	UP_ML_DOWN_PI
BDIVROU_0325100.t1.1	375.196128509728	0.21918287977351	0.20651076890118	1.06136295428929	0.288524985792627	0.721994019566117	299	403	409	398	331.773931798581	361.038375813869	447.060402238006	360.911804188454	27.8	DOWN_ML_UP_PI
BDIVROU_0021700.t1.1	158.993709606329	-0.283667636905284	0.267784532264321	-1.05931300253476	0.289457255251978	0.723188016659422	154	199	128	162	170.88021905345	178.27949574928	139.911323927787	146.903799694798	27.68	UP_ML_DOWN_PI
BDIVROU_0245300.t1.1	154.842288277423	0.321085593061696	0.303961114463843	1.05633772802833	0.290813945029048	0.725436983753779	112	168	185	157	124.276522947964	150.507312994367	202.215585364379	142.369731802983	27.46	DOWN_ML_UP_PI
BDIVROU_0205200.t1.1	147.842135816334	-1.0022598365673	0.954448318937095	-1.05009335412048	0.293675193965264	0.727754619947213	68	356	79	122	75.4536032184064	318.932163249969	86.3515202366809	110.63125656028	27.22	UP_ML_DOWN_PI
BDIVROU_0206700.t1.1	171.631992267893	0.272296658804401	0.259149632386774	1.05073141063926	0.293381965388768	0.727754619947213	143	170	176	202	158.674489121061	152.299066720491	192.378070400707	183.176342829316	27.22	DOWN_ML_UP_PI
BDIVROU_0251300.t1.1	321.485478725771	0.211544316501299	0.201491424930859	1.04989240397644	0.293767584354641	0.727754619947213	260	343	312	385	288.499071129201	307.285764030166	341.03385207398	349.123227669736	27.22	DOWN_ML_UP_PI
BDIVROU_0273800.t1.1	309.1545772153	0.218731446273354	0.208101606236982	1.05108004800437	0.293221826813555	0.727754619947213	274	299	302	369	304.033636497697	267.867182055451	330.103279892122	334.614210415928	27.22	DOWN_ML_UP_PI
BDIVROU_0385600.t1.1	370.407580491872	0.927433016371515	0.883845875969076	1.04931531796157	0.294033018254318	0.727754619947213	95	452	463	513	105.413122143362	404.936342103893	506.085492020041	465.195365700193	27.22	DOWN_ML_UP_PI
BDIVROU_0096400.t1.1	301.585025045194	-0.267056950615799	0.255078740943127	-1.04695887092897	0.295118547851353	0.729305400522238	233	446	256	296	258.539552204246	399.561080925522	279.822647855574	268.416819195433	27.07	UP_ML_DOWN_PI
BDIVROU_0343000.t1.1	255.045550100516	-0.233925248272792	0.223862509034148	-1.04495053362021	0.296045832416476	0.730460912592828	239	319	226	245	265.197223076458	285.784719316685	247.030931309999	222.169326698923	26.95	UP_ML_DOWN_PI
BDIVROU_0253500.t1.1	198.841857744456	-0.256396892812526	0.246350181028409	-1.04078223828445	0.297976625265429	0.733605688358255	202	233	174	190	224.141586031149	208.739309093378	190.191955964335	172.29457988896	26.64	UP_ML_DOWN_PI
BDIVROU_0329000.t1.1	715.841231198913	0.162266955166162	0.155994863707012	1.04020703829666	0.298243722265219	0.733605688358255	597	769	664	867	662.438251785127	688.929307694455	725.789992875394	786.207372440678	26.64	DOWN_ML_UP_PI
BDIVROU_0113800.t1.1	145.61644447487	0.287663588781367	0.277692535599704	1.03590681024295	0.300245620154311	0.736250448187036	121	143	146	177	134.263029256282	128.110391417824	159.586353855132	160.506003370242	26.37	DOWN_ML_UP_PI
BDIVROU_0235500.t1.1	151.43136167837	0.284788382108838	0.274836789169602	1.03620910056948	0.300104602018361	0.736250448187036	121	155	145	192	134.263029256282	138.860913774565	158.493296636946	174.108207045686	26.37	DOWN_ML_UP_PI
BDIVROU_0137900.t1.1	165.515744803033	0.276354577676049	0.267046626021521	1.0348551554206	0.300736560185707	0.736318018698132	126	178	161	206	139.811088316459	159.466081624984	175.982212127919	186.803597142768	26.37	DOWN_ML_UP_PI
BDIVROU_0179500.t1.1	372.299698010204	0.196983491689615	0.190709828752545	1.03289637968901	0.301652393189082	0.737424081196079	321	377	370	431	356.18539166336	337.745577374264	404.431170728759	390.836652274431	26.26	DOWN_ML_UP_PI
BDIVROU_0183300.t1.1	306.698667047069	-0.242660930050957	0.236636490618028	-1.02545862397298	0.305146838909499	0.744539107409616	249	433	260	307	276.293341196812	387.91468170572	284.194876728317	278.391768557426	25.55	UP_ML_DOWN_PI
BDIVROU_0217100.t1.1	490.741284595169	0.204497928026044	0.199566618113359	1.02471009409942	0.3054999987609	0.744539107409616	353	580	471	592	391.692969648492	519.608580575791	514.829949765528	536.833638390866	25.55	DOWN_ML_UP_PI
BDIVROU_0040300.t1.1	445.774395434399	0.18410124555107	0.180399136836133	1.02052176512518	0.307481072227413	0.746512412623217	382	459	416	544	423.871712197518	411.207480145325	454.711802765307	493.306586629445	25.35	DOWN_ML_UP_PI
BDIVROU_0052800.t3.1	154.568035699546	0.294950181072995	0.288711372081335	1.02160915569998	0.306965922573149	0.746512412623217	107	177	151	194	118.728463887787	158.570204761923	165.051639946061	175.921834202412	25.35	DOWN_ML_UP_PI
BDIVROU_0216200.t1.1	168.045889084002	0.266265225395134	0.261039280687479	1.02001976366887	0.30771908764519	0.746512412623217	137	171	164	207	152.016818248848	153.194943583552	179.261383782477	187.710410721131	25.35	DOWN_ML_UP_PI
BDIVROU_0030500.t1.1	232.35672038342	0.232832634014928	0.228889668306229	1.01722649055275	0.309045696814741	0.747448420454525	192	239	238	267	213.045467910795	214.114570271749	260.147617928229	242.119225422908	25.26	DOWN_ML_UP_PI
BDIVROU_0254600.t1.1	770.850576056316	0.153660722996447	0.150936254639757	1.01805045688455	0.308653977994786	0.747448420454525	678	790	736	903	752.316808559994	707.74272181875	804.490112584774	818.852661261744	25.26	DOWN_ML_UP_PI
BDIVROU_0432400.t1.1	370.493351769574	0.195947629127534	0.192857253827753	1.01602415900073	0.309617882197478	0.747694247434335	309	388	379	416	342.870049918935	347.600222867943	414.268685692431	377.234448598987	25.23	DOWN_ML_UP_PI
BDIVROU_0030700.t1.1	667.336451287632	-0.162326536237466	0.160415337003753	-1.01191406800254	0.311579142257673	0.748295803238013	642	778	606	659	712.37078332672	696.99219946201	662.392674220616	597.590148141184	25.17	UP_ML_DOWN_PI
BDIVROU_0180200.t1.1	211.198859943099	0.250781983352428	0.24728756242103	1.01413100156428	0.310520246859828	0.748295803238013	176	213	189	278	195.291678918228	190.821771832144	206.587814237123	252.0941747849	25.17	DOWN_ML_UP_PI
BDIVROU_0309700.t1.1	222.281402367681	-0.240526500150831	0.237352988428428	-1.01337043086508	0.310883257614923	0.748295803238013	210	277	199	210	233.018480527432	248.157891068094	217.518386418981	190.430851456219	25.17	UP_ML_DOWN_PI
BDIVROU_0436100.t1.1	326.767612974753	0.205714305463677	0.203364346820769	1.01155541116054	0.311750674476755	0.748295803238013	262	353	307	402	290.718294753272	316.244532660783	335.568565983051	364.539058501906	25.17	DOWN_ML_UP_PI
BDIVROU_0070600.t1.1	486.924408808547	0.174896564652593	0.17328022150963	1.00932791480113	0.312817396824223	0.748530283006736	417	505	461	583	462.708125618757	452.417815846163	503.89937758367	528.6723161856	25.15	DOWN_ML_UP_PI
BDIVROU_0411800.t1.1	239.192652168881	0.256350970888639	0.254215086978178	1.0084018770713	0.313261572183436	0.748530283006736	164	283	228	300	181.976337173804	253.533152246464	249.21704574637	272.044073508885	25.15	DOWN_ML_UP_PI
BDIVROU_0468900.t1.1	166.858574790514	0.278542345568711	0.275713650007978	1.01025954123291	0.312370959565906	0.748530283006736	122	185	180	187	135.372641068317	165.737219666416	196.75029927345	169.574139153872	25.15	DOWN_ML_UP_PI
BDIVROU_0101000.t1.1	891.305006163019	-0.151224397169877	0.150752464716087	-1.00313051235798	0.315797894511432	0.749813746235398	896	985	760	946	994.212183583708	882.438710115784	830.723485821234	857.845645131351	25.02	UP_ML_DOWN_PI
BDIVROU_0186600.t1.1	433.904439342353	0.182222390703074	0.181295906895995	1.00511034045358	0.31484372147696	0.749813746235398	353	470	427	503	391.692969648492	421.062125639003	466.735432165351	456.127229916564	25.02	DOWN_ML_UP_PI
BDIVROU_0198200.t1.1	354.96078384483	0.203686363885953	0.203384163490956	1.00148586000901	0.316591972835009	0.749813746235398	272	399	359	406	301.814412873626	357.454868361622	392.407541328715	368.166312815358	25.02	DOWN_ML_UP_PI
BDIVROU_0240700.t1.1	340.01278555319	-0.2175574303782	0.217131766079755	-1.00196039624294	0.316362720794442	0.749813746235398	287	460	293	341	318.458590054157	412.103357008386	320.26576492845	309.223430221766	25.02	UP_ML_DOWN_PI
BDIVROU_0281100.t1.1	287.412950976059	0.216432002500578	0.215702027709993	1.00338418140217	0.315675533420243	0.749813746235398	252	282	267	359	279.622176632918	252.637275383402	291.846277255618	325.546074632299	25.02	DOWN_ML_UP_PI
BDIVROU_0283000.t1.1	197.87382982984	0.247535732261982	0.247187882450023	1.00140722841472	0.316629970877251	0.749813746235398	173	190	192	242	191.962843482122	170.216603981725	209.86698589168	219.448885963834	25.02	DOWN_ML_UP_PI
BDIVROU_0073700.t1.1	300.947299640704	0.206504304244581	0.206416077468606	1.00042742201604	0.317103704838649	0.749818135399723	256	307	287	365	284.06062388106	275.034196959945	313.707421619335	330.986956102477	25.02	DOWN_ML_UP_PI
BDIVROU_0192700.t1.1	317.235745191508	0.204494505904436	0.20496977384186	0.997681277934229	0.318433934527004	0.751844757746522	256	341	298	390	284.06062388106	305.494010304043	325.731051019379	353.65729556155	24.82	DOWN_ML_UP_PI
BDIVROU_0122600.t1.1	290.415984640998	-0.208635266437155	0.209812598122564	-0.994388651129892	0.320033691115488	0.752268543169393	273	357	240	305	302.924024685661	319.82804011303	262.3337323646	276.5781414007	24.77	UP_ML_DOWN_PI
BDIVROU_0261500.t1.1	434.507853012769	-0.196988078391032	0.198092759055848	-0.994423417241085	0.320016772237098	0.752268543169393	374	572	389	425	414.994817701235	512.441565671298	425.19925787429	385.395770804254	24.77	UP_ML_DOWN_PI
BDIVROU_0334200.t1.1	176.8207275983	-0.259023912342302	0.260099744201113	-0.995863771945969	0.319316339776833	0.752268543169393	186	200	145	180	206.387797038582	179.175372612342	158.493296636946	163.226444105331	24.77	UP_ML_DOWN_PI
BDIVROU_0048800.t3.1	603.033827844817	-0.176478183034325	0.177850632990144	-0.992283131452816	0.321059429637649	0.752498082170128	518	786	529	612	574.778918634331	704.159214366504	578.227268420306	554.969909958125	24.75	UP_ML_DOWN_PI
BDIVROU_0119100.t1.1	155.405280332421	-0.279964136363431	0.283259175825488	-0.988367404330489	0.322972745147909	0.752498082170128	135	213	126	158	149.797594624777	190.821771832144	137.725209491415	143.276545381346	24.75	UP_ML_DOWN_PI
BDIVROU_0197500.t1.1	225.593747100972	0.235558702165327	0.238111646586731	0.989278372318197	0.32252696269857	0.752498082170128	181	238	241	248	200.839737978405	213.218693408687	263.426789582786	224.889767434012	24.75	DOWN_ML_UP_PI
BDIVROU_0268500.t1.1	250.404812390335	0.21920006459213	0.221624668414808	0.98905986486062	0.322633852778864	0.752498082170128	203	265	250	293	225.251197843184	237.407368711353	273.264304546459	265.696378460344	24.75	DOWN_ML_UP_PI
BDIVROU_0279900.t1.1	227.803014207377	0.229059155719683	0.231038830278915	0.991431420610802	0.321474963995301	0.752498082170128	195	227	219	278	216.374303346901	203.364047915008	239.379530782698	252.0941747849	24.75	DOWN_ML_UP_PI
BDIVROU_0368500.t1.1	653.017394730242	0.48481185299366	0.490015422551327	0.989380804525348	0.322476862582934	0.752498082170128	435	676	922	569	482.681138235394	605.612759429716	1007.79875516734	515.976926088518	24.75	DOWN_ML_UP_PI
BDIVROU_0054700.t1.1	906.032896125802	0.1414747833894	0.143407363717164	0.986523841749332	0.323876121619518	0.753038321457322	777	961	888	1026	862.168377951497	860.937665402303	970.634809749021	930.390731400387	24.7	DOWN_ML_UP_PI
BDIVROU_0161300.t1.1	163.21463000667	0.269492663483699	0.273597894322659	0.984995385841243	0.324626337443842	0.753038321457322	128	172	148	215	142.03031194053	154.090820446614	161.772468291504	194.964919348034	24.7	DOWN_ML_UP_PI
BDIVROU_0305800.t1.1	168.396572584018	0.256920520585868	0.260611590887335	0.985836891256834	0.324213159394324	0.753038321457322	141	168	167	203	156.45526549699	150.507312994367	182.540555437034	184.083156407679	24.7	DOWN_ML_UP_PI
BDIVROU_0045000.t1.1	304.64530542247	0.207818124411671	0.211974874952266	0.980390362105266	0.326893465368179	0.75470586227078	246	326	320	335	272.964505760706	292.055857358117	349.778309819467	303.782548751588	24.53	DOWN_ML_UP_PI
BDIVROU_0048600.t1.1	507.527122563802	-0.178866183662775	0.182576477856634	-0.979678136869463	0.327245021462912	0.75470586227078	442	655	442	518	490.448420919642	586.79934530542	483.131290438139	469.729433592008	24.53	UP_ML_DOWN_PI
BDIVROU_0281000.t1.1	1196.48973116381	-0.136531027738083	0.139125419043304	-0.981352140226697	0.326419118795139	0.75470586227078	1073	1468	1025	1279	1190.61347431397	1315.14723497459	1120.38364864048	1159.81456672621	24.53	UP_ML_DOWN_PI
BDIVROU_0430500.t1.1	197.012586540543	-0.240989476295444	0.245719784020515	-0.980749178402842	0.326716445732655	0.75470586227078	200	229	161	204	221.922362407078	205.155801641131	175.982212127919	184.989969986042	24.53	UP_ML_DOWN_PI
BDIVROU_0034500.t1.1	231.070835520966	0.229131633236734	0.234131333088337	0.978645746446429	0.327755047502749	0.754768825963645	203	224	217	288	225.251197843184	200.676417325823	237.193416346326	261.16231056853	24.52	DOWN_ML_UP_PI
BDIVROU_0046400.t1.1	166.975538307691	-0.256562216251925	0.262855165330055	-0.976059252743887	0.329035102260305	0.754768825963645	162	205	145	161	179.757113549733	183.65475692765	158.493296636946	145.996986116435	24.52	UP_ML_DOWN_PI
BDIVROU_0297800.t1.1	476.768044987653	-0.183163314994036	0.18744848782848	-0.97713946437186	0.328500112426604	0.754768825963645	501	512	405	496	555.91551782973	458.688953887595	442.688173365263	449.779534868023	24.52	UP_ML_DOWN_PI
BDIVROU_0451800.t1.1	234.475108464601	0.22858156160738	0.234254646493503	0.975782401881703	0.329172307358594	0.754768825963645	201	233	249	258	223.031974219113	208.739309093378	272.171247328273	233.957903217641	24.52	DOWN_ML_UP_PI
BDIVROU_0331600.t1.1	596.262065481549	-0.233085052220316	0.239224825192707	-0.974334716443225	0.329890372547217	0.755325363080012	480	844	404	722	532.613669776987	756.120072424083	441.595116147077	654.71940357805	24.47	UP_ML_DOWN_PI
BDIVROU_0105000.t1.1	377.659250395588	-0.187543651090471	0.193336085835061	-0.97003955718059	0.332026775018829	0.755427061397674	342	474	317	397	379.487239716103	424.64563309125	346.49913816491	360.004990610091	24.46	UP_ML_DOWN_PI
BDIVROU_0168900.t1.1	407.681413240682	0.178246146435718	0.183667384180367	0.97048339437706	0.33180559812592	0.755427061397674	343	429	403	469	380.596851528138	384.331174253473	440.502058928891	425.295568252223	24.46	DOWN_ML_UP_PI
BDIVROU_0272000.t1.1	533.25365550994	0.173806996501803	0.179158458259977	0.970130007758783	0.331981693156095	0.755427061397674	422	596	487	660	468.256184678934	533.942610384779	532.318865256501	598.496961719547	24.46	DOWN_ML_UP_PI
BDIVROU_0301900.t1.1	217.545222080128	-0.233776848701966	0.240997477861829	-0.97003856959863	0.332027267265644	0.755427061397674	195	283	187	216	216.374303346901	253.533152246464	204.401699800751	195.871732926397	24.46	UP_ML_DOWN_PI
BDIVROU_0381800.t1.1	207.59409247227	-0.239644917816547	0.247192242204169	-0.969467794295145	0.332311841357441	0.755427061397674	186	271	182	201	206.387797038582	242.782629889723	198.936413709822	182.269529250953	24.46	UP_ML_DOWN_PI
BDIVROU_0311700.t1.1	400.001063689894	-0.179221369768767	0.185048134513428	-0.96851216706409	0.332788645481439	0.755430225242868	378	480	349	407	419.433264949377	430.02089426962	381.476969146856	369.073126393721	24.46	UP_ML_DOWN_PI
BDIVROU_0022000.t1.1	171.649754313291	-0.313981281653764	0.32686691682449	-0.960578343945267	0.336764221776488	0.756904880604999	122	273	142	167	135.372641068317	244.574383615847	155.214124982389	151.437867586613	24.31	UP_ML_DOWN_PI
BDIVROU_0030400.t1.1	276.626658731097	0.20465363356257	0.213006270313527	0.960786897312167	0.336659328012831	0.756904880604999	225	295	270	328	249.662657707962	264.283674603204	295.125448910175	297.434853703048	24.31	DOWN_ML_UP_PI
BDIVROU_0105400.t1.1	169.106056509438	-0.269957454962323	0.279419312431777	-0.966137424836144	0.333975419714369	0.756904880604999	173	199	120	193	191.962843482122	178.27949574928	131.1668661823	175.015020624049	24.31	UP_ML_DOWN_PI
BDIVROU_0117900.t1.1	243.474395854623	0.215012361371003	0.223958534542445	0.960054332424887	0.337027870752298	0.756904880604999	202	253	233	296	224.141586031149	226.656846354612	254.682331837299	268.416819195433	24.31	DOWN_ML_UP_PI
BDIVROU_0138700.t1.1	593.776071870163	-0.163186578350435	0.169377869292324	-0.963446871968832	0.335323313723366	0.756904880604999	603	654	522	606	669.095922657339	585.903468442358	570.575867893006	549.529028487948	24.31	UP_ML_DOWN_PI
BDIVROU_0216800.t1.1	613.409401810117	-0.173184466897307	0.180087818303201	-0.961666749750552	0.336217029796779	0.756904880604999	529	796	497	673	586.984648566721	713.117982997121	543.24943743836	610.285538238265	24.31	UP_ML_DOWN_PI
BDIVROU_0252300.t1.1	184.0756849922	0.254098527152882	0.263373952344791	0.964782298669512	0.334653863829605	0.756904880604999	169	166	181	223	187.524396233981	148.715559268244	197.843356491636	202.219427974938	24.31	DOWN_ML_UP_PI
BDIVROU_0418800.t1.1	246.10039613433	0.214920772791149	0.223965615097636	0.959615040449202	0.337248996518779	0.756904880604999	213	245	238	296	236.347315963538	219.489831450119	260.147617928229	268.416819195433	24.31	DOWN_ML_UP_PI
BDIVROU_0429500.t1.1	187.601245401733	0.243939177958403	0.254490792862415	0.958538323585967	0.337791376241275	0.757052886949769	143	206	190	220	158.674489121061	184.550633790712	207.680871455309	199.498987239849	24.29	DOWN_ML_UP_PI
BDIVROU_0037100.t1.1	193.146282538085	-0.237763168856327	0.25045650828238	-0.949319187139103	0.342458297830531	0.761703217105142	201	218	159	199	223.031974219113	195.301156147453	173.796097691548	180.455902094227	23.83	UP_ML_DOWN_PI
BDIVROU_0067100.t1.1	179.428457416862	-0.255596565942361	0.269982406537629	-0.946715636845532	0.343783700246039	0.761703217105142	153	246	152	178	169.770607241414	220.385708313181	166.144697164247	161.412816948605	23.83	UP_ML_DOWN_PI
BDIVROU_0076900.t1.1	162.37491317526	-0.255459419861433	0.269152217008907	-0.949126195950967	0.342556432559377	0.761703217105142	156	201	145	152	173.099442677521	180.071249475404	158.493296636946	137.835663911168	23.83	UP_ML_DOWN_PI
BDIVROU_0129400.t1.1	772.427348381722	0.182175498531296	0.192587284395244	0.945937314103354	0.344180560026112	0.761703217105142	542	943	776	877	601.409602123181	844.811881867192	848.212401312208	795.275508224307	23.83	DOWN_ML_UP_PI
BDIVROU_0139300.t1.1	185.072178226281	0.239765018450038	0.252499197452951	0.949567447614224	0.342332085476406	0.761703217105142	160	181	179	226	177.537889925662	162.153712214169	195.657242055264	204.939868710027	23.83	DOWN_ML_UP_PI
BDIVROU_0260900.t1.1	405.21830394011	0.177806449736287	0.187023468903432	0.95071731253202	0.341747897316553	0.761703217105142	329	441	405	461	365.062286159643	395.081696610214	442.688173365263	418.04105962532	23.83	DOWN_ML_UP_PI
BDIVROU_0288400.t1.1	742.016369455787	-0.147875180050703	0.156285293291304	-0.946187430285422	0.344052996156255	0.761703217105142	741	824	649	770	822.222352718223	738.202535162849	709.394134602607	698.246455339471	23.83	UP_ML_DOWN_PI
BDIVROU_0407600.t1.1	322.305443735124	0.198268453627058	0.209177229559034	0.947849123181462	0.343206268582862	0.761703217105142	291	310	328	364	322.897037302298	277.72182754913	358.522767564954	330.080142524114	23.83	DOWN_ML_UP_PI
BDIVROU_0408000.t1.1	619.722915891649	-0.155391214381897	0.163034346781363	-0.953119495674642	0.340529529305476	0.761703217105142	565	758	523	663	626.930673799995	679.074662200776	571.668925111191	601.217402454636	23.83	UP_ML_DOWN_PI
BDIVROU_0117500.t1.1	267.337979712702	0.203048443173074	0.215014345377019	0.944348354139055	0.344991663892874	0.762436375418327	226	275	263	314	250.772269519998	246.36613734197	287.474048382874	284.739463605966	23.76	DOWN_ML_UP_PI
BDIVROU_0274000.t1.1	421.343864048638	0.174302382984748	0.185571941236647	0.939271216452236	0.347591512838416	0.766051198197285	337	466	413	488	373.939180655926	417.478618186757	451.43263111075	442.52502624112	23.39	DOWN_ML_UP_PI
BDIVROU_0421000.t1.1	537.549688815609	0.160624780147408	0.170842208036551	0.940193772917304	0.347118175347642	0.766051198197285	439	589	536	606	487.119585483536	527.671472343347	585.878668947607	549.529028487948	23.39	DOWN_ML_UP_PI
BDIVROU_0265000.t1.1	174.114274047741	-0.254583605935507	0.27216776765255	-0.935392196259292	0.349586217103939	0.769380192490525	149	238	144	177	165.332159993273	213.218693408687	157.40023941876	160.506003370242	23.06	UP_ML_DOWN_PI
BDIVROU_0260400.t1.1	198.406826419369	0.234226671832769	0.250723785615634	0.9342020393384	0.350199683971996	0.76966431235339	174	192	183	252	193.072455294158	172.008357707848	200.029470928008	228.517021747463	23.03	DOWN_ML_UP_PI
BDIVROU_0300000.t1.1	160.694706571216	-0.265861851969736	0.285913835252398	-0.929867041009192	0.352439929739113	0.773518022590402	135	224	138	156	149.797594624777	200.676417325823	150.841896109645	141.46291822462	22.65	UP_ML_DOWN_PI
BDIVROU_0393900.t1.1	288.22323421885	0.221883136291397	0.239258146322742	0.927379651232826	0.353729452027163	0.77527737830505	280	248	286	339	310.691307369909	222.177462039304	312.614364401149	307.40980306504	22.47	DOWN_ML_UP_PI
BDIVROU_0038800.t1.1	418.255893858004	0.184105576195976	0.198981839546083	0.925238085123533	0.354842076871897	0.776390576803857	323	474	377	527	358.404615287431	424.64563309125	412.08257125606	477.890755797275	22.36	DOWN_ML_UP_PI
BDIVROU_0388700.t1.1	484.568960801996	0.161140537319817	0.17429604259445	0.924522065568391	0.355214568493646	0.776390576803857	426	494	473	558	472.694631927076	442.563170352484	517.0160642019	506.001976726526	22.36	DOWN_ML_UP_PI
BDIVROU_0018400.t1.1	163.095374271089	0.254339781798092	0.276199612083971	0.920854956598443	0.357126158050841	0.779496518053279	148	149	171	185	164.222548181238	133.485652596195	186.912784309778	167.760511997146	22.05	DOWN_ML_UP_PI
BDIVROU_0031200.t1.1	452.046022289329	0.162806402151971	0.177127923495552	0.91914588586062	0.358019271231356	0.780373967059841	383	478	429	536	424.981324009554	428.229140543497	468.921546601723	486.052078002541	21.96	DOWN_ML_UP_PI
BDIVROU_0101700.t1.1	369.777405267708	-0.189365097948628	0.206412577037157	-0.917410657173955	0.358927490311589	0.781032862428598	325	477	293	409	360.623838911501	427.333263680435	320.26576492845	370.886753550446	21.9	UP_ML_DOWN_PI
BDIVROU_0344400.t1.1	242.761986696529	0.249757142321839	0.272455118610761	0.916690952973618	0.359304608203465	0.781032862428598	156	301	256	274	173.099442677521	269.658935781575	279.822647855574	248.466920471448	21.9	DOWN_ML_UP_PI
BDIVROU_0115000.t1.1	1346.80064950901	-0.422246851597048	0.461349708849083	-0.915242479832525	0.360064348298802	0.781615094872673	944	2274	1062	1259	1047.47355056141	2037.22398660233	1160.82676571336	1141.67829515895	21.84	UP_ML_DOWN_PI
BDIVROU_0041700.t2.1	404.429083487162	0.171982631144955	0.189736022726056	0.9064310966045	0.364707719725644	0.784579266118508	332	438	370	499	368.391121595749	392.394066021029	404.431170728759	452.499975603112	21.54	DOWN_ML_UP_PI
BDIVROU_0128400.t1.1	651.696613119719	-0.162008070384902	0.179536493922496	-0.902368464735865	0.366861167228478	0.784579266118508	547	858	573	667	606.957661183358	768.662348506947	626.321786020483	604.844656768088	21.54	UP_ML_DOWN_PI
BDIVROU_0140600.t1.1	159.672162066332	0.246425807703471	0.271198960715143	0.908653215534651	0.363533206903397	0.784579266118508	139	154	166	182	154.236041872919	137.965036911503	181.447498218849	165.040071262057	21.54	DOWN_ML_UP_PI
BDIVROU_0204600.t1.1	268.717119528469	-0.200346766457146	0.221684551776958	-0.903747080485427	0.366129528276622	0.784579266118508	240	344	223	283	266.306834888493	308.181640893228	243.751759655441	256.628242676715	21.54	UP_ML_DOWN_PI
BDIVROU_0244000.t1.1	199.504844223573	-0.219959871491846	0.243632097784782	-0.902836175905494	0.366612848251348	0.784579266118508	190	244	163	210	210.826244286724	218.593954587057	178.168326564291	190.430851456219	21.54	UP_ML_DOWN_PI
BDIVROU_0294100.t1.1	261.930138857094	-0.209888638454021	0.230666929635389	-0.909920805664635	0.362864276487008	0.784579266118508	280	281	215	276	310.691307369909	251.74139852034	235.007301909954	250.280547628174	21.54	UP_ML_DOWN_PI
BDIVROU_0379600.t2.1	556.683246154338	0.1612773524706	0.177923472173441	0.906442250145531	0.364701818547864	0.784579266118508	430	640	541	645	477.133079175217	573.361192359494	591.343955038536	584.894758044103	21.54	DOWN_ML_UP_PI
BDIVROU_0384300.t1.1	211.452010762474	0.218229977156599	0.239535846560823	0.911053524096176	0.362267172719148	0.784579266118508	182	211	217	240	201.949349790441	189.030018106021	237.193416346326	217.635258807108	21.54	DOWN_ML_UP_PI
BDIVROU_0428400.t1.1	419.234829310832	-0.173432214976705	0.191961032661968	-0.903476151235908	0.366273240001937	0.784579266118508	373	530	342	457	413.8852058892	474.814737422706	373.825568619555	414.413805311868	21.54	UP_ML_DOWN_PI
BDIVROU_0437300.t1.1	333.775400998093	-0.181018178015219	0.200459785693336	-0.903014923362938	0.366517974665479	0.784579266118508	312	405	299	330	346.198885355041	362.830129539992	326.824108237565	299.248480859773	21.54	UP_ML_DOWN_PI
BDIVROU_0445400.t1.1	159.352025881554	0.265404714491522	0.293826017523337	0.903271659632533	0.366381733837456	0.784579266118508	107	190	162	189	118.728463887787	170.216603981725	177.075269346105	171.387766310598	21.54	DOWN_ML_UP_PI
BDIVROU_0010100.t1.1	198.430851069333	-0.223564783319398	0.248598550169912	-0.899300431022609	0.368492657859212	0.785314494784853	181	253	160	211	200.839737978405	226.656846354612	174.889154909734	191.337665034582	21.47	UP_ML_DOWN_PI
BDIVROU_0070800.t1.1	187.045409683086	0.226391507829979	0.251844307164521	0.898934386799879	0.368687610515733	0.785314494784853	164	182	183	224	181.976337173804	163.049589077231	200.029470928008	203.126241553301	21.47	DOWN_ML_UP_PI
BDIVROU_0208700.t1.1	165.099900220238	-0.26548250110829	0.294969519328315	-0.900033677082394	0.368102329015352	0.785314494784853	137	232	153	147	152.016818248848	207.843432230317	167.237754382433	133.301596019354	21.47	UP_ML_DOWN_PI
BDIVROU_0012900.t1.1	249.422611346819	0.201900777524499	0.226207659668959	0.89254615789743	0.372100263726476	0.788638547390399	195	276	248	290	216.374303346901	247.262014205032	271.078190110087	262.975937725255	21.14	DOWN_ML_UP_PI
BDIVROU_0175400.t1.1	183.963055450823	-0.231521963286377	0.260252965324393	-0.889603555516825	0.373678796397329	0.788638547390399	193	205	145	198	214.15507972283	183.65475692765	158.493296636946	179.549088515864	21.14	UP_ML_DOWN_PI
BDIVROU_0203400.t1.1	154.095870279835	0.255613239263414	0.285673589772552	0.894773785238352	0.370908026481693	0.788638547390399	143	137	148	191	158.674489121061	122.735130239454	161.772468291504	173.201393467323	21.14	DOWN_ML_UP_PI
BDIVROU_0244100.t1.1	160.505281472021	0.245657872078859	0.276168262104082	0.88952246071736	0.373722357573927	0.788638547390399	144	150	149	204	159.784100933096	134.381529459256	162.865525509689	184.989969986042	21.14	DOWN_ML_UP_PI
BDIVROU_0380100.t1.1	225.022230911665	-0.225153864981984	0.251936788562449	-0.893691890996593	0.371486765230403	0.788638547390399	188	308	196	222	208.607020662653	275.930073823006	214.239214764424	201.312614396575	21.14	UP_ML_DOWN_PI
BDIVROU_0403000.t1.1	164.192834465586	-0.24177596543261	0.271637318256462	-0.890069033903292	0.373428819127103	0.788638547390399	173	183	145	157	191.962843482122	163.945465940293	158.493296636946	142.369731802983	21.14	UP_ML_DOWN_PI
BDIVROU_0411200.t1.1	152.493836012608	-0.242361707807445	0.27181210877678	-0.891651622505454	0.372579691327276	0.788638547390399	151	182	127	155	167.551383617344	163.049589077231	138.818266709601	140.556104646257	21.14	UP_ML_DOWN_PI
BDIVROU_0229100.t1.1	1180.6324502855	0.123150524794235	0.138891136343432	0.886669430723963	0.375256901094997	0.790826546206831	1044	1231	1077	1416	1158.43473176495	1102.82441842896	1177.22262398614	1284.04802696194	20.92	DOWN_ML_UP_PI
BDIVROU_0179600.t1.1	229.404172233283	-0.206831746344345	0.23381340499135	-0.884601746217232	0.376371464537167	0.791950463180489	227	268	182	250	251.881881332033	240.094999300538	198.936413709822	226.703394590737	20.8	UP_ML_DOWN_PI
BDIVROU_0372200.t1.1	374.140643538032	-0.174648195957854	0.19760342552358	-0.883831823740389	0.376787004508779	0.791950463180489	383	412	310	401	424.981324009554	369.101267581424	338.847737637609	363.632244923543	20.8	UP_ML_DOWN_PI
BDIVROU_0120700.t1.1	251.812758725322	-0.255774181449133	0.290153406497332	-0.881513625970421	0.378039882238088	0.793534178172156	192	373	245	212	213.045467910795	334.162069922018	267.799018455529	192.244478612945	20.65	UP_ML_DOWN_PI
BDIVROU_0058200.t1.1	292.960701827877	-0.189777177226367	0.215763100820212	-0.879562707918725	0.379096248471955	0.793654728355648	270	362	269	280	299.595189249555	324.307424428339	294.032391691989	253.907801941626	20.63	UP_ML_DOWN_PI
BDIVROU_0208200.t1.1	1429.73060253243	0.115659894633609	0.13146071354011	0.879805772530822	0.37896453699272	0.793654728355648	1208	1567	1404	1588	1340.41106893875	1403.8390444177	1534.65233433291	1440.01996244036	20.63	DOWN_ML_UP_PI
BDIVROU_0029900.t1.1	514.035260454206	-0.164604003008741	0.188309539300728	-0.874113991356915	0.382056178720597	0.795583969179489	514	576	489	480	570.34047138619	516.025073123545	534.504979692873	435.270517614216	20.44	UP_ML_DOWN_PI
BDIVROU_0041300.t1.1	183.99348838649	0.222817105345406	0.254558930084562	0.875306575461284	0.381407117306178	0.795583969179489	152	191	170	232	168.660995429379	171.112480844786	185.819727091592	210.380750180204	20.44	DOWN_ML_UP_PI
BDIVROU_0122800.t1.1	506.159104125562	0.149986176666419	0.171754247126262	0.873260365760614	0.3825211783846	0.795583969179489	423	547	500	572	469.365796490969	490.044644094755	546.528609092917	518.697366823607	20.44	DOWN_ML_UP_PI
BDIVROU_0144800.t1.1	1305.10602277755	-0.115438690354745	0.131788431214101	-0.875939483392176	0.381062933525329	0.795583969179489	1208	1534	1121	1412	1340.41106893875	1374.27510793666	1225.31714158632	1280.42077264849	20.44	UP_ML_DOWN_PI
BDIVROU_0435200.t1.1	169.481582750866	0.238923670041074	0.273169311971689	0.874635837812689	0.381772081559088	0.795583969179489	157	153	172	197	174.209054489556	137.069160048442	188.005841527964	178.642274937501	20.44	DOWN_ML_UP_PI
BDIVROU_0051300.t1.1	1204.60156637202	0.119869171903374	0.137575527862093	0.871297197736596	0.383591900162202	0.795727845114542	1066	1258	1102	1438	1182.84619162972	1127.01309373163	1204.54905444079	1303.99792568592	20.43	DOWN_ML_UP_PI
BDIVROU_0447800.t1.1	649.90918376335	0.141743990309223	0.162598133329729	0.87174426548787	0.383347905925605	0.795727845114542	528	725	640	733	585.875036754685	649.510725719739	699.556619638934	664.694352940042	20.43	DOWN_ML_UP_PI
BDIVROU_0098600.t1.1	215.968452287477	-0.217329392554678	0.249793691616601	-0.870035552732246	0.384280975335697	0.796117952814111	184	290	185	218	204.168573414512	259.804290287896	202.215585364379	197.685360083123	20.39	UP_ML_DOWN_PI
BDIVROU_0183100.t1.1	165.28806228865	-0.229977620941076	0.265484250101017	-0.866257116396055	0.386349177536934	0.798178976145351	170	188	138	169	188.634008046016	168.424850255601	150.841896109645	153.251494743339	20.18	UP_ML_DOWN_PI
BDIVROU_0260700.t1.1	149.417640434945	-0.255356646627429	0.294953707792314	-0.865751607392011	0.386626392353788	0.798178976145351	124	209	126	149	137.591864692388	187.238264379897	137.725209491415	135.11522317608	20.18	UP_ML_DOWN_PI
BDIVROU_0358600.t1.1	226.545636618044	-0.204365436789971	0.23613325675948	-0.865466557292828	0.386782763770875	0.798178976145351	202	291	193	232	224.141586031149	260.700167150957	210.960043109866	210.380750180204	20.18	UP_ML_DOWN_PI
BDIVROU_0027900.t1.1	171.78276123396	0.221896434362882	0.259891995222663	0.853802496582366	0.393214430962111	0.799020204398985	147	172	175	197	163.112936369202	154.090820446614	191.285013182521	178.642274937501	20.1	DOWN_ML_UP_PI
BDIVROU_0079200.t1.1	438.705852908843	0.179050897305314	0.210384439942499	0.851065303851613	0.394733077692387	0.799020204398985	313	530	436	503	347.308497167077	474.814737422706	476.572947129024	456.127229916564	20.1	DOWN_ML_UP_PI
BDIVROU_0159800.t1.1	155.812684248735	-0.243402053362776	0.283708125974152	-0.857931201395873	0.390930454059435	0.799020204398985	133	212	132	156	147.578371000707	189.925894969082	144.28355280053	141.46291822462	20.1	UP_ML_DOWN_PI
BDIVROU_0173900.t1.1	1685.88899192812	0.10749780592721	0.126069431525024	0.852687321794357	0.39383272345063	0.799020204398985	1417	1868	1593	1937	1572.31993765415	1673.49798019927	1741.24014857003	1756.49790128903	20.1	DOWN_ML_UP_PI
BDIVROU_0198500.t1.1	203.683173672739	-0.249896867330344	0.291371169573485	-0.85765818113078	0.391081238128004	0.799020204398985	245	191	180	193	271.85489394867	171.112480844786	196.75029927345	175.015020624049	20.1	UP_ML_DOWN_PI
BDIVROU_0199900.t1.1	335.130483574429	0.175195966637214	0.205520926462067	0.852448310997419	0.39396531607225	0.799020204398985	267	372	307	414	296.266353813449	333.266193058956	335.568565983051	375.420821442261	20.1	DOWN_ML_UP_PI
BDIVROU_0208800.t1.1	224.081947126603	0.208063311140007	0.244146191676816	0.8522078911451	0.394098717632625	0.799020204398985	208	207	226	257	230.799256903361	185.446510653774	247.030931309999	233.051089639278	20.1	DOWN_ML_UP_PI
BDIVROU_0209100.t1.1	262.7252657947	-0.203560228679458	0.237263589406861	-0.857949714022035	0.390920231155085	0.799020204398985	219	356	225	268	243.00498683575	318.932163249969	245.937874091813	243.026039001271	20.1	UP_ML_DOWN_PI
BDIVROU_0269300.t1.1	161.019902374375	0.237998673626665	0.27872633317773	0.853879398165458	0.393171815679816	0.799020204398985	137	160	178	170	152.016818248848	143.340298089873	194.564184837079	154.158308321701	20.1	DOWN_ML_UP_PI
BDIVROU_0289000.t1.1	294.283479682384	0.180524111416521	0.211898481326454	0.851936787307139	0.394249177580888	0.799020204398985	241	317	302	326	267.416446700529	283.992965590562	330.103279892122	295.621226546322	20.1	DOWN_ML_UP_PI
BDIVROU_0323600.t2.1	628.29918787643	0.167417470573382	0.194103775648115	0.862515270578187	0.388404033548183	0.799020204398985	450	763	599	745	499.325315415925	683.554046516084	654.741273693315	675.576115880398	20.1	DOWN_ML_UP_PI
BDIVROU_0336000.t1.1	340.012158719893	-0.174040273074044	0.204228786888407	-0.852182866704005	0.394112604493835	0.799020204398985	299	434	293	352	331.773931798581	388.810558568782	320.26576492845	319.198379583758	20.1	UP_ML_DOWN_PI
BDIVROU_0378800.t1.1	876.990758405567	-0.122901290779919	0.143889376302752	-0.854137351470118	0.393028890385937	0.799020204398985	818	1028	764	931	907.662462244948	920.961415227437	835.095714693978	844.243441455906	20.1	UP_ML_DOWN_PI
BDIVROU_0400500.t1.1	173.719654973884	0.223328149521852	0.25928394169627	0.861326575262662	0.389058202990934	0.799020204398985	137	188	170	208	152.016818248848	168.424850255601	185.819727091592	188.617224299494	20.1	DOWN_ML_UP_PI
BDIVROU_0409000.t1.1	206.66822633106	-0.214864554698868	0.249783115553636	-0.860204478683948	0.389676336301579	0.799020204398985	212	233	190	193	235.237704151502	208.739309093378	207.680871455309	175.015020624049	20.1	UP_ML_DOWN_PI
BDIVROU_0190100.t1.1	348.190282579474	0.167822578694879	0.197506250284494	0.849707684962587	0.395487624759805	0.799529053108563	307	352	348	393	340.650826294864	315.348655797722	380.38391192867	356.377736296639	20.05	DOWN_ML_UP_PI
BDIVROU_0361000.t1.1	365.490087998285	-0.168936326881633	0.199054194047736	-0.84869513897868	0.396050951790207	0.799650524008436	323	463	324	369	358.404615287431	414.790987597571	354.15053869221	334.614210415928	20.03	UP_ML_DOWN_PI
BDIVROU_0082000.t1.1	555.659183654681	-0.193873853239094	0.229698261017141	-0.844037096234814	0.39864867646357	0.802855192522957	413	811	494	549	458.269678370616	726.556135943046	539.970265783802	497.840654521259	19.71	UP_ML_DOWN_PI
BDIVROU_0271500.t1.1	473.662349570941	0.174352886395394	0.206481531845915	0.844399423215747	0.398446244575019	0.802855192522957	338	574	461	553	375.048792467961	514.233319397421	503.89937758367	501.467908834711	19.71	DOWN_ML_UP_PI
BDIVROU_0036700.t1.1	251.4430254374	0.193926253364658	0.232772324568936	0.833115593633325	0.404779539879354	0.805630908619678	189	289	250	291	209.716632474688	258.908413424834	273.264304546459	263.882751303618	19.44	DOWN_ML_UP_PI
BDIVROU_0121200.t1.1	261.822286075496	-0.191168776657014	0.22843393786975	-0.836866791509833	0.402667448679418	0.805630908619678	274	284	234	257	304.033636497697	254.429029109525	255.775389055485	233.051089639278	19.44	UP_ML_DOWN_PI
BDIVROU_0169900.t1.1	164.187165466818	0.220660845671285	0.264142695575518	0.835384999727159	0.403500972817461	0.805630908619678	141	164	164	192	156.45526549699	146.92380554212	179.261383782477	174.108207045686	19.44	DOWN_ML_UP_PI
BDIVROU_0188500.t1.1	231.668765709604	0.192897457622819	0.230093893883169	0.838342358275547	0.401838452661827	0.805630908619678	201	234	218	282	223.031974219113	209.63518595644	238.286473564512	255.721429098352	19.44	DOWN_ML_UP_PI
BDIVROU_0273900.t1.1	504.524567493408	0.142776534089696	0.170902883131684	0.83542495874504	0.40347848188371	0.805630908619678	426	543	476	594	472.694631927076	486.461136642508	520.295235856457	538.647265547592	19.44	DOWN_ML_UP_PI
BDIVROU_0317800.t1.1	166.857758612896	0.221253632870131	0.265753268049089	0.83255282049537	0.405096976706811	0.805630908619678	148	161	160	203	164.222548181238	144.236174952935	174.889154909734	184.083156407679	19.44	DOWN_ML_UP_PI
BDIVROU_0338900.t1.1	157.171540824829	0.224081887339519	0.269038970851218	0.832897504144257	0.404902537396625	0.805630908619678	128	165	159	182	142.03031194053	147.819682405182	173.796097691548	165.040071262057	19.44	DOWN_ML_UP_PI
BDIVROU_0359700.t1.1	150.821210221221	-0.229658908789171	0.275751225679121	-0.832848188520527	0.404930353385658	0.805630908619678	140	190	123	158	155.345653684954	170.216603981725	134.446037836858	143.276545381346	19.44	UP_ML_DOWN_PI
BDIVROU_0391300.t1.1	245.852630172975	-0.191819194866567	0.229345424999179	-0.836376809640975	0.402942954571119	0.805630908619678	218	315	207	257	241.895375023715	282.201211864438	226.262844164468	233.051089639278	19.44	UP_ML_DOWN_PI
BDIVROU_0399200.t1.1	288.943107041437	-0.189110258773889	0.226202572490478	-0.836021698125689	0.403142696447999	0.805630908619678	310	304	238	308	343.979661730971	272.34656637076	260.147617928229	279.298582135789	19.44	UP_ML_DOWN_PI
BDIVROU_0053100.t1.1	981.017697055018	0.11646718619918	0.140810911076629	0.827117623973036	0.408170395927919	0.809777717272267	864	1032	918	1144	958.704605598576	924.544922679684	1003.4265262946	1037.39473364721	19.02	DOWN_ML_UP_PI
BDIVROU_0202500.t1.1	212.315508149604	-0.241180799443578	0.291611158179102	-0.827063000433782	0.408201354018305	0.809777717272267	158	317	190	201	175.318666301591	283.992965590562	207.680871455309	182.269529250953	19.02	UP_ML_DOWN_PI
BDIVROU_0129800.t1.1	177.000795322486	-0.215217056241308	0.260587144733603	-0.825892836967547	0.408864884296633	0.810082669759788	184	197	146	185	204.168573414512	176.487742023157	159.586353855132	167.760511997146	18.99	UP_ML_DOWN_PI
BDIVROU_0046800.t1.1	151.590936373979	-0.221920353526836	0.27550196080243	-0.805512791562239	0.420523827836261	0.811406100118832	139	192	131	151	154.236041872919	172.008357707848	143.190495582344	136.928850332805	18.86	UP_ML_DOWN_PI
BDIVROU_0058800.t1.1	146.025453501938	-0.233152918290091	0.285864430916385	-0.815606606049873	0.414725169973052	0.811406100118832	152	164	132	137	168.660995429379	146.92380554212	144.28355280053	124.233460235724	18.86	UP_ML_DOWN_PI
BDIVROU_0080000.t1.1	587.970114586769	-0.147277572266107	0.181905697188072	-0.809636941243446	0.418148870012099	0.811406100118832	509	748	549	570	564.792412326013	670.115893570159	600.088412784023	516.883739666881	18.86	UP_ML_DOWN_PI
BDIVROU_0080400.t1.1	974.67916791328	0.126513401744396	0.15572296775367	0.812426089544614	0.416547180915501	0.811406100118832	781	1113	877	1187	866.606825199639	997.110948587683	958.611180348977	1076.38771751682	18.86	DOWN_ML_UP_PI
BDIVROU_0088700.t1.1	160.551054749762	-0.26333744903506	0.325968048493579	-0.807862765237394	0.419169588248293	0.811406100118832	171	180	98	203	189.743619858051	161.257835351108	107.119607382212	184.083156407679	18.86	UP_ML_DOWN_PI
BDIVROU_0094600.t1.1	267.116100377126	0.180451870731375	0.223279790904669	0.808187207629646	0.418982820762982	0.811406100118832	209	300	249	326	231.908868715396	268.763058918513	272.171247328273	295.621226546322	18.86	DOWN_ML_UP_PI
BDIVROU_0155000.t1.1	268.177383666089	-0.207923772879284	0.252857898260789	-0.822294950284049	0.41090905001027	0.811406100118832	308	261	225	277	341.7604381069	233.823861259106	245.937874091813	251.187361206537	18.86	UP_ML_DOWN_PI
BDIVROU_0194300.t1.1	179.040423425294	-0.209510456829303	0.256452137419208	-0.816957343142858	0.413952805767058	0.811406100118832	180	206	146	190	199.73012616637	184.550633790712	159.586353855132	172.29457988896	18.86	UP_ML_DOWN_PI
BDIVROU_0195300.t1.1	174.217999681975	-0.212083803928594	0.263428218134871	-0.805091441722503	0.420766914095606	0.811406100118832	171	206	135	193	189.743619858051	184.550633790712	147.562724455088	175.015020624049	18.86	UP_ML_DOWN_PI
BDIVROU_0199800.t1.1	980.123636807159	-0.130457133572228	0.162036469083081	-0.805109703454094	0.420756376779394	0.811406100118832	827	1262	826	1069	917.648968553267	1130.59660118388	902.865262221499	969.383715269993	18.86	UP_ML_DOWN_PI
BDIVROU_0204000.t1.1	1054.54048998176	0.122347960127445	0.150455908798017	0.813181490211154	0.416114010191734	0.811406100118832	837	1217	989	1233	928.74508667362	1090.2821423461	1081.03358878579	1118.10114212152	18.86	DOWN_ML_UP_PI
BDIVROU_0250600.t1.1	216.245816048748	0.188897601209317	0.234205064680296	0.806547891981644	0.419927005246075	0.811406100118832	181	227	210	255	200.839737978405	203.364047915008	229.542015819025	231.237462482552	18.86	DOWN_ML_UP_PI
BDIVROU_0255900.t1.1	154.484762205051	0.222880263359851	0.273382076862252	0.815270210534515	0.41491765653508	0.811406100118832	136	150	155	180	150.907206436813	134.381529459256	169.423868818804	163.226444105331	18.86	DOWN_ML_UP_PI
BDIVROU_0257400.t1.1	369.622193068179	0.166409765461163	0.202756518772028	0.820736943349615	0.411796122821769	0.811406100118832	345	351	353	436	382.816075152209	314.45277893466	385.8491980196	395.370720166246	18.86	DOWN_ML_UP_PI
BDIVROU_0263900.t1.1	170.225860832235	-0.249573467851501	0.308302118814137	-0.809509415022731	0.418222189488222	0.811406100118832	127	255	139	176	140.920700128494	228.448600080736	151.934953327831	159.599189791879	18.86	UP_ML_DOWN_PI
BDIVROU_0268400.t1.1	156.693382442181	0.221328936730505	0.274743548144636	0.805583746097611	0.420482900673629	0.811406100118832	129	163	167	171	143.139923752565	146.027928679059	182.540555437034	155.065121900064	18.86	DOWN_ML_UP_PI
BDIVROU_0270800.t1.1	293.302302710335	-0.19774484933058	0.24061870488931	-0.821818276436768	0.41118033031068	0.811406100118832	234	409	255	296	259.649164016281	366.413636992239	278.729590637388	268.416819195433	18.86	UP_ML_DOWN_PI
BDIVROU_0300300.t1.1	273.618850213533	-0.175949024248565	0.216915641312731	-0.811140327104841	0.417285089387277	0.811406100118832	250	338	244	273	277.402953008847	302.806379714858	266.705961237344	247.560106893085	18.86	UP_ML_DOWN_PI
BDIVROU_0322700.t1.1	189.888570038002	0.201849281106416	0.250342881497619	0.806291274986128	0.420074920138559	0.811406100118832	166	189	179	232	184.195560797875	169.320727118663	195.657242055264	210.380750180204	18.86	DOWN_ML_UP_PI
BDIVROU_0326400.t1.1	190.805767831436	0.211776217750505	0.257291846982027	0.823097273522619	0.410452679154264	0.811406100118832	173	181	176	239	191.962843482122	162.153712214169	192.378070400707	216.728445228745	18.86	DOWN_ML_UP_PI
BDIVROU_0431200.t1.1	2003.5039997182	-0.10157939002652	0.124374525762058	-0.816721827915575	0.414087414293683	0.811406100118832	1842	2349	1699	2215	2043.90495776919	2104.41475133196	1857.10421369773	2008.59207607393	18.86	UP_ML_DOWN_PI
BDIVROU_0439600.t1.1	223.491159202577	-0.193839223913977	0.240314426516216	-0.806606689094869	0.41989311870411	0.811406100118832	233	244	198	221	258.539552204246	218.593954587057	216.425329200795	200.405800818212	18.86	UP_ML_DOWN_PI
BDIVROU_0078100.t1.1	211.92767671933	-0.210651533816588	0.262181920805425	-0.803455605060277	0.421711446816758	0.811475275554428	178	287	163	237	197.510902542299	257.116659698711	178.168326564291	214.914818072019	18.85	UP_ML_DOWN_PI
BDIVROU_0318300.t1.1	168.592210245403	-0.219551238679775	0.273430849118645	-0.802949774641227	0.422003764987819	0.811475275554428	182	180	137	178	201.949349790441	161.257835351108	149.748838891459	161.412816948605	18.85	UP_ML_DOWN_PI
BDIVROU_0447900.t1.1	196.076549168811	0.205872392314279	0.256578089272792	0.802377135544872	0.422334835043116	0.811475275554428	179	185	205	216	198.620514354335	165.737219666416	224.076729728096	195.871732926397	18.85	DOWN_ML_UP_PI
BDIVROU_0104100.t1.1	59889.5905956774	-0.131092292884476	0.163987758959402	-0.79940291712219	0.424056819513264	0.812048075060787	66890	56924	52494	62814	74221.9341070472	50996.8945529247	57378.9456114472	56960.5881112903	18.8	UP_ML_DOWN_PI
BDIVROU_0341100.t1.1	155.972526678819	0.223189622078383	0.278776377245423	0.800604499863688	0.423360644853444	0.812048075060787	128	163	138	204	142.03031194053	146.027928679059	150.841896109645	184.989969986042	18.8	DOWN_ML_UP_PI
BDIVROU_0415700.t1.1	182.969243138438	-0.235915478826835	0.295184204908345	-0.799214439336572	0.424166080742891	0.812048075060787	139	269	157	182	154.236041872919	240.9908761636	171.609983255176	165.040071262057	18.8	UP_ML_DOWN_PI
BDIVROU_0078500.t1.1	361.745918525958	0.161407577210545	0.202261738910923	0.798013396303437	0.424862716148701	0.81240295542754	281	414	340	433	311.800919181944	370.893021307548	371.639454183184	392.650279431157	18.76	DOWN_ML_UP_PI
BDIVROU_0113500.t1.1	542.158360571997	0.14261823678747	0.17990065332919	0.792761083121257	0.42791703431097	0.816409120891844	422	627	534	612	468.256184678934	561.714793139692	583.692554511236	554.969909958125	18.36	DOWN_ML_UP_PI
BDIVROU_0132600.t1.1	192.709707441417	0.196845971740731	0.248368780002211	0.792555214624714	0.428037010437195	0.816409120891844	164	198	179	238	181.976337173804	177.383618886218	195.657242055264	215.821631650382	18.36	DOWN_ML_UP_PI
BDIVROU_0309600.t1.1	169.89981262594	-0.217807147727041	0.275091526190663	-0.791762475359133	0.428499186169791	0.816409120891844	148	224	156	159	164.222548181238	200.676417325823	170.51692603699	144.183358959709	18.36	UP_ML_DOWN_PI
BDIVROU_0004900.t1.1	2517.54631231608	-0.107363378474656	0.137490107516145	-0.780880751453693	0.434872634105444	0.817959568994327	2552	2669	2320	2549	2831.72934431431	2391.0953475117	2535.89274619114	2311.46781124716	18.2	UP_ML_DOWN_PI
BDIVROU_0053600.t1.1	596.308141169564	0.129887281167108	0.165798550617727	0.783404201563752	0.433389789647864	0.817959568994327	496	657	547	715	550.367458769553	588.591099031543	597.902298347651	648.371708529509	18.2	DOWN_ML_UP_PI
BDIVROU_0059100.t1.1	262.044329003708	-0.219683534431987	0.279122324203814	-0.787051107641162	0.43125194882542	0.817959568994327	316	239	205	286	350.637332603183	214.114570271749	224.076729728096	259.348683411804	18.2	UP_ML_DOWN_PI
BDIVROU_0126300.t1.1	283.210089322028	0.193950039493898	0.248216108315408	0.781375716548765	0.43458154913201	0.817959568994327	280	244	256	357	310.691307369909	218.593954587057	279.822647855574	323.732447475573	18.2	DOWN_ML_UP_PI
BDIVROU_0159900.t1.1	545.776607245072	0.130148190684185	0.166705736330457	0.780706132548401	0.434975352926498	0.817959568994327	458	596	522	629	508.202209912208	533.942610384779	570.575867893006	570.385740790295	18.2	DOWN_ML_UP_PI
BDIVROU_0163100.t1.1	151.742581804446	0.222427372095544	0.283651329520789	0.784157692725506	0.432947586388102	0.817959568994327	139	141	141	190	154.236041872919	126.318637691701	154.121067764203	172.29457988896	18.2	DOWN_ML_UP_PI
BDIVROU_0231200.t1.1	679.734557546027	-0.129106634625265	0.164833112307298	-0.783256669840537	0.433476402532389	0.817959568994327	595	848	577	737	660.219028161056	759.70357987633	630.694014893226	668.321607253494	18.2	UP_ML_DOWN_PI
BDIVROU_0263200.t1.1	307.325805266917	-0.161465899281107	0.20613340988323	-0.783307758662577	0.433446408187499	0.817959568994327	305	347	261	325	338.431602670794	310.869271482413	285.287933946503	294.714412967959	18.2	UP_ML_DOWN_PI
BDIVROU_0264600.t1.1	336.984314884232	0.157444673715579	0.199720124623871	0.78832653450468	0.430505730679184	0.817959568994327	285	358	341	373	316.239366430086	320.723916976092	372.73251140137	338.24146472938	18.2	DOWN_ML_UP_PI
BDIVROU_0306000.t1.1	488.475707521264	0.138163223790085	0.175047030059123	0.789292019084356	0.429941350147526	0.817959568994327	403	539	458	577	447.173560250262	482.877629190261	500.620205929112	523.231434715422	18.2	DOWN_ML_UP_PI
BDIVROU_0407400.t1.1	169.579965480736	-0.237639304710526	0.30271382279374	-0.785029578488875	0.4324362265847	0.817959568994327	202	160	145	168	224.141586031149	143.340298089873	158.493296636946	152.344681164976	18.2	UP_ML_DOWN_PI
BDIVROU_0072300.t1.1	208.756366776831	-0.187563194220643	0.241328121021463	-0.777212342377462	0.437033501558427	0.820102182491028	197	252	189	203	218.593526970972	225.760969491551	206.587814237123	184.083156407679	17.99	UP_ML_DOWN_PI
BDIVROU_0398700.t1.1	254.237229791832	-0.1811474982235	0.23313106643509	-0.777019987054947	0.437146978332222	0.820102182491028	217	334	214	268	240.785763211679	299.222872262611	233.914244691769	243.026039001271	17.99	UP_ML_DOWN_PI
BDIVROU_0005000.t1.1	256.307325129301	-0.170271186010344	0.219727730463007	-0.774918967449173	0.438387543446127	0.820155207592542	252	294	218	269	279.622176632918	263.387797740143	238.286473564512	243.932852579634	17.98	UP_ML_DOWN_PI
BDIVROU_0091900.t1.1	431.976655260165	0.154712013004046	0.199795903221087	0.774350277006668	0.438723679328924	0.820155207592542	347	482	461	449	385.03529877628	431.812647995744	503.89937758367	407.159296684964	17.98	DOWN_ML_UP_PI
BDIVROU_0276300.t1.1	161.07991012019	-0.209311600197687	0.27027425486378	-0.774441503143469	0.438669748321269	0.820155207592542	167	179	138	163	185.30517260991	160.361958488046	150.841896109645	147.810613273161	17.98	UP_ML_DOWN_PI
BDIVROU_0321100.t1.1	214.765835599391	-0.203856207681044	0.263589474632612	-0.773385234615976	0.439294425746446	0.820257159237488	235	223	163	243	260.758775828316	199.780540462761	178.168326564291	220.355699542197	17.97	UP_ML_DOWN_PI
BDIVROU_0187300.t3.1	202.085268249973	0.187884773535779	0.243447160430738	0.771768186588616	0.440251737191281	0.821079824409561	162	221	194	241	179.757113549733	197.988786736638	212.053100328052	218.542072385471	17.89	DOWN_ML_UP_PI
BDIVROU_0026200.t1.1	256.018138377982	0.177062742275767	0.231760791367176	0.763989202967681	0.444873676854046	0.823897753521072	205	282	272	272	227.470421467255	252.637275383402	297.311563346547	246.653293314722	17.61	DOWN_ML_UP_PI
BDIVROU_0041900.t1.1	446.392263803825	0.138078684114228	0.179955451279005	0.767293700373373	0.442906913087842	0.823897753521072	399	455	430	513	442.73511300212	407.623972693078	470.014603819909	465.195365700193	17.61	DOWN_ML_UP_PI
BDIVROU_0095700.t1.1	221.32052268192	-0.178157677151427	0.233095383562025	-0.764312336130074	0.444681135693484	0.823897753521072	216	257	195	223	239.676151399644	230.240353806859	213.146157546238	202.219427974938	17.61	UP_ML_DOWN_PI
BDIVROU_0228700.t2.1	224.110215644712	0.195898811978886	0.25560764334216	0.76640435871729	0.443435740112816	0.823897753521072	218	197	220	262	241.895375023715	176.487742023157	240.472588000884	237.585157531093	17.61	DOWN_ML_UP_PI
BDIVROU_0264000.t1.1	149.964617811034	0.229877229310965	0.29922624713801	0.768238854410856	0.442345293898849	0.823897753521072	107	175	164	160	118.728463887787	156.778451035799	179.261383782477	145.090172538072	17.61	DOWN_ML_UP_PI
BDIVROU_0329800.t1.1	240.009105363068	0.181976031727883	0.238014626354442	0.764558189196705	0.444534674269205	0.823897753521072	182	276	245	268	201.949349790441	247.262014205032	267.799018455529	243.026039001271	17.61	DOWN_ML_UP_PI
BDIVROU_0092200.t1.1	169.827000454525	0.204959595605861	0.270562776674999	0.757530648246044	0.448732011488294	0.824513519721184	154	162	154	215	170.88021905345	145.132051815997	168.330811600619	194.964919348034	17.55	DOWN_ML_UP_PI
BDIVROU_0114300.t1.1	182.493416810046	-0.193358401352048	0.25560043415051	-0.756486983266194	0.449357273806511	0.824513519721184	165	230	160	183	183.085948985839	206.051678504193	174.889154909734	165.94688484042	17.55	UP_ML_DOWN_PI
BDIVROU_0195600.t1.1	2063.94525183721	-0.0917366044649591	0.121243065454304	-0.756633825788033	0.449269270221125	0.824513519721184	1922	2374	1777	2265	2132.67390273202	2126.8116729085	1942.36267671623	2053.93275499208	17.55	UP_ML_DOWN_PI
BDIVROU_0232500.t1.1	704.246387334267	0.119004474776519	0.156690183947599	0.759489023360373	0.447560077811135	0.824513519721184	583	785	660	822	646.903686416632	703.263337503442	721.417764002651	745.400761414345	17.55	DOWN_ML_UP_PI
BDIVROU_0232800.t1.1	825.211514178556	-0.138098359698037	0.18114231586577	-0.762374926245123	0.445836266745657	0.824513519721184	669	1101	690	902	742.330302251675	986.360426230942	754.209480548226	817.945847683381	17.55	UP_ML_DOWN_PI
BDIVROU_0247600.t1.1	978.733480201863	-0.119275225218014	0.157389784303025	-0.757833335538292	0.448550763194686	0.824513519721184	842	1232	817	1085	934.293145733797	1103.72029529203	893.027747257827	983.892732523801	17.55	UP_ML_DOWN_PI
BDIVROU_0284300.t1.1	253.294314706416	-0.169090285484509	0.223091454829989	-0.757941560842692	0.448485968277547	0.824513519721184	233	310	209	274	258.539552204246	277.72182754913	228.448958600839	248.466920471448	17.55	UP_ML_DOWN_PI
BDIVROU_0383300.t1.1	173.779672715573	0.208862529986294	0.275746126675492	0.757445018374062	0.448783293955939	0.824513519721184	127	202	183	191	140.920700128494	180.967126338465	200.029470928008	173.201393467323	17.55	DOWN_ML_UP_PI
BDIVROU_0249100.t1.1	747.018257501063	0.134700662311876	0.17855649307643	0.75438680493248	0.450616992428209	0.825871281393799	557	899	708	872	618.053779303712	805.393299892477	773.884510475571	790.741440332492	17.41	DOWN_ML_UP_PI
BDIVROU_0051800.t1.1	163.864865291863	-0.202533818736966	0.270244648156616	-0.749446178188847	0.453588326975774	0.826053511891788	167	185	130	179	185.30517260991	165.737219666416	142.097438364158	162.319630526968	17.39	UP_ML_DOWN_PI
BDIVROU_0069700.t1.1	294.55380428059	0.157033970142312	0.209462907764898	0.749698224940944	0.453436476853304	0.826053511891788	247	316	272	357	274.074117572741	283.0970887275	297.311563346547	323.732447475573	17.39	DOWN_ML_UP_PI
BDIVROU_0090600.t1.1	190.637245552477	-0.1869508944033	0.250868874254006	-0.745213590004835	0.45614260857525	0.826053511891788	194	213	166	193	215.264691534865	190.821771832144	181.447498218849	175.015020624049	17.39	UP_ML_DOWN_PI
BDIVROU_0108600.t1.1	745.009973945405	-0.129360979811097	0.171789298468318	-0.753021177480122	0.451437188180989	0.826053511891788	627	960	675	757	695.726606146189	860.041788539241	737.813622275438	686.457878820753	17.39	UP_ML_DOWN_PI
BDIVROU_0132000.t1.1	667.210058613911	-0.144616075565859	0.193695202169756	-0.746616715054802	0.45529495578192	0.826053511891788	532	904	599	677	590.313484002827	809.872684207785	654.741273693315	613.912792551717	17.39	UP_ML_DOWN_PI
BDIVROU_0202600.t1.1	284.292034954258	-0.157688967026187	0.209977001489184	-0.750982088075536	0.452663435667468	0.826053511891788	274	330	247	295	304.033636497697	295.639364810364	269.985132891901	267.51000561707	17.39	UP_ML_DOWN_PI
BDIVROU_0231300.t1.1	312.91770765637	0.162348079982428	0.21839974674035	0.743352876573801	0.457268066274377	0.826053511891788	237	365	315	350	262.977999452387	326.995055017524	344.313023728538	317.384752427032	17.39	DOWN_ML_UP_PI
BDIVROU_0253700.t1.1	166.105772351754	0.19695180743705	0.265072266424263	0.743011745792438	0.457474569203759	0.826053511891788	146	165	156	203	162.003324557167	147.819682405182	170.51692603699	184.083156407679	17.39	DOWN_ML_UP_PI
BDIVROU_0283200.t1.1	412.429514918963	-0.137223985619759	0.184389650062171	-0.744206551579716	0.456751525066406	0.826053511891788	384	489	347	448	426.090935821589	438.083786037176	379.290854710485	406.252483106602	17.39	UP_ML_DOWN_PI
BDIVROU_0309300.t2.1	334.431797712827	0.150478492895115	0.201117872485006	0.748210445127565	0.454333231715522	0.826053511891788	270	373	318	393	299.595189249555	334.162069922018	347.592195383095	356.377736296639	17.39	DOWN_ML_UP_PI
BDIVROU_0359000.t1.1	1793.83725725693	-0.0977752431287214	0.131364209765133	-0.744306560390646	0.456691033253742	0.826053511891788	1570	2195	1573	1927	1742.09054489556	1966.44971442045	1719.37900420632	1747.4297655054	17.39	UP_ML_DOWN_PI
BDIVROU_0373400.t1.1	151.009162686255	0.218324043955169	0.292451063733467	0.746531885259764	0.455346177769873	0.826053511891788	118	165	169	155	130.934193820176	147.819682405182	184.726669873406	140.556104646257	17.39	DOWN_ML_UP_PI
BDIVROU_0443700.t1.1	227.580788549546	-0.174151211278337	0.231804094186497	-0.751286175032889	0.45248044757023	0.826053511891788	222	264	187	246	246.333822271856	236.511491848291	204.401699800751	223.076140277286	17.39	UP_ML_DOWN_PI
BDIVROU_0159200.t1.1	257.061983802714	0.16652625324977	0.225357655979428	0.738942071996752	0.459942173585744	0.829160697072748	223	265	230	322	247.443434083892	237.407368711353	251.403160182742	291.99397223287	17.08	DOWN_ML_UP_PI
BDIVROU_0392600.t1.1	824.173725812099	0.128314520426582	0.173761162302566	0.738453396180392	0.460238977229807	0.829160697072748	620	989	807	927	687.959323461941	886.022217568031	882.097175075968	840.616187142454	17.08	DOWN_ML_UP_PI
BDIVROU_0240000.t1.1	203.051040152926	-0.178868865550963	0.2430809014762	-0.735840884515052	0.461827536755187	0.831080357762165	189	247	182	201	209.716632474688	221.281585176242	198.936413709822	182.269529250953	16.89	UP_ML_DOWN_PI
BDIVROU_0161600.t1.1	186.159248668848	-0.18515338240693	0.252382966335524	-0.733620755375313	0.463179907594179	0.831630365160621	173	228	152	201	191.962843482122	204.25992477807	166.144697164247	182.269529250953	16.84	UP_ML_DOWN_PI
BDIVROU_0410000.t2.1	342.529837217401	0.145212799232617	0.197738333300757	0.734368479842249	0.462724191899873	0.831630365160621	300	355	317	411	332.883543610617	318.036286386907	346.49913816491	372.700380707172	16.84	DOWN_ML_UP_PI
BDIVROU_0095400.t1.1	283.750203030716	-0.153684263735289	0.21063819683929	-0.729612511127525	0.465627072539184	0.832463429704697	273	329	251	290	302.924024685661	294.743487947302	274.357361764644	262.975937725255	16.75	UP_ML_DOWN_PI
BDIVROU_0182600.t1.1	173.883198359151	0.206101864248872	0.282420325242208	0.729769941565344	0.465530820736706	0.832463429704697	160	163	147	233	177.537889925662	146.027928679059	160.679411073318	211.287563758567	16.75	DOWN_ML_UP_PI
BDIVROU_0246600.t1.1	302.398218192229	0.15647720877525	0.214550963550576	0.729324194987192	0.465803375554796	0.832463429704697	281	291	290	353	311.800919181944	260.700167150957	316.986593273892	320.105193162121	16.75	DOWN_ML_UP_PI
BDIVROU_0415200.t1.1	178.63702524712	-0.19662690331448	0.26987974997164	-0.728572274633954	0.466263343258137	0.832463429704697	194	186	155	180	215.264691534865	166.633096529478	169.423868818804	163.226444105331	16.75	UP_ML_DOWN_PI
BDIVROU_0428600.t1.1	820.444983798157	0.110933012078389	0.152086586735963	0.729406941527192	0.465752772913126	0.832463429704697	679	920	756	968	753.426420372029	824.206714016773	826.351256948491	877.795543855335	16.75	DOWN_ML_UP_PI
BDIVROU_0415600.t1.1	903.319485629663	0.114479335390695	0.157422585380937	0.727210362564394	0.467097099138408	0.833016038755253	717	1048	832	1069	795.591669229374	938.878952488671	909.423605530614	969.383715269993	16.7	DOWN_ML_UP_PI
BDIVROU_0023300.t1.1	224.804663175028	-0.16632337346469	0.230730684413314	-0.720855025796009	0.470998716094893	0.835146648055138	217	262	196	231	240.785763211679	234.719738122168	214.239214764424	209.473936601841	16.49	UP_ML_DOWN_PI
BDIVROU_0045600.t1.1	214.05583217816	0.179369864054248	0.248057445945781	0.723098084680971	0.469619625928808	0.835146648055138	166	242	224	232	184.195560797875	216.802200860934	244.844816873627	210.380750180204	16.49	DOWN_ML_UP_PI
BDIVROU_0111000.t1.1	305.631680906238	0.156255402138777	0.218219133375006	0.716048128879034	0.473961631125535	0.835146648055138	289	288	297	352	320.677813678227	258.012536561772	324.637993801193	319.198379583758	16.49	DOWN_ML_UP_PI
BDIVROU_0180800.t1.1	402.323177372635	-0.144016229624724	0.199075102491187	-0.723426625542487	0.46941781815159	0.835146648055138	341	520	349	423	378.377627904068	465.855968792089	381.476969146856	383.582143647528	16.49	UP_ML_DOWN_PI
BDIVROU_0202400.t1.1	790.3221732617	-0.107617696685878	0.15091818623122	-0.713086337527266	0.475792333262717	0.835146648055138	711	949	704	830	788.933998357161	850.187143045562	769.512281602827	752.655270041248	16.49	UP_ML_DOWN_PI
BDIVROU_0272400.t1.1	328.138147479015	0.148378137801916	0.207375179764627	0.715505770605368	0.474296576388746	0.835146648055138	258	375	308	390	286.27984750513	335.953823648141	336.661623201237	353.65729556155	16.49	DOWN_ML_UP_PI
BDIVROU_0276700.t1.1	296.488877577651	-0.148344283500079	0.20679230884118	-0.717358804741668	0.473152731455827	0.835146648055138	276	354	255	313	306.252860121767	317.140409523845	278.729590637388	283.832650027603	16.49	UP_ML_DOWN_PI
BDIVROU_0300400.t2.1	530.296223014006	-0.130529390761318	0.182019296125548	-0.717118423924051	0.473301028517732	0.835146648055138	452	677	454	570	501.544539039996	606.508636292777	496.247977056369	516.883739666881	16.49	UP_ML_DOWN_PI
BDIVROU_0316700.t1.1	239.558796336003	0.161442944521019	0.226279472939024	0.713467034477861	0.475556805102558	0.835146648055138	196	262	229	282	217.483915158936	234.719738122168	250.310102964556	255.721429098352	16.49	DOWN_ML_UP_PI
BDIVROU_0331300.t1.1	904.981591329437	0.114029603990641	0.159318743070105	0.715732510772221	0.474156532202127	0.835146648055138	731	1035	803	1107	811.126234597869	927.232553268869	877.724946203225	1003.84263124779	16.49	DOWN_ML_UP_PI
BDIVROU_0368800.t1.1	630.495778039599	0.35799896298205	0.502477794271706	0.712467231514053	0.476175495996196	0.835146648055138	425	707	860	526	471.58502011504	633.384942184629	940.029207639818	476.983942218912	16.49	DOWN_ML_UP_PI
BDIVROU_0388300.t1.1	225.518653568138	0.168880635007883	0.234232341415819	0.720996229585901	0.470911834524459	0.835146648055138	183	247	228	252	203.058961602476	221.281585176242	249.21704574637	228.517021747463	16.49	DOWN_ML_UP_PI
BDIVROU_0391600.t1.1	219.594279122747	0.167763562279847	0.23481485816931	0.714450369911785	0.47494873485731	0.835146648055138	187	230	222	245	207.497408850618	206.051678504193	242.658702437255	222.169326698923	16.49	DOWN_ML_UP_PI
BDIVROU_0391700.t1.1	219.594279122747	0.167763562279847	0.23481485816931	0.714450369911785	0.47494873485731	0.835146648055138	187	230	222	245	207.497408850618	206.051678504193	242.658702437255	222.169326698923	16.49	DOWN_ML_UP_PI
BDIVROU_0410300.t1.1	711.232461054542	-0.150243721983199	0.207992553184181	-0.722351448083606	0.470078429273938	0.835146648055138	562	974	547	828	623.601838363889	872.584064622105	597.902298347651	750.841642884522	16.49	UP_ML_DOWN_PI
BDIVROU_0143300.t1.1	405.679993135693	0.135583541286482	0.190628330856926	0.711245493662966	0.476932121536598	0.835236309169542	329	455	406	448	365.062286159643	407.623972693078	443.781230583449	406.252483106602	16.48	DOWN_ML_UP_PI
BDIVROU_0426700.t1.1	169.017913583218	0.194992598494411	0.274371775546149	0.710687526463937	0.477277890954024	0.835236309169542	129	192	151	216	143.139923752565	172.008357707848	165.051639946061	195.871732926397	16.48	DOWN_ML_UP_PI
BDIVROU_0155600.t1.1	548.936874614556	-0.118775705276827	0.167440792533038	-0.70935943075754	0.478101456661005	0.835757111808952	497	660	483	579	551.477070581588	591.278729620728	527.946636383758	525.045061872148	16.42	UP_ML_DOWN_PI
BDIVROU_0178200.t1.1	188.585000435784	0.175836596942415	0.248857412700535	0.706575685386595	0.479830203423702	0.83785735520908	156	202	187	216	173.099442677521	180.967126338465	204.401699800751	195.871732926397	16.21	DOWN_ML_UP_PI
BDIVROU_0116500.t1.1	175.505463029957	0.180739850362847	0.257212457019245	0.702687002244697	0.482250829561077	0.839317161196662	153	178	166	211	169.770607241414	159.466081624984	181.447498218849	191.337665034582	16.07	DOWN_ML_UP_PI
BDIVROU_0200700.t1.1	179.534467385083	-0.198808032677938	0.282869928762675	-0.702824911603578	0.482164870398553	0.839317161196662	142	252	152	186	157.564877309025	225.760969491551	166.144697164247	168.667325575509	16.07	UP_ML_DOWN_PI
BDIVROU_0273400.t1.1	251.138516905965	0.157345157372184	0.223448205449015	0.704168364458342	0.481327929727107	0.839317161196662	218	260	254	278	241.895375023715	232.927984396044	277.636533419202	252.0941747849	16.07	DOWN_ML_UP_PI
BDIVROU_0299200.t1.1	801.686962511204	-0.104660830511143	0.149268321432535	-0.70115902360734	0.483203778791502	0.83997061764034	726	955	713	845	805.578175537692	855.562404223933	779.3497965665	766.257473716693	16	UP_ML_DOWN_PI
BDIVROU_0302200.t1.1	845.100949558032	0.103793540943714	0.14819383428685	0.700390413968281	0.483683521171121	0.83997061764034	706	944	795	973	783.385939296984	845.707758730254	868.980488457738	882.32961174715	16	DOWN_ML_UP_PI
BDIVROU_0122100.t1.1	334.208852989564	0.147958079374036	0.211561523594819	0.699361948524268	0.484325861583446	0.840167897441152	316	317	328	379	350.637332603183	283.992965590562	358.522767564954	343.682346199558	15.98	DOWN_ML_UP_PI
BDIVROU_0394500.t1.1	1309.37833452579	0.107341969445522	0.153731771468215	0.698241934119101	0.485025905709289	0.840464737374112	1260	1255	1242	1497	1398.11088316459	1124.32546314245	1357.57706498681	1357.49992680934	15.95	DOWN_ML_UP_PI
BDIVROU_0427700.t1.1	228.445904462359	-0.172879070878996	0.248123808999122	-0.696745191750655	0.485962271531015	0.84116998852155	247	235	201	231	274.074117572741	210.531062819502	219.704500855353	209.473936601841	15.88	UP_ML_DOWN_PI
BDIVROU_0115100.t1.1	196.413753262277	0.171720120270226	0.247426630264379	0.694024406696808	0.487666902999692	0.843202077112634	166	207	179	243	184.195560797875	185.446510653774	195.657242055264	220.355699542197	15.68	DOWN_ML_UP_PI
BDIVROU_0085200.t1.1	248.508730487371	0.155473038330845	0.225072960691521	0.690767286541951	0.489711796745101	0.845817440247789	210	265	226	305	233.018480527432	237.407368711353	247.030931309999	276.5781414007	15.42	DOWN_ML_UP_PI
BDIVROU_0190500.t1.1	440.378369876296	-0.129671448567613	0.188897353679109	-0.686465141210467	0.492419838866704	0.849571252941577	381	555	375	476	422.762100385483	497.211658999249	409.896456819688	431.643263300764	15.04	UP_ML_DOWN_PI
BDIVROU_0024000.t1.1	429.157971320229	0.128935601758068	0.189223328031644	0.681393795888138	0.495622347498142	0.85047260595544	346	486	431	470	383.925686964245	435.396155447991	471.107661038095	426.202381830586	14.95	DOWN_ML_UP_PI
BDIVROU_0026900.t1.1	622.072343895084	-0.11320976981303	0.166739180526962	-0.678963213416561	0.497161170815689	0.85047260595544	577	729	510	703	640.246015544419	653.094233171986	557.459181274776	637.489945589154	14.95	UP_ML_DOWN_PI
BDIVROU_0125600.t1.1	159.0216330719	0.186042942003668	0.271798915654907	0.684487432760328	0.493667422412523	0.85047260595544	126	176	148	195	139.811088316459	157.674327898861	161.772468291504	176.828647780775	14.95	DOWN_ML_UP_PI
BDIVROU_0269800.t1.1	260.620571182462	-0.148985984391232	0.219463686944185	-0.678863945401239	0.497224072330147	0.85047260595544	237	318	231	267	262.977999452387	284.888842453624	252.496217400928	242.119225422908	14.95	UP_ML_DOWN_PI
BDIVROU_0277800.t1.1	269.373377585373	0.170469212194803	0.250395510228033	0.680799795649524	0.495998179386487	0.85047260595544	271	231	260	315	300.70480106159	206.947555367255	284.194876728317	285.646277184329	14.95	DOWN_ML_UP_PI
BDIVROU_0309200.t1.1	418.762300722783	0.14730163169779	0.215880953920876	0.682328056377677	0.495031536147577	0.85047260595544	299	516	397	493	331.773931798581	462.272461339842	433.943715619776	447.059094132934	14.95	DOWN_ML_UP_PI
BDIVROU_0317000.t1.1	872.665398013371	-0.130998985226948	0.192124537314198	-0.681844115583809	0.495337525559656	0.85047260595544	701	1168	685	1012	777.837880236808	1046.38417605608	748.744194457297	917.695341303305	14.95	UP_ML_DOWN_PI
BDIVROU_0413200.t1.1	229.516080795397	-0.157381188411909	0.231508040096269	-0.679808737296834	0.496625573612773	0.85047260595544	223	264	208	228	247.443434083892	236.511491848291	227.355901382654	206.753495866753	14.95	UP_ML_DOWN_PI
BDIVROU_0059800.t1.1	147.09183815923	-0.199820501238374	0.296132955815868	-0.67476617280861	0.499824335117754	0.85134384994866	126	195	112	167	139.811088316459	174.695988297033	122.422408436813	151.437867586613	14.87	UP_ML_DOWN_PI
BDIVROU_0154400.t1.1	786.8493793016	0.121700786528074	0.179985449008118	0.676170141523968	0.498932627506426	0.85134384994866	632	900	659	1014	701.274665206366	806.289176755538	720.324706784465	919.508968460031	14.87	DOWN_ML_UP_PI
BDIVROU_0275500.t1.1	314.265650525708	0.153987651942616	0.227661302287157	0.676389225553958	0.498793556186311	0.85134384994866	228	381	306	362	252.991493144069	341.329084826511	334.475508764865	328.266515367388	14.87	DOWN_ML_UP_PI
BDIVROU_0317500.t1.1	210.987736481581	0.160492760932338	0.237878405395125	0.674684028866572	0.499876533670295	0.85134384994866	179	223	211	237	198.620514354335	199.780540462761	230.635073037211	214.914818072019	14.87	DOWN_ML_UP_PI
BDIVROU_0055400.t1.1	165.318114819802	0.200879035721611	0.301747134108965	0.665719779956788	0.505590228128977	0.854597770132084	167	137	173	181	185.30517260991	122.735130239454	189.098898746149	164.133257683694	14.54	DOWN_ML_UP_PI
BDIVROU_0061500.t1.1	937.674226536393	0.100057289189282	0.150807853563988	0.663475321905754	0.50702617958809	0.854597770132084	762	1076	909	1045	845.524200770966	963.963504654399	993.589011330924	947.620189389283	14.54	DOWN_ML_UP_PI
BDIVROU_0102600.t1.1	146.400658349834	-0.185540083834402	0.277285270275712	-0.669130688586215	0.503412115200244	0.854597770132084	137	178	128	148	152.016818248848	159.466081624984	139.911323927787	134.208409597717	14.54	UP_ML_DOWN_PI
BDIVROU_0201400.t1.1	318.97896718915	-0.140223658107193	0.210266316152314	-0.666885979043913	0.504844967534664	0.854597770132084	277	403	287	324	307.362471933803	361.038375813869	313.707421619335	293.807599389596	14.54	UP_ML_DOWN_PI
BDIVROU_0211300.t1.1	173.100345277617	0.179703608055458	0.269407298078461	0.667033184836448	0.504750936708929	0.854597770132084	138	191	185	183	153.126430060884	171.112480844786	202.215585364379	165.94688484042	14.54	DOWN_ML_UP_PI
BDIVROU_0235200.t1.1	323.628226494804	0.13460968546776	0.20195840304319	0.666521835384949	0.505077611689012	0.854597770132084	289	331	316	366	320.677813678227	296.535241673426	345.406080946724	331.89376968084	14.54	DOWN_ML_UP_PI
BDIVROU_0288200.t1.1	165.39547118965	-0.17688685383805	0.266291128640529	-0.664261159360036	0.506523175608198	0.854597770132084	155	200	133	182	171.989830865485	179.175372612342	145.376610018716	165.040071262057	14.54	UP_ML_DOWN_PI
BDIVROU_0303000.t1.1	366.493116049199	-0.129033544836903	0.193164515801787	-0.667998179175456	0.504134754774521	0.854597770132084	339	435	307	402	376.158404279997	389.706435431844	335.568565983051	364.539058501906	14.54	UP_ML_DOWN_PI
BDIVROU_0401400.t1.1	160.503236747811	-0.190431804645294	0.287115724039418	-0.663258013062181	0.507165322362842	0.854597770132084	177	163	143	158	196.401290730264	146.027928679059	156.307182200574	143.276545381346	14.54	UP_ML_DOWN_PI
BDIVROU_0444200.t1.1	201.181671699693	0.170700979794155	0.255392852854522	0.668385892111832	0.503887298584399	0.854597770132084	151	235	202	227	167.551383617344	210.531062819502	220.797558073539	205.84668228839	14.54	DOWN_ML_UP_PI
BDIVROU_0004500.t1.1	170.618127834963	0.187025869109341	0.282421878176166	0.6622216037834	0.507829210718962	0.854809974398761	167	150	161	206	185.30517260991	134.381529459256	175.982212127919	186.803597142768	14.52	DOWN_ML_UP_PI
BDIVROU_0227600.t1.1	540.890084202409	-0.125196893413683	0.189614942007418	-0.660269133266856	0.509081134435483	0.85601050012485	460	690	435	617	510.421433536279	618.15503551258	475.479889910838	559.50397784994	14.4	UP_ML_DOWN_PI
BDIVROU_0360900.t1.1	182.687893668658	-0.186662405520105	0.284171993386834	-0.656864187407827	0.511268247392779	0.858779328865883	201	186	137	211	223.031974219113	166.633096529478	149.748838891459	191.337665034582	14.12	UP_ML_DOWN_PI
BDIVROU_0154300.t1.1	167.171113124679	0.182383397014917	0.278209601776192	0.655561115973404	0.512106551124875	0.859279102151454	122	198	168	190	135.372641068317	177.383618886218	183.63361265522	172.29457988896	14.07	DOWN_ML_UP_PI
BDIVROU_0236900.t1.1	495.567257629517	0.123927268524219	0.189849204372046	0.65276685743365	0.513906593112273	0.861389848581647	389	576	506	531	431.638994881766	516.025073123545	553.086952402032	481.518010110726	13.86	DOWN_ML_UP_PI
BDIVROU_0026700.t1.1	9314.08438685641	0.240965341964981	0.371181122843307	0.649185336040659	0.516218588787803	0.861817420317813	5735	11957	9463	10848	6363.62374202295	10711.9996516289	10343.6004556926	9837.11369808128	13.82	DOWN_ML_UP_PI
BDIVROU_0050800.t1.1	281.950951136803	0.141861679248934	0.218457796107873	0.649377965796578	0.516094102533983	0.861817420317813	238	304	249	352	264.087611264423	272.34656637076	272.171247328273	319.198379583758	13.82	DOWN_ML_UP_PI
BDIVROU_0150600.t1.1	314.833586549801	-0.132594568776403	0.203875096536224	-0.650371580586075	0.515452230083299	0.861817420317813	290	376	265	343	321.787425490263	336.849700511203	289.660162819246	311.037057378492	13.82	UP_ML_DOWN_PI
BDIVROU_0226400.t1.1	1145.99671003312	0.0929570247254607	0.143228692781127	0.649011192663132	0.516331141688205	0.861817420317813	946	1304	1043	1352	1049.69277418548	1168.22342943247	1140.05867856783	1226.01195794671	13.82	DOWN_ML_UP_PI
BDIVROU_0039000.t1.1	672.6560595743	-0.100354861775849	0.155871803416025	-0.643829477663768	0.519686016492797	0.862213292467682	620	786	584	728	687.959323461941	704.159214366504	638.345415420527	660.160285048227	13.78	UP_ML_DOWN_PI
BDIVROU_0047100.t1.1	163.723599171294	0.170593759635152	0.266891289817	0.639188186891089	0.52270051607256	0.862213292467682	147	162	162	187	163.112936369202	145.132051815997	177.075269346105	169.574139153872	13.78	DOWN_ML_UP_PI
BDIVROU_0092100.t1.1	186.632118246595	0.172758080953488	0.267483513201504	0.645864408186324	0.518367171387075	0.862213292467682	169	183	159	244	187.524396233981	163.945465940293	173.796097691548	221.26251312056	13.78	DOWN_ML_UP_PI
BDIVROU_0128000.t1.1	256.188898565232	0.145275528246172	0.226935300475868	0.640162759788975	0.522066790766119	0.862213292467682	217	274	267	272	240.785763211679	245.470260478908	291.846277255618	246.653293314722	13.78	DOWN_ML_UP_PI
BDIVROU_0140000.t1.1	335.532913279147	-0.129499911539145	0.202083940054715	-0.640822380561671	0.521638090346038	0.862213292467682	300	411	282	367	332.883543610617	368.205390718363	308.242135528405	332.800583259203	13.78	UP_ML_DOWN_PI
BDIVROU_0140300.t1.1	149.065812315349	0.177301526740702	0.275365717980841	0.643876543677228	0.519655493310946	0.862213292467682	123	160	141	179	136.482252880353	143.340298089873	154.121067764203	162.319630526968	13.78	DOWN_ML_UP_PI
BDIVROU_0152300.t1.1	184.784580625601	-0.160511467273879	0.250960867822904	-0.639587632391943	0.522440725054417	0.862213292467682	174	220	155	198	193.072455294158	197.092909873576	169.423868818804	179.549088515864	13.78	UP_ML_DOWN_PI
BDIVROU_0161400.t1.1	250.563195823937	-0.147992859931147	0.230390529884073	-0.64235652396656	0.520641721477591	0.862213292467682	216	320	223	256	239.676151399644	286.680596179747	243.751759655441	232.144276060915	13.78	UP_ML_DOWN_PI
BDIVROU_0216700.t1.1	267.463622000911	0.15260782516799	0.237590175778572	0.642315384749817	0.520668427063495	0.862213292467682	200	317	277	288	221.922362407078	283.992965590562	302.776849437476	261.16231056853	13.78	DOWN_ML_UP_PI
BDIVROU_0257900.t1.1	347.204414886115	-0.125669672861507	0.196787683134008	-0.638605378447026	0.523079681522244	0.862213292467682	313	421	300	371	347.308497167077	377.16415934898	327.91716545575	336.427837572654	13.78	UP_ML_DOWN_PI
BDIVROU_0317400.t1.1	474.189158533084	0.11424843892366	0.178836305611424	0.638843653882561	0.522924646438371	0.862213292467682	387	537	446	550	429.419771257695	481.085875464138	487.503519310882	498.747468099622	13.78	DOWN_ML_UP_PI
BDIVROU_0368700.t1.1	533.907342100436	0.118047496278048	0.18294294884743	0.645269451606453	0.518752585639493	0.862213292467682	416	627	524	595	461.598513806722	561.714793139692	572.761982329377	539.554079125955	13.78	DOWN_ML_UP_PI
BDIVROU_0012800.t1.1	288.300986538377	-0.139248292490872	0.219357653070063	-0.634800247641217	0.525558701769758	0.864331567815723	298	306	252	301	330.664319986546	274.138320096883	275.45041898283	272.950887087248	13.57	UP_ML_DOWN_PI
BDIVROU_0191000.t1.1	188.896187340708	0.173727823379419	0.273896345293756	0.634283101488976	0.525896082683475	0.864331567815723	144	218	159	250	159.784100933096	195.301156147453	173.796097691548	226.703394590737	13.57	DOWN_ML_UP_PI
BDIVROU_0397300.t1.1	528.246799830481	0.127988653916529	0.201833771424254	0.634129031100041	0.525996618047705	0.864331567815723	387	647	479	640	429.419771257695	579.632330400926	523.574407511015	580.360690152288	13.57	DOWN_ML_UP_PI
BDIVROU_0149000.t1.1	216.291467489884	-0.157089049203742	0.248255493311772	-0.63277169462857	0.52688274347097	0.864475238114367	229	226	183	230	254.101104956104	202.468171051946	200.029470928008	208.567123023478	13.55	UP_ML_DOWN_PI
BDIVROU_0265600.t1.1	1551.32650466131	0.0890591454817785	0.140843121353947	0.632328683329644	0.527172124438528	0.864475238114367	1257	1799	1405	1834	1394.78204772848	1611.68247664802	1535.7453915511	1663.09610271765	13.55	DOWN_ML_UP_PI
BDIVROU_0164400.t1.1	384.481223312497	0.121666033432438	0.19431146708529	0.626139235411334	0.531223619195225	0.867526654511005	354	384	377	429	392.802581460528	344.016715415696	412.08257125606	389.023025117705	13.25	DOWN_ML_UP_PI
BDIVROU_0190400.t1.1	181.174020207943	-0.166805441622243	0.266461181570687	-0.626002784491868	0.531313114948772	0.867526654511005	186	198	141	206	206.387797038582	177.383618886218	154.121067764203	186.803597142768	13.25	UP_ML_DOWN_PI
BDIVROU_0223400.t1.1	372.392508005075	0.134839497477488	0.214944153571131	0.627323401159014	0.530447266955428	0.867526654511005	275	451	368	417	305.143248309732	404.040465240831	402.245056292387	378.14126217735	13.25	DOWN_ML_UP_PI
BDIVROU_0230600.t1.1	146.49598548857	0.174649314287446	0.278554515606737	0.626984322645179	0.530669511726303	0.867526654511005	118	161	140	174	130.934193820176	144.236174952935	153.028010546017	157.785562635153	13.25	DOWN_ML_UP_PI
BDIVROU_0432900.t1.1	147.701504846944	-0.179044483184198	0.286325735728096	-0.625317464840898	0.531762719631038	0.867526654511005	157	156	128	151	174.209054489556	139.756790637627	139.911323927787	136.928850332805	13.25	UP_ML_DOWN_PI
BDIVROU_0095200.t1.1	386.728448141502	-0.170254902048758	0.273294850890745	-0.622971495781387	0.533303253312428	0.869147558475332	261	590	339	395	289.608682941236	528.567349206408	370.546396964998	358.191363453365	13.09	UP_ML_DOWN_PI
BDIVROU_0059300.t1.1	231.53791234951	0.143633657586559	0.231301981088168	0.620978933733425	0.534613484019523	0.870174980931935	189	257	215	277	209.716632474688	230.240353806859	235.007301909954	251.187361206537	12.98	DOWN_ML_UP_PI
BDIVROU_0303600.t1.1	252.246286555085	-0.138420368523486	0.223133537565506	-0.620347662810883	0.535028921567338	0.870174980931935	248	283	227	256	275.183729384776	253.533152246464	248.123988528184	232.144276060915	12.98	UP_ML_DOWN_PI
BDIVROU_0073400.t1.1	730.764470682171	-0.252396648798782	0.407748806721105	-0.619000337066389	0.535916136834777	0.870726729478999	539	1106	527	836	598.080766687075	990.839810546251	576.041153983935	758.096151511426	12.93	UP_ML_DOWN_PI
BDIVROU_0097900.t1.1	270.828590053766	0.132718859758307	0.214712614919856	0.618123251900436	0.536494096093169	0.870775402136921	239	281	256	316	265.197223076458	251.74139852034	279.822647855574	286.553090762692	12.92	DOWN_ML_UP_PI
BDIVROU_0434800.t1.1	187.420665223819	-0.154143222040341	0.250535822601886	-0.61525421969409	0.538386845905705	0.872955814432822	170	230	163	195	188.634008046016	206.051678504193	178.168326564291	176.828647780775	12.7	UP_ML_DOWN_PI
BDIVROU_0020100.t1.1	1072.18889135493	-0.0973190715912639	0.158947727084515	-0.612270923128822	0.540358524164764	0.873478835094415	897	1362	985	1099	995.321795395744	1220.18428749005	1076.66135991305	996.588122620882	12.65	UP_ML_DOWN_PI
BDIVROU_0030900.t1.1	389.290248373956	0.1188856756235	0.193709829711757	0.613730732200857	0.539393276690823	0.873478835094415	360	388	362	457	399.46025233274	347.600222867943	395.686712983272	414.413805311868	12.65	DOWN_ML_UP_PI
BDIVROU_0047700.t1.1	173.038607637	-0.17556013437815	0.286556948148047	-0.612653559834285	0.540105435562438	0.873478835094415	160	212	122	211	177.537889925662	189.925894969082	133.352980618672	191.337665034582	12.65	UP_ML_DOWN_PI
BDIVROU_0203600.t1.1	201.244418083349	0.173430767892137	0.283791540349272	0.611120288077263	0.541119949519512	0.87382073149035	136	253	211	217	150.907206436813	226.656846354612	230.635073037211	196.77854650476	12.62	DOWN_ML_UP_PI
BDIVROU_0032600.t1.1	197.587654802168	0.154629699882098	0.253722311228386	0.609444629183237	0.54222976380591	0.873836810027982	157	223	176	247	174.209054489556	199.780540462761	192.378070400707	223.982953855649	12.62	DOWN_ML_UP_PI
BDIVROU_0095000.t1.1	173.595491488379	0.165044338779165	0.270618537702407	0.609878170876309	0.541942513753128	0.873836810027982	159	169	152	221	176.428278113627	151.403189857429	166.144697164247	200.405800818212	12.62	DOWN_ML_UP_PI
BDIVROU_0144200.t2.1	150.889355738937	-0.172984062888081	0.287133919956328	-0.602450810807694	0.546874096531584	0.876874812703013	128	198	138	147	142.03031194053	177.383618886218	150.841896109645	133.301596019354	12.31	UP_ML_DOWN_PI
BDIVROU_0240900.t1.1	212.182095481339	0.157892857461591	0.261262147726385	0.604346472826783	0.545613315091036	0.876874812703013	152	259	200	253	168.660995429379	232.032107532983	218.611443637167	229.423835325826	12.31	DOWN_ML_UP_PI
BDIVROU_0294600.t1.1	243.394702971503	0.144339019677446	0.239579658952244	0.602467756689718	0.546862819648236	0.876874812703013	234	227	229	287	259.649164016281	203.364047915008	250.310102964556	260.255496990167	12.31	DOWN_ML_UP_PI
BDIVROU_0328800.t1.1	585.2577028251	-0.102014812894087	0.168839942423316	-0.604210185278997	0.545703910131727	0.876874812703013	572	645	494	649	634.697956484242	577.840576674802	539.970265783802	588.522012357554	12.31	UP_ML_DOWN_PI
BDIVROU_0400300.t1.1	351.811757360696	-0.122800724722419	0.203380426858882	-0.603798146257336	0.545977852071245	0.876874812703013	304	442	298	384	337.321990858758	395.977573473276	325.731051019379	348.216414091373	12.31	UP_ML_DOWN_PI
BDIVROU_0040500.t1.1	1012.85249940851	0.0849402707294415	0.141535504713157	0.600134015147548	0.548416924802512	0.877577536265047	855	1135	970	1131	948.718099290257	1016.82023957504	1060.26550164026	1025.6061571285	12.24	DOWN_ML_UP_PI
BDIVROU_0266200.t1.1	171.591273945215	0.160106767049063	0.266422556376892	0.600950494681722	0.547872959764509	0.877577536265047	160	164	166	199	177.537889925662	146.92380554212	181.447498218849	180.455902094227	12.24	DOWN_ML_UP_PI
BDIVROU_0032200.t1.1	365.842115056147	0.115232627433248	0.192605310837607	0.59828374893777	0.549650618209128	0.878666833334311	311	399	336	434	345.089273543006	357.454868361622	367.26722531044	393.55709300952	12.13	DOWN_ML_UP_PI
BDIVROU_0178400.t1.1	393.829925392708	0.137104100998492	0.229700428772754	0.5968822162458	0.550586021329302	0.879277575771116	274	497	394	436	304.033636497697	445.25080094167	430.664543965219	395.370720166246	12.07	DOWN_ML_UP_PI
BDIVROU_0048400.t1.1	524.954409888553	-0.105988432353515	0.178573167269275	-0.593529442156848	0.552826885192574	0.880202325221443	450	657	462	559	499.325315415925	588.591099031543	504.992434801856	506.908790304889	11.98	UP_ML_DOWN_PI
BDIVROU_0076400.t1.1	998.968410794934	0.0895449047908688	0.150736481621435	0.594049322550563	0.552479124527962	0.880202325221443	805	1163	947	1131	893.237508688488	1041.90479174077	1035.12518562199	1025.6061571285	11.98	DOWN_ML_UP_PI
BDIVROU_0372000.t1.1	523.921112698909	-0.101138712781242	0.170179231523979	-0.594307024867431	0.552306780972056	0.880202325221443	471	627	459	562	522.627163468668	561.714793139692	501.713263147298	509.629231039978	11.98	UP_ML_DOWN_PI
BDIVROU_0284800.t1.1	172.997018163699	-0.156434832687054	0.264676500197568	-0.591041639776417	0.554492521374257	0.881970587050745	150	221	152	178	166.441771805308	197.988786736638	166.144697164247	161.412816948605	11.8	UP_ML_DOWN_PI
BDIVROU_0413800.t1.1	279.142804326439	0.127290564424525	0.216141413818298	0.588922604769917	0.555913193194424	0.88334606398594	256	279	265	323	284.06062388106	249.949644794217	289.660162819246	292.900785811233	11.67	DOWN_ML_UP_PI
BDIVROU_0045700.t1.1	390.953391962055	0.113004845685202	0.19314552755618	0.58507617088018	0.558496500706448	0.884295054446483	350	405	395	420	388.364134212386	362.830129539992	431.757601183405	380.861702912439	11.57	DOWN_ML_UP_PI
BDIVROU_0047600.t1.1	241.257334951013	-0.132811630238814	0.22752914690172	-0.583712601428515	0.559413687667054	0.884295054446483	218	293	219	244	241.895375023715	262.491920877081	239.379530782698	221.26251312056	11.57	UP_ML_DOWN_PI
BDIVROU_0085100.t1.1	232.954420976933	-0.134028459067661	0.229868775211395	-0.583065094179949	0.559849480662783	0.884295054446483	215	278	194	256	238.566539587609	249.053767931155	212.053100328052	232.144276060915	11.57	UP_ML_DOWN_PI
BDIVROU_0298600.t1.1	274.828947406443	0.12917304927786	0.221322719272966	0.583641163013844	0.559461759914819	0.884295054446483	217	317	256	325	240.785763211679	283.992965590562	279.822647855574	294.714412967959	11.57	DOWN_ML_UP_PI
BDIVROU_0335900.t1.1	377.594850115495	-0.119693672184294	0.204143328932585	-0.586321741739703	0.557659323137985	0.884295054446483	319	482	346	382	353.966168039289	431.812647995744	378.197797492299	346.402786934647	11.57	UP_ML_DOWN_PI
BDIVROU_0412800.t1.1	342.560532133359	-0.116132966422476	0.198206718265295	-0.585918416080299	0.557930340962795	0.884295054446483	315	405	314	347	349.527720791147	362.830129539992	343.219966510352	314.664311691944	11.57	UP_ML_DOWN_PI
BDIVROU_0347300.t1.1	220.654543232987	0.151104438613397	0.260093904674895	0.580961090965474	0.561266677309804	0.885653177999284	209	208	239	224	231.908868715396	186.342387516836	261.240675146414	203.126241553301	11.43	DOWN_ML_UP_PI
BDIVROU_0218600.t1.1	146.368177704959	0.173996228087578	0.300288742519579	0.5794297402815	0.562299241659767	0.886154741067972	145	128	140	173	160.893712745131	114.672238471899	153.028010546017	156.87874905679	11.38	DOWN_ML_UP_PI
BDIVROU_0404700.t1.1	304.420433340157	0.121135304988585	0.209273996289498	0.578835914334112	0.562699895366636	0.886154741067972	246	346	292	348	272.964505760706	309.973394619351	319.172707710264	315.571125270307	11.38	DOWN_ML_UP_PI
BDIVROU_0124000.t1.1	185.766050247822	0.148083473460563	0.257050978516568	0.576086013424837	0.564557044769422	0.888170816971172	170	183	188	204	188.634008046016	163.945465940293	205.494757018937	184.989969986042	11.18	DOWN_ML_UP_PI
BDIVROU_0133500.t1.1	173.028584434581	-0.147876444723778	0.259031007951	-0.570883176857927	0.568078835429362	0.888170816971172	163	204	157	173	180.866725361768	182.758880064589	171.609983255176	156.87874905679	11.18	UP_ML_DOWN_PI
BDIVROU_0172300.t1.1	162.089187341965	0.155345348409572	0.271108539324786	0.573000573115366	0.566644305929378	0.888170816971172	130	181	166	177	144.249535564601	162.153712214169	181.447498218849	160.506003370242	11.18	DOWN_ML_UP_PI
BDIVROU_0177400.t1.1	340.306968440461	0.113223927332614	0.198849283975816	0.569395700446095	0.569087634007389	0.888170816971172	283	379	333	379	314.020142806015	339.537331100388	363.988053655883	343.682346199558	11.18	DOWN_ML_UP_PI
BDIVROU_0177700.t1.1	180.436279488591	-0.155701285138715	0.273791544141212	-0.568685514474507	0.569569579920469	0.888170816971172	197	181	156	188	218.593526970972	162.153712214169	170.51692603699	170.480952732235	11.18	UP_ML_DOWN_PI
BDIVROU_0192600.t1.1	306.0198126668	-0.123784089914665	0.215413200976581	-0.574635581076212	0.565537782944155	0.888170816971172	260	390	265	327	288.499071129201	349.391976594067	289.660162819246	296.528040124685	11.18	UP_ML_DOWN_PI
BDIVROU_0196300.t1.1	494.858068509956	-0.0995953630371475	0.174057334992233	-0.572198597902188	0.567187437279517	0.888170816971172	446	590	449	513	494.886868167783	528.567349206408	490.78269096544	465.195365700193	11.18	UP_ML_DOWN_PI
BDIVROU_0251900.t1.1	705.149382177599	-0.110411020148426	0.193621025732479	-0.570242925481546	0.568512945626787	0.888170816971172	551	951	612	759	611.396108431499	851.978896771686	668.951017529731	688.271505977479	11.18	UP_ML_DOWN_PI
BDIVROU_0252400.t1.1	184.506585125859	0.142966947499104	0.250902572401311	0.569810608678942	0.568806159429013	0.888170816971172	162	191	175	216	179.757113549733	171.112480844786	191.285013182521	195.871732926397	11.18	DOWN_ML_UP_PI
BDIVROU_0439800.t1.1	777.628975087621	-0.0896063966144584	0.157009475402548	-0.570706935901299	0.568198316419306	0.888170816971172	762	847	662	863	845.524200770966	758.807703013268	723.603878439022	782.580118127226	11.18	UP_ML_DOWN_PI
BDIVROU_0109600.t1.1	207.983487710103	-0.14156785991608	0.250042796583293	-0.566174518324591	0.571275150327494	0.889159374615685	208	230	164	238	230.799256903361	206.051678504193	179.261383782477	215.821631650382	11.08	UP_ML_DOWN_PI
BDIVROU_0383600.t1.1	208.723138323165	-0.140007905817978	0.247318080810667	-0.566104610544669	0.57132266927792	0.889159374615685	214	224	173	229	237.456927775573	200.676417325823	189.098898746149	207.660309445116	11.08	UP_ML_DOWN_PI
BDIVROU_0013900.t1.1	240.151292676635	-0.13193727899605	0.233624728611991	-0.564740212989926	0.572250478007411	0.889443134211372	207	304	203	261	229.689645091325	272.34656637076	221.890615291724	236.67834395273	11.06	UP_ML_DOWN_PI
BDIVROU_0194500.t1.1	153.425884461078	-0.153443853253117	0.271971710299118	-0.564190492769845	0.572624497355716	0.889443134211372	146	180	128	166	162.003324557167	161.257835351108	139.911323927787	150.53105400825	11.06	UP_ML_DOWN_PI
BDIVROU_0075800.t1.1	150.958274210898	0.156337201482038	0.278145481916146	0.562069893801725	0.574068399531708	0.890781489265341	138	148	150	170	153.126430060884	132.589775733133	163.958582727875	154.158308321701	10.92	DOWN_ML_UP_PI
BDIVROU_0230700.t1.1	243.346937155184	0.131462564623725	0.234219615316848	0.561279056179326	0.574607316864049	0.890781489265341	215	252	255	254	238.566539587609	225.760969491551	278.729590637388	230.330648904189	10.92	DOWN_ML_UP_PI
BDIVROU_0297300.t1.1	236.400071251653	0.142131616823579	0.254903034088745	0.557590918176735	0.577123759444837	0.89381057871135	174	286	206	299	193.072455294158	256.220782835649	225.169786946282	271.137259930522	10.62	DOWN_ML_UP_PI
BDIVROU_0208400.t1.1	159.821606860068	0.1563691410182	0.28135169692837	0.555778204735726	0.578362486846647	0.893986373151091	149	153	168	169	165.332159993273	137.069160048442	183.63361265522	153.251494743339	10.6	DOWN_ML_UP_PI
BDIVROU_0413500.t1.1	357.338881425528	0.108636913834612	0.195372946114459	0.556048910533229	0.578177419218364	0.893986373151091	322	369	349	397	357.295003475395	330.578562469771	381.476969146856	360.004990610091	10.6	DOWN_ML_UP_PI
BDIVROU_0064500.t1.1	596.851770520748	-0.105986040548211	0.191584700680351	-0.553207224647044	0.580121520424897	0.894964170830253	479	787	541	617	531.504057964951	705.055091229565	591.343955038536	559.50397784994	10.5	UP_ML_DOWN_PI
BDIVROU_0223600.t1.1	152.032744677537	0.153106867696805	0.276672696848849	0.553386255458556	0.579998948508845	0.894964170830253	131	159	157	164	145.359147376636	142.444421226812	171.609983255176	148.717426851524	10.5	DOWN_ML_UP_PI
BDIVROU_0415500.t1.1	502.883690293916	-0.104259086929678	0.18891353771814	-0.551887854036343	0.581025190467955	0.89548887260289	417	646	442	537	462.708125618757	578.736453537864	483.131290438139	486.958891580904	10.45	UP_ML_DOWN_PI
BDIVROU_0042900.t1.1	159.543013072434	0.151487853446688	0.275558093707184	0.549749243103936	0.582491376508839	0.896216161051895	150	152	156	182	166.441771805308	136.17328318538	170.51692603699	165.040071262057	10.38	DOWN_ML_UP_PI
BDIVROU_0180700.t1.1	360.147211188591	0.116967658495132	0.212840945957113	0.549554306710802	0.582625106586915	0.896216161051895	271	435	347	409	300.70480106159	389.706435431844	379.290854710485	370.886753550446	10.38	DOWN_ML_UP_PI
BDIVROU_0101500.t1.1	148.044212012007	0.160293965308674	0.292280938969808	0.548424286146256	0.583400604348845	0.896541160841697	128	154	123	196	142.03031194053	137.965036911503	134.446037836858	177.735461359138	10.35	DOWN_ML_UP_PI
BDIVROU_0060600.t1.1	369.037149745704	0.10381294976405	0.190393266153482	0.545255364653299	0.585577898223277	0.897274840939913	315	404	347	425	349.527720791147	361.934252676931	379.290854710485	385.395770804254	10.27	DOWN_ML_UP_PI
BDIVROU_0092000.t1.1	196.205888795523	0.150253021360451	0.275364738353854	0.545650914705609	0.585305918800277	0.897274840939913	137	245	184	234	152.016818248848	219.489831450119	201.122528146194	212.19437733693	10.27	DOWN_ML_UP_PI
BDIVROU_0154500.t1.1	183.46608603528	-0.137370463258908	0.252957232563679	-0.543058057153304	0.587089829749637	0.897274840939913	181	205	162	190	200.839737978405	183.65475692765	177.075269346105	172.29457988896	10.27	UP_ML_DOWN_PI
BDIVROU_0187700.t1.1	220.259108415241	0.130828352841888	0.240934282323721	0.543004306319953	0.587126837463962	0.897274840939913	192	232	192	276	213.045467910795	207.843432230317	209.86698589168	250.280547628174	10.27	DOWN_ML_UP_PI
BDIVROU_0281700.t1.1	457.445945801598	0.107969191272062	0.198522415705275	0.543863980742367	0.586535076941333	0.897274840939913	352	546	461	492	390.583357836457	489.148767231693	503.89937758367	446.152280554571	10.27	DOWN_ML_UP_PI
BDIVROU_0339600.t1.1	177.387304500608	0.147524752689027	0.271783705435596	0.542802050816788	0.587266101055702	0.897274840939913	131	213	174	202	145.359147376636	190.821771832144	190.191955964335	183.176342829316	10.27	DOWN_ML_UP_PI
BDIVROU_0247100.t1.1	560.042140104612	-0.0894403921720519	0.165159300625258	-0.541540148410956	0.588135332615771	0.897739715203132	516	650	486	611	572.559695010261	582.319960990111	531.225808038316	554.063096379762	10.23	UP_ML_DOWN_PI
BDIVROU_0070500.t1.1	186.412487242566	0.135959925965627	0.252444863239118	0.538572756922549	0.590181689702719	0.89827462158776	152	208	184	209	168.660995429379	186.342387516836	201.122528146194	189.524037877857	10.17	DOWN_ML_UP_PI
BDIVROU_0243600.t1.1	347.835144363673	-0.119532126662928	0.221546996339976	-0.539533952784896	0.589518475804744	0.89827462158776	375	345	300	373	416.104429513271	309.07751775629	327.91716545575	338.24146472938	10.17	UP_ML_DOWN_PI
BDIVROU_0327700.t1.1	388.342267055457	0.101836402888737	0.188871523205144	0.539183468002885	0.589760266395013	0.89827462158776	351	402	362	450	389.473746024421	360.142498950807	395.686712983272	408.066110263327	10.17	DOWN_ML_UP_PI
BDIVROU_0081400.t1.1	593.660961385316	-0.0892610293478916	0.166528472436438	-0.536010617535459	0.591951212460369	0.898963996458026	576	653	544	613	639.136403732384	585.007591579296	594.623126693094	555.876723536488	10.1	UP_ML_DOWN_PI
BDIVROU_0192000.t1.1	388.929514210308	-0.101696246828888	0.189923162975281	-0.53545994725311	0.592331846627787	0.898963996458026	370	441	327	433	410.556370453094	395.081696610214	357.429710346768	392.650279431157	10.1	UP_ML_DOWN_PI
BDIVROU_0385700.t1.1	693.051891389217	0.0971519526859762	0.181097267021532	0.536462831735749	0.59163871707855	0.898963996458026	525	844	642	807	582.546201318579	756.120072424083	701.742734075306	731.798557738901	10.1	DOWN_ML_UP_PI
BDIVROU_0002100.t1.1	179.87641885059	-0.143800415792454	0.269532124359948	-0.533518652494332	0.59367460271239	0.899284026415623	187	190	170	172	207.497408850618	170.216603981725	185.819727091592	155.971935478427	10.07	UP_ML_DOWN_PI
BDIVROU_0206500.t1.1	412.32054030325	0.099397013149656	0.18610868107783	0.534080476923526	0.593285856372714	0.899284026415623	341	466	395	465	378.377627904068	417.478618186757	431.757601183405	421.668313938772	10.07	DOWN_ML_UP_PI
BDIVROU_0403500.t1.1	160.691898059324	-0.144452797566282	0.271320247223209	-0.532406995219358	0.594444141336682	0.899592133889513	140	203	141	167	155.345653684954	181.863003201527	154.121067764203	151.437867586613	10.04	UP_ML_DOWN_PI
BDIVROU_0022500.t1.1	1222.50969983255	0.0768704237988776	0.145663764817415	0.527725092752013	0.597690154494345	0.903643820638929	1139	1247	1090	1453	1263.84785390831	1117.15844823795	1191.43236782256	1317.60012936137	9.64	DOWN_ML_UP_PI
BDIVROU_0021500.t1.1	160.30059506469	0.142256458813744	0.273374212615246	0.520372633003098	0.602803880637971	0.906201860296817	136	172	140	202	150.907206436813	154.090820446614	153.028010546017	183.176342829316	9.38	DOWN_ML_UP_PI
BDIVROU_0068100.t1.1	224.443334748773	-0.139532219463429	0.267228772960046	-0.522145193864627	0.601569241859814	0.906201860296817	226	245	231	193	250.772269519998	219.489831450119	252.496217400928	175.015020624049	9.38	UP_ML_DOWN_PI
BDIVROU_0271200.t1.1	218.451224367271	0.12276197945311	0.235851098502136	0.520506286520427	0.602710747431976	0.906201860296817	183	240	217	241	203.058961602476	215.01044713481	237.193416346326	218.542072385471	9.38	DOWN_ML_UP_PI
BDIVROU_0315200.t1.1	410.161040711629	-0.101858820886421	0.194627411608691	-0.523352903090621	0.600728692261235	0.906201860296817	349	515	372	425	387.254522400351	461.37658447678	406.61728516513	385.395770804254	9.38	UP_ML_DOWN_PI
BDIVROU_0400700.t2.1	162.803248036509	0.139723027658423	0.267634943158584	0.52206571387665	0.601624577481859	0.906201860296817	143	169	147	199	158.674489121061	151.403189857429	160.679411073318	180.455902094227	9.38	DOWN_ML_UP_PI
BDIVROU_0421800.t1.1	457.682287528729	0.114580259872247	0.21953411458075	0.521924622471836	0.601722813910506	0.906201860296817	470	400	441	517	521.517551656633	358.350745224684	482.038233219953	468.822620013645	9.38	DOWN_ML_UP_PI
BDIVROU_0415900.t1.1	267.500478786221	0.115916826536097	0.223228071019975	0.519275313388898	0.603568765947183	0.906494110671148	244	271	271	287	270.745282136635	242.782629889723	296.218506128361	260.255496990167	9.35	DOWN_ML_UP_PI
BDIVROU_0015000.t1.1	150.126423398304	0.149854522879692	0.29437226180569	0.509064685512415	0.610706884146552	0.907284918636815	144	140	130	191	159.784100933096	125.422760828639	142.097438364158	173.201393467323	9.27	DOWN_ML_UP_PI
BDIVROU_0020000.t1.1	463.333447290914	-0.0935239553546488	0.184365397289529	-0.50727499156351	0.611961883281037	0.907284918636815	399	573	421	482	442.73511300212	513.33744253436	460.177088856236	437.084144770942	9.27	UP_ML_DOWN_PI
BDIVROU_0104800.t1.1	647.842046898483	-0.0808532881810833	0.157797520320464	-0.51238630377006	0.60838067461291	0.907284918636815	602	741	589	679	667.986310845304	663.844755528727	643.810701511457	615.726419708443	9.27	UP_ML_DOWN_PI
BDIVROU_0109500.t1.1	277.418205924523	-0.110673208525444	0.218296777439662	-0.506985077029064	0.612165289361981	0.907284918636815	278	299	249	288	308.472083745838	267.867182055451	272.171247328273	261.16231056853	9.27	UP_ML_DOWN_PI
BDIVROU_0109700.t1.1	526.959496216003	0.0865621726273429	0.170299072906012	0.508295031500944	0.611246453920957	0.907284918636815	443	592	504	590	491.558032731677	530.359102932532	550.900837965661	535.02001123414	9.27	DOWN_ML_UP_PI
BDIVROU_0152500.t1.1	248.137997188916	0.114477245004223	0.224442933850906	0.510050564034546	0.610016037910505	0.907284918636815	204	279	240	280	226.360809655219	249.949644794217	262.3337323646	253.907801941626	9.27	DOWN_ML_UP_PI
BDIVROU_0155800.t1.1	157.946471230469	0.135736226814923	0.268104967261804	0.506280164076096	0.612659985964319	0.907284918636815	139	164	149	185	154.236041872919	146.92380554212	162.865525509689	167.760511997146	9.27	DOWN_ML_UP_PI
BDIVROU_0196200.t1.1	492.712419792593	-0.0876079764326577	0.171614127832949	-0.51049396421451	0.609705442090572	0.907284918636815	458	566	442	521	508.202209912208	507.066304492927	483.131290438139	472.449874327097	9.27	UP_ML_DOWN_PI
BDIVROU_0293800.t1.1	207.802359918357	-0.122089065748496	0.240252616270794	-0.508169557707905	0.611334437969421	0.907284918636815	204	231	184	217	226.360809655219	206.947555367255	201.122528146194	196.77854650476	9.27	UP_ML_DOWN_PI
BDIVROU_0358500.t1.1	671.342642495082	0.0853467357445513	0.166103824500233	0.513815596969782	0.607380922234083	0.907284918636815	633	671	642	750	702.384277018401	601.133375114407	701.742734075306	680.110183772212	9.27	DOWN_ML_UP_PI
BDIVROU_0406600.t1.1	192.283733384131	0.126976708038463	0.24894696607715	0.510055254094207	0.610012752219552	0.907284918636815	174	195	188	216	193.072455294158	174.695988297033	205.494757018937	195.871732926397	9.27	DOWN_ML_UP_PI
BDIVROU_0425700.t1.1	253.588496311541	0.112938855047349	0.223009831926498	0.506429936616305	0.612554863218758	0.907284918636815	208	286	246	285	230.799256903361	256.220782835649	268.892075673715	258.441869833441	9.27	DOWN_ML_UP_PI
BDIVROU_0427100.t1.1	317.155347939701	-0.109514320928533	0.215425910852181	-0.508361879475485	0.611199581440041	0.907284918636815	323	335	296	316	358.404615287431	300.118749125673	323.544936583007	286.553090762692	9.27	UP_ML_DOWN_PI
BDIVROU_0428700.t1.1	281.570749706798	0.111218946236933	0.217024189379764	0.512472579922022	0.60832030596464	0.907284918636815	232	317	253	340	257.42994039221	283.992965590562	276.543476201016	308.316616643403	9.27	DOWN_ML_UP_PI
BDIVROU_0430000.t1.1	1138.41326483688	-0.071064822309449	0.139927091598178	-0.507870359469219	0.611544262762701	0.907284918636815	1037	1320	967	1283	1150.6674490807	1182.55745924146	1056.9863299857	1163.44182103966	9.27	UP_ML_DOWN_PI
BDIVROU_0308600.t1.1	160.363323772357	-0.135423286829953	0.268092716037608	-0.505136017238739	0.61346330568167	0.907628671069063	159	178	141	167	176.428278113627	159.466081624984	154.121067764203	151.437867586613	9.24	UP_ML_DOWN_PI
BDIVROU_0017600.t1.1	356.764861941014	-0.110428536090398	0.219921923964428	-0.502126091386231	0.615578827893995	0.908518114702498	287	471	298	398	318.458590054157	421.958002502065	325.731051019379	360.911804188454	9.15	UP_ML_DOWN_PI
BDIVROU_0036500.t1.1	225.148859789131	-0.122779189506374	0.244929931661036	-0.501282912520021	0.616172029332486	0.908518114702498	187	292	194	242	207.497408850618	261.596044014019	212.053100328052	219.448885963834	9.15	UP_ML_DOWN_PI
BDIVROU_0048000.t1.1	261.749408507822	-0.111377567976042	0.222412569871579	-0.500770114028856	0.616532920998411	0.908518114702498	260	285	238	268	288.499071129201	255.324905972587	260.147617928229	243.026039001271	9.15	UP_ML_DOWN_PI
BDIVROU_0085900.t1.1	191.466674649317	0.122248697014506	0.249242939125535	0.490480081174673	0.623794221485323	0.908518114702498	174	194	185	217	193.072455294158	173.800111433972	202.215585364379	196.77854650476	9.15	DOWN_ML_UP_PI
BDIVROU_0120600.t1.1	463.569044169392	-0.0945726116222907	0.191203516919041	-0.494617531864407	0.620870124335035	0.908518114702498	386	590	412	493	428.31015944566	528.567349206408	450.339573892564	447.059094132934	9.15	UP_ML_DOWN_PI
BDIVROU_0133900.t1.1	393.023504343829	-0.0912506211215121	0.186819029564237	-0.48844393065502	0.625235431449157	0.908518114702498	369	448	358	408	409.446758641058	401.352834651646	391.314484110529	369.979939972084	9.15	UP_ML_DOWN_PI
BDIVROU_0146900.t1.1	518.269295000079	-0.0843561013047222	0.169621919745332	-0.49731839747701	0.618964540139144	0.908518114702498	473	605	451	566	524.846387092739	542.005502152334	492.968805401811	513.25648535343	9.15	UP_ML_DOWN_PI
BDIVROU_0190600.t1.1	251.076501516222	-0.108342455450621	0.221980944208095	-0.488070973105945	0.625499570474848	0.908518114702498	238	287	213	276	264.087611264423	257.116659698711	232.821187473583	250.280547628174	9.15	UP_ML_DOWN_PI
BDIVROU_0192900.t1.1	160.509575178239	0.137580896466959	0.279007130830298	0.493108889574013	0.621935649980398	0.908518114702498	154	151	148	192	170.88021905345	135.277406322318	161.772468291504	174.108207045686	9.15	DOWN_ML_UP_PI
BDIVROU_0238800.t1.1	274.641804293675	0.107774535565716	0.220736958148821	0.488248712266179	0.625373684603446	0.908518114702498	225	311	277	295	249.662657707962	278.617704412192	302.776849437476	267.51000561707	9.15	DOWN_ML_UP_PI
BDIVROU_0314700.t1.1	163.038205515177	-0.141931973281885	0.288287429975627	-0.492327998115923	0.622487490481765	0.908518114702498	178	162	133	181	197.510902542299	145.132051815997	145.376610018716	164.133257683694	9.15	UP_ML_DOWN_PI
BDIVROU_0326500.t1.1	154.678172604481	0.138921354231748	0.280023327818498	0.496106361259276	0.619819371367862	0.908518114702498	147	147	147	180	163.112936369202	131.693898870071	160.679411073318	163.226444105331	9.15	DOWN_ML_UP_PI
BDIVROU_0332200.t1.1	198.066462592929	0.120430103531327	0.24320239935772	0.495184685058101	0.620469760174703	0.908518114702498	171	212	185	232	189.743619858051	189.925894969082	202.215585364379	210.380750180204	9.15	DOWN_ML_UP_PI
BDIVROU_0336600.t1.1	189.534753634541	-0.128447279586859	0.262084082985163	-0.49009950594417	0.624063487683491	0.908518114702498	157	247	170	195	174.209054489556	221.281585176242	185.819727091592	176.828647780775	9.15	UP_ML_DOWN_PI
BDIVROU_0378100.t1.1	148.204846124716	0.144724489929309	0.294738922515321	0.49102605347886	0.623408020623744	0.908518114702498	109	179	134	182	120.947687511857	160.361958488046	146.469667236902	165.040071262057	9.15	DOWN_ML_UP_PI
BDIVROU_0390500.t1.1	230.813997582041	0.114588403492883	0.232807717073583	0.49220191208982	0.622576612878992	0.908518114702498	209	236	230	252	231.908868715396	211.426939682563	251.403160182742	228.517021747463	9.15	DOWN_ML_UP_PI
BDIVROU_0393700.t1.1	287.03320236346	-0.110633515433466	0.221578082103732	-0.499298100168918	0.617569393333145	0.908518114702498	242	365	260	296	268.526058512564	326.995055017524	284.194876728317	268.416819195433	9.15	UP_ML_DOWN_PI
BDIVROU_0399800.t1.1	259.815561409795	0.117709661077855	0.238910084326206	0.49269440178647	0.622228533837068	0.908518114702498	256	240	242	304	284.06062388106	215.01044713481	264.519846800972	275.671327822337	9.15	DOWN_ML_UP_PI
BDIVROU_0411900.t1.1	150.852027394818	-0.169493779797801	0.339294643454594	-0.499547467275248	0.61739375565604	0.908518114702498	179	135	151	131	198.620514354335	120.943376513331	165.051639946061	118.792578765546	9.15	UP_ML_DOWN_PI
BDIVROU_0431900.t1.1	168.202938126321	-0.133566399228918	0.267228334060813	-0.499821247242902	0.617200948371839	0.908518114702498	160	195	134	192	177.537889925662	174.695988297033	146.469667236902	174.108207045686	9.15	UP_ML_DOWN_PI
BDIVROU_0006100.t1.1	166.482536727043	0.125123832394968	0.264058705828038	0.47384854062131	0.635607917245218	0.908550287742541	141	181	151	201	156.45526549699	162.153712214169	165.051639946061	182.269529250953	9.14	DOWN_ML_UP_PI
BDIVROU_0010500.t1.1	171.330752950175	0.12575540571112	0.264935941978492	0.474663440422624	0.63502688025799	0.908550287742541	136	197	169	191	150.907206436813	176.487742023157	184.726669873406	173.201393467323	9.14	DOWN_ML_UP_PI
BDIVROU_0062000.t1.1	164.818907291666	0.126789957995073	0.266155393040837	0.476375686197796	0.633806753256445	0.908550287742541	151	165	157	190	167.551383617344	147.819682405182	171.609983255176	172.29457988896	9.14	DOWN_ML_UP_PI
BDIVROU_0067500.t1.1	153.112096715032	-0.134168622423925	0.277821472171576	-0.482931075755967	0.629144675914089	0.908550287742541	154	167	141	152	170.88021905345	149.611436131305	154.121067764203	137.835663911168	9.14	UP_ML_DOWN_PI
BDIVROU_0074200.t1.1	208.312815770102	0.115107741523748	0.242119989201335	0.475416102170855	0.634490419637689	0.908550287742541	192	209	197	240	213.045467910795	187.238264379897	215.332271982609	217.635258807108	9.14	DOWN_ML_UP_PI
BDIVROU_0075000.t1.1	214.581916971742	0.116120826738608	0.242010342259648	0.479817621240435	0.631357081871309	0.908550287742541	198	215	194	258	219.703138783007	192.613525558268	212.053100328052	233.957903217641	9.14	DOWN_ML_UP_PI
BDIVROU_0104900.t1.1	1148.31608357888	0.065873903469572	0.13676022039737	0.481674446547169	0.630037231510101	0.908550287742541	1038	1220	1051	1323	1151.77706089273	1092.96977293529	1148.80313631331	1199.71436417418	9.14	DOWN_ML_UP_PI
BDIVROU_0116100.t1.1	227.492892479488	0.111550667489818	0.238510162506241	0.46769775475248	0.640000746950776	0.908550287742541	211	227	229	245	234.128092339467	203.364047915008	250.310102964556	222.169326698923	9.14	DOWN_ML_UP_PI
BDIVROU_0125700.t1.1	160.379653657478	-0.127461364105596	0.265762168515984	-0.479606878651465	0.631506954254881	0.908550287742541	150	188	142	167	166.441771805308	168.424850255601	155.214124982389	151.437867586613	9.14	UP_ML_DOWN_PI
BDIVROU_0130900.t1.1	1474.10542713219	0.0668438350600963	0.143322316869152	0.466388183782447	0.640937667871723	0.908550287742541	1204	1723	1314	1743	1335.97262169061	1543.59583505533	1436.27718469619	1580.57606708662	9.14	DOWN_ML_UP_PI
BDIVROU_0133100.t1.1	343.690671056233	-0.0929636305160841	0.197996705375364	-0.4695210980397	0.638697207878395	0.908550287742541	305	414	301	371	338.431602670794	370.893021307548	329.010222673936	336.427837572654	9.14	UP_ML_DOWN_PI
BDIVROU_0135600.t1.1	203.633953982438	-0.113958417209804	0.241961338191876	-0.470977793648316	0.637656592865742	0.908550287742541	187	241	172	224	207.497408850618	215.906323997872	188.005841527964	203.126241553301	9.14	UP_ML_DOWN_PI
BDIVROU_0137800.t1.1	236.233369204907	0.113623962447399	0.236859821063018	0.479709736912993	0.631433803346915	0.908550287742541	223	231	214	283	247.443434083892	206.947555367255	233.914244691769	256.628242676715	9.14	DOWN_ML_UP_PI
BDIVROU_0148000.t1.1	227.360761385189	-0.118785421107038	0.252411023765099	-0.470603142981517	0.637924162767417	0.908550287742541	242	229	212	225	268.526058512564	205.155801641131	231.728130255397	204.033055131664	9.14	UP_ML_DOWN_PI
BDIVROU_0157600.t1.1	145.467919381336	-0.148224630343501	0.309055346331955	-0.479605456118831	0.631507965959285	0.908550287742541	162	141	137	139	179.757113549733	126.318637691701	149.748838891459	126.04708739245	9.14	UP_ML_DOWN_PI
BDIVROU_0179900.t1.1	785.110042257882	0.0762274363620656	0.158144187937058	0.482012253225545	0.629797241832799	0.908550287742541	646	906	709	923	716.809230574861	811.664437933909	774.977567693757	836.988932829003	9.14	DOWN_ML_UP_PI
BDIVROU_0180000.t1.1	180.960635197905	-0.123814985711791	0.258759070486428	-0.478495248414045	0.632297755405383	0.908550287742541	182	196	165	183	201.949349790441	175.591865160095	180.354441000663	165.94688484042	9.14	UP_ML_DOWN_PI
BDIVROU_0221200.t1.1	438.627645443128	-0.0837429352022585	0.179568119190374	-0.46635747804139	0.640959642894517	0.908550287742541	396	517	387	473	439.406277566014	463.168338202904	423.013143437918	428.922822565675	9.14	UP_ML_DOWN_PI
BDIVROU_0258700.t1.1	152.497186805777	-0.130853398088709	0.278842963522989	-0.469272727686818	0.638874706510966	0.908550287742541	143	179	121	175	158.674489121061	160.361958488046	132.259923400486	158.692376213516	9.14	UP_ML_DOWN_PI
BDIVROU_0323000.t1.1	223.118505791458	-0.113438960774596	0.237142807139682	-0.478357164372173	0.63239601622108	0.908550287742541	214	253	182	253	237.456927775573	226.656846354612	198.936413709822	229.423835325826	9.14	UP_ML_DOWN_PI
BDIVROU_0326100.t1.1	182.891191572814	-0.134031160113361	0.282702902919091	-0.474106062333998	0.635424275753624	0.908550287742541	142	251	151	203	157.564877309025	224.865092628489	165.051639946061	184.083156407679	9.14	UP_ML_DOWN_PI
BDIVROU_0384200.t1.1	204.69590031144	-0.119900292875214	0.255670423862259	-0.468964266824267	0.639095177812278	0.908550287742541	212	214	166	232	235.237704151502	191.717648695206	181.447498218849	210.380750180204	9.14	UP_ML_DOWN_PI
BDIVROU_0401100.t1.1	177.922412479728	-0.139305702921556	0.288339885747048	-0.483130187003558	0.629003301321549	0.908550287742541	195	175	172	166	216.374303346901	156.778451035799	188.005841527964	150.53105400825	9.14	UP_ML_DOWN_PI
BDIVROU_0407500.t1.1	192.045489876869	-0.120402461204489	0.256284343663895	-0.469800298696323	0.638497700986472	0.908550287742541	189	213	153	221	209.716632474688	190.821771832144	167.237754382433	200.405800818212	9.14	UP_ML_DOWN_PI
BDIVROU_0414000.t1.1	1144.49527509869	0.0713233462951464	0.152390874907314	0.468028983615496	0.639763863051845	0.908550287742541	1102	1128	1074	1291	1222.792216863	1010.54910153361	1173.94345233159	1170.69632966657	9.14	DOWN_ML_UP_PI
BDIVROU_0426800.t1.1	894.950044031865	0.0729986363674391	0.15186714645051	0.480674313527237	0.630747989870604	0.908550287742541	797	961	784	1078	884.360614192205	860.937665402303	856.956859057694	977.54503747526	9.14	DOWN_ML_UP_PI
BDIVROU_0431800.t1.1	235.948452092195	0.117380079769866	0.243216527061587	0.482615557371821	0.62936873068988	0.908550287742541	205	251	253	237	227.470421467255	224.865092628489	276.543476201016	214.914818072019	9.14	DOWN_ML_UP_PI
BDIVROU_0024300.t1.1	510.514013557708	0.0839892928412844	0.182009187459411	0.46145633642815	0.644471240923761	0.90866442043288	406	603	479	582	450.502395686368	540.213748426211	523.574407511015	527.765502607237	9.13	DOWN_ML_UP_PI
BDIVROU_0044000.t1.1	188.975654877069	0.116059063751309	0.249857613917818	0.464500808806582	0.642288980184085	0.90866442043288	159	208	173	225	176.428278113627	186.342387516836	189.098898746149	204.033055131664	9.13	DOWN_ML_UP_PI
BDIVROU_0068400.t1.1	234.143328656997	-0.106927355936533	0.231181686230819	-0.462525201195104	0.64370473435089	0.90866442043288	210	282	196	261	233.018480527432	252.637275383402	214.239214764424	236.67834395273	9.13	UP_ML_DOWN_PI
BDIVROU_0250800.t1.1	408.190953659367	0.0853232560713695	0.184179480420924	0.463261465807003	0.643176963026756	0.90866442043288	367	430	383	465	407.227535016988	385.227051116535	418.640914565175	421.668313938772	9.13	DOWN_ML_UP_PI
BDIVROU_0258900.t1.1	568.740854610556	0.0839952344309321	0.181423891532664	0.462977801442482	0.643380278834101	0.90866442043288	444	682	534	648	492.667644543713	610.988020608086	583.692554511236	587.615198779191	9.13	DOWN_ML_UP_PI
BDIVROU_0315100.t1.1	342.592795315891	-0.0914929297010843	0.198076533062214	-0.461906962357562	0.644148040952238	0.90866442043288	327	384	315	352	362.843062535572	344.016715415696	344.313023728538	319.198379583758	9.13	UP_ML_DOWN_PI
BDIVROU_0092700.t1.1	332.323043894669	0.0921860936721828	0.200626940386034	0.459490103845496	0.645882256969066	0.909846548159438	280	371	325	365	310.691307369909	332.370316195894	355.243595910396	330.986956102477	9.02	DOWN_ML_UP_PI
BDIVROU_0184900.t1.1	300.108770677699	-0.0975816411683304	0.213172049023162	-0.457760018799312	0.647124862789086	0.910789554448058	281	345	244	345	311.800919181944	309.07751775629	266.705961237344	312.850684535218	8.92	UP_ML_DOWN_PI
BDIVROU_0211600.t1.1	314.904115229564	0.105976856589446	0.232910412652205	0.455011243948533	0.649101149685829	0.911149935380549	228	394	301	358	252.991493144069	352.975484046314	329.010222673936	324.639261053936	8.89	DOWN_ML_UP_PI
BDIVROU_0287200.t1.1	934.485214637323	0.0647648629240095	0.142215250691857	0.455400265505547	0.648821304298832	0.911149935380549	815	1030	858	1073	904.333626808842	922.753168953561	937.843093203446	973.010969583445	8.89	DOWN_ML_UP_PI
BDIVROU_0322100.t1.1	248.184569172588	0.102768048568077	0.22535516102191	0.456027046827142	0.648370529049585	0.911149935380549	214	269	249	267	237.456927775573	240.9908761636	272.171247328273	242.119225422908	8.89	DOWN_ML_UP_PI
BDIVROU_0042700.t1.1	188.103619060812	0.113338719642292	0.250133695179598	0.453112562707368	0.650467689666501	0.911457812063553	156	210	182	212	173.099442677521	188.134141242959	198.936413709822	192.244478612945	8.85	DOWN_ML_UP_PI
BDIVROU_0092800.t1.1	280.525098765703	-0.10113255648159	0.22284411560812	-0.453826461630403	0.649953736205171	0.911457812063553	288	292	246	300	319.568201866192	261.596044014019	268.892075673715	272.044073508885	8.85	UP_ML_DOWN_PI
BDIVROU_0098000.t1.1	251.610579242902	0.0987428890138277	0.221157841756029	0.446481518492825	0.655249459744989	0.912891772323894	215	276	244	280	238.566539587609	247.262014205032	266.705961237344	253.907801941626	8.71	DOWN_ML_UP_PI
BDIVROU_0195400.t1.1	1621.92868949167	-0.0619422911930423	0.137931952069991	-0.449078623650674	0.65337494026254	0.912891772323894	1381	1987	1473	1726	1532.37391242087	1780.10732690362	1610.07328238773	1565.16023625445	8.71	UP_ML_DOWN_PI
BDIVROU_0263700.t1.1	148.039323838879	0.131172639834965	0.29402608756679	0.446125855431683	0.655506337157723	0.912891772323894	146	135	146	165	162.003324557167	120.943376513331	159.586353855132	149.624240429887	8.71	DOWN_ML_UP_PI
BDIVROU_0330800.t1.1	286.9220424649	0.0937148663251974	0.209759015515161	0.446773961515013	0.655038273519984	0.912891772323894	251	309	264	335	278.512564820883	276.825950686068	288.56710560106	303.782548751588	8.71	DOWN_ML_UP_PI
BDIVROU_0379200.t1.1	540.597956245607	0.0771631616950214	0.172496812204754	0.447330943156378	0.654636128419898	0.912891772323894	503	552	515	603	558.134741453801	494.524028410064	562.924467365705	546.808587752859	8.71	DOWN_ML_UP_PI
BDIVROU_0390800.t1.1	396.62142028004	0.0842214163425556	0.18878764973849	0.44611719283131	0.655512594223765	0.912891772323894	364	409	380	442	403.898699580881	366.413636992239	415.361742910617	400.811601636424	8.71	DOWN_ML_UP_PI
BDIVROU_0448300.t1.1	199.295760376789	0.110523477529804	0.246119364536939	0.449064533129072	0.653385104529706	0.912891772323894	162	227	188	230	179.757113549733	203.364047915008	205.494757018937	208.567123023478	8.71	DOWN_ML_UP_PI
BDIVROU_0379900.t1.1	202.437297642371	0.110576010366671	0.24856429770249	0.444858780559956	0.656421812255737	0.913357495336573	173	220	209	212	191.962843482122	197.092909873576	228.448958600839	192.244478612945	8.66	DOWN_ML_UP_PI
BDIVROU_0323100.t1.1	522.965562496235	-0.074648177588915	0.168415297943814	-0.44323869921733	0.657593090041361	0.914186719226355	476	608	466	562	528.175222528845	544.693132741519	509.364663674599	509.629231039978	8.58	UP_ML_DOWN_PI
BDIVROU_0094100.t1.1	191.122454605635	-0.111905170216015	0.254429583040451	-0.439827668145899	0.660061926804233	0.914336114314753	163	241	168	203	180.866725361768	215.906323997872	183.63361265522	184.083156407679	8.57	UP_ML_DOWN_PI
BDIVROU_0249400.t1.1	226.769670375305	-0.103494380969126	0.235968953793019	-0.438593210274204	0.660956317655598	0.914336114314753	208	267	185	259	230.799256903361	239.199122437476	202.215585364379	234.864716796004	8.57	UP_ML_DOWN_PI
BDIVROU_0253200.t1.1	498.860229911654	0.0752972115785741	0.172096893077631	0.437528012458704	0.6617284653631	0.914336114314753	444	535	456	579	492.667644543713	479.294121738014	498.434091492741	525.045061872148	8.57	DOWN_ML_UP_PI
BDIVROU_0268700.t1.1	208.131786602114	-0.104992906292121	0.238862390468614	-0.439553946044581	0.660260202408753	0.914336114314753	200	234	181	224	221.922362407078	209.63518595644	197.843356491636	203.126241553301	8.57	UP_ML_DOWN_PI
BDIVROU_0268900.t1.1	158.589696733988	0.118590441378432	0.271008761822929	0.437588956832017	0.661684277884087	0.914336114314753	137	170	141	194	152.016818248848	152.299066720491	154.121067764203	175.921834202412	8.57	DOWN_ML_UP_PI
BDIVROU_0380200.t1.1	443.198052544619	0.08307450757564	0.188317299790102	0.441141136094425	0.659110824585387	0.914336114314753	364	510	393	532	403.898699580881	456.897200161472	429.571486747033	482.424823689089	8.57	DOWN_ML_UP_PI
BDIVROU_0382700.t1.1	348.591476293587	0.0884223570899995	0.200534600354206	0.440933170304866	0.659261379116803	0.914336114314753	326	351	331	393	361.733450723537	314.45277893466	361.801939219511	356.377736296639	8.57	DOWN_ML_UP_PI
BDIVROU_0404300.t1.1	241.773195473677	0.0991711388380309	0.227793390687496	0.435355646354469	0.663304299427956	0.915717230053016	214	256	242	260	237.456927775573	229.344476943798	264.519846800972	235.771530374367	8.43	DOWN_ML_UP_PI
BDIVROU_0403100.t1.1	290.233690509619	0.0911172477811402	0.210523352573443	0.432813018923177	0.66515061448746	0.917469033351192	259	307	263	343	287.389459317166	275.034196959945	287.474048382874	311.037057378492	8.25	DOWN_ML_UP_PI
BDIVROU_0068000.t1.1	416.493702152436	-0.0799784758168364	0.185219806440369	-0.431803041769106	0.665884568582685	0.917684804404065	394	468	354	466	437.187053941943	419.27037191288	386.942255237785	422.575127517135	8.23	UP_ML_DOWN_PI
BDIVROU_0066900.t1.1	171.339612147497	-0.116306177595414	0.270610596146648	-0.429791660975409	0.667347199451915	0.918107965306573	146	217	140	194	162.003324557167	194.405279284391	153.028010546017	175.921834202412	8.19	UP_ML_DOWN_PI
BDIVROU_0304800.t1.1	520.987045634478	-0.0781228832157434	0.181655782641743	-0.43005998531748	0.66715200680211	0.918107965306573	439	650	476	545	487.119585483536	582.319960990111	520.295235856457	494.213400207808	8.19	UP_ML_DOWN_PI
BDIVROU_0173700.t1.1	202.714425844275	0.103338949266522	0.243782749866823	0.423897709427656	0.67164041473161	0.923215068346478	183	210	184	241	203.058961602476	188.134141242959	201.122528146194	218.542072385471	7.68	DOWN_ML_UP_PI
BDIVROU_0152600.t1.1	929.713351373558	-0.0607115895110978	0.144206820694562	-0.421003592054	0.673752458880509	0.923721015669654	835	1085	810	1031	926.52586304955	972.026396421955	885.376346730526	934.924799292201	7.63	UP_ML_DOWN_PI
BDIVROU_0215600.t1.1	188.701624437281	0.104834101281537	0.248093826459429	0.422558282798224	0.672617568991075	0.923721015669654	163	204	182	212	180.866725361768	182.758880064589	198.936413709822	192.244478612945	7.63	DOWN_ML_UP_PI
BDIVROU_0438900.t1.1	345.866827686445	0.0867200040048581	0.205673852283782	0.421638448650268	0.673288937703553	0.923721015669654	328	343	338	378	363.952674347608	307.285764030166	369.453339746812	342.775532621195	7.63	DOWN_ML_UP_PI
BDIVROU_0029300.t1.1	239.029674290167	0.0925284287988168	0.225682536023405	0.409993747984207	0.681810533800016	0.924251380228491	208	259	219	280	230.799256903361	232.032107532983	239.379530782698	253.907801941626	7.57	DOWN_ML_UP_PI
BDIVROU_0093400.t1.1	336.499141406131	0.0850369292872468	0.202653951520097	0.41961643801855	0.674765678009456	0.924251380228491	276	387	308	393	306.252860121767	346.704346004882	336.661623201237	356.377736296639	7.57	DOWN_ML_UP_PI
BDIVROU_0105100.t1.1	261.587998251569	0.0923129492874185	0.227427454411041	0.405900639949022	0.684815607823741	0.924251380228491	220	293	225	324	244.114598647786	262.491920877081	245.937874091813	293.807599389596	7.57	DOWN_ML_UP_PI
BDIVROU_0118500.t1.1	640.754904002477	0.0638676134610382	0.157854173717221	0.404598826607209	0.685772421201631	0.924251380228491	560	705	607	713	621.382614739818	631.593188458505	663.485731438802	646.558081372783	7.57	DOWN_ML_UP_PI
BDIVROU_0118800.t1.1	163.860203320259	0.110288529432726	0.271817954099993	0.405744093681739	0.684930640284233	0.924251380228491	152	164	145	200	168.660995429379	146.92380554212	158.493296636946	181.36271567259	7.57	DOWN_ML_UP_PI
BDIVROU_0148800.t1.1	574.006478343825	0.0875886934868525	0.210323593886197	0.416447303264728	0.677082720495361	0.924251380228491	408	736	558	633	452.721619310439	659.365371213418	609.925927747696	574.012995103747	7.57	DOWN_ML_UP_PI
BDIVROU_0156400.t1.1	262.465363550914	0.0944531417624462	0.225838539801242	0.418233052009518	0.675776732396902	0.924251380228491	222	292	227	324	246.333822271856	261.596044014019	248.123988528184	293.807599389596	7.57	DOWN_ML_UP_PI
BDIVROU_0170900.t1.1	714.56978144565	0.0641659703633409	0.157663570346409	0.406980320326119	0.684022442242005	0.924251380228491	643	764	635	845	713.480395138755	684.449923379146	694.091333548005	766.257473716693	7.57	DOWN_ML_UP_PI
BDIVROU_0224800.t1.1	195.905479089127	-0.102550210623049	0.247292971103562	-0.414691166374087	0.67836799985434	0.924251380228491	185	224	163	220	205.278185226547	200.676417325823	178.168326564291	199.498987239849	7.57	UP_ML_DOWN_PI
BDIVROU_0297700.t1.1	169.812631366602	-0.117634425822659	0.283342937864462	-0.415166252983974	0.678020201508261	0.924251380228491	134	228	155	173	148.687982812742	204.25992477807	169.423868818804	156.87874905679	7.57	UP_ML_DOWN_PI
BDIVROU_0301100.t1.1	170.415823096884	0.109153364728111	0.268395233390701	0.40668890929675	0.684236487223135	0.924251380228491	155	174	176	178	171.989830865485	155.882574172737	192.378070400707	161.412816948605	7.57	DOWN_ML_UP_PI
BDIVROU_0304300.t1.1	415.481678172894	-0.0763144313690788	0.186697225268823	-0.40876039405082	0.682715507890534	0.924251380228491	364	501	362	456	403.898699580881	448.834308393916	395.686712983272	413.506991733505	7.57	UP_ML_DOWN_PI
BDIVROU_0324800.t1.1	261.641673735498	0.0978332390185014	0.237016027245558	0.412770563052018	0.679774720584893	0.924251380228491	256	248	233	315	284.06062388106	222.177462039304	254.682331837299	285.646277184329	7.57	DOWN_ML_UP_PI
BDIVROU_0333400.t1.1	169.670365688334	0.112466903330152	0.277225683521542	0.405687171193908	0.684972469562854	0.924251380228491	166	159	152	205	184.195560797875	142.444421226812	166.144697164247	185.896783564405	7.57	DOWN_ML_UP_PI
BDIVROU_0387700.t1.1	199.574677924292	-0.104025949529753	0.251470978418947	-0.413669800721288	0.6791159465859	0.924251380228491	193	223	160	231	214.15507972283	199.780540462761	174.889154909734	209.473936601841	7.57	UP_ML_DOWN_PI
BDIVROU_0390600.t1.1	402.000893585176	-0.0798069630549948	0.193870048829029	-0.411651843784159	0.680594626310681	0.924251380228491	346	493	374	412	383.925686964245	441.667293489423	408.803399601502	373.607194285535	7.57	UP_ML_DOWN_PI
BDIVROU_0418500.t1.1	387.636311134743	0.0822172272463197	0.202601717385342	0.405807158534324	0.684884298439778	0.924251380228491	302	466	365	440	335.102767234687	417.478618186757	398.96588463783	398.997974479698	7.57	DOWN_ML_UP_PI
BDIVROU_0423600.t1.1	419.775007765318	-0.0815007110036427	0.200525041575245	-0.406436574521594	0.684421850710192	0.924251380228491	343	538	377	446	380.596851528138	481.9817523272	412.08257125606	404.438855949876	7.57	UP_ML_DOWN_PI
BDIVROU_0426100.t1.1	240.243205762852	0.0910967385203299	0.224871861894386	0.405105101869591	0.685400256463706	0.924251380228491	211	258	232	267	234.128092339467	231.136230669921	253.589274619114	242.119225422908	7.57	DOWN_ML_UP_PI
BDIVROU_0435800.t1.1	523.669804469832	0.0737138386431783	0.176364379839686	0.417963302511447	0.675973948351656	0.924251380228491	446	587	459	631	494.886868167783	525.879718617223	501.713263147298	572.199367947021	7.57	DOWN_ML_UP_PI
BDIVROU_0320300.t1.1	312.315535309114	0.0824502364097877	0.204374784185434	0.403426659205564	0.686634378080881	0.924628836246203	264	350	301	346	292.937518377343	313.556902071598	329.010222673936	313.757498113581	7.54	DOWN_ML_UP_PI
BDIVROU_0378900.t1.1	204.373593521783	-0.0974584349432857	0.243115405385908	-0.400873135902621	0.688513529387945	0.92505006870332	183	245	173	227	203.058961602476	219.489831450119	189.098898746149	205.84668228839	7.49	UP_ML_DOWN_PI
BDIVROU_0422500.t1.1	354.743065955611	-0.077647434591466	0.193814058808276	-0.400628494490568	0.688693663483969	0.92505006870332	319	418	314	383	353.966168039289	374.476528759795	343.219966510352	347.30960051301	7.49	UP_ML_DOWN_PI
BDIVROU_0436400.t1.1	294.222373123428	0.0868619401576696	0.216032663076031	0.402077810461001	0.687626762576237	0.92505006870332	273	299	294	314	302.924024685661	267.867182055451	321.358822146635	284.739463605966	7.49	DOWN_ML_UP_PI
BDIVROU_0026000.t1.1	192.795403506429	0.0970977234754399	0.246983874805393	0.393133857633201	0.694220618427273	0.928786456388099	163	214	178	225	180.866725361768	191.717648695206	194.564184837079	204.033055131664	7.12	DOWN_ML_UP_PI
BDIVROU_0041200.t1.1	222.256963664668	0.0918828147926088	0.234493960126765	0.391834462358595	0.695180529782372	0.928786456388099	204	228	207	256	226.360809655219	204.25992477807	226.262844164468	232.144276060915	7.12	DOWN_ML_UP_PI
BDIVROU_0120900.t1.1	4723.12663921643	0.056241665993777	0.14346336226387	0.392028076759644	0.695037468634886	0.928786456388099	3647	5820	4409	5307	4046.75427849306	5214.00334301915	4819.28927498134	4812.45966037217	7.12	DOWN_ML_UP_PI
BDIVROU_0142400.t1.1	269.919169670041	0.0881682828804456	0.223765802690268	0.394020363346076	0.693566005101798	0.928786456388099	223	308	236	329	247.443434083892	275.930073823006	257.961503491857	298.34166728141	7.12	DOWN_ML_UP_PI
BDIVROU_0191900.t1.1	198.476542110814	0.0983992591029608	0.250440402150738	0.392904891774351	0.69438972843484	0.928786456388099	175	211	204	207	194.182067106193	189.030018106021	222.98367250991	187.710410721131	7.12	DOWN_ML_UP_PI
BDIVROU_0280500.t1.1	459.544517327947	0.0699711584910856	0.178811883767824	0.39131156731137	0.69556694971796	0.928786456388099	388	520	441	507	430.529383069731	465.855968792089	482.038233219953	459.754484230016	7.12	DOWN_ML_UP_PI
BDIVROU_0419800.t1.1	190.831450409472	-0.0997236801984331	0.252276870274645	-0.395294582852037	0.692625496826371	0.928786456388099	166	235	163	210	184.195560797875	210.531062819502	178.168326564291	190.430851456219	7.12	UP_ML_DOWN_PI
BDIVROU_0169400.t1.1	182.27799581498	0.106896864515978	0.274034777794585	0.39008502999611	0.696473672083552	0.929216343359164	181	168	183	196	200.839737978405	150.507312994367	200.029470928008	177.735461359138	7.08	DOWN_ML_UP_PI
BDIVROU_0082900.t1.1	472.182051976418	-0.0687271737345477	0.17809824375252	-0.385894730270608	0.699574633560463	0.930229366299226	415	565	413	519	460.488901994686	506.170427629866	451.43263111075	470.636247170371	6.98	UP_ML_DOWN_PI
BDIVROU_0187400.t1.1	193.167701014372	-0.0964577884066334	0.249649815356056	-0.386372360296213	0.699220917143646	0.930229366299226	170	235	165	213	188.634008046016	210.531062819502	180.354441000663	193.151292191308	6.98	UP_ML_DOWN_PI
BDIVROU_0231500.t1.1	375.86096356216	-0.073186787926259	0.188660652162128	-0.387928203827923	0.698069165728144	0.930229366299226	345	433	336	403	382.816075152209	387.91468170572	367.26722531044	365.445872080269	6.98	UP_ML_DOWN_PI
BDIVROU_0236700.t1.1	212.976361097778	-0.0954954719691543	0.247210540353747	-0.386292072467884	0.699280370994067	0.930229366299226	204	239	169	250	226.360809655219	214.114570271749	184.726669873406	226.703394590737	6.98	UP_ML_DOWN_PI
BDIVROU_0217200.t1.1	186.443709111371	0.0969922068240799	0.25283696202625	0.383615615560237	0.701263364416509	0.931160352359806	170	192	169	221	188.634008046016	172.008357707848	184.726669873406	200.405800818212	6.88	DOWN_ML_UP_PI
BDIVROU_0255000.t1.1	318.549511775933	0.0786277658228958	0.205520951909689	0.382577859299945	0.702032789255537	0.931160352359806	274	352	317	340	304.033636497697	315.348655797722	346.49913816491	308.316616643403	6.88	DOWN_ML_UP_PI
BDIVROU_0295600.t1.1	222.802473318117	0.0987734153275496	0.258111987577801	0.382676590322163	0.701959573835453	0.931160352359806	163	278	203	264	180.866725361768	249.053767931155	221.890615291724	239.398784687819	6.88	DOWN_ML_UP_PI
BDIVROU_0092600.t1.1	267.704613554433	-0.0842714399361019	0.221544602859872	-0.380381371733998	0.703662340473698	0.932543335289997	235	324	225	302	260.758775828316	290.264103631994	245.937874091813	273.857700665611	6.75	UP_ML_DOWN_PI
BDIVROU_0424300.t1.1	306.523401655498	0.0774278000056852	0.205555038391992	0.376676731504051	0.706413856896273	0.935409682173481	259	345	284	352	287.389459317166	309.07751775629	310.428249964777	319.198379583758	6.46	DOWN_ML_UP_PI
BDIVROU_0120000.t1.1	171.240584480959	0.0972366599351181	0.25990617694528	0.374122158534115	0.708313433681485	0.937144085029042	144	191	158	200	159.784100933096	171.112480844786	172.703040473362	181.36271567259	6.29	DOWN_ML_UP_PI
BDIVROU_0220500.t1.1	186.710106125488	0.0941971449502114	0.253557419016414	0.371502223502731	0.710263500146274	0.938161846826625	174	188	175	214	193.072455294158	168.424850255601	191.285013182521	194.058105769671	6.18	DOWN_ML_UP_PI
BDIVROU_0326000.t1.1	535.903829749859	-0.0629586295481431	0.169214559300414	-0.372063904007041	0.70984527057165	0.938161846826625	511	590	471	588	567.011635950084	528.567349206408	514.829949765528	533.206384077415	6.18	UP_ML_DOWN_PI
BDIVROU_0434900.t1.1	217.104146256932	-0.088284716630853	0.23826270901304	-0.370535183607021	0.71098376638982	0.938333226572611	200	252	180	247	221.922362407078	225.760969491551	196.75029927345	223.982953855649	6.17	UP_ML_DOWN_PI
BDIVROU_0032900.t1.1	160.576264901796	-0.0993524329102753	0.273295337273739	-0.363535045644637	0.716205238370357	0.938834221194219	142	195	131	184	157.564877309025	174.695988297033	143.190495582344	166.853698418783	6.12	UP_ML_DOWN_PI
BDIVROU_0121000.t1.1	631.904410103354	0.0716835152462594	0.195389308169112	0.366875321469567	0.713712020440795	0.938834221194219	641	583	565	746	711.261171514684	522.296211164977	617.577328274996	676.482929458761	6.12	DOWN_ML_UP_PI
BDIVROU_0149800.t1.1	154.574885741368	0.102275810768293	0.281035707452265	0.363924611913114	0.715914305389058	0.938834221194219	148	150	139	185	164.222548181238	134.381529459256	151.934953327831	167.760511997146	6.12	DOWN_ML_UP_PI
BDIVROU_0190300.t1.1	485.914538835738	-0.0665294091707014	0.183271532735784	-0.363010054958258	0.716597373181516	0.938834221194219	472	526	405	558	523.736775280703	471.231229970459	442.688173365263	506.001976726526	6.12	UP_ML_DOWN_PI
BDIVROU_0240800.t1.1	257.158518182349	-0.0816154628368483	0.221793170801596	-0.367980053406861	0.712888107356223	0.938834221194219	246	286	218	288	272.964505760706	256.220782835649	238.286473564512	261.16231056853	6.12	UP_ML_DOWN_PI
BDIVROU_0242400.t1.1	269.952444561832	-0.0783362845858234	0.215482279232965	-0.363539335413894	0.716202034492366	0.938834221194219	243	318	235	296	269.635670324599	284.888842453624	256.868446273671	268.416819195433	6.12	UP_ML_DOWN_PI
BDIVROU_0253100.t2.1	387.554126246865	0.0735356308178043	0.201602713598344	0.36475516378371	0.715294176569671	0.938834221194219	376	378	370	430	417.214041325306	338.641454237326	404.431170728759	389.929838696068	6.12	DOWN_ML_UP_PI
BDIVROU_0287900.t1.1	173.254511902359	0.103815300774302	0.28654990972716	0.362293957353364	0.717132373245969	0.938834221194219	178	153	162	200	197.510902542299	137.069160048442	177.075269346105	181.36271567259	6.12	DOWN_ML_UP_PI
BDIVROU_0318600.t1.1	232.414805445932	0.0836379788987477	0.227490375214907	0.367655021975044	0.713130482247252	0.938834221194219	205	250	216	267	227.470421467255	223.969215765427	236.10035912814	242.119225422908	6.12	DOWN_ML_UP_PI
BDIVROU_0444600.t1.1	155.837453307541	-0.10117138669549	0.279396008341861	-0.362107487848213	0.717271708325854	0.938834221194219	161	161	138	165	178.647501737698	144.236174952935	150.841896109645	149.624240429887	6.12	UP_ML_DOWN_PI
BDIVROU_0332700.t1.1	1094.8486664336	-0.0508784161848312	0.141521541207374	-0.359510048793759	0.719213561768415	0.940601110823054	1001	1248	933	1247	1110.72142384742	1118.05432510101	1019.82238456738	1130.7965322186	5.94	UP_ML_DOWN_PI
BDIVROU_0002000.t1.1	155.824329376786	-0.096022777282107	0.269580921397351	-0.356192777976945	0.721696200085571	0.941523203559912	149	175	137	167	165.332159993273	156.778451035799	149.748838891459	151.437867586613	5.85	UP_ML_DOWN_PI
BDIVROU_0179400.t1.1	226.926136439384	0.0889590984093519	0.249710586196299	0.356248806926513	0.721654243704425	0.941523203559912	173	276	227	243	191.962843482122	247.262014205032	248.123988528184	220.355699542197	5.85	DOWN_ML_UP_PI
BDIVROU_0198800.t1.1	231.19598367555	0.0972415508204019	0.272995404728326	0.356202152622946	0.721689179973788	0.941523203559912	245	196	221	260	271.85489394867	175.591865160095	241.565645219069	235.771530374367	5.85	DOWN_ML_UP_PI
BDIVROU_0039200.t1.1	593.613273538116	-0.061415072027374	0.173247454891085	-0.354493357873475	0.722969180929537	0.941535134941637	503	730	515	661	558.134741453801	653.990110035048	562.924467365705	599.40377529791	5.85	UP_ML_DOWN_PI
BDIVROU_0099100.t1.1	178.515008075802	-0.0994449459976559	0.282815123515129	-0.351625276476193	0.725119306424414	0.941535134941637	196	170	159	188	217.483915158936	152.299066720491	173.796097691548	170.480952732235	5.85	UP_ML_DOWN_PI
BDIVROU_0147300.t1.1	1368.16030011595	-0.0459036757394748	0.129223507594954	-0.355226975291199	0.722419557471338	0.941535134941637	1248	1557	1245	1469	1384.79554142017	1394.88027578708	1360.85623664136	1332.10914661517	5.85	UP_ML_DOWN_PI
BDIVROU_0158600.t1.1	4265.182950963	-0.242866643780255	0.691067413425698	-0.351436978595674	0.725260544473608	0.941535134941637	2218	7574	3614	4261	2461.11899909449	6785.37136082939	3950.30878652361	3863.93265740453	5.85	UP_ML_DOWN_PI
BDIVROU_0168100.t1.1	213.926182659015	-0.0906043974690101	0.256263510811646	-0.353559494998117	0.723669034321688	0.941535134941637	226	213	198	218	250.772269519998	190.821771832144	216.425329200795	197.685360083123	5.85	UP_ML_DOWN_PI
BDIVROU_0358700.t1.1	993.381281567355	-0.0527350963539971	0.149791727795112	-0.352056132406252	0.724796166166129	0.941535134941637	864	1188	847	1130	958.704605598576	1064.30171331731	925.819463803402	1024.69934355013	5.85	UP_ML_DOWN_PI
BDIVROU_0008900.t1.1	159.042825774045	0.0936827333001412	0.273780523967194	0.342181875988253	0.732214023758416	0.941575711716623	135	176	163	166	149.797594624777	157.674327898861	178.168326564291	150.53105400825	5.84	DOWN_ML_UP_PI
BDIVROU_0035600.t1.1	185.353879140221	-0.089249748987065	0.266533647989094	-0.334853590383144	0.737735532465196	0.941575711716623	155	234	179	181	171.989830865485	209.63518595644	195.657242055264	164.133257683694	5.84	UP_ML_DOWN_PI
BDIVROU_0036900.t1.1	247.854094783481	-0.0793481374533486	0.235929918472818	-0.336320793763554	0.73662897112797	0.941575711716623	205	314	230	255	227.470421467255	281.305335001377	251.403160182742	231.237462482552	5.84	UP_ML_DOWN_PI
BDIVROU_0050600.t2.1	220.369128803697	0.0810866275084911	0.234628879195056	0.345595255736105	0.729646911903058	0.941575711716623	184	250	209	248	204.168573414512	223.969215765427	228.448958600839	224.889767434012	5.84	DOWN_ML_UP_PI
BDIVROU_0058500.t1.1	576.691903435336	-0.063715993863907	0.187725234416454	-0.339410916502349	0.734300195988159	0.941575711716623	504	692	455	695	559.244353265836	619.946789238703	497.341034274555	630.23543696225	5.84	UP_ML_DOWN_PI
BDIVROU_0098400.t1.1	324.764328776147	-0.0735924581276586	0.213369831783296	-0.34490563878028	0.730165311310091	0.941575711716623	328	338	274	367	363.952674347608	302.806379714858	299.497677782919	332.800583259203	5.84	UP_ML_DOWN_PI
BDIVROU_0121500.t1.1	235.28654443447	-0.0790689880598308	0.233226158803747	-0.339022811443569	0.734592545684057	0.941575711716623	235	249	206	256	260.758775828316	223.073338902366	225.169786946282	232.144276060915	5.84	UP_ML_DOWN_PI
BDIVROU_0141300.t1.1	438.693080422248	0.0628998947939615	0.186631241453334	0.337027682525967	0.736096032020026	0.941575711716623	358	514	415	489	397.241028708669	460.480707613719	453.618745547121	443.431839819482	5.84	DOWN_ML_UP_PI
BDIVROU_0148300.t2.1	341.253676062735	-0.0855732991270012	0.251838487607043	-0.339794365587701	0.734011391336446	0.941575711716623	245	480	313	354	271.85489394867	430.02089426962	342.126909292166	321.012006740484	5.84	UP_ML_DOWN_PI
BDIVROU_0150900.t1.1	365.781548858291	-0.0713053879377327	0.20978772405203	-0.339893043122237	0.733937075870741	0.941575711716623	379	368	327	392	420.542876761412	329.682685606709	357.429710346768	355.470922718276	5.84	UP_ML_DOWN_PI
BDIVROU_0197600.t1.1	716.84522792091	0.0599507988776394	0.177447708277991	0.337850510775377	0.735475843472427	0.941575711716623	554	880	661	818	614.724943867605	788.371639494304	722.510821220837	741.773507100893	5.84	DOWN_ML_UP_PI
BDIVROU_0216100.t1.1	154.966795131392	0.102192787035373	0.291914350366192	0.350077983172725	0.726280173581932	0.941575711716623	148	151	128	199	164.222548181238	135.277406322318	139.911323927787	180.455902094227	5.84	DOWN_ML_UP_PI
BDIVROU_0221100.t1.1	215.511300037594	0.0815106050970525	0.241094001823839	0.338086408124786	0.735298072854525	0.941575711716623	183	241	188	262	203.058961602476	215.906323997872	205.494757018937	237.585157531093	5.84	DOWN_ML_UP_PI
BDIVROU_0248200.t1.1	197.607598519814	0.0852824989121172	0.24671899511485	0.345666529941959	0.72959334064024	0.941575711716623	181	204	193	216	200.839737978405	182.758880064589	210.960043109866	195.871732926397	5.84	DOWN_ML_UP_PI
BDIVROU_0248500.t1.1	197.607598519814	0.0852824989121172	0.24671899511485	0.345666529941959	0.72959334064024	0.941575711716623	181	204	193	216	200.839737978405	182.758880064589	210.960043109866	195.871732926397	5.84	DOWN_ML_UP_PI
BDIVROU_0300900.t1.1	330.179212845228	0.0712978319339613	0.20575566270764	0.346516985222753	0.728954221618812	0.941575711716623	278	374	330	349	308.472083745838	335.057946785079	360.708882001325	316.47793884867	5.84	DOWN_ML_UP_PI
BDIVROU_0315000.t1.1	183.461798720684	0.0979712558918633	0.283603747424727	0.345451203594785	0.729755188693391	0.941575711716623	190	161	169	214	210.826244286724	144.236174952935	184.726669873406	194.058105769671	5.84	DOWN_ML_UP_PI
BDIVROU_0326700.t1.1	209.022787431178	0.0834797583980781	0.242672937021899	0.344001104624802	0.730845455364543	0.941575711716623	175	236	208	224	194.182067106193	211.426939682563	227.355901382654	203.126241553301	5.84	DOWN_ML_UP_PI
BDIVROU_0396500.t1.1	161.612377849719	0.0934272472422055	0.274857268653828	0.339911866620029	0.733922899907796	0.941575711716623	149	165	139	200	165.332159993273	147.819682405182	151.934953327831	181.36271567259	5.84	DOWN_ML_UP_PI
BDIVROU_0414600.t1.1	186.434729365936	0.0845195005732516	0.249726296463711	0.3384485405426	0.735025199948681	0.941575711716623	164	201	171	217	181.976337173804	180.071249475404	186.912784309778	196.77854650476	5.84	DOWN_ML_UP_PI
BDIVROU_0435600.t1.1	203.581476152139	0.0813662788695699	0.24243460782795	0.335621550068931	0.737156271119146	0.941575711716623	175	225	183	241	194.182067106193	201.572294188885	200.029470928008	218.542072385471	5.84	DOWN_ML_UP_PI
BDIVROU_0443800.t1.1	208.037122720148	0.092558421591826	0.277814747151035	0.333165976756109	0.739008999016858	0.942444060543971	219	179	194	239	243.00498683575	160.361958488046	212.053100328052	216.728445228745	5.76	DOWN_ML_UP_PI
BDIVROU_0171900.t1.1	327.463584457405	-0.0684719164971907	0.206017351145743	-0.332359949860493	0.739617476641009	0.942463649063804	311	363	313	328	345.089273543006	325.203301291401	342.126909292166	297.434853703048	5.75	UP_ML_DOWN_PI
BDIVROU_0205400.t1.1	369.108709105289	0.0650563726400989	0.196372067011417	0.33129137779212	0.740424403467034	0.942735879093844	347	376	351	409	385.03529877628	336.849700511203	383.663083583228	370.886753550446	5.73	DOWN_ML_UP_PI
BDIVROU_0212300.t1.1	649.822789727621	-0.056111585035055	0.170219833126481	-0.329641875476178	0.741670577478168	0.943566491283274	545	803	595	689	604.738437559287	719.389121038553	650.369044820572	624.794555492072	5.64	UP_ML_DOWN_PI
BDIVROU_0216300.t2.1	161.820913655288	0.0870200053827328	0.267030695579391	0.325880158436171	0.744515028230356	0.945670967112738	139	178	160	175	154.236041872919	159.466081624984	174.889154909734	158.692376213516	5.43	DOWN_ML_UP_PI
BDIVROU_0419400.t1.1	154.184524377637	-0.0884728579843606	0.270841107909106	-0.326659636963426	0.743925331880614	0.945670967112738	141	180	140	161	156.45526549699	161.257835351108	153.028010546017	145.996986116435	5.43	UP_ML_DOWN_PI
BDIVROU_0142900.t1.1	708.160655434172	0.0547335855837169	0.170416198716291	0.321175956253063	0.748077051831421	0.947922197256881	562	854	659	798	623.601838363889	765.0788410547	720.324706784465	723.637235533634	5.21	DOWN_ML_UP_PI
BDIVROU_0150300.t1.1	397.576046323497	0.0649238470138634	0.201302552115135	0.322518747684482	0.747059737317316	0.947922197256881	353	431	331	497	391.692969648492	386.122927979597	361.801939219511	450.686348446386	5.21	DOWN_ML_UP_PI
BDIVROU_0447400.t1.1	589.844218069204	0.0521501158514288	0.162036687783566	0.32184140866349	0.747572842339572	0.947922197256881	519	650	558	652	575.888530446367	582.319960990111	609.925927747696	591.242453092643	5.21	DOWN_ML_UP_PI
BDIVROU_0179700.t1.1	2017.34181706128	-0.0411033886774175	0.128789150014353	-0.319152573588975	0.749610818543229	0.949108837183419	1946	2158	1862	2141	2159.30458622087	1933.30227048717	2035.27254026202	1941.48787127508	5.09	UP_ML_DOWN_PI
BDIVROU_0164200.t1.1	160.488265321584	0.0892176938439792	0.28077892992387	0.317750672631203	0.750674070396557	0.949698326321759	157	153	159	173	174.209054489556	137.069160048442	173.796097691548	156.87874905679	5.03	DOWN_ML_UP_PI
BDIVROU_0154900.t1.1	187.367352034688	0.0806766195485194	0.254656205880674	0.316806021944435	0.751390794558078	0.949848824624332	165	202	190	196	183.085948985839	180.967126338465	207.680871455309	177.735461359138	5.02	DOWN_ML_UP_PI
BDIVROU_0108300.t1.1	626.785297606919	-0.0497581631131414	0.160057446803882	-0.31087690142971	0.755894205001992	0.950431735422781	590	693	556	688	654.670969100879	620.842666101765	607.739813311324	623.88774191371	4.96	UP_ML_DOWN_PI
BDIVROU_0145200.t1.1	145.826345354035	0.0886347610914076	0.283170804725496	0.313008119524644	0.754274493410561	0.950431735422781	137	146	143	159	152.016818248848	130.79802200701	156.307182200574	144.183358959709	4.96	DOWN_ML_UP_PI
BDIVROU_0172800.t1.1	345.702824887847	-0.0616283855590583	0.195529299667068	-0.315187471463326	0.752619317467499	0.950431735422781	319	393	318	363	353.966168039289	352.079607183252	347.592195383095	329.173328945751	4.96	UP_ML_DOWN_PI
BDIVROU_0191600.t1.1	180.263804716191	0.0800209639261848	0.256943223828034	0.31143442015712	0.755470390524	0.950431735422781	166	186	162	213	184.195560797875	166.633096529478	177.075269346105	193.151292191308	4.96	DOWN_ML_UP_PI
BDIVROU_0197800.t2.1	221.368178800764	0.0756998433878107	0.244227882339978	0.309955778441515	0.756594584990421	0.950431735422781	213	218	197	263	236.347315963538	195.301156147453	215.332271982609	238.491971109456	4.96	DOWN_ML_UP_PI
BDIVROU_0209300.t1.1	245.554982317268	0.0766378751158416	0.244530441067691	0.313408321602899	0.753970462747455	0.950431735422781	188	300	247	259	208.607020662653	268.763058918513	269.985132891901	234.864716796004	4.96	DOWN_ML_UP_PI
BDIVROU_0214900.t1.1	393.61113807174	0.0591202740148847	0.187915926183716	0.314610236692156	0.753057605830557	0.950431735422781	333	448	366	445	369.500733407784	401.352834651646	400.058941856015	403.532042371513	4.96	DOWN_ML_UP_PI
BDIVROU_0256700.t1.1	428.944762054386	-0.0590071497000927	0.190407039313054	-0.309900043154798	0.756636969987299	0.950431735422781	427	449	375	474	473.804243739111	402.248711514708	409.896456819688	429.829636144038	4.96	UP_ML_DOWN_PI
BDIVROU_0064400.t1.1	254.633363230756	0.0789274198040784	0.257056484473214	0.307043099752276	0.758810566766558	0.950639033353346	261	230	261	262	289.608682941236	206.051678504193	285.287933946503	237.585157531093	4.94	DOWN_ML_UP_PI
BDIVROU_0119600.t1.1	362.923175330463	0.0584668238257176	0.19106462122897	0.306005494107941	0.759600462621191	0.950639033353346	322	395	339	408	357.295003475395	353.871360909375	370.546396964998	369.979939972084	4.94	DOWN_ML_UP_PI
BDIVROU_0284200.t1.1	861.155379050422	0.0456088641831503	0.14955362636894	0.304966621609266	0.760391574192639	0.950639033353346	735	981	828	932	815.564681846011	878.855202663537	905.051376657871	845.150255034269	4.94	DOWN_ML_UP_PI
BDIVROU_0296600.t1.1	572.602560340571	-0.0502827702963803	0.164516603286872	-0.30563948739387	0.759879151665033	0.950639033353346	523	653	500	638	580.326977694508	585.007591579296	546.528609092917	578.547062995562	4.94	UP_ML_DOWN_PI
BDIVROU_0299400.t1.1	246.50385650644	-0.0685444681822337	0.22398905394742	-0.306017044021822	0.759591668660686	0.950639033353346	237	270	222	263	262.977999452387	241.886753026662	242.658702437255	238.491971109456	4.94	UP_ML_DOWN_PI
BDIVROU_0422400.t1.1	208.98975725864	-0.0922203396877997	0.299211000084041	-0.308211729053736	0.757921228125477	0.950639033353346	153	291	215	188	169.770607241414	260.700167150957	235.007301909954	170.480952732235	4.94	UP_ML_DOWN_PI
BDIVROU_0141000.t1.1	287.070393542543	0.0689951493895497	0.230981753564586	0.298703894679099	0.765165985130778	0.955811900876898	218	355	262	333	241.895375023715	318.036286386907	286.380991164689	301.968921594862	4.42	DOWN_ML_UP_PI
BDIVROU_0269200.t1.1	633.510735295777	0.0494345943710975	0.165909119702499	0.297961886964029	0.765732252873689	0.955811900876898	527	737	572	732	584.76542494265	660.26124807648	625.228728802297	663.787539361679	4.42	DOWN_ML_UP_PI
BDIVROU_0211700.t1.1	245.293945468551	0.0659295639769299	0.222974907157716	0.29568154021159	0.767473295946508	0.956482405693334	219	264	225	282	243.00498683575	236.511491848291	245.937874091813	255.721429098352	4.35	DOWN_ML_UP_PI
BDIVROU_0300700.t1.1	277.744910568585	0.0642790267611094	0.217101449025607	0.296078294500594	0.767170289721974	0.956482405693334	231	320	250	325	256.320328580175	286.680596179747	273.264304546459	294.714412967959	4.35	DOWN_ML_UP_PI
BDIVROU_0237100.t1.1	175.675294777824	-0.0869256526723168	0.299622401808387	-0.290117334844366	0.771726474554416	0.958267231639225	127	246	163	180	140.920700128494	220.385708313181	178.168326564291	163.226444105331	4.17	UP_ML_DOWN_PI
BDIVROU_0302900.t1.1	446.978001901041	0.05168812530331	0.178318907384213	0.289863402942127	0.771920740401641	0.958267231639225	393	493	427	489	436.077442129908	441.667293489423	466.735432165351	443.431839819482	4.17	DOWN_ML_UP_PI
BDIVROU_0315700.t1.1	149.565124004102	-0.0848548516219545	0.289993126791494	-0.292609871691771	0.769820367364372	0.958267231639225	156	151	125	169	173.099442677521	135.277406322318	136.632152273229	153.251494743339	4.17	UP_ML_DOWN_PI
BDIVROU_0331700.t1.1	159.980653123059	0.08286141976476	0.284423162447117	0.29133147614223	0.770797816486552	0.958267231639225	155	155	165	164	171.989830865485	138.860913774565	180.354441000663	148.717426851524	4.17	DOWN_ML_UP_PI
BDIVROU_0357500.t1.1	272.005708194358	0.066676972752577	0.228745944488306	0.291489201706855	0.770677201294897	0.958267231639225	212	330	260	301	235.237704151502	295.639364810364	284.194876728317	272.950887087248	4.17	DOWN_ML_UP_PI
BDIVROU_0238600.t1.1	239.56911047272	0.0675336611546767	0.233850072271303	0.288790422422136	0.772741761789379	0.958537595225077	192	284	230	264	213.045467910795	254.429029109525	251.403160182742	239.398784687819	4.15	DOWN_ML_UP_PI
BDIVROU_0366400.t1.1	308.763176036719	0.171023586345479	0.593849515890353	0.287991455358964	0.773353279353977	0.958547863411443	368	193	297	363	408.337146829023	172.90423457091	324.637993801193	329.173328945751	4.15	DOWN_ML_UP_PI
BDIVROU_0112000.t1.1	227.676829210509	0.0680276897500254	0.237385849796647	0.286570112786	0.774441501542015	0.959148515939409	217	228	207	264	240.785763211679	204.25992477807	226.262844164468	239.398784687819	4.09	DOWN_ML_UP_PI
BDIVROU_0132100.t1.1	165.293012860017	0.077862225522101	0.273325097807115	0.284870383827863	0.775743446552988	0.960012723187459	161	160	156	186	178.647501737698	143.340298089873	170.51692603699	168.667325575509	4	DOWN_ML_UP_PI
BDIVROU_0307000.t1.1	663.026131959941	0.0461718861111016	0.162740530045156	0.283714733498104	0.776629002810674	0.960360689078724	625	683	614	745	693.507382522118	611.883897471148	671.137131966102	675.576115880398	3.96	DOWN_ML_UP_PI
BDIVROU_0199500.t2.1	1219.87861008146	-0.0379342842833197	0.134365463501497	-0.282321686650506	0.777696858110509	0.960933365114774	1088	1411	1123	1302	1207.2576514945	1264.08225378007	1227.50325602269	1180.67127902856	3.91	UP_ML_DOWN_PI
BDIVROU_0105800.t1.1	358.410059248871	0.0533661314586536	0.194970817464571	0.27371343133621	0.7843048550956	0.964986636986461	310	401	348	386	343.979661730971	359.246622087745	380.38391192867	350.030041248099	3.5	DOWN_ML_UP_PI
BDIVROU_0119700.t1.1	407.233641374353	-0.0552692535746413	0.201789724929027	-0.273895281804267	0.784165097567554	0.964986636986461	331	516	358	450	367.281509783714	462.272461339842	391.314484110529	408.066110263327	3.5	UP_ML_DOWN_PI
BDIVROU_0127200.t1.1	379.219242167807	-0.0519447856481584	0.190020238236921	-0.273364490699105	0.784573045897489	0.964986636986461	357	420	331	422	396.131416896634	376.268282485918	361.801939219511	382.675330069165	3.5	UP_ML_DOWN_PI
BDIVROU_0173000.t1.1	210.659438234211	-0.0682887911009628	0.250589919153827	-0.272512123917655	0.785228270373502	0.964986636986461	172	268	185	231	190.853231670087	240.094999300538	202.215585364379	209.473936601841	3.5	UP_ML_DOWN_PI
BDIVROU_0332400.t1.1	464.090778599677	0.0543760872620695	0.196758106979765	0.276360085471149	0.782271510502672	0.964986636986461	375	552	394	568	416.104429513271	494.524028410064	430.664543965219	515.070112510155	3.5	DOWN_ML_UP_PI
BDIVROU_0394400.t1.1	487.893013941465	-0.0493186131759992	0.178733102933137	-0.275934409276433	0.782598444706856	0.964986636986461	463	535	414	558	513.750268972385	479.294121738014	452.525688328935	506.001976726526	3.5	UP_ML_DOWN_PI
BDIVROU_0466800.t1.1	223.148621154578	0.0635244867038369	0.233043332310331	0.272586587541775	0.785171023226293	0.964986636986461	189	253	205	256	209.716632474688	226.656846354612	224.076729728096	232.144276060915	3.5	DOWN_ML_UP_PI
BDIVROU_0068600.t1.1	170.649756510431	-0.0698265376972336	0.260210312900635	-0.268346542144537	0.788432584006702	0.968175715600192	151	203	153	183	167.551383617344	181.863003201527	167.237754382433	165.94688484042	3.18	UP_ML_DOWN_PI
BDIVROU_0270400.t1.1	250.104005241466	-0.0660221741451871	0.247479770324682	-0.266778064560869	0.789640044292112	0.96890967596924	267	241	226	266	296.266353813449	215.906323997872	247.030931309999	241.212411844545	3.11	UP_ML_DOWN_PI
BDIVROU_0059700.t1.1	3160.94398847673	-0.0340781645988376	0.1314470337487	-0.259253964330515	0.795439296459255	0.973862247482579	2668	3835	2725	3605	2960.44431451042	3435.68776984166	2978.5809195564	3269.06294999843	2.61	UP_ML_DOWN_PI
BDIVROU_0217700.t1.1	529.668960839749	0.0437595830632746	0.168158280248416	0.260228535868883	0.794687493867492	0.973862247482579	468	585	481	606	519.298328032562	524.0879648911	525.760521947386	549.529028487948	2.61	DOWN_ML_UP_PI
BDIVROU_0436300.t1.1	597.086634937971	0.0441400178938986	0.1703222212869	0.259155954874184	0.795514913299174	0.973862247482579	555	626	522	707	615.834555679641	560.81891627663	570.575867893006	641.117199902606	2.61	DOWN_ML_UP_PI
BDIVROU_0382800.t1.1	183.94410043389	-0.0649093204776927	0.25517490601952	-0.254371879626469	0.799208273427356	0.974947958689128	181	196	162	201	200.839737978405	175.591865160095	177.075269346105	182.269529250953	2.51	UP_ML_DOWN_PI
BDIVROU_0402800.t1.1	270.484087578864	0.0552572190084414	0.215003879261338	0.257005683796412	0.797174385382601	0.974947958689128	235	301	259	296	260.758775828316	269.658935781575	283.101819510131	268.416819195433	2.51	DOWN_ML_UP_PI
BDIVROU_0433000.t1.1	313.330851077188	0.0517405819114756	0.203676132342718	0.254033603821648	0.799469597339165	0.974947958689128	285	334	299	343	316.239366430086	299.222872262611	326.824108237565	311.037057378492	2.51	DOWN_ML_UP_PI
BDIVROU_0433700.t1.1	313.330851077188	0.0517405819114756	0.203676132342718	0.254033603821648	0.799469597339165	0.974947958689128	285	334	299	343	316.239366430086	299.222872262611	326.824108237565	311.037057378492	2.51	DOWN_ML_UP_PI
BDIVROU_0433800.t1.1	313.330851077188	0.0517405819114756	0.203676132342718	0.254033603821648	0.799469597339165	0.974947958689128	285	334	299	343	316.239366430086	299.222872262611	326.824108237565	311.037057378492	2.51	DOWN_ML_UP_PI
BDIVROU_0121800.t1.1	260.276484464054	0.171149577677252	0.681913774448044	0.250984191976154	0.801826331068296	0.976717486115661	119	399	240	319	132.043805632211	357.454868361622	262.3337323646	289.273531497781	2.33	DOWN_ML_UP_PI
BDIVROU_0384800.t1.1	313.703815669233	0.0521735525729825	0.208223126424507	0.250565599839355	0.802149980730609	0.976717486115661	269	354	311	330	298.48557743752	317.140409523845	339.940794855795	299.248480859773	2.33	DOWN_ML_UP_PI
BDIVROU_0292300.t1.1	160.373242386777	0.069031206970527	0.276543940261435	0.249621115925618	0.802880367287491	0.976858272296955	132	186	137	197	146.468759188671	166.633096529478	149.748838891459	178.642274937501	2.31	DOWN_ML_UP_PI
BDIVROU_0236600.t1.1	213.339050521765	0.0636090131011567	0.25761821630618	0.246911938189795	0.804976376992066	0.977910904465132	160	267	202	238	177.537889925662	239.199122437476	220.797558073539	215.821631650382	2.21	DOWN_ML_UP_PI
BDIVROU_0280400.t1.1	1967.33467507856	0.031148013210524	0.126141140440619	0.246929852558189	0.804962512559154	0.977910904465132	1700	2239	1752	2274	1886.34008046016	2005.86829639517	1915.03624626158	2062.09407719735	2.21	DOWN_ML_UP_PI
BDIVROU_0007600.t1.1	164.200283005951	0.0569187031643443	0.269455844848782	0.211235733989318	0.832703328107387	0.978555699666956	134	193	159	178	148.687982812742	172.90423457091	173.796097691548	161.412816948605	2.14	DOWN_ML_UP_PI
BDIVROU_0024100.t1.1	255.431767706307	-0.0521553321175044	0.222954243190079	-0.233928412266366	0.815040555291742	0.978555699666956	247	275	223	284	274.074117572741	246.36613734197	243.751759655441	257.535056255078	2.14	UP_ML_DOWN_PI
BDIVROU_0032400.t1.1	158.986099820888	0.0587809805759641	0.269804937273171	0.217864732832705	0.827534506218264	0.978555699666956	136	179	156	170	150.907206436813	160.361958488046	170.51692603699	154.158308321701	2.14	DOWN_ML_UP_PI
BDIVROU_0033300.t1.1	146.722918273984	-0.0701834797321831	0.286353017238761	-0.245094256065282	0.80638345031198	0.978555699666956	122	184	137	151	135.372641068317	164.841342803355	149.748838891459	136.928850332805	2.14	UP_ML_DOWN_PI
BDIVROU_0033800.t1.1	176.268598786648	0.051698028589654	0.26374878198171	0.196012388005034	0.844600469854479	0.978555699666956	144	208	155	209	159.784100933096	186.342387516836	169.423868818804	189.524037877857	2.14	DOWN_ML_UP_PI
BDIVROU_0034100.t1.1	147.359507160044	-0.064304682446289	0.284167656559352	-0.226291349356496	0.820974826118155	0.978555699666956	149	152	134	156	165.332159993273	136.17328318538	146.469667236902	141.46291822462	2.14	UP_ML_DOWN_PI
BDIVROU_0034800.t1.1	175.95790326586	0.0574842598497252	0.265610862774111	0.216422849763538	0.828658156760892	0.978555699666956	161	186	148	217	178.647501737698	166.633096529478	161.772468291504	196.77854650476	2.14	DOWN_ML_UP_PI
BDIVROU_0039300.t1.1	175.918236903244	-0.0573113517909103	0.262216066292781	-0.218565370921698	0.826988630570217	0.978555699666956	175	184	161	186	194.182067106193	164.841342803355	175.982212127919	168.667325575509	2.14	UP_ML_DOWN_PI
BDIVROU_0051600.t1.1	983.513597977087	-0.033478176150679	0.145853382260136	-0.229533080631406	0.818454612229022	0.978555699666956	864	1151	852	1117	958.704605598576	1031.15426938403	931.284749894331	1012.91076703141	2.14	UP_ML_DOWN_PI
BDIVROU_0058100.t1.1	619.126187815656	0.0388313052087971	0.160566470565785	0.241839439279994	0.808904577670726	0.978555699666956	546	687	590	673	605.848049371322	615.467404923394	644.903758729642	610.285538238265	2.14	DOWN_ML_UP_PI
BDIVROU_0062700.t1.1	505.865000068256	-0.0419731361214679	0.20523884634068	-0.204508731508829	0.837955969426629	0.978555699666956	528	493	420	592	585.875036754685	441.667293489423	459.08403163805	536.833638390866	2.14	UP_ML_DOWN_PI
BDIVROU_0064600.t1.1	344.612933366875	0.0485024568881874	0.223254857795826	0.217251518587535	0.82801233727919	0.978555699666956	347	327	343	359	385.03529877628	292.951734221179	374.918625837741	325.546074632299	2.14	DOWN_ML_UP_PI
BDIVROU_0067600.t1.1	177.629198920677	-0.0567926249427635	0.257716546442497	-0.220368562774588	0.825584126887299	0.978555699666956	166	199	150	203	184.195560797875	178.27949574928	163.958582727875	184.083156407679	2.14	UP_ML_DOWN_PI
BDIVROU_0071200.t1.1	188.19336794012	0.0572330325323244	0.26524705138938	0.215772549525186	0.829165046591864	0.978555699666956	144	233	174	214	159.784100933096	208.739309093378	190.191955964335	194.058105769671	2.14	DOWN_ML_UP_PI
BDIVROU_0099500.t1.1	168.538954778764	-0.0544730108737385	0.260341123996978	-0.209237058046853	0.834263184482387	0.978555699666956	157	189	149	185	174.209054489556	169.320727118663	162.865525509689	167.760511997146	2.14	UP_ML_DOWN_PI
BDIVROU_0100700.t1.1	175.046951039034	0.0515893624246176	0.263784515861546	0.195573884449288	0.844943702705989	0.978555699666956	160	186	149	213	177.537889925662	166.633096529478	162.865525509689	193.151292191308	2.14	DOWN_ML_UP_PI
BDIVROU_0128300.t1.1	161.680672888333	0.0581937941332093	0.264801931512716	0.219763480578746	0.826055362597721	0.978555699666956	141	179	150	183	156.45526549699	160.361958488046	163.958582727875	165.94688484042	2.14	DOWN_ML_UP_PI
BDIVROU_0130700.t1.1	154.187724795145	-0.0644672006700905	0.301279767132776	-0.213977862780541	0.830564320315846	0.978555699666956	115	209	136	169	127.60535838407	187.238264379897	148.655781673273	153.251494743339	2.14	UP_ML_DOWN_PI
BDIVROU_0131800.t1.1	154.187724795145	-0.0644672006700905	0.301279767132776	-0.213977862780541	0.830564320315846	0.978555699666956	115	209	136	169	127.60535838407	187.238264379897	148.655781673273	153.251494743339	2.14	UP_ML_DOWN_PI
BDIVROU_0159000.t1.1	200.358466876792	0.0496304612185885	0.254057299993536	0.195351447172946	0.845117823795916	0.978555699666956	171	228	167	248	189.743619858051	204.25992477807	182.540555437034	224.889767434012	2.14	DOWN_ML_UP_PI
BDIVROU_0173200.t1.1	165.377850991382	-0.0592691716013332	0.269308570522674	-0.220079039765811	0.825809598475021	0.978555699666956	140	203	154	172	155.345653684954	181.863003201527	168.330811600619	155.971935478427	2.14	UP_ML_DOWN_PI
BDIVROU_0175800.t1.1	228.69989767022	0.0490930245709006	0.228916501876634	0.21445821584919	0.830189747826515	0.978555699666956	205	248	214	255	227.470421467255	222.177462039304	233.914244691769	231.237462482552	2.14	DOWN_ML_UP_PI
BDIVROU_0179800.t1.1	146.564413437506	0.0709797016218062	0.319265520783937	0.222321851252587	0.824063342878699	0.978555699666956	99	196	135	169	109.851569391503	175.591865160095	147.562724455088	153.251494743339	2.14	DOWN_ML_UP_PI
BDIVROU_0183700.t1.1	181.426008515016	-0.0589139525538064	0.257215180435419	-0.229045394809418	0.81883363385035	0.978555699666956	159	216	172	185	176.428278113627	193.509402421329	188.005841527964	167.760511997146	2.14	UP_ML_DOWN_PI
BDIVROU_0185500.t3.1	255.759426764518	0.0459061253985058	0.22010480458968	0.208564849295699	0.834787953268936	0.978555699666956	235	271	238	286	260.758775828316	242.782629889723	260.147617928229	259.348683411804	2.14	DOWN_ML_UP_PI
BDIVROU_0186900.t1.1	163.326589689004	-0.0542162702959319	0.270222713458036	-0.200635503959409	0.840983594378983	0.978555699666956	152	183	159	162	168.660995429379	163.945465940293	173.796097691548	146.903799694798	2.14	UP_ML_DOWN_PI
BDIVROU_0189200.t1.1	311.610666712871	-0.0470803235659189	0.238332199067655	-0.197540759285128	0.843404388483189	0.978555699666956	239	410	302	313	265.197223076458	367.309513855301	330.103279892122	283.832650027603	2.14	UP_ML_DOWN_PI
BDIVROU_0199100.t2.1	279.212947715288	0.0479352251089008	0.220962076648809	0.216938697517256	0.828256119397136	0.978555699666956	270	279	261	311	299.595189249555	249.949644794217	285.287933946503	282.019022870877	2.14	DOWN_ML_UP_PI
BDIVROU_0202000.t1.1	210.980766108379	0.0548084119529912	0.262166391929157	0.209059641663763	0.834401679804087	0.978555699666956	216	195	203	229	239.676151399644	174.695988297033	221.890615291724	207.660309445116	2.14	DOWN_ML_UP_PI
BDIVROU_0202300.t2.1	597.923595634401	0.0336559883269595	0.16120221911115	0.208781172570295	0.834619069560343	0.978555699666956	533	659	561	658	591.423095814862	590.382852757666	613.205099402253	596.683334562821	2.14	DOWN_ML_UP_PI
BDIVROU_0206100.t1.1	240.784537799179	0.0570999518213824	0.234318777914278	0.243684916461418	0.807474856191858	0.978555699666956	201	278	207	292	223.031974219113	249.053767931155	226.262844164468	264.789564881981	2.14	DOWN_ML_UP_PI
BDIVROU_0229200.t1.1	302.747145574144	-0.0448155886341283	0.212585577625109	-0.210811989857373	0.833033982241073	0.978555699666956	256	369	266	337	284.06062388106	330.578562469771	290.753220037432	305.596175908314	2.14	UP_ML_DOWN_PI
BDIVROU_0235900.t3.1	214.926768103434	0.0554450779180784	0.24044744360329	0.230591255565837	0.817632361603529	0.978555699666956	181	246	212	228	200.839737978405	220.385708313181	231.728130255397	206.753495866753	2.14	DOWN_ML_UP_PI
BDIVROU_0244700.t1.1	304.545082034908	0.0447214282532315	0.208078282358271	0.214925977600246	0.829825030947808	0.978555699666956	284	318	276	349	315.12975461805	284.888842453624	301.68379221929	316.47793884867	2.14	DOWN_ML_UP_PI
BDIVROU_0245800.t1.1	864.103248209774	-0.0351485478480918	0.155690050912077	-0.225759755631021	0.82138827934163	0.978555699666956	728	1050	791	930	807.797399161763	940.670706214795	864.608259584995	843.336627877543	2.14	UP_ML_DOWN_PI
BDIVROU_0256300.t1.1	2987.03423846196	0.0250355045143997	0.120580577492115	0.207624685791845	0.835522027896876	0.978555699666956	2682	3288	2901	3149	2975.97887987891	2945.6431257469	3170.95898995711	2855.55595826493	2.14	DOWN_ML_UP_PI
BDIVROU_0259000.t1.1	167.791515254893	-0.060516680746251	0.26608415009314	-0.227434368883181	0.820085997919343	0.978555699666956	143	205	154	177	158.674489121061	183.65475692765	168.330811600619	160.506003370242	2.14	UP_ML_DOWN_PI
BDIVROU_0267800.t1.1	345.765326985979	-0.0476146616766165	0.236457410921613	-0.201366755607424	0.840411807946927	0.978555699666956	275	444	268	427	305.143248309732	397.769327199399	292.939334473804	387.20939796098	2.14	UP_ML_DOWN_PI
BDIVROU_0271700.t1.1	449.42118366716	0.042682724192459	0.177546534832387	0.240403025791259	0.810017832736863	0.978555699666956	391	504	419	501	433.858218505837	451.521938983102	457.990974419865	454.313602759838	2.14	DOWN_ML_UP_PI
BDIVROU_0273500.t1.1	477.591908174846	-0.0471832885821922	0.204194441158225	-0.231070387198402	0.81726012020264	0.978555699666956	378	615	402	552	419.433264949377	550.964270782951	439.409001710705	500.561095256348	2.14	UP_ML_DOWN_PI
BDIVROU_0278900.t1.1	236.978498821955	0.0545810725377914	0.239767526638152	0.227641638144615	0.819924847114601	0.978555699666956	232	232	230	255	257.42994039221	207.843432230317	251.403160182742	231.237462482552	2.14	DOWN_ML_UP_PI
BDIVROU_0279700.t1.1	277.735067352644	0.0499084112430922	0.250690188150733	0.199084023237015	0.842197018685661	0.978555699666956	200	361	247	326	221.922362407078	323.411547565277	269.985132891901	295.621226546322	2.14	DOWN_ML_UP_PI
BDIVROU_0287000.t1.1	189.975492302047	-0.0598560620189405	0.255452002092281	-0.234314319436486	0.814740970022263	0.978555699666956	190	198	165	211	210.826244286724	177.383618886218	180.354441000663	191.337665034582	2.14	UP_ML_DOWN_PI
BDIVROU_0288000.t1.1	436.564865735702	0.0451385248626808	0.205263389818319	0.219905385478792	0.825944841970763	0.978555699666956	333	546	413	481	369.500733407784	489.148767231693	451.43263111075	436.177331192579	2.14	DOWN_ML_UP_PI
BDIVROU_0288500.t2.1	449.775419456226	-0.0364487278069285	0.181824985209761	-0.200460501976006	0.841120445852521	0.978555699666956	433	481	399	498	480.461914611323	430.916771132682	436.129830056148	451.593162024749	2.14	UP_ML_DOWN_PI
BDIVROU_0288700.t2.1	181.315855216238	0.0546844414367381	0.263753633871472	0.207331518561697	0.835750960639491	0.978555699666956	178	177	171	201	197.510902542299	158.570204761923	186.912784309778	182.269529250953	2.14	DOWN_ML_UP_PI
BDIVROU_0289700.t1.1	243.0726558276	-0.0563653199445946	0.231773366928114	-0.243191530984131	0.807857027257101	0.978555699666956	238	259	205	278	264.087611264423	232.032107532983	224.076729728096	252.0941747849	2.14	UP_ML_DOWN_PI
BDIVROU_0317200.t1.1	362.244672177622	0.0410271561916224	0.196071006724331	0.209246419840671	0.834255876592916	0.978555699666956	316	406	317	428	350.637332603183	363.726006403054	346.49913816491	388.116211539343	2.14	DOWN_ML_UP_PI
BDIVROU_0319800.t1.1	197.07253123131	0.0601403399057099	0.29542227356932	0.203574155662295	0.838686290996207	0.978555699666956	216	164	180	226	239.676151399644	146.92380554212	196.75029927345	204.939868710027	2.14	DOWN_ML_UP_PI
BDIVROU_0326800.t1.1	179.176559830351	0.0502018276957188	0.257687028278334	0.194817053970969	0.845536170952002	0.978555699666956	154	202	177	189	170.88021905345	180.967126338465	193.471127618893	171.387766310598	2.14	DOWN_ML_UP_PI
BDIVROU_0330000.t1.1	213.3176384371	0.0577465356894808	0.249112705196813	0.231808873994836	0.81668646432659	0.978555699666956	210	207	202	236	233.018480527432	185.446510653774	220.797558073539	214.008004493656	2.14	DOWN_ML_UP_PI
BDIVROU_0370300.t1.1	364.065449668575	-0.140415497578252	0.631641345334464	-0.222302575053727	0.82407834765248	0.978555699666956	197	608	332	364	218.593526970972	544.693132741519	362.894996437697	330.080142524114	2.14	UP_ML_DOWN_PI
BDIVROU_0393500.t1.1	459.194507099353	-0.0358467594868372	0.176778585213388	-0.202777725840303	0.839308768449487	0.978555699666956	409	531	421	493	453.831231122474	475.710614285768	460.177088856236	447.059094132934	2.14	UP_ML_DOWN_PI
BDIVROU_0394000.t1.1	299.71549664146	0.0408171211992514	0.205761533416315	0.198371000262069	0.842754805010063	0.978555699666956	262	335	280	333	290.718294753272	300.118749125673	306.056021092034	301.968921594862	2.14	DOWN_ML_UP_PI
BDIVROU_0394200.t1.1	173.231452746607	-0.0544500157442181	0.270429364141022	-0.20134653615435	0.840427616981142	0.978555699666956	178	174	153	190	197.510902542299	155.882574172737	167.237754382433	172.29457988896	2.14	UP_ML_DOWN_PI
BDIVROU_0406400.t1.1	151.635299422146	-0.0696727618734573	0.28978663272878	-0.240427797574314	0.809998630743635	0.978555699666956	124	193	124	177	137.591864692388	172.90423457091	135.539095055043	160.506003370242	2.14	UP_ML_DOWN_PI
BDIVROU_0411300.t1.1	3012.20921062273	0.0292227332956631	0.127010267438572	0.230081660994821	0.818028315050378	0.978555699666956	2595	3441	2966	3137	2879.44265223183	3082.71228579534	3242.00770913918	2844.67419532457	2.14	DOWN_ML_UP_PI
BDIVROU_0417300.t1.1	270.422981019909	-0.0465984768459056	0.222224262276681	-0.20969122078978	0.833908678002522	0.978555699666956	267	283	251	284	296.266353813449	253.533152246464	274.357361764644	257.535056255078	2.14	UP_ML_DOWN_PI
BDIVROU_0418200.t1.1	154.311222051312	-0.0640327168361074	0.279055346681119	-0.229462425994219	0.818509521257096	0.978555699666956	130	191	131	175	144.249535564601	171.112480844786	143.190495582344	158.692376213516	2.14	UP_ML_DOWN_PI
BDIVROU_0421700.t1.1	266.940267781903	0.0452832557442272	0.219596035481008	0.206211626931414	0.836625606047836	0.978555699666956	227	305	260	285	251.881881332033	273.242443233821	284.194876728317	258.441869833441	2.14	DOWN_ML_UP_PI
BDIVROU_0431100.t1.1	347.681020560375	0.0433040700687269	0.205583301648444	0.210640016584511	0.833168184089264	0.978555699666956	328	359	300	416	363.952674347608	321.619793839154	327.91716545575	377.234448598987	2.14	DOWN_ML_UP_PI
BDIVROU_0440000.t1.1	485.440161482501	-0.0354225708967684	0.17919068212762	-0.19768087534563	0.843294753697507	0.978555699666956	472	513	433	535	523.736775280703	459.584830750657	473.293775474466	485.145264424178	2.14	UP_ML_DOWN_PI
BDIVROU_0444500.t1.1	346.143216793286	0.0406056689546624	0.203193678448545	0.199837264942005	0.841607855903393	0.978555699666956	286	407	335	371	317.348978242121	364.621883266116	366.174168092255	336.427837572654	2.14	DOWN_ML_UP_PI
BDIVROU_0445200.t1.1	160.448387894595	-0.0665847155004034	0.290411705897137	-0.229276968346405	0.818653653316616	0.978555699666956	172	154	137	180	190.853231670087	137.965036911503	149.748838891459	163.226444105331	2.14	UP_ML_DOWN_PI
BDIVROU_0446700.t1.1	155.139170852653	0.0620360954085537	0.299877649844379	0.206871353836297	0.836110328900913	0.978555699666956	160	141	157	160	177.537889925662	126.318637691701	171.609983255176	145.090172538072	2.14	DOWN_ML_UP_PI
BDIVROU_0185100.t1.1	183.292333956057	-0.055118000816176	0.285679743890952	-0.192936328160583	0.847008833753227	0.979546606138194	200	170	155	209	221.922362407078	152.299066720491	169.423868818804	189.524037877857	2.05	UP_ML_DOWN_PI
BDIVROU_0077800.t1.1	221.715420136586	0.0453445890766861	0.237636358736707	0.190815030653312	0.848670512295939	0.98004174712082	208	230	196	260	230.799256903361	206.051678504193	214.239214764424	235.771530374367	2	DOWN_ML_UP_PI
BDIVROU_0299100.t1.1	154.478063189352	-0.0563027823010456	0.295030389012616	-0.190837230325579	0.848653119103904	0.98004174712082	156	159	119	190	173.099442677521	142.444421226812	130.073808964114	172.29457988896	2	UP_ML_DOWN_PI
BDIVROU_0275600.t1.1	154.656931971415	0.0525048232077527	0.27753184606655	0.189184859150047	0.849947934031033	0.980804115595724	147	157	152	164	163.112936369202	140.652667500688	166.144697164247	148.717426851524	1.92	DOWN_ML_UP_PI
BDIVROU_0114500.t1.1	277.00817176692	0.0393637388151149	0.216109284422236	0.182147374743076	0.85546707087474	0.985377860297203	261	287	258	308	289.608682941236	257.116659698711	282.008762291945	279.298582135789	1.46	DOWN_ML_UP_PI
BDIVROU_0137400.t1.1	307.361647555598	0.0377727025874699	0.207817471147165	0.181759032957924	0.855771835877999	0.985377860297203	263	351	298	328	291.827906565307	314.45277893466	325.731051019379	297.434853703048	1.46	DOWN_ML_UP_PI
BDIVROU_0172700.t1.1	791.38935323132	-0.0297304353836362	0.162949074625093	-0.182452311877431	0.855227775739478	0.985377860297203	660	967	691	895	732.343795943357	866.312926580673	755.302537766412	811.59815263484	1.46	UP_ML_DOWN_PI
BDIVROU_0156300.t1.1	243.098368437488	0.0409231819805027	0.229263524231428	0.178498442426424	0.858331544317756	0.987519626020436	224	258	211	289	248.553045895927	231.136230669921	230.635073037211	262.069124146893	1.25	DOWN_ML_UP_PI
BDIVROU_0228600.t1.1	261.117103963792	0.0412052928155774	0.234877399705196	0.175433195647158	0.860739258677347	0.987519626020436	261	252	236	299	289.608682941236	225.760969491551	257.961503491857	271.137259930522	1.25	DOWN_ML_UP_PI
BDIVROU_0257300.t1.1	216.304480868401	-0.0427511233772414	0.241771626321916	-0.176824402547215	0.859646320619272	0.987519626020436	205	236	210	217	227.470421467255	211.426939682563	229.542015819025	196.77854650476	1.25	UP_ML_DOWN_PI
BDIVROU_0261900.t1.1	505.00812287929	-0.0368268070153384	0.208157905307977	-0.176917647979075	0.859573076201548	0.987519626020436	534	481	482	518	592.532707626898	430.916771132682	526.853579165572	469.729433592008	1.25	UP_ML_DOWN_PI
BDIVROU_0377600.t1.1	180.711195756969	-0.0445212675538451	0.253462023938682	-0.175652615969861	0.860566863365979	0.987519626020436	171	198	162	197	189.743619858051	177.383618886218	177.075269346105	178.642274937501	1.25	UP_ML_DOWN_PI
BDIVROU_0156200.t1.1	147.779471433166	-0.0510594924066887	0.295051177358481	-0.173053003427444	0.862609765343448	0.988951599661428	156	143	130	163	173.099442677521	128.110391417824	142.097438364158	147.810613273161	1.1	UP_ML_DOWN_PI
BDIVROU_0003600.t1.1	224.60156589956	-0.0141055182341342	0.230490938222294	-0.0611977127731171	0.951201751263217	0.990559993604998	205	250	204	247	227.470421467255	223.969215765427	222.98367250991	223.982953855649	0.94	UP_ML_DOWN_PI
BDIVROU_0004700.t1.1	222.809534424312	-0.0139346905888775	0.244950193214144	-0.0568878530203702	0.954634530528889	0.990559993604998	203	248	226	217	225.251197843184	222.177462039304	247.030931309999	196.77854650476	0.94	UP_ML_DOWN_PI
BDIVROU_0007900.t1.1	160.40579096675	0.0215439145438649	0.286640755150733	0.0751599839057632	0.940087422477578	0.990559993604998	138	184	170	152	153.126430060884	164.841342803355	185.819727091592	137.835663911168	0.94	DOWN_ML_UP_PI
BDIVROU_0008700.t1.1	154.738484278488	0.0374898149425549	0.275284088090543	0.136185913259993	0.891674311003478	0.990559993604998	147	159	149	166	163.112936369202	142.444421226812	162.865525509689	150.53105400825	0.94	DOWN_ML_UP_PI
BDIVROU_0011600.t1.1	208.541347906333	0.0394123078640462	0.2530721396452	0.155735467046278	0.876241539582684	0.990559993604998	188	226	217	205	208.607020662653	202.468171051946	237.193416346326	185.896783564405	0.94	DOWN_ML_UP_PI
BDIVROU_0011800.t1.1	178.430819135818	0.0326209612288103	0.254955325858138	0.127947753666308	0.898190319621419	0.990559993604998	158	198	171	192	175.318666301591	177.383618886218	186.912784309778	174.108207045686	0.94	DOWN_ML_UP_PI
BDIVROU_0019000.t1.1	296.485792388129	-0.0410747842390419	0.529110436692482	-0.0776298885650491	0.938122466480102	0.990559993604998	367	217	289	296	407.227535016988	194.405279284391	315.893536055706	268.416819195433	0.94	UP_ML_DOWN_PI
BDIVROU_0022400.t1.1	271.071317262029	0.0169989155183873	0.225672553297185	0.07532557801126	0.939955670979935	0.990559993604998	263	276	264	283	291.827906565307	247.262014205032	288.56710560106	256.628242676715	0.94	DOWN_ML_UP_PI
BDIVROU_0027000.t1.1	466.477899972145	-0.0114558299125285	0.226726966671697	-0.0505269844196198	0.959702446405647	0.990559993604998	387	565	506	416	429.419771257695	506.170427629866	553.086952402032	377.234448598987	0.94	UP_ML_DOWN_PI
BDIVROU_0029200.t1.1	268.458843465028	0.0360161066712049	0.221268310409536	0.162771192153744	0.87069859106664	0.990559993604998	246	287	266	279	272.964505760706	257.116659698711	290.753220037432	253.000988363263	0.94	DOWN_ML_UP_PI
BDIVROU_0031800.t1.1	164.49530658461	0.0174462556967718	0.272615538566901	0.063995822793096	0.948973552919877	0.990559993604998	157	171	139	197	174.209054489556	153.194943583552	151.934953327831	178.642274937501	0.94	DOWN_ML_UP_PI
BDIVROU_0035200.t1.1	998.835554894042	0.0153913164699784	0.139584933394211	0.110264883864727	0.912199306019871	0.990559993604998	879	1129	920	1106	975.348782779107	1011.44497839667	1005.61264073097	1002.93581766942	0.94	DOWN_ML_UP_PI
BDIVROU_0038100.t1.1	496.71324488283	-0.0175520989304984	0.192325306129001	-0.0912625555303963	0.927283970144123	0.990559993604998	505	491	448	548	560.353965077871	439.875539763299	489.689633747254	496.933840942896	0.94	UP_ML_DOWN_PI
BDIVROU_0040600.t1.1	438.115107595611	0.0219585061758683	0.18035994823266	0.121748239512369	0.903098407768122	0.990559993604998	398	478	391	502	441.625501190085	428.229140543497	427.385372310661	455.220416338201	0.94	DOWN_ML_UP_PI
BDIVROU_0042600.t1.1	150.590219084652	-0.0381568651664639	0.276127647123278	-0.138185602072033	0.890093733810568	0.990559993604998	142	165	129	172	157.564877309025	147.819682405182	141.004381145973	155.971935478427	0.94	UP_ML_DOWN_PI
BDIVROU_0045800.t2.1	197.499834143021	0.0120863047518247	0.252908734045527	0.047789194775887	0.961884248038082	0.990559993604998	191	203	170	232	211.935856098759	181.863003201527	185.819727091592	210.380750180204	0.94	DOWN_ML_UP_PI
BDIVROU_0054200.t1.1	624.107890638191	-0.0108022190980628	0.162629300575593	-0.0664223424673814	0.947041582763312	0.990559993604998	583	677	549	709	646.903686416632	606.508636292777	600.088412784023	642.930827059331	0.94	UP_ML_DOWN_PI
BDIVROU_0056800.t1.1	839.343114217212	0.0244288042900937	0.161759809262464	0.151018997867738	0.879960729642912	0.990559993604998	679	1016	778	930	753.426420372029	910.210892870697	850.398515748579	843.336627877543	0.94	DOWN_ML_UP_PI
BDIVROU_0056900.t1.1	294.595014816716	0.0204491844729797	0.269255475867696	0.0759471442765672	0.93946114943036	0.990559993604998	201	403	294	301	223.031974219113	361.038375813869	321.358822146635	272.950887087248	0.94	DOWN_ML_UP_PI
BDIVROU_0057100.t1.1	252.017487954096	-0.0209714619512864	0.246090051452387	-0.0852186499515765	0.932087563997308	0.990559993604998	193	327	231	274	214.15507972283	292.951734221179	252.496217400928	248.466920471448	0.94	UP_ML_DOWN_PI
BDIVROU_0061800.t1.1	153.55870075528	0.0190326268979293	0.302369493338088	0.0629449310107761	0.949810355985101	0.990559993604998	164	138	138	174	181.976337173804	123.631007102516	150.841896109645	157.785562635153	0.94	DOWN_ML_UP_PI
BDIVROU_0065900.t2.1	268.578979281691	0.0359581192051018	0.231262592264237	0.155486102845447	0.87643810902569	0.990559993604998	266	263	260	286	295.156742001413	235.61561498523	284.194876728317	259.348683411804	0.94	DOWN_ML_UP_PI
BDIVROU_0067700.t1.1	430.89596777232	-0.0130580734905346	0.202962354233967	-0.0643374163638337	0.948701561205036	0.990559993604998	349	533	424	436	387.254522400351	477.502368011891	463.456260510794	395.370720166246	0.94	UP_ML_DOWN_PI
BDIVROU_0069200.t1.1	402.89325437836	-0.0136170911627108	0.187097642636018	-0.0727806666661303	0.941980655914864	0.990559993604998	349	471	374	434	387.254522400351	421.958002502065	408.803399601502	393.55709300952	0.94	UP_ML_DOWN_PI
BDIVROU_0072200.t1.1	211.739941059829	0.021201573253763	0.244166844080661	0.0868323188334245	0.930804797921925	0.990559993604998	175	252	204	225	194.182067106193	225.760969491551	222.98367250991	204.033055131664	0.94	DOWN_ML_UP_PI
BDIVROU_0074000.t1.1	383.710063513014	-0.0182782043925203	0.195700519430724	-0.0933988547689606	0.925586700304326	0.990559993604998	375	398	353	415	416.104429513271	356.55899149856	385.8491980196	376.327635020624	0.94	UP_ML_DOWN_PI
BDIVROU_0080500.t1.1	908.423112549046	-0.020665771746516	0.148430446932407	-0.139228656745383	0.889269464226142	0.990559993604998	848	993	786	1041	940.95081660601	889.605725020277	859.142973494066	943.992935075831	0.94	UP_ML_DOWN_PI
BDIVROU_0085600.t1.1	210.631250868173	0.0334761477570512	0.237243817947868	0.141104404939257	0.887787463833209	0.990559993604998	183	238	195	235	203.058961602476	213.218693408687	213.146157546238	213.101190915293	0.94	DOWN_ML_UP_PI
BDIVROU_0093100.t1.1	233.271551408651	-0.028476806402013	0.240095035636776	-0.118606394032627	0.905587199409094	0.990559993604998	190	290	219	246	210.826244286724	259.804290287896	239.379530782698	223.076140277286	0.94	UP_ML_DOWN_PI
BDIVROU_0094800.t1.1	231.983363030996	0.0141124693918625	0.232019940504868	0.060824381564594	0.951499072586865	0.990559993604998	215	249	225	243	238.566539587609	223.073338902366	245.937874091813	220.355699542197	0.94	DOWN_ML_UP_PI
BDIVROU_0095100.t1.1	244.439390976	-0.0267271986829566	0.224118379024709	-0.119254827735524	0.905073470273989	0.990559993604998	230	266	224	264	255.210716768139	238.303245574415	244.844816873627	239.398784687819	0.94	UP_ML_DOWN_PI
BDIVROU_0095600.t1.1	860.382998372031	0.0278853884486338	0.17671302209625	0.157800416278578	0.874614070624582	0.990559993604998	662	1081	814	936	734.563019567427	968.442888969708	889.748575603269	848.777509347721	0.94	DOWN_ML_UP_PI
BDIVROU_0097100.t1.1	219.587705337255	0.0394195866675537	0.235969336641102	0.167053852117697	0.867327676347989	0.990559993604998	194	243	215	232	215.264691534865	217.698077723995	235.007301909954	210.380750180204	0.94	DOWN_ML_UP_PI
BDIVROU_0099200.t1.1	164.468228473745	-0.0406759626500613	0.271217483961048	-0.149975444267093	0.880783988753367	0.990559993604998	138	201	156	170	153.126430060884	180.071249475404	170.51692603699	154.158308321701	0.94	UP_ML_DOWN_PI
BDIVROU_0102000.t1.1	213.492514697997	-0.0231636892765122	0.24146961454489	-0.0959279672524015	0.923577782348527	0.990559993604998	196	238	179	251	217.483915158936	213.218693408687	195.657242055264	227.6102081691	0.94	UP_ML_DOWN_PI
BDIVROU_0106600.t1.1	267.808447380918	-0.0354854919334676	0.226393860222499	-0.156742289294386	0.875447956948437	0.990559993604998	222	330	232	304	246.333822271856	295.639364810364	253.589274619114	275.671327822337	0.94	UP_ML_DOWN_PI
BDIVROU_0110500.t1.1	236.674031402437	-0.033883129531275	0.229178325232412	-0.147846134650447	0.882464199205275	0.990559993604998	226	255	207	266	250.772269519998	228.448600080736	226.262844164468	241.212411844545	0.94	UP_ML_DOWN_PI
BDIVROU_0111100.t1.1	274.718845655266	0.0203597661801515	0.227040596630869	0.0896745625332069	0.92854583064016	0.990559993604998	271	274	241	319	300.70480106159	245.470260478908	263.426789582786	289.273531497781	0.94	DOWN_ML_UP_PI
BDIVROU_0112400.t1.1	159.751948036351	0.0502857362145633	0.310516773555081	0.161942092978894	0.871351454884883	0.990559993604998	114	209	130	202	126.495746572034	187.238264379897	142.097438364158	183.176342829316	0.94	DOWN_ML_UP_PI
BDIVROU_0113600.t1.1	443.037177941917	-0.0194309123172429	0.229091346388665	-0.0848173124980349	0.932406629754064	0.990559993604998	321	597	422	463	356.18539166336	534.83848724784	461.270146074422	419.854686782046	0.94	UP_ML_DOWN_PI
BDIVROU_0114800.t1.1	204.19939713458	-0.0239131827698119	0.244941425133067	-0.0976281686808215	0.922227555975431	0.990559993604998	174	244	179	231	193.072455294158	218.593954587057	195.657242055264	209.473936601841	0.94	UP_ML_DOWN_PI
BDIVROU_0115400.t1.1	311.982446861913	0.0306216986546327	0.225200730956042	0.13597512994134	0.891840941767614	0.990559993604998	244	386	308	325	270.745282136635	345.80846914182	336.661623201237	294.714412967959	0.94	DOWN_ML_UP_PI
BDIVROU_0116700.t1.1	395.169284038908	-0.0139976434010464	0.243875675635093	-0.057396636071204	0.954229242612993	0.990559993604998	282	536	392	396	312.91053099398	480.189998601076	428.478429528847	359.098177031728	0.94	UP_ML_DOWN_PI
BDIVROU_0118400.t1.1	185.905473982396	-0.0265965574703902	0.255434756059183	-0.10412270389793	0.917071973680422	0.990559993604998	180	196	176	194	199.73012616637	175.591865160095	192.378070400707	175.921834202412	0.94	UP_ML_DOWN_PI
BDIVROU_0134200.t1.1	346.83649777332	-0.0181339001200631	0.204579585888442	-0.0886398319818263	0.929368151315662	0.990559993604998	342	356	320	374	379.487239716103	318.932163249969	349.778309819467	339.148278307743	0.94	UP_ML_DOWN_PI
BDIVROU_0134500.t1.1	522.696829173148	-0.00874877665763147	0.169880122915569	-0.0514997076025172	0.958927334843274	0.990559993604998	463	597	464	590	513.750268972385	534.83848724784	507.178549238227	535.02001123414	0.94	UP_ML_DOWN_PI
BDIVROU_0138200.t1.1	203.337307189654	0.0294876682629806	0.257583792219411	0.114477964661157	0.908858913205014	0.990559993604998	162	248	203	209	179.757113549733	222.177462039304	221.890615291724	189.524037877857	0.94	DOWN_ML_UP_PI
BDIVROU_0144400.t1.1	165.701959693149	0.0265473974131314	0.263977043198401	0.100567068603685	0.91989413958085	0.990559993604998	154	176	149	189	170.88021905345	157.674327898861	162.865525509689	171.387766310598	0.94	DOWN_ML_UP_PI
BDIVROU_0145500.t1.1	161.606770190124	-0.0243609866663111	0.266370860652648	-0.0914551486848939	0.927130942990235	0.990559993604998	141	189	149	174	156.45526549699	169.320727118663	162.865525509689	157.785562635153	0.94	UP_ML_DOWN_PI
BDIVROU_0146700.t1.1	452.399335603251	0.0248241388980516	0.176773330065511	0.140429208913199	0.888320881130429	0.990559993604998	399	507	416	505	442.73511300212	454.209569572287	454.711802765307	457.94085707329	0.94	DOWN_ML_UP_PI
BDIVROU_0148200.t1.1	216.665140277947	-0.0353221345024604	0.278148642778605	-0.126990137897511	0.898948204171016	0.990559993604998	155	297	193	240	171.989830865485	266.075428329328	210.960043109866	217.635258807108	0.94	UP_ML_DOWN_PI
BDIVROU_0151700.t1.1	343.816040302865	0.0252289359824063	0.203033708596958	0.124259839199846	0.901109544472171	0.990559993604998	316	370	294	410	350.637332603183	331.474439332832	321.358822146635	371.793567128809	0.94	DOWN_ML_UP_PI
BDIVROU_0153200.t1.1	1630.13655602177	0.00872481322181065	0.133887787504313	0.0651651161352533	0.9480425353619	0.990559993604998	1414	1877	1417	1898	1568.99110221804	1681.56087196683	1548.86207816933	1721.13217173288	0.94	DOWN_ML_UP_PI
BDIVROU_0153800.t1.1	158.007848936277	0.0396904958795406	0.284760254561208	0.139382147767428	0.889148178670911	0.990559993604998	157	154	135	190	174.209054489556	137.965036911503	147.562724455088	172.29457988896	0.94	DOWN_ML_UP_PI
BDIVROU_0162000.t1.1	219.626207694774	-0.0358132573873755	0.236443152320383	-0.15146667195017	0.879607599412092	0.990559993604998	193	257	208	228	214.15507972283	230.240353806859	227.355901382654	206.753495866753	0.94	UP_ML_DOWN_PI
BDIVROU_0167300.t1.1	167.643544154384	-0.0254757835258614	0.280549943055569	-0.0908065895447903	0.927646273987395	0.990559993604998	131	215	145	192	145.359147376636	192.613525558268	158.493296636946	174.108207045686	0.94	UP_ML_DOWN_PI
BDIVROU_0169500.t1.1	158.006776940236	-0.0408395568531937	0.280793184548479	-0.145443547423932	0.884360684304394	0.990559993604998	127	200	146	168	140.920700128494	179.175372612342	159.586353855132	152.344681164976	0.94	UP_ML_DOWN_PI
BDIVROU_0172500.t1.1	175.695028285861	-0.0369191940037248	0.261625546001794	-0.141114637190176	0.887779380556805	0.990559993604998	166	192	147	205	184.195560797875	172.008357707848	160.679411073318	185.896783564405	0.94	UP_ML_DOWN_PI
BDIVROU_0175500.t1.1	692.231447574669	0.0130370186138291	0.172603222588423	0.0755317219361324	0.939791659160616	0.990559993604998	556	849	625	781	616.944167491676	760.599456739391	683.160761366147	708.221404701464	0.94	DOWN_ML_UP_PI
BDIVROU_0181900.t1.1	451.691467007538	-0.0254639688488471	0.1916030625605	-0.132899592044916	0.89427278954344	0.990559993604998	396	526	449	447	439.406277566014	471.231229970459	490.78269096544	405.345669528239	0.94	UP_ML_DOWN_PI
BDIVROU_0185000.t1.1	175.057973588502	0.02389661146957	0.266450013569937	0.0896851576376358	0.928537410895884	0.990559993604998	172	175	155	202	190.853231670087	156.778451035799	169.423868818804	183.176342829316	0.94	DOWN_ML_UP_PI
BDIVROU_0187800.t2.1	197.032376265846	0.0199334693792412	0.251764793600412	0.0791749676123442	0.936893455025907	0.990559993604998	162	236	174	228	179.757113549733	211.426939682563	190.191955964335	206.753495866753	0.94	DOWN_ML_UP_PI
BDIVROU_0188100.t1.1	254.665817046102	0.0108251507661924	0.223049804963301	0.0485324377126152	0.961291913335626	0.990559993604998	242	267	231	285	268.526058512564	239.199122437476	252.496217400928	258.441869833441	0.94	DOWN_ML_UP_PI
BDIVROU_0190700.t1.1	200.712753135615	-0.0175779858120742	0.249827334373208	-0.0703605386343159	0.943906698980865	0.990559993604998	198	206	178	225	219.703138783007	184.550633790712	194.564184837079	204.033055131664	0.94	UP_ML_DOWN_PI
BDIVROU_0190900.t1.1	166.655639614886	0.0274814397750856	0.30229333005984	0.0909098449828367	0.927564227423517	0.990559993604998	181	145	148	192	200.839737978405	129.902145143948	161.772468291504	174.108207045686	0.94	DOWN_ML_UP_PI
BDIVROU_0192400.t1.1	183.697337021906	0.0337835963397102	0.264364306257145	0.127791821891603	0.898313722183665	0.990559993604998	183	179	173	201	203.058961602476	160.361958488046	189.098898746149	182.269529250953	0.94	DOWN_ML_UP_PI
BDIVROU_0194800.t1.1	756.207858822973	0.0113259659516511	0.153946764540899	0.0735706657130958	0.941352013233265	0.990559993604998	679	841	662	876	753.426420372029	753.432441834898	723.603878439022	794.368694645944	0.94	DOWN_ML_UP_PI
BDIVROU_0195100.t2.1	255.140464040967	0.0143597588488831	0.221550840263347	0.0648147343147709	0.948321509831996	0.990559993604998	235	276	225	294	260.758775828316	247.262014205032	245.937874091813	266.603192038707	0.94	DOWN_ML_UP_PI
BDIVROU_0196500.t1.1	367.339563197283	-0.01374673271984	0.214803830325779	-0.0639966833877738	0.948972867669337	0.990559993604998	360	378	372	358	399.46025233274	338.641454237326	406.61728516513	324.639261053936	0.94	UP_ML_DOWN_PI
BDIVROU_0208300.t1.1	293.97847040897	0.0321151691436508	0.213986476250212	0.150080368191581	0.880701208460894	0.990559993604998	245	345	283	315	271.85489394867	309.07751775629	309.335192746591	285.646277184329	0.94	DOWN_ML_UP_PI
BDIVROU_0211000.t2.1	337.221490043935	0.01842208915888	0.201028795529113	0.0916390565361175	0.926984819361792	0.990559993604998	294	384	294	394	326.225872738404	344.016715415696	321.358822146635	357.284549875002	0.94	DOWN_ML_UP_PI
BDIVROU_0212600.t1.1	317.228440635182	0.0101994508045023	0.205690144460603	0.0495864827712047	0.960451918566886	0.990559993604998	294	342	276	369	326.225872738404	306.389887167105	301.68379221929	334.614210415928	0.94	DOWN_ML_UP_PI
BDIVROU_0214800.t1.1	382.231384438092	0.0170934894321928	0.194888494164667	0.087709074388712	0.930107907103446	0.990559993604998	360	403	333	446	399.46025233274	361.038375813869	363.988053655883	404.438855949876	0.94	DOWN_ML_UP_PI
BDIVROU_0215700.t1.1	1983.13051925919	0.00611553483031356	0.122730889136225	0.0498288154950597	0.960258803754755	0.990559993604998	1834	2147	1789	2226	2035.0280632729	1923.44762499349	1955.47936333446	2018.56702543593	0.94	DOWN_ML_UP_PI
BDIVROU_0215900.t1.1	156.939271099291	-0.0276492565839632	0.281762904991138	-0.0981295127718561	0.921829452811703	0.990559993604998	159	157	149	163	176.428278113627	140.652667500688	162.865525509689	147.810613273161	0.94	UP_ML_DOWN_PI
BDIVROU_0216900.t2.1	573.527108911724	0.0143918414993818	0.188634954042286	0.0762946696302934	0.9391846665043	0.990559993604998	455	710	495	675	504.873374476102	636.072572773814	541.063323001988	612.099165394991	0.94	DOWN_ML_UP_PI
BDIVROU_0218700.t1.1	158.329336333563	-0.0268256372853022	0.280348486609807	-0.0956867561858415	0.923769359664276	0.990559993604998	127	199	148	168	140.920700128494	178.27949574928	161.772468291504	152.344681164976	0.94	UP_ML_DOWN_PI
BDIVROU_0219600.t1.1	199.612498048128	-0.0173171166402083	0.301673078720521	-0.0574035864043785	0.954223706177626	0.990559993604998	144	269	212	183	159.784100933096	240.9908761636	231.728130255397	165.94688484042	0.94	UP_ML_DOWN_PI
BDIVROU_0219700.t1.1	154.080321858385	-0.0421420430151549	0.272585708075843	-0.154601073228056	0.877135823857477	0.990559993604998	142	173	146	159	157.564877309025	154.986697309676	159.586353855132	144.183358959709	0.94	UP_ML_DOWN_PI
BDIVROU_0220200.t1.1	167.151129800342	-0.0180755259928207	0.323307717422862	-0.0559081179283426	0.95541500377538	0.990559993604998	190	141	134	204	210.826244286724	126.318637691701	146.469667236902	184.989969986042	0.94	UP_ML_DOWN_PI
BDIVROU_0221000.t1.1	506.314962333256	0.013896573553552	0.170549501678933	0.0814811735991634	0.935059296381351	0.990559993604998	448	570	458	570	497.106091791854	510.649811945174	500.620205929112	516.883739666881	0.94	DOWN_ML_UP_PI
BDIVROU_0230100.t1.1	452.805933988283	-0.0212766368141539	0.178472350481532	-0.119215311261088	0.905104776525478	0.990559993604998	426	491	409	498	472.694631927076	439.875539763299	447.060402238006	451.593162024749	0.94	UP_ML_DOWN_PI
BDIVROU_0237200.t2.1	225.387882648608	-0.0211274682914345	0.267479592963459	-0.0789872156502077	0.937042791724357	0.990559993604998	175	290	178	279	194.182067106193	259.804290287896	194.564184837079	253.000988363263	0.94	UP_ML_DOWN_PI
BDIVROU_0241000.t2.1	217.143096526683	0.0361623123908198	0.25182279630346	0.143602219186075	0.885814588165639	0.990559993604998	168	270	207	236	186.414784421945	241.886753026662	226.262844164468	214.008004493656	0.94	DOWN_ML_UP_PI
BDIVROU_0242600.t1.1	421.438108130046	-0.0126369844825477	0.181048642015507	-0.0697988360579104	0.944353773611375	0.990559993604998	381	473	387	459	422.762100385483	423.749756228189	423.013143437918	416.227432468594	0.94	UP_ML_DOWN_PI
BDIVROU_0244500.t1.1	168.371147942208	-0.0344454225292247	0.262163174410618	-0.1313892487252	0.895467393208199	0.990559993604998	153	191	145	192	169.770607241414	171.112480844786	158.493296636946	174.108207045686	0.94	UP_ML_DOWN_PI
BDIVROU_0245100.t1.1	517.366809841881	-0.0186693921443168	0.168667238133458	-0.110687720691464	0.911863983610329	0.990559993604998	467	584	471	566	518.188716220527	523.192088028038	514.829949765528	513.25648535343	0.94	UP_ML_DOWN_PI
BDIVROU_0245400.t1.1	446.502505080026	0.0177794950787546	0.183175752060245	0.0970624925994957	0.9226767667449	0.990559993604998	389	509	388	523	431.638994881766	456.00132329841	424.106200656104	474.263501483823	0.94	DOWN_ML_UP_PI
BDIVROU_0250400.t1.1	159.749896914172	0.0249240704603577	0.311465497160224	0.080021930800047	0.936219813645458	0.990559993604998	166	148	172	148	184.195560797875	132.589775733133	188.005841527964	134.208409597717	0.94	DOWN_ML_UP_PI
BDIVROU_0266100.t1.1	221.381474183119	0.0175725207447646	0.246235722033275	0.0713646281687345	0.943107560437506	0.990559993604998	175	274	203	247	194.182067106193	245.470260478908	221.890615291724	223.982953855649	0.94	DOWN_ML_UP_PI
BDIVROU_0266600.t1.1	190.028132219756	-0.0276664461612749	0.257147249865657	-0.107589897133758	0.914321011388538	0.990559993604998	170	218	155	228	188.634008046016	195.301156147453	169.423868818804	206.753495866753	0.94	UP_ML_DOWN_PI
BDIVROU_0268800.t1.1	905.980911376143	0.0144857741356514	0.151733213167268	0.0954687100686558	0.923942542463749	0.990559993604998	853	956	872	957	946.498875666187	856.458281086994	953.145894258048	867.820594493343	0.94	DOWN_ML_UP_PI
BDIVROU_0269400.t1.1	496.935279059431	-0.0197429845188693	0.17129506588255	-0.115257169943274	0.908241285489053	0.990559993604998	457	551	455	540	507.092598100173	493.628151547002	497.341034274555	489.679332315993	0.94	UP_ML_DOWN_PI
BDIVROU_0273100.t1.1	149.736919968222	-0.0230813658281222	0.294613026820904	-0.0783446885468287	0.937553870360109	0.990559993604998	157	143	132	168	174.209054489556	128.110391417824	144.28355280053	152.344681164976	0.94	UP_ML_DOWN_PI
BDIVROU_0275000.t1.1	249.909437439212	0.0309286363472717	0.222420336347804	0.139054894238213	0.889406771033929	0.990559993604998	221	278	240	268	245.224210459821	249.053767931155	262.3337323646	243.026039001271	0.94	DOWN_ML_UP_PI
BDIVROU_0275200.t1.1	287.847114575927	0.0200030308949252	0.214794083238736	0.0931265451697409	0.925803029073524	0.990559993604998	271	303	252	335	300.70480106159	271.450689507698	275.45041898283	303.782548751588	0.94	DOWN_ML_UP_PI
BDIVROU_0279800.t1.1	534.731683256572	0.0180318403349051	0.169057652077653	0.106660894158299	0.915058007509049	0.990559993604998	461	615	492	594	511.531045348314	550.964270782951	537.784151347431	538.647265547592	0.94	DOWN_ML_UP_PI
BDIVROU_0280700.t1.1	302.664250340909	0.0352104991351786	0.223053104380229	0.157857023478843	0.874569463665277	0.990559993604998	250	357	309	304	277.402953008847	319.82804011303	337.754680419423	275.671327822337	0.94	DOWN_ML_UP_PI
BDIVROU_0282200.t1.1	417.680542737776	0.0218103738971015	0.182303606703382	0.119637643442722	0.904770198717292	0.990559993604998	366	472	381	469	406.117923204952	422.853879365127	416.454800128803	425.295568252223	0.94	DOWN_ML_UP_PI
BDIVROU_0283300.t1.1	369.525696598137	-0.0117441008934136	0.200144019583084	-0.0586782503812882	0.953208383163753	0.990559993604998	305	450	337	406	338.431602670794	403.144588377769	368.360282528626	368.166312815358	0.94	UP_ML_DOWN_PI
BDIVROU_0284500.t1.1	371.659148541983	-0.0315848860108387	0.208110998836053	-0.15176942202714	0.879368800395304	0.990559993604998	298	469	338	404	330.664319986546	420.166248775942	369.453339746812	366.352685658632	0.94	UP_ML_DOWN_PI
BDIVROU_0289300.t1.1	216.020827239306	0.0270652828421267	0.238092160657651	0.113675657221841	0.909494910135272	0.990559993604998	200	230	209	229	221.922362407078	206.051678504193	228.448958600839	207.660309445116	0.94	DOWN_ML_UP_PI
BDIVROU_0291600.t1.1	236.284426382376	0.0343984944610838	0.245928136046631	0.139872139129951	0.888761014610698	0.990559993604998	226	242	193	294	250.772269519998	216.802200860934	210.960043109866	266.603192038707	0.94	DOWN_ML_UP_PI
BDIVROU_0292100.t1.1	154.730067679619	-0.0480395764630189	0.291794883312504	-0.164634745879248	0.869231481116314	0.990559993604998	137	181	161	142	152.016818248848	162.153712214169	175.982212127919	128.767528127539	0.94	UP_ML_DOWN_PI
BDIVROU_0293600.t1.1	364.062176416879	-0.0132565265415136	0.195094456306786	-0.0679492733543782	0.94582601489513	0.990559993604998	323	416	349	379	358.404615287431	372.684775033671	381.476969146856	343.682346199558	0.94	UP_ML_DOWN_PI
BDIVROU_0296100.t1.1	178.714617603716	0.0313839461986358	0.263989877585658	0.11888314236008	0.905367937485733	0.990559993604998	176	177	166	198	195.291678918228	158.570204761923	181.447498218849	179.549088515864	0.94	DOWN_ML_UP_PI
BDIVROU_0297500.t1.1	281.260627551528	-0.0323719648816846	0.215840295508706	-0.14998109970795	0.880779526829775	0.990559993604998	241	336	262	298	267.416446700529	301.014625988734	286.380991164689	270.230446352159	0.94	UP_ML_DOWN_PI
BDIVROU_0299700.t1.1	387.751968582961	-0.0113522287576501	0.200513418561256	-0.0566158057605606	0.95485124356404	0.990559993604998	317	476	342	440	351.746944415218	426.437386817374	373.825568619555	398.997974479698	0.94	UP_ML_DOWN_PI
BDIVROU_0300600.t1.1	351.701246442867	-0.015969846775626	0.193385296579196	-0.0825804601389945	0.934185138747853	0.990559993604998	321	392	318	388	356.18539166336	351.18373032019	347.592195383095	351.843668404825	0.94	UP_ML_DOWN_PI
BDIVROU_0303400.t1.1	264.736660310077	-0.0175991635798892	0.232656175879997	-0.0756445149728874	0.939701920069613	0.990559993604998	263	269	259	268	291.827906565307	240.9908761636	283.101819510131	243.026039001271	0.94	UP_ML_DOWN_PI
BDIVROU_0313300.t1.1	166.995516522551	0.0389064547149882	0.364436522979544	0.106757836445421	0.914981097884454	0.990559993604998	96	248	176	162	106.522733955397	222.177462039304	192.378070400707	146.903799694798	0.94	DOWN_ML_UP_PI
BDIVROU_0314200.t1.1	195.505770141959	-0.0211832403296123	0.244831328339779	-0.0865217718388311	0.93105164954246	0.990559993604998	174	224	181	210	193.072455294158	200.676417325823	197.843356491636	190.430851456219	0.94	UP_ML_DOWN_PI
BDIVROU_0315800.t1.1	402.708709567874	-0.0204895833669807	0.18443724867294	-0.111092436665625	0.911543046284139	0.990559993604998	367	451	359	449	407.227535016988	404.040465240831	392.407541328715	407.159296684964	0.94	UP_ML_DOWN_PI
BDIVROU_0318000.t1.1	212.710244799006	-0.0326724668066944	0.237998707339692	-0.137280017912288	0.890809464286769	0.990559993604998	203	229	193	231	225.251197843184	205.155801641131	210.960043109866	209.473936601841	0.94	UP_ML_DOWN_PI
BDIVROU_0318400.t1.1	351.233985590129	-0.0109472290932919	0.217508353045637	-0.0503301548653397	0.95985929410598	0.990559993604998	280	440	297	414	310.691307369909	394.185819747152	324.637993801193	375.420821442261	0.94	UP_ML_DOWN_PI
BDIVROU_0321700.t1.1	308.401128768376	-0.0295781948152169	0.220851919534555	-0.133927723506107	0.893459727581632	0.990559993604998	253	382	260	360	280.731788444953	342.224961689573	284.194876728317	326.452888210662	0.94	UP_ML_DOWN_PI
BDIVROU_0324600.t1.1	297.357988792919	0.0105369701819193	0.215944044635706	0.0487949098095988	0.961082738727847	0.990559993604998	243	360	271	332	269.635670324599	322.515670702215	296.218506128361	301.062108016499	0.94	DOWN_ML_UP_PI
BDIVROU_0327000.t1.1	250.390812849943	0.0292239534677202	0.22664797640027	0.128939838474928	0.897405253222481	0.990559993604998	209	294	240	269	231.908868715396	263.387797740143	262.3337323646	243.932852579634	0.94	DOWN_ML_UP_PI
BDIVROU_0327800.t1.1	387.091309048624	0.0322632750278285	0.189852622478433	0.169938527088261	0.865058481538065	0.990559993604998	356	414	345	447	395.021805084598	370.893021307548	377.104740274113	405.345669528239	0.94	DOWN_ML_UP_PI
BDIVROU_0330600.t1.1	285.405647822339	-0.0387979687700025	0.234057764978757	-0.165762365429422	0.868343964351255	0.990559993604998	299	276	260	307	331.773931798581	247.262014205032	284.194876728317	278.391768557426	0.94	UP_ML_DOWN_PI
BDIVROU_0334900.t1.1	2221.93660835453	0.012356920661225	0.147572137608268	0.0837347812500118	0.933267302803537	0.990559993604998	2227	2182	2071	2424	2471.10550540281	1954.80331520065	2263.72149886286	2198.11611395179	0.94	DOWN_ML_UP_PI
BDIVROU_0335000.t1.1	1950.26443948609	0.00970356733004697	0.125851202455659	0.0771034931785082	0.938541214120919	0.990559993604998	1826	2078	1823	2118	2026.15116877662	1861.63212144223	1992.64330875278	1920.63115897273	0.94	DOWN_ML_UP_PI
BDIVROU_0337200.t1.1	1155.93703752642	-0.0278525893071786	0.176471302181101	-0.157830700872798	0.874590206055026	0.990559993604998	886	1507	1027	1288	983.116065463354	1350.086432634	1122.56976307685	1167.97588893148	0.94	UP_ML_DOWN_PI
BDIVROU_0349400.t1.1	171.815617390606	0.0290379443434285	0.279651036958759	0.103836354977331	0.917299215297088	0.990559993604998	177	161	157	193	196.401290730264	144.236174952935	171.609983255176	175.015020624049	0.94	DOWN_ML_UP_PI
BDIVROU_0350600.t1.1	145.819519819636	0.0322398314121508	0.40703394155538	0.0792067395877458	0.936868184021283	0.990559993604998	187	91	129	169	207.497408850618	81.5247945386156	141.004381145973	153.251494743339	0.94	DOWN_ML_UP_PI
BDIVROU_0370900.t1.1	465.459997434688	0.0161742465845296	0.189603878960783	0.0853054624893775	0.932018548926802	0.990559993604998	383	558	454	486	424.981324009554	499.899289588434	496.247977056369	440.711399084394	0.94	DOWN_ML_UP_PI
BDIVROU_0385500.t1.1	278.549800214174	0.0357354880943846	0.216186663400903	0.165299225827431	0.868708468138387	0.990559993604998	261	291	267	300	289.608682941236	260.700167150957	291.846277255618	272.044073508885	0.94	DOWN_ML_UP_PI
BDIVROU_0390400.t1.1	285.464458546209	0.0111955226806166	0.224420570687951	0.0498863479684473	0.960212956500985	0.990559993604998	283	285	250	330	314.020142806015	255.324905972587	273.264304546459	299.248480859773	0.94	DOWN_ML_UP_PI
BDIVROU_0395200.t1.1	180.791044125228	0.0393518742560202	0.253515923528654	0.155224467592752	0.876644359717773	0.990559993604998	155	206	167	203	171.989830865485	184.550633790712	182.540555437034	184.083156407679	0.94	DOWN_ML_UP_PI
BDIVROU_0395700.t1.1	192.680080464414	-0.0282438249657176	0.248858805730503	-0.113493371804989	0.909639417664009	0.990559993604998	183	208	168	218	203.058961602476	186.342387516836	183.63361265522	197.685360083123	0.94	UP_ML_DOWN_PI
BDIVROU_0398300.t1.1	665.101503740102	0.0302829885658266	0.185548390609121	0.163208036816774	0.87035463858876	0.990559993604998	670	640	646	703	743.43991406371	573.361192359494	706.114962948049	637.489945589154	0.94	DOWN_ML_UP_PI
BDIVROU_0402000.t1.1	1141.87086778453	-0.0131541110669244	0.134598289131277	-0.0977286646942061	0.922147753368734	0.990559993604998	1026	1290	1032	1263	1138.46171914831	1155.6811533496	1128.03504916778	1145.30554947241	0.94	UP_ML_DOWN_PI
BDIVROU_0409800.t1.1	308.858444177165	-0.0281065287396831	0.218303326466368	-0.128749887574495	0.897555559305207	0.990559993604998	310	313	267	352	343.979661730971	280.409458138315	291.846277255618	319.198379583758	0.94	UP_ML_DOWN_PI
BDIVROU_0413400.t1.1	586.934202292987	0.0234058439680909	0.17699634781668	0.132239135195789	0.894795147504815	0.990559993604998	479	706	518	681	531.504057964951	632.489065321567	566.203639020262	617.540046865169	0.94	DOWN_ML_UP_PI
BDIVROU_0414800.t1.1	288.164832872282	0.0143159567656842	0.211269577896833	0.0677615627777465	0.94597544186201	0.990559993604998	266	311	255	331	295.156742001413	278.617704412192	278.729590637388	300.155294438136	0.94	DOWN_ML_UP_PI
BDIVROU_0419200.t1.1	179.752986135919	-0.0137212275141548	0.261783754261054	-0.0524143583809705	0.958198533509905	0.990559993604998	178	183	167	193	197.510902542299	163.945465940293	182.540555437034	175.015020624049	0.94	UP_ML_DOWN_PI
BDIVROU_0420700.t1.1	163.943084909138	0.0377607851095636	0.267235337788201	0.141301616103972	0.887631672959081	0.990559993604998	144	183	142	195	159.784100933096	163.945465940293	155.214124982389	176.828647780775	0.94	DOWN_ML_UP_PI
BDIVROU_0425200.t1.1	167.84478797014	-0.0396520865668012	0.29493184353771	-0.134444914768016	0.893050767151283	0.990559993604998	123	227	149	186	136.482252880353	203.364047915008	162.865525509689	168.667325575509	0.94	UP_ML_DOWN_PI
BDIVROU_0425500.t1.1	151.640929229175	0.0152572611799915	0.288005375200846	0.0529756125883122	0.957751338756835	0.990559993604998	152	149	130	179	168.660995429379	133.485652596195	142.097438364158	162.319630526968	0.94	DOWN_ML_UP_PI
BDIVROU_0425800.t1.1	278.30787150754	0.0215779125367057	0.215255620195709	0.100243201627382	0.920151248784603	0.990559993604998	249	308	271	292	276.293341196812	275.930073823006	296.218506128361	264.789564881981	0.94	DOWN_ML_UP_PI
BDIVROU_0426200.t1.1	738.175368896566	-0.0224903330388382	0.153992564398065	-0.146048175291773	0.883883357739672	0.990559993604998	691	805	688	786	766.741762116454	721.180874764676	752.023366111854	712.755472593279	0.94	UP_ML_DOWN_PI
BDIVROU_0426400.t1.1	484.071824623296	-0.027078535327891	0.177103785432304	-0.15289642320063	0.878479956618186	0.990559993604998	417	574	433	536	462.708125618757	514.233319397421	473.293775474466	486.052078002541	0.94	UP_ML_DOWN_PI
BDIVROU_0431700.t1.1	149.457876335748	-0.0196213114320651	0.281545867567055	-0.0696913494118041	0.944439327210979	0.990559993604998	125	181	129	172	138.701476504424	162.153712214169	141.004381145973	155.971935478427	0.94	UP_ML_DOWN_PI
BDIVROU_0433200.t1.1	155.619832741158	0.043648003031721	0.270670849773834	0.161258602720582	0.871889726716397	0.990559993604998	134	176	149	169	148.687982812742	157.674327898861	162.865525509689	153.251494743339	0.94	DOWN_ML_UP_PI
BDIVROU_0434300.t1.1	764.768656948533	0.0164237279341084	0.159003901377107	0.103291351921966	0.917731739073863	0.990559993604998	735	788	699	853	815.564681846011	705.950968092627	764.046995511898	773.511982343596	0.94	DOWN_ML_UP_PI
BDIVROU_0435400.t1.1	831.847915865952	0.019397798397897	0.147293146353829	0.131695186626671	0.895225392873068	0.990559993604998	730	940	781	906	810.016622785834	842.124251278007	853.677687403137	821.573101996833	0.94	DOWN_ML_UP_PI
BDIVROU_0435900.t1.1	489.693597892125	-0.0263376743054944	0.180691140941797	-0.145760739393295	0.884110270235496	0.990559993604998	465	528	416	568	515.969492596456	473.022983696583	454.711802765307	515.070112510155	0.94	UP_ML_DOWN_PI
BDIVROU_0436500.t1.1	166.852669594348	-0.0168655817547964	0.266933887275306	-0.0631826177146323	0.949621086175453	0.990559993604998	163	173	154	180	180.866725361768	154.986697309676	168.330811600619	163.226444105331	0.94	UP_ML_DOWN_PI
BDIVROU_0436900.t1.1	209.001266510149	0.0239276835165276	0.241450283892367	0.0990998359198202	0.921059002364819	0.990559993604998	179	241	184	243	198.620514354335	215.906323997872	201.122528146194	220.355699542197	0.94	DOWN_ML_UP_PI
BDIVROU_0438500.t1.1	313.98900156881	0.0128454591280417	0.205848025532842	0.0624026346368441	0.9502421969143	0.990559993604998	266	368	292	344	295.156742001413	329.682685606709	319.172707710264	311.943870956855	0.94	DOWN_ML_UP_PI
BDIVROU_0438700.t1.1	203.980757401903	-0.0206124437129062	0.244841941008854	-0.0841867354423596	0.932907964330994	0.990559993604998	173	244	190	218	191.962843482122	218.593954587057	207.680871455309	197.685360083123	0.94	UP_ML_DOWN_PI
BDIVROU_0440700.t1.1	151.976392954006	-0.0262643574999417	0.277792107254333	-0.0945468096971357	0.924674800189126	0.990559993604998	149	158	141	162	165.332159993273	141.54854436375	154.121067764203	146.903799694798	0.94	UP_ML_DOWN_PI
BDIVROU_0443500.t1.1	258.197553798654	0.0326704278020713	0.218861809540764	0.149274228658821	0.881337249964939	0.990559993604998	225	291	244	282	249.662657707962	260.700167150957	266.705961237344	255.721429098352	0.94	DOWN_ML_UP_PI
BDIVROU_0444900.t1.1	1123.2513873828	-0.0202778032398738	0.13721194005358	-0.147784538517242	0.882512811819844	0.990559993604998	1051	1224	1010	1242	1166.20201444919	1096.55328038753	1103.98779036769	1126.26246432678	0.94	UP_ML_DOWN_PI
BDIVROU_0449800.t1.1	197.74434111596	-0.0208013802271147	0.250554189803213	-0.083021482272766	0.933834458195071	0.990559993604998	180	222	164	235	199.73012616637	198.884663599699	179.261383782477	213.101190915293	0.94	UP_ML_DOWN_PI
BDIVROU_0456000.t1.1	596.535351066072	0.0182269125179794	0.168191707865065	0.108369864063704	0.913702305316748	0.990559993604998	562	628	527	688	623.601838363889	562.610670002754	576.041153983935	623.88774191371	0.94	DOWN_ML_UP_PI
BDIVROU_0467600.t1.1	170.668192918117	-0.156496885903295	0.982069683365885	-0.159354156384227	0.873389855202297	0.990559993604998	150	216	53	292	166.441771805308	193.509402421329	57.9320325638492	264.789564881981	0.94	UP_ML_DOWN_PI
BDIVROU_0017700.t1.1	235.537694416492	-0.0107172176029259	0.2305191373003	-0.0464916610761232	0.962918380398415	0.990982711433343	214	263	201	275	237.456927775573	235.61561498523	219.704500855353	249.373734049811	0.9	UP_ML_DOWN_PI
BDIVROU_0168200.t1.1	178.136672672021	0.0117818160107673	0.263255584023609	0.0447542871862147	0.964303162096407	0.991765517521807	174	181	156	206	193.072455294158	162.153712214169	170.51692603699	186.803597142768	0.82	DOWN_ML_UP_PI
BDIVROU_0062800.t1.1	214.606315200871	-0.00686350671983709	0.244783118807502	-0.0280391342069409	0.977630938823129	0.992561440321347	179	258	208	222	198.620514354335	231.136230669921	227.355901382654	201.312614396575	0.74	UP_ML_DOWN_PI
BDIVROU_0115800.t1.1	217.827103828964	-0.00717040277271696	0.237897012793131	-0.0301407852437061	0.975954773574209	0.992561440321347	208	230	205	232	230.799256903361	206.051678504193	224.076729728096	210.380750180204	0.74	UP_ML_DOWN_PI
BDIVROU_0132200.t1.1	1212.70530660371	-0.00414856776231439	0.152514495670767	-0.0272011374661062	0.978299308476252	0.992561440321347	1204	1221	1109	1333	1335.97262169061	1093.86564979835	1212.20045496809	1208.78249995781	0.74	UP_ML_DOWN_PI
BDIVROU_0151600.t1.1	244.486315896629	0.0090497491529079	0.248133601705904	0.0364712763232848	0.970906581639598	0.992561440321347	251	234	210	287	278.512564820883	209.63518595644	229.542015819025	260.255496990167	0.74	DOWN_ML_UP_PI
BDIVROU_0202800.t1.1	337.738500723037	-0.00709211831044042	0.199092260637701	-0.0356222702365429	0.971583550508542	0.992561440321347	292	394	303	378	324.006649114334	352.975484046314	331.196337110308	342.775532621195	0.74	UP_ML_DOWN_PI
BDIVROU_0213500.t1.1	166.4054917612	0.00851953731112643	0.268572254993706	0.0317215838669787	0.974694082110261	0.992561440321347	154	180	140	199	170.88021905345	161.257835351108	153.028010546017	180.455902094227	0.74	DOWN_ML_UP_PI
BDIVROU_0215800.t1.1	582.837979979312	-0.00645597888928247	0.179136021177206	-0.0360395349123895	0.971250835115818	0.992561440321347	478	711	558	611	530.394446152916	636.968449636875	609.925927747696	554.063096379762	0.74	UP_ML_DOWN_PI
BDIVROU_0243500.t1.1	591.271355835254	-0.00464733996828162	0.175045926331097	-0.0265492609036284	0.978819242909723	0.992561440321347	521	676	588	594	578.107754070438	605.612759429716	642.717644293271	538.647265547592	0.74	UP_ML_DOWN_PI
BDIVROU_0246100.t1.1	231.509815072351	0.00830399585919774	0.240162603334534	0.0345765566491245	0.972417395403311	0.992561440321347	196	272	232	233	217.483915158936	243.678506752785	253.589274619114	211.287563758567	0.74	DOWN_ML_UP_PI
BDIVROU_0259900.t1.1	154.893322669426	0.00794693876688382	0.286296827425261	0.0277576906399999	0.977855410926465	0.992561440321347	155	153	153	158	171.989830865485	137.069160048442	167.237754382433	143.276545381346	0.74	DOWN_ML_UP_PI
BDIVROU_0280900.t1.1	314.228276393926	-0.00628352661722731	0.201848517624747	-0.031129912129991	0.975165934794273	0.992561440321347	285	350	290	342	316.239366430086	313.556902071598	316.986593273892	310.130243800129	0.74	UP_ML_DOWN_PI
BDIVROU_0282800.t1.1	309.948553581515	-0.0075297202735204	0.214205470210184	-0.0351518580087243	0.971958650227091	0.992561440321347	307	314	284	339	340.650826294864	281.305335001377	310.428249964777	307.40980306504	0.74	UP_ML_DOWN_PI
BDIVROU_0314600.t1.1	508.58379437029	-0.00563337166118436	0.202574328679051	-0.027808911908624	0.977814558037507	0.992561440321347	418	620	406	630	463.817737430792	555.44365509826	443.781230583449	571.292554368658	0.74	UP_ML_DOWN_PI
BDIVROU_0346900.t1.1	145.371225880511	0.0308355845244975	0.849336616413273	0.0363054929324906	0.97103877010209	0.992561440321347	172	108	200	83	190.853231670087	96.7547012106646	218.611443637167	75.2655270041248	0.74	DOWN_ML_UP_PI
BDIVROU_0372300.t1.1	185.388371504887	0.00871450294107197	0.259051833016061	0.0336399972145021	0.973164227140298	0.992561440321347	158	217	156	222	175.318666301591	194.405279284391	170.51692603699	201.312614396575	0.74	DOWN_ML_UP_PI
BDIVROU_0387200.t1.1	189.346409468194	-0.00748566319132884	0.247375573624535	-0.0302603166579839	0.975859444787616	0.992561440321347	171	212	173	208	189.743619858051	189.925894969082	189.098898746149	188.617224299494	0.74	UP_ML_DOWN_PI
BDIVROU_0403900.t1.1	177.457489645487	-0.0122682073638334	0.289719462421931	-0.0423451267694493	0.966223571567526	0.992561440321347	191	162	151	207	211.935856098759	145.132051815997	165.051639946061	187.710410721131	0.74	UP_ML_DOWN_PI
BDIVROU_0420900.t1.1	311.580086820597	-0.00696889858541805	0.222626098666343	-0.031303151908809	0.975027776781561	0.992561440321347	318	304	287	339	352.856556227254	272.34656637076	313.707421619335	307.40980306504	0.74	UP_ML_DOWN_PI
BDIVROU_0421500.t1.1	156.767658515252	-0.00817892712053499	0.280695806135283	-0.0291380453208236	0.976754492891842	0.992561440321347	132	187	157	156	146.468759188671	167.52897339254	171.609983255176	141.46291822462	0.74	UP_ML_DOWN_PI
BDIVROU_0434200.t1.1	667.069832339728	0.00610375320655878	0.155700064500295	0.0392019953629961	0.96872934279138	0.992561440321347	600	743	605	745	665.767087221233	665.63650925485	661.29961700243	675.576115880398	0.74	DOWN_ML_UP_PI
BDIVROU_0441800.t1.1	176.271424336498	-0.00686177284350486	0.255747417979306	-0.0268302722182715	0.978595108165794	0.992561440321347	161	195	165	189	178.647501737698	174.695988297033	180.354441000663	171.387766310598	0.74	UP_ML_DOWN_PI
BDIVROU_0465500.t1.1	410.210100872728	-0.00581606881476952	0.192329850321461	-0.0302400735249806	0.975875589082597	0.992561440321347	340	496	372	455	377.268016092032	444.354924078608	406.61728516513	412.600178155142	0.74	UP_ML_DOWN_PI
BDIVROU_0001000.t1.1	417.040012444423	0.00393578080679247	0.189929339954857	0.0207223423602058	0.983467146219459	0.992807376481202	400	435	367	478	443.844724814155	389.706435431844	401.151999074201	433.45689045749	0.72	DOWN_ML_UP_PI
BDIVROU_0016800.t1.1	156.195418151035	0.00660065029145294	0.288379938943508	0.0228887290691395	0.981739030941693	0.992807376481202	160	150	151	163	177.537889925662	134.381529459256	165.051639946061	147.810613273161	0.72	DOWN_ML_UP_PI
BDIVROU_0031300.t1.1	148.76255787789	0.00637585627411809	0.278835992443324	0.0228659729981381	0.981757182908661	0.992807376481202	135	164	146	153	149.797594624777	146.92380554212	159.586353855132	138.742477489531	0.72	DOWN_ML_UP_PI
BDIVROU_0062100.t1.1	270.500095209342	0.00482754250545409	0.216255554151289	0.0223233226281754	0.982190044749451	0.992807376481202	251	292	256	289	278.512564820883	261.596044014019	279.822647855574	262.069124146893	0.72	DOWN_ML_UP_PI
BDIVROU_0083700.t1.1	181.696119905594	0.00452457067876238	0.256650486298852	0.0176293088082983	0.985934575259494	0.992807376481202	169	196	156	213	187.524396233981	175.591865160095	170.51692603699	193.151292191308	0.72	DOWN_ML_UP_PI
BDIVROU_0131600.t1.1	188.202497206452	-0.00591864688653	0.257246472701223	-0.0230076891798791	0.981644139495209	0.992807376481202	154	230	168	212	170.88021905345	206.051678504193	183.63361265522	192.244478612945	0.72	UP_ML_DOWN_PI
BDIVROU_0151200.t1.1	155.153618528356	0.00525997930120382	0.292411652793219	0.0179882684255523	0.985648212338496	0.992807376481202	159	149	154	157	176.428278113627	133.485652596195	168.330811600619	142.369731802983	0.72	DOWN_ML_UP_PI
BDIVROU_0181500.t1.1	172.746962963184	-0.0046942268271799	0.258218398859032	-0.0181792887258301	0.985495825109442	0.992807376481202	161	187	157	191	178.647501737698	167.52897339254	171.609983255176	173.201393467323	0.72	UP_ML_DOWN_PI
BDIVROU_0279400.t1.1	360.848930060165	0.00374553568344795	0.195864778192381	0.019123069078653	0.984742928330236	0.992807376481202	343	380	334	394	380.596851528138	340.43320796345	365.081110874069	357.284549875002	0.72	DOWN_ML_UP_PI
BDIVROU_0324100.t1.1	201.022338546467	-0.00484265361841707	0.250300567104291	-0.0193473537612854	0.984564008147816	0.992807376481202	197	206	176	230	218.593526970972	184.550633790712	192.378070400707	208.567123023478	0.72	UP_ML_DOWN_PI
BDIVROU_0407800.t1.1	170.692040324743	0.00524590206459001	0.26311758850788	0.0199374815432869	0.984093245133215	0.992807376481202	156	187	167	176	173.099442677521	167.52897339254	182.540555437034	159.599189791879	0.72	DOWN_ML_UP_PI
BDIVROU_0151100.t1.1	573.79964030218	-0.00279997048034066	0.168248845706704	-0.0166418406532289	0.986722345158598	0.992971378376828	489	676	530	626	542.600176085305	605.612759429716	579.320325638492	567.665300055207	0.7	UP_ML_DOWN_PI
BDIVROU_0121300.t1.1	540.003472048493	-0.00216521891374265	0.170336839642846	-0.0127113953639305	0.989858047015665	0.994866816387028	491	598	518	566	544.819399709376	535.734364110902	566.203639020262	513.25648535343	0.51	UP_ML_DOWN_PI
BDIVROU_0435300.t1.1	1333.88647910825	-0.00212276660328172	0.15820121185298	-0.0134181437576752	0.989294191519452	0.994866816387028	1059	1667	1247	1438	1175.07890894548	1493.42673072387	1363.04235107774	1303.99792568592	0.51	UP_ML_DOWN_PI
BDIVROU_0081500.t1.1	267.117487170774	0.00196002279209216	0.2163680703023	0.00905874323024515	0.992772267488732	0.995143148207578	248	289	240	300	275.183729384776	258.908413424834	262.3337323646	272.044073508885	0.49	DOWN_ML_UP_PI
BDIVROU_0083900.t1.1	320.172792008781	-0.00203823952636897	0.202368097894147	-0.010071940921415	0.991963889710901	0.995143148207578	300	344	289	357	332.883543610617	308.181640893228	315.893536055706	323.732447475573	0.49	UP_ML_DOWN_PI
BDIVROU_0119300.t1.1	177.46712411916	-0.00228684682381395	0.265089803645936	-0.00862668722961654	0.993116984820744	0.995143148207578	143	219	163	195	158.674489121061	196.197033010514	178.168326564291	176.828647780775	0.49	UP_ML_DOWN_PI
BDIVROU_0162200.t1.1	158.431529697315	0.00232385805060498	0.284363249485961	0.00817214620667678	0.993479643289038	0.995143148207578	157	159	159	158	174.209054489556	142.444421226812	173.796097691548	143.276545381346	0.49	DOWN_ML_UP_PI
BDIVROU_0234100.t1.1	1173.94357542418	-0.00106110439325546	0.138578527591985	-0.00765706211267925	0.993890608058796	0.995143148207578	1093	1268	1111	1249	1212.80571055468	1135.97186236225	1214.38656940446	1132.61015937532	0.49	UP_ML_DOWN_PI
BDIVROU_0438100.t1.1	670.40878020602	0.00150536351723787	0.159503646340833	0.00943780002383865	0.992469836861069	0.995143148207578	629	717	629	721	697.945829770259	642.343710815246	687.53299023889	653.812589999687	0.49	DOWN_ML_UP_PI
BDIVROU_0146300.t1.1	811.516304759603	0.000818124156808687	0.160475546194379	0.00509812352230739	0.995932303572983	0.996559464973218	786	838	774	857	872.154884259816	750.744811245712	846.026286875836	777.139236657048	0.34	DOWN_ML_UP_PI
BDIVROU_0445100.t1.1	344.248867368193	-2.69256152640054e-05	0.214742936824833	-0.000125385335891019	0.999899956976604	0.999899956976604	348	338	325	367	386.144910588315	302.806379714858	355.243595910396	332.800583259203	0.01	UP_ML_DOWN_PI
BDIVROU_0000100.t1.1	76.2625978390661	0.201255216998636	0.373715634128336	0.538525013726143	0.590214640905697	NA	60	84	73	92	66.5767087221233	75.2536564971836	79.7931769275659	83.4268492093914	NA	DOWN_ML_UP_PI
BDIVROU_0000200.t1.1	43.7063132908403	-0.354190122534346	0.49252079180635	-0.719137401763958	0.472056264361793	NA	39	61	38	39	43.2748606693802	54.6484886467643	41.5361742910617	35.365729556155	NA	UP_ML_DOWN_PI
BDIVROU_0000300.t1.1	111.672333238695	-0.336407078228602	0.315617340489195	-1.065870074525	0.28648237838134	NA	105	148	92	107	116.509240263716	132.589775733133	100.561264073097	97.0290528848356	NA	UP_ML_DOWN_PI
BDIVROU_0000400.t1.1	4.86428243086488	-0.34059537181842	1.42645506247972	-0.238770488308503	0.811283555328586	NA	5	6	2	7	5.54805906017694	5.37526117837026	2.18611443637167	6.34769504854065	NA	UP_ML_DOWN_PI
BDIVROU_0000500.t1.1	73.6777420866482	-0.332056441978058	0.412251604813185	-0.805470344084001	0.420548313010956	NA	91	71	56	76	100.97467489522	63.6072572773814	61.2112042184067	68.9178319555842	NA	UP_ML_DOWN_PI
BDIVROU_0000600.t1.1	92.1863778148021	-0.0533534342147971	0.344364739536455	-0.154932918761124	0.876874201565441	NA	91	97	85	97	100.97467489522	86.9000557169858	92.9098635457959	87.9609171012061	NA	UP_ML_DOWN_PI
BDIVROU_0000700.t1.1	70.5552275563648	-0.0269118918630338	0.524129607929142	-0.0513458721963138	0.95904991556118	NA	32	119	56	87	35.5075779851324	106.609346704343	61.2112042184067	78.8927813175766	NA	UP_ML_DOWN_PI
BDIVROU_0000800.t1.1	70.7821718428776	-0.386970163713668	0.432972368555678	-0.893752562096595	0.37145429556079	NA	53	113	62	61	58.8094260378756	101.234085525973	67.7695475275217	55.3156282801399	NA	UP_ML_DOWN_PI
BDIVROU_0000900.t1.1	130.182397727177	-0.384559373908056	0.315220881647958	-1.21996795357465	0.222477023494483	NA	123	177	87	144	136.482252880353	158.570204761923	95.0959779821676	130.581155284265	NA	UP_ML_DOWN_PI
BDIVROU_0001100.t1.1	98.3240605896049	-0.853203745639828	0.352001731393894	-2.42386235505496	0.0153564246992946	NA	128	124	71	69	142.03031194053	111.088731019652	77.6070624911943	62.5701369070435	NA	UP_ML_DOWN_PI
BDIVROU_0001200.t1.1	92.6776995242468	0.214309939361482	0.34774821822737	0.616279043653814	0.537710367532763	NA	77	96	101	98	85.4401095267249	86.0041788539241	110.398779036769	88.8677306795691	NA	DOWN_ML_UP_PI
BDIVROU_0001300.t1.1	45.7460110446197	-0.144757391478652	0.490588484229921	-0.29506887367297	0.767941266878046	NA	39	59	33	56	43.2748606693802	52.8567349206409	36.0708882001325	50.7815603883252	NA	UP_ML_DOWN_PI
BDIVROU_0001400.t1.1	117.201984672693	-0.0123434337131226	0.305423420972189	-0.0404141688735996	0.967762934350522	NA	108	129	109	126	119.838075699822	115.568115334961	119.143236782256	114.258510873732	NA	UP_ML_DOWN_PI
BDIVROU_0001500.t1.1	103.635148116787	-0.0224553992049323	0.341081414810191	-0.0658358920477346	0.947508480489316	NA	79	135	93	115	87.6593331507957	120.943376513331	101.654321291283	104.283561511739	NA	UP_ML_DOWN_PI
BDIVROU_0001600.t1.1	47.7666604902644	-0.69627677631468	0.473675834589447	-1.46994363121389	0.141577021319393	NA	49	71	37	36	54.370978789734	63.6072572773814	40.4431170728759	32.6452888210662	NA	UP_ML_DOWN_PI
BDIVROU_0001700.t1.1	72.2318484395574	0.28237960929864	0.391126125825076	0.721965603046749	0.470315625559221	NA	52	81	68	93	57.6998142258402	72.5660259079985	74.3278908366367	84.3336627877543	NA	DOWN_ML_UP_PI
BDIVROU_0001800.t1.1	144.080260094576	0.521899551560163	0.287731461283656	1.81384249477555	0.0697019780817071	NA	104	135	170	170	115.39962845168	120.943376513331	185.819727091592	154.158308321701	NA	DOWN_ML_UP_PI
BDIVROU_0001900.t1.1	135.345569949817	0.247484549256353	0.291989419862936	0.847580536899336	0.396671617406875	NA	119	129	141	154	132.043805632211	115.568115334961	154.121067764203	139.649291067894	NA	DOWN_ML_UP_PI
BDIVROU_0002200.t1.1	15.2872611680306	0.0559389426474996	0.816860014019514	0.0684804515919949	0.945403180910408	NA	15	15	11	21	16.6441771805308	13.4381529459256	12.0236294000442	19.0430851456219	NA	DOWN_ML_UP_PI
BDIVROU_0002300.t1.1	77.983891031174	0.0253524434196626	0.369062156102411	0.0686942375436281	0.945233005144166	NA	69	87	76	82	76.5632150304418	77.9412870863687	83.0723485821234	74.3587134257619	NA	DOWN_ML_UP_PI
BDIVROU_0002400.t1.1	88.7452766249126	0.272206501822937	0.380063687623385	0.716212862968044	0.473859921718633	NA	88	71	81	116	97.6458394591142	63.6072572773814	88.5376346730526	105.190375090102	NA	DOWN_ML_UP_PI
BDIVROU_0002500.t1.1	102.791456433852	0.145191250693018	0.34192927384988	0.424623633590269	0.671111061670887	NA	102	92	96	122	113.18040482761	82.4206714016773	104.93349294584	110.63125656028	NA	DOWN_ML_UP_PI
BDIVROU_0002600.t1.1	22.8562120585698	-0.155226246231279	0.662835958452006	-0.234185011015088	0.814841350988324	NA	20	29	18	26	22.1922362407078	25.9804290287896	19.675029927345	23.5771530374367	NA	UP_ML_DOWN_PI
BDIVROU_0002700.t1.1	52.5708205914423	0.11158124349688	0.459292268523304	0.242941697790017	0.808050562847838	NA	40	63	57	52	44.3844724814155	56.4402423728877	62.3042614365926	47.1543060748734	NA	DOWN_ML_UP_PI
BDIVROU_0002800.t1.1	3.13893088760194	1.63341566826035	1.84600418376203	0.88483855162861	0.376243713604376	NA	2	1	2	8	2.21922362407078	0.895876863061709	2.18611443637167	7.2545086269036	NA	DOWN_ML_UP_PI
BDIVROU_0002900.t1.1	126.748628777906	0.261213108408836	0.29542069559271	0.884207207909919	0.376584368086994	NA	107	125	125	154	118.728463887787	111.984607882714	136.632152273229	139.649291067894	NA	DOWN_ML_UP_PI
BDIVROU_0003000.t1.1	92.8151890744197	0.15257159555239	0.411758274923413	0.370536804829892	0.710982558661819	NA	53	130	98	98	58.8094260378756	116.463992198022	107.119607382212	88.8677306795691	NA	DOWN_ML_UP_PI
BDIVROU_0003100.t1.1	113.647553413094	0.0847947026669214	0.411445447243758	0.206089782339201	0.836720779971068	NA	86	140	67	177	95.4266158350434	125.422760828639	73.2348336184509	160.506003370242	NA	DOWN_ML_UP_PI
BDIVROU_0003200.t1.1	38.95577116175	-0.367630465155876	0.518445894795532	-0.709100928074403	0.478261847085472	NA	37	52	35	33	41.0556370453094	46.5855968792089	38.2570026365042	29.9248480859773	NA	UP_ML_DOWN_PI
BDIVROU_0003300.t1.1	41.6461252834253	-0.0948521508131088	0.526904390504288	-0.180017765124956	0.857138621478805	NA	34	54	28	55	37.7268016092032	48.3773506053323	30.6056021092034	49.8747468099622	NA	UP_ML_DOWN_PI
BDIVROU_0003400.t1.1	104.438627755881	-0.0561009741672742	0.339869297794589	-0.165066319703819	0.868891782305371	NA	103	110	107	97	114.290016639645	98.546454936788	116.957122345884	87.9609171012061	NA	UP_ML_DOWN_PI
BDIVROU_0003500.t1.1	82.2429670393984	-0.305648229609067	0.360379155509045	-0.848129601661701	0.396365797639366	NA	79	105	70	78	87.6593331507957	94.0670706214795	76.5140052730084	70.7314591123101	NA	UP_ML_DOWN_PI
BDIVROU_0004000.t1.1	29.578511523856	-0.409673775399495	0.658900873019335	-0.621753274543731	0.534104114963688	NA	21	49	31	19	23.3018480527432	43.8979662900238	33.8847737637609	17.229457988896	NA	UP_ML_DOWN_PI
BDIVROU_0004100.t1.1	74.1698243944758	0.0457927077735705	0.391923696748226	0.116840875286467	0.906986151775202	NA	68	79	58	96	75.4536032184064	70.774272181875	63.3973186547784	87.0541035228432	NA	DOWN_ML_UP_PI
BDIVROU_0004200.t1.1	58.1702009338576	-0.189541213563378	0.429110650694755	-0.44170708244249	0.658701183941602	NA	51	75	54	55	56.5902024138048	67.1907647296282	59.0250897820351	49.8747468099622	NA	UP_ML_DOWN_PI
BDIVROU_0004400.t1.1	18.5927439434484	-0.500759959151016	0.745816961769609	-0.671424739339337	0.501949989168804	NA	24	19	14	17	26.6306834888493	17.0216603981725	15.3028010546017	15.4158308321701	NA	UP_ML_DOWN_PI
BDIVROU_0004600.t1.1	101.679294250453	0.423522457129662	0.32782972776559	1.29189765679974	0.196392589323036	NA	79	96	112	122	87.6593331507957	86.0041788539241	122.422408436813	110.63125656028	NA	DOWN_ML_UP_PI
BDIVROU_0004800.t1.1	128.637010174866	0.227027664644685	0.294574047317095	0.770698120599538	0.440885886187739	NA	108	131	121	160	119.838075699822	117.359869061084	132.259923400486	145.090172538072	NA	DOWN_ML_UP_PI
BDIVROU_0005100.t1.1	101.946388176222	0.488015251083122	0.330965485500522	1.47452007071097	0.140341617806172	NA	82	88	114	125	90.9881685869019	78.8371639494304	124.608522873185	113.351697295369	NA	DOWN_ML_UP_PI
BDIVROU_0005200.t1.1	56.377291087055	0.851717822717717	0.433307644845218	1.96561919192993	0.049342615488507	NA	37	44	63	84	41.0556370453094	39.4185819747152	68.8626047457076	76.1723405824878	NA	DOWN_ML_UP_PI
BDIVROU_0005300.t1.1	50.8173398320147	0.622624504705652	0.453479578036477	1.37299348165039	0.16975437311808	NA	35	46	53	72	38.8364134212386	41.2103357008386	57.9320325638492	65.2905776421324	NA	DOWN_ML_UP_PI
BDIVROU_0005400.t1.1	58.6233838690744	0.437863385299135	0.433469133626871	1.01013740386887	0.312429464115176	NA	52	47	61	75	57.6998142258402	42.1062125639003	66.6764903093359	68.0110183772212	NA	DOWN_ML_UP_PI
BDIVROU_0005500.t1.1	79.2260081671349	0.371545291886701	0.367179904890839	1.01188895943845	0.311591148723181	NA	59	81	84	96	65.4670969100879	72.5660259079985	91.8168063276101	87.0541035228432	NA	DOWN_ML_UP_PI
BDIVROU_0005600.t1.1	79.8606102557783	0.742561087776096	0.434659871607323	1.70837276749332	0.0875671969626395	NA	70	47	108	90	77.6728268424772	42.1062125639003	118.05017956407	81.6132220526655	NA	DOWN_ML_UP_PI
BDIVROU_0005700.t1.1	62.6642584883614	-0.207921814760271	0.4530207571605	-0.458967522953053	0.646257488359478	NA	77	55	48	70	85.4401095267249	49.273227468394	52.4667464729201	63.4769504854065	NA	UP_ML_DOWN_PI
BDIVROU_0005800.t1.1	123.16627190948	-0.0596590251150493	0.298796356360189	-0.199664500068844	0.841742979514053	NA	116	137	112	131	128.714970196105	122.735130239454	122.422408436813	118.792578765546	NA	UP_ML_DOWN_PI
BDIVROU_0005900.t1.1	48.6131329944523	0.627813534699286	0.483095845253771	1.29956310091944	0.193750753259381	NA	34	43	65	52	37.7268016092032	38.5227051116535	71.0487191820792	47.1543060748734	NA	DOWN_ML_UP_PI
BDIVROU_0006000.t1.1	94.9220136070031	0.244218387811284	0.355142144763058	0.687663774667522	0.491664537196863	NA	74	102	109	96	82.1112740906188	91.3794400322944	119.143236782256	87.0541035228432	NA	DOWN_ML_UP_PI
BDIVROU_0006200.t1.1	63.9299919623984	0.292674976418492	0.40772767333122	0.717819749705181	0.472868434273262	NA	51	65	70	71	56.5902024138048	58.2319960990111	76.5140052730084	64.3837640637694	NA	DOWN_ML_UP_PI
BDIVROU_0006300.t1.1	71.9104511311495	-0.307155619430382	0.388353399518392	-0.790917807881416	0.428991955935748	NA	78	81	62	67	86.5497213387603	72.5660259079985	67.7695475275217	60.7565097503176	NA	UP_ML_DOWN_PI
BDIVROU_0006500.t1.1	110.416241261638	0.799290148444787	0.326549515720823	2.44768437852508	0.0143777540956272	NA	80	81	137	144	88.7689449628311	72.5660259079985	149.748838891459	130.581155284265	NA	DOWN_ML_UP_PI
BDIVROU_0006600.t1.1	43.272304748729	0.591321353291087	0.495057583447515	1.19444964194509	0.232302128178585	NA	29	41	53	51	32.1787425490263	36.7309513855301	57.9320325638492	46.2474924965104	NA	DOWN_ML_UP_PI
BDIVROU_0006700.t1.1	52.8576412062434	-0.347214115256634	0.454129611991943	-0.764570523674183	0.444527327007344	NA	56	63	36	59	62.1382614739818	56.4402423728877	39.35005985469	53.502001123414	NA	UP_ML_DOWN_PI
BDIVROU_0006800.t1.1	53.0940319042545	-0.478733271508262	0.456603814827391	-1.04846533463422	0.294424265587811	NA	64	59	37	53	71.0151559702649	52.8567349206409	40.4431170728759	48.0611196532363	NA	UP_ML_DOWN_PI
BDIVROU_0006900.t1.1	98.3048005666361	-0.354140972945341	0.347022037001639	-1.02051436273388	0.307484581059294	NA	96	127	91	81	106.522733955397	113.776361608837	99.4682068549109	73.4518998473989	NA	UP_ML_DOWN_PI
BDIVROU_0007100.t1.1	88.2995407372655	-0.302495633849371	0.391933554622885	-0.771803358710711	0.440230902159489	NA	94	101	91	65	104.303510331327	90.4835631692327	99.4682068549109	58.9428825935917	NA	UP_ML_DOWN_PI
BDIVROU_0007200.t1.1	61.0295420803787	0.23367303719567	0.417604373445066	0.559556010556027	0.575782316799705	NA	47	67	56	78	52.1517551656633	60.0237498251345	61.2112042184067	70.7314591123101	NA	DOWN_ML_UP_PI
BDIVROU_0007300.t1.1	43.1872414812543	1.00798816461127	0.509379958163459	1.97885320860584	0.0478325357513464	NA	30	27	59	56	33.2883543610617	24.1886753026662	64.4903758729642	50.7815603883252	NA	DOWN_ML_UP_PI
BDIVROU_0007400.t1.1	56.9191049072262	-0.231541008178545	0.459896182835653	-0.503463644231393	0.614638334861419	NA	69	52	50	55	76.5632150304418	46.5855968792089	54.6528609092917	49.8747468099622	NA	UP_ML_DOWN_PI
BDIVROU_0007500.t1.1	18.5362714487258	1.09728365757228	0.759138651166493	1.44543247256109	0.148336447794241	NA	10	14	18	34	11.0961181203539	12.5422760828639	19.675029927345	30.8316616643403	NA	DOWN_ML_UP_PI
BDIVROU_0007700.t1.1	32.6862507975846	-0.520247773240577	0.569263333280493	-0.913896509445894	0.360771227976083	NA	34	44	20	35	37.7268016092032	39.4185819747152	21.8611443637167	31.7384752427032	NA	UP_ML_DOWN_PI
BDIVROU_0007800.t1.1	33.0966131740706	-0.98062829649701	0.559000403418295	-1.7542532894439	0.079387115740443	NA	38	51	20	25	42.1652488573448	45.6897200161472	21.8611443637167	22.6703394590737	NA	UP_ML_DOWN_PI
BDIVROU_0008100.t1.1	101.47931560239	0.256837515204406	0.344874462824083	0.744727554198226	0.456436438279909	NA	80	107	117	103	88.7689449628311	95.8588243476029	127.887694527743	93.4017985713838	NA	DOWN_ML_UP_PI
BDIVROU_0008200.t1.1	54.8753381559566	-0.222852616459106	0.50280103284015	-0.443222272635935	0.657604970356674	NA	72	43	51	50	79.892050466548	38.5227051116535	55.7459181274776	45.3406789181475	NA	UP_ML_DOWN_PI
BDIVROU_0008300.t1.1	128.799578044594	-0.104551877947349	0.297779522176442	-0.35110499601581	0.725509579981263	NA	116	154	122	127	128.714970196105	137.965036911503	133.352980618672	115.165324452095	NA	UP_ML_DOWN_PI
BDIVROU_0008400.t1.1	38.2098112953472	-0.300052461019038	0.541178859883718	-0.554442317062256	0.579276172116868	NA	33	53	38	30	36.6171897971678	47.4814737422706	41.5361742910617	27.2044073508885	NA	UP_ML_DOWN_PI
BDIVROU_0008500.t1.1	128.821215692751	0.0599696288313632	0.318381306694218	0.188357882735118	0.850596113411933	NA	93	166	119	147	103.193898519291	148.715559268244	130.073808964114	133.301596019354	NA	DOWN_ML_UP_PI
BDIVROU_0008600.t1.1	111.838009721177	0.118820407388745	0.354648140963786	0.335037446032679	0.737596839121939	NA	101	114	132	98	112.070793015574	102.129962389035	144.28355280053	88.8677306795691	NA	DOWN_ML_UP_PI
BDIVROU_0008800.t1.1	95.17650735254	-0.0586682936558042	0.348187247486457	-0.16849638830637	0.866192784765694	NA	86	110	97	89	95.4266158350434	98.546454936788	106.026550164026	80.7064084743025	NA	UP_ML_DOWN_PI
BDIVROU_0009000.t1.1	97.8789885967603	-0.0221499503920928	0.362206774924919	-0.0611527777101471	0.951237537230614	NA	74	128	101	93	82.1112740906188	114.672238471899	110.398779036769	84.3336627877543	NA	UP_ML_DOWN_PI
BDIVROU_0009100.t1.1	143.823670300307	-0.11223158001543	0.296073006719585	-0.379067248510522	0.70463792644039	NA	126	177	143	133	139.811088316459	158.570204761923	156.307182200574	120.606205922272	NA	UP_ML_DOWN_PI
BDIVROU_0009200.t1.1	53.7570000569215	0.432633662390644	0.457642459284646	0.945352979413025	0.344478699136989	NA	47	44	64	59	52.1517551656633	39.4185819747152	69.9556619638934	53.502001123414	NA	DOWN_ML_UP_PI
BDIVROU_0009400.t1.1	117.442498263354	0.188805824360885	0.339486791784902	0.556150722000731	0.578107823163039	NA	116	102	99	156	128.714970196105	91.3794400322944	108.212664600398	141.46291822462	NA	DOWN_ML_UP_PI
BDIVROU_0009500.t1.1	98.7300376657686	0.335873302647354	0.344748929695655	0.974254808981899	0.329930036894733	NA	69	109	109	112	76.5632150304418	97.6505780737263	119.143236782256	101.56312077665	NA	DOWN_ML_UP_PI
BDIVROU_0009600.t1.1	107.117095219551	-0.266194351095775	0.34112081893775	-0.780352110799641	0.435183647675442	NA	123	109	94	101	136.482252880353	97.6505780737263	102.747378509468	91.5881714146579	NA	UP_ML_DOWN_PI
BDIVROU_0009700.t1.1	102.708367812233	0.786061323119314	0.340103880828969	2.31123891089795	0.0208196622057273	NA	59	95	112	152	65.4670969100879	85.1083019908624	122.422408436813	137.835663911168	NA	DOWN_ML_UP_PI
BDIVROU_0009800.t1.1	54.1828463133618	0.580505898291338	0.485134607883705	1.19658727466109	0.231467462862659	NA	46	40	74	54	51.0421433536279	35.8350745224684	80.8862341457518	48.9679332315993	NA	DOWN_ML_UP_PI
BDIVROU_0010000.t1.1	29.3294463125466	-0.672989457075155	0.601665258928406	-1.11854465101372	0.263334447518348	NA	27	47	19	27	29.9595189249555	42.1062125639003	20.7680871455309	24.4839666157996	NA	UP_ML_DOWN_PI
BDIVROU_0010200.t1.1	110.428996722705	0.0495420542717345	0.338657050226442	0.14628974721952	0.883692659319431	NA	116	99	104	122	128.714970196105	88.6918094431092	113.677950691327	110.63125656028	NA	DOWN_ML_UP_PI
BDIVROU_0010300.t1.1	89.7580305205244	0.319330809286364	0.346908213746354	0.920505184463133	0.357308825019393	NA	73	88	86	116	81.0016622785834	78.8371639494304	94.0029207639818	105.190375090102	NA	DOWN_ML_UP_PI
BDIVROU_0010400.t1.1	118.421037543425	0.115707220921179	0.307717896453611	0.37601719709735	0.706904111205412	NA	100	130	105	145	110.961181203539	116.463992198022	114.771007909513	131.487968862628	NA	DOWN_ML_UP_PI
BDIVROU_0010600.t1.1	83.7632532636096	0.0344707341116448	0.373959869178342	0.0921776290792466	0.926556911770323	NA	66	103	68	105	73.2343795943357	92.2753168953561	74.3278908366367	95.2154257281097	NA	DOWN_ML_UP_PI
BDIVROU_0010900.t1.1	77.6375649241088	-0.229557943736098	0.378181502266612	-0.607004685211344	0.543847802852475	NA	67	104	62	83	74.343991406371	93.1711937584178	67.7695475275217	75.2655270041248	NA	UP_ML_DOWN_PI
BDIVROU_0011000.t1.1	54.680661306689	-0.390197791767592	0.451711381682477	-0.863821031726569	0.387686212425069	NA	47	80	47	48	52.1517551656633	71.6701490449367	51.3736892547342	43.5270517614216	NA	UP_ML_DOWN_PI
BDIVROU_0011100.t1.1	60.5363826670335	-0.17860375947894	0.472378709538592	-0.378094431168152	0.705360445085297	NA	42	91	62	51	46.6036961054863	81.5247945386156	67.7695475275217	46.2474924965104	NA	UP_ML_DOWN_PI
BDIVROU_0011200.t1.1	76.6870911734706	-0.319407178171494	0.407851122226375	-0.783146498231797	0.43354108857905	NA	93	75	70	66	103.193898519291	67.1907647296282	76.5140052730084	59.8496961719547	NA	UP_ML_DOWN_PI
BDIVROU_0011300.t1.1	101.014552935382	0.174452162018423	0.326765386319393	0.53387589176262	0.593427402636894	NA	83	109	99	117	92.0977803989373	97.6505780737263	108.212664600398	106.097188668465	NA	DOWN_ML_UP_PI
BDIVROU_0011400.t1.1	57.1230136782169	-0.153278814353642	0.466221863868571	-0.328767966997042	0.74233107695648	NA	64	55	60	47	71.0151559702649	49.273227468394	65.5834330911501	42.6202381830586	NA	UP_ML_DOWN_PI
BDIVROU_0011500.t1.1	73.0105547651321	0.520662114599487	0.40013686868044	1.30121004924268	0.193186566428812	NA	64	55	75	99	71.0151559702649	49.273227468394	81.9792913639376	89.774544257932	NA	DOWN_ML_UP_PI
BDIVROU_0011700.t1.1	39.2816172341326	-0.12320787468663	0.534280145358992	-0.230605377641057	0.817621389455691	NA	30	54	40	35	33.2883543610617	48.3773506053323	43.7222887274334	31.7384752427032	NA	UP_ML_DOWN_PI
BDIVROU_0011900.t1.1	71.7148650173652	0.107801487150765	0.409637534298047	0.263163109150857	0.792424863502968	NA	72	65	78	70	79.892050466548	58.2319960990111	85.2584630184951	63.4769504854065	NA	DOWN_ML_UP_PI
BDIVROU_0012000.t1.1	144.741076619276	-0.0222729688915135	0.282494135708059	-0.0788440044452156	0.937156702481343	NA	138	155	124	167	153.126430060884	138.860913774565	135.539095055043	151.437867586613	NA	UP_ML_DOWN_PI
BDIVROU_0012100.t1.1	64.2448674602972	-0.0580215670743004	0.438464725997854	-0.132328927811138	0.894724127481768	NA	74	55	56	71	82.1112740906188	49.273227468394	61.2112042184067	64.3837640637694	NA	UP_ML_DOWN_PI
BDIVROU_0012200.t1.1	97.201677133309	0.212127293499355	0.332530763454893	0.637917801334882	0.523527189199517	NA	80	102	93	118	88.7689449628311	91.3794400322944	101.654321291283	107.004002246828	NA	DOWN_ML_UP_PI
BDIVROU_0012300.t1.1	85.4659660957925	0.142549988673012	0.375060088192868	0.380072402157886	0.703891671207502	NA	87	74	80	101	96.5362276470788	66.2948878665665	87.4445774548668	91.5881714146579	NA	DOWN_ML_UP_PI
BDIVROU_0012400.t1.1	30.0156176050043	1.58781875116131	0.637784099032554	2.48958660708201	0.0127891754574423	NA	9	22	47	43	9.9865063083185	19.7092909873576	51.3736892547342	38.9929838696068	NA	DOWN_ML_UP_PI
BDIVROU_0012500.t1.1	34.5636317925115	-0.648541335444337	0.551420725893386	-1.1761279636227	0.239543745034239	NA	43	41	26	28	47.7133079175217	36.7309513855301	28.4194876728317	25.3907801941626	NA	UP_ML_DOWN_PI
BDIVROU_0012600.t1.1	83.0919091902602	0.0922982990836766	0.357956346708453	0.257847918977817	0.796524280551309	NA	69	94	79	94	76.5632150304418	84.2124251278007	86.3515202366809	85.2404763661173	NA	DOWN_ML_UP_PI
BDIVROU_0012700.t1.1	84.5529812838875	-0.146776318648432	0.359090412467358	-0.408744743809538	0.682726994197764	NA	76	104	79	82	84.3304977146895	93.1711937584178	86.3515202366809	74.3587134257619	NA	UP_ML_DOWN_PI
BDIVROU_0013100.t1.1	83.5892123615443	0.191876743968612	0.360862347876568	0.531717274184124	0.594921825990452	NA	73	84	75	106	81.0016622785834	75.2536564971836	81.9792913639376	96.1222393064727	NA	DOWN_ML_UP_PI
BDIVROU_0013200.t1.1	92.4747918161791	-0.230798050032159	0.342246935116674	-0.674361188810874	0.500081711135188	NA	87	115	82	89	96.5362276470788	103.025839252097	89.6306918912384	80.7064084743025	NA	UP_ML_DOWN_PI
BDIVROU_0013300.t1.1	30.1426309310498	0.47951048471471	0.619146157827095	0.774470581223602	0.438652558761712	NA	21	30	42	27	23.3018480527432	26.8763058918513	45.908403163805	24.4839666157996	NA	DOWN_ML_UP_PI
BDIVROU_0013400.t1.1	10.6298408588518	0.213969609768259	1.00588302608054	0.212718183148989	0.831546783235027	NA	13	6	10	13	14.4249535564601	5.37526117837026	10.9305721818583	11.7885765187183	NA	DOWN_ML_UP_PI
BDIVROU_0013500.t1.1	141.850831176499	0.160093169303496	0.289710434877921	0.552597179908128	0.580539273492628	NA	108	165	139	163	119.838075699822	147.819682405182	151.934953327831	147.810613273161	NA	DOWN_ML_UP_PI
BDIVROU_0013700.t1.1	71.4123943911365	0.399565541067589	0.420691144177225	0.949783580182195	0.342222230750831	NA	42	85	81	82	46.6036961054863	76.1495333602453	88.5376346730526	74.3587134257619	NA	DOWN_ML_UP_PI
BDIVROU_0013800.t1.1	34.7455125025255	0.0375185322956152	0.559049984584364	0.0671112303553842	0.94649315352245	NA	36	32	37	33	39.946025233274	28.6680596179747	40.4431170728759	29.9248480859773	NA	DOWN_ML_UP_PI
BDIVROU_0014000.t1.1	93.3294274608018	0.218275660080646	0.379331215876014	0.57542235108853	0.565005691455088	NA	97	73	87	116	107.632345767433	65.3990110035048	95.0959779821676	105.190375090102	NA	DOWN_ML_UP_PI
BDIVROU_0014100.t1.1	80.2656265386007	0.604868701726518	0.366333497803812	1.65114221154423	0.0987095397673977	NA	60	68	85	111	66.5767087221233	60.9196266881962	92.9098635457959	100.656307198287	NA	DOWN_ML_UP_PI
BDIVROU_0014200.t1.1	71.4636928879092	-0.0314090769677774	0.392114053458695	-0.080101890484999	0.936156219191675	NA	73	71	67	75	81.0016622785834	63.6072572773814	73.2348336184509	68.0110183772212	NA	UP_ML_DOWN_PI
BDIVROU_0014300.t1.1	100.757440245352	-0.0936117381304703	0.328257878386129	-0.285177429984955	0.775508210988273	NA	98	111	87	110	108.741957579468	99.4423317998497	95.0959779821676	99.7494936199245	NA	UP_ML_DOWN_PI
BDIVROU_0014400.t1.1	106.217954890282	0.0980267994149992	0.320910960022414	0.305464168030137	0.760012656398361	NA	97	109	103	118	107.632345767433	97.6505780737263	112.584893473141	107.004002246828	NA	DOWN_ML_UP_PI
BDIVROU_0014500.t1.1	101.275337830888	-0.732907242419674	0.335703948304959	-2.18319518170781	0.029021439448355	NA	124	129	66	88	137.591864692388	115.568115334961	72.1417764002651	79.7995948959396	NA	UP_ML_DOWN_PI
BDIVROU_0014700.t1.1	70.9342950131252	0.760215541620203	0.391716008529846	1.94073135911238	0.0522908705936976	NA	44	63	77	104	48.8229197295571	56.4402423728877	84.1654058003093	94.3086121497468	NA	DOWN_ML_UP_PI
BDIVROU_0014800.t1.1	112.129142145568	0.27081882006112	0.315972131152968	0.857097172060441	0.391391183938477	NA	96	108	119	127	106.522733955397	96.7547012106646	130.073808964114	115.165324452095	NA	DOWN_ML_UP_PI
BDIVROU_0014900.t1.1	83.870959063148	0.0750869339185103	0.430717689953238	0.174329812009027	0.861606271355879	NA	62	105	104	65	68.7959323461941	94.0670706214795	113.677950691327	58.9428825935917	NA	DOWN_ML_UP_PI
BDIVROU_0015100.t1.1	57.8202203097335	0.169067550532844	0.442493370836098	0.382079284517615	0.702402556841756	NA	58	50	52	72	64.3574850980525	44.7938431530855	56.8389753456634	65.2905776421324	NA	DOWN_ML_UP_PI
BDIVROU_0015200.t1.1	65.3599582763184	-0.325050083053194	0.450326560827397	-0.721809707284357	0.470411480436016	NA	81	62	63	52	89.8785567748665	55.544365509826	68.8626047457076	47.1543060748734	NA	UP_ML_DOWN_PI
BDIVROU_0015300.t1.1	8.74636935507206	-1.12242208213077	1.10199072290421	-1.01854040946253	0.308421207152543	NA	7	18	6	5	7.76728268424772	16.1257835351108	6.55834330911501	4.53406789181475	NA	UP_ML_DOWN_PI
BDIVROU_0015400.t1.1	138.164998304942	0.480158453278532	0.284382368742139	1.68842553566994	0.0913295720461228	NA	103	130	146	179	114.290016639645	116.463992198022	159.586353855132	162.319630526968	NA	DOWN_ML_UP_PI
BDIVROU_0015500.t1.1	105.276179742351	-0.194356264351582	0.353690388345277	-0.549509601493183	0.582655777237278	NA	119	104	78	122	132.043805632211	93.1711937584178	85.2584630184951	110.63125656028	NA	UP_ML_DOWN_PI
BDIVROU_0015600.t1.1	43.9441033490119	-0.224444599739732	0.496754628983232	-0.451821858608807	0.651397321346867	NA	50	44	35	47	55.4805906017694	39.4185819747152	38.2570026365042	42.6202381830586	NA	UP_ML_DOWN_PI
BDIVROU_0015700.t1.1	53.4995076004077	0.358987597470495	0.440659867638896	0.814659159668863	0.415267436795063	NA	40	55	57	64	44.3844724814155	49.273227468394	62.3042614365926	58.0360690152288	NA	DOWN_ML_UP_PI
BDIVROU_0015800.t1.1	39.372782511559	0.158635934059	0.544987560024069	0.291081752493568	0.770988795376855	NA	43	30	41	42	47.7133079175217	26.8763058918513	44.8153459456192	38.0861702912439	NA	DOWN_ML_UP_PI
BDIVROU_0015900.t1.1	69.47365337882	-0.409496426374016	0.397710940768643	-1.02963329493173	0.303182179539999	NA	80	78	56	64	88.7689449628311	69.8783953188133	61.2112042184067	58.0360690152288	NA	UP_ML_DOWN_PI
BDIVROU_0016000.t1.1	96.744539784474	0.264814833208592	0.355256906475657	0.745417832508029	0.45601916688253	NA	66	114	104	108	73.2343795943357	102.129962389035	113.677950691327	97.9358664631986	NA	DOWN_ML_UP_PI
BDIVROU_0016100.t1.1	40.2512579208406	0.0826274355675866	0.575835894155192	0.143491290498327	0.885902189247998	NA	29	51	52	29	32.1787425490263	45.6897200161472	56.8389753456634	26.2975937725255	NA	DOWN_ML_UP_PI
BDIVROU_0016200.t1.1	90.1315940509239	-0.00630935096570562	0.346927180309225	-0.0181863841284558	0.985490164733016	NA	87	94	84	97	96.5362276470788	84.2124251278007	91.8168063276101	87.9609171012061	NA	UP_ML_DOWN_PI
[truncated: 2,695 more rows]
