# Supplementary material for: Comparative and functional genomics of the protozoan parasite Babesia divergens highlighting the invasion and egress processes
Source: PLoS Negl Trop Dis. 2019 Aug 19;13(8):e0007680. doi: 10.1371/journal.pntd.0007680 (PMC6715253; doi:10.1371/journal.pntd.0007680)
Supplement: S5 Table — (TXT) [file pntd.0007680.s007.txt]

id logFC	logCPM	PValue	FDR	ML_1	ML_2	PI_1	PI_2	ML_1	ML_2	PI_1	PI_2	DE	Regulation
BDIVROU_0035900.t1.1	-10.122731476197	6.21134692871745	1.92958035399281e-47	8.51137894146227e-44	143	133	0	0	157.71368975051	119.98703072009	2.77555756156289e-17	2.77555756156289e-17	100	UP_ML_DOWN_PI
BDIVROU_0152900.t1.1	-2.49119922358474	9.21334750741268	1.55807057729175e-28	3.43632465821697e-25	1124	765	172	170	1241.00147333774	690.928505112825	188.717398295852	154.803971344387	100	UP_ML_DOWN_PI
BDIVROU_0230900.t1.1	-5.3073862492339	5.15098242754208	2.83537666591158e-24	4.16894882444533e-21	121	0	0	3	131.91207682368	0	0.0332553646161753	2.78743343038674	100	UP_ML_DOWN_PI
BDIVROU_0341200.t1.1	-8.1421447912987	4.34200283479758	1.09815375602226e-17	1.21098905445355e-14	37	33	0	0	40.7062147809432	29.6736009460656	2.77555756156289e-17	2.77555756156289e-17	100	UP_ML_DOWN_PI
BDIVROU_0453500.t1.1	-2.01833386360869	7.42894769861519	2.58854454538467e-16	2.28361399793835e-13	439	54	80	48	482.921326285091	47.5368995869449	87.362183635485	43.3533581772534	100	UP_ML_DOWN_PI
BDIVROU_0159700.t1.1	-1.86932883356092	7.45935115826488	1.55758863375001e-14	1.0303250837988e-11	100	451	61	83	111.600535705036	408.969383999947	67.0936427191635	75.7404071900027	100	UP_ML_DOWN_PI
BDIVROU_0373000.t1.1	-7.80450370957678	4.05384627509975	1.6350658777129e-14	1.0303250837988e-11	7	50	0	0	8.25985967694273	45.8148599870612	2.77555756156289e-17	2.77555756156289e-17	100	UP_ML_DOWN_PI
BDIVROU_0341600.t1.1	-7.74605409180113	3.9813874175651	2.71235887961575e-14	1.49552687724813e-11	45	7	0	0	48.8870352001774	5.8040856219925	2.77555756156289e-17	2.77555756156289e-17	100	UP_ML_DOWN_PI
BDIVROU_0205100.t1.1	-1.56688489455864	11.4031763702659	3.58417682067682e-14	1.75664488400061e-11	1739	6465	1166	1472	1922.40595588026	5845.79457747897	1280.68023269804	1342.00264236538	100	UP_ML_DOWN_PI
BDIVROU_0357900.t1.1	-7.68861425897272	3.94793799265139	1.25718503323075e-13	5.54544318158086e-11	14	38	0	0	15.7830924569564	34.6566209054485	2.77555756156289e-17	2.77555756156289e-17	100	UP_ML_DOWN_PI
BDIVROU_0397500.t1.1	-1.52399268972929	11.1624793923277	1.80766611253588e-13	7.24874111126886e-11	1339	5576	1040	1236	1480.57176898026	5042.23280119878	1142.22073962702	1126.78495899704	100	UP_ML_DOWN_PI
BDIVROU_0397400.t1.1	-1.48394006727723	13.0688043572903	4.45921934589349e-13	1.63913471122801e-10	4641	21209	3995	4719	5128.59642698814	19174.8472668222	4387.68100083693	4302.07660864449	100	UP_ML_DOWN_PI
BDIVROU_0090200.t1.1	2.08085751445285	6.180043424881	4.93188392780687e-13	1.67342615427355e-10	12	41	154	60	13.640311357008	37.4518652279976	168.175388569356	53.9833532768336	100	DOWN_ML_UP_PI
BDIVROU_0200900.t1.1	-7.52863015449188	3.80529917713862	1.70700408198102e-12	5.37828214687021e-10	20	26	0	0	22.129795957048	23.5192984209012	2.77555756156289e-17	2.77555756156289e-17	100	UP_ML_DOWN_PI
BDIVROU_0203200.t1.1	-1.41062892448234	12.7383727028671	5.5472044659766e-12	1.63124792662818e-09	3369	16968	3189	4025	3723.38023964011	15340.9957128562	3502.53681516329	3669.46238573933	100	UP_ML_DOWN_PI
BDIVROU_0343800.t1.1	-7.42861911733923	3.72101194122343	8.43565683821434e-12	2.32560514458522e-09	17	26	0	0	18.8765234929831	23.5759714611327	2.77555756156289e-17	2.77555756156289e-17	100	UP_ML_DOWN_PI
BDIVROU_0160800.t1.1	-1.71945195592273	6.79671167300822	5.45799804399373e-11	1.41618996306214e-08	60	276	49	48	67.3086681323621	250.650927437294	53.6936886776535	43.6410376406925	100	UP_ML_DOWN_PI
BDIVROU_0352300.t1.1	-3.0925660431586	4.30369672540003	1.4019098919293e-09	3.43545807405564e-07	34	27	1	6	37.3443417766947	24.2134514220767	1.18690687809621	5.55534587538357	100	UP_ML_DOWN_PI
BDIVROU_0361900.t1.1	7.07930989347411	3.43306566105437	2.09436517493778e-09	4.86223409823712e-07	0	0	5	29	2.77555756156289e-17	2.77555756156289e-17	5.82298899634607	26.7986624017019	100	DOWN_ML_UP_PI
BDIVROU_0343700.t1.1	-7.01745567000534	3.37739556593397	3.69701097527242e-09	8.15375770596331e-07	18	14	0	0	19.7430820159313	12.524476377185	2.77555756156289e-17	2.77555756156289e-17	100	UP_ML_DOWN_PI
BDIVROU_0147200.t1.1	-1.59594409783204	6.22365128395449	1.08203741357809e-08	2.27279382442522e-06	81	132	25	45	89.7490079241675	119.56234670509	27.6597018389336	41.1986152567142	100	UP_ML_DOWN_PI
BDIVROU_0348900.t2.1	-2.27126770570777	4.82277953647608	1.89291434055715e-08	3.79529325281708e-06	62	20	16	1	67.7072331305258	17.5078615531365	17.1864239941531	0.70314997866282	100	UP_ML_DOWN_PI
BDIVROU_0222000.t1.1	1.24025678652118	7.86667881197024	4.46852277493879e-08	8.56984954793696e-06	99	170	279	349	109.700290774087	153.980292380906	306.474318893899	318.197669628884	100	DOWN_ML_UP_PI
BDIVROU_0103400.t1.1	-1.22289835577595	7.49944713989038	1.76336982610106e-07	3.24092679288825e-05	160	334	76	133	177.327527200311	302.485793718388	83.7812922120864	121.527878802574	100	UP_ML_DOWN_PI
BDIVROU_0126200.t1.1	-1.24259774778791	7.32215928539182	1.99642925218748e-07	3.52249977255959e-05	158	277	72	110	174.940756859742	250.769443394087	79.2733990558153	100.44747726924	100	UP_ML_DOWN_PI
BDIVROU_0267500.t1.1	-1.3558101183659	6.51476010294602	2.68530966572301e-07	4.55573112904007e-05	179	60	44	53	196.558549922931	53.3623611593107	48.3331104434491	48.3102283743857	100	UP_ML_DOWN_PI
BDIVROU_0113400.t1.1	-1.05985787159715	10.0632710914551	3.29206089138338e-07	5.18617163996146e-05	744	2152	601	734	822.931918574719	1946.46821533252	660.101084234167	669.162924384381	99.99	UP_ML_DOWN_PI
BDIVROU_0411600.t1.1	1.04810023596355	10.7747466128581	3.20281564107e-07	5.18617163996146e-05	641	1637	2112	2427	709.017641540459	1480.74968842805	2319.55279895885	2212.52974963159	99.99	DOWN_ML_UP_PI
BDIVROU_0035300.t1.1	-1.18581717224266	7.60863230194551	3.63714504251416e-07	5.5322230284586e-05	240	277	112	114	265.08824673857	250.345998829853	122.866969946803	103.791841875847	99.99	UP_ML_DOWN_PI
BDIVROU_0082200.t1.1	-2.25627992141801	4.33434924146151	5.76216509221278e-07	7.94278444429706e-05	11	48	0	12	12.6195053380415	43.890191430304	0.122706743574727	11.1634329119307	99.99	UP_ML_DOWN_PI
BDIVROU_0240200.t1.1	-2.72341028314362	3.82827982224448	5.41201302493249e-07	7.94278444429706e-05	17	24	0	6	18.8444358631964	21.7377669629826	0.0646909736475365	5.58246410169728	99.99	UP_ML_DOWN_PI
BDIVROU_0374400.t1.1	-1.41912569101646	6.12590479055752	5.74137065796775e-07	7.94278444429706e-05	67	126	31	40	74.3861202900403	114.244361043615	34.0908106371294	36.4901340869455	99.99	UP_ML_DOWN_PI
BDIVROU_0360600.t1.1	1.93364431693112	4.89172942799103	6.32853835803842e-07	8.45914627191136e-05	8	14	19	67	8.92725014732162	12.723191740409	21.3643434303644	61.5872366516244	99.99	DOWN_ML_UP_PI
BDIVROU_0353700.t1.1	2.29585071079064	4.24284155779723	6.83145989049393e-07	8.86281458146139e-05	0	11	31	23	0.120161224122806	10.1654424920303	33.8342838696625	20.7831576229494	99.99	DOWN_ML_UP_PI
BDIVROU_0193800.t1.1	-1.20648476577495	6.94289415388137	1.02916492066612e-06	0.00012970418471595	155	170	55	87	171.134917449834	153.574317803375	60.6085801460076	79.4856665026518	99.99	UP_ML_DOWN_PI
BDIVROU_0112800.t1.1	0.995323690551861	11.2376287310486	1.07753335516461e-06	0.000132027767489753	962	2246	2874	3309	1063.57131178319	2031.20436465644	3156.45743407181	3016.61247983385	99.99	DOWN_ML_UP_PI
BDIVROU_0351700.t1.1	2.13836744221945	4.46741787328888	1.50015565419117e-06	0.000178842880828034	14	0	45	17	15.0711166554263	0	48.8692492701645	15.0887222160234	99.98	DOWN_ML_UP_PI
BDIVROU_0230300.t1.1	1.28004386437295	6.42629460558064	1.74373144622729e-06	0.000202410510771278	47	47	106	123	51.7996633194894	42.3657972445735	116.394427091591	112.097042007274	99.98	DOWN_ML_UP_PI
BDIVROU_0367200.t1.1	2.46577848578601	3.97921148554856	2.11019356868792e-06	0.000238668303371344	3	5	41	3	3.35133552185492	4.53787974876413	44.2248393647309	2.29373354039076	99.98	DOWN_ML_UP_PI
BDIVROU_0145400.t1.1	-1.25320516861195	6.45352294784423	2.23337460683128e-06	0.00024628538476832	104	129	48	49	114.918861043056	116.622889779164	52.621859227778	44.5745013307351	99.98	UP_ML_DOWN_PI
BDIVROU_0352800.t1.1	-2.84616012240908	3.71657432983078	3.30550835977848e-06	0.000355624326219094	10	28	3	2	11.3100332096141	25.562333704691	3.2676748150605	1.78830218868302	99.96	UP_ML_DOWN_PI
BDIVROU_0395900.t1.1	-1.42903323330542	5.63427276095591	3.62831696719916e-06	0.000381059670055131	54	81	16	34	59.8202499131146	73.3601465910922	17.7938192541286	31.1929618226394	99.96	UP_ML_DOWN_PI
BDIVROU_0454600.t1.1	1.74291624625814	4.8657010682622	5.04657949891696e-06	0.000517685166737737	9	15	31	50	10.0270320815104	13.6220060891234	34.2123188391417	45.7196778461844	99.95	DOWN_ML_UP_PI
BDIVROU_0067300.t1.1	-0.929589445773258	10.192729186424	6.7922513863454e-06	0.000665791574781546	1236	1744	717	831	1365.69173664647	1576.77355792987	787.440781723426	757.537567946707	99.93	UP_ML_DOWN_PI
BDIVROU_0311000.t1.1	-2.38866161555209	4.09513510846915	6.66046449456054e-06	0.000665791574781546	17	32	9	0	18.9653169080188	29.0876206504267	9.64107747519057	0	99.93	UP_ML_DOWN_PI
BDIVROU_0302600.t1.1	-1.53645268873269	5.19245105839746	7.80459905069664e-06	0.000748393182883106	47	52	15	19	51.8656545141628	46.9417769026432	16.4983281706645	17.3277200046993	99.93	UP_ML_DOWN_PI
BDIVROU_0020200.t1.1	0.99248752731809	8.01935829267452	8.87244809085401e-06	0.000832688692101214	135	200	292	370	149.348718582463	180.978695920721	320.766629814401	337.35555428234	99.92	DOWN_ML_UP_PI
BDIVROU_0012400.t1.1	1.55196117955619	5.06382517871198	9.59555911694911e-06	0.000881791901351303	9	22	47	43	10.1404190804575	20.0675314722164	51.4597029692672	39.052835049616	99.91	DOWN_ML_UP_PI
BDIVROU_0170100.t1.1	-1.27644933213715	5.89429486262126	1.13328886642508e-05	0.0010201912632247	55	104	23	42	61.107470011779	94.334829925016	25.4605849459766	38.4615807947726	99.9	UP_ML_DOWN_PI
BDIVROU_0356900.t1.1	-0.96250892098414	8.30393365033523	1.22189943391397e-05	0.00106008028957425	353	450	201	207	390.043535072145	406.846507983895	220.603526480052	188.564626842408	99.89	UP_ML_DOWN_PI
BDIVROU_0373300.t1.1	-1.56967239705746	5.0493699531043	1.22566526339348e-05	0.00106008028957425	38	52	14	16	42.0607190042849	47.0651179996374	15.3690149618179	14.5658447865478	99.89	UP_ML_DOWN_PI
BDIVROU_0364200.t1.1	-3.4544395205312	3.15582545923135	1.67266799672201e-05	0.00141887279491169	24	0	2	0	25.8844546004028	0	2.1481952471893	0	99.86	UP_ML_DOWN_PI
BDIVROU_0056200.t1.1	0.920011867951432	8.84971881732441	1.76367547784858e-05	0.00146784387411133	252	366	519	641	278.608721919074	331.047607022446	570.05365839673	584.390549291519	99.85	DOWN_ML_UP_PI
BDIVROU_0205200.t1.1	-1.01534922056022	7.31054064206332	1.95919779274954e-05	0.00157127662978513	68	356	79	122	76.2558089655708	323.127732379004	86.9766564562494	111.401842644675	99.84	UP_ML_DOWN_PI
BDIVROU_0399600.t1.1	1.09079535985615	6.70908847838191	1.9381446974986e-05	0.00157127662978513	61	65	123	146	67.2953281881149	58.6617275958947	135.084980303978	133.082236529904	99.84	DOWN_ML_UP_PI
BDIVROU_0385600.t1.1	0.911489409519365	8.60997824004278	2.04206641241082e-05	0.00160849195449002	95	452	463	513	106.100226146109	409.912187924749	508.422274506848	467.586237383795	99.84	DOWN_ML_UP_PI
BDIVROU_0349300.t1.1	-4.13192992907692	2.99667122763181	2.51683334467097e-05	0.00194767576900766	2	20	1	0	2.48048060106945	18.4049220299734	1.07993401805825	0	99.81	UP_ML_DOWN_PI
BDIVROU_0437800.t1.1	-1.32428285585798	5.45106142968739	2.57515605889941e-05	0.00195845058203539	54	61	17	29	59.6091723539121	55.0865583067741	18.8085817247053	26.5499482529537	99.8	UP_ML_DOWN_PI
BDIVROU_0088900.t1.1	-6.17644788564631	2.74556300018221	2.79352274840228e-05	0.00205370480720041	3	15	0	0	3.51700906080949	13.7699372360638	2.77555756156289e-17	2.77555756156289e-17	99.79	UP_ML_DOWN_PI
BDIVROU_0402300.t1.1	-0.855155559559483	11.1864518573413	2.76059898323121e-05	0.00205370480720041	1451	4593	1458	1736	1604.10167713361	4153.29660945055	1601.31111600546	1582.61500414823	99.79	UP_ML_DOWN_PI
BDIVROU_0185600.t1.1	-1.10437063344801	6.41510623914742	3.0202849566082e-05	0.00218401261370471	89	132	44	58	98.5088276172009	119.48572617588	48.389814226911	52.9190413036163	99.78	UP_ML_DOWN_PI
BDIVROU_0104600.t1.1	0.880279464637359	9.11475635872668	3.29643544944545e-05	0.00234525431733933	333	419	594	792	367.932191008913	378.807265067696	652.516371535583	722.133394026943	99.77	DOWN_ML_UP_PI
BDIVROU_0321300.t1.1	0.903895792111002	8.30091138187392	3.7761765411617e-05	0.00264392297191496	187	235	365	421	206.631317253747	212.463900974252	400.837273733818	383.756066838488	99.74	DOWN_ML_UP_PI
BDIVROU_0222500.t2.1	-0.924652282847124	7.91395109537248	3.9989565951166e-05	0.00275615586579052	301	299	132	188	332.299566583987	270.077982882233	145.142164814666	171.529034231385	99.72	UP_ML_DOWN_PI
BDIVROU_0177500.t1.1	-1.22473949867663	5.71799511772593	4.72835861093724e-05	0.00320873689736064	69	67	31	27	76.0554156821457	60.4037641493932	33.9014330529955	24.4801598547173	99.68	UP_ML_DOWN_PI
BDIVROU_0374500.t1.1	-0.941210675396087	7.65426192152315	4.93352659841975e-05	0.00329724027661053	166	351	153	105	183.972464952988	317.871724329834	167.518848207412	95.2899880464972	99.67	UP_ML_DOWN_PI
BDIVROU_0036000.t2.1	0.876952106089788	8.46615865832421	5.19077326047662e-05	0.00333413693804446	176	310	404	473	194.839247076382	280.614802967994	443.687494911712	431.176862567163	99.67	DOWN_ML_UP_PI
BDIVROU_0066200.t1.1	-6.01571420238538	2.63364254428349	5.21549419009449e-05	0.00333413693804446	5	11	0	0	5.62749147580199	10.0281671217356	2.77555756156289e-17	2.77555756156289e-17	99.67	UP_ML_DOWN_PI
BDIVROU_0161200.t1.1	0.986982170577109	7.01823978140284	5.08978463487341e-05	0.00333413693804446	68	98	135	194	75.268828632497	88.7110293690836	148.446459368885	177.007831082056	99.67	DOWN_ML_UP_PI
BDIVROU_0401600.t1.1	-0.82103291780729	11.260674633889	5.55510252120143e-05	0.00350050817443136	2288	3854	1536	1883	2528.13765565967	3484.47574614397	1687.01448574911	1716.66098880737	99.65	UP_ML_DOWN_PI
BDIVROU_0310400.t1.1	0.938172973567859	7.38605336380271	5.79989632661056e-05	0.00360328770375763	91	129	214	201	100.678080931792	116.735201537879	234.783789284911	183.013483619359	99.64	DOWN_ML_UP_PI
BDIVROU_0343400.t1.1	1.04776132349121	6.38815754845661	5.92201697884956e-05	0.00362805790190353	38	66	157	48	42.2174918962694	59.8726963005921	171.311611305281	42.9624239584056	99.64	DOWN_ML_UP_PI
BDIVROU_0218300.t1.1	0.815572794087213	11.4419257948716	6.02080571890511e-05	0.00363805123645074	1521	2420	3133	3696	1680.70479591669	2188.03984876742	3440.94716462791	3369.45077589297	99.64	DOWN_ML_UP_PI
BDIVROU_0247700.t1.1	-0.896797563432345	7.93925687053675	6.83981738155353e-05	0.00406228285578182	252	364	147	181	278.602494033861	329.23357333657	161.479061561937	165.021282239373	99.59	UP_ML_DOWN_PI
BDIVROU_0410900.t2.1	-0.830978127214016	9.50956995861361	6.90707808169659e-05	0.00406228285578182	885	897	417	599	977.486228404663	810.67939402794	458.198598602211	546.25947856736	99.59	UP_ML_DOWN_PI
BDIVROU_0345300.t1.1	1.40988011456782	4.76008077452209	7.39255304549212e-05	0.0042905988794297	1	26	68	0	1.42282048431561	23.9540533977104	73.4563905938233	0	99.57	DOWN_ML_UP_PI
BDIVROU_0313400.t1.1	1.73708905538849	4.24581280507168	7.76136041988277e-05	0.00444615075481856	7	8	47	2	7.73045240944762	7.21380248790279	50.6999594761549	1.35876482408317	99.56	DOWN_ML_UP_PI
BDIVROU_0346400.t1.1	-3.88744787381847	2.81909424328371	7.86907559137051e-05	0.00445006313250453	18	0	1	0	19.3915490671899	0	1.07993401805825	0	99.55	UP_ML_DOWN_PI
BDIVROU_0153100.t1.1	-0.809212708225326	9.7436211585501	9.54166988218526e-05	0.00525834649052023	1176	880	444	773	1298.57017010816	794.981592590504	488.066188399038	705.097290275138	99.47	UP_ML_DOWN_PI
BDIVROU_0186400.t1.1	-1.26351586226876	5.28585400043506	9.42271629714526e-05	0.00525834649052023	55	45	16	26	60.4926128373496	40.4403272887099	17.6862813525819	23.7919444951762	99.47	UP_ML_DOWN_PI
BDIVROU_0340900.t1.1	-5.92512592373987	2.57279980049974	9.77520771305054e-05	0.00525834649052023	5	10	0	0	5.60949323603462	9.10541195320431	2.77555756156289e-17	2.77555756156289e-17	99.47	UP_ML_DOWN_PI
BDIVROU_0371200.t1.1	-5.94206922028057	2.58154043923526	9.77520771305054e-05	0.00525834649052023	12	3	0	0	13.0007354426153	2.52900020576328	2.77555756156289e-17	2.77555756156289e-17	99.47	UP_ML_DOWN_PI
BDIVROU_0382100.t1.1	-1.39911736882108	4.97719025583557	0.000104583195577963	0.00555802982764331	31	52	15	16	34.4396363129988	47.1728174231131	16.4461513716744	14.5480278503423	99.44	UP_ML_DOWN_PI
BDIVROU_0039900.t1.1	0.803744262158315	9.7849027128697	0.000106017775069881	0.00556719530753861	466	791	983	1174	515.229055527507	715.452974600004	1079.62383176598	1070.26766214785	99.44	DOWN_ML_UP_PI
BDIVROU_0457900.t1.1	-1.66297689904597	4.34557752818612	0.000107749408456098	0.00559156047882177	22	32	0	17	24.3930504296652	28.9929204526663	0.166712375356125	15.806250655156	99.44	UP_ML_DOWN_PI
BDIVROU_0267700.t1.1	-1.31204188620979	5.10320994631223	0.000115301651068276	0.00591390212630425	42	47	10	26	46.3527832070945	42.4312981678805	11.2074215541315	23.9096677619012	99.41	UP_ML_DOWN_PI
BDIVROU_0110100.t1.1	-1.1111732282436	5.95555188613821	0.000119802231451358	0.00607411083829816	50	111	33	40	55.6932781695053	100.780845683283	36.2551679821912	36.4615992364846	99.39	UP_ML_DOWN_PI
BDIVROU_0402500.t1.1	-1.00122380783245	6.56119651242567	0.000128407242135168	0.00643641301202527	65	179	48	71	72.4842627967571	162.499847237061	52.8631192485252	64.8445740638422	99.36	UP_ML_DOWN_PI
BDIVROU_0256900.t1.1	0.910262948643531	7.1568051171446	0.000138129380486745	0.00684594041940487	82	107	154	201	90.6572797213436	96.7740356862635	169.224697041944	183.306478776716	99.32	DOWN_ML_UP_PI
BDIVROU_0068900.t1.1	0.790625398325967	9.66102112383142	0.000143450579445084	0.00703067228813627	454	701	891	1083	501.859448667553	633.978623035033	978.601905479533	987.32614772069	99.3	DOWN_ML_UP_PI
BDIVROU_0090700.t1.1	-1.29019085936629	5.17025232796362	0.000158558434699327	0.0076857280819641	44	49	15	23	48.5577982172245	44.2353729507643	16.5624362893322	21.0328252227977	99.23	UP_ML_DOWN_PI
BDIVROU_0379100.t1.1	-1.47748608965245	4.68166692519349	0.000166291331966643	0.00790604122848408	33	34	9	15	36.3726501798405	30.6477990760063	9.96671446836437	13.7348935573507	99.21	UP_ML_DOWN_PI
BDIVROU_0422100.t1.1	-0.985348885589552	6.52599014718331	0.00016668824172501	0.00790604122848408	78	157	47	70	86.6168623787269	142.350430308578	51.7681191941641	63.9360407913747	99.21	UP_ML_DOWN_PI
BDIVROU_0422000.t1.1	-1.10052312976097	5.73763655994117	0.000178489081214584	0.00837569507699501	63	72	26	37	69.556967998211	65.0348643918693	28.6427141313343	33.7945966840988	99.16	UP_ML_DOWN_PI
BDIVROU_0295400.t1.1	-0.80007816374743	8.67992038697941	0.000201475967196635	0.00935484727688798	458	542	254	321	505.953723595492	489.933334719084	279.027376972652	292.680772082833	99.06	UP_ML_DOWN_PI
BDIVROU_0320700.t1.1	-0.994525447073162	6.26949828463959	0.000225099400737226	0.0103428485067906	81	113	40	57	89.6110565470887	102.252628206832	44.0417633793272	52.0487499624539	98.97	UP_ML_DOWN_PI
BDIVROU_0069000.t1.1	-0.746199051837126	10.9780735962699	0.000255212568719268	0.011605594233203	2264	2598	1518	1344	2501.12455994824	2348.5531379185	1666.83671135504	1224.92916963099	98.84	UP_ML_DOWN_PI
BDIVROU_0152200.t1.1	0.749080802136185	10.1893444794256	0.000273302070028919	0.0123013819479343	697	995	1318	1492	770.230257196467	899.673703090203	1447.48683095964	1360.11532758934	98.77	DOWN_ML_UP_PI
BDIVROU_0300100.t1.1	-1.01510310434729	6.06820559985788	0.000282007858718295	0.0125650168162263	85	82	37	46	93.710308748547	73.945297727703	40.663004356225	41.944452530139	98.74	UP_ML_DOWN_PI
BDIVROU_0061100.t1.1	-0.928786394878792	6.58923821847367	0.000291004674622925	0.0128313021980514	106	133	48	78	117.139412161094	120.248965804972	52.9278002039903	71.2880826271651	98.72	UP_ML_DOWN_PI
BDIVROU_0127300.t1.1	-1.01084423189056	6.10636949178409	0.000296711136749317	0.0128313021980514	66	108	42	43	73.1631370116732	97.8520238475244	46.0408859551517	39.1121626432644	98.72	UP_ML_DOWN_PI
BDIVROU_0145300.t1.1	-1.00733690808087	6.10042903105303	0.000296711136749317	0.0128313021980514	75	97	40	45	82.9144755743941	87.7251833721331	43.9001070456044	40.9825000330655	98.72	UP_ML_DOWN_PI
BDIVROU_0071400.t1.1	-1.24840103375797	5.2000783671835	0.00032941925111004	0.0139718107369845	23	73	25	14	25.9270817153478	66.5188651977251	27.1865889461234	12.5431562253162	98.6	UP_ML_DOWN_PI
BDIVROU_0084300.t1.1	-0.805767043247815	7.93159306873444	0.000328362296129607	0.0139718107369845	251	347	151	189	277.447645133383	313.817443745439	165.888438282466	172.329072911919	98.6	UP_ML_DOWN_PI
BDIVROU_0246300.t1.1	0.80651373801185	7.86496654845454	0.000346012121663518	0.0145358044634074	156	167	262	304	172.214260405318	150.840173312271	287.721253180201	277.099934733909	98.55	DOWN_ML_UP_PI
BDIVROU_0138500.t1.1	-0.845525936965422	7.23275689852525	0.000358488023464222	0.0149178365235913	149	222	88	117	164.825898423922	200.877158624486	96.7412770055468	106.730975848668	98.51	UP_ML_DOWN_PI
BDIVROU_0438300.t1.1	0.899043598098993	6.68707235773185	0.000363895091415733	0.0150013200769607	54	83	112	142	59.8389840263643	75.186246087977	123.063690046333	129.489117058522	98.5	DOWN_ML_UP_PI
BDIVROU_0308000.t1.1	-0.746733200413797	9.38624655947855	0.000369428917966732	0.0150884347884375	614	1024	448	510	678.721765918226	926.075447307216	491.979622542512	464.879070785044	98.49	UP_ML_DOWN_PI
BDIVROU_0223300.t1.1	-1.10993255122185	5.44158122498656	0.000423394524982131	0.0169781204517834	54	55	15	36	59.536094350713	49.6000030786899	16.7366941033864	33.0609126401469	98.3	UP_ML_DOWN_PI
BDIVROU_0274700.t1.1	1.07565352082678	5.60121218620998	0.000420377801205455	0.0169781204517834	22	36	52	70	24.4502283676975	32.6637877657217	57.1954789917431	63.8764881457126	98.3	DOWN_ML_UP_PI
BDIVROU_0359400.t1.1	-3.62492977437849	2.64729961342997	0.000439670372571696	0.0174719460667906	15	0	1	0	16.1505659308049	0	1.07993401805825	0	98.25	UP_ML_DOWN_PI
BDIVROU_0325300.t1.1	-0.85213636495934	6.96516158693547	0.000450340170259484	0.0175792078850848	167	134	76	93	184.066425388334	120.760430269406	83.4911275317723	84.7875613706972	98.24	UP_ML_DOWN_PI
BDIVROU_0417900.t1.1	0.721301185505617	10.2084528015591	0.000447970343767145	0.0175792078850848	626	1128	1373	1445	692.070421449835	1020.18731908952	1507.80193767691	1317.18827579194	98.24	DOWN_ML_UP_PI
BDIVROU_0049000.t1.1	-0.770810570478765	8.16475647295951	0.000473764937536569	0.0176931410696326	296	401	189	216	327.141894440933	362.615160055528	207.532297386375	196.862655707689	98.23	UP_ML_DOWN_PI
BDIVROU_0087100.t1.1	-0.920477900624689	6.48445479312439	0.000460226028219105	0.0176931410696326	64	162	56	60	71.3092984673152	147.049599714124	61.4323183568094	54.6225638085739	98.23	UP_ML_DOWN_PI
BDIVROU_0093000.t1.1	0.714322609247762	10.6263542193586	0.000477325728244452	0.0176931410696326	938	1393	1741	2036	1036.53264369405	1259.52384824825	1912.10669970504	1856.0918015386	98.23	DOWN_ML_UP_PI
BDIVROU_0170000.t1.1	-0.744590911149313	8.94775102770348	0.000474288785962854	0.0176931410696326	454	752	307	404	501.942443550883	680.166461081431	337.283261202485	368.3904445035	98.23	UP_ML_DOWN_PI
BDIVROU_0228900.t1.1	2.31989661995302	3.34168449829633	0.000471947287301351	0.0176931410696326	5	0	13	13	5.37823472438925	0	14.2371567943384	11.8030281540952	98.23	DOWN_ML_UP_PI
BDIVROU_0374600.t1.1	-0.847967506147254	7.00418184896716	0.000470104786280696	0.0176931410696326	102	218	61	115	113.221170281212	197.590473035415	67.3406280326238	105.153322158403	98.23	UP_ML_DOWN_PI
BDIVROU_0237400.t1.1	-1.24287114662715	4.93513719719656	0.000498635280345434	0.0183290018466976	31	47	6	27	34.3791244812699	42.5938411307063	6.88877087427365	24.9238291314511	98.17	UP_ML_DOWN_PI
BDIVROU_0312800.t1.1	-1.05014407927618	5.71482130619804	0.000503953179014007	0.0183713840713288	45	88	31	32	50.056969323868	79.8689858115695	33.9790998002556	29.1006697905459	98.16	UP_ML_DOWN_PI
BDIVROU_0276800.t1.1	-0.744400408485451	8.70238740393727	0.000527678674067228	0.0190349086965266	425	583	261	338	469.677429921325	527.165530278389	286.742099384201	308.203199535991	98.1	UP_ML_DOWN_PI
BDIVROU_0355400.t1.1	0.967955171512122	6.12672132714251	0.000530785257237084	0.0190349086965266	56	31	112	57	61.3644557682975	27.6180503552223	122.317938576081	51.4233882623004	98.1	DOWN_ML_UP_PI
BDIVROU_0249600.t1.1	-0.87308256542961	6.76768122894794	0.000539146328559455	0.0191344718864354	94	177	69	76	104.256748078094	160.39122249793	75.7229565353619	69.2196569880857	98.09	UP_ML_DOWN_PI
BDIVROU_0354600.t1.1	2.72700013698413	3.05622390729253	0.000542237357924377	0.0191344718864354	0	3	15	6	0.0352194689840069	2.76833997331957	16.2397926877205	5.28936282307367	98.09	DOWN_ML_UP_PI
BDIVROU_0261600.t1.1	-0.883219082369388	6.69728737793453	0.000564942594607845	0.0197774744826603	113	142	69	68	124.874767966958	128.386926222939	75.6411106355253	61.8578339824535	98.02	UP_ML_DOWN_PI
BDIVROU_0400400.t1.1	-1.73046769255918	3.97563915943061	0.000572308270944815	0.0198221040552796	11	30	7	5	12.4228147041228	27.3774792849916	7.62434023743803	4.49414557267798	98.02	UP_ML_DOWN_PI
BDIVROU_0405500.t1.1	1.35430447271851	4.46346460200079	0.000575205014526363	0.0198221040552796	0	22	20	36	0.219578663124197	20.303968693458	22.142822567854	32.9695876912684	98.02	DOWN_ML_UP_PI
BDIVROU_0223000.t1.1	-0.780829383543065	7.64890147675509	0.000614664380158912	0.0210177099293098	316	152	141	139	348.068937324114	136.59095189662	154.677224975486	126.549040597567	97.9	UP_ML_DOWN_PI
BDIVROU_0171400.t1.1	-1.12453565893939	5.29567815211223	0.000661538239518403	0.0224465013424283	51	47	21	24	56.1592789152331	42.316690378139	23.0517492325762	21.8544671939291	97.76	UP_ML_DOWN_PI
BDIVROU_0139900.t1.1	-1.09318192852929	5.44333744399934	0.00067628214225981	0.0227279664126806	40	70	21	30	44.4381291433759	63.499727808339	23.1426619494268	27.4052044463563	97.73	UP_ML_DOWN_PI
BDIVROU_0450100.t1.1	1.04189692043803	5.51732167816442	0.000680138645766004	0.0227279664126806	14	42	49	65	15.8286801246996	38.3254369404162	53.8886180399462	59.3072931954588	97.73	DOWN_ML_UP_PI
BDIVROU_0311100.t1.1	-1.61152904634327	4.16732334552172	0.000723041799155859	0.0236247213042703	10	37	5	10	11.4183770621859	33.8276056790314	5.57381669278398	9.17886068245404	97.64	UP_ML_DOWN_PI
BDIVROU_0357200.t1.1	1.64837008371476	4.12461570151033	0.000723041799155859	0.0236247213042703	14	0	19	26	15.0711166554263	0	20.9243232144187	23.7387111591893	97.64	DOWN_ML_UP_PI
BDIVROU_0446400.t1.1	1.59124261721677	4.15196095519036	0.000723041799155859	0.0236247213042703	6	9	13	33	6.6713285118258	8.15879989672226	14.5380690799988	30.3261115197636	97.64	DOWN_ML_UP_PI
BDIVROU_0325800.t1.1	-0.794309626750159	7.28460128433884	0.000745583059296991	0.0241821093717575	128	256	82	137	141.909946996399	231.903438563733	90.3399505657849	125.143316716744	97.58	UP_ML_DOWN_PI
BDIVROU_0224300.t1.1	0.71886927685682	8.84413769787388	0.000757467138873681	0.0242798132230452	290	380	511	584	320.47400851665	343.593995588787	561.176170618288	532.344959349073	97.57	DOWN_ML_UP_PI
BDIVROU_0380600.t1.1	1.42042658251917	4.40176846338248	0.000759604222348726	0.0242798132230452	8	12	36	17	8.89049368908596	10.8796983055758	39.1285012183496	15.1802222504025	97.57	DOWN_ML_UP_PI
BDIVROU_0067200.t1.1	-0.868130094927419	6.61763667334113	0.000779100080374313	0.0247238162196482	79	165	68	62	87.7555955075251	149.618958709536	74.4885184435441	56.3440226077771	97.53	UP_ML_DOWN_PI
BDIVROU_0143500.t1.1	-0.735221651101097	8.23605329286547	0.00078627271908174	0.0247732068847825	351	367	180	256	387.59477562281	331.599358808404	197.870147366158	233.530884441978	97.52	UP_ML_DOWN_PI
BDIVROU_0080300.t1.1	1.14897863126638	5.10000206799069	0.000822542958982133	0.0256461489081354	11	28	37	49	12.3962946735664	25.5396610082775	40.6995039577429	44.7120852150658	97.44	DOWN_ML_UP_PI
BDIVROU_0342000.t1.1	-1.7489567703723	3.87234909158471	0.000825607151429432	0.0256461489081354	8	30	3	8	9.15976733731842	27.4472207997384	3.38434798995289	7.36622080131967	97.44	UP_ML_DOWN_PI
BDIVROU_0001100.t1.1	-0.847643480160486	6.70537216023349	0.000860091827760498	0.02653052484092	128	124	71	69	141.189878896922	111.890906847928	77.8256617743722	62.7595237694003	97.35	UP_ML_DOWN_PI
BDIVROU_0201800.t1.1	1.12693553735981	5.05454290573892	0.000874697887975348	0.0267936971101337	13	25	45	37	14.5236938713215	22.7381921535645	49.2080123854436	33.5403452150396	97.32	DOWN_ML_UP_PI
BDIVROU_0068500.t1.1	0.696625465053429	9.22344440185491	0.000912592109226622	0.0277616813365423	340	549	616	810	375.959654581234	496.611732138511	676.662892912804	738.528401013349	97.22	DOWN_ML_UP_PI
BDIVROU_0357300.t1.1	1.15565934061431	5.0114816152626	0.000931130320471594	0.027940243834015	18	18	55	24	19.8222495664965	16.2024900358275	59.8397462181597	21.4494944763561	97.21	DOWN_ML_UP_PI
BDIVROU_0450700.t1.1	0.871817176780074	6.30074312395859	0.000926239092078928	0.027940243834015	36	70	92	99	40.0768730085993	63.5595572648707	100.956552600614	90.1641769887815	97.21	DOWN_ML_UP_PI
BDIVROU_0462800.t1.1	1.09755554763824	5.27573344041964	0.000955370599787829	0.0284739169977305	21	24	49	47	23.1808457341387	21.6637800300018	53.6808965481156	42.7189894973965	97.15	DOWN_ML_UP_PI
BDIVROU_0069100.t1.1	-0.78468631425631	7.27585959148689	0.000985943343414267	0.0289933072520022	142	236	108	107	157.202112568611	213.641590209931	118.452073286662	97.3923047470697	97.1	UP_ML_DOWN_PI
BDIVROU_0138400.t1.1	-0.894164683764931	6.24491196927698	0.000982798440981881	0.0289933072520022	78	108	49	50	86.2886563852844	97.7249225777614	53.7187905596165	45.4849774617778	97.1	UP_ML_DOWN_PI
BDIVROU_0461500.t1.1	2.39369865952628	3.13597730035776	0.00104160218535835	0.0304272002623555	0	4	9	13	0.046522665739489	3.69428932359255	9.93230309897029	11.8792014244581	96.96	DOWN_ML_UP_PI
BDIVROU_0268200.t1.1	-0.734453427516104	7.89304737367071	0.00106744701029911	0.0309770313317722	293	269	149	193	323.370261718086	242.881413283401	163.725187453137	176.0058961376	96.9	UP_ML_DOWN_PI
BDIVROU_0131500.t1.1	0.84760882763191	6.5100167495589	0.00107891673383494	0.0311052399538949	54	69	99	122	59.6991635970746	62.3987702648761	108.759303453644	111.232164823724	96.89	DOWN_ML_UP_PI
BDIVROU_0191300.t1.1	0.682729538271224	9.3214621725518	0.00108741268739379	0.0311466062603507	324	642	732	775	358.509705363473	580.920332857661	803.805587620101	706.389290830787	96.89	DOWN_ML_UP_PI
BDIVROU_0007300.t1.1	1.01282255976252	5.55169116327716	0.00110005297023449	0.0312784110159954	30	27	59	56	32.9987925260605	24.2715043420418	64.6431117793782	50.906327673377	96.87	DOWN_ML_UP_PI
BDIVROU_0432100.t2.1	1.19534815414997	4.82690170303239	0.001106196354227	0.0312784110159954	10	21	29	42	11.2097307810754	19.1244128901179	31.9522490718794	38.3663882470831	96.87	DOWN_ML_UP_PI
BDIVROU_0270600.t1.1	0.758471258449007	7.43631893643984	0.00113127986621145	0.0317839203175715	95	153	194	220	105.217832922138	138.54856082483	213.015508143136	200.502041459941	96.82	DOWN_ML_UP_PI
BDIVROU_0006500.t1.1	0.803806063661338	6.87289171933384	0.00118000052043371	0.0321295203434141	80	81	137	144	88.2309451972905	73.0786374965014	150.345520188657	131.158876071516	96.79	DOWN_ML_UP_PI
BDIVROU_0027100.t1.1	-2.93403164698179	2.8079830631525	0.00116572923902367	0.0321295203434141	8	9	2	0	8.83079224106051	8.11402821975129	2.1481952471893	0	96.79	UP_ML_DOWN_PI
BDIVROU_0088100.t1.1	-1.33451748336755	4.47930544063474	0.00115575505776411	0.0321295203434141	26	30	11	11	28.7049142478684	27.0879896062001	12.0468011780673	9.98497685610993	96.79	UP_ML_DOWN_PI
BDIVROU_0316300.t1.1	-0.934836781850119	5.91252385241388	0.00117959611609127	0.0321295203434141	63	85	34	43	69.6877875898813	76.905077523707	37.3766317376464	39.2170276365581	96.79	UP_ML_DOWN_PI
BDIVROU_0449300.t1.1	-2.93668740720975	2.80448203480728	0.00116572923902367	0.0321295203434141	7	10	0	2	7.77124974202016	9.05822569327211	0.0223807008536354	1.85499391388573	96.79	UP_ML_DOWN_PI
BDIVROU_0247800.t1.1	-0.784164831746396	7.11405920975266	0.00123247927214633	0.0333525525732358	141	194	89	104	155.903296847764	175.483963726622	97.731074468324	94.7823610386869	96.66	UP_ML_DOWN_PI
BDIVROU_0061000.t1.1	-0.769334660693339	7.18848707263366	0.00126072469167345	0.0336712794048019	140	213	92	113	154.901511022915	192.759019759254	101.067942499842	103.024322504235	96.63	UP_ML_DOWN_PI
BDIVROU_0233200.t1.1	-0.756274388370075	7.32060566680779	0.0012671576470635	0.0336712794048019	184	197	104	122	203.142730532707	177.955996009635	114.20760124697	111.193948435336	96.63	UP_ML_DOWN_PI
BDIVROU_0312000.t1.1	-5.49059701725652	2.29944728046398	0.0012553479893803	0.0336712794048019	5	6	0	0	5.53017908793576	5.41372372070843	2.77555756156289e-17	2.77555756156289e-17	96.63	UP_ML_DOWN_PI
BDIVROU_0238900.t1.1	0.918109131830425	6.00576561784048	0.00128063934091632	0.0338257492980951	38	45	70	87	41.9707073687699	40.6556229281447	76.9129373806331	79.3279224697841	96.62	DOWN_ML_UP_PI
BDIVROU_0136800.t2.1	-0.788198537233079	6.91973739327009	0.00131881335923614	0.0346267007594679	100	196	69	100	110.929473529387	177.613697791642	75.933997194909	91.2887206267086	96.54	UP_ML_DOWN_PI
BDIVROU_0267400.t1.1	-0.706852036000712	8.15260856764555	0.00134877997172005	0.035135125679997	287	393	198	214	317.210961501315	355.394336059805	217.358820886026	194.988941506519	96.49	UP_ML_DOWN_PI
BDIVROU_0335700.t1.1	0.76487763454943	7.15001790806513	0.00135410822162763	0.035135125679997	85	116	153	187	94.0123606606814	104.94802377711	168.061792873212	170.484918611569	96.49	DOWN_ML_UP_PI
BDIVROU_0049500.t1.1	-0.862377544987871	6.37594633013045	0.00137362317874444	0.0354330517043376	67	138	56	54	74.4623653109228	125.17313812931	61.3625188613323	49.0948169390705	96.46	UP_ML_DOWN_PI
BDIVROU_0418700.t1.1	0.650318331372774	11.073564184614	0.0013921812890441	0.0357029748021717	1411	1836	2345	2717	1558.92229362264	1659.84445634151	2575.46631775951	2476.91915304511	96.43	DOWN_ML_UP_PI
BDIVROU_0340600.t2.1	-1.08134698660535	5.09114560262416	0.00140091495848711	0.0357192825542579	40	44	10	30	44.1342420085865	39.7115434079912	11.2571298326399	27.6122998885002	96.43	UP_ML_DOWN_PI
BDIVROU_0238200.t1.1	-0.975251738581725	5.50754779135529	0.00145120166347498	0.0367887961930353	34	79	16	41	37.9767750216796	71.8137925197033	17.8752599525373	37.6621789642052	96.32	UP_ML_DOWN_PI
BDIVROU_0198000.t1.1	-0.714772854609384	7.9325021217215	0.00146236886185549	0.0368600517122546	210	381	144	212	232.444709608007	344.844483569035	158.357087686512	193.44224009764	96.31	UP_ML_DOWN_PI
BDIVROU_0328300.t1.1	1.54956477024382	3.93920524418615	0.00150177060221928	0.0376381257181208	4	9	24	14	4.50919995999154	8.2072538259058	26.1078468630067	12.5566974785651	96.24	DOWN_ML_UP_PI
BDIVROU_0009700.t1.1	0.785355539304	6.77857275983373	0.00151526928194591	0.0377618802410362	59	95	112	152	65.4065550529664	86.077053802272	123.125562112892	138.662151812937	96.22	DOWN_ML_UP_PI
BDIVROU_0113100.t2.1	0.647929785871338	10.3517194660463	0.00153627331068544	0.0380702335586151	516	1525	1481	1573	571.047781344193	1379.65601009462	1626.42912294801	1433.88977483542	96.19	DOWN_ML_UP_PI
BDIVROU_0259100.t1.1	0.665413540539136	9.18464320630345	0.00158113996762387	0.0389631754032899	340	536	592	785	375.931976468898	484.831900019059	650.313304948808	715.745805574075	96.1	DOWN_ML_UP_PI
BDIVROU_0075500.t1.1	-0.786197699466608	6.81529916094881	0.00161807485756843	0.0396518233151908	124	146	74	82	136.963331209066	131.945369543215	81.2171344633113	74.6918291975893	96.03	UP_ML_DOWN_PI
BDIVROU_0344800.t1.1	-1.50947496521757	4.11821567849233	0.00171510162617326	0.0416648484691441	33	10	15	0	35.9121493472784	8.64783186593768	16.0828634713329	0	95.83	UP_ML_DOWN_PI
BDIVROU_0410200.t1.1	-1.20922622051778	4.67000394482875	0.00171911186156976	0.0416648484691441	30	33	15	12	33.0966579199916	29.7763659164761	16.3702414149838	10.841629473716	95.83	UP_ML_DOWN_PI
BDIVROU_0388900.t1.1	-0.789387644806631	6.6856290668216	0.00176767935966289	0.0426078341829125	124	121	69	73	136.779867721821	109.186552558559	75.693024172162	66.4592918613188	95.74	UP_ML_DOWN_PI
BDIVROU_0261800.t1.1	-0.674931178963971	8.42581276576741	0.00189850368931894	0.0455124987694884	423	378	234	273	466.940946864646	341.377290865561	256.975495534422	248.844403352775	95.45	UP_ML_DOWN_PI
BDIVROU_0019800.t1.1	-0.655093201078449	9.20187510681369	0.001914245661571	0.0456418249361604	548	854	413	463	605.723163441425	772.308459891369	453.522053086968	422.016228779001	95.44	UP_ML_DOWN_PI
BDIVROU_0340500.t1.1	-1.06244836298348	5.01166542527383	0.00196250606592269	0.0465409368644354	36	43	10	28	39.7668149981147	38.8525810134762	11.2328229619452	25.761301079159	95.35	UP_ML_DOWN_PI
BDIVROU_0087000.t1.1	-2.92233928183891	2.79950051502345	0.00197710363742037	0.0466363858003275	2	15	1	1	2.42158027961709	13.7976028094564	1.10244718509624	0.900378109158701	95.34	UP_ML_DOWN_PI
BDIVROU_0313800.t1.1	-1.16857357125434	4.68990203863222	0.00201438584652192	0.0472630636649372	36	27	15	13	39.5181672002155	24.186001030573	16.3899586113885	11.7681449381143	95.27	UP_ML_DOWN_PI
BDIVROU_0071800.t1.1	0.813889845796219	6.30093721830476	0.00208722694107249	0.0482589346042456	35	74	85	104	39.0237655580321	67.23046031573	93.3762210384558	94.8161661913434	95.17	DOWN_ML_UP_PI
BDIVROU_0354100.t1.1	1.19794692350019	4.42069361149603	0.00210059293675247	0.0482589346042456	1	22	27	25	1.38656735176845	20.2746159969076	29.5463175167389	22.6873933114588	95.17	DOWN_ML_UP_PI
BDIVROU_0368900.t1.1	0.725473101765239	7.23525977658699	0.00207163984741397	0.0482589346042456	87	131	210	140	96.3117251059091	118.593709045718	230.051193101687	127.142064232365	95.17	DOWN_ML_UP_PI
BDIVROU_0410800.t1.1	-0.645571830292565	9.26409639045373	0.00210002143102047	0.0482589346042456	710	722	420	501	784.158841385558	652.482923658442	461.281651145604	456.72225214261	95.17	UP_ML_DOWN_PI
BDIVROU_0102800.t1.1	0.768893699961386	6.66993917842801	0.00216303098630927	0.0494359050808818	45	100	130	110	50.1512034143267	90.8181002405173	142.462393143122	100.003864473964	95.06	DOWN_ML_UP_PI
BDIVROU_0274200.t1.1	-0.667225849789762	8.32951504684497	0.00217885328843332	0.0495408343055637	366	387	211	266	404.178992899226	349.690603991334	231.796447385998	242.535874034592	95.05	UP_ML_DOWN_PI
BDIVROU_0162700.t1.1	0.744218009814495	7.1030910540711	0.0022243828359462	0.0503166804582497	98	96	134	195	108.075144716866	86.6032269883399	147.359830506865	177.930515135337	94.97	DOWN_ML_UP_PI
BDIVROU_0056400.t1.1	0.6395456598439	9.37438161168341	0.00225315336323772	0.0507074463532734	461	536	714	838	509.246058093565	484.489465476539	784.161061988825	763.932610970116	94.93	DOWN_ML_UP_PI
BDIVROU_0460900.t1.1	-1.2830922136641	4.31694990674743	0.00226731860616154	0.0507672201613125	39	9	9	11	42.4077117189458	7.67366517459794	9.89577421293408	10.0232146051872	94.92	UP_ML_DOWN_PI
BDIVROU_0344600.t1.1	-2.48236095536185	2.91113359087721	0.0023819789955635	0.053065198734498	8	10	3	0	8.85135435227348	9.03591118384164	3.21690632313403	0	94.69	UP_ML_DOWN_PI
BDIVROU_0363700.t1.1	-5.36501509531076	2.2258575087383	0.00240086350429934	0.0532171302385146	8	2	0	0	8.66290106105278	1.6794069559127	2.77555756156289e-17	2.77555756156289e-17	94.68	UP_ML_DOWN_PI
BDIVROU_0082400.t2.1	-0.713730448156717	7.31136280998634	0.00245946822876323	0.0542079463555828	171	205	103	126	188.903852123337	185.296938005061	113.146257113718	114.873238402801	94.58	UP_ML_DOWN_PI
BDIVROU_0333000.t1.1	1.3556839362447	4.06911541503627	0.00248243145858711	0.0542079463555828	3	13	18	23	3.48857566180313	11.9252969410294	19.7986816822819	20.9791970690913	94.58	DOWN_ML_UP_PI
BDIVROU_0348300.t1.1	-3.49673120319029	2.56788038354855	0.00247363454410577	0.0542079463555828	1	13	0	1	1.291773441661	11.9815030202939	0.0112977588740551	0.92233139660231	94.58	UP_ML_DOWN_PI
BDIVROU_0201600.t1.1	0.761966867072426	6.67934808928839	0.00256531290533322	0.0557418484011076	56	89	116	127	62.0773961846422	80.638435652487	127.323854629417	115.697236607246	94.43	DOWN_ML_UP_PI
BDIVROU_0375600.t1.1	-1.03317574206826	5.11047410824873	0.0026145026947222	0.0565322126785276	42	42	19	22	46.2835954442698	37.852574384743	20.8612750873083	20.0364090965057	94.35	UP_ML_DOWN_PI
BDIVROU_0118000.t1.1	0.772700296827176	6.51100261119351	0.00276436100884882	0.0584276287541468	58	69	105	111	64.0650405437407	62.3509948911023	115.214692424783	101.087112081557	94.16	DOWN_ML_UP_PI
BDIVROU_0147500.t1.1	-0.721312160974389	7.04605424154667	0.00274505523216704	0.0584276287541468	121	195	80	110	133.960018198674	176.535112010411	87.9798118927904	100.37225839591	94.16	UP_ML_DOWN_PI
BDIVROU_0263500.t1.1	0.673701096451344	7.84374728804087	0.00274090980300023	0.0584276287541468	140	201	261	276	154.842051929015	181.853395305425	286.522237158794	251.486233503874	94.16	DOWN_ML_UP_PI
BDIVROU_0317100.t1.1	-0.785252379829231	6.37202240287097	0.00276839138735359	0.0584276287541468	63	138	44	71	70.084481054743	125.21843752797	48.5219287980926	64.8943643470481	94.16	UP_ML_DOWN_PI
BDIVROU_0324400.t1.1	-0.667275076516499	8.03664449912134	0.00274314206728204	0.0584276287541468	254	368	176	212	280.815695240896	332.853170660538	193.308342693658	193.263596492919	94.16	UP_ML_DOWN_PI
BDIVROU_0422200.t1.1	-0.680716700019202	7.66544418880018	0.00281821480336226	0.0591959309410996	176	309	125	174	194.835871151	279.707317321056	137.430468140104	158.743720387967	94.08	UP_ML_DOWN_PI
BDIVROU_0005200.t1.1	0.855855938117021	5.93262321260475	0.00296436667667024	0.061970717586694	37	44	63	84	40.8687313709643	39.7540747359265	69.2762001872733	76.6392237296531	93.8	DOWN_ML_UP_PI
BDIVROU_0041500.t1.1	1.24343311639091	4.47510549432086	0.00299526026544713	0.0623211935419213	11	12	21	34	12.1326084436152	10.8153924856664	23.197766704526	31.1037225362165	93.77	DOWN_ML_UP_PI
BDIVROU_0029100.t1.1	0.686644650202531	7.40005264774648	0.00303749810650715	0.0629033058582301	98	151	186	210	108.492940407485	136.701959456599	204.22515652698	191.382038859608	93.71	DOWN_ML_UP_PI
BDIVROU_0295800.t1.1	-0.664780904766293	7.90988873745202	0.0030552031128158	0.0629743034141611	237	331	158	198	261.991162981734	299.362920801361	173.578102167249	180.535416646949	93.7	UP_ML_DOWN_PI
BDIVROU_0135500.t1.1	-0.660399956465615	7.99513011904263	0.00314487235795303	0.0645210789345619	263	337	178	199	290.618239181304	304.696190607727	195.429439531099	181.345732315192	93.55	UP_ML_DOWN_PI
BDIVROU_0058900.t1.1	0.826198795278833	5.89771110583218	0.003313890293138	0.0676739355695912	27	54	65	77	30.108138526143	49.070740924059	71.3849515854712	70.1790925760293	93.23	DOWN_ML_UP_PI
BDIVROU_0310500.t1.1	0.693903034598771	7.28066971298132	0.00333115086954403	0.0677129331131738	104	122	150	218	114.866303915086	110.247578620702	164.936068670688	198.901924229006	93.23	DOWN_ML_UP_PI
BDIVROU_0215400.t1.1	0.651896460048826	8.00688091382499	0.00338151528128813	0.068108967606219	169	215	304	292	186.757955216075	194.394995357732	333.639274856748	265.980334223125	93.19	DOWN_ML_UP_PI
BDIVROU_0451400.t1.1	-0.684764916936924	7.39493612342129	0.00337061473948126	0.068108967606219	190	204	110	136	209.77347183503	184.285902226984	120.84417360024	123.998587642363	93.19	UP_ML_DOWN_PI
BDIVROU_0211800.t1.1	-0.792651528705053	6.25231725011291	0.00344225925876197	0.0690172981381775	72	111	43	62	79.7484215513582	100.52142306621	47.348051375102	56.6176125067693	93.1	UP_ML_DOWN_PI
BDIVROU_0410100.t1.1	-0.632116512625537	8.50087353243648	0.00350561332646008	0.0699695039955449	302	559	238	308	334.126841107672	505.804190801433	261.479416510426	280.851795041537	93	UP_ML_DOWN_PI
BDIVROU_0351600.t1.1	1.16824845780601	4.35214274355567	0.00354613427348842	0.0704594517133216	5	17	43	5	5.72382859252506	15.5607677857963	46.4404269558099	4.09220501683592	92.95	DOWN_ML_UP_PI
BDIVROU_0076500.t1.1	-0.72259345411331	6.75861085618118	0.00358051899498734	0.070823629089189	99	159	57	99	109.637420343284	143.973130701076	62.8775612161324	90.4964669921794	92.92	UP_ML_DOWN_PI
BDIVROU_0112900.t1.1	0.653345044022491	7.76163842832883	0.00368401642460208	0.0722230953285324	108	221	254	249	119.816881318981	200.266345995334	278.753232290079	226.803425345836	92.78	DOWN_ML_UP_PI
BDIVROU_0467700.t1.1	-0.9363797680804	5.4015061214968	0.00366968829196358	0.0722230953285324	36	67	25	28	40.047562871224	60.8171926334866	27.4336118205092	25.4913842220402	92.78	UP_ML_DOWN_PI
BDIVROU_0459800.t1.1	-0.86706351926383	5.62014211372555	0.00370784289876522	0.0723685620639531	68	48	33	31	74.7225051921069	43.0499748915796	36.1270042802567	28.1492650970828	92.76	UP_ML_DOWN_PI
BDIVROU_0014500.t1.1	-0.724710458365114	6.75131455689244	0.00386219655350859	0.0742300149318696	124	129	66	88	136.841784205372	116.470966238873	72.5725387769472	80.2871829754135	92.58	UP_ML_DOWN_PI
BDIVROU_0334500.t1.1	-0.720572491350519	6.85178049506519	0.00388735739044704	0.0742300149318696	134	137	84	80	147.868744105974	123.685226739315	92.076458703515	72.7650010956872	92.58	UP_ML_DOWN_PI
BDIVROU_0357700.t1.1	-2.4021293708733	2.86107365171585	0.00388184148909234	0.0742300149318696	8	9	3	0	8.83079224106051	8.11402821975129	3.21690632313403	0	92.58	UP_ML_DOWN_PI
BDIVROU_0424800.t1.1	-0.937742636512365	5.32365921234607	0.00386498463593974	0.0742300149318696	48	48	25	25	52.9029716733289	43.2685231953564	27.3862051791239	22.7169484374123	92.58	UP_ML_DOWN_PI
BDIVROU_0429300.t1.1	-1.26656879359078	4.30899180477216	0.00386700443096703	0.0742300149318696	14	35	8	12	15.7466070494667	31.9035392084983	8.83826125626653	10.9715623151578	92.58	UP_ML_DOWN_PI
BDIVROU_0155200.t1.1	-0.857594625190239	5.83897543397169	0.00393932792451338	0.074898170150985	47	92	40	35	52.2736600447585	83.4922206278496	43.7626728816931	31.75352251038	92.51	UP_ML_DOWN_PI
BDIVROU_0007800.t1.1	-0.9747871428451	5.19905563179968	0.00398809631588665	0.0754999693106267	38	51	20	25	42.0483816890664	46.149707033934	21.9883052236678	22.7963609607209	92.45	UP_ML_DOWN_PI
BDIVROU_0422700.t1.1	0.651893575758546	7.6469726967681	0.00419309187983358	0.0790415738544698	128	171	215	252	141.50876439682	154.661039629797	236.113224654469	229.704383261953	92.1	DOWN_ML_UP_PI
BDIVROU_0124900.t1.1	0.627915287521389	8.27006193930717	0.00422032801860649	0.0790703282908309	228	234	330	387	251.698829719776	211.357926637351	362.41609711026	352.776751125952	92.09	DOWN_ML_UP_PI
BDIVROU_0156800.t1.1	0.640208064139214	7.82655923409716	0.00423046870928046	0.0790703282908309	127	217	255	271	140.650133523557	196.485163986753	279.938353872734	246.933017826007	92.09	DOWN_ML_UP_PI
BDIVROU_0132400.t1.1	-0.926613948234213	5.3900689980922	0.00429741898665902	0.0798738091887714	35	67	22	31	38.9575709411796	60.8326176496997	24.2371288297655	28.3133140612463	92.01	UP_ML_DOWN_PI
BDIVROU_0423900.t1.1	-0.587452566224173	10.1815771705806	0.00430967276965033	0.0798738091887714	1012	1719	851	927	1118.45200090686	1554.39977159097	934.536431820638	844.989837597103	92.01	UP_ML_DOWN_PI
BDIVROU_0190200.t1.1	-0.673248928721813	7.31791274209647	0.00438222867741114	0.0808440777430438	132	248	98	137	146.271176972979	224.609837226929	107.771206454035	125.007488162667	91.92	UP_ML_DOWN_PI
BDIVROU_0355000.t1.1	-3.18120286104344	2.38169914902316	0.00439868026713456	0.0808440777430438	11	0	1	0	11.8355639218591	0	1.07993401805825	0	91.92	UP_ML_DOWN_PI
BDIVROU_0005600.t1.1	0.754040581456472	6.40589224389213	0.00447583932778984	0.0809136363724631	70	47	108	90	76.8928030933012	42.1170385279325	118.305618016861	81.7767617078026	91.91	DOWN_ML_UP_PI
BDIVROU_0029700.t1.1	-0.627288097766317	8.08802542800438	0.00443404255950829	0.0809136363724631	309	320	162	251	341.186146707663	289.103613487072	178.1818555534	229.050046212148	91.91	UP_ML_DOWN_PI
BDIVROU_0188200.t1.1	-0.752883879127127	6.29975887220647	0.0044496525076834	0.0809136363724631	77	110	41	70	85.2105345653169	99.558097384649	45.2573415893275	64.0125336145647	91.91	UP_ML_DOWN_PI
BDIVROU_0245600.t1.1	-0.946696300810769	5.26684639538776	0.00447580566142633	0.0809136363724631	39	54	20	28	43.1740895361866	48.8811424689441	22.0337224631456	25.5721340190201	91.91	UP_ML_DOWN_PI
BDIVROU_0415100.t1.1	0.671833205449482	7.24419969681993	0.00452400341023597	0.0814505267042892	119	101	195	154	131.128512535643	91.0027562437324	213.748411674847	140.033400709812	91.85	DOWN_ML_UP_PI
BDIVROU_0375400.t1.1	-5.21049554388038	2.14015505705514	0.00461100840852013	0.0820127342337995	5	4	0	0	5.48503734174117	3.56919549182062	2.77555756156289e-17	2.77555756156289e-17	91.8	UP_ML_DOWN_PI
BDIVROU_0376500.t1.1	-5.21049554388038	2.14015505705514	0.00461100840852013	0.0820127342337995	5	4	0	0	5.48503734174117	3.56919549182062	2.77555756156289e-17	2.77555756156289e-17	91.8	UP_ML_DOWN_PI
BDIVROU_0428500.t1.1	0.658109204368584	7.38395865700439	0.00459255893822629	0.0820127342337995	93	157	180	209	103.050222525947	142.206527224391	197.664236557728	190.495643629937	91.8	DOWN_ML_UP_PI
BDIVROU_0014700.t1.1	0.760702414985601	6.25618190312387	0.00466363209858042	0.0826155870957359	44	63	77	104	48.7261836976206	57.0437589415625	84.6689527204165	94.8875972777805	91.74	DOWN_ML_UP_PI
BDIVROU_0426500.t1.1	1.11662980835884	4.54979656094679	0.00475727147546327	0.083937297913074	11	15	33	23	12.1906159210106	13.5784877016006	35.996098988805	20.7573456791435	91.61	DOWN_ML_UP_PI
BDIVROU_0026400.t1.1	-0.889253415279771	5.49428850708133	0.0047833197520025	0.0839936466685777	48	60	27	31	53.0533636759659	54.2470406076182	29.6398638897913	28.2345707562972	91.6	UP_ML_DOWN_PI
BDIVROU_0177900.t1.1	-0.803156612673638	5.91461753670123	0.00479854884617583	0.0839936466685777	57	87	34	48	63.1518280576311	78.8008595740866	37.4381260488777	43.8310607443304	91.6	UP_ML_DOWN_PI
BDIVROU_0227200.t1.1	-0.59704734397809	8.95502619243633	0.00482180930131244	0.0840671969489691	565	575	324	438	623.972058432113	519.596843617269	355.984809119578	399.41497542565	91.59	UP_ML_DOWN_PI
BDIVROU_0414700.t1.1	-1.3260899291654	3.97501887719528	0.00494189961461678	0.0858217291341521	14	24	3	12	15.5925416087202	21.7977533827764	3.4459227616093	11.0844863689594	91.42	UP_ML_DOWN_PI
BDIVROU_0060700.t1.1	0.686946839513689	6.86368608046804	0.00532686123334301	0.0921442545108864	78	91	117	156	86.1412462978165	82.2222598835517	128.602068294082	142.295000327095	90.79	DOWN_ML_UP_PI
BDIVROU_0141400.t1.1	0.981862187031102	5.01544540055672	0.00534886326438552	0.0921634213250178	21	18	29	49	23.0716950390563	16.1501109962927	32.0352950635039	44.8272251417999	90.78	DOWN_ML_UP_PI
BDIVROU_0053500.t1.1	1.16480264315448	4.36190985160359	0.00539564265065596	0.0922487586513311	9	13	30	19	9.99044492752193	11.7791367701842	32.6817408235974	17.0991559092275	90.78	DOWN_ML_UP_PI
BDIVROU_0123100.t1.1	0.789503631900169	5.87798478711323	0.00539546196183824	0.0922487586513311	29	52	70	68	32.2627349919675	47.2057184097145	76.7280305987404	61.8484654561482	90.78	DOWN_ML_UP_PI
BDIVROU_0067400.t1.1	-0.583342028096488	9.19772027358946	0.00548916224754755	0.0934853076213601	560	806	382	526	618.884020107002	728.821376898446	419.709142426585	479.662310075319	90.65	UP_ML_DOWN_PI
BDIVROU_0032700.t1.1	-0.932102604040702	5.13503857023427	0.00555061640530819	0.0938075439226606	37	47	16	28	40.9087195378562	42.501819959784	17.7148128732286	25.6429550963473	90.62	UP_ML_DOWN_PI
BDIVROU_0325400.t1.1	-0.938111385904474	5.12156046361688	0.00555061640530819	0.0938075439226606	39	44	23	20	43.0456222220674	39.7255028552235	25.1425070331028	18.121580884408	90.62	UP_ML_DOWN_PI
BDIVROU_0255100.t1.1	0.74000468867997	6.29413231135713	0.00565824393894883	0.0952615038729134	54	56	86	98	59.5486309113855	50.5145673417882	94.4157992179582	89.2946830954326	90.47	DOWN_ML_UP_PI
BDIVROU_0084100.t1.1	-0.831249071371925	5.72433691790371	0.00569086592472281	0.0954464243116057	44	83	36	34	48.9226439921278	75.3182834316438	39.4178236041979	30.8806192257079	90.46	UP_ML_DOWN_PI
BDIVROU_0101800.t1.1	-0.662527376311798	7.17521985396347	0.00571963341145435	0.0954630824114649	129	212	93	120	142.822072670209	191.927179126561	102.208528567414	109.443904311209	90.45	UP_ML_DOWN_PI
BDIVROU_0420800.t1.1	-0.778992035407945	5.94654615161588	0.00573514324167722	0.0954630824114649	79	65	34	51	86.9612991747475	58.480940392674	37.4729571220191	46.5985289166297	90.45	UP_ML_DOWN_PI
BDIVROU_0315500.t1.1	0.591999519200842	8.69785634473917	0.00578473025034653	0.0955672102407436	300	334	422	538	331.329612311868	301.835101981557	463.55469837906	490.52246919419	90.44	DOWN_ML_UP_PI
BDIVROU_0432200.t1.1	-0.615525202114446	8.01722915828674	0.00576358781209777	0.0955672102407436	264	338	173	219	291.722076907693	305.599347465352	190.06353128243	199.690130059162	90.44	UP_ML_DOWN_PI
BDIVROU_0215500.t2.1	0.616908700741363	7.89714008075535	0.00596195646370353	0.0981275744828219	152	210	236	318	168.062222543804	189.9543659317	259.325686595433	290.00779691177	90.19	DOWN_ML_UP_PI
BDIVROU_0132700.t1.1	0.605277808053859	8.23669708100241	0.00602615606139073	0.0988155181665224	212	246	316	381	234.162071115402	222.328108149011	347.071029086179	347.334471631066	90.12	DOWN_ML_UP_PI
BDIVROU_0022300.t1.1	-1.04141272320439	4.80056980386787	0.00605424537585946	0.0989084309367262	44	22	24	8	48.1275027416497	19.5058023969213	25.9780923027349	7.01598049814343	90.11	UP_ML_DOWN_PI
BDIVROU_0328200.t1.1	-0.642682818252057	7.3087796484941	0.00617764030600949	0.100551923947631	151	220	103	133	167.012721188953	199.047201025116	113.194077371532	121.297807500379	89.94	UP_ML_DOWN_PI
BDIVROU_0089100.t1.1	1.85446655190824	3.22505573279946	0.00631622217308798	0.102429617667247	0	6	16	6	0.0685127988581258	5.544986738284	17.3152708031485	5.27519741794561	89.76	DOWN_ML_UP_PI
BDIVROU_0125000.t1.1	0.562206315294183	10.003118159186	0.00637925709591364	0.102453645708881	693	910	1065	1290	765.706112005724	822.732503914201	1169.70146707516	1176.03526680175	89.75	DOWN_ML_UP_PI
BDIVROU_0189000.t1.1	0.657831182517853	7.02934336636789	0.00646793465457047	0.102453645708881	84	109	134	170	92.8623616556544	98.5779809009473	147.229142738831	155.018178052212	89.75	DOWN_ML_UP_PI
BDIVROU_0229800.t1.1	-0.803247046223741	5.71310042783223	0.00648029180520918	0.102453645708881	45	80	28	43	49.9871804454635	72.5648938785471	30.8824981110645	39.3048760097906	89.75	UP_ML_DOWN_PI
BDIVROU_0234400.t1.1	0.818859076856891	5.59929452960955	0.00646667070077629	0.102453645708881	27	38	55	59	29.9103688580177	34.4108426526399	60.335511511676	53.712191726971	89.75	DOWN_ML_UP_PI
BDIVROU_0281900.t1.1	0.69684138401677	6.58926072439894	0.00645900944041688	0.102453645708881	61	78	100	125	67.4349409842526	70.5371337514974	109.87013119843	113.97834402719	89.75	DOWN_ML_UP_PI
BDIVROU_0304500.t1.1	-0.848551524708928	5.52181669322059	0.00644018135373437	0.102453645708881	39	71	31	29	43.3575084080711	64.42834476282	33.9332923767239	26.3285094695144	89.75	UP_ML_DOWN_PI
BDIVROU_0462500.t1.1	1.05262656985199	4.7075019008807	0.00644136543294293	0.102453645708881	16	14	23	40	17.5791006908681	12.5599373449337	25.4365343975758	36.6143957183883	89.75	DOWN_ML_UP_PI
BDIVROU_0094700.t1.1	0.596549638984892	8.2524429148934	0.00653432456336716	0.102572617968016	186	284	308	397	205.738326645066	256.961262557607	338.358693393	361.987880095991	89.74	DOWN_ML_UP_PI
BDIVROU_0464100.t1.1	-1.93836596414005	3.09424282641688	0.00651166455326201	0.102572617968016	7	13	3	2	7.82745695104989	11.824594797847	3.2676748150605	1.78830218868302	89.74	UP_ML_DOWN_PI
BDIVROU_0024700.t1.1	1.10140401708359	4.49598484545244	0.00658473591162077	0.102603897745203	13	12	24	30	14.2940200547757	10.7757295132267	26.3833760020623	27.356326102724	89.74	DOWN_ML_UP_PI
BDIVROU_0044600.t1.1	-0.760557211867601	6.17393969042212	0.00662936088355994	0.102603897745203	71	100	58	41	78.565970645433	90.5028230688326	63.3634281526619	37.0930351958146	89.74	UP_ML_DOWN_PI
BDIVROU_0057700.t1.1	-0.554778761586823	10.5936361605024	0.00658810201067707	0.102603897745203	1756	1757	1027	1396	1939.71720460896	1588.11338305591	1128.10590804285	1272.79886378526	89.74	UP_ML_DOWN_PI
BDIVROU_0133400.t2.1	-1.00657808137024	4.76835157972576	0.00662029433996825	0.102603897745203	29	36	18	14	32.0552291365478	32.5438194836682	19.640197610646	12.6451846104722	89.74	UP_ML_DOWN_PI
BDIVROU_0441400.t1.1	-1.34440171077531	3.9108906176387	0.00669480228811691	0.103254450674419	17	19	7	7	18.7579205148741	17.1404827987343	7.66739265783217	6.3499056236555	89.67	UP_ML_DOWN_PI
BDIVROU_0335100.t1.1	-0.676139962649831	6.84212409168517	0.00679166136333984	0.104383338932725	125	142	85	81	138.032572726912	128.297799589224	93.1743637050062	73.6762871874808	89.56	UP_ML_DOWN_PI
BDIVROU_0430200.t1.1	0.739383110179562	6.24166526468832	0.00689777774533702	0.105646172342644	51	55	51	130	56.2642800368468	49.6361357647899	56.5511694615665	119.039097514345	89.44	DOWN_ML_UP_PI
BDIVROU_0306500.t1.1	-0.634837446756065	7.40366755635943	0.0069682301044955	0.106355927304255	159	237	125	126	175.876948265963	214.440678272833	137.130954002222	114.719852877337	89.36	UP_ML_DOWN_PI
BDIVROU_0054800.t1.1	-0.568753907110711	9.06476094705008	0.00708561271791477	0.107036430475075	579	647	355	477	639.557378575239	584.789363652181	390.026588915341	434.96455313912	89.3	UP_ML_DOWN_PI
BDIVROU_0087500.t1.1	-1.02812624263982	4.65061820162214	0.00706558055342869	0.107036430475075	38	21	17	12	41.5812522876344	18.6595798741032	18.523343746573	10.8091326804974	89.3	UP_ML_DOWN_PI
BDIVROU_0094500.t1.1	0.575900921901678	8.70025416382203	0.00707268392081381	0.107036430475075	294	347	456	495	324.770199872614	313.648947122407	500.710437433999	451.155842911093	89.3	DOWN_ML_UP_PI
BDIVROU_0221500.t1.1	-0.588581580974398	8.25684236799991	0.00719817424077206	0.107631005342527	312	394	205	264	344.736019237266	356.210501595872	225.228598380735	240.732474890585	89.24	UP_ML_DOWN_PI
BDIVROU_0454000.t1.1	0.630032062200908	7.30972565633419	0.00719505791772137	0.107631005342527	110	127	198	164	121.479067535894	114.75356999858	217.088849216967	149.185034942267	89.24	DOWN_ML_UP_PI
BDIVROU_0458600.t1.1	-0.93815670381625	5.08512679369731	0.00718394952126258	0.107631005342527	36	45	20	22	39.793900918225	40.6847343422959	21.9400577354156	20.0198109429347	89.24	UP_ML_DOWN_PI
BDIVROU_0201500.t1.1	0.875628308537802	5.33359841182007	0.00739540408825144	0.110206511598909	24	28	38	58	26.5018067071683	25.2855799734928	41.8844116139796	52.9972801328219	88.98	DOWN_ML_UP_PI
BDIVROU_0119900.t1.1	-0.564398803205177	9.16941661480961	0.00743868349270528	0.110478225206475	478	868	417	473	528.564926017733	785.143498307449	457.928706962747	431.144564142038	88.95	UP_ML_DOWN_PI
BDIVROU_0040400.t1.1	0.551419493859493	9.98259922413158	0.00747005497550877	0.110571854016675	659	934	1004	1319	728.23936019897	844.51937054954	1102.80394648405	1202.56312666021	88.94	DOWN_ML_UP_PI
BDIVROU_0193700.t1.1	-0.557886121757391	9.5099098362588	0.00751896516264075	0.110729718832505	658	1034	545	583	727.261589960752	935.045216075676	598.439551335561	531.364816054345	88.93	UP_ML_DOWN_PI
BDIVROU_0210900.t1.1	1.11074170734288	4.52078576136389	0.00753092624115883	0.110729718832505	21	4	25	30	22.7512269115726	3.31856619822383	27.4637928027242	27.3406567507182	88.93	DOWN_ML_UP_PI
BDIVROU_0081300.t1.1	-1.60266710100627	3.53801341943474	0.00759996159034889	0.11137352350508	9	19	3	6	10.0943539568099	17.3061447001523	3.34952387839311	5.50603960645751	88.86	UP_ML_DOWN_PI
BDIVROU_0198100.t1.1	-0.975879828086852	5.05231945976197	0.00781428409880922	0.113384234078446	20	61	23	17	22.5533515638151	55.6041670783407	25.0877324782766	15.3457449089707	88.66	UP_ML_DOWN_PI
BDIVROU_0276400.t1.1	0.921838784821072	5.04483958135202	0.00781428409880922	0.113384234078446	22	19	37	41	24.1745130045467	17.0522960587041	40.5986064233478	37.3302915964554	88.66	DOWN_ML_UP_PI
BDIVROU_0441100.t1.1	3.17560465799648	2.37665327264483	0.00781390174972408	0.113384234078446	1	0	7	4	1.08493220758262	0	7.60140746051335	3.56744520055988	88.66	DOWN_ML_UP_PI
BDIVROU_0024800.t1.1	1.25489448580714	4.11018754929996	0.00796560477385452	0.114078839796988	15	2	25	16	16.2099376367324	1.58202806755647	27.2262938494018	14.392334520476	88.59	DOWN_ML_UP_PI
BDIVROU_0215300.t1.1	-0.870595491409107	5.20694962541449	0.00794913143496283	0.114078839796988	53	33	14	34	58.1274555208501	29.4794367557787	15.6314765764589	31.2311821323944	88.59	UP_ML_DOWN_PI
BDIVROU_0240300.t1.1	-0.918379883094926	5.20520069839763	0.00794913143496283	0.114078839796988	28	61	26	20	31.2703179860067	55.4594173418071	28.3803942125454	18.077709766011	88.59	UP_ML_DOWN_PI
BDIVROU_0416800.t1.1	-0.69410648661164	6.43705483547917	0.00789145122317562	0.114078839796988	91	111	52	73	100.541097333751	100.336338690677	57.2246895539259	66.638326707058	88.59	UP_ML_DOWN_PI
BDIVROU_0282400.t1.1	0.99324776542517	4.75546394818724	0.00812380370521738	0.115593864979722	17	15	30	34	18.6813082766307	13.4616404550491	32.9268882882744	30.9627670195584	88.44	DOWN_ML_UP_PI
BDIVROU_0457100.t1.1	1.39091528220849	3.74922766553614	0.00810886699702265	0.115593864979722	6	6	11	21	6.60844554825989	5.3914009587811	12.217435807927	19.2573448436847	88.44	DOWN_ML_UP_PI
BDIVROU_0464900.t1.1	-1.65581647153171	3.43870815872378	0.0082293663119666	0.116719404508311	7	19	4	4	7.92557127391901	17.3533316324388	4.38418714021127	3.62462835785221	88.33	UP_ML_DOWN_PI
BDIVROU_0180600.t1.1	0.739128917452697	6.00140737496259	0.00841349343494598	0.118568433040085	37	53	64	86	40.9838607021818	47.9951951316213	70.3808674219662	78.468360435113	88.14	DOWN_ML_UP_PI
BDIVROU_0257700.t1.1	0.590249498177436	7.95177354523068	0.00839190653164101	0.118568433040085	179	198	251	319	197.654836506316	178.891371874632	275.73845424889	290.862874703953	88.14	DOWN_ML_UP_PI
BDIVROU_0380700.t1.1	0.713534097490667	6.17618336423375	0.00848048801223606	0.119131951025393	35	69	80	88	38.9770722721678	62.6609525852665	87.7990958918036	80.1549904110656	88.09	DOWN_ML_UP_PI
BDIVROU_0053000.t1.1	-0.564710927408069	8.62638299693359	0.0085990171284914	0.119308136300647	419	485	268	345	462.840776793028	438.380189800217	294.42400426509	314.579158191257	88.07	UP_ML_DOWN_PI
BDIVROU_0164300.t1.1	0.579698893570385	8.06952129359403	0.00857777859861064	0.119308136300647	162	255	285	330	179.249456523214	230.769950432942	312.979292261659	300.800512809754	88.07	DOWN_ML_UP_PI
BDIVROU_0213900.t1.1	-0.560700483767029	8.81942325465978	0.00865531707463322	0.119308136300647	372	682	303	400	411.460199948912	616.99746736325	332.893393121195	364.746873471907	88.07	UP_ML_DOWN_PI
BDIVROU_0317900.t2.1	0.856447950646545	5.37322420989221	0.00862100754079803	0.119308136300647	25	29	43	55	27.6033207444089	26.1867491571762	47.2719635843946	50.1664644712858	88.07	DOWN_ML_UP_PI
BDIVROU_0440600.t1.1	0.880244041291168	5.27397444163318	0.008636765860613	0.119308136300647	32	17	35	57	34.9817798193726	15.0688013713296	38.6221452435054	52.1170633000166	88.07	DOWN_ML_UP_PI
BDIVROU_0469000.t1.1	0.739633997618042	6.15167587956023	0.00853975506620643	0.119308136300647	52	47	62	106	57.2494785791464	42.304842208252	68.3659195649966	96.8746738418816	88.07	DOWN_ML_UP_PI
BDIVROU_0075700.t1.1	0.617408020391304	7.33754218623863	0.00869179180754057	0.119437674962808	99	146	168	205	109.557073633818	132.142502281188	184.534927790751	186.893558668537	88.06	DOWN_ML_UP_PI
BDIVROU_0193500.t1.1	0.665226575448773	6.5908877565342	0.00880310889495059	0.120591656321823	55	87	118	103	60.967431640306	78.8253387283594	129.319045069103	93.6514516594195	87.94	DOWN_ML_UP_PI
BDIVROU_0084400.t1.1	-0.697247871199136	6.34100001108069	0.00885230588645087	0.120890158715588	91	97	54	62	100.420671301182	87.5742211652276	59.2834081511662	56.4866474765763	87.91	UP_ML_DOWN_PI
BDIVROU_0322600.t1.1	0.765031155566598	5.70450241560277	0.0089072732039655	0.120892252623667	29	43	82	37	32.1523141261331	38.9613709779852	89.3834499518363	33.2142468195941	87.91	DOWN_ML_UP_PI
BDIVROU_0354900.t1.1	5.04903433237785	2.05328903758161	0.00889352901952897	0.120892252623667	0	0	5	3	2.77555756156289e-17	2.77555756156289e-17	5.43377592283418	2.67731358725824	87.91	DOWN_ML_UP_PI
BDIVROU_0242500.t1.1	-0.547975788998171	9.35667427543666	0.00894267896170699	0.121000481288618	554	970	482	538	612.490144296966	877.314420186828	529.298194120356	490.384831777728	87.9	UP_ML_DOWN_PI
BDIVROU_0120400.t1.1	1.32056363274027	3.88738618124489	0.0090377731491184	0.121913202938108	5	9	20	15	5.59082535684343	8.18252792296478	21.8147484339321	13.5397950674721	87.81	DOWN_ML_UP_PI
BDIVROU_0455100.t1.1	-0.830917591039116	5.54850632271025	0.0091113708361094	0.122531270603898	55	55	41	20	60.6269060838198	49.5882734359476	44.5957189009108	17.8947363586958	87.75	UP_ML_DOWN_PI
BDIVROU_0007500.t1.1	1.10247146324647	4.43817704242128	0.00917726766480226	0.123042333341771	10	14	18	34	11.0904814516768	12.678737268431	19.955562686508	31.156224622927	87.7	DOWN_ML_UP_PI
BDIVROU_0024500.t1.1	-0.590464746632991	7.73996686688098	0.00920522688754714	0.12304319939688	196	300	139	188	216.790964549669	271.430380302743	152.782591318554	171.484634535134	87.7	UP_ML_DOWN_PI
BDIVROU_0428200.t1.1	-0.750290177027857	5.8002716628436	0.00931598818510866	0.124147504182823	51	80	24	54	56.5356940480401	72.4849516398194	26.6731033053265	49.5193694892239	87.59	UP_ML_DOWN_PI
BDIVROU_0129700.t1.1	-0.532775582700003	10.3642315074979	0.00940159417014638	0.124910939411192	955	2136	949	1123	1055.79251197311	1931.71066886394	1042.27048698239	1023.76315794943	87.51	UP_ML_DOWN_PI
BDIVROU_0030300.t1.1	0.543042611981808	9.258917537051	0.00950521308051859	0.125531421850801	377	594	640	755	416.811044712444	537.267466114252	702.893396987818	688.270774082376	87.45	DOWN_ML_UP_PI
BDIVROU_0242900.t1.1	0.529001332719592	10.6589890328247	0.00950132976886848	0.125531421850801	1035	1543	1682	1993	1143.70123993406	1395.13222598277	1847.32359028065	1816.90521437042	87.45	DOWN_ML_UP_PI
BDIVROU_0098100.t1.1	-0.576424040762638	8.0087838104463	0.00974601958148339	0.126414475492115	238	358	169	228	263.179692223858	323.852061514675	185.733957851099	207.953225709807	87.36	UP_ML_DOWN_PI
BDIVROU_0167200.t1.1	-1.45777684054928	3.57040823760106	0.00983000795597271	0.126414475492115	10	18	3	7	11.1612919522188	16.3628177093374	3.36733439779715	6.43618389750845	87.36	UP_ML_DOWN_PI
BDIVROU_0204200.t1.1	-0.53247132243184	10.1741935446838	0.00964887168906401	0.126414475492115	1154	1487	916	884	1274.98303468366	1344.32994556294	1005.77616112446	805.661578763876	87.36	UP_ML_DOWN_PI
BDIVROU_0248900.t1.1	0.780828079490497	5.56701105588099	0.00972013829179436	0.126414475492115	22	43	57	53	24.5412150593022	39.0834484201365	62.4358169550416	48.1629117642766	87.36	DOWN_ML_UP_PI
BDIVROU_0320100.t1.1	1.42802159778754	3.55235949687589	0.00983000795597271	0.126414475492115	5	5	20	7	5.50814937935124	4.49115069233832	21.6442536387484	6.14392215912093	87.36	DOWN_ML_UP_PI
BDIVROU_0416200.t1.1	0.637961752924272	6.93268377255548	0.0096742331244421	0.126414475492115	92	88	127	155	101.430313892696	79.3579441949485	139.504072104846	141.310119623112	87.36	DOWN_ML_UP_PI
BDIVROU_0448400.t1.1	-0.795549587260522	5.53406518566191	0.00978426732216498	0.126414475492115	44	65	32	30	48.7479489458609	58.8724219800918	35.030130752305	27.238871844728	87.36	UP_ML_DOWN_PI
BDIVROU_0452700.t1.1	0.807581609380929	5.53549652321216	0.00978426732216498	0.126414475492115	30	32	47	62	33.081027998327	28.8590460929571	51.6870753335619	56.5678266015191	87.36	DOWN_ML_UP_PI
BDIVROU_0469100.t1.1	-0.795549587260522	5.53406518566191	0.00978426732216498	0.126414475492115	44	65	32	30	48.7479489458609	58.8724219800918	35.030130752305	27.238871844728	87.36	UP_ML_DOWN_PI
BDIVROU_0121600.t1.1	0.720615948940066	5.91672244901521	0.0101205382545159	0.129772366978691	29	57	65	75	32.318092502549	51.7826100974363	71.3654957669881	68.3388129802069	87.02	DOWN_ML_UP_PI
BDIVROU_0041100.t1.1	-0.841960832233346	5.16388007706298	0.010168265533706	0.130006432664282	48	35	15	32	52.7116826063657	31.3664002662818	16.6878608521784	29.3623224826048	87	UP_ML_DOWN_PI
BDIVROU_0157500.t1.1	0.536030297090654	9.42781158143452	0.0102657072496969	0.130162154328911	491	591	716	850	542.432095857599	534.249138085723	786.371399991058	774.884718220892	86.98	DOWN_ML_UP_PI
BDIVROU_0185200.t1.1	-0.769061585068396	5.62794078650817	0.0102689706883838	0.130162154328911	66	48	25	43	72.538536086744	43.0692957790339	27.6363075093306	39.35215103049	86.98	UP_ML_DOWN_PI
BDIVROU_0313100.t1.1	-2.00901699331236	2.90988395239192	0.01025625708659	0.130162154328911	6	11	4	0	6.70947428184147	10.0038659168434	4.28622152030526	0	86.98	UP_ML_DOWN_PI
BDIVROU_0223200.t1.1	-0.553262133356747	8.60365742321698	0.010348667090111	0.130796477176159	436	446	301	299	481.468480170821	402.989071033506	330.381831574981	272.393059857615	86.92	UP_ML_DOWN_PI
BDIVROU_0025700.t1.1	0.518920527419431	11.4858268391892	0.0103852868803886	0.130884286941126	1868	2722	2959	3548	2063.9503294959	2460.94495244087	3249.86399210381	3234.54402090765	86.91	DOWN_ML_UP_PI
BDIVROU_0264900.t1.1	0.517348439229326	11.1654991190865	0.0107388302801508	0.134954360016368	1240	2493	2455	2736	1370.54038245739	2254.32082165895	2696.22979351066	2494.19727757438	86.5	DOWN_ML_UP_PI
BDIVROU_0096500.t1.1	0.557762356829774	8.16121351818928	0.0107780767022001	0.135062773674445	184	263	323	325	203.456965975342	237.907391648587	354.556593843897	296.106233634215	86.49	DOWN_ML_UP_PI
BDIVROU_0430700.t1.1	0.564699091991363	8.07902168762992	0.0108825736408139	0.135985927279406	189	229	288	328	208.800934021345	207.00346671509	316.255873106521	298.961114171675	86.4	DOWN_ML_UP_PI
BDIVROU_0294700.t1.1	1.0478264933335	4.6908190299249	0.0109539825259484	0.136491573225871	29	0	22	40	31.3051830718007	0	24.3549390062601	36.6311709679424	86.35	DOWN_ML_UP_PI
BDIVROU_0076600.t1.1	-0.939204178788995	4.83463659194958	0.0110946613495003	0.137467840484961	34	33	14	21	37.4440940431082	29.7161098480522	15.452820486013	19.1989921059616	86.25	UP_ML_DOWN_PI
BDIVROU_0210100.t1.1	-0.724004558045804	5.96737828548582	0.0110736696084321	0.137467840484961	71	74	39	49	78.3183788662585	66.7765365303199	42.866332523169	44.6854042513539	86.25	UP_ML_DOWN_PI
BDIVROU_0131400.t1.1	0.626159549852777	6.880901148032	0.0112571664897935	0.139090648141398	78	98	130	140	86.2045370271398	88.6070969875085	142.681805745778	127.533048092017	86.09	DOWN_ML_UP_PI
BDIVROU_0129000.t1.1	-0.676823354131294	6.36845415053928	0.0113131824447355	0.139392312189185	104	85	68	50	114.539257715638	76.5259690451105	74.3438212824475	45.293396614247	86.06	UP_ML_DOWN_PI
BDIVROU_0083400.t2.1	-0.600709344467657	7.2480922272275	0.0113897675553002	0.139556290795636	158	191	102	128	174.550973269701	172.64893661167	112.070377213244	116.716594847696	86.04	UP_ML_DOWN_PI
BDIVROU_0266800.t1.1	0.648537095258124	6.60740446396671	0.0113606440126109	0.139556290795636	61	83	100	125	67.48388830192	75.1022718447388	109.87013119843	113.97834402719	86.04	DOWN_ML_UP_PI
BDIVROU_0100600.t1.1	0.568055562629683	7.81651369718524	0.0115591940537938	0.14080524959058	130	222	218	299	143.965711650528	201.006500609088	239.57338362965	272.702136788777	85.92	DOWN_ML_UP_PI
BDIVROU_0145600.t1.1	-0.516622637488937	10.4778474609886	0.0115521502041755	0.14080524959058	1537	1684	1050	1204	1697.89540445416	1522.22688764644	1153.15968514748	1097.57288312375	85.92	UP_ML_DOWN_PI
BDIVROU_0273300.t1.1	0.565399864234937	7.83515820789021	0.0116080582001757	0.14080524959058	144	211	241	279	159.283266365013	190.914817393274	264.655114076582	254.306879562399	85.92	DOWN_ML_UP_PI
BDIVROU_0411000.t1.1	-0.711798887285216	5.97662885981051	0.0116193858197622	0.14080524959058	83	61	51	37	91.2867603768176	54.7929533006578	55.711823361669	33.474912714216	85.92	UP_ML_DOWN_PI
BDIVROU_0036100.t1.1	0.622738610406062	6.81858498687595	0.0116705807813196	0.141038169387399	72	97	111	149	79.6337567984046	87.7561598099183	122.017030361773	135.917747229525	85.9	DOWN_ML_UP_PI
BDIVROU_0115200.t1.1	-0.587736039847124	7.3910960190941	0.0117623944511117	0.141759349518726	159	228	111	145	175.836173807294	206.265251714547	121.992336106933	132.248512418946	85.82	UP_ML_DOWN_PI
BDIVROU_0420200.t1.1	1.567962458224	3.37963224410982	0.0118620408848449	0.142570742079157	4	4	16	8	4.4080247152003	3.59102490243809	17.3615453898747	7.12278005478095	85.74	DOWN_ML_UP_PI
BDIVROU_0058700.t1.1	-0.572834762122724	7.65292615570391	0.011980117772591	0.142822431067294	174	292	131	179	192.578206341911	264.290012260439	144.004286183973	163.287176622399	85.72	UP_ML_DOWN_PI
BDIVROU_0094400.t1.1	-0.511011182416701	10.9912700452328	0.0119568031733543	0.142822431067294	2206	2383	1448	1789	2436.96630962177	2154.11702377902	1590.37390844164	1630.97395464275	85.72	UP_ML_DOWN_PI
BDIVROU_0107600.t1.1	-0.764926815811045	5.54518209910573	0.0119407262703871	0.142822431067294	55	53	25	39	60.601316290199	47.7590664273964	27.587190497078	35.6580373048405	85.72	UP_ML_DOWN_PI
BDIVROU_0188600.t1.1	-0.901313276264442	4.80555015225984	0.0121956756150948	0.145000337299685	33	32	11	24	36.3411357622741	28.8136958113091	12.2607150824105	22.0367355504629	85.5	UP_ML_DOWN_PI
BDIVROU_0166700.t1.1	-0.68614150715368	6.18246382174529	0.0123732567557464	0.146392408691168	76	92	59	44	83.9631937164314	83.1543124359089	64.4904796927467	39.8486095097506	85.36	UP_ML_DOWN_PI
BDIVROU_0430100.t1.1	0.632203204295604	6.64879376757914	0.0123791358970315	0.146392408691168	66	83	115	114	72.9465336744756	75.0461074079859	126.137225466154	103.771280135779	85.36	DOWN_ML_UP_PI
BDIVROU_0062200.t1.1	-0.533103418353539	8.73045545010957	0.0125891733173737	0.146519375997191	382	594	290	378	422.319842389916	537.252543993646	318.601010798789	344.67707615233	85.35	UP_ML_DOWN_PI
BDIVROU_0136700.t1.1	-0.573450700984878	7.59496414249152	0.0124546553714084	0.146519375997191	158	291	136	160	174.991197868965	263.47785257859	149.354006082328	145.837616894166	85.35	UP_ML_DOWN_PI
BDIVROU_0156600.t1.1	0.560287250915678	7.89708297350942	0.0125140340160255	0.146519375997191	171	197	240	304	188.861196824498	178.026659224578	263.653198515159	277.184400238871	85.35	DOWN_ML_UP_PI
BDIVROU_0191400.t1.1	0.551990668332184	8.05181159989065	0.0124945031407441	0.146519375997191	177	237	307	291	195.651855614455	214.335070423419	336.919172633446	265.056298144931	85.35	DOWN_ML_UP_PI
BDIVROU_0191500.t1.1	0.521925316491609	9.29267255407718	0.012554305796264	0.146519375997191	378	627	644	777	417.975644722751	567.160015759954	707.313436746195	708.351188590158	85.35	DOWN_ML_UP_PI
BDIVROU_0289500.t1.1	0.511724200499938	10.2825075130923	0.0125667177008273	0.146519375997191	869	1116	1370	1430	960.118287215027	1008.9345878568	1504.49671991914	1303.5045915782	85.35	DOWN_ML_UP_PI
BDIVROU_0451500.t1.1	0.756804144208811	5.56317406803619	0.0126917773141523	0.146938135781433	28	37	56	53	30.9829741850737	33.4771771955984	61.3504048402191	48.1733557372786	85.31	DOWN_ML_UP_PI
BDIVROU_0465700.t1.1	0.756804144208811	5.56317406803619	0.0126917773141523	0.146938135781433	28	37	56	53	30.9829741850737	33.4771771955984	61.3504048402191	48.1733557372786	85.31	DOWN_ML_UP_PI
BDIVROU_0412200.t1.1	0.54257034363775	8.29886048357026	0.0128091346933943	0.14790862076587	194	303	344	368	214.602890840431	274.163541214121	377.688319884185	335.364663670198	85.21	DOWN_ML_UP_PI
BDIVROU_0223900.t1.1	-1.22651484828727	4.00202251519328	0.0129551421245627	0.149028291983622	14	24	7	9	15.5925416087202	21.7977533827764	7.70720984898887	8.2068992724641	85.1	UP_ML_DOWN_PI
BDIVROU_0310600.t1.1	0.560080279894164	7.70203424634338	0.0129736713039472	0.149028291983622	120	206	220	253	132.916777989741	186.541101891533	241.584508642959	230.598254494446	85.1	DOWN_ML_UP_PI
BDIVROU_0164100.t1.1	-0.592962229964337	7.13605412010694	0.0132198842677267	0.150852461048413	126	199	96	117	139.466487057649	180.133949418293	105.454660693998	106.665196943519	84.91	UP_ML_DOWN_PI
BDIVROU_0222600.t3.1	-0.559254374752112	7.77668768862241	0.0132062081511268	0.150852461048413	208	295	144	196	229.966651207705	266.831412369292	158.281153292018	178.784445110299	84.91	UP_ML_DOWN_PI
BDIVROU_0308500.t1.1	-0.835613542413727	5.0099309987019	0.0132350719623069	0.150852461048413	43	31	14	28	47.2014501129	27.7623176405529	15.5550880286279	25.6806834997609	84.91	UP_ML_DOWN_PI
BDIVROU_0080200.t1.1	-0.957047883417335	4.74585535915505	0.0134327124948725	0.152317981529262	30	33	22	10	33.0966579199916	29.7763659164761	23.8672099179443	8.88669954161124	84.77	UP_ML_DOWN_PI
BDIVROU_0246500.t1.1	-0.918669548343645	4.69331545214475	0.0134179150271795	0.152317981529262	31	29	8	24	34.1188274842971	26.0915607650406	9.01941392169891	22.1002620673042	84.77	UP_ML_DOWN_PI
BDIVROU_0139400.t1.1	1.32010136234627	3.80171849050283	0.013580280344759	0.153203623019774	6	7	10	23	6.63024907643712	6.31369945010006	11.1670790741436	21.1310188307631	84.68	DOWN_ML_UP_PI
BDIVROU_0139500.t2.1	1.32010136234627	3.80171849050283	0.013580280344759	0.153203623019774	6	7	10	23	6.63024907643712	6.31369945010006	11.1670790741436	21.1310188307631	84.68	DOWN_ML_UP_PI
BDIVROU_0323200.t1.1	-0.759897079691673	5.54316661445193	0.013648128359122	0.1535762606941	42	67	25	39	46.5884455177768	60.7287829930853	27.587190497078	35.6580373048405	84.64	UP_ML_DOWN_PI
BDIVROU_0051500.t1.1	-0.806469817817829	5.20721130818056	0.0139330615476994	0.156383548312728	25	62	19	30	28.01169409879	56.4264781718949	20.9824811105507	27.4394397936564	84.36	UP_ML_DOWN_PI
BDIVROU_0244900.t1.1	-1.69235027442584	3.14380635263513	0.0140836925027125	0.157673014287982	11	9	5	1	12.0692997119028	8.05266193357551	5.38375441824172	0.833291020052203	84.23	UP_ML_DOWN_PI
BDIVROU_0124400.t1.1	-0.607561457592877	6.85915747586972	0.0141535245019693	0.158053662223257	153	108	81	93	168.486449926957	97.1712396915091	88.9313566516551	84.7425449786761	84.19	UP_ML_DOWN_PI
BDIVROU_0116000.t1.1	0.56503007774614	7.53221310822192	0.014386367321263	0.160248147106291	148	134	204	215	163.208128328029	120.86679812553	223.92183872319	195.877694447319	83.98	DOWN_ML_UP_PI
BDIVROU_0087900.t1.1	-0.933524121702453	4.63050627876669	0.014840383551178	0.164474703126247	35	22	14	16	38.339776786906	19.6142757321448	15.3690149618179	14.5658447865478	83.55	UP_ML_DOWN_PI
BDIVROU_0342700.t1.1	-0.951093516927585	4.63584381477831	0.014840383551178	0.164474703126247	28	30	11	19	30.8766599946813	27.0554973183976	12.1867918258006	17.403694739135	83.55	UP_ML_DOWN_PI
BDIVROU_0323400.t1.1	0.524954821560941	8.56949622277476	0.014921629492482	0.164960670905609	277	320	376	486	305.96436316565	289.218337846334	413.047838385665	443.129852736014	83.5	DOWN_ML_UP_PI
BDIVROU_0124800.t1.1	0.520195980675091	8.66091093658572	0.0149658945082168	0.165036401689361	267	376	420	494	295.146494640712	340.055400869723	461.26542822103	450.32622966877	83.5	DOWN_ML_UP_PI
BDIVROU_0321000.t1.1	-0.507359873597398	9.47432974564523	0.0150150580392134	0.165165638431347	697	917	519	609	770.127641140893	829.062918609625	569.99353837116	555.163737826847	83.48	UP_ML_DOWN_PI
BDIVROU_0425600.t1.1	-0.833429015890934	5.15548248185854	0.0151670270160788	0.166422279024685	38	45	28	18	41.9707073687699	40.6556229281447	30.5028723572034	16.2009537297406	83.36	UP_ML_DOWN_PI
BDIVROU_0074100.t1.1	0.556224594979735	7.59317057392331	0.0158087644453338	0.173033399425229	132	167	164	280	145.87341226189	150.994715416624	180.474121038639	255.582368046299	82.7	DOWN_ML_UP_PI
BDIVROU_0375500.t1.1	-0.751001044457134	5.6178368423246	0.0159602018873566	0.174258540903787	51	63	37	30	56.3596505529944	56.9518866559191	40.438906849433	27.1737274241939	82.57	UP_ML_DOWN_PI
BDIVROU_0395000.t1.1	-0.498442267414032	9.75516412493458	0.0161856789159431	0.176284023946235	768	1205	628	749	848.787114524871	1089.63300187143	689.726922791786	682.81250493541	82.37	UP_ML_DOWN_PI
BDIVROU_0206300.t1.1	-0.907235238147636	4.7407825717271	0.0163091238890058	0.176755639986252	31	31	15	18	34.1516034658493	27.92635046899	16.4813518463761	16.4012158193005	82.32	UP_ML_DOWN_PI
BDIVROU_0247300.t1.1	-0.942572811082834	4.76084962298126	0.0163091238890058	0.176755639986252	11	54	13	20	12.6720732140472	49.3845244774358	14.358770893384	18.2914091267183	82.32	UP_ML_DOWN_PI
BDIVROU_0276200.t1.1	0.670821099873605	6.04784588990874	0.0168192814855431	0.18146755764667	47	48	58	95	51.8132013735917	43.2811123021718	63.9338305817226	86.8083097320036	81.85	DOWN_ML_UP_PI
BDIVROU_0328600.t1.1	0.707573391973533	5.75308892958817	0.016826168913509	0.18146755764667	35	41	67	56	38.650991628636	37.0348236379952	73.3319832974166	50.8285160601189	81.85	DOWN_ML_UP_PI
BDIVROU_0144700.t1.1	-0.650069979466876	6.26000830930419	0.0168871896547069	0.181681447724176	78	98	68	42	86.2045370271398	88.6070969875085	74.2361574075717	37.9241787816198	81.83	UP_ML_DOWN_PI
BDIVROU_0058000.t1.1	1.35025923898049	3.37276424872199	0.0170114133277028	0.182572613597317	0	9	14	9	0.100045210709636	8.31827609691946	15.2321344542872	8.07926352222087	81.74	DOWN_ML_UP_PI
BDIVROU_0019600.t1.1	-1.16314498958058	3.96213239575719	0.0170642270516807	0.182694916322727	20	16	7	9	21.9490591204669	14.3288397860521	7.70720984898887	8.2068992724641	81.73	UP_ML_DOWN_PI
BDIVROU_0203300.t1.1	-0.491206975765416	10.0270352456008	0.0172461135824706	0.183750258483763	776	1634	761	907	857.96788246261	1477.81515603212	835.799487273822	826.853329614746	81.62	UP_ML_DOWN_PI
BDIVROU_0348600.t1.1	-4.85622964900594	1.95819238396042	0.017227699572298	0.183750258483763	3	4	0	0	3.33035529340452	3.61416569440543	2.77555756156289e-17	2.77555756156289e-17	81.62	UP_ML_DOWN_PI
BDIVROU_0139700.t1.1	-0.649886004586273	6.15500970002442	0.0173413904434583	0.184320176496614	76	87	45	59	83.9161944868316	78.5925343549785	49.4852913041456	53.8281524393723	81.57	UP_ML_DOWN_PI
BDIVROU_0384500.t1.1	0.507350864585974	8.83225378277893	0.0173971912184108	0.184468775154831	325	399	455	574	359.064596767828	360.699963718755	499.786825041247	523.331473754376	81.55	DOWN_ML_UP_PI
BDIVROU_0176400.t1.1	-0.510599850463206	8.57160553003553	0.0181185770514122	0.191657178354386	407	448	277	324	449.521893684345	404.876877316891	304.204186940775	295.34052633442	80.83	UP_ML_DOWN_PI
BDIVROU_0112500.t1.1	-0.652967672904836	6.08043173242823	0.018246975537819	0.192553610280669	37	122	36	63	41.5475571839002	110.985761976796	39.767217645648	57.6327948046142	80.74	UP_ML_DOWN_PI
BDIVROU_0001600.t1.1	-0.699965965175448	5.70141746044033	0.0183336256364314	0.193006259384961	49	71	37	36	54.2644474645025	64.2895125941483	40.529318890493	32.7144670162341	80.7	UP_ML_DOWN_PI
BDIVROU_0285000.t1.1	-0.629543387126809	6.36940350141197	0.0185054223676844	0.194350995390133	86	103	64	57	95.0010937812984	93.0897178691024	70.0848683803403	51.7778148139904	80.56	UP_ML_DOWN_PI
BDIVROU_0080800.t1.1	-0.629995339910415	6.1753283169109	0.0187095854243565	0.195563936746058	65	101	40	67	72.01412094303	91.4804306393877	44.1440844967723	61.2629359137926	80.44	UP_ML_DOWN_PI
BDIVROU_0453600.t1.1	-0.658992450813559	6.17129566581356	0.0187095854243565	0.195563936746058	71	95	53	51	78.5228059269884	85.9423849150057	58.0702872001727	46.3622248159106	80.44	UP_ML_DOWN_PI
BDIVROU_0219300.t1.1	-1.34685957412369	3.50826383734863	0.0191564174993623	0.198821076681617	9	17	5	5	10.0616037453265	15.4643787835931	5.47844289637297	4.53294868281084	80.12	UP_ML_DOWN_PI
BDIVROU_0360000.t1.1	1.35452735406654	3.50981097858746	0.0191564174993623	0.198821076681617	5	5	10	16	5.50814937935124	4.49115069233832	11.0606162183772	14.6421258061512	80.12	DOWN_ML_UP_PI
BDIVROU_0375200.t1.1	-1.35088289495813	3.51717706694342	0.0191564174993623	0.198821076681617	14	12	8	2	15.3749224058779	10.7567612401373	8.62408541328962	1.70561438292236	80.12	UP_ML_DOWN_PI
BDIVROU_0025600.t1.1	-0.547963340007206	7.48108532685933	0.0192117775295755	0.198927583762811	165	243	142	132	182.494420924034	219.854004432219	155.720216278783	120.122105758124	80.11	UP_ML_DOWN_PI
BDIVROU_0178000.t1.1	-0.694867735826562	5.71786018607696	0.0192600778545099	0.198960663738275	52	69	38	36	57.516712962713	62.4235361115037	41.6118575459976	32.7016573157371	80.1	UP_ML_DOWN_PI
BDIVROU_0063300.t1.1	-0.755508316954386	5.29319038494466	0.0195500262584821	0.199618439412418	42	48	27	26	46.3660665372175	43.3468462037077	29.5626204909195	23.6120637959484	80.04	UP_ML_DOWN_PI
BDIVROU_0089200.t1.1	0.554462689167881	7.21547906486689	0.0195097465156994	0.199618439412418	112	116	167	167	123.585079064673	104.719468042236	183.238755563395	152.079766485362	80.04	DOWN_ML_UP_PI
BDIVROU_0218200.t1.1	0.708134242030532	5.30338618603085	0.0195500262584821	0.199618439412418	10	46	49	40	11.5091908323574	42.080405165993	53.5865556628412	36.2633408931956	80.04	DOWN_ML_UP_PI
BDIVROU_0249200.t1.1	0.487804442924332	9.33568403439971	0.0195408788981206	0.199618439412418	410	637	651	800	453.254348889679	576.126230167009	715.023414336981	729.338972512417	80.04	DOWN_ML_UP_PI
BDIVROU_0334400.t1.1	-0.600826323152564	6.56086319722178	0.0193763228101537	0.199618439412418	90	126	59	83	99.5614194159737	114.011899010998	64.920306713939	75.7618790359014	80.04	UP_ML_DOWN_PI
BDIVROU_0017400.t1.1	-0.479046494879356	10.1080837693859	0.0198320479397059	0.202030400605179	1120	1357	796	980	1237.34037206455	1226.73353664181	874.279047370768	893.439404348369	79.8	UP_ML_DOWN_PI
BDIVROU_0259800.t1.1	0.526088072139727	7.72910235065794	0.0198933045876389	0.202187480497869	141	193	181	303	155.897976214734	174.574937092881	199.132071161614	276.537241381715	79.78	DOWN_ML_UP_PI
BDIVROU_0368500.t1.1	0.483875641528206	9.41838197787907	0.0199670233763542	0.202470207156548	435	676	922	569	480.875417971466	611.384709773628	1011.82700902114	518.075671163546	79.75	DOWN_ML_UP_PI
BDIVROU_0437100.t1.1	0.715196935415107	5.64243296061314	0.0200492138848768	0.202837345060073	31	39	50	65	34.2724689494423	35.2627763635634	54.9738593929547	59.2954821103186	79.72	DOWN_ML_UP_PI
BDIVROU_0423200.t1.1	-0.815693483883667	5.01119472903565	0.0201056192969976	0.202942532537887	26	49	20	22	28.9634168623035	44.5095567294467	21.9400577354156	20.0198109429347	79.71	UP_ML_DOWN_PI
BDIVROU_0082100.t1.1	0.556414339236948	7.14556257797162	0.0202506538896502	0.203475248991452	99	119	147	173	109.365605933456	107.556209466901	161.435164328222	157.689035941322	79.65	DOWN_ML_UP_PI
BDIVROU_0377900.t1.1	1.0627870137603	4.12123069922861	0.0202058747145391	0.203475248991452	11	8	19	21	12.0468560024707	7.13219365655545	20.8446711558274	19.1106339998136	79.65	DOWN_ML_UP_PI
BDIVROU_0054000.t1.1	-0.832388575749148	4.95508572967854	0.0204719264656806	0.204926366814988	28	44	19	21	31.0777940771888	39.8944044369995	20.8446711558274	19.1106339998136	79.51	UP_ML_DOWN_PI
BDIVROU_0249800.t1.1	-0.957805361780536	4.346383812347	0.0204879908785785	0.204926366814988	16	31	7	17	17.8658049122789	28.189384245763	7.84219379455226	15.6330837103555	79.51	UP_ML_DOWN_PI
BDIVROU_0014100.t1.1	0.610068843997004	6.4261767439972	0.0206966451444704	0.206337052182256	60	68	85	111	66.2374387814567	61.4142736768192	93.430396568916	101.246447519519	79.37	DOWN_ML_UP_PI
BDIVROU_0120100.t1.1	-0.50499472662117	8.35706698870239	0.0207894364338359	0.206337052182256	250	504	248	269	276.758861391783	456.168985866469	272.272858254893	245.129100949315	79.37	UP_ML_DOWN_PI
BDIVROU_0221800.t1.1	0.59364399500363	6.55574933856725	0.0208513905531346	0.206337052182256	61	81	108	104	67.4646019608174	73.2763707533942	118.42755850928	94.6371644659398	79.37	DOWN_ML_UP_PI
BDIVROU_0228500.t1.1	-0.510893629684588	8.04656991743758	0.0209096944741483	0.206337052182256	244	356	177	242	269.774778496018	322.011491243473	194.534900123035	220.729932764283	79.37	UP_ML_DOWN_PI
BDIVROU_0236100.t5.1	-0.653791628430757	5.93134151314845	0.020873305811064	0.206337052182256	65	74	43	45	71.7627878038571	66.8396166621038	47.1506777365887	40.9449775931912	79.37	UP_ML_DOWN_PI
BDIVROU_0345200.t1.1	-1.57326751841003	3.06033126376648	0.020857350079516	0.206337052182256	18	0	0	6	19.3915490671899	0	0.0646909736475365	5.58246410169728	79.37	UP_ML_DOWN_PI
BDIVROU_0052100.t1.1	-0.756035193370726	5.26464794835093	0.0212425002052349	0.207462799496894	43	45	25	27	47.4147081788375	40.586612158541	27.4181024375235	24.5666366967119	79.25	UP_ML_DOWN_PI
BDIVROU_0259600.t1.1	0.49820089365302	8.48477983980713	0.0212587574092057	0.207462799496894	253	318	354	452	279.548037882351	287.499132042418	388.871009892909	412.120469151784	79.25	DOWN_ML_UP_PI
BDIVROU_0389700.t1.1	-0.669101267399103	5.83063638607925	0.0212589402340956	0.207462799496894	51	80	32	50	56.5356940480401	72.4849516398194	35.2953215746977	45.7049375260306	79.25	UP_ML_DOWN_PI
BDIVROU_0423500.t1.1	-0.66214068793435	5.75035186982439	0.021185673646702	0.207462799496894	52	71	26	52	57.5378187242139	64.2510934558324	28.8191254545225	47.6419605633106	79.25	UP_ML_DOWN_PI
BDIVROU_0434000.t1.1	0.566981613928346	6.91075775578581	0.0212559955528449	0.207462799496894	83	101	111	163	91.700891948623	91.2943282333885	122.098674442119	148.757200793479	79.25	DOWN_ML_UP_PI
BDIVROU_0403400.t1.1	0.64108057906442	6.05407928740146	0.0213121504163729	0.207522948094086	35	63	54	99	38.9170591369395	57.175009937441	59.6164235430802	90.5306429654299	79.25	DOWN_ML_UP_PI
BDIVROU_0037200.t1.1	0.598541540407073	6.56516008199372	0.0214524389569198	0.208428872773069	74	67	98	117	81.5190510506614	60.3541942457081	107.633451103521	106.649432380515	79.16	DOWN_ML_UP_PI
BDIVROU_0378200.t1.1	-0.550399085206421	6.99838834395263	0.0215408247098599	0.208450623326787	92	203	34	170	102.187957891297	184.047106860756	38.2017965832759	155.93453227874	79.15	UP_ML_DOWN_PI
BDIVROU_0401800.t1.1	0.485728667372655	8.98932220085385	0.0215491916202709	0.208450623326787	324	499	531	605	358.227103479045	451.35501153988	583.13829717124	551.486376072686	79.15	DOWN_ML_UP_PI
BDIVROU_0070900.t1.1	-0.66004136017153	5.95367845311931	0.0217535052569266	0.208597199322398	53	90	45	44	58.8094287898463	81.5884615290453	49.3051394536901	39.9984832019806	79.14	UP_ML_DOWN_PI
BDIVROU_0077900.t1.1	-0.537040353964238	7.34914649297788	0.0217047438642888	0.208597199322398	155	215	109	145	171.381280015399	194.478948039559	119.811768068224	132.263154952876	79.14	UP_ML_DOWN_PI
BDIVROU_0098700.t1.1	-1.2145741422645	3.82717964781941	0.0217147983953198	0.208597199322398	11	22	5	9	12.3093035253003	20.02228719886	5.55625124192291	8.2496610924607	79.14	UP_ML_DOWN_PI
BDIVROU_0260100.t1.1	0.601604548857044	6.46863216890604	0.0216280183679297	0.208597199322398	57	76	84	118	63.0467982219553	68.7574367791944	92.3927804993092	107.683875818297	79.14	DOWN_ML_UP_PI
BDIVROU_0156700.t1.1	0.508093767999641	8.0765222582519	0.0220292286167974	0.210782922838815	199	227	266	342	219.781843369798	205.135621993373	292.225982745077	311.842884843772	78.92	DOWN_ML_UP_PI
BDIVROU_0167700.t1.1	0.536425950332782	7.32719666096191	0.0221891895442418	0.211853928743833	105	146	150	214	116.132469324034	132.09183748819	164.918005515995	195.238235218988	78.81	DOWN_ML_UP_PI
BDIVROU_0225400.t1.1	-0.489571988609098	8.79892703736253	0.0223171496041929	0.212157213155377	421	585	339	369	465.273824436141	528.988265912838	372.21665057772	336.293386876566	78.78	UP_ML_DOWN_PI
BDIVROU_0405400.t1.1	-0.504368338027529	8.10664917838042	0.0222726550033099	0.212157213155377	246	380	198	238	272.048891496992	343.770866319104	217.46871007806	216.964727162451	78.78	UP_ML_DOWN_PI
BDIVROU_0060800.t1.1	-0.53413037920758	7.41550128614438	0.0226167069450753	0.214542568461779	152	237	124	141	168.188400590278	214.48447997549	136.143467768762	128.489074241231	78.55	UP_ML_DOWN_PI
BDIVROU_0036200.t1.1	-0.958638866440911	4.35901481259435	0.0229075800621469	0.214568946135205	23	24	13	11	25.3497259742622	21.6291140344401	14.1980804150034	9.94907226970155	78.54	UP_ML_DOWN_PI
BDIVROU_0050900.t1.1	-0.466133257974152	10.4328223908122	0.0227438784406885	0.214568946135205	1266	1854	991	1248	1398.88243760433	1676.26146299021	1088.47483677322	1137.78854011332	78.54	UP_ML_DOWN_PI
BDIVROU_0122000.t1.1	-0.529552974226417	7.44689706821372	0.0228709819037258	0.214568946135205	168	227	130	141	185.717574509863	205.302974784321	142.688428938393	128.450365363549	78.54	UP_ML_DOWN_PI
BDIVROU_0289400.t1.1	-0.519544371704158	7.75033650825953	0.0226864426272131	0.214568946135205	209	278	152	186	231.000265686265	251.39589572185	166.964644779665	169.574288308697	78.54	UP_ML_DOWN_PI
BDIVROU_0382500.t1.1	-1.06913832304661	4.05121722724036	0.0227803435848596	0.214568946135205	18	20	7	11	19.8591952087807	18.0414802065523	7.74426906482157	10.0640800126864	78.54	UP_ML_DOWN_PI
BDIVROU_0388600.t1.1	-0.502560403361066	8.10433317146729	0.0229113519904062	0.214568946135205	276	343	208	226	304.944957024112	310.087855642977	228.346221368363	205.932568718512	78.54	UP_ML_DOWN_PI
BDIVROU_0126000.t1.1	0.475236472653784	9.3621628042344	0.0229872967679595	0.21482408060057	464	599	674	796	512.690029304671	541.56090932138	740.236761553099	725.649798548822	78.52	DOWN_ML_UP_PI
BDIVROU_0051700.t1.1	0.531468280824367	7.3692118132861	0.0232389165171397	0.216238373479351	115	143	150	225	127.074190229795	129.281740660729	164.966845355287	205.312842546683	78.38	DOWN_ML_UP_PI
BDIVROU_0168700.t1.1	0.547535681164158	6.99496260200857	0.0232857010661283	0.216238373479351	81	117	133	154	89.6418220178691	105.897834185454	146.044209260413	140.354595135216	78.38	DOWN_ML_UP_PI
BDIVROU_0225900.t1.1	0.518176656545265	7.41177577568558	0.0232403000287021	0.216238373479351	77	197	168	215	85.7146863105503	178.736920750065	184.582653486442	196.05311369737	78.38	DOWN_ML_UP_PI
BDIVROU_0097200.t1.1	0.554558047789461	7.0118432432599	0.0234580842478296	0.217381532809194	101	96	134	157	111.360407512832	86.5790059882881	147.153602500469	143.099298963347	78.26	DOWN_ML_UP_PI
BDIVROU_0335200.t2.1	-0.856492056249218	4.71056047965523	0.0238777480341788	0.22080659660118	28	32	15	18	30.9083291533268	28.8906735793037	16.4813518463761	16.4012158193005	77.92	UP_ML_DOWN_PI
BDIVROU_0017100.t1.1	0.529943823329547	7.2584939274465	0.0242162844958678	0.221438098999957	99	141	144	202	109.524265497777	127.591053680459	158.310357644273	184.281576721785	77.86	DOWN_ML_UP_PI
BDIVROU_0023600.t1.1	-0.544206861948196	7.03831408329663	0.0241156981947495	0.221438098999957	150	144	84	120	165.475572306754	129.954533318849	92.4068738029846	109.520356252826	77.86	UP_ML_DOWN_PI
BDIVROU_0027800.t1.1	0.486609640843488	8.43077399123602	0.0242795418110527	0.221438098999957	226	330	355	416	249.887437553284	298.505585994002	389.872396624063	379.213771016888	77.86	DOWN_ML_UP_PI
BDIVROU_0145000.t1.1	0.648152151703112	5.86905110798965	0.0241804498654529	0.221438098999957	26	60	59	74	29.0816910283896	54.5791881092895	64.8365710871041	67.4807265282479	77.86	DOWN_ML_UP_PI
BDIVROU_0163000.t1.1	-0.792418487561118	5.1276041647396	0.0242299210498732	0.221438098999957	31	50	26	20	34.4159547122126	45.3414998499738	28.3803942125454	18.077709766011	77.86	UP_ML_DOWN_PI
BDIVROU_0181700.t1.1	-0.684859625165578	5.6990939846028	0.0242974472718157	0.221438098999957	42	78	41	32	46.6955266059615	70.780345869689	44.8001119802865	28.9719754238412	77.86	UP_ML_DOWN_PI
BDIVROU_0297100.t1.1	0.580925650530415	6.50322311789767	0.0242956491348018	0.221438098999957	63	74	92	113	69.5782206636567	66.8616030321169	101.067942499842	103.024322504235	77.86	DOWN_ML_UP_PI
BDIVROU_0080900.t1.1	-0.511593669850456	7.8243462476075	0.0243697123448595	0.221638765264279	190	327	161	196	210.286758915109	295.96325919223	176.844408024154	178.686470304313	77.84	UP_ML_DOWN_PI
BDIVROU_0347800.t1.1	2.90017764196975	2.22810463034076	0.0245023125465071	0.22238621531408	1	0	9	0	1.08493220758262	0	9.64107747519057	0	77.76	DOWN_ML_UP_PI
BDIVROU_0354000.t1.1	-1.22414653013704	3.74861227504385	0.0246096171638889	0.222901481129187	10	21	7	6	11.2097307810754	19.1244128901179	7.64630640619985	5.42176424137709	77.71	UP_ML_DOWN_PI
BDIVROU_0162500.t1.1	0.518005614356803	7.52289855440505	0.0248156567590336	0.224200173803332	129	160	193	219	142.538958457256	144.648222739602	211.917904363814	199.590992729086	77.58	DOWN_ML_UP_PI
BDIVROU_0174400.t1.1	-0.644582857675103	6.02401741406658	0.0249054829207963	0.224200173803332	62	87	50	44	68.6138722133539	78.7419286476764	54.7259011416698	39.9414775803798	77.58	UP_ML_DOWN_PI
BDIVROU_0278800.t1.1	0.481750523766124	8.66853509773922	0.0248604750703658	0.224200173803332	323	324	410	500	356.613713247245	292.686063749901	450.324090384892	455.833334378913	77.58	DOWN_ML_UP_PI
BDIVROU_0003700.t1.1	-0.482259715613983	8.54637206264572	0.025158329456217	0.22509815665593	388	447	260	340	428.587655198639	404.022867890792	285.654279167697	310.036108867874	77.49	UP_ML_DOWN_PI
BDIVROU_0094300.t1.1	-0.533907571219869	7.21954267090743	0.0251298472803314	0.22509815665593	144	193	108	123	159.191087035824	174.555075876704	118.574230025546	112.082396945412	77.49	UP_ML_DOWN_PI
BDIVROU_0434500.t1.1	-0.485959023070742	8.46673510804609	0.0251164998590644	0.22509815665593	319	481	261	303	352.678212161736	435.058118901672	286.623554573325	276.188806807886	77.49	UP_ML_DOWN_PI
BDIVROU_0239900.t2.1	-0.956184239174655	4.40368009319744	0.0254519235158041	0.227264037708931	18	31	10	15	20.0366093091002	28.1496909710025	11.043753833569	13.7146041908684	77.27	UP_ML_DOWN_PI
BDIVROU_0166000.t1.1	-0.493352032920146	8.06193647431783	0.0256256238201516	0.228352781152907	286	310	178	249	315.832105390307	280.111782067305	195.65647547584	227.133246075919	77.16	UP_ML_DOWN_PI
BDIVROU_0030100.t1.1	-1.0931282884091	4.00496552574077	0.0257658186620481	0.228442432517802	13	24	11	6	14.5084416707879	21.818686176845	11.9410146569302	5.35082035338592	77.16	UP_ML_DOWN_PI
BDIVROU_0272900.t1.1	0.478343555622492	8.56101410906066	0.0257910522316629	0.228442432517802	232	382	367	479	256.650483325279	345.646959927137	403.173912350094	436.758111279207	77.16	DOWN_ML_UP_PI
BDIVROU_0318900.t1.1	-1.06768873404026	3.9801583146816	0.0257658186620481	0.228442432517802	15	21	7	10	16.6270980755928	19.0185309594337	7.72605922208911	9.13550373273824	77.16	UP_ML_DOWN_PI
BDIVROU_0126400.t1.1	-0.56126511327697	6.62294757548701	0.0259107498056201	0.229042720225632	109	112	62	89	120.264692734755	101.098309484603	68.232770264016	81.2481905656184	77.1	UP_ML_DOWN_PI
BDIVROU_0219200.t1.1	-0.672685214210624	5.68740169427608	0.0260532961256228	0.22938341159705	38	81	38	35	42.3578646582586	73.5788661194109	41.5973062940636	31.7783829084479	77.06	UP_ML_DOWN_PI
BDIVROU_0261300.t2.1	-0.528933217374245	7.2312579043933	0.0260413550550366	0.22938341159705	153	185	112	121	169.027455179093	167.225135449192	122.919720832886	110.217978397423	77.06	UP_ML_DOWN_PI
BDIVROU_0437900.t1.1	-0.479737431256323	8.5255674918742	0.0262899480365015	0.231005897986072	394	426	291	295	435.138397840582	384.969689029454	319.422262565178	268.766120167866	76.9	UP_ML_DOWN_PI
BDIVROU_0001800.t1.1	0.523467001182961	7.25305137093478	0.0266271846301934	0.23164490504039	104	135	170	170	114.961926719024	122.086345011432	186.532883486899	154.814053413355	76.84	DOWN_ML_UP_PI
BDIVROU_0078200.t1.1	-0.592460335578298	6.39446925399571	0.0266777628112714	0.23164490504039	83	108	58	68	91.7598060530153	97.6759940671139	63.6901758350169	61.9683530897217	76.84	UP_ML_DOWN_PI
BDIVROU_0138800.t1.1	-0.465567814058556	9.22256238583597	0.0265116242337548	0.23164490504039	620	710	427	539	684.883676905533	641.769749632925	469.034870746235	491.423827891661	76.84	UP_ML_DOWN_PI
BDIVROU_0160400.t1.1	-2.31416836773624	2.44387558921381	0.0265976199039665	0.23164490504039	4	7	2	0	4.47146160151859	6.36054215244552	2.1481952471893	0	76.84	UP_ML_DOWN_PI
BDIVROU_0160500.t1.1	-2.31416836773624	2.44387558921381	0.0265976199039665	0.23164490504039	4	7	2	0	4.47146160151859	6.36054215244552	2.1481952471893	0	76.84	UP_ML_DOWN_PI
BDIVROU_0317300.t1.1	-0.513223884283672	7.51615707960585	0.0265061323104926	0.23164490504039	163	252	113	177	180.3356385207	228.039589080784	124.355066852606	161.577738548042	76.84	UP_ML_DOWN_PI
BDIVROU_0130000.t2.1	-0.533567633589769	7.15375980375501	0.0268176899859043	0.232280616253494	167	150	108	112	184.18109111696	135.315948179774	118.491758934536	101.983679658965	76.77	UP_ML_DOWN_PI
BDIVROU_0217300.t1.1	0.701182936051571	5.3497062072997	0.0268562943299211	0.232280616253494	24	33	36	57	26.5793770425087	29.8752987573142	39.7059433627938	52.1030140275745	76.77	DOWN_ML_UP_PI
BDIVROU_0286900.t1.1	0.470229872009232	8.82193387218087	0.0270593364687471	0.233578734175427	295	441	446	565	326.151487057129	398.885454583335	489.906864143682	515.130851457367	76.64	DOWN_ML_UP_PI
BDIVROU_0088300.t1.1	-0.696386944829148	5.40092128700592	0.0275962256886442	0.237747952173065	54	41	28	31	59.3437315042631	36.7910180804096	30.7207283996797	28.2196939114161	76.23	UP_ML_DOWN_PI
BDIVROU_0423800.t1.1	-0.472983026898183	8.59084805771503	0.0276617902317221	0.237848258698102	430	423	265	357	474.791862214088	382.155803509803	291.178178984195	325.564167711934	76.22	UP_ML_DOWN_PI
BDIVROU_0013600.t1.1	0.504383644336231	7.70234069427516	0.0277677219406783	0.238294594319712	150	179	189	281	165.699485535363	161.788741725204	207.801558970368	256.366670389881	76.17	DOWN_ML_UP_PI
BDIVROU_0290400.t1.1	-0.474022805540751	8.61186920438996	0.0283463726021214	0.242788057374674	327	560	296	330	361.663268437317	506.622330744543	325.018412069007	300.763608818716	75.72	UP_ML_DOWN_PI
BDIVROU_0170200.t1.1	0.460349219694032	9.21691920337006	0.0284032580883336	0.242803820596201	435	529	596	729	480.577827204327	478.211755918962	654.611387508633	664.606253145179	75.72	DOWN_ML_UP_PI
BDIVROU_0046200.t1.1	-0.48470300002034	8.04636740121452	0.0286646231779153	0.244564125411575	277	312	188	234	305.934744534486	281.959888992531	206.521512660071	213.350120751047	75.54	UP_ML_DOWN_PI
BDIVROU_0307500.t1.1	0.484304966920349	8.01860478798373	0.028784198227778	0.245110228538087	188	226	277	299	207.687549706684	204.283635579882	304.116177652449	272.472407749245	75.49	DOWN_ML_UP_PI
BDIVROU_0055700.t1.1	0.510155836341121	7.37520028825395	0.0295658456262957	0.249627792206389	138	120	164	208	152.126874538092	108.183962995662	180.180174701151	189.663089303527	75.04	DOWN_ML_UP_PI
BDIVROU_0129100.t1.1	0.468991871135593	8.50985108437645	0.0295754895825639	0.249627792206389	250	340	393	414	276.32406763317	307.471540874206	431.485097147188	377.283787270835	75.04	DOWN_ML_UP_PI
BDIVROU_0166100.t1.1	-0.838373221065166	4.61205414858299	0.0294955803022213	0.249627792206389	33	22	12	19	36.1668855372401	19.6409889012873	13.2647957692893	17.3839645438164	75.04	UP_ML_DOWN_PI
BDIVROU_0373200.t1.1	0.52271824250702	7.05859655533186	0.0295976729367357	0.249627792206389	94	114	145	152	103.850126315227	103.043640318489	159.127406034387	138.448224203376	75.04	DOWN_ML_UP_PI
BDIVROU_0381500.t1.1	-0.488863131989989	7.82198139705806	0.0294719237412947	0.249627792206389	204	306	167	192	225.608694031768	276.834535156876	183.377111006347	174.989389603941	75.04	UP_ML_DOWN_PI
BDIVROU_0175300.t1.1	-0.570527712332704	6.53864672729641	0.029914484714032	0.25181830548396	86	125	72	68	95.174317213215	113.13823140499	78.902104137541	61.8300438674671	74.82	UP_ML_DOWN_PI
BDIVROU_0459500.t1.1	0.520645154963472	7.04661958318278	0.0300414782721195	0.252405639349179	96	110	132	164	106.007665980329	99.3812928316102	145.012559447684	149.530236644561	74.76	DOWN_ML_UP_PI
BDIVROU_0248000.t1.1	0.442780117434452	10.4726409279947	0.0302115897594642	0.252871579561664	944	1401	1430	1722	1043.16052059789	1266.7552617799	1570.57280560506	1569.86436609936	74.71	DOWN_ML_UP_PI
BDIVROU_0435700.t1.1	0.451318030092597	9.51368261065525	0.0301861426754147	0.252871579561664	528	663	738	885	583.361501131742	599.38675949557	810.546061178151	806.803516276858	74.71	DOWN_ML_UP_PI
BDIVROU_0324300.t1.1	-0.498646748918666	7.50391289445752	0.0306770028467672	0.256280794615701	165	244	121	167	182.498774087419	220.762229115637	133.028196221938	152.353660630069	74.37	UP_ML_DOWN_PI
BDIVROU_0076100.t1.1	0.467200350090102	8.37853355189034	0.0309256988209713	0.257383504715669	216	325	359	377	238.871519424778	294.0163174062	394.141042821228	343.550934248121	74.26	DOWN_ML_UP_PI
BDIVROU_0314300.t1.1	0.725769500681171	5.0901252525819	0.030905447320643	0.257383504715669	14	33	35	42	15.7210900173464	30.0674333530817	38.4463703738502	38.2801962292049	74.26	DOWN_ML_UP_PI
BDIVROU_0334800.t1.1	-0.576131263073628	6.26226477801968	0.0311688753080597	0.257947296404974	91	80	58	57	100.254829810383	72.0684241835572	63.5691799502194	51.8378636651379	74.21	UP_ML_DOWN_PI
BDIVROU_0351800.t1.1	-0.507983417506605	7.32907400882189	0.0311037805880123	0.257947296404974	174	184	133	117	192.083520730363	166.193928148091	145.789955802089	106.411041176274	74.21	UP_ML_DOWN_PI
BDIVROU_0462200.t1.1	0.566278143848382	6.4921265425875	0.031121384646069	0.257947296404974	69	67	95	107	76.0554156821457	60.4037641493932	104.288950460312	97.4895505559655	74.21	DOWN_ML_UP_PI
BDIVROU_0005300.t1.1	0.625119751451256	5.78988467169016	0.0314280440300666	0.259050046288929	35	46	53	72	38.7188348352698	41.6156332469866	58.3008229720084	65.7062508483946	74.09	DOWN_ML_UP_PI
BDIVROU_0278400.t1.1	-0.462875589305237	8.64050616856618	0.0314420285721703	0.259050046288929	358	539	312	328	395.765675142266	487.49254774605	342.525077582277	298.883347614347	74.09	UP_ML_DOWN_PI
BDIVROU_0467000.t1.1	-0.684767123028963	5.39466584915757	0.0314783098641728	0.259050046288929	46	49	28	31	50.7368647870938	44.2091851219467	30.7207283996797	28.2196939114161	74.09	UP_ML_DOWN_PI
BDIVROU_0171200.t1.1	0.956400517626796	4.36232785449516	0.0315589349192375	0.259229910481856	16	8	23	24	17.4467753892535	7.04456405555999	25.2105007786547	21.822591012614	74.08	DOWN_ML_UP_PI
BDIVROU_0299500.t1.1	-0.463373442873354	8.53067846075937	0.0318262638106288	0.260939869272646	363	462	259	339	401.089450166794	417.693071533261	284.556911438001	309.125304403418	73.91	UP_ML_DOWN_PI
BDIVROU_0120500.t1.1	0.836418607298958	4.65586766135073	0.0320144748693626	0.261996008624784	15	17	30	27	16.5556731682319	15.3387505133021	32.8205019568137	24.4938893445544	73.8	DOWN_ML_UP_PI
BDIVROU_0339900.t1.1	-0.503847152399461	7.33803436773281	0.0320862598223749	0.262097207549066	168	193	127	126	185.544129964591	174.408154669515	139.312311581909	114.707142513582	73.79	UP_ML_DOWN_PI
BDIVROU_0297400.t1.1	0.610048013982165	5.87753134599836	0.0322043755142293	0.262575786309178	36	51	62	70	39.8706997372219	46.1792861730287	68.0555943423703	63.7675794043638	73.74	DOWN_ML_UP_PI
BDIVROU_0224100.t1.1	0.440970867772705	9.96250479794259	0.0323885106304609	0.263104457441921	713	923	1001	1210	787.783564411933	834.467975866749	1099.40792062731	1103.10049566526	73.69	DOWN_ML_UP_PI
BDIVROU_0330700.t1.1	-0.442102862628555	9.81912968791656	0.0323696273848312	0.263104457441921	949	1047	644	834	1048.30219421844	946.378273412383	707.397518180473	760.391871854086	73.69	UP_ML_DOWN_PI
BDIVROU_0103500.t1.1	-0.468857064689239	8.24145611836019	0.0326332660930502	0.264605398412581	320	351	233	251	353.406274616106	317.186861393803	255.792276591159	228.714088364975	73.54	UP_ML_DOWN_PI
BDIVROU_0030200.t1.1	-1.05322093230054	3.71947971243139	0.0328870632169031	0.265771585067621	15	14	0	14	16.4973974608219	12.5783854177486	0.140748780688952	13.0213683340255	73.42	UP_ML_DOWN_PI
BDIVROU_0059000.t1.1	-0.522916092343081	6.93824178039991	0.0328975936175291	0.265771585067621	135	138	77	115	148.972990833395	124.588777784715	84.7508742779658	104.99235979794	73.42	UP_ML_DOWN_PI
BDIVROU_0005900.t1.1	0.620330997523226	5.71732866394113	0.0332086199296958	0.267793825429412	34	43	65	52	37.5907428747761	38.8824270168602	71.110168326931	47.1629239898759	73.22	DOWN_ML_UP_PI
BDIVROU_0172600.t1.1	-0.470134399579636	8.15462787133922	0.0334453927711501	0.269210999112305	295	338	209	248	325.839919410354	305.481435369281	229.536456040576	226.069275504491	73.08	UP_ML_DOWN_PI
BDIVROU_0274800.t1.1	-0.671956686997915	5.48311913736618	0.0336934407635041	0.270713601471432	38	64	33	30	42.1967748846075	58.0439668261813	36.1115878621993	27.2253732745455	72.93	UP_ML_DOWN_PI
BDIVROU_0227700.t1.1	0.442972519376986	9.39532314052637	0.0338233696178083	0.270771113219878	471	633	679	812	520.473057895414	572.343939468878	745.743235645413	740.249666858836	72.92	DOWN_ML_UP_PI
BDIVROU_0241600.t1.1	-0.869178131238464	4.49963583773365	0.0337824318506541	0.270771113219878	29	22	12	16	31.8235049771573	19.6976776398686	13.2149001387105	14.602937178824	72.92	UP_ML_DOWN_PI
BDIVROU_0183000.t1.1	0.429472623763435	11.3078914801985	0.0339797291761476	0.271530046007223	1651	2568	2544	3061	1824.29727454169	2321.80686891731	2794.07498702511	2790.57130540956	72.85	DOWN_ML_UP_PI
BDIVROU_0347900.t1.1	-1.62759059755663	2.90421768751118	0.0343581493124181	0.274057498403393	5	11	0	5	5.62749147580199	10.0281671217356	0.0544046304627777	4.6511554364142	72.59	UP_ML_DOWN_PI
BDIVROU_0268300.t1.1	-0.464433803229076	8.12908733003062	0.0345644012978094	0.275205007445193	256	371	187	266	283.025770266474	335.565740797386	205.559626007678	242.648775031378	72.48	UP_ML_DOWN_PI
BDIVROU_0049100.t1.1	0.52555612950435	6.73242179019692	0.0346408510127309	0.275316745616497	75	90	117	119	82.8511202915988	81.3397477952598	128.355763237413	108.347764744552	72.47	DOWN_ML_UP_PI
BDIVROU_0090100.t1.1	-0.825354260222541	4.83457100974879	0.0349642477043598	0.276393004702385	33	32	30	6	36.3411357622741	28.8136958113091	32.4048796430944	5.11297127878169	72.36	UP_ML_DOWN_PI
BDIVROU_0224200.t1.1	0.449153152250701	8.76807713548512	0.0349356703046552	0.276393004702385	281	435	448	516	310.723173949827	393.499053392221	491.993221708784	470.360968280159	72.36	DOWN_ML_UP_PI
BDIVROU_0409600.t1.1	0.500490845978545	7.28424546050847	0.0348607630183603	0.276393004702385	124	120	167	179	136.771898667397	108.275894607024	183.307334015954	163.077517288105	72.36	DOWN_ML_UP_PI
BDIVROU_0333900.t1.1	0.46682606287977	7.97865040395892	0.03514176193824	0.277299305741639	181	225	270	287	199.990684346422	203.412744523507	296.411804769212	261.518591431077	72.27	DOWN_ML_UP_PI
BDIVROU_0462600.t1.1	0.64339740536491	5.49453153200437	0.0353029355619163	0.278073658506451	27	38	48	53	29.9103688580177	34.4108426526399	52.6706553358881	48.2621035731972	72.19	DOWN_ML_UP_PI
BDIVROU_0277300.t1.1	0.549379591133703	6.36968593751132	0.0353748056712194	0.27814307988547	52	75	90	94	57.5786669124838	67.9054912181186	98.7361324768973	85.58578319128	72.19	DOWN_ML_UP_PI
BDIVROU_0213300.t1.1	-0.795482931158392	4.6273879789274	0.0356827927655957	0.280065478450254	19	37	11	21	21.2048133761405	33.6376521136939	12.217435807927	19.2573448436847	71.99	UP_ML_DOWN_PI
BDIVROU_0062500.t1.1	0.475836725835264	7.79011445959184	0.0361870943743974	0.28251552793888	167	186	222	270	184.406510539578	168.051058232999	243.840212197675	246.148766532572	71.75	DOWN_ML_UP_PI
BDIVROU_0351400.t1.1	-0.784013909183449	4.79107818551397	0.0361092963187946	0.28251552793888	23	40	20	16	25.5903427473689	36.3146029904669	21.8338601299798	14.4654669021301	71.75	UP_ML_DOWN_PI
BDIVROU_0373900.t1.1	-0.710586329800365	4.93816128632752	0.0361615687916873	0.28251552793888	39	29	15	27	42.8151221590809	25.9799671931365	16.6211045793958	24.7361105731423	71.75	UP_ML_DOWN_PI
BDIVROU_0207100.t1.1	-0.554009285852424	6.37892278904011	0.036341009399242	0.282716388818442	81	106	46	82	89.5547832223755	95.8721063661523	50.7907446891159	74.9936357906261	71.73	UP_ML_DOWN_PI
BDIVROU_0271300.t1.1	-0.467971769523451	8.04954464596561	0.0363112602474833	0.282716388818442	224	373	194	231	247.822877853344	337.521461660881	213.065789624543	210.57448760278	71.73	UP_ML_DOWN_PI
BDIVROU_0321900.t1.1	0.527896627803749	6.84450519821907	0.0364904716883762	0.28337934967857	98	78	101	158	107.895988732729	70.1872263243006	111.167028126747	144.248138430514	71.66	DOWN_ML_UP_PI
BDIVROU_0377700.t1.1	-0.556370423361561	6.21557147285715	0.0365653801192136	0.283462024087612	100	63	49	64	109.914474492588	56.4861979073878	53.8782174564795	58.3862173332071	71.65	UP_ML_DOWN_PI
BDIVROU_0461400.t1.1	0.534981198536632	6.25637091322152	0.0367364955498307	0.284288915561935	30	90	93	75	33.6963551080476	81.9208052990611	101.822167727142	68.0964332133459	71.57	DOWN_ML_UP_PI
BDIVROU_0096900.t1.1	-0.608573317032433	5.87699197753823	0.0369472719808268	0.285419293708278	62	70	45	41	68.4432331717227	63.2190099988758	49.2646537045578	37.2309870761736	71.46	UP_ML_DOWN_PI
BDIVROU_0046600.t1.1	0.469773991847654	7.80149571632589	0.0374037616832274	0.287501301733154	173	183	242	250	190.979283081233	165.290381119324	265.631362449505	227.763543696526	71.25	DOWN_ML_UP_PI
BDIVROU_0117800.t1.1	0.49579091633129	7.188365150682	0.0373843985239228	0.287501301733154	113	116	136	190	124.681030952852	104.71194443531	149.518092799483	173.336178688614	71.25	DOWN_ML_UP_PI
BDIVROU_0244600.t1.1	-0.611884980106507	5.75702598839685	0.037412320833106	0.287501301733154	59	62	39	40	65.0771392864404	55.9423870140101	42.7508380194666	36.3813621571647	71.25	UP_ML_DOWN_PI
BDIVROU_0302700.t1.1	-0.675637818726419	5.4123313958488	0.037624943142093	0.288632389912648	36	61	28	32	39.9855220361909	55.3303772484438	30.7354758538045	29.1439144610096	71.14	UP_ML_DOWN_PI
BDIVROU_0029400.t1.1	-1.09150379754867	3.7553971081878	0.038079286960819	0.28916336530797	17	13	6	8	18.6401647614703	11.6224031136987	6.61307045220417	7.29892612103742	71.08	UP_ML_DOWN_PI
BDIVROU_0088400.t1.1	-0.443115115725184	8.77845193897629	0.0379063778917392	0.28916336530797	483	481	325	389	533.356892270941	434.598946903526	356.947536289623	354.620431818928	71.08	UP_ML_DOWN_PI
BDIVROU_0095300.t1.1	-0.429512675883345	9.79538738184682	0.0380783219417591	0.28916336530797	710	1292	647	812	784.885833109478	1168.46148251582	710.655250383522	740.30149941134	71.08	UP_ML_DOWN_PI
BDIVROU_0137600.t1.1	-0.579486235442615	6.08350805894647	0.0380989107887171	0.28916336530797	78	73	52	49	85.9592087888822	65.7950527923475	56.9603298842113	44.5295754751704	71.08	UP_ML_DOWN_PI
BDIVROU_0249300.t1.1	0.732953734908748	5.09548583331832	0.0381221749146427	0.28916336530797	29	17	39	38	31.7254909223802	15.1092656029651	42.7230964201525	34.5353195345292	71.08	DOWN_ML_UP_PI
BDIVROU_0283400.t1.1	0.457474631716691	8.10274114085494	0.0380670454255762	0.28916336530797	178	270	269	341	196.891131732755	244.296183673989	295.505613852693	310.91734004268	71.08	DOWN_ML_UP_PI
BDIVROU_0468200.t1.1	1.74456056205046	2.7508111322671	0.0381530443457807	0.28916336530797	2	2	5	9	2.2083593626666	1.79116019157179	5.55625124192291	8.2496610924607	71.08	DOWN_ML_UP_PI
BDIVROU_0312400.t1.1	-0.520185680678138	7.04390798024244	0.0383630120205479	0.290255996608296	97	204	142	57	107.675974693386	184.91135742282	155.040188749309	51.2777856746877	70.97	UP_ML_DOWN_PI
BDIVROU_0182200.t1.1	0.583345083099149	5.9301697140811	0.0385198791133477	0.290943812960577	42	49	83	51	46.379173536898	44.2623259254297	90.6643701460829	46.0922066728869	70.91	DOWN_ML_UP_PI
BDIVROU_0287500.t1.1	0.663560770468131	5.52811080782139	0.0386187983762926	0.291192341261242	39	26	38	67	42.7623659992722	23.2300008163581	41.9747165487048	61.290027529014	70.88	DOWN_ML_UP_PI
BDIVROU_0103900.t1.1	-0.417914950169036	11.5779472738755	0.0388010617933734	0.291569818689216	3075	3667	2265	2782	3397.14491761379	3314.99437939508	2487.67581938183	2536.2424023926	70.84	UP_ML_DOWN_PI
BDIVROU_0461300.t1.1	-0.46012320026487	8.08864874460055	0.0387467414751863	0.291569818689216	236	375	201	237	261.031022190806	339.280291270522	220.74361006584	216.035334814222	70.84	UP_ML_DOWN_PI
BDIVROU_0115000.t1.1	-0.422687644440331	10.4635820986417	0.0390170653648079	0.292525939574144	944	2274	1062	1259	1043.71722249282	2056.55366598456	1166.38020101946	1147.75030619999	70.75	UP_ML_DOWN_PI
BDIVROU_0193900.t1.1	-0.46282969001233	8.0112448067473	0.039090200249663	0.292525939574144	241	335	218	192	266.405275443326	302.974276540653	239.109694230166	174.754151066534	70.75	UP_ML_DOWN_PI
BDIVROU_0216000.t1.1	0.55025879030907	6.07000291301287	0.0391272510425629	0.292525939574144	28	76	71	78	31.4063649328934	69.1717052020141	77.9167882497205	71.0405792295864	70.75	DOWN_ML_UP_PI
BDIVROU_0052400.t1.1	0.425349527732043	9.81383453190734	0.0394254672540515	0.294190372935617	597	898	888	1099	659.815584699071	812.044523928563	975.328888979417	1001.93238198071	70.58	DOWN_ML_UP_PI
BDIVROU_0356600.t1.1	-0.51030201713213	6.91170295629052	0.0395391780138358	0.294190372935617	118	151	94	93	130.416790975425	136.539714066965	103.082624064761	84.6351061480777	70.58	UP_ML_DOWN_PI
BDIVROU_0404600.t1.1	0.425059765739168	9.82664856000517	0.039549963987944	0.294190372935617	605	903	873	1136	668.644478201681	816.555546699956	958.914869707685	1035.71881508729	70.58	DOWN_ML_UP_PI
BDIVROU_0122500.t1.1	-0.519978990679869	6.54957304237694	0.0396998736385492	0.294808320908486	98	110	58	88	108.197921490133	99.3643412685086	63.8768817804847	80.3717677187742	70.52	UP_ML_DOWN_PI
BDIVROU_0165900.t1.1	-0.479747877030889	7.18462339477319	0.0398141864361094	0.295160296419628	212	100	105	126	233.235877241909	89.6361681315456	115.325888568297	114.858185528034	70.48	UP_ML_DOWN_PI
BDIVROU_0154700.t1.1	0.751104727555809	4.90839223562585	0.0398948948417538	0.295262384474792	21	19	26	42	23.0908544721031	17.0691240535063	28.7062331484691	38.4127799954984	70.47	DOWN_ML_UP_PI
BDIVROU_0234200.t1.1	0.523607040487965	6.68507218904895	0.0399698292565899	0.29532146876184	70	90	99	131	77.3844671852704	81.3914024005979	108.821590923232	119.493333515819	70.47	DOWN_ML_UP_PI
BDIVROU_0006400.t1.1	-0.455066688207448	8.11130043181948	0.0404950941579568	0.29622530734784	244	375	204	242	269.833338776555	339.24486424078	224.044751752663	220.599146905463	70.38	UP_ML_DOWN_PI
BDIVROU_0015400.t1.1	0.483206036106323	7.19524033934786	0.0404419619970191	0.29622530734784	103	130	146	179	113.830445441902	117.541775817078	160.376570536148	163.19421699296	70.38	DOWN_ML_UP_PI
BDIVROU_0140200.t1.1	0.665205961204004	5.31568500317264	0.0402447073810322	0.29622530734784	30	26	44	45	32.9814771065277	23.3538518624031	48.2344205098659	40.9328384867397	70.38	DOWN_ML_UP_PI
BDIVROU_0322200.t1.1	0.484758025297321	7.1209367129009	0.0404169991517673	0.29622530734784	78	146	164	141	86.5533477937365	132.339298083508	179.798535616666	128.258861597223	70.38	DOWN_ML_UP_PI
BDIVROU_0379700.t1.1	-0.682687275931669	5.12175715162998	0.0403176284770672	0.29622530734784	36	42	13	36	39.7529753065457	37.9363889357155	14.572975461709	33.0999877103452	70.38	UP_ML_DOWN_PI
BDIVROU_0383900.t1.1	0.483382794072377	7.26735081148907	0.0404555192029516	0.29622530734784	109	136	153	189	120.44855903219	122.956326577301	168.072231535586	172.317573113663	70.38	DOWN_ML_UP_PI
BDIVROU_0419300.t1.1	0.64146500553431	5.58393771599925	0.0406984703926239	0.296239196207696	45	23	57	50	49.2351773449096	20.4104548797795	62.3985191791355	45.3983795944567	70.38	DOWN_ML_UP_PI
BDIVROU_0429400.t1.1	0.44155013287067	8.53217069637051	0.0406568036025881	0.296239196207696	288	312	396	417	318.040871233405	281.919132533457	434.779416867176	380.018260177907	70.38	DOWN_ML_UP_PI
BDIVROU_0444400.t1.1	-0.595455965344561	5.83064659741476	0.0405812738367534	0.296239196207696	62	65	40	44	68.3871342912812	58.6506525158436	43.8872274183789	40.0598698444811	70.38	UP_ML_DOWN_PI
BDIVROU_0275400.t1.1	-0.46570891160543	7.65686607392704	0.0408662652921249	0.296970504453975	176	276	149	174	194.716613569428	249.754671822078	163.624146469733	158.593988012981	70.3	UP_ML_DOWN_PI
BDIVROU_0037800.t2.1	-0.923982357762067	4.1595121247769	0.0411626244437684	0.297426046998833	19	21	8	13	20.9605656424531	18.9425602485448	8.85581225790526	11.8997515513716	70.26	UP_ML_DOWN_PI
BDIVROU_0125900.t1.1	-0.809546485622217	4.46885347419176	0.0412127982428098	0.297426046998833	29	20	14	14	31.7854132288881	17.8620961075918	15.3324792216007	12.7121699932225	70.26	UP_ML_DOWN_PI
BDIVROU_0270100.t1.1	-0.508913231296918	6.92709944695089	0.0410300918462453	0.297426046998833	92	184	88	102	102.099647591567	166.774854643758	96.626129295395	92.9532437506394	70.26	UP_ML_DOWN_PI
BDIVROU_0281500.t1.1	-0.461532140625114	7.77157975008397	0.0412252012405371	0.297426046998833	226	257	166	184	249.605333155839	232.251354253426	182.242496367315	167.664554912561	70.26	UP_ML_DOWN_PI
BDIVROU_0327300.t1.1	0.428599870585662	9.25554588215764	0.0412660940293098	0.297426046998833	482	515	614	733	532.340263412184	465.411409945699	674.351912239962	668.227032389018	70.26	DOWN_ML_UP_PI
BDIVROU_0023800.t1.1	-0.434483347713831	8.84924372853683	0.0416148407457951	0.298027686352026	375	661	351	400	414.730576414612	597.967389540887	385.447689239935	364.599498348716	70.2	UP_ML_DOWN_PI
BDIVROU_0124500.t1.1	-0.6306537197852	5.49802857568368	0.0416873911764225	0.298027686352026	48	53	32	33	52.9683571923261	47.8439847937551	35.0754137232736	30.0106283039516	70.2	UP_ML_DOWN_PI
BDIVROU_0244800.t1.1	0.481248212311559	7.29083161111409	0.0416586229842649	0.298027686352026	126	121	178	166	138.972952272714	109.17278642646	195.247932580016	151.108530083198	70.2	DOWN_ML_UP_PI
BDIVROU_0297200.t1.1	0.415034617458428	10.6398564082537	0.0415547752715663	0.298027686352026	997	1682	1760	1718	1101.87197046354	1520.94246743003	1932.74644534605	1565.9886171424	70.2	DOWN_ML_UP_PI
BDIVROU_0391000.t1.1	-0.45822365192021	7.84527397898784	0.0415735793356435	0.298027686352026	238	270	175	194	262.859127523903	244.000489841339	192.12632137562	176.780339597037	70.2	UP_ML_DOWN_PI
BDIVROU_0378300.t1.1	-0.504997502747739	6.97932817088719	0.0417836102374323	0.298232208345168	83	205	87	111	92.3269065521355	185.948777972336	95.6079794419593	101.229244823844	70.18	UP_ML_DOWN_PI
BDIVROU_0154000.t1.1	-1.26400807203542	3.33463145691764	0.0419758897726562	0.299120597394485	9	13	3	6	9.99044492752193	11.7791367701842	3.34952387839311	5.50603960645751	70.09	UP_ML_DOWN_PI
BDIVROU_0430600.t1.1	0.420277013086333	9.69285747672946	0.0420587133727754	0.299227394656955	517	867	894	915	571.561199466688	784.146925171776	981.686302807665	833.983991156876	70.08	DOWN_ML_UP_PI
BDIVROU_0217500.t1.1	0.569603413892774	5.89609141818123	0.0422278510698013	0.299946942139925	34	56	65	67	37.7518642348809	50.7865765587981	71.2836067875449	60.9758723487435	70.01	DOWN_ML_UP_PI
BDIVROU_0075600.t1.1	-0.57054534302737	5.97765183493725	0.0425427185041663	0.300121884520101	70	70	38	57	77.1818957050347	63.1338013459413	41.8737195031215	52.0755027436344	69.99	UP_ML_DOWN_PI
BDIVROU_0335500.t1.1	0.451659510111359	7.9758408467444	0.0425926773315763	0.300121884520101	180	228	277	275	198.906276465615	206.143426272775	304.024704516983	250.5151530008	69.99	DOWN_ML_UP_PI
BDIVROU_0339200.t1.1	0.415152557548162	10.3576720648148	0.0424741717779379	0.300121884520101	919	1262	1353	1525	1015.44287874582	1141.0020527584	1485.92176830041	1390.19518211499	69.99	DOWN_ML_UP_PI
BDIVROU_0433900.t1.1	-0.438978693201915	8.49460073418325	0.042402249470398	0.300121884520101	371	424	266	321	409.797158915459	383.222102322775	292.157105036287	292.635929678124	69.99	UP_ML_DOWN_PI
BDIVROU_0463500.t1.1	-0.65508139380223	5.14263540009479	0.04256169315472	0.300121884520101	43	35	19	31	47.2667853582058	31.427202524835	20.9963256236594	28.3643480910561	69.99	UP_ML_DOWN_PI
BDIVROU_0003900.t1.1	0.463711436514522	7.55084957430835	0.0430213129454328	0.302658710370501	124	179	198	215	137.166298245921	161.965512580108	217.363628403533	195.904725733104	69.73	DOWN_ML_UP_PI
BDIVROU_0341300.t1.1	-1.05041338023889	3.53613811216132	0.0433027703273399	0.304153694130408	10	15	0	12	11.1089164376459	13.5999286054592	0.122706743574727	11.1634329119307	69.58	UP_ML_DOWN_PI
BDIVROU_0090300.t1.1	-1.03597020142396	3.81303318372112	0.0435262106200974	0.304926801465738	18	13	9	6	19.722087147673	11.605159597528	9.79330306518315	5.38491948887362	69.51	UP_ML_DOWN_PI
BDIVROU_0149700.t1.1	-0.593197524565137	5.90294560746098	0.0436724829641264	0.304926801465738	62	72	48	40	68.4648647067131	65.0459991457608	52.5024274652496	36.274350159139	69.51	UP_ML_DOWN_PI
BDIVROU_0246400.t1.1	0.433378939387781	8.64474795739684	0.0436301166170285	0.304926801465738	297	357	423	455	328.106018230597	322.708517534321	464.456951746555	414.681299347988	69.51	DOWN_ML_UP_PI
BDIVROU_0377200.t2.1	-0.460022973526365	7.70335434938235	0.0436893535539212	0.304926801465738	200	263	151	184	221.043929986186	237.823118054435	165.862206040539	167.747276913783	69.51	UP_ML_DOWN_PI
BDIVROU_0109400.t1.1	-0.864755831987773	4.30357821850378	0.044006768124122	0.306008265180964	22	22	13	11	24.230038601197	19.8087924932833	14.1980804150034	9.94907226970155	69.4	UP_ML_DOWN_PI
BDIVROU_0270200.t1.1	-0.487634972045899	6.97029507608598	0.0440524253887808	0.306008265180964	126	152	89	109	139.196865222643	137.390964261031	97.7704360261252	99.3753656793262	69.4	UP_ML_DOWN_PI
BDIVROU_0350900.t1.1	-0.890922253553982	4.31111634854745	0.044006768124122	0.306008265180964	15	30	9	15	16.7663416955106	27.2913307360859	9.96671446836437	13.7348935573507	69.4	UP_ML_DOWN_PI
BDIVROU_0014600.t1.1	0.438657124632112	8.31876272794673	0.0441696950844413	0.306340448140677	225	297	336	365	248.669157616539	268.565319220761	368.919622429317	332.644924967592	69.37	DOWN_ML_UP_PI
BDIVROU_0194700.t1.1	-0.849971100187119	4.51105638787981	0.0446421127245152	0.307681811293495	15	37	22	6	16.8582811164755	33.7180012287784	23.7749013928884	5.19835064024302	69.23	UP_ML_DOWN_PI
BDIVROU_0254000.t1.1	-0.460321993048743	7.60311366814414	0.0444822656847155	0.307681811293495	208	220	123	192	229.640128926752	198.733405083517	135.340120580031	175.254549031711	69.23	UP_ML_DOWN_PI
BDIVROU_0346000.t1.1	-0.806407406791494	4.5145162500062	0.0446421127245152	0.307681811293495	25	26	15	14	27.5537934148268	23.4324160881483	16.4091680973436	12.6947453028598	69.23	UP_ML_DOWN_PI
BDIVROU_0392400.t1.1	-0.765918138873934	4.69393124216801	0.0445689012319733	0.307681811293495	26	32	14	20	28.7361457454785	28.923485081324	15.4368511703842	18.2725464423456	69.23	UP_ML_DOWN_PI
BDIVROU_0009800.t1.1	0.582527135753242	5.86104558301691	0.0450221442170701	0.307790476652003	46	40	74	54	50.6104516355001	35.969421519027	80.9150154521102	48.9250786363671	69.22	DOWN_ML_UP_PI
BDIVROU_0038200.t1.1	0.43347165698352	8.35022711189373	0.0450479823487351	0.307790476652003	207	332	323	396	228.996850050463	300.411710557572	354.777779468939	361.02604790485	69.22	DOWN_ML_UP_PI
BDIVROU_0223800.t1.1	0.473099233256585	7.21656190029118	0.0450009732375767	0.307790476652003	95	144	141	189	105.161363559925	130.357041437071	154.970906944794	172.388657216012	69.22	DOWN_ML_UP_PI
BDIVROU_0261700.t1.1	-0.49486054816046	6.87001041311748	0.0450218089567426	0.307790476652003	95	168	74	111	105.30473417204	152.196305233091	81.4570350179881	101.346752187796	69.22	UP_ML_DOWN_PI
BDIVROU_0408300.t1.1	0.573122482879416	5.87087526176559	0.0450221442170701	0.307790476652003	36	52	71	58	39.8828884755244	47.0947612883797	77.7025437544418	52.633889770003	69.22	DOWN_ML_UP_PI
BDIVROU_0437500.t1.1	0.67981189851551	4.9692273022545	0.0450765467960086	0.307790476652003	10	34	26	44	11.3844634790975	31.0739728697048	28.7302375368325	40.2593817556652	69.22	DOWN_ML_UP_PI
BDIVROU_0410400.t1.1	-0.50503868467527	6.74816870436179	0.0452155005888391	0.308262091340602	107	132	84	83	118.228102894503	119.330353700285	92.1053055696163	75.5235750185753	69.17	UP_ML_DOWN_PI
BDIVROU_0091600.t1.1	0.458660778249945	7.49379302436326	0.0453848509265737	0.3089391627116	130	160	204	190	143.635988202361	144.641199941221	223.794682181289	172.980436716684	69.11	DOWN_ML_UP_PI
BDIVROU_0194200.t1.1	0.709897837964714	4.80282893045256	0.0458330358186926	0.311189959483133	14	24	27	35	15.5925416087202	21.7977533827764	29.6969733542846	31.9312516468731	68.88	DOWN_ML_UP_PI
BDIVROU_0425000.t1.1	0.423415615751604	8.93496626580888	0.045856602508283	0.311189959483133	358	447	502	572	395.542465035119	404.111512213379	551.288072068781	521.402079608631	68.88	DOWN_ML_UP_PI
BDIVROU_0254200.t1.1	0.428513579358783	8.64280116190819	0.0461066965789781	0.311928285636347	299	355	397	483	330.300967979881	320.887308071681	436.043466459447	440.332698170557	68.81	DOWN_ML_UP_PI
BDIVROU_0403600.t1.1	0.431581517933337	8.4056973568308	0.0461068334243705	0.311928285636347	230	328	335	412	254.280552122086	296.672594283417	367.960948232903	375.615791290721	68.81	DOWN_ML_UP_PI
BDIVROU_0306700.t1.1	0.590462864925529	5.74617545241254	0.0461975536343821	0.312063413600704	41	38	50	70	45.136150963819	34.2017010007576	55.0243314775215	63.8998744517303	68.79	DOWN_ML_UP_PI
BDIVROU_0115600.t1.1	0.430215509949354	8.62370456412559	0.0464855790037566	0.313528882240933	326	313	396	472	359.875573500735	282.697583554675	434.921682711263	430.283478207032	68.65	DOWN_ML_UP_PI
BDIVROU_0032800.t1.1	0.529526437528455	6.1672276180946	0.0468097542213963	0.315233321939816	35	77	82	76	39.0504495804899	69.9712782247435	89.860701441521	69.1029960067907	68.48	DOWN_ML_UP_PI
BDIVROU_0419500.t1.1	0.704137909531801	4.88006033036203	0.0468830166199112	0.315245405961019	21	19	36	29	23.0908544721031	17.0691240535063	39.340991570599	26.2626273179156	68.48	DOWN_ML_UP_PI
BDIVROU_0387300.t1.1	-0.471013117161196	7.21082911137768	0.0470906487900138	0.31615959180023	153	174	100	137	168.963432127545	157.223798665726	109.950765651759	124.991677419301	68.38	UP_ML_DOWN_PI
BDIVROU_0255600.t1.1	0.510841796592492	6.66540544017338	0.0472682358015904	0.316869586809749	74	84	97	129	81.7002593856699	75.8748971430778	106.628857676286	117.673546394817	68.31	DOWN_ML_UP_PI
BDIVROU_0047300.t1.1	0.604460702550645	5.70266432356648	0.0477519545017644	0.319105640555478	41	35	56	60	45.0898618050145	31.4529221003587	61.4323183568094	54.6225638085739	68.09	DOWN_ML_UP_PI
BDIVROU_0079900.t1.1	0.499311727455112	6.82054139525873	0.047757539052568	0.319105640555478	91	85	103	149	100.3060723276	76.629954127481	113.295146414528	135.97779082006	68.09	DOWN_ML_UP_PI
BDIVROU_0278300.t4.1	0.420887854004214	8.80974269427053	0.0478188230349514	0.319105640555478	300	444	436	552	331.664233199226	401.586706738422	478.923076155741	503.27857353452	68.09	DOWN_ML_UP_PI
BDIVROU_0032500.t1.1	-0.952179967761229	3.98028268665299	0.0480763636459716	0.319977820769529	16	19	6	12	17.6750281165478	17.1594102535884	6.68494754745302	11.0143306283367	68	UP_ML_DOWN_PI
BDIVROU_0093500.t1.1	0.415185115338691	9.16250147087205	0.0481153675810479	0.319977820769529	417	530	625	623	460.746096549866	479.165407170275	686.217043595419	567.757620503078	68	DOWN_ML_UP_PI
BDIVROU_0142300.t1.1	0.408834556245247	9.71548291217847	0.0481671441829443	0.319977820769529	563	842	834	1011	622.245359963753	761.411672823852	915.995672606257	921.683935267274	68	DOWN_ML_UP_PI
BDIVROU_0327900.t1.1	0.431051040144492	8.32177467182396	0.0483117227688224	0.320455652831993	235	288	295	413	259.632992707363	260.351942761844	324.170918396198	376.657859874686	67.95	DOWN_ML_UP_PI
BDIVROU_0141500.t1.1	0.508439419145253	6.62125957912683	0.0483977621174189	0.32054433738729	74	79	93	126	81.6499527770761	71.3112439537469	102.250542010567	114.952222458994	67.95	DOWN_ML_UP_PI
BDIVROU_0134100.t1.1	0.662227896455186	5.07978638193425	0.0484773263957626	0.320589935129999	13	35	23	53	14.6596509153218	31.9249891740075	25.5798581032219	48.6137727377535	67.94	DOWN_ML_UP_PI
BDIVROU_0182800.t1.1	-0.517292560467346	6.53692873193399	0.0486398564971084	0.321183244025067	89	118	73	70	98.4067530643315	106.733108163034	80.0104939283073	63.6614807397637	67.88	UP_ML_DOWN_PI
BDIVROU_0011500.t1.1	0.532652285102883	6.28925598407715	0.0492443779996973	0.324204405009947	64	55	75	99	70.4488595179663	49.4892687301239	82.453066890985	90.3116620507773	67.58	DOWN_ML_UP_PI
BDIVROU_0435000.t1.1	0.523653471398913	6.32229675403906	0.0491753631363838	0.324204405009947	60	63	91	85	66.1804453598709	56.8451201081528	99.7432357527089	77.3056509157103	67.58	DOWN_ML_UP_PI
BDIVROU_0436700.t1.1	0.416612171572686	8.89719659675473	0.0494734255073916	0.325226944728918	356	429	499	543	393.290076366267	387.800121643436	547.939072708235	494.916893789783	67.48	DOWN_ML_UP_PI
BDIVROU_0161800.t1.1	-0.704536194585879	4.93069427870319	0.0497358833141423	0.326465745980181	20	49	12	30	22.4348338067404	44.619422633377	13.4201363078986	27.5709728553471	67.35	UP_ML_DOWN_PI
BDIVROU_0005100.t1.1	0.492269226839555	6.76062316056122	0.0498588408133075	0.326786548034918	82	88	114	125	90.4880165731372	79.4471056682724	125.129070148528	113.875495642789	67.32	DOWN_ML_UP_PI
BDIVROU_0227900.t1.1	-1.06435000471168	3.44264917006621	0.0500009401673904	0.327231672223084	14	9	0	11	15.3091683420646	7.99711780845683	0.113453785993096	10.23403901551	67.28	UP_ML_DOWN_PI
BDIVROU_0104300.t1.1	-0.468946966379973	6.99513269301409	0.050457230292529	0.329728656030142	156	121	92	111	171.888322365518	108.989164136254	101.052763737424	101.187534163617	67.03	UP_ML_DOWN_PI
BDIVROU_0219400.t1.1	-0.741535064763474	4.75849816991111	0.0508835844768402	0.331043497237968	20	41	16	20	22.3423448978862	37.2873689716841	17.5929928897152	18.2361834525277	66.9	UP_ML_DOWN_PI
BDIVROU_0406200.t1.1	-0.414159965415206	8.95202298722521	0.050763024582396	0.331043497237968	417	686	376	438	461.05534410308	620.490617334792	412.929663584404	399.264029519789	66.9	UP_ML_DOWN_PI
BDIVROU_0440200.t1.1	-0.524721763355391	6.16521863756994	0.0508455394471521	0.331043497237968	79	79	42	69	87.1167332128367	71.2627251448244	46.3328876921606	63.0784992450865	66.9	UP_ML_DOWN_PI
BDIVROU_0384400.t1.1	-0.594754193689323	5.57664691765332	0.0510662375725128	0.331742524200816	59	46	33	37	64.8700679492122	41.3116182076392	36.2144478661906	33.6914297458996	66.83	UP_ML_DOWN_PI
BDIVROU_0358900.t1.1	-0.418808330772972	8.54247607580018	0.0513676630074974	0.333209943420692	361	460	276	336	398.881308539253	415.886327796293	303.149680315585	306.319364195757	66.68	UP_ML_DOWN_PI
BDIVROU_0040700.t1.1	0.891944993904397	4.13795811693581	0.0515959906887995	0.333693954238913	8	13	18	21	8.90915203612962	11.8014989701626	19.7661619036179	19.1274902951966	66.63	DOWN_ML_UP_PI
BDIVROU_0081600.t1.1	0.899438951540487	4.14184082120582	0.0515959906887995	0.333693954238913	8	13	22	17	8.90915203612962	11.8014989701626	24.0091410922226	15.3605433659897	66.63	DOWN_ML_UP_PI
BDIVROU_0138300.t1.1	0.457463766304601	7.37945661583602	0.0516692293686641	0.333693954238913	131	135	172	194	144.563373403428	121.884859745934	188.84908267678	176.795660579497	66.63	DOWN_ML_UP_PI
BDIVROU_0266300.t1.1	0.728088645570168	4.85574110301193	0.0518615411462196	0.334446283619846	18	21	25	40	19.8770638571331	18.9608945428735	27.599772760147	36.5817137774171	66.56	DOWN_ML_UP_PI
BDIVROU_0400000.t1.1	-0.509244241392228	6.50316393818395	0.0521433026251246	0.335772420261934	99	101	64	77	109.21560586611	91.1532394914683	70.2981785661021	70.1892160810914	66.42	UP_ML_DOWN_PI
BDIVROU_0209600.t1.1	0.439676815994426	7.7394005960432	0.0523850307869471	0.336837275220442	156	191	236	230	172.354859724473	172.661077455048	258.980472928439	209.479312052437	66.32	DOWN_ML_UP_PI
BDIVROU_0254300.t1.1	0.472573829599998	6.94673488709341	0.0525422723364997	0.337042857000521	97	98	136	134	106.99850918105	88.4348762622791	149.187095144894	121.991992356369	66.3	DOWN_ML_UP_PI
BDIVROU_0338600.t1.1	0.702900527183216	4.94576921234895	0.0526462318008069	0.337042857000521	22	20	27	42	24.1934056248511	17.9711463051819	29.7881819351698	38.3970567423169	66.3	DOWN_ML_UP_PI
BDIVROU_0416700.t1.1	-0.505985824177022	6.40810289396877	0.0525769015929624	0.337042857000521	106	79	60	72	116.667495777973	71.0394039811309	65.9031443810649	65.629310782329	66.3	UP_ML_DOWN_PI
BDIVROU_0432700.t1.1	-0.607058493963178	5.43012752651557	0.0527332838084372	0.337110891129009	41	55	24	39	45.3647808705157	49.7677180929765	26.5056805179124	35.6741986199235	66.29	UP_ML_DOWN_PI
BDIVROU_0077000.t1.1	-0.459248177469115	7.10030450773764	0.0531332301234583	0.338197226658838	138	164	95	125	152.438522139744	148.225164081101	104.422451778711	114.017946188778	66.18	UP_ML_DOWN_PI
BDIVROU_0342600.t1.1	-0.723823812229063	4.67670577298266	0.0530991515851309	0.338197226658838	34	22	18	16	37.2532311658437	19.6275027393077	19.6782871982655	14.4972562301728	66.18	UP_ML_DOWN_PI
BDIVROU_0393300.t1.1	0.460791214009276	7.10004537175265	0.0531332301234583	0.338197226658838	83	139	136	166	91.9850465381491	125.91686554776	149.389059812857	151.338624543921	66.18	DOWN_ML_UP_PI
BDIVROU_0367500.t1.1	-0.442556116513346	7.62177541837591	0.0534551904881643	0.339756261157483	211	220	161	155	232.93808403872	198.719290267209	176.613645309837	141.11075346165	66.02	UP_ML_DOWN_PI
BDIVROU_0262400.t1.1	0.487273418406596	6.90795218271837	0.0537436511397015	0.341098194499602	105	82	117	149	115.603732593903	73.782686193882	128.559839121124	135.874935150802	65.89	DOWN_ML_UP_PI
BDIVROU_0079100.t5.1	0.480447533110514	6.74240717817957	0.0540203263787187	0.341994230821866	64	107	114	121	70.9685409188074	96.9629352912363	125.09997547451	110.204051377457	65.8	DOWN_ML_UP_PI
BDIVROU_0147000.t1.1	-0.534979471896451	6.07014088091178	0.0540398954619906	0.341994230821866	58	92	41	62	64.2883597717136	83.3518384321932	45.1789693464923	56.6435050631043	65.8	UP_ML_DOWN_PI
BDIVROU_0012500.t1.1	-0.637671327949493	5.24661416858961	0.0544486363376769	0.343104192693561	43	41	26	28	47.3580005204446	36.923475508843	28.5139150135993	25.476173502581	65.69	UP_ML_DOWN_PI
BDIVROU_0153900.t1.1	0.512898934200262	6.33188268831175	0.0543006294143028	0.343104192693561	47	79	81	97	52.160533730827	71.6243498307815	88.965365464462	88.418932754553	65.69	DOWN_ML_UP_PI
BDIVROU_0302500.t1.1	-0.487691772402292	6.68833126072573	0.0543856013938919	0.343104192693561	109	118	75	87	120.313561866115	106.564290324296	82.350719403697	79.2805942219724	65.69	UP_ML_DOWN_PI
BDIVROU_0006600.t1.1	0.583963321315333	5.56169270588794	0.0550188289010454	0.343264574657017	29	41	53	51	32.1256614423221	37.1282474299241	58.0702872001727	46.3622248159106	65.67	DOWN_ML_UP_PI
BDIVROU_0080700.t1.1	-0.505686953053056	6.25861188523931	0.0546551851572391	0.343264574657017	91	76	51	68	100.212227045986	68.4186257909118	56.0899361083904	62.0465654980379	65.67	UP_ML_DOWN_PI
BDIVROU_0184600.t1.1	0.433317310873423	7.83076106133655	0.0547745389040936	0.343264574657017	183	185	225	275	201.976291603466	167.054919768005	247.140347107685	250.711742195881	65.67	DOWN_ML_UP_PI
BDIVROU_0333800.t1.1	-0.620443175492732	5.43281628291266	0.0549327599129346	0.343264574657017	46	50	34	28	50.7500125522625	45.1244262698934	37.161451623234	25.3643871372067	65.67	UP_ML_DOWN_PI
BDIVROU_0352000.t1.1	0.601425935444757	5.38087266398569	0.0548273004160493	0.343264574657017	24	37	43	49	26.6366788257661	33.5452920521303	47.2011179959534	44.6343361026473	65.67	DOWN_ML_UP_PI
BDIVROU_0367700.t1.1	-0.523430780834486	6.19495047719832	0.0550131244330363	0.343264574657017	75	87	47	66	82.8227391131242	78.6025043190746	51.7285447885338	60.252424215642	65.67	UP_ML_DOWN_PI
BDIVROU_0398000.t1.1	-0.628211301901868	5.38152913803411	0.0548273004160493	0.343264574657017	31	63	26	34	34.5587081776462	57.2386879824234	28.6019906329223	31.0225606264534	65.67	UP_ML_DOWN_PI
BDIVROU_0241800.t1.1	-0.5090528671071	6.39922509999331	0.0551902191814786	0.343847537866529	90	96	68	62	99.3169795842402	86.6711530102452	74.4885184435441	56.3440226077771	65.62	UP_ML_DOWN_PI
BDIVROU_0324500.t1.1	-0.401707635995385	9.2250955599598	0.0553642386975675	0.344445214238322	612	695	426	569	676.034922416102	628.200046690512	468.00122704593	518.832842754857	65.56	UP_ML_DOWN_PI
BDIVROU_0010000.t1.1	-0.673236333045982	5.04449634128987	0.056105955235595	0.345165088625118	27	47	19	27	30.027546460118	42.6601696552496	20.9392970363811	24.6640521216305	65.48	UP_ML_DOWN_PI
BDIVROU_0089000.t1.1	-1.33390517375844	3.10255956360367	0.0559749328247352	0.345165088625118	12	6	5	2	13.0786164979954	5.27530128228356	5.40953927379546	1.75240843703225	65.48	UP_ML_DOWN_PI
BDIVROU_0091300.t1.1	-0.403128809542172	9.00213567525436	0.0560513856721072	0.345165088625118	483	645	356	497	533.722702434125	583.185006020236	391.167637360777	453.237594777473	65.48	UP_ML_DOWN_PI
BDIVROU_0136300.t1.1	-0.432118925774294	7.73632642420909	0.0558597489493435	0.345165088625118	220	247	148	200	242.962712173805	223.198825370834	162.668081122946	182.425287119357	65.48	UP_ML_DOWN_PI
BDIVROU_0152700.t1.1	0.466471782081233	6.99110188088482	0.0558462350791698	0.345165088625118	84	120	120	161	92.9480678600568	108.602224725283	131.903382840626	146.859195945265	65.48	DOWN_ML_UP_PI
BDIVROU_0242800.t1.1	-1.33167174071872	3.09443644833584	0.0559749328247352	0.345165088625118	8	10	2	5	8.85135435227348	9.03591118384164	2.2543693526698	4.5992814422774	65.48	UP_ML_DOWN_PI
BDIVROU_0281800.t1.1	0.514869101482212	6.30548959878786	0.0557986536779401	0.345165088625118	59	63	77	98	65.0888811879848	56.8564039807055	84.6209762901405	89.3740440528687	65.48	DOWN_ML_UP_PI
BDIVROU_0385000.t1.1	-0.4079643381005	8.78537258464932	0.0558560967737111	0.345165088625118	453	511	334	393	500.370400314478	461.855591760681	366.812991676209	358.249969924154	65.48	UP_ML_DOWN_PI
BDIVROU_0056700.t1.1	-0.852574250922124	4.1767324577388	0.0565391621194367	0.345900477266068	16	24	8	14	17.7604881468568	21.7573098978533	8.87283518101194	12.8278369621804	65.41	UP_ML_DOWN_PI
BDIVROU_0064300.t1.1	0.423469767169276	8.08004365557976	0.0563934789905682	0.345900477266068	200	243	276	316	220.956374083596	219.662393080409	303.08247983274	288.026665732556	65.41	DOWN_ML_UP_PI
BDIVROU_0147900.t1.1	-0.441944041507378	7.63270422731921	0.0565051677473764	0.345900477266068	139	308	145	176	154.169974695283	279.029274991029	159.268531092636	160.45055413564	65.41	UP_ML_DOWN_PI
BDIVROU_0469400.t1.1	0.862052227897914	4.17888194840173	0.0565391621194367	0.345900477266068	8	14	18	22	8.92725014732162	12.723191740409	19.7825964943444	20.0533840765357	65.41	DOWN_ML_UP_PI
BDIVROU_0123000.t1.1	-0.421466007684957	8.0314338492307	0.0570351160241175	0.347009512803286	259	315	205	221	286.138707301216	284.75244422593	225.04348289489	201.367565073892	65.3	UP_ML_DOWN_PI
BDIVROU_0256000.t1.1	-0.553609290069472	5.67699258863247	0.0569273613099317	0.347009512803286	59	53	31	46	64.9653570939819	47.7139849835886	34.1658835925463	42.0288790950131	65.3	UP_ML_DOWN_PI
BDIVROU_0304900.t1.1	-0.652628832230009	5.27578359885288	0.0569469655267771	0.347009512803286	24	64	23	32	26.9406181096539	58.2736511464211	25.3316769713616	29.2215188747827	65.3	UP_ML_DOWN_PI
BDIVROU_0399100.t1.1	0.408869572094365	8.55600363009493	0.0570125870143888	0.347009512803286	233	397	364	461	257.792990596617	359.245413453933	399.844996500439	420.317200484704	65.3	DOWN_ML_UP_PI
BDIVROU_0226100.t1.1	-0.444649603425785	7.40306651876698	0.0571802038515996	0.347413056734719	158	216	110	165	174.680818325158	195.369037914994	121.019202123402	150.598434291593	65.26	UP_ML_DOWN_PI
BDIVROU_0092500.t1.1	0.390397988089148	9.927163109696	0.0577222231792601	0.347630276420452	617	1031	1062	1044	682.038496535399	932.406025943059	1166.14850416867	951.543926840172	65.24	DOWN_ML_UP_PI
BDIVROU_0098300.t1.1	0.43043387290507	7.66365810820658	0.0573528567702357	0.347630276420452	150	180	203	241	165.705284571286	162.697970585033	222.947273456883	219.688216912603	65.24	DOWN_ML_UP_PI
BDIVROU_0205300.t1.1	-0.698891832275172	4.82690075919765	0.0574700053782888	0.347630276420452	15	49	10	29	16.9907904996254	44.7196584531492	11.24510828768	26.6868792945598	65.24	UP_ML_DOWN_PI
BDIVROU_0263400.t1.1	-0.421509003334997	7.94634544107587	0.0576719868118584	0.347630276420452	227	317	177	227	250.942308291477	286.705562427644	194.470146144991	206.99556591765	65.24	UP_ML_DOWN_PI
BDIVROU_0269100.t1.1	0.426726424354597	7.87283876844815	0.0575578842675949	0.347630276420452	183	198	231	283	202.049490147238	178.870027145335	253.732709537656	258.007306726824	65.24	DOWN_ML_UP_PI
BDIVROU_0406900.t1.1	-0.482997618363064	6.57042582531692	0.0576476077052316	0.347630276420452	126	79	64	86	138.58631311981	70.9075948312755	70.3808674219662	78.468360435113	65.24	UP_ML_DOWN_PI
BDIVROU_0429200.t1.1	-1.03471609257361	3.63522294104259	0.0577676247146206	0.347630276420452	11	16	6	7	12.2089096372889	14.4993986889608	6.59336806568772	6.37005567509366	65.24	UP_ML_DOWN_PI
BDIVROU_0124600.t1.1	-0.431896841319996	7.6108235348264	0.0580384388933955	0.34847888699459	217	208	147	170	239.472197912413	187.790984344551	161.4182106648	154.93916846805	65.15	UP_ML_DOWN_PI
BDIVROU_0204400.t1.1	0.430788471835619	7.7490932313948	0.0580666474588582	0.34847888699459	155	196	212	260	171.283997002439	177.21205834441	232.865913069319	237.03996585025	65.15	DOWN_ML_UP_PI
BDIVROU_0015300.t1.1	-1.15177098667044	3.50708999032778	0.0583719776732464	0.349421702542973	7	18	6	5	7.91035345063563	16.4323321538488	6.55143018674577	4.51309090129978	65.06	UP_ML_DOWN_PI
BDIVROU_0376100.t1.1	-0.399233399936707	9.16732030718604	0.0583821797266314	0.349421702542973	496	777	462	485	548.279147300554	702.703112912127	507.260939740308	442.005538909752	65.06	UP_ML_DOWN_PI
BDIVROU_0034700.t1.1	-0.910890494242557	4.0894856991366	0.0588175816360119	0.349655461720281	13	25	7	13	14.5236938713215	22.7381921535645	7.77893602312014	11.9209746802689	65.03	UP_ML_DOWN_PI
BDIVROU_0037900.t3.1	-0.881584270662971	4.07417703258494	0.0588175816360119	0.349655461720281	18	19	8	12	19.8409286804675	17.1220065012971	8.83826125626653	10.9715623151578	65.03	UP_ML_DOWN_PI
BDIVROU_0144300.t1.1	-0.385709662610672	10.6126055023093	0.058710706180588	0.349655461720281	1623	1781	1231	1374	1792.90751858045	1609.91821440219	1351.91763453858	1252.52469851209	65.03	UP_ML_DOWN_PI
BDIVROU_0321800.t1.1	0.488070985869063	6.45906831682193	0.0586904114339473	0.349655461720281	63	75	91	102	69.5886859435438	67.7748969940401	99.8925539786517	92.9285315732699	65.03	DOWN_ML_UP_PI
BDIVROU_0348700.t1.1	-0.781436526997183	4.06343274442502	0.0588175816360119	0.349655461720281	34	1	2	19	36.762974983747	0.51420349849965	2.44182204769223	17.6081368820171	65.03	UP_ML_DOWN_PI
BDIVROU_0115700.t1.1	0.395211117025183	9.20973541738614	0.0595604682628098	0.352173224540555	411	580	578	716	454.24440086075	524.485620923471	634.856964909248	652.768186628502	64.78	DOWN_ML_UP_PI
BDIVROU_0181600.t1.1	0.385117322515842	10.4572334781627	0.0595575128344481	0.352173224540555	1015	1346	1337	1739	1121.4566700029	1216.89779944305	1468.52588503276	1585.44862218714	64.78	DOWN_ML_UP_PI
BDIVROU_0278500.t1.1	0.5297458584765	5.9844646724863	0.059382780420695	0.352173224540555	32	66	60	80	35.678061734491	59.9658431624851	65.9797784700485	72.9911893077599	64.78	DOWN_ML_UP_PI
BDIVROU_0295100.t1.1	0.584202952663413	5.34884871633116	0.0595077695932722	0.352173224540555	24	36	47	42	26.6227218535173	32.6279506234596	51.4461273263239	38.1304429672561	64.78	DOWN_ML_UP_PI
BDIVROU_0065300.t1.1	0.461919258328201	6.87810894765844	0.0600220925012894	0.35225933203393	83	105	133	123	91.734968004437	94.9412162986906	145.835263486091	111.917278734799	64.77	DOWN_ML_UP_PI
BDIVROU_0140900.t1.1	0.443040367483214	7.37064817429199	0.0599015422753535	0.35225933203393	111	158	146	220	122.785807033162	142.963478552847	160.576788849007	200.757566185163	64.77	DOWN_ML_UP_PI
BDIVROU_0230400.t1.1	-0.39347595640431	9.41579253564779	0.0596761322631309	0.35225933203393	685	806	546	583	756.728005196303	728.586144195836	599.535651177359	531.362925806628	64.77	UP_ML_DOWN_PI
BDIVROU_0262300.t1.1	-0.383719872188286	10.6148290016442	0.0601340460261957	0.35225933203393	1383	2076	1193	1426	1528.1725765466	1876.98461219954	1310.26721688771	1300.00590959667	64.77	UP_ML_DOWN_PI
BDIVROU_0295500.t1.1	-0.489614938873617	6.47130280180416	0.059941650707871	0.35225933203393	70	128	62	77	77.6820807294164	116.033184736969	68.1248400724436	70.2098029254453	64.77	UP_ML_DOWN_PI
BDIVROU_0306400.t1.1	-0.5473025575273	5.89678972063953	0.0598984359314511	0.35225933203393	67	64	52	37	73.8357913845438	57.6835502560495	56.796244913431	33.4645773539269	64.77	UP_ML_DOWN_PI
BDIVROU_0392500.t1.1	-0.461729368676636	6.78366408113901	0.0601332910109745	0.35225933203393	109	133	74	102	120.427188840516	120.224926228578	81.3889825359074	93.0780220355051	64.77	UP_ML_DOWN_PI
BDIVROU_0264800.t1.1	0.382028663973009	10.732744366076	0.0603478690040977	0.353043037370126	1030	1875	1723	1977	1138.4206546152	1695.51221551873	1892.31354996275	1802.28299584712	64.7	DOWN_ML_UP_PI
BDIVROU_0020500.t1.1	-0.407315824984147	8.45922614708306	0.0607429799364255	0.354883820529236	324	451	268	311	358.108862265565	407.847697077031	294.311030688485	283.481517903262	64.51	UP_ML_DOWN_PI
BDIVROU_0124700.t1.1	0.391169290073211	9.31692820612318	0.0611136471201658	0.356106073245775	421	653	630	761	465.405542207108	590.589246778469	691.938667271543	693.765935423475	64.39	DOWN_ML_UP_PI
BDIVROU_0315400.t1.1	0.4302909923153	7.63038934320434	0.0611007073579002	0.356106073245775	167	152	190	245	184.194744715926	137.135103654845	208.754488672825	223.411299126781	64.39	DOWN_ML_UP_PI
BDIVROU_0209000.t1.1	0.497816715929105	6.27860520398748	0.0618671832260439	0.357448914006588	46	76	83	87	51.0409870887533	68.8976764386318	91.0543711219592	79.209665692729	64.26	DOWN_ML_UP_PI
BDIVROU_0215100.t1.1	-0.632411482782168	5.0184063740614	0.0616917107586415	0.357448914006588	36	35	18	28	39.6501368686155	31.5210466282668	19.8742603040278	25.6068038009468	64.26	UP_ML_DOWN_PI
BDIVROU_0217600.t1.1	0.394932516425756	9.01872081697629	0.0617147475662769	0.357448914006588	399	461	532	596	440.743448298191	416.682068235273	584.216645490644	543.263992932146	64.26	DOWN_ML_UP_PI
BDIVROU_0217900.t1.1	0.651902401652203	5.08257797871763	0.0619113512357817	0.357448914006588	32	15	33	42	34.9395387109406	13.2355401778062	36.281294489616	38.3080012529782	64.26	DOWN_ML_UP_PI
BDIVROU_0284100.t1.1	-0.658216672117115	5.00457088055272	0.0616917107586415	0.357448914006588	33	38	18	27	36.4327588730397	34.3151976495883	19.8597561020537	24.6814941839072	64.26	UP_ML_DOWN_PI
BDIVROU_0372100.t1.1	-0.588137075988735	5.4961048676411	0.0617091890005882	0.357448914006588	34	67	33	33	37.8676081225419	60.8482493658261	36.1570916395731	29.9968960223253	64.26	UP_ML_DOWN_PI
BDIVROU_0406000.t1.1	-0.503774798813546	6.27511094720781	0.0618671832260439	0.357448914006588	83	87	56	64	91.5722491365201	78.5254866868356	61.4762661080814	58.3067147010935	64.26	UP_ML_DOWN_PI
BDIVROU_0168500.t1.1	-0.397791933105444	8.6562795724356	0.0628400116291945	0.361802306604638	405	475	296	373	447.390364174338	429.354706658185	325.153825652166	340.085086816768	63.82	UP_ML_DOWN_PI
BDIVROU_0199300.t1.1	0.554621009641719	5.72145357210391	0.0629033254860208	0.361802306604638	39	40	66	49	42.989033361977	36.0612292472136	72.1581449421254	44.3902089109612	63.82	DOWN_ML_UP_PI
BDIVROU_0247900.t1.1	0.375236738811303	11.8838594707699	0.0629934644008982	0.361802306604638	2756	3619	3713	4514	3044.85190331039	3271.72033810926	4077.99758963381	4115.21972075287	63.82	DOWN_ML_UP_PI
BDIVROU_0412000.t1.1	-0.492246249864212	6.31817709719554	0.0629346519680352	0.361802306604638	91	83	52	73	100.28583584935	74.8054399044438	57.2246895539259	66.638326707058	63.82	UP_ML_DOWN_PI
BDIVROU_0326900.t1.1	0.985663123350345	3.85317462652554	0.0633281062239932	0.36325133492072	6	10	10	22	6.69073989886212	9.08137141989211	11.1529857749587	20.2044841225263	63.67	DOWN_ML_UP_PI
BDIVROU_0453800.t1.1	-0.549998424944576	5.62271486211476	0.0634875286550222	0.36369284272377	43	66	31	43	47.6682875510334	59.8005293341418	34.1292028445758	39.259884981393	63.63	UP_ML_DOWN_PI
BDIVROU_0259700.t1.1	0.483284028942606	6.48876506920012	0.0637489715469741	0.364716878720756	74	66	91	106	81.5074393443568	59.4408441984292	99.9248019161594	96.6031598722985	63.53	DOWN_ML_UP_PI
BDIVROU_0236300.t1.1	0.481822793394053	6.36348746212718	0.0639560066121011	0.36542739011137	45	86	94	85	50.0400817459697	78.0433269910002	103.009477529319	77.2824665340059	63.46	DOWN_ML_UP_PI
BDIVROU_0025500.t1.1	0.993033822541794	3.6987156181658	0.0653648871144868	0.365593515633599	7	7	15	13	7.70890111414693	6.29177148025519	16.3899586113885	11.7681449381143	63.44	DOWN_ML_UP_PI
BDIVROU_0037400.t1.1	0.501457926567945	6.32691473798883	0.064352676977052	0.365593515633599	65	59	86	90	71.5912350261749	53.1351720908723	94.3464765713432	81.9422206922841	63.44	DOWN_ML_UP_PI
BDIVROU_0040000.t1.1	0.636389425673325	4.95960502699665	0.0646168964595579	0.365593515633599	18	26	34	34	19.960901992769	23.5566737582096	37.2536579973027	30.9070608150077	63.44	DOWN_ML_UP_PI
BDIVROU_0042500.t1.1	0.433762040661721	7.11450991444298	0.0647355482392793	0.365593515633599	83	144	141	161	92.0167108861936	130.468886388674	154.816648756281	146.72398468812	63.44	DOWN_ML_UP_PI
BDIVROU_0055100.t1.1	-0.51700020637136	6.05965776393863	0.0640768271443175	0.365593515633599	66	81	51	51	72.9269228147055	73.2203767689774	55.900493100834	46.3842410885102	63.44	UP_ML_DOWN_PI
BDIVROU_0055500.t1.1	-0.900404101280084	3.72262538091853	0.0653648871144868	0.365593515633599	15	13	3	12	16.4769709409301	11.6583092881069	3.4459227616093	11.0844863689594	63.44	UP_ML_DOWN_PI
BDIVROU_0057900.t1.1	0.446976704043345	7.09634984342396	0.0650630866288892	0.365593515633599	94	127	114	189	103.949327709478	114.886691449542	125.505704181263	172.568866514198	63.44	DOWN_ML_UP_PI
BDIVROU_0111600.t1.1	-4.39031450149545	1.75162982148966	0.0655031059664843	0.365593515633599	2	3	0	0	2.23041817094019	2.71457585641801	2.77555756156289e-17	2.77555756156289e-17	63.44	UP_ML_DOWN_PI
BDIVROU_0131000.t1.1	-0.535555406849653	5.68536826802284	0.065302927506389	0.365593515633599	60	52	32	46	66.0434672859192	46.7886214163622	35.2485336144895	42.0142545146424	63.44	UP_ML_DOWN_PI
BDIVROU_0136900.t3.1	-0.425338983612144	7.48726038921033	0.0650580693435186	0.365593515633599	134	266	124	169	148.536114820628	240.940754064899	136.312132332535	154.1668207889	63.44	UP_ML_DOWN_PI
BDIVROU_0182400.t1.1	0.448266005740495	7.11683933962756	0.0656214046966088	0.365593515633599	123	97	139	165	135.476663052674	87.3309252983399	152.657336087481	150.403339186873	63.44	DOWN_ML_UP_PI
BDIVROU_0182500.t1.1	-0.418527646478215	7.62622875989628	0.0653538479297845	0.365593515633599	195	237	137	187	215.432900787161	214.238631787241	150.594380859307	170.58073201898	63.44	UP_ML_DOWN_PI
BDIVROU_0183500.t1.1	-0.587101708071231	5.4488738465722	0.0642625181897517	0.365593515633599	49	47	30	34	53.9792346092794	42.3408943325047	32.9268882882744	30.9627670195584	63.44	UP_ML_DOWN_PI
BDIVROU_0220900.t1.1	-0.44752011209807	7.00977982588204	0.0655052956906434	0.365593515633599	112	173	92	115	123.970481647606	156.600820109355	101.082890581379	104.860987472796	63.44	UP_ML_DOWN_PI
BDIVROU_0253800.t1.1	1.7993545926062	2.51539909485873	0.0656427259990502	0.365593515633599	2	1	8	3	2.18428087797323	0.870768243262637	8.64960475423538	2.62614817569151	63.44	DOWN_ML_UP_PI
BDIVROU_0360800.t1.1	-0.651147685389967	5.18483111808735	0.064867059418137	0.365593515633599	36	45	29	22	39.793900918225	40.6847343422959	31.6557783321165	19.8855027084787	63.44	UP_ML_DOWN_PI
BDIVROU_0361700.t1.1	-0.62839418559283	5.18445091996489	0.064867059418137	0.365593515633599	42	38	22	30	46.2246864063213	34.1885186135101	24.2228237965734	27.3885911006444	63.44	UP_ML_DOWN_PI
BDIVROU_0373600.t1.1	-1.79727992652815	2.51674533471937	0.0656427259990502	0.365593515633599	9	2	2	1	9.73971094284931	1.66393196709283	2.17350911511147	0.881346155842551	63.44	UP_ML_DOWN_PI
BDIVROU_0374300.t1.1	-4.39031450149545	1.75162982148966	0.0655031059664843	0.365593515633599	2	3	0	0	2.23041817094019	2.71457585641801	2.77555756156289e-17	2.77555756156289e-17	63.44	UP_ML_DOWN_PI
BDIVROU_0417000.t1.1	0.439582729601196	7.21580307385371	0.0648628358993274	0.365593515633599	123	115	136	191	135.634814489668	103.729131269372	149.523110820647	174.252527064406	63.44	DOWN_ML_UP_PI
BDIVROU_0424600.t1.1	-0.445611440563476	6.98935404695927	0.0658609542837814	0.366346367396923	122	157	85	120	134.841873535173	141.969343462264	93.4957750136398	109.511570586646	63.37	UP_ML_DOWN_PI
BDIVROU_0220400.t1.1	0.396466592172033	8.53780242516311	0.0660249007976759	0.366795765010766	269	349	389	417	297.261467973166	315.557933348185	427.112100282085	380.036064103332	63.32	DOWN_ML_UP_PI
BDIVROU_0228200.t1.1	-0.529263312298088	5.79383793786361	0.0665585089700862	0.369295073040315	63	58	41	43	69.3950957551243	52.2421879384367	44.9574694564519	39.1245736144879	63.07	UP_ML_DOWN_PI
BDIVROU_0107000.t1.1	0.456646905717893	6.69473500541296	0.0674202123604236	0.373606227037473	69	97	99	128	76.3535656813823	87.788062639842	108.801270986825	116.739858992946	62.64	DOWN_ML_UP_PI
BDIVROU_0082500.t1.1	0.464065428390669	6.83249383805881	0.0675471608948295	0.373806111767825	93	87	85	169	102.515044987079	78.4373949742213	93.7842178140451	154.468318635726	62.62	DOWN_ML_UP_PI
BDIVROU_0267600.t1.1	-0.497291168795092	6.1974974436245	0.0676257712969224	0.373806111767825	91	68	52	62	100.122417166732	61.1176072087358	57.1126149616384	56.5091088263882	62.62	UP_ML_DOWN_PI
BDIVROU_0160900.t1.1	-0.424622554171582	7.46705143989436	0.0677888051435306	0.374238322262971	175	212	136	151	193.334102972639	191.635132577877	149.299103604439	137.58483772642	62.58	UP_ML_DOWN_PI
BDIVROU_0293400.t1.1	-0.460400151175803	6.78336604608999	0.0684004219777591	0.377006643671835	94	150	82	93	104.103691989156	135.827250042065	90.0195747615831	84.7338006927845	62.3	UP_ML_DOWN_PI
BDIVROU_0460100.t1.1	0.460946990179479	6.5543950006579	0.068461192831816	0.377006643671835	55	96	104	100	61.0444390060571	87.0380797408164	114.035533349465	90.9916392505046	62.3	DOWN_ML_UP_PI
BDIVROU_0238100.t1.1	0.501702085989096	6.12500120969134	0.0686304518681043	0.377467485274574	51	57	70	83	56.2889735345553	51.4654325809615	76.876762258309	75.6493061736588	62.25	DOWN_ML_UP_PI
BDIVROU_0468600.t1.1	-0.574954789056202	5.54209202747052	0.0687278720647818	0.377532557506541	46	57	30	39	50.8375293939924	51.5293228730518	32.9956675456279	35.5812979550974	62.25	UP_ML_DOWN_PI
BDIVROU_0013000.t1.1	0.425741930280705	7.3340608156544	0.0689069726048649	0.377575970385167	109	155	154	199	120.574558568786	140.249795194524	169.214860147029	181.47419372916	62.24	DOWN_ML_UP_PI
BDIVROU_0210600.t1.1	-0.409632974243873	7.76055893249734	0.0688480475225624	0.377575970385167	244	224	153	204	269.246361249801	202.209525277784	168.147234110917	186.060550194052	62.24	UP_ML_DOWN_PI
BDIVROU_0177200.t1.1	0.522981543892039	5.75913893165998	0.0690644864818809	0.377969540783594	43	39	68	49	47.3284500993102	35.0915707854765	74.3308876458357	44.3723100721327	62.2	DOWN_ML_UP_PI
BDIVROU_0092300.t1.1	0.37538345464221	9.76687375362472	0.0696805442256476	0.380397129429866	661	800	876	1013	730.249645485188	723.194769088341	962.066781419177	923.456105124353	61.96	DOWN_ML_UP_PI
BDIVROU_0198400.t1.1	-0.743008747651228	4.51288641393219	0.069659878208499	0.380397129429866	27	23	11	19	29.6713493914636	20.6458862578117	12.1867918258006	17.403694739135	61.96	UP_ML_DOWN_PI
BDIVROU_0170600.t1.1	0.446478199840042	6.76575665360212	0.0699879057453611	0.381602783983668	75	100	111	126	82.9404639051388	90.4611770705417	121.865750805597	114.814422175492	61.84	DOWN_ML_UP_PI
BDIVROU_0447300.t1.1	0.821215810310693	4.16465101665389	0.0700915035777186	0.381695829976934	12	10	20	19	13.1710831373209	8.95392965810069	21.8886888021579	17.2427129723903	61.83	DOWN_ML_UP_PI
BDIVROU_0047500.t1.1	-0.393865292100904	8.34932316607819	0.0705099826843361	0.383028982291388	325	385	233	309	359.021930410302	348.005053347774	256.013668117163	281.787061790374	61.7	UP_ML_DOWN_PI
BDIVROU_0160600.t1.1	-0.426395398862586	7.3461157201051	0.0705093029791009	0.383028982291388	135	225	114	151	149.468021734453	203.69674673236	125.300470333854	137.730558886127	61.7	UP_ML_DOWN_PI
BDIVROU_0080100.t1.1	-0.594247774234039	5.21636291466447	0.0706431822947637	0.383280537641086	44	37	23	31	48.3868268318949	33.2467684342738	25.3174973357169	28.2969574062274	61.67	UP_ML_DOWN_PI
BDIVROU_0144900.t1.1	-0.406190625323374	7.86500046532601	0.0710457096740349	0.384990940260649	250	255	181	201	275.993535571523	230.333335850817	198.717257351665	183.162903852876	61.5	UP_ML_DOWN_PI
BDIVROU_0359300.t1.1	-0.419950294575422	7.31141940667378	0.0712679786530799	0.385721538452436	160	186	107	153	176.719179106987	168.091800402958	117.679678021827	139.616271137889	61.43	UP_ML_DOWN_PI
BDIVROU_0450000.t1.1	0.445954395870081	6.74652229924552	0.0716375192883528	0.386772457259393	79	93	115	118	87.2535043500268	84.0369231672911	126.167788167975	107.443362979739	61.32	DOWN_ML_UP_PI
BDIVROU_0464000.t1.1	0.445954395870081	6.74652229924552	0.0716375192883528	0.386772457259393	79	93	115	118	87.2535043500268	84.0369231672911	126.167788167975	107.443362979739	61.32	DOWN_ML_UP_PI
BDIVROU_0086000.t1.1	0.435625536521395	7.0702741172864	0.0718040093544994	0.387197414746573	86	133	129	165	95.2304250471744	120.424547780275	141.744882676326	150.466423499106	61.28	DOWN_ML_UP_PI
BDIVROU_0035700.t1.1	0.375888136020121	9.34074854681029	0.0720480889281061	0.38803921887897	458	635	636	772	506.148819018392	574.187732105676	698.534258300898	703.799366609599	61.2	DOWN_ML_UP_PI
BDIVROU_0212100.t1.1	-0.477593749319352	6.34478503895312	0.0721724976019188	0.388209745958714	66	114	54	74	73.2082997658148	103.321329907766	59.4059764261905	67.5358590823706	61.18	UP_ML_DOWN_PI
BDIVROU_0387800.t1.1	-0.439335740085125	7.0498202935277	0.0722557699914088	0.388209745958714	124	167	107	105	137.097007440442	151.051789085282	117.346053345467	95.5626467249098	61.18	UP_ML_DOWN_PI
BDIVROU_0230200.t1.1	-0.465624854385649	6.61645187761529	0.0730923746118929	0.392027506300534	70	149	74	81	77.8109076834667	135.15389565739	81.2076959616377	73.7721010852475	60.8	UP_ML_DOWN_PI
BDIVROU_0357800.t1.1	-0.942787110460751	3.75536645554817	0.0731441028531715	0.392027506300534	16	13	7	8	17.5584649489199	11.640112586115	7.68767268085342	7.27833372739754	60.8	UP_ML_DOWN_PI
BDIVROU_0220000.t1.1	0.501975479338234	6.07479166252465	0.0732418282550819	0.392074884020833	51	53	73	74	56.2389858759342	47.8066061489238	80.0517400765183	67.3419985333553	60.79	DOWN_ML_UP_PI
BDIVROU_0101100.t1.1	-0.759881243294676	4.44328096341273	0.0733680234789855	0.392274365534309	19	29	15	13	21.0921916502836	26.2937243240884	16.3899586113885	11.7681449381143	60.77	UP_ML_DOWN_PI
BDIVROU_0239200.t1.1	0.384203393562071	8.64145476135818	0.0736054928193566	0.392592296041332	267	405	401	465	295.231459500364	366.354028583737	440.381597350289	423.873881459965	60.74	DOWN_ML_UP_PI
BDIVROU_0410700.t1.1	-0.554471501910742	5.57168626808271	0.0735263726564036	0.392592296041332	43	62	32	39	47.6249915074904	56.1431207107489	35.1596558460868	35.5523828286681	60.74	UP_ML_DOWN_PI
BDIVROU_0289800.t1.1	-0.448048126844566	6.70540464146763	0.0739082019701202	0.393716953423272	110	117	74	93	121.401382965221	105.645641316719	81.3154378094027	84.8061937326522	60.63	UP_ML_DOWN_PI
BDIVROU_0304000.t1.1	0.454213223163795	6.76234664508872	0.0739948661047138	0.393716953423272	82	91	103	135	90.5165839419487	82.1838520896465	113.207319403343	123.13316210886	60.63	DOWN_ML_UP_PI
BDIVROU_0354300.t1.1	0.776353591346481	4.52051259321923	0.0742254842370656	0.394468205987586	27	2	36	14	29.1943576623825	1.45441125747137	39.0680180547982	12.4125892891489	60.55	DOWN_ML_UP_PI
BDIVROU_0388500.t1.1	0.379377644427244	8.76229473590738	0.0743917171415597	0.394875889664765	309	420	428	514	341.508469474973	379.795809656885	470.075798515728	468.580718308172	60.51	DOWN_ML_UP_PI
BDIVROU_0189500.t1.1	-0.680439997265103	4.65654854380688	0.0747326193939912	0.396208634791942	26	29	20	14	28.6888794832892	26.170118740772	21.7951924467907	12.6142191976542	60.38	UP_ML_DOWN_PI
BDIVROU_0142600.t1.1	0.397120700097391	8.04432708962044	0.0750727388919623	0.397534035116982	212	222	290	279	234.047501130178	200.531311309693	318.266614767972	254.131812821096	60.25	DOWN_ML_UP_PI
BDIVROU_0138100.t1.1	0.373147139153412	9.15381695267185	0.0753056762943034	0.397612819700706	371	596	560	675	410.204544434683	539.09755267328	615.055302817229	615.361200712249	60.24	DOWN_ML_UP_PI
BDIVROU_0152400.t1.1	0.542873852397251	5.40406879297734	0.0753580406415302	0.397612819700706	20	44	44	48	22.3784703527828	40.03776678874	48.272651727399	43.6998185130386	60.24	DOWN_ML_UP_PI
BDIVROU_0322300.t1.1	-0.431490605473038	7.02207481933012	0.0752260324568009	0.397612819700706	107	180	87	124	118.525687845197	163.007436907077	95.701487670278	113.166724134083	60.24	UP_ML_DOWN_PI
BDIVROU_0040100.t1.1	-0.447681896472116	6.56700381517468	0.0756091997468383	0.398461386001558	99	107	54	99	109.267869780953	96.6220082647421	59.6164235430802	90.5306429654299	60.15	UP_ML_DOWN_PI
BDIVROU_0019300.t1.1	-1.09355038657286	3.58357100459662	0.0758676445431164	0.399346276944733	15	11	10	2	16.4344766457372	9.81851372039874	10.7690629766226	1.67772803209681	60.07	UP_ML_DOWN_PI
BDIVROU_0402400.t1.1	0.371310175884273	9.15330792447437	0.0761395613826568	0.400299887078545	348	624	602	624	384.917911605528	564.535523763377	661.003669464338	568.709437333769	59.97	DOWN_ML_UP_PI
BDIVROU_0073000.t1.1	0.568708516569124	5.1971804428475	0.0771125095021603	0.403013364234632	22	32	46	33	24.3930504296652	28.9929204526663	50.2315985521687	29.8381139670771	59.7	DOWN_ML_UP_PI
BDIVROU_0242300.t1.1	0.386386444468748	8.31802221169385	0.0769661000265149	0.403013364234632	222	312	301	394	245.425053016961	282.19174225016	330.687365288939	359.26825513798	59.7	DOWN_ML_UP_PI
BDIVROU_0286300.t1.1	0.493869694591311	6.09283532394235	0.076838690026556	0.403013364234632	49	57	70	79	54.1081040973459	51.4904791933441	76.8391929755629	71.9700110308874	59.7	DOWN_ML_UP_PI
BDIVROU_0358800.t1.1	-0.481379611835723	6.18237405144541	0.0771072217909577	0.403013364234632	70	89	56	57	77.3752190650099	80.4789504433411	61.3980229638989	51.8589132461401	59.7	UP_ML_DOWN_PI
BDIVROU_0437700.t1.1	0.424820076238733	7.00769332654647	0.0767870726314244	0.403013364234632	86	124	147	130	95.1670648556711	112.227294758661	161.162817855642	118.259335352921	59.7	DOWN_ML_UP_PI
BDIVROU_0383800.t1.1	0.827978540703187	3.97125670846485	0.0772742236922753	0.40338059255222	5	14	8	26	5.67793675166705	12.7953874486363	9.04453125078233	23.9526916481814	59.66	DOWN_ML_UP_PI
BDIVROU_0060300.t1.1	0.452263863454575	6.69934640323997	0.0782568095809849	0.406585143771171	83	82	102	125	91.5224274331807	73.9633942499279	112.049490952324	113.962944372649	59.34	DOWN_ML_UP_PI
BDIVROU_0322900.t1.1	0.36338762128563	9.79814563327633	0.0782196301301401	0.406585143771171	568	955	864	1065	627.910042448454	863.706093833418	948.96483595468	970.931618181284	59.34	DOWN_ML_UP_PI
BDIVROU_0351200.t1.1	-1.04597405562575	3.44453983192934	0.0781454055702934	0.406585143771171	11	12	5	6	12.1326084436152	10.8153924856664	5.49917803967688	5.4618875459484	59.34	UP_ML_DOWN_PI
BDIVROU_0356700.t1.1	-0.372467421407178	9.06554571360382	0.0780354883694311	0.406585143771171	570	584	428	465	629.504289133075	527.740181905697	469.959859776864	423.807701282221	59.34	UP_ML_DOWN_PI
BDIVROU_0192800.t1.1	0.39674005362018	7.79820821334145	0.0785494458907013	0.407625418616334	164	204	233	248	181.209894431707	184.428642324	255.77948932359	225.968170550784	59.24	DOWN_ML_UP_PI
BDIVROU_0388000.t1.1	-0.677286633718915	4.59882226512667	0.0788527025840864	0.408718297412932	20	33	11	22	22.2362930243156	29.9476875004748	12.2322058775695	20.1839567842618	59.13	UP_ML_DOWN_PI
BDIVROU_0023700.t1.1	0.658560507465145	4.77758542316881	0.0790439162455061	0.40914921109385	16	22	26	34	17.7274371326877	19.918453311851	28.6019906329223	31.0225606264534	59.09	DOWN_ML_UP_PI
BDIVROU_0057300.t1.1	-0.369885350043143	9.15571530887419	0.0791924369935066	0.40914921109385	506	742	438	517	559.247613976288	670.984735791453	481.038769054281	471.297863316514	59.09	UP_ML_DOWN_PI
BDIVROU_0246700.t1.1	-0.500223228370441	5.97742914724588	0.0792141070673653	0.40914921109385	70	67	47	50	77.1479726379042	60.3936225545983	51.549892520052	45.5081567813545	59.09	UP_ML_DOWN_PI
BDIVROU_0092400.t1.1	0.417668527482432	7.15575974448783	0.0794906797319673	0.410097530172758	114	117	160	147	125.785136180634	105.615371274352	175.470621945823	133.781067627818	58.99	DOWN_ML_UP_PI
BDIVROU_0086900.t1.1	-0.373019228468459	8.74039884616577	0.0798935242557224	0.411694317163541	427	499	330	384	471.690593717194	451.04687494956	362.407361079497	350.034058129188	58.83	UP_ML_DOWN_PI
BDIVROU_0453700.t1.1	-0.849664133691868	4.13116836004369	0.0800107925305648	0.411817509745999	6	33	14	7	7.01086568485823	30.2519674615471	15.1878211268474	6.22830870702827	58.82	UP_ML_DOWN_PI
BDIVROU_0149600.t1.1	-0.485570193958061	5.89387666638511	0.080946862013994	0.415616700808184	62	67	33	60	68.4099289086443	60.4781461442556	36.4852339879944	54.9111411099798	58.44	UP_ML_DOWN_PI
BDIVROU_0228800.t1.1	0.379727156588671	8.3091357682322	0.0810315943538967	0.415616700808184	249	278	323	362	274.992588938211	251.21579996377	354.677315141035	329.940810625426	58.44	DOWN_ML_UP_PI
BDIVROU_0351900.t1.1	0.608276669654257	5.15523785338796	0.0809396525400864	0.415616700808184	27	24	25	54	29.6893525145581	21.5639746298038	27.7564292452259	49.5028921805881	58.44	DOWN_ML_UP_PI
BDIVROU_0043900.t1.1	0.374193320695046	8.65779721205744	0.0812013652253324	0.415809385216533	299	378	361	520	330.375087888487	341.747210762507	396.694167822663	474.238803295647	58.42	DOWN_ML_UP_PI
BDIVROU_0238500.t1.1	0.447766695981235	6.47168938692565	0.0812855656755023	0.415809385216533	53	90	95	97	58.8094287898463	81.5884615290453	104.206447974531	88.3028902837169	58.42	DOWN_ML_UP_PI
BDIVROU_0332600.t1.1	0.486694292162028	6.07782664463626	0.0813519608800427	0.415809385216533	50	55	61	87	55.1738813247936	49.6485041196989	67.1287599811803	79.4195418654327	58.42	DOWN_ML_UP_PI
BDIVROU_0227000.t1.1	-0.823660439533408	4.23242229065044	0.0817636348080272	0.417429853169222	24	17	16	7	26.3029438206573	15.182828117901	17.3387432709544	6.19850108630469	58.26	UP_ML_DOWN_PI
BDIVROU_0350700.t1.1	0.452278783426605	6.37239532168752	0.0821979341922092	0.419161951123509	49	84	82	98	54.389157021154	76.1633944715532	90.0620018355296	89.3291247912477	58.08	DOWN_ML_UP_PI
BDIVROU_0147100.t1.1	-0.357795744591597	10.001669567255	0.0825701121793474	0.420573631435452	938	1295	800	926	1036.44047284162	1170.84125439937	878.597589622408	844.143254733997	57.94	UP_ML_DOWN_PI
BDIVROU_0289900.t1.1	-0.639088903721127	4.89275399191339	0.0827280618334125	0.420892134656497	29	36	29	12	32.0552291365478	32.5438194836682	31.4620070903831	10.6456391056971	57.91	UP_ML_DOWN_PI
BDIVROU_0047900.t1.1	0.479341245205157	6.17441586228354	0.0832261121452251	0.421694296142652	61	51	67	91	67.1214834408734	45.86344924691	73.6855295058089	83.0356118005078	57.83	DOWN_ML_UP_PI
BDIVROU_0141900.t1.1	0.383456802971269	8.17793756095609	0.0835549342164311	0.421694296142652	228	252	288	339	251.782521413627	227.70273389948	316.29223487877	309.021361544976	57.83	DOWN_ML_UP_PI
BDIVROU_0274300.t1.1	-0.634274355725262	4.72018441226697	0.0834431441056557	0.421694296142652	28	29	10	27	30.8604097492945	26.1378016122853	11.2202641414718	24.8355641705875	57.83	UP_ML_DOWN_PI
BDIVROU_0295900.t1.1	-0.682173456408009	4.71987753484258	0.0834431441056557	0.421694296142652	24	34	14	22	26.5940774988695	30.7929525013254	15.468424348475	20.1253255453028	57.83	UP_ML_DOWN_PI
BDIVROU_0430800.t1.1	-0.364358059739945	9.21168232419711	0.0833660604834454	0.421694296142652	537	756	473	519	593.446537565626	683.593809607485	519.393649466639	473.046094010516	57.83	UP_ML_DOWN_PI
BDIVROU_0438800.t1.1	-0.407272936203053	7.45070458343192	0.083471670809778	0.421694296142652	152	232	133	153	168.166237722276	209.942659406544	146.038061479089	139.43756124549	57.83	UP_ML_DOWN_PI
BDIVROU_0450300.t1.1	0.68197083860239	4.61467685253252	0.0835344691629348	0.421694296142652	19	14	29	24	20.8253935094928	12.5074236549643	31.6902750510364	21.734505682487	57.83	DOWN_ML_UP_PI
BDIVROU_0240600.t1.1	-0.38777860631938	7.96015821281633	0.0839366227815307	0.422247278954294	187	364	177	237	207.099966788321	329.544870960966	194.513788827691	216.152102531956	57.78	UP_ML_DOWN_PI
BDIVROU_0280800.t1.1	0.457365329342867	6.30398716596832	0.0839516807170518	0.422247278954294	50	76	84	87	55.4058117691135	68.8445675855839	92.1426029262749	79.2011893344202	57.78	DOWN_ML_UP_PI
BDIVROU_0369800.t1.1	0.419152651637514	7.09115282814539	0.0838921467883022	0.422247278954294	106	115	129	168	117.002262675306	103.854891901456	141.761878742586	153.216838709281	57.78	DOWN_ML_UP_PI
BDIVROU_0293000.t1.1	0.44352695973611	6.54899052724931	0.0840604829640626	0.422312973068884	74	75	88	116	81.607978890224	67.6595566683719	96.7340138534114	105.812685472611	57.77	DOWN_ML_UP_PI
BDIVROU_0295000.t1.1	-0.829246840270875	3.97918154438732	0.0844199271697102	0.423154884938172	14	20	7	12	15.52685990143	18.1187370629938	7.76188201912506	10.9925813623562	57.68	UP_ML_DOWN_PI
BDIVROU_0449700.t1.1	-0.863445125437595	4.0030776389494	0.0844199271697102	0.423154884938172	13	22	9	10	14.4768873071606	19.9792438594543	9.87663555820473	9.09520364752327	57.68	UP_ML_DOWN_PI
BDIVROU_0340700.t1.1	0.948144463792289	3.67317769529148	0.0848729636689144	0.424942840798617	7	7	18	9	7.70890111414693	6.29177148025519	19.536350058689	8.01803146638991	57.51	DOWN_ML_UP_PI
BDIVROU_0422300.t1.1	-0.367895265815262	8.80106048784604	0.0850278345531999	0.425235576206536	442	523	341	406	488.277374646177	472.756987396245	374.514301365636	370.113250385542	57.48	UP_ML_DOWN_PI
BDIVROU_0231000.t2.1	0.39306757889396	7.58180041068772	0.0853739594992428	0.42648305249282	109	213	188	227	120.879516685169	192.989083606775	206.490376268121	206.940638299463	57.35	DOWN_ML_UP_PI
BDIVROU_0049400.t1.1	0.377504710153982	8.00886526206944	0.0862812812086617	0.426972588984872	167	267	281	271	184.791366726695	241.636043236589	308.385781262963	246.84181700133	57.3	DOWN_ML_UP_PI
BDIVROU_0097800.t1.1	0.465796292275199	6.23324724474283	0.0858442081092103	0.426972588984872	59	59	71	93	65.0411259118255	53.2000285716856	78.0523317996993	84.8348429068939	57.3	DOWN_ML_UP_PI
BDIVROU_0134800.t1.1	-0.37629321556849	8.27761969341806	0.0863431306675371	0.426972588984872	237	448	235	282	262.325176569629	405.467561692837	258.103846920935	257.075944882475	57.3	UP_ML_DOWN_PI
BDIVROU_0155100.t1.1	-0.352810158190607	10.1621726306941	0.085878792805714	0.426972588984872	1083	1402	882	1054	1196.55017871001	1267.4938905211	968.696578783433	960.869595185412	57.3	UP_ML_DOWN_PI
BDIVROU_0162400.t1.1	0.62422164026327	5.01512277248604	0.0858934525803262	0.426972588984872	20	26	30	41	22.129795957048	23.5192984209012	33.0216805807804	37.4281384891188	57.3	DOWN_ML_UP_PI
BDIVROU_0310000.t1.1	0.487627833247695	5.87465988573154	0.0862478042797107	0.426972588984872	41	50	62	65	45.3028975989294	45.1915497746636	68.0029483781897	59.1645608276013	57.3	DOWN_ML_UP_PI
BDIVROU_0318700.t1.1	0.438219891591058	6.65862252520945	0.0857663184896932	0.426972588984872	75	87	81	141	82.8227391131242	78.6025043190746	89.2747687474509	128.822924623685	57.3	DOWN_ML_UP_PI
BDIVROU_0364700.t1.1	-0.486879605173148	5.87415418749562	0.0862478042797107	0.426972588984872	54	74	39	52	59.7515082827336	66.9670167403033	42.9017450732781	47.4521775559892	57.3	UP_ML_DOWN_PI
BDIVROU_0368800.t1.1	0.356211214077249	9.36818091510701	0.0862813044751386	0.426972588984872	425	707	860	526	469.90709523097	639.48871704954	943.72582681785	478.870186713319	57.3	DOWN_ML_UP_PI
BDIVROU_0082300.t1.1	-0.40956650123972	7.15081096431735	0.0866638068321936	0.427289462477756	137	172	97	136	151.389757540728	155.507951540233	106.675065032916	124.097838630275	57.27	UP_ML_DOWN_PI
BDIVROU_0153700.t1.1	0.577838565313311	5.2450357928266	0.0866131129392223	0.427289462477756	32	23	47	35	35.0994775730699	20.5721582602715	51.3457584995206	31.6725958811527	57.27	DOWN_ML_UP_PI
BDIVROU_0175900.t1.1	0.457758405576084	6.19788941329516	0.0868475116061164	0.427289462477756	53	63	74	85	58.5414161671337	56.9271129006411	81.2449306146942	77.4507727551503	57.27	DOWN_ML_UP_PI
BDIVROU_0290000.t1.1	-0.443702882427734	6.46214393561051	0.0867074692036958	0.427289462477756	92	99	52	90	101.533372592245	89.3890529091814	57.3735966561724	82.2794655766963	57.27	UP_ML_DOWN_PI
BDIVROU_0439200.t1.1	0.379586257872915	8.09495373143439	0.0868915547137944	0.427289462477756	208	247	254	340	229.768955231946	223.255378546302	279.08929359953	310.058944722411	57.27	DOWN_ML_UP_PI
BDIVROU_0424500.t1.1	-0.619473287034244	4.83525215278974	0.0873090189457966	0.428387188620588	41	20	22	18	44.8240008429228	17.7079702322522	24.0276703934219	16.285961431891	57.16	UP_ML_DOWN_PI
BDIVROU_0442000.t1.1	-0.606366391392834	4.84744321665897	0.0873090189457966	0.428387188620588	33	29	15	26	36.2919020536216	26.0621335236752	16.6069060661446	23.8104763199942	57.16	UP_ML_DOWN_PI
BDIVROU_0160700.t1.1	-1.52307871395534	2.63377715846358	0.0880084801786763	0.428482788154681	4	8	1	3	4.49072275672726	7.28394313247147	1.14004937009288	2.76153437733798	57.15	UP_ML_DOWN_PI
BDIVROU_0304400.t1.1	0.451196269500504	6.43321996679905	0.0876564686359253	0.428482788154681	67	70	92	95	73.9042746877399	63.1648443894724	100.922388890381	86.4887137846177	57.15	DOWN_ML_UP_PI
BDIVROU_0317700.t1.1	-1.51567329225076	2.63244796621348	0.0880084801786763	0.428482788154681	2	10	2	2	2.35313844813726	9.18368540322579	2.19618680210662	1.80831768471106	57.15	UP_ML_DOWN_PI
BDIVROU_0345900.t1.1	1.52647205828433	2.63280662499963	0.0880084801786763	0.428482788154681	1	3	3	9	1.14875363780469	2.74013828986918	3.40064956269192	8.29609579561582	57.15	DOWN_ML_UP_PI
BDIVROU_0416600.t1.1	-0.389649548794586	7.71677719573936	0.0879327868704849	0.428482788154681	196	262	168	178	216.642603544828	236.935657596644	184.393981777072	162.15592107874	57.15	UP_ML_DOWN_PI
BDIVROU_0434600.t1.1	0.738835208273768	4.28524339526646	0.087712320086155	0.428482788154681	15	10	20	22	16.4123561704427	8.89894189622766	21.9400577354156	20.0198109429347	57.15	DOWN_ML_UP_PI
BDIVROU_0448600.t1.1	-1.53301320573707	2.64114266079836	0.0880084801786763	0.428482788154681	9	3	2	2	9.76708995815042	2.57589297995225	2.19618680210662	1.80831768471106	57.15	UP_ML_DOWN_PI
BDIVROU_0004600.t1.1	0.425867875595802	6.75827788739363	0.0885630430825023	0.42912805301311	79	96	112	122	87.2806898865821	86.7732359954582	122.92704974757	111.135897635718	57.09	DOWN_ML_UP_PI
BDIVROU_0150200.t1.1	-0.521134136390884	5.65614213439719	0.0884006124574682	0.42912805301311	60	49	41	35	66.0030454394077	44.0450061692485	44.8455604956439	31.7413951606057	57.09	UP_ML_DOWN_PI
BDIVROU_0219800.t1.1	0.604628791691769	5.10195206370257	0.0886274441838456	0.42912805301311	28	21	35	40	30.7193715280109	18.794621319159	38.419940655507	36.4339857490378	57.09	DOWN_ML_UP_PI
BDIVROU_0343900.t1.1	0.403605181500469	7.20296941452705	0.0883082358189487	0.42912805301311	93	151	152	166	103.01417836314	136.746385327449	166.853596965454	151.243848336855	57.09	DOWN_ML_UP_PI
BDIVROU_0396800.t1.1	0.492254912684438	5.89079351581608	0.0884602328609021	0.42912805301311	40	52	50	80	44.2389048137537	47.0363242533799	55.1172108859578	73.1043443520772	57.09	DOWN_ML_UP_PI
BDIVROU_0292500.t1.1	-0.849512757072583	3.86118412760899	0.0890948633285683	0.430918247963065	14	17	10	7	15.4734110210536	15.3583163706397	10.8893178245398	6.29404232564141	56.91	UP_ML_DOWN_PI
BDIVROU_0429000.t1.1	-0.431910753608254	6.54418139307343	0.0893730119573333	0.431790093914345	102	99	66	84	112.483171094361	89.3059020160118	72.5371365395272	76.6084994415687	56.82	UP_ML_DOWN_PI
BDIVROU_0305100.t1.1	0.497315458738731	5.83434843452587	0.0896386574970019	0.432599691705991	50	37	57	67	54.9224267353614	33.1745880294501	62.593827800128	61.0584000519121	56.74	DOWN_ML_UP_PI
BDIVROU_0029600.t2.1	0.3790572488853	7.81452695505628	0.0897735599219586	0.43277723805001	143	236	259	221	158.300214560041	213.634886774611	284.095815186432	201.156274424541	56.72	DOWN_ML_UP_PI
BDIVROU_0076000.t1.1	-0.478794945052478	6.08311821771621	0.090113235346012	0.43394048156251	65	83	56	49	71.8538670013181	75.057099222486	61.3004869130782	44.4870579988375	56.61	UP_ML_DOWN_PI
BDIVROU_0128100.t1.1	-0.349759314451209	9.90860056737153	0.0902173500713332	0.433968081967994	887	1199	742	883	980.069889137777	1084.02966102533	814.930009444479	804.971945152452	56.6	UP_ML_DOWN_PI
BDIVROU_0025800.t1.1	0.3801851139609	7.84748436984001	0.090789545360392	0.435770059395745	173	210	224	274	191.126752640722	189.829078283794	246.042897013914	249.80084452582	56.42	DOWN_ML_UP_PI
BDIVROU_0414500.t1.1	0.374664084877417	8.10119549679186	0.090691201391888	0.435770059395745	192	269	271	322	212.274621429197	243.311958477456	297.631661533759	293.532507260239	56.42	DOWN_ML_UP_PI
BDIVROU_0007000.t1.1	0.395586233822515	7.30075689079124	0.0913519529559454	0.436376660971892	108	153	174	164	119.465771953399	138.437941209616	190.866515641521	149.294901354854	56.36	DOWN_ML_UP_PI
BDIVROU_0076200.t1.1	0.359206830500974	8.83352236285666	0.0917073599458045	0.436376660971892	364	401	424	564	402.019361570307	362.390424441604	465.799882780295	514.270162800875	56.36	DOWN_ML_UP_PI
BDIVROU_0088600.t1.1	-0.91836484447824	3.36626734072998	0.0916377220642033	0.436376660971892	7	14	1	10	7.84502932397649	12.7464793980142	1.23974215198967	9.27691876909554	56.36	UP_ML_DOWN_PI
BDIVROU_0097600.t1.1	-1.04928259385681	3.33576571941993	0.0916377220642033	0.436376660971892	9	12	4	6	9.97132510416857	10.857572272131	4.42495236565265	5.48340113674897	56.36	UP_ML_DOWN_PI
BDIVROU_0107400.t1.1	-0.446089944906207	6.49267454221081	0.0913815529050188	0.436376660971892	74	124	61	83	82.0320460618703	112.346733836071	67.0936427191635	75.7404071900027	56.36	UP_ML_DOWN_PI
BDIVROU_0182900.t1.1	0.339592820557733	12.3964548777529	0.091524470706801	0.436376660971892	3552	5767	5494	6067	3924.52419023431	5213.81741596806	6033.94250398096	5530.91333481356	56.36	DOWN_ML_UP_PI
BDIVROU_0384900.t1.1	-1.03530638339043	3.33776318329198	0.0916377220642033	0.436376660971892	7	14	8	2	7.84502932397649	12.7464793980142	8.62408541328962	1.70561438292236	56.36	UP_ML_DOWN_PI
BDIVROU_0412400.t1.1	-0.391675640736376	7.39868892449917	0.0916124469497786	0.436376660971892	209	149	133	144	230.320022003265	134.20603108373	145.981059765559	131.183371662391	56.36	UP_ML_DOWN_PI
BDIVROU_0276900.t1.1	0.438875996744668	6.42028395372298	0.0919060496147443	0.436850845744221	62	75	88	97	68.4964884144449	67.7861004974183	96.5845757583877	88.3590280206187	56.31	DOWN_ML_UP_PI
BDIVROU_0020900.t1.1	-0.376505110300999	7.96182873921242	0.0920101335023044	0.436874810418369	202	345	174	243	223.539596177737	312.231017911212	191.260932747131	221.661097075279	56.31	UP_ML_DOWN_PI
BDIVROU_0392200.t1.1	0.465417195162811	5.75302091418856	0.0921514206531035	0.437075179033161	19	67	64	51	21.5140565117549	61.1103134683527	70.0114073478303	46.2510920603326	56.29	DOWN_ML_UP_PI
BDIVROU_0254400.t1.1	0.369747550342204	8.14566274520381	0.0927660478385318	0.43951776263777	201	275	272	340	222.19259561355	248.712452033814	298.785306778103	309.991916287	56.05	DOWN_ML_UP_PI
BDIVROU_0266400.t1.1	0.420024811378042	6.80817755654865	0.0928770961980391	0.439571750353595	80	102	123	118	88.4270581658096	92.2349878081374	134.8905653638	107.390474215511	56.04	DOWN_ML_UP_PI
BDIVROU_0026300.t1.1	0.381733751020163	7.74147293684459	0.0929787303012061	0.439581113996378	163	192	218	243	180.047229781302	173.528157764869	239.355142511063	221.453102231453	56.04	DOWN_ML_UP_PI
BDIVROU_0070400.t1.1	-0.499119248467659	5.70226551106868	0.09349158667984	0.440088718086465	43	71	34	46	47.7195786601953	64.3707229369786	37.4140630822564	41.9856837200181	55.99	UP_ML_DOWN_PI
BDIVROU_0162100.t1.1	0.369928143298767	8.21809335654866	0.0939815236211091	0.440088718086465	226	272	273	373	249.669538464988	245.869063483724	299.980346232786	340.165352191522	55.99	DOWN_ML_UP_PI
BDIVROU_0252100.t1.1	-0.484751714590114	5.96356852759281	0.0938197471684041	0.440088718086465	61	75	43	54	67.4043679146659	67.7974316235209	47.2605346883487	49.2446065598379	55.99	UP_ML_DOWN_PI
BDIVROU_0290100.t1.1	-1.20116799698161	3.17222079651364	0.0936217995145716	0.440088718086465	1	18	4	4	1.34701469740647	16.5913957101388	4.38418714021127	3.62462835785221	55.99	UP_ML_DOWN_PI
BDIVROU_0290700.t2.1	0.675611808451877	4.33149818830721	0.0937188048969487	0.440088718086465	8	19	18	25	9.01033964637746	17.3294105264774	19.8298505182957	22.8305485697992	55.99	DOWN_ML_UP_PI
BDIVROU_0322500.t1.1	-0.80316171040484	3.74686393145754	0.093984033651655	0.440088718086465	12	16	3	13	13.2908551508348	14.4783779586261	3.45996871340643	12.01349768538	55.99	UP_ML_DOWN_PI
BDIVROU_0342800.t1.1	0.422125886628561	6.86781639268377	0.093571090180843	0.440088718086465	95	93	117	136	104.762412063083	83.8926250342213	128.47628477308	123.949055953749	55.99	DOWN_ML_UP_PI
BDIVROU_0356100.t1.1	0.63737870017813	4.448010751256	0.0938279873746799	0.440088718086465	10	20	29	17	11.1939895321882	18.2040386765032	31.5636449948644	15.2636201688902	55.99	DOWN_ML_UP_PI
BDIVROU_0421300.t1.1	-0.353003210633808	9.11721019551854	0.0937777399628847	0.440088718086465	514	690	407	533	567.977624156236	623.872434807762	447.110624878603	485.992011413627	55.99	UP_ML_DOWN_PI
BDIVROU_0271900.t1.1	0.376252795732916	7.90553485583161	0.0945505495763923	0.442271976862637	189	209	239	278	208.700992971696	188.834146376571	262.463656491849	253.399748443315	55.77	DOWN_ML_UP_PI
BDIVROU_0415800.t1.1	-0.401202778621024	7.10479531182664	0.09498290564687	0.443823725432567	103	200	96	130	114.238518665903	181.224032822828	105.54602618628	118.599404423106	55.62	UP_ML_DOWN_PI
BDIVROU_0414300.t1.1	0.346199169644971	9.55742990335177	0.0954620469053623	0.445590570264077	522	767	734	888	576.926920541881	693.588075194241	806.163483238284	809.547994544733	55.44	DOWN_ML_UP_PI
BDIVROU_0285800.t1.1	-0.625128078574758	4.87539629975676	0.0957163144530355	0.446305140647294	28	36	24	17	30.9685367951742	32.5600524736493	26.1665267547925	15.3312821948511	55.37	UP_ML_DOWN_PI
BDIVROU_0063600.t1.1	0.404524056318476	6.98760520473014	0.095980638239813	0.446701868319086	90	118	119	156	99.5016412005472	106.723978392031	130.783424366941	142.281054637198	55.33	DOWN_ML_UP_PI
BDIVROU_0319900.t1.1	-0.479015049060035	5.97800883088608	0.0960039381470173	0.446701868319086	63	74	46	52	69.5782206636567	66.8616030321169	50.4898140564481	47.3639467940386	55.33	UP_ML_DOWN_PI
BDIVROU_0271400.t1.1	-0.468038245767089	6.11929406994987	0.0961073965876593	0.446712040409025	62	90	50	59	68.6411261728613	81.4797572728697	54.9093182183085	53.7682854635962	55.33	UP_ML_DOWN_PI
BDIVROU_0010800.t1.1	-0.347625170372626	9.40278808904272	0.0970133388978495	0.448310771423005	534	951	540	601	590.413353588877	860.157379804663	592.995136903009	547.81538739938	55.17	UP_ML_DOWN_PI
BDIVROU_0019200.t1.1	-0.487740794590963	5.71853312689368	0.0986365736682063	0.448310771423005	71	41	39	42	77.8971464712556	36.6233459675443	42.777787508933	38.2271651416574	55.17	UP_ML_DOWN_PI
BDIVROU_0041800.t1.1	-0.780934490538853	4.07535680404744	0.0989381029499045	0.448310771423005	20	16	7	14	21.9490591204669	14.3288397860521	7.79546504107022	12.849236292762	55.17	UP_ML_DOWN_PI
BDIVROU_0061400.t1.1	0.410248928560734	6.86321357157077	0.0983740441664506	0.448310771423005	97	91	111	141	106.933036989348	82.0523263465196	121.966993054595	128.578902015564	55.17	DOWN_ML_UP_PI
BDIVROU_0122200.t1.1	-0.344674453685481	9.43627124790797	0.0987080149323245	0.448310771423005	608	898	512	665	671.94599043388	812.022978977765	562.424249716177	606.323721620763	55.17	UP_ML_DOWN_PI
BDIVROU_0136400.t1.1	-0.61141017540481	4.70912083589259	0.0978423361350395	0.448310771423005	30	26	11	26	32.9814771065277	23.3538518624031	12.287936825896	23.8889072420266	55.17	UP_ML_DOWN_PI
BDIVROU_0152800.t1.1	-0.359631280954639	8.37425718547271	0.0986888150268714	0.448310771423005	359	350	252	305	396.347809834659	316.158413529277	276.784097804668	278.052245081631	55.17	UP_ML_DOWN_PI
BDIVROU_0167600.t1.1	-0.40952018944912	6.93729969398458	0.0966534459442508	0.448310771423005	110	157	94	105	121.683278572796	142.061590892493	103.183855027303	95.6603786516587	55.17	UP_ML_DOWN_PI
BDIVROU_0174200.t1.1	-0.436548341701236	6.33836458865447	0.0989131160126022	0.448310771423005	88	86	60	69	97.0329708483585	77.5681295862806	65.8727227043884	62.8677915351131	55.17	UP_ML_DOWN_PI
BDIVROU_0200500.t1.1	-0.43581085286936	6.30075437901227	0.0984312311463805	0.448310771423005	81	89	55	71	89.4037294301395	80.3688175765809	60.462699489671	64.7630608711101	55.17	UP_ML_DOWN_PI
BDIVROU_0219000.t1.1	-0.416903472118849	6.71189401572568	0.0968902194992773	0.448310771423005	102	125	82	87	112.697893235136	112.996481296643	89.9662001643894	79.2182259733344	55.17	UP_ML_DOWN_PI
BDIVROU_0226200.t1.1	-0.400252252237537	7.08900535076186	0.0969600673695557	0.448310771423005	137	157	107	115	151.2968880383	141.864230938384	117.425058922908	104.745396843164	55.17	UP_ML_DOWN_PI
BDIVROU_0250100.t1.1	0.630363655133275	4.7128179964677	0.0978423361350395	0.448310771423005	9	28	21	36	10.2231294945311	25.5855306111144	23.2238498314795	32.952336256446	55.17	DOWN_ML_UP_PI
BDIVROU_0292200.t1.1	0.556635465014743	5.08035397173165	0.0971563059872879	0.448310771423005	17	33	33	40	18.9791255787256	30.0057739800206	36.2551679821912	36.4615992364846	55.17	DOWN_ML_UP_PI
BDIVROU_0296000.t1.1	-0.667893679553729	4.59773139517765	0.0987256685027956	0.448310771423005	17	36	13	20	19.019018554999	32.7594394416749	14.358770893384	18.2914091267183	55.17	UP_ML_DOWN_PI
BDIVROU_0296400.t1.1	-0.667893679553729	4.59773139517765	0.0987256685027956	0.448310771423005	17	36	13	20	19.019018554999	32.7594394416749	14.358770893384	18.2914091267183	55.17	UP_ML_DOWN_PI
BDIVROU_0333500.t1.1	0.471304655609565	5.98632760659502	0.098197709311396	0.448310771423005	47	52	66	71	51.8656545141628	46.9417769026432	72.4120703166121	64.6478223801539	55.17	DOWN_ML_UP_PI
BDIVROU_0350000.t1.1	0.403856600638118	6.99854846563745	0.0983576453804601	0.448310771423005	102	106	113	165	112.545091112639	95.6861181559778	124.29097788886	150.576447010867	55.17	DOWN_ML_UP_PI
BDIVROU_0365700.t1.1	-0.469501835608257	5.99350396209511	0.098197709311396	0.448310771423005	48	92	41	59	53.3656921080857	83.4787565483016	45.1475275556482	53.8789982432904	55.17	UP_ML_DOWN_PI
BDIVROU_0370200.t1.1	-0.634933661984743	4.69669111933358	0.0978423361350395	0.448310771423005	27	29	16	20	29.7745734292986	26.1538057612021	17.5929928897152	18.2361834525277	55.17	UP_ML_DOWN_PI
BDIVROU_0370400.t1.1	-0.413400969670797	6.62804317869744	0.0987912377317901	0.448310771423005	102	111	49	114	112.587375188921	100.242517212634	54.2821508197075	104.372397289323	55.17	UP_ML_DOWN_PI
BDIVROU_0424100.t1.1	-0.374074971178897	7.74719634900557	0.0972340372796065	0.448310771423005	249	208	158	200	274.663128471686	187.658568894347	173.588041921073	182.367702732384	55.17	UP_ML_DOWN_PI
BDIVROU_0427200.t1.1	-0.633343779368737	4.69213827478035	0.0978423361350395	0.448310771423005	24	32	14	22	26.5644152622992	28.9575444771129	15.468424348475	20.1253255453028	55.17	UP_ML_DOWN_PI
BDIVROU_0431300.t1.1	0.355942312949258	8.63711459245554	0.0989922220281131	0.448310771423005	313	356	357	506	345.716433200063	321.745403540012	392.282825393553	461.458416500035	55.17	DOWN_ML_UP_PI
BDIVROU_0459200.t1.1	0.425411755770772	6.49869288447001	0.0989105975661803	0.448310771423005	47	101	76	121	52.3435086079785	91.7028096755687	83.7039559953767	110.511670925082	55.17	DOWN_ML_UP_PI
BDIVROU_0249000.t1.1	-0.565535846056019	5.17452144084149	0.0993713192737813	0.449566040324769	30	49	22	31	33.3156794124342	44.4419546855914	24.2371288297655	28.3133140612463	55.04	UP_ML_DOWN_PI
BDIVROU_0020600.t1.1	0.69214303295028	4.24081989968225	0.0996880308529484	0.450536786979872	7	18	22	18	7.91035345063563	16.4323321538488	24.0276703934219	16.285961431891	54.95	DOWN_ML_UP_PI
BDIVROU_0151000.t1.1	-0.337778178742137	10.2272928912337	0.100095584716271	0.451915684937025	963	1660	935	1101	1064.33512325327	1501.08004578549	1026.88832652901	1003.7013770919	54.81	UP_ML_DOWN_PI
BDIVROU_0163400.t1.1	-0.39637485248545	6.95819452415111	0.100344304930501	0.452575387575093	111	159	81	124	122.791933630471	143.87332961277	89.1677057961446	113.219812471782	54.74	UP_ML_DOWN_PI
BDIVROU_0006800.t1.1	-0.463067438824863	5.84276497280893	0.100473642490806	0.452695849874305	64	59	37	53	70.4993086182016	53.1456503393834	40.7458722799149	48.4012222907795	54.73	UP_ML_DOWN_PI
BDIVROU_0301200.t1.1	0.350516917255674	8.74942534180394	0.100794015457166	0.452751937048432	308	423	412	515	340.415814295645	382.519313445749	452.549014019149	469.533729871095	54.72	DOWN_ML_UP_PI
BDIVROU_0365400.t1.1	0.494281137617282	5.55127235740772	0.100778486028444	0.452751937048432	31	41	58	42	34.3003628702868	37.0960755216146	63.3774822556928	38.0148332779787	54.72	DOWN_ML_UP_PI
BDIVROU_0441700.t1.1	-0.431184761196263	6.35594753192213	0.100697746057281	0.452751937048432	81	96	51	81	89.4685656824113	86.7538727939746	56.2119953946395	74.0125700744476	54.72	UP_ML_DOWN_PI
BDIVROU_0036400.t1.1	-0.337100641440008	10.1423671068575	0.101032594804764	0.4529619204996	937	1529	840	1088	1035.54436436741	1382.58581222751	922.66531686011	991.954025936848	54.7	UP_ML_DOWN_PI
BDIVROU_0131300.t1.1	-0.455041498393945	6.06222881745219	0.101046141412742	0.4529619204996	46	101	40	66	51.251019130326	91.7164162502422	44.1344158566814	60.3418283660965	54.7	UP_ML_DOWN_PI
BDIVROU_0035100.t1.1	0.44423492705235	6.11021826325055	0.101635867451134	0.453302134809861	37	74	59	91	41.2048771008185	67.1997253826465	64.988635417078	83.1195741189986	54.67	DOWN_ML_UP_PI
BDIVROU_0079600.t2.1	-0.403150581102912	6.76674387025837	0.101385884467077	0.453302134809861	106	129	75	103	117.110395438816	116.606619199482	82.4848608586882	93.9874467612487	54.67	UP_ML_DOWN_PI
BDIVROU_0125300.t1.1	-0.451990232261009	6.09945527495103	0.101635867451134	0.453302134809861	79	68	42	67	86.9963575408978	61.220493810053	46.313651844771	61.2365374167446	54.67	UP_ML_DOWN_PI
BDIVROU_0339400.t1.1	0.37740073011647	7.44993009900682	0.101563156764895	0.453302134809861	114	179	174	202	126.197106691946	162.041680611861	191.074553231007	184.114147608325	54.67	DOWN_ML_UP_PI
BDIVROU_0394700.t1.1	-0.377660712069662	7.6120722127706	0.101614239427966	0.453302134809861	153	276	144	181	169.443600444815	249.892992066699	158.204018981419	165.039109679915	54.67	UP_ML_DOWN_PI
BDIVROU_0047400.t1.1	0.377190583283593	7.64103786308138	0.101797301331114	0.453563531486406	173	155	197	233	190.804381239883	139.831483817426	216.353690823067	212.391604949048	54.64	DOWN_ML_UP_PI
BDIVROU_0375900.t1.1	-0.471215346861855	5.61397264308827	0.101920715807479	0.453655173992725	70	33	32	44	76.6776978202692	29.3195703513961	35.2240891418954	40.1684134822232	54.63	UP_ML_DOWN_PI
BDIVROU_0002800.t1.1	1.65212377696798	2.44181677931958	0.102296547400159	0.454410947212589	2	1	2	8	2.18428087797323	0.870768243262637	2.30329730260969	7.39081455674585	54.56	DOWN_ML_UP_PI
BDIVROU_0389600.t1.1	-0.346069926871762	9.00901571837973	0.102292699637064	0.454410947212589	512	595	407	462	565.588146696671	537.825393707828	446.946764219871	421.117255316107	54.56	UP_ML_DOWN_PI
BDIVROU_0157900.t1.1	0.338544363221741	9.7137312851754	0.102561293472649	0.454671221615932	682	739	836	964	753.307783022587	667.92281226548	918.131550512502	878.781999105006	54.53	DOWN_ML_UP_PI
BDIVROU_0189100.t1.1	0.399200612498992	6.91210295213679	0.102460538170723	0.454671221615932	90	107	122	137	99.4132885067516	96.6996291244699	133.935610568857	124.832687153252	54.53	DOWN_ML_UP_PI
BDIVROU_0033400.t1.1	-0.448523212188776	6.06323617400452	0.103196243789309	0.456568336363735	61	84	44	62	67.493389289693	76.0151457639232	48.4326965112639	56.6049205760414	54.34	UP_ML_DOWN_PI
BDIVROU_0463700.t1.1	-0.460877773117656	6.06509320193585	0.103196243789309	0.456568336363735	67	78	50	55	73.9893747276155	70.4706428182581	54.8636700602384	50.082330319053	54.34	UP_ML_DOWN_PI
BDIVROU_0085500.t1.1	-0.410505316019018	6.64861172039009	0.10330501540096	0.456591606145926	109	106	79	83	120.213688641867	95.6313325481952	86.6650942708911	75.5664276829179	54.34	UP_ML_DOWN_PI
BDIVROU_0205700.t1.1	-0.405009639205331	6.88811600796077	0.103571137509615	0.456852287554911	116	140	103	88	128.149892920431	126.543421008461	112.839572869955	79.9736641144021	54.31	UP_ML_DOWN_PI
BDIVROU_0246200.t1.1	-0.407213970108288	6.89320789495673	0.103571137509615	0.456852287554911	91	170	84	110	100.931538116561	154.051865962798	92.3341409685816	100.33664318459	54.31	UP_ML_DOWN_PI
BDIVROU_0045200.t1.1	-0.376422641116853	7.60375424848481	0.104029820315818	0.457047348020987	154	272	145	178	170.527354628646	246.255230947963	159.279475839543	162.283634952611	54.3	UP_ML_DOWN_PI
BDIVROU_0304100.t2.1	0.427878197797694	6.33047353185515	0.103928587507026	0.457047348020987	59	70	74	100	65.1676043247672	63.2530507398671	81.3731352979019	91.2401099480798	54.3	DOWN_ML_UP_PI
BDIVROU_0321600.t1.1	0.385354507470132	7.14490853378719	0.103841309559091	0.457047348020987	109	124	142	162	120.360420635048	112.029279166836	155.914014930992	147.634825672127	54.3	DOWN_ML_UP_PI
BDIVROU_0332100.t1.1	0.488406202151769	5.75470797573063	0.103828664589192	0.457047348020987	42	41	52	65	46.2691770090587	36.9366437572429	57.144572980465	59.2722990890974	54.3	DOWN_ML_UP_PI
BDIVROU_0148400.t1.1	0.355558210962935	8.23206399948644	0.104208545020584	0.457377007050542	228	278	289	358	251.893801700872	251.306499708934	317.446767716182	326.393081477791	54.26	DOWN_ML_UP_PI
BDIVROU_0289200.t1.1	-0.357728777224902	8.09066970611723	0.10435289782728	0.457555300513054	319	258	209	248	351.941862177715	232.814029524513	229.536456040576	226.069275504491	54.24	UP_ML_DOWN_PI
BDIVROU_0140700.t1.1	0.383990354454326	7.30253241497484	0.104593460988252	0.457888523099846	131	128	168	170	144.511058358439	115.512606648717	184.348466630762	154.824255934433	54.21	DOWN_ML_UP_PI
BDIVROU_0189700.t1.1	-0.368157538113717	7.76763996333569	0.104636506752357	0.457888523099846	222	246	173	189	245.157330362492	222.281668095595	189.915279524421	172.209608611025	54.21	UP_ML_DOWN_PI
BDIVROU_0068200.t1.1	-0.559026241050862	5.13387180930166	0.104781720076015	0.458069541382857	24	53	15	37	26.8316136604989	48.2081680419362	16.748330018116	33.9852323187251	54.19	UP_ML_DOWN_PI
BDIVROU_0123700.t1.1	0.478852133894266	5.87289657747012	0.105339119583858	0.459659605299088	43	48	57	70	47.4552675701159	43.3333153065	62.6246037948512	63.8204244199446	54.03	DOWN_ML_UP_PI
BDIVROU_0169200.t1.1	-0.459201334889513	6.08260088099787	0.105353856485463	0.459659605299088	49	100	54	52	54.5209948832671	90.763946327807	59.1676806488313	47.2730738327369	54.03	UP_ML_DOWN_PI
BDIVROU_0187600.t1.1	0.379605486147844	7.39106046955812	0.105903374632353	0.46160057856058	121	158	167	194	133.751427639574	142.886563855302	183.387454607125	176.821772253041	53.84	DOWN_ML_UP_PI
BDIVROU_0262200.t1.1	0.657904668810864	4.276238870592	0.106342887588189	0.463058713871177	9	17	17	24	10.0616037453265	15.4643787835931	18.7354642057671	21.9224895095426	53.69	DOWN_ML_UP_PI
BDIVROU_0350200.t1.1	0.521098179992733	5.57215867756692	0.106605081345877	0.463742617176198	45	26	40	64	49.2910276611494	23.1579561870983	44.1147186241764	58.4994080622258	53.63	DOWN_ML_UP_PI
BDIVROU_0025200.t1.1	0.334724254071652	9.60517191688487	0.107094632565278	0.464559619040218	593	735	755	916	655.155469488389	664.461229141145	829.231150506178	835.077447201441	53.54	DOWN_ML_UP_PI
BDIVROU_0133800.t3.1	0.420776550686987	6.53121886497142	0.107108848914963	0.464559619040218	70	79	103	95	77.2778499716167	71.3519533661328	112.902878261252	86.4055187219369	53.54	DOWN_ML_UP_PI
BDIVROU_0238300.t1.1	-0.354709769103017	8.24329393296693	0.107020615998031	0.464559619040218	296	356	244	263	327.001926536498	321.805114453349	267.873218415751	239.653634771378	53.54	UP_ML_DOWN_PI
BDIVROU_0180500.t1.1	-0.348709563561987	8.49965634994967	0.107307369199491	0.464963463201331	318	467	290	318	351.542629603685	422.371879777261	318.410597675954	289.808112131349	53.5	UP_ML_DOWN_PI
BDIVROU_0435500.t1.1	-0.337043255447943	9.34454834405162	0.107431293393777	0.465043606633908	572	837	490	616	632.161884280519	756.865872747741	538.22352276307	561.617682774735	53.5	UP_ML_DOWN_PI
BDIVROU_0070000.t1.1	0.583619221685226	4.76675042893388	0.107541587446632	0.465064649242249	15	24	30	28	16.6765384364788	21.7773001353853	32.8364904600419	25.4181791490493	53.49	DOWN_ML_UP_PI
BDIVROU_0022700.t1.1	-0.439091245522729	6.13329969320725	0.107933091528563	0.46580668619748	72	79	55	56	79.4637538842642	71.3313811236746	60.3009183770069	50.9482905488189	53.42	UP_ML_DOWN_PI
BDIVROU_0151300.t1.1	-0.363979286108972	7.69048452712916	0.10833019123707	0.46580668619748	175	274	148	198	193.609877830585	247.944697586494	162.658282867064	180.592933500672	53.42	UP_ML_DOWN_PI
BDIVROU_0165000.t1.1	-0.37282680770906	7.4007156517215	0.107840802010951	0.46580668619748	157	208	123	158	173.542787041852	188.105759641333	135.158374767172	144.087782656024	53.42	UP_ML_DOWN_PI
BDIVROU_0193100.t1.1	-0.920439377094053	3.2576962210652	0.108128598488652	0.46580668619748	10	9	0	10	10.9897251953579	8.07241489382273	0.104040481934781	9.30435031670903	53.42	UP_ML_DOWN_PI
BDIVROU_0282500.t1.1	0.445413912979133	5.94417789487143	0.108346783051148	0.46580668619748	37	61	54	79	41.0750861400698	55.3152362373083	59.452507299096	72.1373949418979	53.42	DOWN_ML_UP_PI
BDIVROU_0292700.t1.1	0.371207672671734	7.56939793418623	0.108159829408298	0.46580668619748	151	164	176	234	166.70642380295	148.142057802731	193.408220650821	213.410430901364	53.42	DOWN_ML_UP_PI
BDIVROU_0463400.t1.1	0.557775043829488	5.14241214591512	0.108621640253285	0.466533646696438	22	30	27	50	24.3628735199486	27.1568343225423	29.8807429292226	45.7809588077713	53.35	DOWN_ML_UP_PI
BDIVROU_0065600.t1.1	0.416096615187037	6.54300875716801	0.108761750100562	0.466681011375078	67	84	99	101	74.0489642499903	75.9480089573203	108.596944992048	91.9471651516712	53.33	DOWN_ML_UP_PI
BDIVROU_0367600.t1.1	0.412704481346886	6.61179110447333	0.109096020760839	0.467660396089468	76	82	94	117	83.8670364115176	74.0297174226518	103.276047847214	106.681227421943	53.23	DOWN_ML_UP_PI
BDIVROU_0101400.t1.1	0.367189003786707	7.59613909164099	0.109916908120693	0.470721826912988	139	185	200	214	153.659254009712	167.315474552943	219.544812545562	194.979848710172	52.93	DOWN_ML_UP_PI
BDIVROU_0332500.t1.1	0.395331047809604	6.95001796223884	0.110197829144653	0.471467142926347	90	113	116	151	99.4624064239485	102.167960231585	127.481519637744	137.716369010434	52.85	DOWN_ML_UP_PI
BDIVROU_0178600.t2.1	1.34574390798053	2.75770737175737	0.110425238763923	0.471982294755489	3	2	10	3	3.28427689648889	1.76937787582832	10.7950370610352	2.59569103463065	52.8	DOWN_ML_UP_PI
BDIVROU_0393800.t1.1	0.363031745745489	7.66736463893182	0.110772956551297	0.473010175554471	159	180	201	235	175.586573942705	162.643034826546	220.734812742543	214.204254640964	52.7	DOWN_ML_UP_PI
BDIVROU_0000900.t1.1	-0.379557016234864	7.11445952344925	0.111665344984514	0.475548827207571	123	177	87	144	136.058054339691	160.154153269482	95.8286452928719	131.522040056452	52.45	UP_ML_DOWN_PI
BDIVROU_0137000.t1.1	-0.481903873066766	5.78859181380304	0.111690905687382	0.475548827207571	61	58	45	40	67.2117769458208	52.263725093034	49.2507861299056	36.3083907272322	52.45	UP_ML_DOWN_PI
BDIVROU_0448800.t1.1	0.371271577516516	7.54852576378109	0.111681685666351	0.475548827207571	176	130	205	194	193.920423344653	117.075538623998	224.90902222775	176.640144426568	52.45	DOWN_ML_UP_PI
BDIVROU_0387100.t1.1	0.355874594702656	7.9841929936069	0.111988932717715	0.476357938493576	206	217	250	293	227.426384892236	196.017743959238	274.552801061849	267.081532600702	52.36	DOWN_ML_UP_PI
BDIVROU_0325900.t1.1	-0.397974057219858	6.78516191557766	0.112609358070162	0.478535528369445	139	94	90	89	152.995758989404	84.4993277549291	98.6915996685777	80.990408812768	52.15	UP_ML_DOWN_PI
BDIVROU_0102300.t1.1	0.382066471149577	7.01630878648084	0.112826008005782	0.478994726961985	87	128	133	144	96.2907027402835	115.861406067366	145.981059765559	131.183371662391	52.1	DOWN_ML_UP_PI
BDIVROU_0337500.t1.1	0.419655928476412	6.37236630618909	0.113198706446392	0.480114898206763	64	69	91	86	70.6163558867042	62.2834507349791	99.7526129099735	78.2248983596758	51.99	DOWN_ML_UP_PI
BDIVROU_0155700.t1.1	-0.78938560741623	4.02261964909581	0.11354057836623	0.480297500530165	11	24	8	12	12.3396335777429	21.8620610931017	8.83826125626653	10.9715623151578	51.97	UP_ML_DOWN_PI
BDIVROU_0210800.t1.1	0.41613491111615	6.49380221126282	0.113568418284507	0.480297500530165	63	83	81	114	69.6687408770212	75.0794409553547	89.097856737074	104.037214808631	51.97	DOWN_ML_UP_PI
BDIVROU_0291700.t1.1	0.348126958956613	8.22698333481661	0.113375074002163	0.480297500530165	226	280	283	361	249.70234994162	253.130996015016	310.889032988821	329.157077021508	51.97	DOWN_ML_UP_PI
BDIVROU_0147800.t1.1	-0.346432583500431	8.29806910461417	0.11375414546734	0.480622160590459	231	459	221	313	255.747447639712	415.466055738624	242.902227150775	285.497135012963	51.94	UP_ML_DOWN_PI
BDIVROU_0412700.t1.1	0.386878215532982	7.09697650670425	0.114049423416746	0.481408618843318	106	119	117	180	117.03425000624	107.4988069872	128.733918341406	164.298823756144	51.86	DOWN_ML_UP_PI
BDIVROU_0103600.t1.1	0.341520904921562	8.37310676354609	0.11459890006185	0.482849914340288	212	357	323	387	234.574867160019	323.066558840453	354.752085923222	352.798139482274	51.72	DOWN_ML_UP_PI
BDIVROU_0209800.t1.1	-0.437514105258499	6.33974709920124	0.114953686630189	0.482849914340288	66	111	78	49	73.1860109702567	100.586865569761	85.2003381109431	44.2892909090552	51.72	UP_ML_DOWN_PI
BDIVROU_0211200.t1.1	-0.549748468053854	5.10128657567246	0.114764377351273	0.482849914340288	23	52	14	37	25.732362173137	47.3107207298538	15.666403724541	34.0045949614115	51.72	UP_ML_DOWN_PI
BDIVROU_0233400.t1.1	0.564627234375314	4.91752960938237	0.115047667189218	0.482849914340288	17	27	27	38	18.892075186416	24.4948961436097	29.73734514597	34.702859471277	51.72	DOWN_ML_UP_PI
BDIVROU_0356800.t1.1	-0.322217004548927	10.4225432857864	0.114782113137023	0.482849914340288	1453	1461	1030	1325	1604.97991408527	1320.5312714895	1131.33434965096	1208.00976231054	51.72	UP_ML_DOWN_PI
BDIVROU_0429100.t1.1	-0.581673952200849	4.89949726434121	0.115047667189218	0.482849914340288	34	30	17	26	37.3954379927649	26.9649573271516	18.7656189585706	23.773814874885	51.72	UP_ML_DOWN_PI
BDIVROU_0133700.t2.1	0.390083318481176	6.97224494058955	0.115405580673691	0.483891650524383	103	102	130	139	113.605425913226	92.0324946135093	142.675141738652	126.615710213388	51.61	DOWN_ML_UP_PI
BDIVROU_0025300.t1.1	0.331901557047388	9.1290247670366	0.115799185061687	0.485080916720895	460	488	536	664	508.027159772513	440.995888712718	588.728336568218	605.361921799925	51.49	DOWN_ML_UP_PI
BDIVROU_0349100.t1.1	-0.931044516241206	3.4748143553837	0.116044475706301	0.4856472318221	11	12	2	10	12.1326084436152	10.8153924856664	2.33247887610541	9.25076907279537	51.44	UP_ML_DOWN_PI
BDIVROU_0212200.t1.1	0.418980980458755	6.12617908350341	0.116239128372452	0.486000753792309	42	71	82	66	46.6289839211499	64.3848569303423	89.7551506644941	59.9037444030329	51.4	DOWN_ML_UP_PI
BDIVROU_0222400.t1.1	-0.351877726022142	7.91015566119414	0.116496683837007	0.486616356444165	180	346	176	229	199.350562717429	313.255664305296	193.386380406727	208.832121055252	51.34	UP_ML_DOWN_PI
BDIVROU_0394900.t1.1	0.373139192763073	7.2090527602155	0.117384151610421	0.489396495986357	114	131	147	170	125.893033323726	118.365092340137	161.4182106648	154.93916846805	51.06	DOWN_ML_UP_PI
BDIVROU_0416300.t1.1	0.457306846569442	5.87274583107655	0.117337387983158	0.489396495986357	51	40	58	68	56.0583400192306	35.909609731956	63.6901758350169	61.9683530897217	51.06	DOWN_ML_UP_PI
BDIVROU_0038900.t1.1	-0.526898703381415	5.27893054565917	0.117638843269905	0.489532960059954	25	60	26	32	27.9923557986475	54.5968752018155	28.573657602474	29.1740901029339	51.05	UP_ML_DOWN_PI
BDIVROU_0268600.t1.1	0.375617599560183	7.13514861704667	0.117597764464062	0.489532960059954	104	129	141	160	114.918861043056	116.622889779164	154.810685862488	145.807134683832	51.05	DOWN_ML_UP_PI
BDIVROU_0452300.t1.1	1.875326588039	2.22094010442915	0.117759219351971	0.48957202314943	1	1	3	5	1.10882615961542	0.891478902723003	3.33081074165976	4.57588306771648	51.04	DOWN_ML_UP_PI
BDIVROU_0055300.t1.1	0.324235243918284	9.66139752358461	0.118100384881894	0.49012045878174	607	782	746	993	670.671070992985	706.99512262476	819.457297183078	905.376117099989	50.99	DOWN_ML_UP_PI
BDIVROU_0279200.t1.1	-0.431113604948365	6.04006621309395	0.118113363791655	0.49012045878174	76	64	34	72	83.6698189568173	57.595176906829	37.6809248311596	65.9511365553902	50.99	UP_ML_DOWN_PI
BDIVROU_0124300.t1.1	-0.362919830460144	7.40803046281236	0.118778394400843	0.492416821148609	174	189	128	155	192.112164977135	170.738822244912	140.595036428647	141.303592227249	50.76	UP_ML_DOWN_PI
BDIVROU_0018500.t1.1	0.329344748450031	8.84795633601664	0.120267718224314	0.494061029522195	304	491	463	519	336.184133309472	444.174939660176	508.43585412461	473.068009534395	50.59	DOWN_ML_UP_PI
BDIVROU_0113900.t1.1	-0.405068100160372	6.56556961611569	0.120497726882227	0.494061029522195	84	121	75	78	92.9555009869786	109.513309851528	82.2663342950093	71.0035717370665	50.59	UP_ML_DOWN_PI
BDIVROU_0149200.t1.1	-0.451897891815776	5.94649407753026	0.120124040906992	0.494061029522195	51	83	54	42	56.5635276137139	75.2242899948475	59.0371621089747	38.0547711046216	50.59	UP_ML_DOWN_PI
BDIVROU_0153400.t1.1	-0.389819855782157	6.76427424859857	0.120046197583815	0.494061029522195	96	139	80	98	106.223989994229	125.796381367062	87.8854287930795	89.3468371979331	50.59	UP_ML_DOWN_PI
BDIVROU_0200100.t1.1	0.335929189214767	8.38169165310974	0.12121715264118	0.494061029522195	228	343	313	402	252.130587765521	310.290422962399	343.846357373933	366.54267433518	50.59	DOWN_ML_UP_PI
BDIVROU_0225200.t1.1	-0.339314901116444	8.24799754288422	0.121120012533011	0.494061029522195	307	342	221	295	339.063374247104	309.067549033708	242.840065960259	269.02935603533	50.59	UP_ML_DOWN_PI
BDIVROU_0230000.t1.1	-0.57488163602607	4.93000815691933	0.119645465358545	0.494061029522195	26	40	19	25	28.8509141352865	36.2617416638335	20.9090443279473	22.8132706720535	50.59	UP_ML_DOWN_PI
BDIVROU_0254500.t1.1	0.38947329505915	6.82097380261624	0.119874004166057	0.494061029522195	95	89	115	127	104.724033421899	80.2448526173159	126.233569906702	115.704127505429	50.59	DOWN_ML_UP_PI
BDIVROU_0269900.t1.1	-0.348248901801172	7.87050591397924	0.121303127402525	0.494061029522195	214	290	181	212	236.54531441661	262.263987688148	198.771344011357	193.238365592799	50.59	UP_ML_DOWN_PI
BDIVROU_0279000.t1.1	0.344681375409141	8.09649238602272	0.119673334856384	0.494061029522195	204	259	248	341	225.424294493401	234.17124291998	272.527802350242	310.996875358023	50.59	DOWN_ML_UP_PI
BDIVROU_0294400.t1.1	0.628647010096524	4.20144548342663	0.120999023663324	0.494061029522195	5	20	24	14	5.76592137716214	18.3241901705066	26.1078468630067	12.5566974785651	50.59	DOWN_ML_UP_PI
BDIVROU_0298200.t1.1	0.356416163360568	7.55575537048085	0.120941850610361	0.494061029522195	131	186	163	243	144.88525113841	168.279876656316	179.24242279877	221.720464891072	50.59	DOWN_ML_UP_PI
BDIVROU_0320400.t1.1	-0.352292722017894	7.75438119926913	0.119664531053325	0.494061029522195	216	246	159	204	238.559977890405	222.309273679754	174.699773666219	186.026507672989	50.59	UP_ML_DOWN_PI
BDIVROU_0330200.t1.1	0.36321073117006	7.35546066810592	0.121165178774161	0.494061029522195	118	156	171	178	130.448841706034	141.089375922244	187.670738425704	162.140509047739	50.59	DOWN_ML_UP_PI
BDIVROU_0382000.t1.1	-0.325667103160603	9.27037527749334	0.120807901505902	0.494061029522195	519	819	462	594	573.698665942394	740.681592304048	507.496915429838	541.584672179798	50.59	UP_ML_DOWN_PI
BDIVROU_0415000.t1.1	0.380284464058719	6.88900853056337	0.121103738753098	0.494061029522195	84	112	115	139	92.8864768431997	101.312290629433	126.315339495998	126.715458854967	50.59	DOWN_ML_UP_PI
BDIVROU_0423100.t1.1	0.34743325915659	7.79224213303367	0.121070445185576	0.494061029522195	170	203	228	244	187.794888514413	183.4851316591	250.294259203971	222.326921107559	50.59	DOWN_ML_UP_PI
BDIVROU_0425100.t1.1	0.322743765655562	9.41768141200251	0.120603854972454	0.494061029522195	430	760	679	779	475.501271202522	687.473629401644	745.693425017671	710.12079918109	50.59	DOWN_ML_UP_PI
BDIVROU_0456500.t1.1	0.68119664580444	4.35285366122322	0.119718989662213	0.494061029522195	16	11	13	31	17.5155700094852	9.80090415177836	14.5136134142501	28.4761610531225	50.59	DOWN_ML_UP_PI
BDIVROU_0018900.t1.1	-0.724585587045532	4.05727057500862	0.121730656691226	0.495344950797969	18	17	13	8	19.8031423161815	15.2829510524042	14.1350942346469	7.16957042775861	50.47	UP_ML_DOWN_PI
BDIVROU_0326200.t1.1	0.450306894990554	5.84475248452414	0.122280680893437	0.49666674348154	35	56	60	63	38.8409119612513	50.7711010901555	65.8088783213686	57.3434273503126	50.33	DOWN_ML_UP_PI
BDIVROU_0382400.t1.1	0.36984389486153	7.18247127979536	0.122230105869967	0.49666674348154	117	123	136	176	129.121086270524	111.057861634161	149.444908078731	160.505507343085	50.33	DOWN_ML_UP_PI
BDIVROU_0409700.t1.1	0.975058066460039	3.29575015816782	0.12257302736525	0.497396157965148	5	5	5	15	5.50814937935124	4.49115069233832	5.65303429242136	13.8225449634328	50.26	DOWN_ML_UP_PI
BDIVROU_0393400.t1.1	0.35069841912395	7.58364989862607	0.123584342024071	0.500579001531843	128	197	187	223	141.651101124789	178.301418291692	205.379334107809	203.282681543559	49.94	DOWN_ML_UP_PI
BDIVROU_0412100.t1.1	0.328176856821669	8.73353310224819	0.12348657870135	0.500579001531843	324	402	402	509	357.972432887163	363.423530734184	441.580614347689	464.077014871909	49.94	DOWN_ML_UP_PI
BDIVROU_0306100.t1.1	0.322677355208064	9.17100896530117	0.123899232514248	0.501394050110412	383	615	546	687	423.462272500862	556.274366914244	599.729637259542	626.346629251134	49.86	DOWN_ML_UP_PI
BDIVROU_0307400.t1.1	-0.373138755658027	7.06691732612491	0.124242009100473	0.501412724602402	141	145	106	115	155.605555138765	130.920130626156	116.33526879364	104.752663630378	49.86	UP_ML_DOWN_PI
BDIVROU_0319400.t1.1	-0.632336913099132	4.49864349379956	0.124244866921429	0.501412724602402	26	22	14	17	28.5680450036072	19.7433094687916	15.3866007545657	15.4926312281706	49.86	UP_ML_DOWN_PI
BDIVROU_0336800.t1.1	-0.325902229177372	8.94456090497295	0.124215016987232	0.501412724602402	431	632	372	469	476.38680100632	571.539822083772	408.626374976067	427.605912440497	49.86	UP_ML_DOWN_PI
BDIVROU_0386500.t1.1	0.468376788049669	5.74217311361787	0.124591025721785	0.502350104624127	41	42	44	72	45.1948478423958	37.8660060599473	48.5312716684859	65.815095471241	49.76	DOWN_ML_UP_PI
BDIVROU_0009200.t1.1	0.437258673011288	5.8553281729004	0.124942547978034	0.503307378201926	47	44	64	59	51.7579771302922	39.6195161804151	70.1082928346728	53.6197474096596	49.67	DOWN_ML_UP_PI
BDIVROU_0108700.t1.1	0.427083741034546	6.01838174022114	0.125123297954363	0.503575608829102	50	53	70	68	55.1486702711531	47.8188964781785	76.7280305987404	61.8484654561482	49.64	DOWN_ML_UP_PI
BDIVROU_0134000.t1.1	0.313233948886207	10.3519467213084	0.125824304618508	0.505014565670825	1002	1248	1339	1434	1107.01345941242	1128.22858721195	1470.48179780188	1307.17895285594	49.5	DOWN_ML_UP_PI
BDIVROU_0146500.t2.1	0.314333453724515	10.1173157922705	0.125747488545261	0.505014565670825	779	1147	1046	1329	860.861308811387	1037.12298656855	1148.89210303746	1211.64266025501	49.5	DOWN_ML_UP_PI
BDIVROU_0238000.t1.1	0.476025039283743	5.41113685269241	0.12574497656335	0.505014565670825	22	44	40	51	24.553363992773	40.0000874417608	43.9737760866598	46.516874568808	49.5	DOWN_ML_UP_PI
BDIVROU_0005400.t1.1	0.448565532597624	5.98090596706583	0.127593451412557	0.508712379691133	52	47	61	75	57.2494785791464	42.304842208252	67.019057450572	68.379836754959	49.13	DOWN_ML_UP_PI
BDIVROU_0030800.t1.1	0.45155574327076	5.75015660231657	0.127455858353452	0.508712379691133	42	42	45	71	46.2835954442698	37.852574384743	49.6071382381738	64.8816855911405	49.13	DOWN_ML_UP_PI
BDIVROU_0037700.t1.1	-0.796463381741664	3.7520854601937	0.130453912549001	0.508712379691133	13	15	7	9	14.3538538116801	13.5373951337058	7.70720984898887	8.2068992724641	49.13	UP_ML_DOWN_PI
BDIVROU_0076700.t1.1	-0.440507782122212	5.87881210790228	0.13027907728342	0.508712379691133	68	57	51	41	74.8424739826597	51.2767038099768	55.7692570314922	37.1640505498726	49.13	UP_ML_DOWN_PI
BDIVROU_0087700.t1.1	-4.086665675269	1.63675052492233	0.128586815654863	0.508712379691133	2	2	0	0	2.2083593626666	1.79116019157179	2.77555756156289e-17	2.77555756156289e-17	49.13	UP_ML_DOWN_PI
BDIVROU_0105500.t1.1	-0.440608854822331	5.82086964503064	0.130323436764501	0.508712379691133	65	55	41	48	71.5406988946641	49.4789524409592	45.0212824063274	43.7371732353788	49.13	UP_ML_DOWN_PI
BDIVROU_0119400.t1.1	-0.319972982873085	8.95463920125592	0.130551442713753	0.508712379691133	481	578	397	448	531.382350609719	522.495059994762	435.957200415315	408.348305012676	49.13	UP_ML_DOWN_PI
BDIVROU_0130100.t1.1	0.32216946748932	8.75649806936516	0.129190173077003	0.508712379691133	296	450	419	503	327.27573238197	407.040647303574	460.190691519899	458.552113413913	49.13	DOWN_ML_UP_PI
BDIVROU_0146400.t1.1	-0.509004194628668	5.09897511286264	0.130175142924149	0.508712379691133	23	51	11	41	25.7215237140724	46.3949707915401	12.45913724045	37.7610606977169	49.13	UP_ML_DOWN_PI
BDIVROU_0150100.t1.1	-0.700917716768913	4.09566226717789	0.129910065454278	0.508712379691133	16	20	10	12	17.6928941916359	18.0791790920069	10.9902130398791	10.9315416937811	49.13	UP_ML_DOWN_PI
BDIVROU_0151500.t1.1	0.340879612918272	7.80396678770004	0.12765641709883	0.508712379691133	172	205	229	246	190.002335897096	185.291282778144	251.396473864667	224.153584065933	49.13	DOWN_ML_UP_PI
BDIVROU_0151900.t2.1	0.371090556335621	6.98450834233574	0.130429539519064	0.508712379691133	100	109	129	141	110.380012155243	98.4364008248388	141.597517176999	128.456703070733	49.13	DOWN_ML_UP_PI
BDIVROU_0194600.t1.1	-0.407949968649589	6.23606371321753	0.129271770119637	0.508712379691133	77	84	50	72	84.9804256721115	75.8451575766958	55.0437355653833	65.741224922898	49.13	UP_ML_DOWN_PI
BDIVROU_0232900.t1.1	-0.581071087216135	4.65925478704122	0.127629411183271	0.508712379691133	21	33	12	24	23.3219954900333	29.9290680898839	13.3402305035113	22.0165667666096	49.13	UP_ML_DOWN_PI
BDIVROU_0256800.t1.1	0.358564554551657	7.27353378373764	0.127468978556813	0.508712379691133	106	154	155	175	117.279650134107	139.364278579198	170.180553292921	159.476449067383	49.13	DOWN_ML_UP_PI
BDIVROU_0259200.t1.1	0.371365753787194	6.8346809184879	0.128915493915228	0.508712379691133	76	114	109	135	84.1474878145747	103.214071433643	119.747387037267	123.08828075864	49.13	DOWN_ML_UP_PI
BDIVROU_0279300.t1.1	0.316284313289286	9.57137754637865	0.127368168969756	0.508712379691133	522	797	744	877	576.973442603019	720.754082039862	817.115130550859	799.491783089718	49.13	DOWN_ML_UP_PI
BDIVROU_0309000.t1.1	0.368086900536064	7.08094069548065	0.128075479871747	0.508712379691133	100	125	136	153	110.506820856278	113.013203641396	149.311553508847	139.418921747894	49.13	DOWN_ML_UP_PI
BDIVROU_0316800.t1.1	0.350666824178173	7.79070569319851	0.128656401804472	0.508712379691133	217	147	233	238	239.100831955696	132.355068656776	255.735794462533	216.814538730299	49.13	DOWN_ML_UP_PI
BDIVROU_0333600.t1.1	-0.504450304661436	5.24263404898003	0.128001660573633	0.508712379691133	38	43	26	31	41.9433376775019	38.8236610998514	28.5591168676861	28.249727790766	49.13	UP_ML_DOWN_PI
BDIVROU_0335600.t1.1	0.354058437312432	7.39398622148655	0.129617003915903	0.508712379691133	131	150	159	201	144.668200125324	135.536083237575	174.685099443643	183.278239880146	49.13	DOWN_ML_UP_PI
BDIVROU_0346200.t1.1	0.355622091485657	7.37224130288639	0.129857605875293	0.508712379691133	120	158	155	200	132.654714770085	142.894017346183	170.311820449628	182.384635163899	49.13	DOWN_ML_UP_PI
BDIVROU_0360200.t1.1	-4.08400945875033	1.63544187676605	0.128586815654863	0.508712379691133	1	3	0	0	1.14875363780469	2.74013828986918	2.77555756156289e-17	2.77555756156289e-17	49.13	UP_ML_DOWN_PI
BDIVROU_0365900.t1.1	-4.086665675269	1.63675052492233	0.128586815654863	0.508712379691133	2	2	0	0	2.2083593626666	1.79116019157179	2.77555756156289e-17	2.77555756156289e-17	49.13	UP_ML_DOWN_PI
BDIVROU_0381900.t1.1	0.359780750490052	7.06015645006477	0.128313932766504	0.508712379691133	75	151	128	157	83.2973863558242	136.921100346146	140.60706737219	143.137624724854	49.13	DOWN_ML_UP_PI
BDIVROU_0420400.t1.1	0.524402834726937	5.07562259425587	0.130175142924149	0.508712379691133	24	26	33	39	26.4687331550061	23.4490878242424	36.2418033289489	35.5382834044125	49.13	DOWN_ML_UP_PI
BDIVROU_0423700.t1.1	-0.705251439202837	4.52380497538092	0.130386633771482	0.508712379691133	8	43	26	4	9.29591441172571	39.3775432283585	28.0376772154132	3.32241866656646	49.13	UP_ML_DOWN_PI
BDIVROU_0426600.t1.1	-0.331284460565046	8.43932274072619	0.127959583516262	0.508712379691133	291	460	262	328	321.795967134304	416.124323336049	287.803766581652	299.053328409607	49.13	UP_ML_DOWN_PI
BDIVROU_0427900.t1.1	-0.348898959944168	7.60871281812776	0.129122324802872	0.508712379691133	182	237	145	183	201.145984327622	214.307409717744	159.306330731234	166.86604571665	49.13	UP_ML_DOWN_PI
BDIVROU_0446300.t1.1	-0.47837412645356	5.56418711579965	0.129967341473129	0.508712379691133	43	59	43	29	47.5911041777644	53.3993234113364	46.918275419201	26.1796599202735	49.13	UP_ML_DOWN_PI
BDIVROU_0451100.t1.1	-0.451284052251825	5.63862816174336	0.130159596850522	0.508712379691133	44	63	32	46	48.7261836976206	57.0437589415625	35.2485336144895	42.0142545146424	49.13	UP_ML_DOWN_PI
BDIVROU_0462100.t1.1	4.08925129532653	1.63679978012795	0.128586815654863	0.508712379691133	0	0	2	2	2.77555756156289e-17	2.77555756156289e-17	2.19618680210662	1.80831768471106	49.13	DOWN_ML_UP_PI
BDIVROU_0466300.t1.1	-0.387435618269816	6.59841353330823	0.129103712645931	0.508712379691133	98	109	75	83	108.189579437793	98.4530368613509	82.3140782818838	75.6023128765211	49.13	UP_ML_DOWN_PI
BDIVROU_0007700.t1.1	-0.505878034557673	5.18627368442652	0.131163507520484	0.509229726272069	34	44	20	35	37.6042273009193	39.798636235021	22.1300508072492	32.045294730749	49.08	UP_ML_DOWN_PI
BDIVROU_0116400.t1.1	-2.31622831205051	1.95815766056217	0.131261437037257	0.509229726272069	2	4	1	0	2.25091678923205	3.63885245602367	1.07993401805825	0	49.08	UP_ML_DOWN_PI
BDIVROU_0151800.t1.1	0.384510171639495	6.57153255274686	0.131123833110687	0.509229726272069	77	78	101	101	84.9193957113892	70.3690393214183	110.775608075792	91.9321902426964	49.08	DOWN_ML_UP_PI
BDIVROU_0204500.t1.1	-0.333862036026333	8.07961230932479	0.131077041756194	0.509229726272069	251	329	213	244	277.386650651764	297.487830251693	233.892636107372	222.39003623787	49.08	UP_ML_DOWN_PI
BDIVROU_0404800.t1.1	-0.362801256522572	7.17410202517696	0.131054895648581	0.509229726272069	110	204	116	123	121.935704701822	184.801809595543	127.295076462625	112.02606879822	49.08	UP_ML_DOWN_PI
BDIVROU_0329500.t1.1	1.39431889713617	2.57448604286927	0.131515919897261	0.509321091015645	4	0	2	9	4.30399162425963	0	2.31817998704759	8.32091420907581	49.07	DOWN_ML_UP_PI
BDIVROU_0342300.t1.1	1.51162100779697	2.63307543077372	0.131515919897261	0.509321091015645	4	0	0	12	4.30399162425963	0	0.122706743574727	11.1634329119307	49.07	DOWN_ML_UP_PI
BDIVROU_0034300.t1.1	-0.406454997952886	6.20564976122174	0.131676618679447	0.509496109644774	71	87	53	66	78.4495866765772	78.6434179688345	58.2404995371392	60.1818498279844	49.05	UP_ML_DOWN_PI
BDIVROU_0321400.t1.1	0.421372099769058	6.16349168746024	0.131921053876218	0.509994538692373	42	74	50	106	46.6581612994663	67.1261862271395	55.3176626863743	97.0109654924276	49	DOWN_ML_UP_PI
BDIVROU_0077600.t1.1	-0.543759938269616	4.88962334700835	0.132067992544674	0.510036377737371	31	32	23	20	34.1675851241524	28.8436575989765	25.1425070331028	18.121580884408	49	UP_ML_DOWN_PI
BDIVROU_0213200.t2.1	-0.3639011091356	7.17617748226086	0.132278761308445	0.510036377737371	120	193	118	121	132.852695695882	174.724548450558	129.46097414681	110.176842975165	49	UP_ML_DOWN_PI
BDIVROU_0318800.t1.1	0.376965749111929	6.64758496365911	0.132235430606086	0.510036377737371	67	99	112	100	74.1840104863839	89.6340801748703	122.753280517259	90.9358778025173	49	DOWN_ML_UP_PI
BDIVROU_0264400.t1.1	-0.422736182900918	5.95885742161126	0.132783625864102	0.511502602954633	61	72	35	65	67.3728420044267	65.0572628056347	38.7022069732411	59.4896256981583	48.85	UP_ML_DOWN_PI
BDIVROU_0447600.t1.1	0.408067434983684	6.3378208448281	0.132955622566332	0.511502602954633	74	55	89	83	81.3717099692949	49.3916375852477	97.5470930305011	75.482812693347	48.85	DOWN_ML_UP_PI
BDIVROU_0451200.t1.1	0.352244066673873	7.4684857346957	0.133006911264784	0.511502602954633	146	149	168	211	161.120054413193	134.528147045165	184.563832620474	192.389450574677	48.85	DOWN_ML_UP_PI
BDIVROU_0074800.t1.1	-0.415562546678923	6.11593210923818	0.134508646883446	0.513392368317259	63	86	61	49	69.6971732158655	77.8178215836684	66.7280360480529	44.4370371723769	48.66	UP_ML_DOWN_PI
BDIVROU_0135000.t1.1	0.353748918212034	7.2106771843608	0.134397773345115	0.513392368317259	103	146	150	165	113.940522810693	132.108473887555	164.664288763696	150.33847276426	48.66	DOWN_ML_UP_PI
BDIVROU_0143100.t1.1	0.332200961421951	8.10183458458208	0.133625366213376	0.513392368317259	217	248	277	307	239.668588476218	224.120710826316	304.145109777738	279.790642860978	48.66	DOWN_ML_UP_PI
BDIVROU_0157100.t1.1	0.368002981215319	6.88709215979037	0.134550774464572	0.513392368317259	96	99	112	141	105.912618219355	89.3548917438646	123.057280143499	128.571685395099	48.66	DOWN_ML_UP_PI
BDIVROU_0165200.t1.1	-0.40130342881699	6.43590906758178	0.134277104122098	0.513392368317259	75	112	58	83	83.0380295400696	101.401521559329	63.8337296589949	75.7727922366593	48.66	UP_ML_DOWN_PI
BDIVROU_0231600.t1.1	-0.400612716950167	6.43047880657619	0.134277104122098	0.513392368317259	91	93	71	68	100.383720155151	83.9266748813541	77.8150285206167	61.839202617247	48.66	UP_ML_DOWN_PI
BDIVROU_0392700.t1.1	0.312504390595856	9.43527367313715	0.13387429763846	0.513392368317259	498	699	644	835	550.355802515532	632.060302125831	707.398934375797	761.304828573814	48.66	DOWN_ML_UP_PI
BDIVROU_0420300.t1.1	0.379553176104613	6.65617160588661	0.133929098689982	0.513392368317259	66	101	101	114	73.1073636096311	91.4692193803136	110.879405745849	103.871683177557	48.66	DOWN_ML_UP_PI
BDIVROU_0422800.t1.1	-0.332766010647549	7.96779439616766	0.134372229287696	0.513392368317259	250	283	184	241	276.113193309102	255.749868376234	202.180212363614	219.778831708514	48.66	UP_ML_DOWN_PI
BDIVROU_0424900.t1.1	0.383069673387575	6.58772370592427	0.134662201347329	0.513392368317259	77	80	104	100	84.9401128023604	72.1945747783135	114.035533349465	90.9916392505046	48.66	DOWN_ML_UP_PI
BDIVROU_0402900.t1.1	0.363107062539587	6.97729148711198	0.13490111563907	0.513859085564713	97	112	128	140	107.119237509878	101.195321256224	140.500031330836	127.54575160278	48.61	DOWN_ML_UP_PI
BDIVROU_0010700.t1.1	0.350436238718221	7.39433639534207	0.135239309030902	0.514702840496385	128	154	170	188	141.403674841307	139.196541185527	186.632939302749	171.308787529603	48.53	DOWN_ML_UP_PI
BDIVROU_0030600.t1.1	-0.629529784427555	4.26733270244547	0.13572185941832	0.515649545128518	25	15	11	15	27.345645967126	13.3313201386356	12.1206129572283	13.6948988257913	48.44	UP_ML_DOWN_PI
BDIVROU_0104000.t1.1	-0.365058940665712	6.92404667921972	0.135641565078779	0.515649545128518	108	153	77	126	119.465771953399	138.437941209616	84.8257858513234	115.092896049208	48.44	UP_ML_DOWN_PI
BDIVROU_0099000.t1.1	-0.348130929149129	7.46107388140393	0.136394363519007	0.515994347065973	168	209	143	151	185.629200534605	188.948938122348	156.938225705736	137.542875058937	48.4	UP_ML_DOWN_PI
BDIVROU_0109900.t1.1	-0.351483851847727	7.33326868510321	0.136221881192711	0.515994347065973	154	191	120	150	170.158846808636	172.673360656894	131.837868833088	136.771404775655	48.4	UP_ML_DOWN_PI
BDIVROU_0123200.t1.1	0.307924445587132	9.72822244775496	0.136390475404806	0.515994347065973	573	905	791	1019	633.359494025273	818.430317530093	868.841993580038	929.043529908571	48.4	DOWN_ML_UP_PI
BDIVROU_0133200.t1.1	-0.319115978056996	8.70861121384711	0.136293385744467	0.515994347065973	339	566	313	403	374.893127986805	512.01855308854	343.849111261239	367.456845763934	48.4	UP_ML_DOWN_PI
BDIVROU_0150800.t1.1	0.313812240462215	9.05038155026875	0.136397508201978	0.515994347065973	367	551	504	626	405.70594057371	498.338155807213	553.585724371029	570.721597919218	48.4	DOWN_ML_UP_PI
BDIVROU_0126500.t1.1	0.3637171061907	6.83824881464957	0.136825674266773	0.516437179964879	77	114	124	118	85.2416615016318	103.203873399039	135.981094830997	107.384091724831	48.36	DOWN_ML_UP_PI
BDIVROU_0312900.t1.1	0.931923216132353	3.37955992399226	0.136865804438663	0.516437179964879	5	6	15	6	5.53017908793576	5.41372372070843	16.2397926877205	5.28936282307367	48.36	DOWN_ML_UP_PI
BDIVROU_0400100.t1.1	-0.370089031759206	6.8347671590693	0.136825674266773	0.516437179964879	124	118	97	90	136.755802291679	106.454507933689	106.322676664369	81.8552666778034	48.36	UP_ML_DOWN_PI
BDIVROU_0023200.t1.1	-0.367077575490985	6.90092514323531	0.137502522998078	0.516557836260845	112	144	95	102	123.792076563319	130.215160959937	104.248506854867	92.8966020733581	48.34	UP_ML_DOWN_PI
BDIVROU_0111500.t1.1	-0.41765442106794	6.02400109023367	0.137600421130468	0.516557836260845	73	65	47	57	80.4028499886576	58.5370797762257	51.6323686828222	51.9606933615019	48.34	UP_ML_DOWN_PI
BDIVROU_0123800.t1.1	0.305463520819113	9.90400862185495	0.137261398188014	0.516557836260845	570	1118	943	1091	630.296998634695	1011.2464665381	1035.65310462975	994.565649117618	48.34	DOWN_ML_UP_PI
BDIVROU_0206800.t1.1	0.424483168982911	6.07620207592525	0.137233864217242	0.516557836260845	56	51	61	84	61.6659015719367	45.9182527792115	67.1025522535928	76.660262054539	48.34	DOWN_ML_UP_PI
BDIVROU_0359200.t1.1	-0.298720350111015	12.7539400225444	0.13725846413021	0.516557836260845	7521	6996	5329	6628	8308.61208904834	6324.17070295076	5852.87489883646	6042.4873551814	48.34	UP_ML_DOWN_PI
BDIVROU_0391800.t1.1	0.32306099092286	8.43308441516023	0.137388018279944	0.516557836260845	301	282	386	341	332.230777049068	254.652013721353	423.596489924281	310.566775862625	48.34	DOWN_ML_UP_PI
BDIVROU_0117000.t1.1	0.340701197866949	7.50905984584284	0.137784912015532	0.516810584099076	138	169	189	197	152.469162717969	152.772842632404	207.438237856182	179.460240229065	48.32	DOWN_ML_UP_PI
BDIVROU_0336500.t1.1	-0.504515207510596	5.03028080136032	0.138100790071557	0.51711594652431	24	46	18	31	26.7523828347539	41.7965235927088	19.9160882755	28.3820459723116	48.29	UP_ML_DOWN_PI
BDIVROU_0360100.t1.1	-0.503005870858444	5.0254138090469	0.138100790071557	0.51711594652431	33	36	16	33	36.4031759220981	32.4816420026143	17.7812887464099	30.2682804925357	48.29	UP_ML_DOWN_PI
BDIVROU_0279600.t1.1	0.357200146671356	7.12661480896928	0.138346181496126	0.517156785236791	106	127	143	154	117.09558622485	114.785280410289	156.956985792222	140.29381811057	48.28	DOWN_ML_UP_PI
BDIVROU_0329100.t1.1	-0.42195222078487	5.92281524018329	0.138306936399592	0.517156785236791	55	75	49	47	60.8532382324263	67.8682109440712	53.6808965481156	42.7189894973965	48.28	UP_ML_DOWN_PI
BDIVROU_0347000.t1.1	0.499107057765232	5.13447252660565	0.138875377118972	0.518695417842326	22	31	30	45	24.3781005451329	28.0749300456207	33.071349936253	41.1207907216116	48.13	DOWN_ML_UP_PI
BDIVROU_0458400.t1.1	0.373089133649899	6.7828345730922	0.139263593425753	0.519705338917932	95	85	107	128	104.684383924326	76.5965728125635	117.519685943998	116.679024303891	48.03	DOWN_ML_UP_PI
BDIVROU_0100500.t1.1	0.306106063953344	9.65113354240253	0.139776039955265	0.520375928708116	606	783	815	887	669.569976768193	707.902557774506	894.996941564504	808.522917671436	47.96	DOWN_ML_UP_PI
BDIVROU_0138600.t1.1	0.613437712819777	4.43989285042937	0.139797205966701	0.520375928708116	12	18	18	28	13.3266775711706	16.3195665516464	19.8742603040278	25.6068038009468	47.96	DOWN_ML_UP_PI
BDIVROU_0298800.t1.1	0.478978350252336	5.30990654282052	0.139702064083469	0.520375928708116	23	38	44	40	25.5638560454304	34.4803752997774	48.167153710659	36.3200870752388	47.96	DOWN_ML_UP_PI
BDIVROU_0051900.t2.1	-0.331697865103669	7.88539516464193	0.140086884198907	0.521014541485144	236	267	176	225	260.646590113334	241.285790751881	193.36855415678	205.169257660945	47.9	UP_ML_DOWN_PI
BDIVROU_0069600.t1.1	0.337043490193387	7.68945455623835	0.140500082135967	0.522111088712512	156	193	217	220	172.365817580931	174.479059290597	238.157462898612	200.400172691062	47.79	DOWN_ML_UP_PI
BDIVROU_0132900.t1.1	-0.546832507286829	4.84127357579457	0.140700382658251	0.522415309684803	15	47	12	30	16.9705796275933	42.8873361616959	13.4201363078986	27.5709728553471	47.76	UP_ML_DOWN_PI
BDIVROU_0142800.t1.1	-0.331356184207512	7.95209492502548	0.141241462035729	0.523983254028259	230	300	204	213	254.179818959036	271.265104437394	223.91216595518	194.046167124186	47.6	UP_ML_DOWN_PI
BDIVROU_0052300.t2.1	-0.436600245147671	5.87301595839408	0.141414660287067	0.524184929853994	53	73	48	44	58.649828004414	66.0658733802315	52.5572512544423	39.9637819815271	47.58	UP_ML_DOWN_PI
BDIVROU_0033000.t1.1	0.344742808382749	7.2392028552507	0.141654009411446	0.524631264075473	99	157	183	133	109.625502450775	142.153321226703	200.496004539526	120.83442478884	47.54	DOWN_ML_UP_PI
BDIVROU_0056600.t1.1	0.337702488098372	7.56533449798258	0.142067758911561	0.525375138525851	142	178	191	211	156.912252353567	160.930825491643	209.693952773808	192.273995099228	47.46	DOWN_ML_UP_PI
BDIVROU_0453100.t1.1	-0.398262919132358	6.10828837132242	0.142093071925037	0.525375138525851	67	80	34	79	74.0096226491489	72.2966206552182	37.7387765611132	72.3948357416605	47.46	UP_ML_DOWN_PI
BDIVROU_0000800.t1.1	-0.398283121711076	6.25659014102736	0.142782925871513	0.527158125343756	53	113	62	61	58.9864706444808	102.565178479718	67.9587607122405	55.4813056285984	47.28	UP_ML_DOWN_PI
BDIVROU_0176900.t1.1	-0.593476605988326	4.33753782290983	0.143053338480271	0.527158125343756	23	19	9	19	25.2583640564075	17.0358450194084	10.0300211679368	17.4447568307642	47.28	UP_ML_DOWN_PI
BDIVROU_0296800.t1.1	-0.661657329338553	4.33137084481745	0.143053338480271	0.527158125343756	16	27	10	17	17.807488036892	24.5146963985823	11.0770263811546	15.5695320934571	47.28	UP_ML_DOWN_PI
BDIVROU_0461600.t1.1	-0.58593136596495	4.32083700217783	0.143053338480271	0.527158125343756	30	11	3	25	32.6793368781344	9.5971827384721	3.59988233018577	23.1438249782529	47.28	UP_ML_DOWN_PI
BDIVROU_0105600.t1.1	-0.492106871490174	5.23397375157413	0.143502587729765	0.528035147612642	40	40	25	32	44.0774089160251	36.0474913499053	27.4929073058342	29.1896032579	47.2	UP_ML_DOWN_PI
BDIVROU_0241300.t1.1	-0.370893896555412	6.62917091145859	0.143530750847327	0.528035147612642	82	131	73	90	90.8370521921998	118.641765226237	80.2019052591654	82.0576240159885	47.2	UP_ML_DOWN_PI
BDIVROU_0165300.t1.1	0.294475834713395	12.0192126346973	0.144009376874306	0.529354467827137	2952	4310	4007	4803	3261.52592451783	3896.52919543203	4400.87912425539	4378.67234070404	47.06	DOWN_ML_UP_PI
BDIVROU_0072700.t1.1	-0.306804615515081	9.23467356346876	0.144605325497989	0.52942385562361	511	785	468	567	564.827912536447	709.912708995007	514.017888580613	516.907633606247	47.06	UP_ML_DOWN_PI
BDIVROU_0210500.t1.1	0.317353189056308	8.260418308833	0.144628371350363	0.52942385562361	186	347	305	345	205.950893838304	314.129746597832	334.918850728327	314.452181919116	47.06	DOWN_ML_UP_PI
BDIVROU_0224000.t1.1	-0.31224883227542	8.75549998816644	0.144258773736249	0.52942385562361	350	583	334	406	387.04413632394	527.385355076076	366.849540781345	370.13407932816	47.06	UP_ML_DOWN_PI
BDIVROU_0291300.t1.1	0.317875943718009	8.25977563661754	0.144628371350363	0.52942385562361	222	304	286	367	245.395926505669	274.931980538008	314.190526389603	334.633033323563	47.06	DOWN_ML_UP_PI
BDIVROU_0441600.t1.1	-0.321586820587387	8.14601465419617	0.144595116005022	0.52942385562361	274	329	236	243	302.695262292424	297.39509825062	259.038789961711	221.379633339944	47.06	UP_ML_DOWN_PI
BDIVROU_0013700.t1.1	0.388336030301179	6.26595124798766	0.145007925509731	0.529508997708861	42	85	81	82	46.7569952973048	77.1726090066127	88.8315037918226	74.6294748172778	47.05	DOWN_ML_UP_PI
BDIVROU_0241900.t1.1	-0.322853851739318	7.99601942851689	0.145192869480826	0.529508997708861	243	301	183	253	268.483399707158	272.115328435486	201.136825703376	230.769470470525	47.05	UP_ML_DOWN_PI
BDIVROU_0332300.t1.1	0.351167673626068	7.07239771937402	0.145020137917686	0.529508997708861	101	124	140	145	111.594816896229	112.093992733243	153.625735243896	132.058094389363	47.05	DOWN_ML_UP_PI
BDIVROU_0398600.t1.1	-0.322778550541159	7.89091620213311	0.145251844758042	0.529508997708861	245	257	177	227	270.502381896066	232.169463893047	194.470146144991	206.99556591765	47.05	UP_ML_DOWN_PI
BDIVROU_0444000.t1.1	0.319843115419778	8.21200649126193	0.145128817382288	0.529508997708861	233	272	288	342	257.368130240325	245.837774839169	316.301942689535	311.764942532007	47.05	DOWN_ML_UP_PI
BDIVROU_0015900.t1.1	-0.401287535151141	6.21736928925171	0.14564216881754	0.529765837568654	80	78	56	64	88.1998476270932	70.3406072290789	61.4762661080814	58.3067147010935	47.02	UP_ML_DOWN_PI
BDIVROU_0070200.t1.1	-0.977556230312717	3.18284672948046	0.145682602804529	0.529765837568654	9	9	5	4	9.91025224459423	8.09285445123089	5.45668697469513	3.6045694632435	47.02	UP_ML_DOWN_PI
BDIVROU_0105700.t1.1	-0.322661291700948	7.9827398859019	0.145529741988353	0.529765837568654	290	240	194	236	319.936806181454	216.568667952507	213.087875665765	215.152431189912	47.02	UP_ML_DOWN_PI
BDIVROU_0053700.t1.1	-0.658056787977916	4.1908486392148	0.146178814080707	0.53069526659259	23	15	15	9	25.1781631602973	13.3615851847917	16.3077948541468	8.06327524671164	46.93	UP_ML_DOWN_PI
BDIVROU_0205900.t1.1	0.657500625878263	4.17997728503874	0.146178814080707	0.53069526659259	11	13	16	22	12.1524919538594	11.7364531195877	17.625462925099	20.0885177379916	46.93	DOWN_ML_UP_PI
BDIVROU_0431500.t1.1	-0.578770420951202	4.4966984365435	0.146460346544241	0.531280089314678	14	34	7	25	15.7339727521165	30.9855587414974	7.94970858127573	23.0488419534617	46.87	UP_ML_DOWN_PI
BDIVROU_0208100.t1.1	0.435053997451568	5.57620551711472	0.146590178417208	0.531314114213889	33	42	48	53	36.4892655467565	37.9813716006902	52.6706553358881	48.2621035731972	46.87	DOWN_ML_UP_PI
BDIVROU_0049300.t2.1	-0.453559779413887	5.42353390327346	0.14727916943229	0.533373084044197	44	47	23	44	48.5311876412611	42.4045232628054	25.4838549017439	40.3083501009552	46.66	UP_ML_DOWN_PI
BDIVROU_0362100.t1.1	-0.499508026469002	5.15627244463287	0.147570308323782	0.533989032006729	34	42	33	20	37.5770580628646	37.9661360788042	35.9421371180122	17.9855131770274	46.6	UP_ML_DOWN_PI
BDIVROU_0222700.t1.1	-0.322997024839079	7.88656449657353	0.148068630991416	0.535353058445193	219	286	187	214	242.028108518783	258.60955107461	205.337184858514	195.040643796149	46.46	UP_ML_DOWN_PI
BDIVROU_0241100.t1.1	0.381415932711863	6.57346286271087	0.148433136274245	0.536189787969167	80	75	86	118	88.1678878824376	67.602232693294	94.5705450363748	107.666406681488	46.38	DOWN_ML_UP_PI
BDIVROU_0265400.t2.1	-0.374288911428862	6.75496050045079	0.148543169553009	0.536189787969167	97	135	95	81	107.292259764598	122.145680591643	104.059871511449	73.5979359642292	46.38	UP_ML_DOWN_PI
BDIVROU_0325600.t2.1	0.300368882624844	9.44761049466349	0.148749794833396	0.536496602624781	475	744	685	794	525.077778135724	672.869349131089	752.295535148379	723.806525389022	46.35	DOWN_ML_UP_PI
BDIVROU_0197200.t1.1	-0.602349439930369	4.03350969058084	0.148985279895437	0.536906919623179	23	10	6	16	25.0674725806031	8.7732738667829	6.74787710666924	14.7276546309377	46.31	UP_ML_DOWN_PI
BDIVROU_0398800.t1.1	-0.309793730530325	8.63836030666429	0.149119798774824	0.536953006037345	359	493	312	370	396.761489821381	445.80285776769	342.659402641148	337.289825077851	46.3	UP_ML_DOWN_PI
BDIVROU_0178300.t1.1	-0.297708883683022	9.96855484592552	0.14925149175695	0.536988850032549	806	1356	786	943	890.853836786882	1226.22565474441	863.264875088826	859.680070019514	46.3	UP_ML_DOWN_PI
BDIVROU_0243100.t1.1	-0.346939918037792	7.0673070179767	0.149693033652788	0.538138526032967	139	145	95	130	153.411028967139	130.932986280231	104.456491650967	118.607488140329	46.19	UP_ML_DOWN_PI
BDIVROU_0297900.t1.1	-0.618379069456414	4.35337141081129	0.150352686745927	0.539985616524362	20	23	10	18	22.0794923647043	20.7627353189846	11.0930055687274	16.4968103881462	46	UP_ML_DOWN_PI
BDIVROU_0416900.t1.1	-0.357359993256105	6.82682878666731	0.150451671436962	0.539985616524362	121	119	96	91	133.474610142311	107.386183976631	105.242697831745	82.7818023894866	46	UP_ML_DOWN_PI
BDIVROU_0027200.t1.1	0.361012435442403	6.73256023617764	0.150921085325423	0.540539894727481	67	111	96	131	74.2796312893256	100.575701655035	105.552704565096	119.517221673129	45.95	DOWN_ML_UP_PI
BDIVROU_0172000.t1.1	-0.330937219607802	7.60257325759969	0.150973736183237	0.540539894727481	174	242	138	192	192.378062212808	218.893292659597	151.711227033435	175.156265455138	45.95	UP_ML_DOWN_PI
BDIVROU_0241400.t1.1	-0.308737761334337	8.61635843468319	0.150921147346496	0.540539894727481	383	450	324	345	423.087890122771	406.756506401506	355.718200805921	314.393047171294	45.95	UP_ML_DOWN_PI
BDIVROU_0296200.t1.1	0.412097582687233	5.80011224921565	0.151194286539565	0.540890509266847	39	50	55	63	43.1247843846448	45.2197865696954	60.3798204528804	57.3966663931855	45.91	DOWN_ML_UP_PI
BDIVROU_0314500.t1.1	-0.344870042445447	7.04527984280008	0.151720212258661	0.54233213636382	133	147	106	114	146.841988076129	132.792607751738	116.327633736629	103.834496394128	45.77	UP_ML_DOWN_PI
BDIVROU_0261100.t1.1	-0.372990903899509	6.59062843939883	0.152154083719854	0.542563996191006	75	133	83	74	83.187353863563	120.533951953576	90.9283448284892	67.2551312815977	45.74	UP_ML_DOWN_PI
BDIVROU_0455600.t1.1	0.694532937682647	3.68801101195631	0.152137572997335	0.542563996191006	4	12	8	18	4.56058602014372	10.9761918188794	8.93619793612634	16.5387943892667	45.74	DOWN_ML_UP_PI
BDIVROU_0466900.t1.1	0.694532937682647	3.68801101195631	0.152137572997335	0.542563996191006	4	12	8	18	4.56058602014372	10.9761918188794	8.93619793612634	16.5387943892667	45.74	DOWN_ML_UP_PI
BDIVROU_0278700.t1.1	-0.293652034145687	10.1618293179249	0.152743795405392	0.542911266344225	1047	1396	872	1114	1156.81646346979	1262.10539703713	957.794425244841	1015.64205852556	45.71	UP_ML_DOWN_PI
BDIVROU_0309400.t1.1	-0.360912542842187	6.73480559453511	0.152622897863063	0.542911266344225	108	118	82	94	119.217774277491	106.57208686236	90.0282051709626	85.6529372183246	45.71	UP_ML_DOWN_PI
BDIVROU_0387600.t1.1	0.329921012861312	7.54851696605023	0.152499230608229	0.542911266344225	148	168	184	213	163.438251255176	151.798548006426	202.054175763854	194.139407311262	45.71	DOWN_ML_UP_PI
BDIVROU_0421900.t1.1	0.359676965014233	6.73515987764403	0.152622897863063	0.542911266344225	85	91	113	112	93.7987537021163	82.1560152561053	123.941442004591	101.948693094232	45.71	DOWN_ML_UP_PI
BDIVROU_0263600.t1.1	0.339020602761634	7.26276099855365	0.153179027338097	0.543582212058201	106	154	150	176	117.279650134107	139.364278579198	164.727012531895	160.421319299887	45.64	DOWN_ML_UP_PI
BDIVROU_0461000.t1.1	0.575771142699292	4.51016543412769	0.153097360974359	0.543582212058201	16	16	19	29	17.6188622653547	14.3997590392611	20.9683671043297	26.5144195015326	45.64	DOWN_ML_UP_PI
BDIVROU_0063100.t1.1	-1.06620125777539	2.95606854668249	0.153859355129595	0.544681874379328	5	10	3	4	5.60949323603462	9.10541195320431	3.31106022160647	3.64589013690547	45.53	UP_ML_DOWN_PI
BDIVROU_0364600.t1.1	-1.08068943673328	2.96099976012537	0.153859355129595	0.544681874379328	10	5	2	5	10.8965290785257	4.39211357791224	2.2543693526698	4.5992814422774	45.53	UP_ML_DOWN_PI
BDIVROU_0446200.t1.1	1.08116789152664	2.9584877109287	0.153859355129595	0.544681874379328	2	5	8	7	2.2701550459186	4.56335040098728	8.74130512460771	6.33056225370732	45.53	DOWN_ML_UP_PI
BDIVROU_0442400.t1.1	0.36846910386217	6.74300297999478	0.154324689871762	0.54589110426972	95	80	105	123	104.632941487535	72.0355288834979	115.30458760272	112.104452320985	45.41	DOWN_ML_UP_PI
BDIVROU_0292600.t1.1	0.300120291245246	9.12034747995199	0.1545160420012	0.5461300170411	422	540	507	678	466.278296324956	488.213304678422	556.966508312738	618.20639256688	45.39	DOWN_ML_UP_PI
BDIVROU_0273000.t1.1	0.286964593812464	11.891999452202	0.154839129261361	0.546833786366582	2833	3808	3646	4404	3129.95013144073	3442.60875444887	4004.4035127547	4014.93018068049	45.32	DOWN_ML_UP_PI
BDIVROU_0392300.t1.1	-0.416879406321955	5.74796901973183	0.155029020103665	0.547066406141812	62	51	42	43	68.2129258165168	45.8529145472934	46.0408859551517	39.1121626432644	45.29	UP_ML_DOWN_PI
BDIVROU_0118900.t1.1	0.332169098552468	7.48027371598877	0.15579164710604	0.549318109819939	116	189	142	242	128.44394928295	171.118784207807	156.299866506174	220.927923981195	45.07	DOWN_ML_UP_PI
BDIVROU_0355500.t1.1	0.363038652651406	6.67106409336581	0.155971082555364	0.54951153766111	111	53	132	80	121.836477040346	47.2909142870909	144.375937421452	72.4463657560108	45.05	DOWN_ML_UP_PI
BDIVROU_0137100.t1.1	-0.339003279882365	7.1975245832146	0.156408123835345	0.550611519742784	142	170	114	132	156.864955726259	153.655858014669	125.178133388513	120.299586991981	44.94	UP_ML_DOWN_PI
BDIVROU_0127100.t1.1	0.311663535828552	8.26721439653491	0.156620175062257	0.550667271189519	251	274	299	354	277.176107462989	247.576883369865	328.379812548148	322.701795380391	44.93	DOWN_ML_UP_PI
BDIVROU_0158400.t1.1	0.348495352555496	7.03791847569714	0.156673639841951	0.550667271189519	104	115	115	166	114.811085169953	103.87086184376	126.477853233152	151.478919473097	44.93	DOWN_ML_UP_PI
BDIVROU_0232700.t1.1	0.322011667823482	7.68316481066023	0.157191659166649	0.552048096006439	159	190	203	232	175.643527967842	171.733918413824	222.907697793594	211.448459698828	44.8	DOWN_ML_UP_PI
BDIVROU_0050000.t1.1	0.307554674212139	8.3085487523562	0.157411524663084	0.552050783234553	222	326	315	355	245.47409774639	294.895056729979	345.897403297541	323.564869338893	44.79	DOWN_ML_UP_PI
BDIVROU_0352500.t1.1	-1.50452001247463	2.36925605170936	0.157442730743384	0.552050783234553	2	7	0	3	2.30562942160029	6.41212854582807	0.0332553646161753	2.78743343038674	44.79	UP_ML_DOWN_PI
BDIVROU_0196600.t1.1	-0.362172088947601	6.69167789667704	0.157748151071621	0.552682362491598	72	152	76	95	80.0177708763552	137.862769703096	83.5080697137023	86.6259671034786	44.73	UP_ML_DOWN_PI
BDIVROU_0009300.t1.1	-0.334832967477683	7.39967625710003	0.158290283454093	0.552863487101086	146	216	138	145	161.503356202213	195.445084872205	151.443235484872	132.070026946634	44.71	UP_ML_DOWN_PI
BDIVROU_0379400.t1.1	0.294165632414135	9.56035749949176	0.158205225586406	0.552863487101086	635	662	694	911	701.334799170449	598.271047576136	762.328846036766	830.60457254347	44.71	DOWN_ML_UP_PI
BDIVROU_0407000.t1.1	0.310390839148857	8.32247392176999	0.158301197961612	0.552863487101086	255	292	313	365	281.650052537387	263.897552279035	343.738960454828	332.714941552093	44.71	DOWN_ML_UP_PI
BDIVROU_0443100.t1.1	0.323436044028256	7.54919502068023	0.158239319540583	0.552863487101086	142	176	180	217	156.900619715735	159.112193979543	197.702383549591	197.822636400307	44.71	DOWN_ML_UP_PI
BDIVROU_0005500.t1.1	0.371799848756833	6.40827542540691	0.158533455334025	0.553236607182267	59	81	84	96	65.280164063665	73.2996434059567	92.2219630284498	87.4737755299373	44.68	DOWN_ML_UP_PI
BDIVROU_0057200.t1.1	-0.374452230878132	6.37782186089941	0.15953939232132	0.555025676211657	64	115	45	93	71.0282217878823	104.255407186571	49.7915339114192	85.123850645696	44.5	UP_ML_DOWN_PI
BDIVROU_0247400.t1.1	-1.22180510451288	2.69579067099307	0.159480063232197	0.555025676211657	6	6	2	3	6.60844554825989	5.3914009587811	2.21695829643984	2.73805299259522	44.5	UP_ML_DOWN_PI
BDIVROU_0276600.t1.1	-0.315884737908051	7.93101187093621	0.159549434920966	0.555025676211657	230	289	186	230	254.137469938314	261.281827657964	204.318149558555	209.697406571533	44.5	UP_ML_DOWN_PI
BDIVROU_0405900.t1.1	-0.439303739147829	5.39890070744374	0.159179157837581	0.555025676211657	43	46	25	41	47.4284095412913	41.5022442683935	27.6121497161431	37.5052916800611	44.5	UP_ML_DOWN_PI
BDIVROU_0023400.t1.1	0.309583069063006	8.24220286500427	0.159814575880367	0.555425185815718	254	261	272	373	280.420549070459	235.764187787803	298.885949238751	340.168986903922	44.46	DOWN_ML_UP_PI
BDIVROU_0393600.t1.1	-0.302194789749758	8.49766305596471	0.159916115616858	0.555425185815718	359	405	273	349	396.524509276215	366.032102275851	299.908105863471	318.219054779874	44.46	UP_ML_DOWN_PI
BDIVROU_0107500.t1.1	-0.335508579090866	7.19520215296487	0.161047891473058	0.556074693178883	105	212	113	133	116.486681143912	192.113279439617	124.094687999352	121.224268814383	44.39	UP_ML_DOWN_PI
BDIVROU_0129500.t2.1	0.29251117419193	9.38491440191759	0.161068820601494	0.556074693178883	483	682	630	787	533.791100654352	616.698554046743	691.978600019085	717.505008760564	44.39	DOWN_ML_UP_PI
BDIVROU_0153300.t1.1	-0.364176151779555	6.58369041236956	0.160567900573367	0.556074693178883	85	120	73	85	94.0427605953487	108.592678678914	80.1573581282833	77.4601080693544	44.39	UP_ML_DOWN_PI
BDIVROU_0201900.t1.1	0.474224461103389	5.12572721571406	0.161111643138203	0.556074693178883	25	28	42	31	27.5871136256687	25.2687119264082	45.8673579280542	28.0371617180461	44.39	DOWN_ML_UP_PI
BDIVROU_0263300.t1.1	0.309433732118332	8.28241521154409	0.160549319234467	0.556074693178883	265	264	299	361	292.535862125951	238.444494384923	328.401491388695	329.102699187574	44.39	DOWN_ML_UP_PI
BDIVROU_0334100.t1.1	0.33920762471998	7.21310296487655	0.160281189479755	0.556074693178883	135	111	143	172	148.761246959334	100.007344666462	157.063131317733	156.796097773333	44.39	DOWN_ML_UP_PI
BDIVROU_0366800.t1.1	-0.405400115220696	5.9623739587478	0.16084127305465	0.556074693178883	66	66	45	55	72.7668143742737	59.5212975429855	49.4405704961736	50.141602152672	44.39	UP_ML_DOWN_PI
BDIVROU_0448100.t1.1	0.371635745147094	6.50187759431013	0.160627757687429	0.556074693178883	76	72	100	91	83.7616521065591	64.9009942703188	109.599188712187	82.7519879349503	44.39	DOWN_ML_UP_PI
BDIVROU_0035400.t1.1	-0.465042940153386	5.01417106487399	0.161494990050369	0.55655126585298	53	13	22	27	57.7436092426352	11.1945543183434	24.1782644453851	24.6138554033026	44.34	UP_ML_DOWN_PI
BDIVROU_0051400.t1.1	0.516922751596792	4.809173681548	0.161502067624533	0.55655126585298	22	19	26	33	24.1745130045467	17.0522960587041	28.587946666427	30.0983686226818	44.34	DOWN_ML_UP_PI
BDIVROU_0049600.t1.1	-0.969180933634909	3.29522644902912	0.162481959766435	0.557749357610696	5	15	5	5	5.69369780696462	13.7173951016418	5.47844289637297	4.53294868281084	44.23	UP_ML_DOWN_PI
BDIVROU_0158700.t1.1	-0.617336365732515	4.26711184583784	0.162250413658104	0.557749357610696	22	18	14	12	24.1552188630507	16.1334544796852	15.2939834938086	10.858571960218	44.23	UP_ML_DOWN_PI
BDIVROU_0186100.t1.1	-0.906413684896529	3.26879522713356	0.162481959766435	0.557749357610696	12	7	8	2	13.1028483317484	6.19402359281227	8.62408541328962	1.70561438292236	44.23	UP_ML_DOWN_PI
BDIVROU_0200400.t1.1	-0.317914908782654	7.81042896912644	0.162128700455283	0.557749357610696	168	317	177	204	186.068655204535	287.013314769841	194.361987172276	185.930910253534	44.23	UP_ML_DOWN_PI
BDIVROU_0422600.t1.1	0.611894977199266	4.26437178897899	0.162250413658104	0.557749357610696	15	11	18	22	16.4344766457372	9.81851372039874	19.7825964943444	20.0533840765357	44.23	DOWN_ML_UP_PI
BDIVROU_0006900.t1.1	-0.354835844951594	6.70971613727923	0.163076340511323	0.558952925277171	96	127	91	81	106.139932215553	114.869102108529	99.7049212205624	73.6283507781819	44.1	UP_ML_DOWN_PI
BDIVROU_0250000.t1.1	0.313904033050156	7.91006596406426	0.163086015604561	0.558952925277171	223	181	240	268	245.916772318006	163.233341409347	263.51820825189	244.244904460983	44.1	DOWN_ML_UP_PI
BDIVROU_0380800.t1.1	0.38908439714122	6.09564465610632	0.163865625217655	0.561188876424749	49	62	66	79	54.1668911178274	56.062985417589	72.4909219440942	72.0091392030012	43.88	DOWN_ML_UP_PI
BDIVROU_0337900.t1.1	0.462899411158569	5.32965052191228	0.163998253153868	0.561207365912889	27	35	42	43	29.8673819405058	31.6592986847603	46.0408859551517	39.1121626432644	43.88	DOWN_ML_UP_PI
BDIVROU_0381200.t1.1	-0.392140768238533	5.91707608475148	0.164838934235635	0.563210332233452	66	61	47	50	72.7077633370846	54.9526045384647	51.549892520052	45.5081567813545	43.68	UP_ML_DOWN_PI
BDIVROU_0400800.t1.1	-0.586532262437593	4.43349221498858	0.164825224364885	0.563210332233452	26	19	15	15	28.5111373589454	16.9886300629812	16.4278921090718	13.6213849022988	43.68	UP_ML_DOWN_PI
BDIVROU_0245300.t1.1	0.319744522167663	7.35566075826377	0.165119352051621	0.563566645924305	112	168	185	157	123.941951618325	152.052963443343	202.840460100501	142.826988177442	43.64	DOWN_ML_UP_PI
BDIVROU_0387000.t1.1	-0.308289001105894	8.04215493939072	0.165198747036982	0.563566645924305	246	314	189	264	271.832156773417	283.899167232291	207.737996929952	240.808346038338	43.64	UP_ML_DOWN_PI
BDIVROU_0245700.t1.1	-0.501414616465356	5.16122960276695	0.165683722804772	0.564784313208537	26	51	35	18	28.9863668640135	46.3412833989141	38.0665948138813	16.1146183235879	43.52	UP_ML_DOWN_PI
BDIVROU_0013300.t1.1	0.457304105902402	5.05855137781435	0.166359032098521	0.564961136646927	21	30	42	27	23.2775987812528	27.1749033875865	45.8023297751696	24.3446676068458	43.5	DOWN_ML_UP_PI
BDIVROU_0084500.t1.1	0.38018827412657	5.9973816875944	0.166375995580222	0.564961136646927	35	70	60	75	38.986642159993	63.5750048610493	65.9326249285866	68.3903851012934	43.5	DOWN_ML_UP_PI
BDIVROU_0218800.t1.1	0.327051588934781	7.29008947113601	0.166312822923723	0.564961136646927	123	141	146	186	135.832271761138	127.401947239372	160.413822891899	169.609331251681	43.5	DOWN_ML_UP_PI
BDIVROU_0287800.t1.1	0.36878015776991	6.30116787713195	0.166237246536533	0.564961136646927	62	67	83	83	68.4099289086443	60.4781461442556	91.0171362176921	75.5319738155397	43.5	DOWN_ML_UP_PI
BDIVROU_0386100.t1.1	0.329945015194759	7.13309573069252	0.16624322662641	0.564961136646927	98	140	135	162	108.421900827586	126.689319656526	148.274560047222	147.677589371306	43.5	DOWN_ML_UP_PI
BDIVROU_0356200.t1.1	-0.540892387872808	4.72055573948295	0.166945276508045	0.566289339149641	20	36	19	19	22.2778394339456	32.7009728725472	20.8103699420266	17.2589159940768	43.37	UP_ML_DOWN_PI
BDIVROU_0418600.t1.1	0.295738282666461	8.61710750442512	0.16702390166259	0.566289339149641	265	420	382	447	293.071322836172	379.96301635026	419.524530206735	407.473430248355	43.37	DOWN_ML_UP_PI
BDIVROU_0426000.t2.1	-0.345524268899665	6.86742613118885	0.167463619182128	0.567344104617793	98	152	86	109	108.499141901394	137.612036665584	94.5039569329329	99.4007719566929	43.27	UP_ML_DOWN_PI
BDIVROU_0041000.t3.1	0.355246727293059	6.49263877557428	0.167809071253567	0.568078137605129	60	90	82	109	66.4559059160488	81.5030220136823	90.1493265833143	99.4357189432305	43.19	DOWN_ML_UP_PI
BDIVROU_0017500.t1.1	0.326628521968504	6.99338927003737	0.168086147707854	0.568144059417121	82	135	143	123	90.8639221898504	122.284471203823	156.746300498769	111.859440708875	43.19	DOWN_ML_UP_PI
BDIVROU_0465200.t1.1	-0.464575979471412	5.36173631871794	0.168073575365334	0.568144059417121	23	66	31	32	25.86844461335	60.1206956062923	33.9790998002556	29.1006697905459	43.19	UP_ML_DOWN_PI
BDIVROU_0125100.t1.1	-0.340334320587066	6.77291556704912	0.169026732215523	0.568669217304315	88	146	71	113	97.5055956805736	132.241584738939	78.2068050709122	103.213011775242	43.13	UP_ML_DOWN_PI
BDIVROU_0131200.t1.1	0.379127183716045	5.99863512949773	0.169138524729543	0.568669217304315	46	58	88	44	50.8494209298125	52.4440455105827	96.0117567595216	39.6152042412595	43.13	DOWN_ML_UP_PI
BDIVROU_0192200.t1.1	-0.383327958093019	6.11624634544633	0.169029618961168	0.568669217304315	68	79	47	66	75.0922414403091	71.3729733811606	51.7285447885338	60.252424215642	43.13	UP_ML_DOWN_PI
BDIVROU_0214500.t1.1	0.405686298487917	5.99363276256338	0.169138524729543	0.568669217304315	59	42	56	80	64.8119468676023	37.6523793060222	61.6340265150618	73.0349267334713	43.13	DOWN_ML_UP_PI
BDIVROU_0252500.t1.1	0.338213060715795	6.87143759344693	0.169091541347553	0.568669217304315	97	98	124	122	106.99850918105	88.4348762622791	136.011102905708	111.055363262238	43.13	DOWN_ML_UP_PI
BDIVROU_0260000.t2.1	0.35294539441313	6.6591635694845	0.168879114990972	0.568669217304315	75	93	98	116	82.8787517734124	84.0766133026557	107.6260257762	105.731233631324	43.13	DOWN_ML_UP_PI
BDIVROU_0294300.t1.1	0.301213503007491	8.17075413335581	0.16914396125669	0.568669217304315	229	265	270	340	252.939268015487	239.500926995655	296.596705462912	309.99914835388	43.13	DOWN_ML_UP_PI
BDIVROU_0027400.t1.1	0.422335546662727	5.52350986593954	0.169454274229698	0.568845360446879	38	34	44	53	41.8098603101962	30.5765358872773	48.3331104434491	48.3102283743857	43.12	DOWN_ML_UP_PI
BDIVROU_0160200.t1.1	0.429357932768623	5.52034320503331	0.169454274229698	0.568845360446879	34	38	55	41	37.5202237725246	34.3001809560456	60.1080733148324	37.1225978863902	43.12	DOWN_ML_UP_PI
BDIVROU_0057400.t1.1	-0.312727330173795	7.67451271035702	0.169782190964138	0.569380609794905	188	246	156	192	207.780336844364	222.448895064617	171.363616824407	175.049403047996	43.06	UP_ML_DOWN_PI
BDIVROU_0277400.t1.1	-0.30219079406879	8.2789698835784	0.169871884491067	0.569380609794905	292	367	240	293	322.634701461989	331.796583116737	263.613755633564	267.120620337557	43.06	UP_ML_DOWN_PI
BDIVROU_0411500.t1.1	-0.398133953521319	5.94218513183984	0.170566533945645	0.571274852873377	63	67	53	45	69.5018817237497	60.467143370572	57.9931624625861	40.8311894935187	42.87	UP_ML_DOWN_PI
BDIVROU_0428300.t1.1	0.447131116024684	5.4480292559673	0.170792730077844	0.571598431239279	30	38	48	44	33.1710824483601	34.3617942268849	52.5572512544423	39.9637819815271	42.84	DOWN_ML_UP_PI
BDIVROU_0018600.t1.1	0.28229633239372	9.86572231800455	0.170972385474967	0.571765877429932	667	969	908	1059	737.108381870428	876.189738740101	997.222629014706	965.401445034256	42.82	DOWN_ML_UP_PI
BDIVROU_0428100.t1.1	-0.343916812010902	6.70552571962941	0.171354417973039	0.572609346726571	93	129	77	97	102.868496660473	116.717148437146	84.6127376633508	88.4549873890276	42.74	UP_ML_DOWN_PI
BDIVROU_0097500.t1.1	0.280243837279175	10.2117575101432	0.171760144038267	0.573530655074031	893	1180	1142	1360	986.669501517991	1066.82600522322	1254.24951789455	1239.83253498962	42.65	DOWN_ML_UP_PI
BDIVROU_0011000.t1.1	-0.397063334086443	5.89261310338009	0.172053316027327	0.573779149440573	47	80	47	48	52.1698048893897	72.5376221758649	51.5249556860112	43.6640486499055	42.62	UP_ML_DOWN_PI
BDIVROU_0048700.t2.1	-0.287691213533011	9.1853793787313	0.172094721085894	0.573779149440573	500	743	458	549	552.634883282554	671.90420735153	503.022522094806	500.486727838983	42.62	UP_ML_DOWN_PI
BDIVROU_0163800.t1.1	-0.493861385319254	4.86049376535446	0.172642230853886	0.575169849166533	27	34	22	21	29.8525683804317	30.7419305195672	24.0809609573265	19.0622915156022	42.48	UP_ML_DOWN_PI
BDIVROU_0016300.t1.1	-0.297914912447323	8.31318783537622	0.172835804699279	0.575380177002658	336	331	251	295	370.952835191607	298.994686199386	275.654113519806	268.907510451326	42.46	UP_ML_DOWN_PI
BDIVROU_0103100.t1.1	-0.281430309977801	9.87273767667867	0.172998920292024	0.575488866823617	848	1144	718	914	936.981021355985	1034.30602091469	788.651644705876	833.306200893148	42.45	UP_ML_DOWN_PI
BDIVROU_0099700.t1.1	-0.487481685145109	5.28136897693861	0.17347525101651	0.576638532203335	37	46	41	17	40.8955779011053	41.5859817992333	44.5381018645526	15.1274487365135	42.34	UP_ML_DOWN_PI
BDIVROU_0063900.t1.1	-0.297708547241427	8.30692578497735	0.174020903831665	0.577581795937903	303	367	236	310	334.743615037465	331.756821716772	259.298596175372	282.689556587648	42.24	UP_ML_DOWN_PI
BDIVROU_0212500.t1.1	-0.338172223046986	6.89276704834988	0.173969345750468	0.577581795937903	99	155	96	102	109.613427855881	140.333408919509	105.337622702343	92.8887960929461	42.24	UP_ML_DOWN_PI
BDIVROU_0272100.t1.1	-0.985778940000503	3.0507260337093	0.174497025025242	0.578726599538603	9	7	1	7	9.86602348667211	6.25048165297564	1.20094136453913	6.48616371611023	42.13	UP_ML_DOWN_PI
BDIVROU_0022000.t1.1	-0.317309708985987	7.51004532937727	0.174791234732961	0.579266819238988	122	273	142	167	135.382236792102	247.382397950212	155.943203905877	152.218686823877	42.07	UP_ML_DOWN_PI
BDIVROU_0009500.t1.1	0.33325993951841	6.7191795480461	0.17497230042313	0.579431544419238	69	109	109	112	76.4516331035016	98.730531384407	119.581606867991	101.976567280817	42.06	DOWN_ML_UP_PI
BDIVROU_0286000.t1.1	-0.63970258622995	3.79942383905668	0.175408061126526	0.579569256651017	12	16	2	16	13.2908551508348	14.4783779586261	2.40860075785104	14.8245700762406	42.04	UP_ML_DOWN_PI
BDIVROU_0361500.t1.1	-0.711225702019349	3.78550868197129	0.175408061126526	0.579569256651017	16	12	10	7	17.5372961633846	10.7204122333111	10.8893178245398	6.29404232564141	42.04	UP_ML_DOWN_PI
BDIVROU_0464400.t1.1	-0.408387163636175	5.76420533822161	0.175212377305797	0.579569256651017	72	41	46	40	78.9895765082229	36.6146435307184	50.3345425511266	36.2968715541346	42.04	UP_ML_DOWN_PI
BDIVROU_0118300.t1.1	-0.448486594337841	5.10739727053922	0.176033049138057	0.580330179183834	36	36	21	32	39.6655005729481	32.4377219488399	23.1707226177926	29.2546752006817	41.97	UP_ML_DOWN_PI
BDIVROU_0233700.t1.1	0.337410180178028	6.79448285801042	0.175950312271472	0.580330179183834	83	103	110	124	91.7180695820593	93.1178466022578	120.761405488908	112.985871302669	41.97	DOWN_ML_UP_PI
BDIVROU_0301300.t1.1	0.289877257953168	8.68789991751503	0.175914947030656	0.580330179183834	317	397	402	467	350.250074845116	358.913553042579	441.481952871921	425.699011187013	41.97	DOWN_ML_UP_PI
BDIVROU_0003800.t1.1	0.316128430377703	7.35341059853957	0.176548780276671	0.581293446427379	124	154	165	179	137.016250592087	139.22515157084	181.12298716205	163.088015837398	41.87	DOWN_ML_UP_PI
BDIVROU_0050400.t1.1	0.293934668228635	8.29359489613901	0.177794966675311	0.581293446427379	227	317	306	355	250.942308291477	286.705562427644	336.045249916582	323.593414734462	41.87	DOWN_ML_UP_PI
BDIVROU_0070700.t1.1	-0.376256130060006	6.04310901289357	0.177402125522102	0.581293446427379	58	82	40	68	64.1976283792341	74.2244975594373	44.1536359480225	62.1839755607354	41.87	UP_ML_DOWN_PI
BDIVROU_0095900.t1.1	0.413091634787664	5.70105140043809	0.176888609639423	0.581293446427379	45	37	60	49	49.4757390489274	33.2342654196721	65.642319193965	44.4467767487983	41.87	DOWN_ML_UP_PI
BDIVROU_0103700.t1.1	0.30440866386181	7.74162054422526	0.178009376681013	0.581293446427379	161	206	190	264	177.925419222439	186.263997094707	208.831047682733	240.803438554255	41.87	DOWN_ML_UP_PI
BDIVROU_0114000.t1.1	0.325399186070806	7.11708830698091	0.176632417581574	0.581293446427379	102	133	135	158	112.756289153367	120.281898906632	148.250818872519	144.010003178423	41.87	DOWN_ML_UP_PI
BDIVROU_0139000.t1.1	-0.306273996907578	7.77526218794776	0.177384414330292	0.581293446427379	223	238	164	211	246.219716110926	215.012549804736	180.194453492273	192.411015308748	41.87	UP_ML_DOWN_PI
BDIVROU_0163300.t1.1	-0.295487699073303	8.17282727046981	0.177510130378152	0.581293446427379	296	310	201	299	326.838561977686	280.075938285401	220.984038964237	272.779276083703	41.87	UP_ML_DOWN_PI
BDIVROU_0193200.t1.1	-0.380238289121029	6.0300962381342	0.177402125522102	0.581293446427379	73	64	48	58	80.3910221737247	57.623619383246	52.7283344047461	52.8703002098561	41.87	UP_ML_DOWN_PI
BDIVROU_0313700.t1.1	-0.494398024354617	5.00443419540064	0.177181922299753	0.581293446427379	29	39	22	26	32.0981607651857	35.2947495186383	24.1628357518699	23.6887676107862	41.87	UP_ML_DOWN_PI
BDIVROU_0378500.t1.1	-0.374275172549713	5.92020450530934	0.177974978379937	0.581293446427379	54	74	36	63	59.7515082827336	66.9670167403033	39.767217645648	57.6327948046142	41.87	UP_ML_DOWN_PI
BDIVROU_0403300.t1.1	0.489091602477231	4.89948512845941	0.178170197136662	0.581293446427379	14	31	23	40	15.6945475885116	28.2307450754361	25.4365343975758	36.6143957183883	41.87	DOWN_ML_UP_PI
BDIVROU_0409300.t1.1	0.376743220061135	6.20212507930638	0.177652524460744	0.581293446427379	56	64	61	96	61.8262495258524	57.8051556201933	67.202965984258	87.6948679700693	41.87	DOWN_ML_UP_PI
BDIVROU_0432300.t1.1	-0.55012649404103	4.35463709848957	0.178054861707359	0.581293446427379	24	18	7	22	26.3228835815508	16.1012631205799	7.91194201857177	20.2693039653373	41.87	UP_ML_DOWN_PI
BDIVROU_0211400.t1.1	0.289016106934937	8.68701742729886	0.178434974897859	0.581727031984078	295	423	392	478	326.103260954107	382.566474268948	430.554556419005	435.776728403488	41.83	DOWN_ML_UP_PI
BDIVROU_0033500.t1.1	0.285567876944268	8.84644038632737	0.179062976680596	0.583257521587716	353	446	460	507	390.032800432874	403.220535032458	505.121297080893	462.111014515957	41.67	DOWN_ML_UP_PI
BDIVROU_0111400.t1.1	-0.301604949614414	7.88816764194634	0.179168882736648	0.583257521587716	208	296	181	225	229.970398742682	267.739011175389	198.831879929192	205.143809841897	41.67	UP_ML_DOWN_PI
BDIVROU_0380300.t1.1	-0.317666097204787	7.26404560982143	0.179362590282276	0.583457511604069	153	171	106	156	168.945323620708	154.495803056333	116.60685270906	142.375290066718	41.65	UP_ML_DOWN_PI
BDIVROU_0055200.t1.1	0.289765013451446	8.36377433607053	0.179580022472034	0.583734325073061	213	364	294	404	235.695807985403	329.411106025546	323.052220129386	368.433840026297	41.63	DOWN_ML_UP_PI
BDIVROU_0450900.t1.1	0.424477269665371	5.41138022578583	0.180229799926221	0.585415057050486	27	40	35	55	29.9378742315709	36.2447227577482	38.6007698959821	50.2731582488079	41.46	DOWN_ML_UP_PI
BDIVROU_0072500.t1.1	-0.31933756700637	6.81799253675874	0.181127827834421	0.587899079159406	118	118	63	130	130.177703002982	106.496865196568	69.6109047526255	118.904726670635	41.21	UP_ML_DOWN_PI
BDIVROU_0224900.t1.1	-0.282709091098979	9.06300481039767	0.181701051333066	0.588962375975023	447	695	419	508	494.133944370162	628.562313927696	460.202078079803	463.120585130154	41.1	UP_ML_DOWN_PI
BDIVROU_0436000.t1.1	0.30299579775926	7.57572906537744	0.181722465133078	0.588962375975023	143	184	188	213	158.044037787378	166.379701271182	206.425175355167	194.119984949547	41.1	DOWN_ML_UP_PI
BDIVROU_0110600.t1.1	-0.349436929648896	6.46715575139236	0.183221503027018	0.592080622602327	92	94	62	85	101.487667562131	84.8299620022495	68.1982006610055	77.5694804256729	40.79	UP_ML_DOWN_PI
BDIVROU_0174000.t1.1	-0.31099688210985	7.40002376267491	0.18282395675182	0.592080622602327	148	211	117	172	163.67504756912	190.888657454283	128.692052635913	156.965518095998	40.79	UP_ML_DOWN_PI
BDIVROU_0184400.t2.1	0.321637340007678	7.24946594743163	0.183094609550558	0.592080622602327	127	129	149	172	140.131641378469	116.450101751129	163.612908793466	156.760815108269	40.79	DOWN_ML_UP_PI
BDIVROU_0383700.t1.1	0.299514201094977	7.79688827874956	0.183013195148422	0.592080622602327	169	213	223	244	186.747944036315	192.577777215922	244.826675074517	222.347479162899	40.79	DOWN_ML_UP_PI
BDIVROU_0000300.t1.1	-0.334415389898396	6.89377654624647	0.183428866255185	0.592316785542915	105	148	92	107	116.145477824598	133.912168210551	101.021693767179	97.5135844528134	40.77	UP_ML_DOWN_PI
BDIVROU_0040900.t2.1	0.377599671475859	6.00127936081722	0.184802540284354	0.593408987666949	48	56	62	73	53.005677657924	50.5885311364908	68.0858829407913	66.5288197128148	40.66	DOWN_ML_UP_PI
BDIVROU_0061600.t1.1	-0.324998149154878	6.9931153639192	0.184168243071859	0.593408987666949	116	154	108	105	128.243044826883	139.284809198772	118.435790144399	95.5555707921838	40.66	UP_ML_DOWN_PI
BDIVROU_0168400.t1.1	-0.327139586065844	7.11973319719769	0.184965302448397	0.593408987666949	104	195	115	118	115.311606864522	176.670587748878	126.167788167975	107.443362979739	40.66	UP_ML_DOWN_PI
BDIVROU_0171500.t1.1	-0.275293965113769	9.70267647064139	0.184586291692436	0.593408987666949	745	1023	663	786	823.211169199802	924.940241615659	728.160082781267	716.537324975258	40.66	UP_ML_DOWN_PI
BDIVROU_0191800.t1.1	0.300691434587194	7.78445323489578	0.184808459152871	0.593408987666949	153	228	216	248	169.24635964413	206.30260622778	237.189785348554	226.03863418717	40.66	DOWN_ML_UP_PI
BDIVROU_0204900.t1.1	-0.29499817297915	8.0850941045593	0.185112393341583	0.593408987666949	256	318	209	258	282.848804178705	287.486727980614	229.577801852997	235.222737121853	40.66	UP_ML_DOWN_PI
BDIVROU_0223700.t1.1	-0.395761702701692	5.82231885589784	0.184794613984055	0.593408987666949	42	79	38	53	46.7046051345752	71.6937199368856	41.8295147152611	48.3876605387259	40.66	UP_ML_DOWN_PI
BDIVROU_0243300.t2.1	0.301575249251587	7.78394909718759	0.184808459152871	0.593408987666949	192	182	209	256	211.847568612135	164.282557195435	229.569663170453	233.392121718515	40.66	DOWN_ML_UP_PI
BDIVROU_0446100.t1.1	0.410249310789003	5.590107150766	0.184082070455357	0.593408987666949	39	37	40	62	42.9443999546151	33.3123558521705	44.0945269656271	56.6567118588985	40.66	DOWN_ML_UP_PI
BDIVROU_0446600.t1.1	0.363592391398833	6.2341573307384	0.185091390065593	0.593408987666949	61	62	62	98	67.2602984894129	55.9200210212824	68.3058803287942	89.5226171824325	40.66	DOWN_ML_UP_PI
BDIVROU_0103000.t1.1	-0.319664223496292	6.96665136618486	0.185519790188831	0.593654725228889	131	131	88	124	144.533758500554	118.243704285063	96.7905938352264	113.158133409146	40.63	UP_ML_DOWN_PI
BDIVROU_0137500.t1.1	0.5145884659576	4.53755748339048	0.186131145996725	0.593654725228889	8	26	23	25	9.10985809607839	23.7705976323041	25.226673234193	22.7477280279635	40.63	DOWN_ML_UP_PI
BDIVROU_0148500.t1.1	-1.0687874382632	2.80312464263964	0.185955871831421	0.593654725228889	2	11	4	2	2.36777045611483	10.1070134112316	4.33860227418246	1.76976591869659	40.63	UP_ML_DOWN_PI
BDIVROU_0175000.t2.1	0.526370343095556	4.52894192861784	0.186131145996725	0.593654725228889	19	14	19	29	20.8253935094928	12.5074236549643	20.9683671043297	26.5144195015326	40.63	DOWN_ML_UP_PI
BDIVROU_0287700.t1.1	1.07454070716973	2.80368815546324	0.185955871831421	0.593654725228889	4	2	2	11	4.35960857123795	1.74920768743552	2.34625005410794	10.1803714885238	40.63	DOWN_ML_UP_PI
BDIVROU_0310700.t1.1	1.09540918707072	2.81156775975295	0.185955871831421	0.593654725228889	3	3	10	3	3.30808752263987	2.69102684162828	10.7950370610352	2.59569103463065	40.63	DOWN_ML_UP_PI
BDIVROU_0455700.t1.1	0.534186164802327	5.14448033832349	0.185623601348306	0.593654725228889	43	8	7	71	46.7346425033647	6.72786520235721	8.31648540247154	65.5028097747503	40.63	DOWN_ML_UP_PI
BDIVROU_0291500.t1.1	0.288956633740666	8.12252033435754	0.18674892121934	0.594764975811196	172	317	258	330	190.465486248019	286.989923203855	283.433688459822	300.897607940667	40.52	DOWN_ML_UP_PI
BDIVROU_0329200.t1.1	0.329464630589651	6.90622164160709	0.186724579049762	0.594764975811196	89	113	94	162	98.3676110476682	102.177040978487	103.558187398218	147.972855800316	40.52	DOWN_ML_UP_PI
BDIVROU_0172100.t1.1	-0.30093606028862	7.86582033140032	0.186910197997293	0.594849122197735	177	324	183	216	195.984499326785	293.312930983781	200.975722272458	196.891859667223	40.52	UP_ML_DOWN_PI
BDIVROU_0004300.t1.1	0.303714291335175	7.59576148604369	0.187089848076965	0.594924640893598	154	176	170	240	170.073216004064	159.036259943929	186.877894949603	218.935638361271	40.51	DOWN_ML_UP_PI
BDIVROU_0164500.t1.1	-0.332188891641264	6.72847719957553	0.187338545953572	0.594924640893598	100	124	76	102	110.499317731861	112.102378219525	83.5650977597253	93.0591823418173	40.51	UP_ML_DOWN_PI
BDIVROU_0409500.t1.1	-0.285810315363849	8.36584400723392	0.187269841167272	0.594924640893598	312	384	250	321	344.705523565966	347.142382305886	274.651137664126	292.696179902151	40.51	UP_ML_DOWN_PI
BDIVROU_0109200.t1.1	0.288747270883885	8.26329973173706	0.187766356456192	0.594998130982949	248	281	288	360	273.904846828644	253.942896389734	316.358390363818	328.225348757696	40.5	DOWN_ML_UP_PI
BDIVROU_0284600.t1.1	0.296361754131773	7.79291213291455	0.187646434072553	0.594998130982949	177	203	242	220	195.484514665255	183.446035288435	265.495629490669	200.301587785603	40.5	DOWN_ML_UP_PI
BDIVROU_0350100.t1.1	0.285903076319514	8.52013978114172	0.187527792418398	0.594998130982949	315	315	341	434	347.772686039967	284.547528010088	374.589248959514	395.707097413148	40.5	DOWN_ML_UP_PI
BDIVROU_0118100.t1.1	0.325389805803539	6.84508818360046	0.188006433392559	0.595331211553898	77	118	111	131	85.2717942644765	106.849047543585	121.900635178861	119.403195215599	40.47	DOWN_ML_UP_PI
BDIVROU_0119000.t1.1	-0.428666078091503	5.2607294229002	0.188300439710492	0.595834461666414	30	51	21	39	33.3395071353511	46.2735063013698	23.2612840076468	35.7244332941689	40.42	UP_ML_DOWN_PI
BDIVROU_0128600.t1.1	0.304357997275103	7.4467334214426	0.188890491985035	0.596982167591836	134	164	175	191	148.049437043065	148.252171370022	192.110653916027	174.031860148212	40.3	DOWN_ML_UP_PI
BDIVROU_0449000.t1.1	0.343847238407797	6.39403933921031	0.188933825880345	0.596982167591836	60	80	88	88	66.3625959204984	72.374898504216	96.505316791026	80.0873434574638	40.3	DOWN_ML_UP_PI
BDIVROU_0283800.t1.1	-0.311886069431014	7.16485179422397	0.189373299040192	0.597942463898559	134	169	98	147	148.079906916962	152.799968518907	107.833154240995	134.182460579438	40.21	UP_ML_DOWN_PI
BDIVROU_0263100.t1.1	0.309273823986746	7.40265480321451	0.18998114763363	0.599432648220273	132	156	166	190	145.804624529407	140.988317188497	182.274427003114	173.162242858378	40.06	DOWN_ML_UP_PI
BDIVROU_0252200.t1.1	0.343087509953953	6.62331293868531	0.190422456359523	0.600395607578168	84	79	95	113	92.5853238743	71.2166702100667	104.335472072623	103.000087505428	39.96	DOWN_ML_UP_PI
BDIVROU_0456300.t1.1	-0.272567594268609	9.5972630881721	0.190672982546283	0.600756090008326	579	1086	585	769	640.190012166827	982.264651303977	642.614944061722	701.149805230869	39.92	UP_ML_DOWN_PI
BDIVROU_0065700.t1.1	0.653879860872274	3.66657736346556	0.19149412840191	0.601196156854681	4	12	15	10	4.56058602014372	10.9761918188794	16.3291863659844	8.98910583578305	39.88	DOWN_ML_UP_PI
BDIVROU_0184000.t1.1	0.289179453231659	8.09338354726312	0.191357259570918	0.601196156854681	180	297	242	336	199.19100567511	268.794127466955	265.947828749133	306.447754386397	39.88	DOWN_ML_UP_PI
BDIVROU_0383100.t1.1	-0.27369155936094	9.34974753354544	0.191372971883209	0.601196156854681	600	779	527	606	662.947375641582	704.292091325699	578.756021563844	552.407636859385	39.88	UP_ML_DOWN_PI
BDIVROU_0405800.t1.1	-0.631370465908798	4.05754662884954	0.191106061211035	0.601196156854681	21	13	10	12	22.9693008088085	11.5560326497383	10.9902130398791	10.9315416937811	39.88	UP_ML_DOWN_PI
BDIVROU_0447100.t1.1	-0.310866956049788	7.28006850588663	0.19100787109417	0.601196156854681	148	180	112	153	163.509739059789	162.71058932889	123.131534512256	139.579329140801	39.88	UP_ML_DOWN_PI
BDIVROU_0212700.t1.1	-0.513729183123811	4.71122929467256	0.19209606875827	0.60222868464302	22	33	22	16	24.4077308880501	29.9108031518218	23.9902064403122	14.4351803396605	39.78	UP_ML_DOWN_PI
BDIVROU_0228400.t1.1	-0.381268490585671	5.916069796653	0.191964809299661	0.60222868464302	44	85	40	58	48.9399666397581	77.1443127554281	44.0525868851488	52.9704827507468	39.78	UP_ML_DOWN_PI
BDIVROU_0329300.t1.1	-0.381378304704656	5.97857517768619	0.192668860624245	0.603595414924393	54	80	47	55	59.8107363002713	72.447012744703	51.6095343264933	50.1174111525924	39.64	UP_ML_DOWN_PI
BDIVROU_0116900.t1.1	0.27344919101461	9.14529173967009	0.192869597774698	0.603795454779412	393	604	532	660	434.459326422641	546.279899596632	584.336826437451	601.716813664846	39.62	DOWN_ML_UP_PI
BDIVROU_0171000.t1.1	0.526386842583244	4.56270290141023	0.193107718881766	0.604112161693241	17	17	24	25	18.7205105286007	15.3010870745389	26.3063703181982	22.7321805874722	39.59	DOWN_ML_UP_PI
BDIVROU_0196900.t1.1	-0.336116975488993	6.46468858260257	0.193670138378161	0.605013442199765	91	94	58	90	100.393070909148	84.838612638133	63.8935518796001	82.2110175655863	39.5	UP_ML_DOWN_PI
BDIVROU_0280000.t1.1	-0.340461929080208	6.4667725703543	0.193670138378161	0.605013442199765	80	107	66	81	88.4688120066855	96.793495348043	72.5096778353135	73.8490180778233	39.5	UP_ML_DOWN_PI
BDIVROU_0115500.t1.1	-0.459438519575343	4.95950234877988	0.19455865547605	0.605970661366866	29	36	23	24	32.0552291365478	32.5438194836682	25.2105007786547	21.822591012614	39.4	UP_ML_DOWN_PI
BDIVROU_0128900.t1.1	-0.275344097488329	8.94162341254546	0.194359787536671	0.605970661366866	465	571	399	453	513.732946626905	516.191440550629	438.160735373861	412.912661211292	39.4	UP_ML_DOWN_PI
BDIVROU_0136500.t1.1	0.790930689657839	3.40495550616381	0.19466343848489	0.605970661366866	5	7	6	15	5.5512412646591	6.33659012531872	6.73286157786081	13.7995850731864	39.4	DOWN_ML_UP_PI
BDIVROU_0349000.t1.1	-0.796483382405801	3.40812651743289	0.19466343848489	0.605970661366866	10	11	4	8	11.031874071209	9.91482808384572	4.46202564380065	7.34278126650301	39.4	UP_ML_DOWN_PI
BDIVROU_0464700.t1.1	0.701123490626237	3.44323657498074	0.19466343848489	0.605970661366866	2	11	13	8	2.36777045611483	10.1070134112316	14.1350942346469	7.16957042775861	39.4	DOWN_ML_UP_PI
BDIVROU_0043300.t2.1	0.318160184208151	6.87027354523471	0.194852045444891	0.606130022889573	86	112	111	135	95.0755739608422	101.293418192866	121.927708729043	123.07376946456	39.39	DOWN_ML_UP_PI
BDIVROU_0070300.t1.1	0.264312404778953	10.4647816307273	0.195837886001885	0.608007804416029	1048	1443	1266	1719	1157.96253655383	1304.6333175369	1390.59879683452	1567.26373463954	39.2	DOWN_ML_UP_PI
BDIVROU_0074300.t1.1	0.345109751260199	6.42068390010299	0.195674691072475	0.608007804416029	66	76	93	86	72.8761922765426	68.655210486467	101.930070040269	78.2093268011467	39.2	DOWN_ML_UP_PI
BDIVROU_0130600.t4.1	-0.387424266809844	5.47360443497071	0.196238425873805	0.608007804416029	50	42	29	42	54.9982063646123	37.7521402777892	31.9522490718794	38.3663882470831	39.2	UP_ML_DOWN_PI
BDIVROU_0165800.t1.1	-0.420697287318289	5.46800909125138	0.196238425873805	0.608007804416029	45	48	38	31	49.6340064637364	43.3068372288544	41.5368290136082	28.0848444155588	39.2	UP_ML_DOWN_PI
BDIVROU_0290200.t1.1	0.284209564985979	8.29287882641822	0.196127700626711	0.608007804416029	248	294	297	363	273.956844844251	265.741529614686	326.218419849699	330.938121849418	39.2	DOWN_ML_UP_PI
BDIVROU_0381600.t1.1	-0.283412029476234	8.25452005641062	0.196282728063574	0.608007804416029	259	390	236	292	286.383964356148	352.784636608115	259.234822878541	266.221762958314	39.2	UP_ML_DOWN_PI
BDIVROU_0107200.t1.1	-0.316891031599529	6.94618651179136	0.196565777266039	0.608030605554347	116	144	88	121	128.177353689767	130.184300273644	96.7697790627336	110.403823458825	39.2	UP_ML_DOWN_PI
BDIVROU_0336200.t1.1	-0.470963453457465	4.84622687107519	0.196565529469902	0.608030605554347	26	34	21	22	28.7663086266428	30.75862713292	23.0189615089124	20.0035771199664	39.2	UP_ML_DOWN_PI
BDIVROU_0210700.t1.1	0.413101792112824	5.30112291543793	0.19720888151939	0.609592415124057	26	36	29	54	28.7954576628903	32.5933933591823	32.0895312527394	49.4394379980619	39.04	DOWN_ML_UP_PI
BDIVROU_0024400.t1.1	-0.278671281561563	8.46231851985842	0.197393419708439	0.60973555625625	290	461	253	362	320.697460073832	417.034568665772	278.062231407052	330.182011870835	39.03	UP_ML_DOWN_PI
BDIVROU_0265300.t1.1	-0.339144705573547	6.43239362824176	0.197913065467649	0.610912898374949	81	101	69	74	89.5125719116751	91.3134668179458	75.703100076011	67.3794563783005	38.91	UP_ML_DOWN_PI
BDIVROU_0213800.t1.1	-0.326917885715546	6.69810580460529	0.198295337493778	0.611664848730808	90	130	71	104	99.5900054638573	117.655089388418	78.1406102001926	94.9447724949896	38.83	UP_ML_DOWN_PI
BDIVROU_0158100.t1.1	-0.404920393722775	5.65134427347664	0.198526752928324	0.611950738760891	39	68	35	45	43.3278894362213	61.6862866109136	38.4845817777746	41.0489585783173	38.8	UP_ML_DOWN_PI
BDIVROU_0083600.t1.1	0.405618135274051	5.4044685786562	0.198872109817588	0.612159718356859	29	38	35	54	32.0840797007459	34.3778625516172	38.5898633655946	49.351089214974	38.78	DOWN_ML_UP_PI
BDIVROU_0216500.t1.1	0.422775618541691	5.39904945873525	0.198872109817588	0.612159718356859	32	34	36	53	35.2856407831724	30.662802950281	39.6623044188113	48.414981538276	38.78	DOWN_ML_UP_PI
BDIVROU_0064200.t1.1	-0.330074753784969	6.43702265132614	0.200146900587741	0.613122789387768	97	83	61	84	106.853565686986	74.756126710017	67.1025522535928	76.660262054539	38.69	UP_ML_DOWN_PI
BDIVROU_0079400.t1.1	0.279961099599786	8.38323111638743	0.199792000820931	0.613122789387768	287	287	310	393	316.842287131618	259.237949058996	340.536963295487	358.324555529837	38.69	DOWN_ML_UP_PI
BDIVROU_0103800.t1.1	0.2891505635278	7.81935513797903	0.199980346033934	0.613122789387768	170	220	225	248	187.881109038787	198.932024798201	247.030864628817	226.000655363487	38.69	DOWN_ML_UP_PI
BDIVROU_0157800.t1.1	0.267439473242756	9.50329958789749	0.199596049546751	0.613122789387768	579	688	676	851	639.635339676953	621.923831762302	742.509660646828	775.859545086072	38.69	DOWN_ML_UP_PI
BDIVROU_0162900.t1.1	-0.285629913967719	8.09233591684533	0.200157972504735	0.613122789387768	247	330	199	274	272.989221750485	298.412062758859	218.70758356371	249.912418883527	38.69	UP_ML_DOWN_PI
BDIVROU_0241200.t1.1	0.268249975710306	9.30879566808128	0.199873934288744	0.613122789387768	478	634	613	717	528.190386895428	573.232864772347	673.229267584403	653.618864326536	38.69	DOWN_ML_UP_PI
BDIVROU_0442200.t1.1	0.463102304292071	4.59563466303388	0.200015961729819	0.613122789387768	14	22	30	19	15.5604477259252	19.9584957867551	32.6817408235974	17.0991559092275	38.69	DOWN_ML_UP_PI
BDIVROU_0231700.t1.1	0.266207855680708	9.49485096454132	0.200704821560459	0.614371247677435	513	760	664	855	566.993678991405	687.269374426164	729.356863312458	779.53060572532	38.56	DOWN_ML_UP_PI
BDIVROU_0104200.t1.1	-0.273125672535527	8.87654846656899	0.20086845468549	0.614445737598958	406	591	348	473	448.757570508325	534.465429268796	382.351058974424	431.32958630209	38.56	UP_ML_DOWN_PI
BDIVROU_0132800.t1.1	0.371612408611518	5.94784513778909	0.201038336573303	0.614539225658239	40	61	57	73	44.3441442324836	55.2710357919856	62.6544019610586	66.5819818024676	38.55	DOWN_ML_UP_PI
BDIVROU_0065200.t1.1	-0.299596906809813	7.34362002960429	0.201363736769229	0.614946590427331	159	182	113	166	175.598196170414	164.461340459425	124.296498382542	151.493335760209	38.51	UP_ML_DOWN_PI
BDIVROU_0221300.t1.1	-0.271380417813627	8.73592114456079	0.201450424658239	0.614946590427331	416	478	332	410	459.517459911017	432.044021556901	364.670656693707	373.796620085852	38.51	UP_ML_DOWN_PI
BDIVROU_0059200.t2.1	0.440998434595869	5.40121719023529	0.203039126845255	0.61936762691177	51	13	42	47	55.5637171663999	11.2110511330835	46.092499240491	42.8021891044638	38.06	DOWN_ML_UP_PI
BDIVROU_0179000.t1.1	-0.375387875008703	5.95512969998263	0.204044381290176	0.621390334752854	66	64	52	48	72.7435639717372	57.693954621579	56.9475914350142	43.6077116107588	37.86	UP_ML_DOWN_PI
BDIVROU_0381100.t1.1	-0.325902566169205	6.67425480413573	0.204124823182246	0.621390334752854	97	118	79	92	107.167198066449	106.662191255874	86.7464455067735	83.8410714173969	37.86	UP_ML_DOWN_PI
BDIVROU_0400200.t1.1	-0.316006459197118	6.7596009541514	0.203881823365346	0.621390334752854	87	143	71	113	96.3913595321517	129.520099924071	78.2068050709122	103.213011775242	37.86	UP_ML_DOWN_PI
BDIVROU_0096800.t1.1	-0.690311938209859	3.69756376344428	0.204381439234316	0.621565209279201	13	13	8	8	14.3145050000975	11.6962575554766	8.7620671881268	7.25853481701005	37.84	UP_ML_DOWN_PI
BDIVROU_0305600.t2.1	-0.362099716956112	6.08474818727309	0.204464094006828	0.621565209279201	56	88	50	61	62.0685427675931	79.7257605229914	54.9313382648565	55.6109174420143	37.84	UP_ML_DOWN_PI
BDIVROU_0287100.t1.1	-0.473743994392932	4.77479650234593	0.204696140743575	0.621842063925558	24	33	15	26	26.5793770425087	29.8752987573142	16.6069060661446	23.8104763199942	37.82	UP_ML_DOWN_PI
BDIVROU_0052800.t3.1	0.295607438969155	7.35793106391747	0.205207434223135	0.621973265871378	107	177	151	194	118.509592496905	160.279225446526	165.914003871064	176.910480235941	37.8	DOWN_ML_UP_PI
BDIVROU_0233500.t1.1	-0.28394242246886	8.16903147437279	0.205143342875216	0.621973265871378	257	352	254	238	284.066077475989	318.327896366671	278.704868744163	216.735348099696	37.8	UP_ML_DOWN_PI
BDIVROU_0266700.t1.1	0.297665872859886	7.19435084209971	0.204972566064402	0.621973265871378	88	166	133	175	97.6222092937514	150.441145828469	146.165423973212	159.607903332845	37.8	DOWN_ML_UP_PI
BDIVROU_0413100.t1.1	-0.449988089338756	5.01044122715413	0.205303349605243	0.621973265871378	34	33	24	25	37.4440940431082	29.7161098480522	26.3063703181982	22.7321805874722	37.8	UP_ML_DOWN_PI
BDIVROU_0233000.t1.1	-0.325363914703335	6.72394442623609	0.205902378232158	0.623359911037783	98	125	83	94	108.315926968576	113.030198289333	91.1164987343493	85.6442615762023	37.66	UP_ML_DOWN_PI
BDIVROU_0259400.t1.1	0.38594157213895	5.75543411354449	0.206178132068726	0.623766625895165	49	37	56	57	53.832807289873	33.1861583954161	61.3980229638989	51.8589132461401	37.62	DOWN_ML_UP_PI
BDIVROU_0028800.t1.1	-0.275964398613272	8.28869317506545	0.210641299146766	0.626949237878801	260	404	244	298	287.524413392718	365.475902468192	268.007403585703	271.679314451811	37.31	UP_ML_DOWN_PI
BDIVROU_0040200.t1.1	-0.260732590393396	9.62801010234087	0.209455614865667	0.626949237878801	723	944	619	767	798.842222153667	853.462562091159	679.887643589485	699.263108552697	37.31	UP_ML_DOWN_PI
BDIVROU_0044500.t1.1	0.426455478630703	5.13985455536095	0.207508734394942	0.626949237878801	20	35	26	48	22.264240689135	31.7833312522888	28.7760425323618	43.9514314887433	37.31	DOWN_ML_UP_PI
BDIVROU_0059500.t1.1	-0.457979333786677	5.0322966281278	0.210616987754625	0.626949237878801	37	31	34	15	40.6736482112736	27.8400595107175	36.9262191076794	13.3567293851374	37.31	UP_ML_DOWN_PI
BDIVROU_0066500.t1.1	0.518714818417364	4.33025818203301	0.209924723495887	0.626949237878801	5	24	20	21	5.81708894136317	22.0057286084224	21.9232972251612	19.0941572248679	37.31	DOWN_ML_UP_PI
BDIVROU_0073100.t1.1	0.270808302563547	8.5457082741708	0.208608956386446	0.626949237878801	270	385	381	398	298.475416883456	348.205536862062	418.296455788633	362.689579236567	37.31	DOWN_ML_UP_PI
BDIVROU_0082800.t1.1	0.663714241688078	3.95098334954618	0.208751423889615	0.626949237878801	8	12	8	24	8.89049368908596	10.8796983055758	9.01941392169891	22.1002620673042	37.31	DOWN_ML_UP_PI
BDIVROU_0110200.t1.1	0.365369792410246	5.84284050511785	0.209803864937626	0.626949237878801	36	58	56	64	39.9526605352326	52.5859003936819	61.4762661080814	58.3067147010935	37.31	DOWN_ML_UP_PI
BDIVROU_0121900.t1.1	0.304076434728432	6.99242192540176	0.209561666599909	0.626949237878801	101	115	120	147	111.52467948993	103.895318689515	131.819217402883	134.019739446478	37.31	DOWN_ML_UP_PI
BDIVROU_0131100.t1.1	-0.354839038238038	6.10935233853049	0.210011607625867	0.626949237878801	67	78	54	59	73.9893747276155	70.4706428182581	59.2500953529384	53.7231242312554	37.31	UP_ML_DOWN_PI
BDIVROU_0137200.t1.1	-0.274132738136179	8.31505607238109	0.210286131711075	0.626949237878801	259	418	263	287	286.462116591934	378.174337705693	288.752815603179	261.543599639063	37.31	UP_ML_DOWN_PI
BDIVROU_0146600.t1.1	-0.576448035150816	4.14489291021924	0.210181602156819	0.626949237878801	19	17	14	10	20.8859441614393	15.2652550853869	15.2533349937422	9.00544919629677	37.31	UP_ML_DOWN_PI
BDIVROU_0173600.t1.1	0.301874861542771	7.08451220563128	0.208777336217546	0.626949237878801	99	133	133	151	109.469382875529	120.307282337411	146.025656635867	137.603434851541	37.31	DOWN_ML_UP_PI
BDIVROU_0204300.t1.1	-0.261969404661894	9.3468586782233	0.210515462486397	0.626949237878801	622	744	511	628	687.148701466443	672.556259996485	561.261445883898	572.533753054002	37.31	UP_ML_DOWN_PI
BDIVROU_0206000.t1.1	-0.313948214037109	6.80821285396372	0.209172681143867	0.626949237878801	123	110	94	94	135.592819867658	99.1748256956815	103.091435628623	85.5540487356621	37.31	UP_ML_DOWN_PI
BDIVROU_0216400.t1.1	0.282058592597417	7.92494213847091	0.209504098084616	0.626949237878801	195	224	224	287	215.370765486898	202.430682499179	246.091938141708	261.696672178452	37.31	DOWN_ML_UP_PI
BDIVROU_0224400.t1.1	0.4038854411815	5.52839345980205	0.208066521634418	0.626949237878801	36	37	42	55	39.6806316686657	33.3543360172329	46.1877899697482	50.1791553234011	37.31	DOWN_ML_UP_PI
BDIVROU_0227500.t1.1	0.258028884932949	10.1998802288183	0.208620159021538	0.626949237878801	909	1161	1100	1369	1004.30219162845	1049.60896525068	1208.17506173037	1248.08608043773	37.31	DOWN_ML_UP_PI
BDIVROU_0255800.t1.1	0.283919358345811	7.73409249514478	0.20874528972592	0.626949237878801	173	193	217	227	191.0361209037	174.380010459543	238.190234537006	206.809433191186	37.31	DOWN_ML_UP_PI
BDIVROU_0289600.t1.1	-0.329988376448084	6.65608689254086	0.21020485686789	0.626949237878801	78	137	90	77	86.4974492736706	124.145600977006	98.5767251015466	69.9582621349985	37.31	UP_ML_DOWN_PI
BDIVROU_0321500.t1.1	0.48092588107166	5.03536427132097	0.210616987754625	0.626949237878801	29	20	18	52	31.7854132288881	17.8620961075918	20.1527112119303	47.7790497670154	37.31	DOWN_ML_UP_PI
BDIVROU_0350800.t1.1	-0.271933711931047	8.75726863317625	0.207718450522263	0.626949237878801	328	598	353	397	362.838319060231	541.047612043628	387.629272886054	361.851392197953	37.31	UP_ML_DOWN_PI
BDIVROU_0355300.t1.1	0.291044109377426	7.3921609739287	0.207538242506469	0.626949237878801	125	164	160	192	138.175827777767	148.315603150781	175.731841382783	175.027141802559	37.31	DOWN_ML_UP_PI
BDIVROU_0391500.t1.1	-0.478253488782504	4.91004618442755	0.20811233011067	0.626949237878801	15	49	21	24	16.9907904996254	44.7196584531492	23.0517492325762	21.8544671939291	37.31	UP_ML_DOWN_PI
BDIVROU_0461800.t1.1	-0.974283070846093	2.91013616964338	0.210889493545539	0.627264703998228	7	7	3	4	7.70890111414693	6.29177148025519	3.31106022160647	3.64589013690547	37.27	UP_ML_DOWN_PI
BDIVROU_0247000.t1.1	-0.383317967867429	5.45123920891306	0.21130954729277	0.627667618254822	43	48	28	42	47.4552675701159	43.3333153065	30.8701839788776	38.3815948295521	37.23	UP_ML_DOWN_PI
BDIVROU_0429800.t1.1	0.406038158484361	5.44662264935297	0.21130954729277	0.627667618254822	31	38	45	46	34.2581928210565	34.3459981922944	49.3312354203762	41.8432164812174	37.23	DOWN_ML_UP_PI
BDIVROU_0234800.t1.1	0.321173056465617	6.39256297870314	0.211741654666453	0.627683090546858	53	89	76	100	58.8007944145427	80.6758151304504	83.5491540492801	91.2213106099974	37.23	DOWN_ML_UP_PI
BDIVROU_0274500.t1.1	-0.341294087693413	6.44108431866437	0.21149559979285	0.627683090546858	61	125	67	77	67.8154212627466	113.402093277733	73.558706231201	70.1591770804588	37.23	UP_ML_DOWN_PI
BDIVROU_0328900.t1.1	0.256638449273717	10.0958655477262	0.211660493888073	0.627683090546858	802	1134	997	1304	886.220644096233	1025.32207416804	1095.11047607438	1188.883307646	37.23	DOWN_ML_UP_PI
BDIVROU_0010300.t1.1	0.324121647578411	6.58462876646981	0.212813150784915	0.628786255227934	73	88	86	116	80.6455268804315	79.53524311623	94.556150284432	105.829826021024	37.12	DOWN_ML_UP_PI
BDIVROU_0015700.t1.1	0.357536030598435	5.85851215987966	0.213033348914964	0.628786255227934	40	55	57	64	44.2753534632706	49.7819036087989	62.562027207367	58.2959100901789	37.12	DOWN_ML_UP_PI
BDIVROU_0029000.t1.1	-0.431196024770589	5.15185313867941	0.212451801570516	0.628786255227934	37	37	24	31	40.7684162658968	33.3401119829989	26.3979434312894	28.2809130868207	37.12	UP_ML_DOWN_PI
BDIVROU_0140400.t1.1	0.265600798092192	8.91562645969041	0.212732962721585	0.628786255227934	413	424	465	546	456.064456582484	383.105656376017	510.68655637578	497.730351565133	37.12	DOWN_ML_UP_PI
BDIVROU_0256100.t1.1	-0.295877183400786	7.24943400244459	0.213111641706135	0.628786255227934	141	179	123	136	155.820463763218	161.846715216501	135.019513530807	123.908595898866	37.12	UP_ML_DOWN_PI
BDIVROU_0396400.t1.1	-0.302239485296495	7.0369291691306	0.212454399389168	0.628786255227934	129	146	95	129	142.447322029148	131.910026704661	104.449781691373	117.689636522007	37.12	UP_ML_DOWN_PI
BDIVROU_0427500.t1.1	0.287769190117927	7.57892706474198	0.212863614108928	0.628786255227934	154	174	181	220	170.061288935347	157.217694535939	198.809013648046	200.565034492087	37.12	DOWN_ML_UP_PI
BDIVROU_0203800.t1.1	0.310199094932561	6.75406974366039	0.213452712965432	0.629371602199545	79	104	95	132	87.3498820368884	94.0683374282889	104.469767987495	120.443107087401	37.06	DOWN_ML_UP_PI
BDIVROU_0453400.t1.1	-0.4539803239708	4.91737409167915	0.213813982066484	0.63001568129276	39	23	33	12	42.7070070502946	20.4802722908148	35.7827697699613	10.6006222570136	37	UP_ML_DOWN_PI
BDIVROU_0115900.t1.1	0.30599265351928	6.6713916520083	0.214162193882668	0.630021922272177	74	99	111	100	81.838193133152	89.5594697663382	121.663392308772	90.9426400863715	37	DOWN_ML_UP_PI
BDIVROU_0196700.t1.1	-0.341618422858806	6.34915925593729	0.214387419027553	0.630021922272177	74	98	62	73	81.8295561228655	88.6474597587254	68.0858829407913	66.5288197128148	37	UP_ML_DOWN_PI
BDIVROU_0316600.t1.1	0.273590508510218	8.20015697704887	0.214251840323315	0.630021922272177	223	289	281	335	246.438779412722	261.313807227921	308.618225611701	305.38722938732	37	DOWN_ML_UP_PI
BDIVROU_0338300.t1.1	0.335005294751421	6.34832072367591	0.214387419027553	0.630021922272177	58	78	76	95	64.1587153785901	70.5720852026838	83.5080697137023	86.6259671034786	37	DOWN_ML_UP_PI
BDIVROU_0230500.t1.1	0.282546354623099	7.83332966318483	0.214650385766411	0.630374734764074	194	197	206	274	214.131093231517	177.904947055533	226.360597699192	249.879927755216	36.96	DOWN_ML_UP_PI
BDIVROU_0382600.t1.1	0.26055921904494	9.16053749240295	0.215717477703419	0.633087022055744	437	568	529	672	482.869207443062	513.54377272048	581.069630941498	612.681833994876	36.69	DOWN_ML_UP_PI
BDIVROU_0079300.t1.1	0.271526450134272	8.11553455950609	0.216474772691122	0.633839742099895	227	253	278	300	250.687290536119	228.615137667561	305.21411977543	273.383755423207	36.62	DOWN_ML_UP_PI
BDIVROU_0251600.t1.1	0.313651524475232	6.64009852280384	0.216548739819665	0.633839742099895	70	99	108	99	77.4640356344864	89.6014772032197	118.385474107374	90.0447411558861	36.62	DOWN_ML_UP_PI
BDIVROU_0290300.t1.1	0.282645771979058	7.79849933389836	0.216197833794919	0.633839742099895	187	195	210	257	206.427954259814	176.122850179963	230.667060064735	234.30297181462	36.62	DOWN_ML_UP_PI
BDIVROU_0309500.t1.1	0.26694757762151	8.60550835592619	0.216369028600705	0.633839742099895	318	359	386	427	351.231210515993	324.449397775902	423.853352415349	389.183856920749	36.62	DOWN_ML_UP_PI
BDIVROU_0218000.t1.1	-0.637519069508351	3.79409910977824	0.216938347705919	0.634559052871888	9	19	0	18	10.0943539568099	17.3061447001523	0.175088763942881	16.7340330484853	36.54	UP_ML_DOWN_PI
BDIVROU_0249700.t1.1	-0.333676733371322	6.30914069034592	0.217168902818376	0.634618672463704	70	97	57	75	77.4469045757603	87.7773231530512	62.6737459786746	68.4227610164093	36.54	UP_ML_DOWN_PI
BDIVROU_0425400.t1.1	0.305716786274906	6.91557861064162	0.217246473684016	0.634618672463704	99	105	114	139	109.250712679439	94.7992094455851	125.224968466979	126.722503874757	36.54	DOWN_ML_UP_PI
BDIVROU_0099400.t1.1	0.307301514953625	6.95519851028603	0.218488572811689	0.63642594289413	106	103	105	157	116.900577861168	92.9204043164771	115.522294061332	143.300017652015	36.36	DOWN_ML_UP_PI
BDIVROU_0113800.t1.1	0.291524548527605	7.2690613721658	0.218619463352484	0.63642594289413	121	143	146	177	133.652934778038	129.236819412515	160.365669902779	161.361179117944	36.36	DOWN_ML_UP_PI
BDIVROU_0200800.t1.1	-0.321409823494088	6.41739981382963	0.218730838682272	0.63642594289413	73	107	64	79	80.8108398134424	96.8645010155165	70.3171930978619	72.0293493665976	36.36	UP_ML_DOWN_PI
BDIVROU_0320600.t1.1	-0.262729809852002	8.751474541695	0.218309503618821	0.63642594289413	426	474	323	432	470.525255120573	428.392512326478	354.87461340906	393.934001837521	36.36	UP_ML_DOWN_PI
BDIVROU_0339100.t1.1	-0.342073819039369	6.13710030979411	0.21826723369911	0.63642594289413	79	67	54	62	86.9847834102176	60.3073436018094	59.2834081511662	56.4866474765763	36.36	UP_ML_DOWN_PI
BDIVROU_0417200.t1.1	0.282292772336037	7.66350964346958	0.21848385412379	0.63642594289413	174	173	190	235	192.017995054761	156.193865655148	208.711686527608	214.256004175073	36.36	DOWN_ML_UP_PI
BDIVROU_0072400.t1.1	0.255402007528586	9.52961410460351	0.219081979936295	0.637027431442978	540	767	714	830	596.771837959563	693.54853968547	784.149504900549	756.629111223972	36.3	DOWN_ML_UP_PI
BDIVROU_0033900.t1.1	-0.588635812251395	3.98417483043166	0.219416649227373	0.63720957202723	13	19	13	8	14.4267209436672	17.2190793505863	14.1350942346469	7.16957042775861	36.28	UP_ML_DOWN_PI
BDIVROU_0260200.t1.1	0.371349768996633	5.57472011514744	0.219722457278036	0.63720957202723	32	45	47	52	35.4415193613445	40.7457484653588	51.5742008050358	47.352035693952	36.28	DOWN_ML_UP_PI
BDIVROU_0273600.t1.1	0.445808746155644	4.94974516273603	0.21946607924574	0.63720957202723	23	24	31	33	25.3497259742622	21.6291140344401	33.9938668607491	30.0246045738815	36.28	DOWN_ML_UP_PI
BDIVROU_0285500.t1.1	-0.357983631650168	5.8130269052608	0.219646072646832	0.63720957202723	58	59	36	56	63.9497808657815	53.211317437159	39.6952523353412	51.1811202367854	36.28	UP_ML_DOWN_PI
BDIVROU_0097400.t1.1	0.31775424130344	6.51515768510026	0.220025441790466	0.637250311055644	67	87	89	102	74.0775011494286	78.686055711121	97.714885858121	92.9449317213486	36.27	DOWN_ML_UP_PI
BDIVROU_0116600.t1.1	0.265481529443788	8.48804299553374	0.219934488162744	0.637250311055644	278	349	343	408	307.166339374724	315.522811938956	376.709834115521	371.935617744263	36.27	DOWN_ML_UP_PI
BDIVROU_0319100.t1.1	0.300657672204139	7.03117416249299	0.220795530806604	0.638312549078891	99	124	124	150	109.40386358329	112.110831946786	136.200836814668	136.744411102879	36.17	DOWN_ML_UP_PI
BDIVROU_0455500.t1.1	0.339086784709815	6.20533870072538	0.220551352727404	0.638312549078891	66	55	65	90	72.6326389118595	49.4687645957113	71.5025231828895	82.1364718183882	36.17	DOWN_ML_UP_PI
BDIVROU_0468900.t1.1	0.279335026144033	7.46414263435465	0.220826331873586	0.638312549078891	122	185	180	187	135.004996047867	167.436154508705	197.551763996858	170.34223903811	36.17	DOWN_ML_UP_PI
BDIVROU_0043800.t1.1	0.248295310277991	10.5843891007491	0.223235441355151	0.640672231757231	1104	1628	1435	1779	1219.917267798	1471.9609110584	1576.10024724818	1621.86119763695	35.93	DOWN_ML_UP_PI
BDIVROU_0056500.t1.1	0.278993232135204	7.61330351003993	0.222925195541499	0.640672231757231	159	178	189	220	175.574832673003	160.824664050134	207.551103903069	200.525776966175	35.93	DOWN_ML_UP_PI
BDIVROU_0165400.t1.1	-0.36111432862727	5.89481016609611	0.222644001191148	0.640672231757231	63	61	43	54	69.431843503468	54.9842625160585	47.2605346883487	49.2446065598379	35.93	UP_ML_DOWN_PI
BDIVROU_0173500.t1.1	0.271542297271554	7.90134888535602	0.223414558803577	0.640672231757231	163	256	232	267	180.352204789882	231.67196975588	254.764419482837	243.361725995425	35.93	DOWN_ML_UP_PI
BDIVROU_0209700.t1.1	-0.401614565573679	5.40485331067241	0.223357531764458	0.640672231757231	36	53	29	38	39.894911897098	48.0101548152347	31.9005927231891	34.6725301106241	35.93	UP_ML_DOWN_PI
BDIVROU_0213100.t1.1	-0.277655625307279	7.63792569131258	0.223599996912722	0.640672231757231	172	248	159	184	190.206828133449	224.353909277368	174.597691789115	167.702254086519	35.93	UP_ML_DOWN_PI
BDIVROU_0294800.t2.1	-0.365092338066335	5.82666243801284	0.222976944333616	0.640672231757231	53	66	43	49	58.5752156352466	59.6693613559732	47.2011179959534	44.6343361026473	35.93	UP_ML_DOWN_PI
BDIVROU_0300500.t1.1	-0.407600515002238	5.40796181422869	0.223357531764458	0.640672231757231	40	49	29	38	44.2009793022567	44.2900748194818	31.9005927231891	34.6725301106241	35.93	UP_ML_DOWN_PI
BDIVROU_0336400.t1.1	0.367008200664438	5.50179849547164	0.223546823170438	0.640672231757231	32	41	42	52	35.3878585770296	37.0803848445173	46.1532247849466	47.4132908612165	35.93	DOWN_ML_UP_PI
BDIVROU_0389500.t1.1	0.250979688427308	9.83547711465626	0.223676090887811	0.640672231757231	642	983	866	1044	709.553200317709	888.908573554043	951.134488136597	951.762583041531	35.93	DOWN_ML_UP_PI
BDIVROU_0390900.t1.1	-0.248017709853911	11.0099064867628	0.222222786889038	0.640672231757231	1868	2469	1712	1906	2063.82360070576	2232.1074762459	1880.19441790049	1737.52213304241	35.93	UP_ML_DOWN_PI
BDIVROU_0424400.t1.1	-0.362347851538304	5.66765984668584	0.223459434104321	0.640672231757231	57	48	40	42	62.7161278676856	43.1628223929771	43.8609204039779	38.2144180005689	35.93	UP_ML_DOWN_PI
BDIVROU_0442500.t1.1	0.431598149996331	5.20024257261678	0.222232923003201	0.640672231757231	26	31	33	44	28.7206671604162	28.0057797974073	36.3066467419758	40.1540895404582	35.93	DOWN_ML_UP_PI
BDIVROU_0458200.t1.1	-0.408352577906313	5.30755472656311	0.222944344196921	0.640672231757231	34	49	30	32	37.6687904929561	44.378429670758	32.8977649499314	29.1148246800521	35.93	UP_ML_DOWN_PI
BDIVROU_0009900.t1.1	-0.281504545521949	7.47679165350593	0.224475890719873	0.640703595071483	181	190	135	172	199.807661851293	171.609988339795	148.331595832035	156.845251777265	35.93	UP_ML_DOWN_PI
BDIVROU_0025000.t1.1	0.35665305257132	5.97703998789457	0.225319378990111	0.640703595071483	48	55	59	73	52.99339009754	49.6737448973149	64.8267779435947	66.5603488560951	35.93	DOWN_ML_UP_PI
BDIVROU_0057000.t1.1	-0.25623039519454	9.08404193799618	0.225399449740281	0.640703595071483	476	668	425	526	526.049999827728	604.034928691042	466.81559147539	479.551747137183	35.93	UP_ML_DOWN_PI
BDIVROU_0069300.t1.1	-0.262162910828972	8.53243745214636	0.225652879980815	0.640703595071483	337	441	307	336	372.398195939969	398.739092081692	337.078698278121	306.215331354201	35.93	UP_ML_DOWN_PI
BDIVROU_0094200.t1.1	0.30299718472046	6.75298093207062	0.225284856701802	0.640703595071483	82	101	112	112	90.6067034012623	91.3038528168343	122.851417101084	101.955576597417	35.93	DOWN_ML_UP_PI
BDIVROU_0096400.t1.1	-0.266359657877973	8.31282938233061	0.226080875140913	0.640703595071483	233	446	256	296	257.918284392698	403.67247022314	281.127823710399	269.803480751742	35.93	UP_ML_DOWN_PI
BDIVROU_0106500.t1.1	0.260395726771117	8.67502670375181	0.224054302617099	0.640703595071483	326	388	402	450	360.132294678501	350.722147862071	441.439311118999	410.163423753778	35.93	DOWN_ML_UP_PI
BDIVROU_0118200.t1.1	-0.253124931760166	9.5512504318479	0.225716058136547	0.640703595071483	604	989	640	668	667.651798203631	894.412309110045	702.746483746826	608.82867368617	35.93	UP_ML_DOWN_PI
BDIVROU_0137900.t1.1	0.278898617295222	7.4537532285319	0.224961733493618	0.640703595071483	126	178	161	206	139.354862590094	161.041504500555	176.89381555581	187.847506032128	35.93	DOWN_ML_UP_PI
BDIVROU_0158600.t1.1	-0.244206329620293	12.1254449469075	0.226203983791717	0.640703595071483	2218	7574	3614	4261	2451.52964982732	6848.26386228248	3969.22739397938	3884.5359203749	35.93	UP_ML_DOWN_PI
BDIVROU_0178500.t1.1	-2.06323778432229	1.85791785607089	0.225427468319588	0.640703595071483	1	4	1	0	1.16635623556612	3.66540645626566	1.07993401805825	0	35.93	UP_ML_DOWN_PI
BDIVROU_0235500.t1.1	0.288314839926811	7.32646226365704	0.226265793920451	0.640703595071483	121	155	145	192	133.732445107678	140.157025294409	159.352915076453	175.113355638344	35.93	DOWN_ML_UP_PI
BDIVROU_0278600.t1.1	0.343780863673736	6.0424474014616	0.224798358052021	0.640703595071483	46	63	69	68	50.9067593029793	57.0166564058785	75.6411106355253	61.8578339824535	35.93	DOWN_ML_UP_PI
BDIVROU_0307800.t1.1	-0.498435842011937	4.38003751593999	0.226301564525362	0.640703595071483	27	15	12	18	29.5141075640808	13.3024176648898	13.2485832792543	16.4570598267903	35.93	UP_ML_DOWN_PI
BDIVROU_0377000.t1.1	-2.06577677580424	1.85671567047764	0.225427468319588	0.640703595071483	1	4	0	1	1.16635623556612	3.66540645626566	0.0112977588740551	0.92233139660231	35.93	UP_ML_DOWN_PI
BDIVROU_0381300.t1.1	-0.266794881162307	8.20278256518719	0.223904646257659	0.640703595071483	279	338	250	259	308.229481666061	305.540640804445	274.419890320043	235.970218907414	35.93	UP_ML_DOWN_PI
BDIVROU_0383400.t1.1	-0.434459394429192	4.96766481748348	0.22506756107987	0.640703595071483	41	23	20	28	44.8823182905716	20.4561537504016	22.0337224631456	25.5721340190201	35.93	UP_ML_DOWN_PI
BDIVROU_0432500.t1.1	-0.273517475285928	7.7323497848891	0.22610255198334	0.640703595071483	196	250	164	204	216.590931965473	226.039491427694	180.160814577836	185.998997159143	35.93	UP_ML_DOWN_PI
BDIVROU_0177800.t1.1	-0.26298298961582	8.32694355429014	0.226468505891247	0.640764964391462	315	355	237	325	347.914960160757	320.831616553377	260.442696413867	296.406781368171	35.92	UP_ML_DOWN_PI
BDIVROU_0026700.t1.1	0.242206182304535	13.2505376210671	0.227386444258279	0.641565210824722	5735	11957	9463	10848	6336.53881043138	10810.00295987	10393.1321690266	9889.58417554856	35.84	DOWN_ML_UP_PI
BDIVROU_0073400.t1.1	-0.251466175924152	9.58385492644169	0.227083517361467	0.641565210824722	539	1106	527	836	596.096988017892	1000.45023277844	579.127613613117	762.434436420427	35.84	UP_ML_DOWN_PI
BDIVROU_0087600.t1.1	-1.10509955302953	2.63995426077436	0.227232287278148	0.641565210824722	8	3	2	3	8.69000961085656	2.59280169019541	2.21695829643984	2.73805299259522	35.84	UP_ML_DOWN_PI
BDIVROU_0217800.t1.1	-0.380079489681493	5.42316114625497	0.227624020616797	0.641565210824722	53	35	36	32	58.1602183790394	31.3101779363737	39.3878184711116	29.0335428391009	35.84	UP_ML_DOWN_PI
BDIVROU_0269600.t1.1	0.247694186586801	10.0887755719042	0.227281771070484	0.641565210824722	758	1184	1078	1188	837.733721972447	1070.64298018157	1183.86289516372	1082.94334101914	35.84	DOWN_ML_UP_PI
BDIVROU_0442800.t1.1	0.265756997344996	8.08937430334043	0.227488586172568	0.641565210824722	203	273	258	311	224.383317677848	246.886723413103	283.369513092963	283.518282610195	35.84	DOWN_ML_UP_PI
BDIVROU_0385100.t1.1	-0.339477796618394	6.23458953056571	0.228417986586886	0.643391914964722	63	96	71	52	69.7862673652621	86.9425858652193	77.629208893024	47.109071411424	35.66	UP_ML_DOWN_PI
BDIVROU_0000500.t1.1	-0.316204468482623	6.29809771239762	0.230225197147739	0.645283334626457	91	71	56	76	100.156842861841	63.8556994095744	61.5970735669701	69.354131767465	35.47	UP_ML_DOWN_PI
BDIVROU_0019400.t1.1	0.392487794941654	5.42990296168614	0.231862848020865	0.645283334626457	37	31	50	39	40.6736482112736	27.8400595107175	54.6565740422117	35.3301597619685	35.47	DOWN_ML_UP_PI
BDIVROU_0021700.t1.1	-0.279899378112571	7.39520933410803	0.230368065670786	0.645283334626457	154	199	128	162	170.201918162268	179.944975078513	140.636529035493	147.722357752605	35.47	UP_ML_DOWN_PI
BDIVROU_0052500.t1.1	0.406172150357331	5.11695670662721	0.23145498634509	0.645283334626457	27	27	42	29	29.7414082757708	24.3180335763296	45.8353407077381	26.190908400753	35.47	DOWN_ML_UP_PI
BDIVROU_0095800.t1.1	0.293645359426264	6.85490673871656	0.231277840130679	0.645283334626457	84	114	120	120	92.9022381213428	103.134985196034	131.634266678003	109.245698652497	35.47	DOWN_ML_UP_PI
BDIVROU_0096200.t1.1	-0.264201544658444	8.22416950651446	0.229982168578089	0.645283334626457	255	376	237	283	281.940560062233	340.104728283401	260.295159912286	257.982901349337	35.47	UP_ML_DOWN_PI
BDIVROU_0123900.t1.1	0.26445866059424	8.22877012395466	0.231494625334919	0.645283334626457	229	295	272	357	253.06089960635	266.731901842104	298.838416287398	325.53847682935	35.47	DOWN_ML_UP_PI
BDIVROU_0186300.t1.1	-0.763864655178518	3.29979296823491	0.231415570277573	0.645283334626457	7	12	7	4	7.80932759813534	10.9025719361169	7.60140746051335	3.56744520055988	35.47	UP_ML_DOWN_PI
BDIVROU_0208600.t1.1	-0.297626040156494	6.92551964343963	0.229810227727039	0.645283334626457	105	151	91	116	116.164674586662	136.642470595053	100.001145791886	105.787520199873	35.47	UP_ML_DOWN_PI
BDIVROU_0213700.t1.1	-0.389054341495857	5.23894724803934	0.231868983310572	0.645283334626457	38	40	21	39	41.9007879756746	36.0751868393673	23.2612840076468	35.7244332941689	35.47	UP_ML_DOWN_PI
BDIVROU_0265800.t1.1	-0.269372868641969	7.68802568491597	0.231774365523635	0.645283334626457	206	223	155	203	227.456595320411	201.46801817787	170.326486865436	185.132986834772	35.47	UP_ML_DOWN_PI
BDIVROU_0272800.t1.1	-0.307892634334879	6.6925977459091	0.230574774640071	0.645283334626457	88	130	76	99	97.3998060786148	117.673602488283	83.5410789008548	90.3023180876372	35.47	UP_ML_DOWN_PI
BDIVROU_0340400.t1.1	-0.633776927937862	4.01233471205194	0.229852188321143	0.645283334626457	16	17	15	6	17.6380291226899	15.3196806865612	16.2397926877205	5.28936282307367	35.47	UP_ML_DOWN_PI
BDIVROU_0364900.t1.1	0.312120165490903	6.40853562665376	0.23105240304758	0.645283334626457	55	89	89	87	60.9851418792243	80.6507606685162	97.5846674444526	79.1600284766099	35.47	DOWN_ML_UP_PI
BDIVROU_0398400.t1.1	0.303496123102402	6.81326564003533	0.230209504833658	0.645283334626457	99	90	100	136	109.113261024511	81.1242770230502	109.944301382518	124.074046836071	35.47	DOWN_ML_UP_PI
BDIVROU_0408900.t1.1	-0.368065910076505	5.70027903993543	0.230714063834837	0.645283334626457	46	63	38	46	50.9067593029793	57.0166564058785	41.7461727795857	41.9311241237577	35.47	UP_ML_DOWN_PI
BDIVROU_0416000.t1.1	0.524610022946724	4.04714573874292	0.229852188321143	0.645283334626457	7	16	14	19	7.87862969834714	14.5897642664125	15.4205018914602	17.3459969402065	35.47	DOWN_ML_UP_PI
BDIVROU_0438000.t1.1	0.379394781967847	5.44224859340449	0.231862848020865	0.645283334626457	37	32	44	46	40.6900584086586	28.7568498093014	48.2473346931915	41.8552240701609	35.47	DOWN_ML_UP_PI
BDIVROU_0440400.t2.1	-0.264689580000328	8.13231081307802	0.230768895391057	0.645283334626457	260	328	232	254	287.285809388625	296.543333727547	254.711276930365	231.463944531466	35.47	UP_ML_DOWN_PI
BDIVROU_0218900.t1.1	0.247092296359903	9.74124322535856	0.232043611089927	0.645362149128415	603	921	788	1003	666.463032192789	832.855416021768	865.532678349655	914.443830200467	35.46	DOWN_ML_UP_PI
BDIVROU_0353100.t1.1	0.344830040058034	5.85937659352167	0.232878088436689	0.647274888528189	55	39	62	58	60.4037568983628	34.9496836906548	67.9243347743113	52.7183906113756	35.27	DOWN_ML_UP_PI
BDIVROU_0215000.t1.1	-0.245096962024127	10.0940951894456	0.234231329561684	0.650626193133872	834	1493	857	1071	921.861896338798	1350.15277692473	941.293366443511	976.416599327428	34.94	UP_ML_DOWN_PI
BDIVROU_0239100.t1.1	-0.25854517160069	8.39769871492328	0.235093179090602	0.652609196330173	293	417	246	346	323.884872102838	377.133876676553	270.355166053816	315.577597059542	34.74	UP_ML_DOWN_PI
BDIVROU_0248300.t1.1	-0.34286062216616	5.93718661602897	0.235266592635309	0.652679836549904	74	52	52	48	81.3319523651543	46.6503054638622	56.9475914350142	43.6077116107588	34.73	UP_ML_DOWN_PI
BDIVROU_0442600.t2.1	0.38659916531992	5.54328717295014	0.235569885835261	0.653110475436415	40	34	48	49	43.9857856624155	30.5496759618333	52.621859227778	44.5745013307351	34.69	DOWN_ML_UP_PI
BDIVROU_0204100.t1.1	-0.305663685899382	6.52827061692701	0.236105779426285	0.654041060902453	92	100	67	89	101.542295942876	90.3007698482245	73.6684285963733	81.1966476454322	34.6	UP_ML_DOWN_PI
BDIVROU_0450200.t1.1	-0.333427809213064	6.26800188224617	0.236202087965905	0.654041060902453	61	102	66	61	67.6496678668793	92.438398035805	72.3040127781703	55.4421947825916	34.6	UP_ML_DOWN_PI
BDIVROU_0417700.t1.1	0.244464371973926	9.82841305850908	0.237081318471798	0.656063799108594	703	905	822	1082	776.728721651721	818.189016473941	902.915172245631	986.50177765222	34.39	DOWN_ML_UP_PI
BDIVROU_0333700.t1.1	-0.289831512375734	6.9156385937627	0.237527948777195	0.656887637652794	108	145	92	114	119.414055307667	131.157154061193	101.075445064895	103.942670360882	34.31	UP_ML_DOWN_PI
BDIVROU_0213400.t1.1	-0.330891267879372	6.33032820829528	0.237731746724029	0.657039307518605	66	104	68	65	73.1316901047777	94.204968957963	74.52190262067	59.105850897674	34.3	UP_ML_DOWN_PI
BDIVROU_0301700.t1.1	-1.34585170198757	2.30324751655653	0.238688777450335	0.658446652491198	6	2	2	1	6.5105631537913	1.71249387692561	2.17350911511147	0.881346155842551	34.16	UP_ML_DOWN_PI
BDIVROU_0352400.t1.1	-1.33814918592675	2.29943640648735	0.238688777450335	0.658446652491198	3	5	2	1	3.35133552185492	4.53787974876413	2.17350911511147	0.881346155842551	34.16	UP_ML_DOWN_PI
BDIVROU_0367900.t1.1	-1.34313021300446	2.29708370406722	0.238688777450335	0.658446652491198	3	5	0	3	3.35133552185492	4.53787974876413	0.0332553646161753	2.78743343038674	34.16	UP_ML_DOWN_PI
BDIVROU_0021800.t1.1	-0.29333851136413	6.76658100653426	0.239438390598479	0.659178616994813	97	131	84	101	107.264182615103	118.503283441862	92.2635157592932	92.0684325983368	34.08	UP_ML_DOWN_PI
BDIVROU_0190000.t1.1	0.302057951084526	6.84389937970673	0.239367634382359	0.659178616994813	110	82	117	122	121.081014302477	73.7466737040138	128.378038597353	111.101430555562	34.08	DOWN_ML_UP_PI
BDIVROU_0206700.t1.1	0.275901539106519	7.50287338823176	0.239617840908459	0.659178616994813	143	170	176	202	157.96247116443	153.649346808531	193.25951719202	184.103945313292	34.08	DOWN_ML_UP_PI
BDIVROU_0272600.t1.1	-0.245222400820751	9.45158847700642	0.239701315270841	0.659178616994813	648	817	536	700	715.939628512144	738.610716775786	588.790099430644	638.237874848332	34.08	UP_ML_DOWN_PI
BDIVROU_0465100.t1.1	0.293448117944337	6.7657015437181	0.239438390598479	0.659178616994813	78	108	93	135	86.2886563852844	97.7249225777614	102.310207612244	123.212745042035	34.08	DOWN_ML_UP_PI
BDIVROU_0303300.t1.1	0.384280143408049	5.47214509637963	0.240255838031535	0.660291901281683	42	28	46	46	46.0615770916128	25.0256715801832	50.4152457522099	41.8313827559436	33.97	DOWN_ML_UP_PI
BDIVROU_0042800.t1.1	-0.638834367785747	3.87776540305511	0.241058097114405	0.661260737793308	8	22	8	11	9.05510440011081	20.0910356203893	8.82014959562569	10.0432980082794	33.87	UP_ML_DOWN_PI
BDIVROU_0237000.t1.1	0.665423718819692	3.83518554062157	0.241058097114405	0.661260737793308	13	5	10	19	14.1325949602038	4.34144904636176	11.1085734555606	17.4239510806977	33.87	DOWN_ML_UP_PI
BDIVROU_0412900.t1.1	0.393951210538499	5.38697549547524	0.24088066933454	0.661260737793308	34	32	29	59	37.4281355271942	28.7991091041699	32.1400203860034	54.0494771959058	33.87	DOWN_ML_UP_PI
BDIVROU_0004000.t1.1	-0.448670908294671	5.04906289839341	0.241560098910578	0.662225976565916	21	49	31	19	23.5230906794544	44.6003583166691	33.7621242006718	17.086419314702	33.78	UP_ML_DOWN_PI
BDIVROU_0054100.t1.1	0.291458919611536	6.89280827855027	0.241981586710342	0.662557901290701	97	105	118	129	107.060489641338	94.8158758317632	129.518680421098	117.519013525931	33.74	DOWN_ML_UP_PI
BDIVROU_0161300.t1.1	0.273037347771134	7.43442609184614	0.241854544667245	0.662557901290701	128	172	148	215	141.514630391273	155.570529622746	162.738505624507	196.166035560642	33.74	DOWN_ML_UP_PI
BDIVROU_0091700.t1.1	-0.323840868659491	6.10464482902081	0.242144157111515	0.662591735123383	76	66	45	70	83.6934515638509	59.4218546315509	49.5976309834226	63.9609047992447	33.74	UP_ML_DOWN_PI
BDIVROU_0424200.t1.1	-0.289858675359464	7.00391950257706	0.242457645951242	0.663038237006154	123	145	107	111	135.85985181288	131.042506768494	117.394142999292	101.072615739025	33.7	UP_ML_DOWN_PI
BDIVROU_0316900.t1.1	0.300445747389338	6.45379577413222	0.242733271957355	0.663380707933019	60	89	84	98	66.4469809855582	80.5904390261024	92.2387920788499	89.3117428326609	33.66	DOWN_ML_UP_PI
BDIVROU_0000200.t1.1	-0.36011920567081	5.58052192156758	0.243460959613853	0.664957456877217	39	61	38	39	43.2543928117861	55.2855692536055	41.6542275990885	35.471155907558	33.5	UP_ML_DOWN_PI
BDIVROU_0055000.t1.1	0.303513746486744	6.51162989971816	0.243839133459122	0.664978583074926	63	92	86	104	69.7516362372909	83.2932581739861	94.4648581510832	94.8075998586658	33.5	DOWN_ML_UP_PI
BDIVROU_0071700.t1.1	0.262721753209854	7.93230713398521	0.243837624112864	0.664978583074926	199	225	233	276	219.772070714862	203.318940900689	255.893441765407	251.593736270032	33.5	DOWN_ML_UP_PI
BDIVROU_0365800.t1.1	-0.300732087224578	6.41057862872787	0.243920958380238	0.664978583074926	80	97	51	94	88.3835267182477	87.6755184253794	56.3183127920723	85.9693998660401	33.5	UP_ML_DOWN_PI
BDIVROU_0287400.t1.1	0.43989474035579	4.65108819975484	0.2448592866074	0.667124344178655	13	25	27	24	14.5236938713215	22.7381921535645	29.5297107128693	21.7626845599485	33.29	DOWN_ML_UP_PI
BDIVROU_0011200.t1.1	-0.310718364677634	6.3508405051597	0.245157889112103	0.667525585724375	93	75	70	66	102.390177600567	67.4897604169298	76.7064804638692	60.0076472307159	33.25	UP_ML_DOWN_PI
BDIVROU_0039500.t1.1	-0.247959768594136	8.84310878338921	0.246417613128833	0.668068894598208	385	583	353	455	425.60313267493	527.277809713514	387.783310013882	414.865113907175	33.19	UP_ML_DOWN_PI
BDIVROU_0066600.t1.1	-0.488095418713665	4.2892182125345	0.24635543664527	0.668068894598208	26	13	13	15	28.3864623210317	11.481848194526	14.2741616744562	13.6571296161051	33.19	UP_ML_DOWN_PI
BDIVROU_0119100.t1.1	-0.278181736580983	7.36507144171325	0.245624093227098	0.668068894598208	135	213	126	158	149.412657116694	192.793363910285	138.431076063712	144.067745182797	33.19	UP_ML_DOWN_PI
BDIVROU_0135700.t1.1	-0.488095756976524	4.28724669037421	0.24635543664527	0.668068894598208	25	14	12	16	27.3243075335383	12.41352320748	13.2149001387105	14.602937178824	33.19	UP_ML_DOWN_PI
BDIVROU_0192500.t1.1	0.253635608822977	8.50951830847284	0.245716858711347	0.668068894598208	322	310	321	443	355.460200740604	279.988674391544	352.712581224022	403.994384942769	33.19	DOWN_ML_UP_PI
BDIVROU_0216200.t1.1	0.269820248036777	7.47404143220404	0.24605816955784	0.668068894598208	137	171	164	207	151.383806113011	154.598506513864	180.175369449494	188.747086801662	33.19	DOWN_ML_UP_PI
BDIVROU_0455000.t1.1	0.506509788621306	4.2989878385471	0.24635543664527	0.668068894598208	14	14	16	24	15.4158549362636	12.5973407913274	17.6565269551592	21.9404547580633	33.19	DOWN_ML_UP_PI
BDIVROU_0006700.t1.1	-0.334109188949599	5.84309481004084	0.247166976369317	0.668867198015372	56	63	36	59	61.8147387039296	56.8910999845414	39.7269047128803	53.9465743025999	33.11	UP_ML_DOWN_PI
BDIVROU_0142700.t1.1	-0.324922395088537	5.84810728664947	0.247166976369317	0.668867198015372	57	62	33	63	62.8943526342622	55.9653114633594	36.5145659172601	57.6758073191689	33.11	UP_ML_DOWN_PI
BDIVROU_0411800.t1.1	0.257727499574992	7.98103131893387	0.247135686605928	0.668867198015372	164	283	228	300	181.555706383019	256.179509729973	250.513498829271	273.574158388604	33.11	DOWN_ML_UP_PI
BDIVROU_0023500.t1.1	0.370842360256436	5.58886019362235	0.247368276624499	0.669001513298997	41	36	47	53	45.1055167456908	32.369227286833	51.5861264187556	48.273887185879	33.1	DOWN_ML_UP_PI
BDIVROU_0015200.t1.1	-0.317145906791891	6.1230511994574	0.247827979362127	0.669834079023494	81	62	63	52	89.1119669210159	55.7234206490413	68.9379198037872	47.1818011205476	33.02	UP_ML_DOWN_PI
BDIVROU_0105400.t1.1	-0.263763554042486	7.48339384970941	0.24853040189915	0.671321250935181	173	199	120	193	191.068939828643	179.833091080978	132.071337085757	176.191662301751	32.87	UP_ML_DOWN_PI
BDIVROU_0346800.t1.1	-0.725742451644823	3.37859763500498	0.24874109127827	0.671459346174167	12	8	7	5	13.1263067460814	7.1135256815666	7.62434023743803	4.49414557267798	32.85	UP_ML_DOWN_PI
BDIVROU_0402700.t1.1	-0.302892469967528	6.31581743867011	0.24898311417526	0.671459346174167	79	86	60	74	87.1872443606016	77.6507994844611	65.9229000583761	67.4700764345266	32.85	UP_ML_DOWN_PI
BDIVROU_0406500.t1.1	0.309402712931972	6.20187929847815	0.249190421602156	0.671459346174167	42	83	67	86	46.7399178626511	75.34656746572	73.6421675447957	78.4378749451282	32.85	DOWN_ML_UP_PI
BDIVROU_0408600.t1.1	0.253830043147425	8.25615856136298	0.249041230566167	0.671459346174167	225	313	288	349	248.728229214555	283.085177198927	316.324255985117	318.166429900868	32.85	DOWN_ML_UP_PI
BDIVROU_0003200.t1.1	-0.373158679081244	5.41840793917815	0.249651938130485	0.672167324925848	37	52	35	33	40.9717611151015	47.0798313346157	38.3208518675119	29.9701398219618	32.78	UP_ML_DOWN_PI
BDIVROU_0110900.t1.1	-0.287674814146856	6.62579067423539	0.250005143188347	0.672167324925848	102	102	75	93	112.510109709042	92.0404597299376	82.4032540127789	84.7968316663981	32.78	UP_ML_DOWN_PI
BDIVROU_0389100.t1.1	-0.308492055860769	6.38291138532261	0.250062702381165	0.672167324925848	63	113	56	85	69.9201278486745	102.444034764171	61.6781212119797	77.6347646565553	32.78	UP_ML_DOWN_PI
BDIVROU_0405600.t2.1	-0.475604976648893	4.5032798496757	0.249925098318358	0.672167324925848	26	20	19	14	28.5304794705516	17.9068320354631	20.7175893734674	12.629505805256	32.78	UP_ML_DOWN_PI
BDIVROU_0112600.t1.1	0.313272995411359	6.14311476762725	0.250650883755134	0.673027800608563	46	73	72	74	51.0117605980439	66.1568832766484	78.9644716093353	67.3512099374641	32.7	DOWN_ML_UP_PI
BDIVROU_0323900.t1.1	-0.391532814826163	5.30593715813398	0.250687979233704	0.673027800608563	50	31	35	27	54.8244721494013	27.6809173489839	38.2267548399022	24.4277377804102	32.7	UP_ML_DOWN_PI
BDIVROU_0447500.t1.1	0.2503885344003	8.39462702522011	0.251295483880585	0.674248405959405	261	330	333	365	288.393192445185	298.353771601939	365.634953870111	332.65376253359	32.58	DOWN_ML_UP_PI
BDIVROU_0225500.t1.1	0.358171833692012	5.52629157894509	0.252628566830618	0.677413135738514	39	35	47	48	42.9135310337139	31.4794960211457	51.5249556860112	43.6640486499055	32.26	DOWN_ML_UP_PI
BDIVROU_0150400.t1.1	-0.244078823090703	8.74719590978649	0.252980306266401	0.677944186476971	407	488	347	407	449.626963582229	441.131342785418	381.087142499632	371.00986283862	32.21	UP_ML_DOWN_PI
BDIVROU_0183600.t1.1	-0.306208065083394	6.15472173877985	0.253460967500881	0.678407965804846	73	74	47	73	80.5042044255473	66.7564228730913	51.7966302193946	66.6981168089272	32.16	UP_ML_DOWN_PI
BDIVROU_0344400.t1.1	0.248995868423569	8.00171627578158	0.253393534198842	0.678407965804846	156	301	256	274	172.827619266995	272.566404950038	281.044234873037	249.674471031753	32.16	DOWN_ML_UP_PI
BDIVROU_0174700.t1.1	-0.329992889832519	6.09024139913613	0.255089454694104	0.681939142215572	65	77	59	53	71.7940509903471	69.5792160953822	64.6069364046731	48.1424290346886	31.81	UP_ML_DOWN_PI
BDIVROU_0327600.t1.1	0.49777101008609	4.33645113186481	0.254982114300359	0.681939142215572	13	16	18	23	14.3727669029895	14.4579279771736	19.7986816822819	20.9791970690913	31.81	DOWN_ML_UP_PI
BDIVROU_0445400.t1.1	0.264647369724092	7.40113338405392	0.25615225816201	0.684365603120911	107	190	162	189	118.577305863457	172.10007197788	177.900464791025	172.267451503938	31.56	DOWN_ML_UP_PI
BDIVROU_0003500.t1.1	-0.30392194444861	6.46024202362584	0.25808574604734	0.684530481603269	79	105	70	78	87.3582091567874	94.9800499484811	76.8295738048673	71.0500810249561	31.55	UP_ML_DOWN_PI
BDIVROU_0007100.t1.1	-0.303797534726001	6.55207664740976	0.257160628510607	0.684530481603269	94	101	91	65	103.740715667349	91.1951536240662	99.5375835379697	58.9145300506068	31.55	UP_ML_DOWN_PI
BDIVROU_0070100.t1.1	0.368675342966639	4.99848427999404	0.25838659076614	0.684530481603269	14	37	30	35	15.7711599048574	33.7390691711595	32.9410932925908	31.886629649272	31.55	DOWN_ML_UP_PI
BDIVROU_0081200.t1.1	-0.379615129998153	5.24087507754644	0.2565122291058	0.684530481603269	25	54	25	35	27.9309147714259	49.1057774587334	27.5347021522487	31.9623566621851	31.55	UP_ML_DOWN_PI
BDIVROU_0117400.t1.1	0.315445379413753	6.09623136904286	0.257990777601731	0.684530481603269	53	61	72	69	58.5182352481898	55.0986532376505	78.9127565686162	62.750337457276	31.55	DOWN_ML_UP_PI
BDIVROU_0120700.t1.1	-0.257810485570401	8.05346853273251	0.258077660579796	0.684530481603269	192	373	245	212	212.623921122421	337.681049754277	268.737924681051	192.966137650109	31.55	UP_ML_DOWN_PI
BDIVROU_0162600.t1.1	0.387414743002472	5.10152687606548	0.257573178834596	0.684530481603269	24	30	39	31	26.533678683811	27.1217447722722	42.6192376410411	28.0726179543342	31.55	DOWN_ML_UP_PI
BDIVROU_0165500.t1.1	-0.406503420762754	4.98017929699213	0.25838659076614	0.684530481603269	29	36	20	29	32.0552291365478	32.5438194836682	22.0482772606548	26.4971945746139	31.55	UP_ML_DOWN_PI
BDIVROU_0209200.t1.1	-0.289626457733302	6.78890346678488	0.257848403757898	0.684530481603269	94	138	87	101	104.026259822687	124.903667270152	95.5292651996686	92.0428419240522	31.55	UP_ML_DOWN_PI
BDIVROU_0320500.t1.1	-0.278524178238965	6.91117145249551	0.257331636378027	0.684530481603269	116	134	94	112	128.107354920053	121.081362016364	103.23865768336	102.089738821666	31.55	UP_ML_DOWN_PI
BDIVROU_0395500.t1.1	-0.455067426185522	4.52066234168369	0.257547069738407	0.684530481603269	32	14	14	20	34.9178027220558	12.3193292913588	15.4368511703842	18.2725464423456	31.55	UP_ML_DOWN_PI
BDIVROU_0411100.t1.1	-0.459900792795113	4.5332143844945	0.257547069738407	0.684530481603269	24	23	19	15	26.4167108451403	20.6938567446339	20.737009976446	13.5552969539929	31.55	UP_ML_DOWN_PI
BDIVROU_0421200.t1.1	-0.367905488501516	5.44895957632748	0.258288520385557	0.684530481603269	47	43	32	38	51.7437127798496	38.7039830295928	35.1461643844358	34.6289393203277	31.55	UP_ML_DOWN_PI
BDIVROU_0458100.t1.1	0.308439852221603	6.28871211044347	0.258209558967512	0.684530481603269	70	60	68	95	77.0646912921927	53.9984105386138	74.806271830006	86.7029624573252	31.55	DOWN_ML_UP_PI
BDIVROU_0097300.t1.1	0.284648898346187	6.8749743617801	0.258714535908928	0.684987885890924	103	96	119	124	113.550864935084	86.5632182641081	130.573351144345	112.923629084697	31.5	DOWN_ML_UP_PI
BDIVROU_0108800.t1.1	0.343393787508055	5.64188025374609	0.258934533399523	0.685159104274324	31	51	39	65	34.4278802481048	46.2572040209526	43.0400515988162	59.434084106593	31.48	DOWN_ML_UP_PI
BDIVROU_0040800.t1.1	0.328653234391397	5.89655363166446	0.260430787817373	0.688292513518533	39	60	51	73	43.2433581806208	54.3708802997595	56.1389505019436	66.6500002436629	31.17	DOWN_ML_UP_PI
BDIVROU_0401000.t1.1	0.34164985438331	5.89503802501541	0.260430787817373	0.688292513518533	52	45	54	70	57.2214875318247	40.4745686817258	59.3669098753261	63.8536597374915	31.17	DOWN_ML_UP_PI
BDIVROU_0252300.t1.1	0.259611637433671	7.60155735990765	0.26120183578129	0.689916944689384	169	166	181	223	186.482849980439	149.856341940656	198.822794507188	203.312335555071	31.01	DOWN_ML_UP_PI
BDIVROU_0045300.t1.1	0.382930985449554	5.24225943652888	0.261387307277623	0.689993663914778	39	20	36	42	42.6488452467376	17.7312292407082	39.5290619922147	38.2666231377298	31	DOWN_ML_UP_PI
BDIVROU_0108100.t1.1	0.268649822666606	7.10868802758254	0.262243848489632	0.691840679239094	102	137	140	145	112.784297383545	123.92392853755	153.625735243896	132.058094389363	30.82	DOWN_ML_UP_PI
BDIVROU_0031500.t1.1	-0.316674513183012	6.12260708989259	0.263750627271993	0.692419422113079	56	90	53	63	62.0861623216987	81.5510581721511	58.2087841820702	57.418900934869	30.76	UP_ML_DOWN_PI
BDIVROU_0037600.t1.1	0.285961573246293	6.58693936101353	0.263716408413516	0.692419422113079	64	101	85	115	70.9209301776034	91.4917531997443	93.4600234445093	104.920161421633	30.76	DOWN_ML_UP_PI
BDIVROU_0057600.t1.1	-0.610397836150502	3.94221607070899	0.263876002850167	0.692419422113079	15	16	16	4	16.536727321248	14.4186412204762	17.2661634378143	3.43338619288075	30.76	UP_ML_DOWN_PI
BDIVROU_0102200.t1.1	0.234680428237537	9.27847529899098	0.26350336976192	0.692419422113079	502	595	591	698	554.565255581165	537.847724112082	649.078340171713	636.307712162529	30.76	DOWN_ML_UP_PI
BDIVROU_0149900.t1.1	-0.476673006405786	4.37093961045676	0.263443609144962	0.692419422113079	17	25	13	17	18.8606473813667	22.6569269051972	14.3092811547521	15.5110911985617	30.76	UP_ML_DOWN_PI
BDIVROU_0150500.t1.1	-0.270353526166391	7.08149666603908	0.263608336488352	0.692419422113079	125	157	99	135	138.132280292423	141.947456163045	108.848024929806	123.164253130432	30.76	UP_ML_DOWN_PI
BDIVROU_0208700.t1.1	-0.26645179056077	7.45007989521514	0.262789611179612	0.692419422113079	137	232	153	147	151.69468390206	210.042124673014	167.828090704109	133.818357460597	30.76	UP_ML_DOWN_PI
BDIVROU_0253300.t1.1	-0.281379547467886	6.85085626206899	0.263849392422417	0.692419422113079	103	138	99	97	113.886974323133	124.826001197168	108.562976658604	88.2723817628579	30.76	UP_ML_DOWN_PI
BDIVROU_0292400.t1.1	-0.621116115417429	3.94554758179471	0.263876002850167	0.692419422113079	19	12	15	5	20.7825806163184	10.6695011419602	16.2157293116855	4.36686291229361	30.76	UP_ML_DOWN_PI
BDIVROU_0283100.t1.1	0.240397771421353	8.63167265455984	0.264054882700778	0.692476865394253	329	367	362	464	363.368926146416	331.668465834544	397.661901692874	423.06446766054	30.75	DOWN_ML_UP_PI
BDIVROU_0181300.t1.1	-0.263721273496509	7.21712582815915	0.264340088929498	0.692812912815219	141	168	103	156	155.75533517041	151.843471156092	113.336087290466	142.398295989524	30.72	UP_ML_DOWN_PI
BDIVROU_0021000.t1.1	0.269908013764213	7.05116774899699	0.265024309913885	0.69283039138321	107	121	112	165	118.14563791262	109.31263542101	123.200356874004	150.583725961794	30.72	DOWN_ML_UP_PI
BDIVROU_0028200.t1.1	-0.297925668117954	6.26236925494323	0.265284894713693	0.69283039138321	73	86	51	79	80.6264443593207	77.7102166863104	56.1943199438474	72.1722599129441	30.72	UP_ML_DOWN_PI
BDIVROU_0062400.t1.1	-0.426890810282611	4.88175252933804	0.264956001327792	0.69283039138321	24	37	21	24	26.6366788257661	33.5452920521303	23.0517492325762	21.8544671939291	30.72	UP_ML_DOWN_PI
BDIVROU_0180200.t1.1	0.254970206902093	7.80107871617562	0.265207681383741	0.69283039138321	176	213	189	278	194.437791329832	192.53817201283	207.790655009839	253.621288415025	30.72	DOWN_ML_UP_PI
BDIVROU_0195800.t1.1	0.694393519374101	3.44225008108335	0.265289170493367	0.69283039138321	3	10	11	10	3.44217698262211	9.15647863178131	12.0269612872386	9.05756951440125	30.72	DOWN_ML_UP_PI
BDIVROU_0226300.t1.1	0.233828233711754	9.2839753344073	0.264825704597608	0.69283039138321	482	624	575	722	532.579622408542	564.164819034258	631.578033350033	658.252586037136	30.72	DOWN_ML_UP_PI
BDIVROU_0203400.t1.1	0.262142869649989	7.34804991892767	0.266253270320507	0.693830481557778	143	137	148	191	157.743212620006	123.627484418084	162.623188573956	174.179210975919	30.62	DOWN_ML_UP_PI
BDIVROU_0209900.t1.1	0.274319429002511	6.73675446585123	0.266836070329692	0.693830481557778	74	110	106	114	81.9284713537263	99.5888827856496	116.327633736629	103.834496394128	30.62	DOWN_ML_UP_PI
BDIVROU_0226700.t1.1	0.274790868702537	6.89778844848655	0.265918942270735	0.693830481557778	98	106	122	124	108.164172663482	95.7189358677251	133.844711806537	112.903821852856	30.62	DOWN_ML_UP_PI
BDIVROU_0253500.t1.1	-0.25233158618556	7.71202842084696	0.266035827777992	0.693830481557778	202	233	174	190	223.108263052755	210.570468218341	191.012964110145	173.12073209897	30.62	UP_ML_DOWN_PI
BDIVROU_0334200.t1.1	-0.253947301233925	7.54445474223725	0.266783148650236	0.693830481557778	186	200	145	180	205.35661182933	180.671793362163	159.290303840434	164.116648968061	30.62	UP_ML_DOWN_PI
BDIVROU_0354200.t1.1	-0.644920534929448	3.74864949453975	0.266342629326085	0.693830481557778	8	19	9	8	9.01033964637746	17.3294105264774	9.83641822069948	7.23946906799194	30.62	UP_ML_DOWN_PI
BDIVROU_0395100.t1.1	0.284065036720589	6.44141620285643	0.266930475448549	0.693830481557778	49	101	79	101	54.5285514373459	91.6760215698555	86.8216504481331	92.1126953267168	30.62	DOWN_ML_UP_PI
BDIVROU_0423400.t1.1	-0.270960513340978	7.02040691389525	0.266494731760456	0.693830481557778	108	164	88	137	119.532713188389	148.446444379973	96.8756024469385	125.09035096909	30.62	UP_ML_DOWN_PI
BDIVROU_0219900.t1.1	0.310078453071629	6.20047839199406	0.267315810462838	0.694422873940858	66	56	65	88	72.6454995576419	50.3828375330556	71.4853795520201	80.2973709704941	30.56	DOWN_ML_UP_PI
BDIVROU_0300000.t1.1	-0.265274633644111	7.41251674809886	0.267737903749954	0.695110002025337	135	224	138	156	149.463534631564	202.788218708883	151.512482984885	142.157643646413	30.49	UP_ML_DOWN_PI
BDIVROU_0006300.t1.1	-0.301378926308021	6.26647982842132	0.267924906795831	0.695186331692006	78	81	62	67	86.0437968506765	73.0976346480981	68.0243413977116	61.0059100032427	30.48	UP_ML_DOWN_PI
BDIVROU_0274400.t1.1	-0.237507323325882	8.68281502447564	0.268178777090606	0.695435970456592	337	527	297	432	372.608029607931	476.686185091946	326.409228231269	394.01879280881	30.46	UP_ML_DOWN_PI
BDIVROU_0439100.t1.1	-0.230903806057093	9.47849750750201	0.268438817618789	0.695701307001455	608	888	539	729	671.932219270454	802.969424050115	592.125749041394	664.713636017019	30.43	UP_ML_DOWN_PI
BDIVROU_0323500.t1.1	0.232386633320768	9.23434040212806	0.269065642275676	0.696916352365242	481	585	552	701	531.397340349935	528.836803844341	606.330311890131	639.119731414254	30.31	DOWN_ML_UP_PI
BDIVROU_0288100.t1.1	0.543615540620189	4.216741927774	0.269315079284452	0.697100664714782	10	16	14	24	11.1268472313221	14.5210172576871	15.498589636077	21.9776305816474	30.29	DOWN_ML_UP_PI
BDIVROU_0441000.t1.1	0.311731519906533	6.14775140073041	0.269452875388507	0.697100664714782	50	69	58	90	55.3345781349078	62.448913348603	63.8935518796001	82.2110175655863	30.29	DOWN_ML_UP_PI
BDIVROU_0168600.t1.1	0.230280242906838	9.30914920136848	0.269973772382818	0.697629941406334	427	713	587	731	472.121155524044	644.917401732295	644.747918153822	666.448713656642	30.24	DOWN_ML_UP_PI
BDIVROU_0168800.t1.1	0.233820782235004	8.94785881348997	0.269965040997283	0.697629941406334	378	498	447	581	417.702982256617	450.276711648061	491.034740527136	529.74439076104	30.24	DOWN_ML_UP_PI
BDIVROU_0113700.t1.1	0.22790844827488	9.7576178237444	0.270195634216726	0.697794462839567	622	929	805	993	687.426847951684	840.061251815441	884.16607286086	905.293060000862	30.22	DOWN_ML_UP_PI
BDIVROU_0305800.t1.1	0.260718787719521	7.47623005573268	0.270361023027277	0.697813032518034	141	168	167	203	155.75533517041	151.843471156092	183.432778526023	185.066806224285	30.22	DOWN_ML_UP_PI
BDIVROU_0002900.t1.1	0.265376865122747	7.07173152699791	0.271518072394873	0.698297543956468	107	125	125	154	118.176351231074	112.955828950395	137.316195099681	140.406244015867	30.17	DOWN_ML_UP_PI
BDIVROU_0004400.t1.1	-0.475282985959525	4.41360806396359	0.271741639787141	0.698297543956468	24	19	14	17	26.3424149192538	17.0197582768529	15.3866007545657	15.4926312281706	30.17	UP_ML_DOWN_PI
BDIVROU_0114700.t1.1	-0.284276315502583	6.6594719425604	0.272507447095732	0.698297543956468	95	115	79	93	104.953180169393	103.946115212051	86.7550926341605	84.7602891603995	30.17	UP_ML_DOWN_PI
BDIVROU_0120200.t1.1	-0.306108628341587	6.22016895359624	0.272765057410337	0.698297543956468	60	96	65	59	66.5076955904195	86.9774767167873	71.1946045399795	53.6100971181498	30.17	UP_ML_DOWN_PI
BDIVROU_0135800.t1.1	0.434982796378847	4.59337314083904	0.272415087220983	0.698297543956468	20	16	21	28	21.9490591204669	14.3288397860521	23.1135243145868	25.5553270554171	30.17	DOWN_ML_UP_PI
BDIVROU_0149400.t1.1	0.399831837124611	4.59552408871616	0.272415087220983	0.698297543956468	13	24	31	17	14.5084416707879	21.818686176845	33.7239809882606	15.2385423162256	30.17	DOWN_ML_UP_PI
BDIVROU_0214600.t2.1	0.318828138081167	6.15724255039951	0.272282227018568	0.698297543956468	63	55	61	88	69.3571213037768	49.4997156554492	67.1373262633489	80.3392075284016	30.17	DOWN_ML_UP_PI
BDIVROU_0283000.t1.1	0.251970488512421	7.70599834034167	0.271424510234822	0.698297543956468	173	190	192	242	191.019356068218	171.653275183212	210.927771371584	220.655169427435	30.17	DOWN_ML_UP_PI
BDIVROU_0331600.t1.1	-0.230637515514739	9.29111513274452	0.270779350429498	0.698297543956468	480	844	404	722	530.737648140521	763.408816427806	444.158857241695	658.62793939521	30.17	UP_ML_DOWN_PI
BDIVROU_0380400.t1.1	0.292141599049159	6.45406435900272	0.271662413412585	0.698297543956468	72	76	88	93	79.4325549510502	68.5925378371349	96.5500830892734	84.6830566022089	30.17	DOWN_ML_UP_PI
BDIVROU_0380900.t1.1	-0.225637761379767	10.0464954188135	0.272620783500175	0.698297543956468	932	1278	768	1124	1029.80314378002	1155.46467256478	843.731698249142	1024.90847712982	30.17	UP_ML_DOWN_PI
BDIVROU_0408500.t1.1	-0.328682760269648	5.86917358298921	0.272552009376358	0.698297543956468	48	74	47	49	53.20368615498	67.0437253635478	51.5375041437067	44.5861309075844	30.17	UP_ML_DOWN_PI
BDIVROU_0460800.t1.1	-0.285382175328414	6.45472764933471	0.271662413412585	0.698297543956468	95	85	66	83	104.684383924326	76.5965728125635	72.5280720034784	75.688717142409	30.17	UP_ML_DOWN_PI
BDIVROU_0468400.t1.1	-0.312564876923499	5.8568800865723	0.272552009376358	0.698297543956468	68	50	55	40	74.7501962043808	44.8783410574145	60.09389966903	36.2005976550497	30.17	UP_ML_DOWN_PI
BDIVROU_0018400.t1.1	0.259253130133899	7.42792340728579	0.272933445557056	0.698323334311007	148	149	171	185	163.315091616081	134.515811588082	187.709183231918	168.554836775626	30.17	DOWN_ML_UP_PI
BDIVROU_0183300.t1.1	-0.240820081589141	8.33622204893178	0.273420090728344	0.698757833257663	249	433	260	307	275.49519555353	391.816432509121	285.543683084916	279.851714524848	30.12	UP_ML_DOWN_PI
BDIVROU_0280100.t1.1	-0.319834035180841	5.9450321117527	0.273391349394818	0.698757833257663	55	73	47	55	60.8327758065914	66.0412388097889	51.6095343264933	50.1174111525924	30.12	UP_ML_DOWN_PI
BDIVROU_0067100.t1.1	-0.254090869311485	7.56946521423193	0.27393688483691	0.699673189933763	153	246	152	178	169.325401846511	222.652526323988	166.921624378	162.242883392591	30.03	UP_ML_DOWN_PI
BDIVROU_0378400.t1.1	-0.285563603389174	6.67026965058274	0.27458197461929	0.700914982665329	72	143	97	74	79.9657617701096	129.670832676338	106.167083031115	67.1477840986334	29.91	UP_ML_DOWN_PI
BDIVROU_0163600.t1.1	-0.339473952461593	5.50275133747852	0.275151752269057	0.701963203735576	56	36	41	32	61.4471442524904	32.1935828412595	44.8001119802865	28.9719754238412	29.8	UP_ML_DOWN_PI
BDIVROU_0088700.t1.1	-0.252745059736962	7.41017630652996	0.275593357428126	0.702277469448565	171	180	98	203	188.764936273955	162.574212939592	108.11438789915	185.518974752079	29.77	UP_ML_DOWN_PI
BDIVROU_0152000.t1.1	0.294956971807283	6.23838099079005	0.275469577172539	0.702277469448565	52	76	71	85	57.5886051406454	68.8189423192257	77.982402595354	77.4790698241448	29.77	DOWN_ML_UP_PI
BDIVROU_0418000.t1.1	0.23751388491635	8.47504049904544	0.276278855053718	0.703617800024221	278	350	335	403	307.169680000705	316.429897254603	367.936157437879	367.388659812662	29.64	DOWN_ML_UP_PI
BDIVROU_0014800.t1.1	0.274367859537706	6.8957073365474	0.276604453015345	0.70371623853992	96	108	119	127	105.990975483394	97.5585994401479	130.594941640038	115.676876460621	29.63	DOWN_ML_UP_PI
BDIVROU_0394800.t1.1	-0.272081851657437	6.85521575289294	0.276636580736391	0.70371623853992	110	130	102	95	121.501355206995	117.485422537837	111.813477666354	86.4127447447165	29.63	UP_ML_DOWN_PI
BDIVROU_0341500.t1.1	0.623594262252407	3.21165786241653	0.276975998846159	0.704173562484385	0	11	4	13	0.120161224122806	10.1654424920303	4.54277453274695	11.9891194439925	29.58	DOWN_ML_UP_PI
BDIVROU_0413900.t1.1	-0.386552133282314	5.18979451903321	0.278166143474847	0.70679196939375	38	37	33	24	41.8563385183182	33.3261203364362	36.01345900017	21.6813685844674	29.32	UP_ML_DOWN_PI
BDIVROU_0060000.t1.1	-0.275053162603701	6.6369244956999	0.278732843152367	0.707416899393033	94	112	69	102	103.833994091788	101.221154796832	75.949578563648	93.1267228408184	29.26	UP_ML_DOWN_PI
BDIVROU_0141100.t1.1	-0.557689485914205	4.24158460403094	0.278624636863284	0.707416899393033	13	26	17	9	14.5386129274632	23.6575506766053	18.4598936687061	8.03268226781177	29.26	UP_ML_DOWN_PI
BDIVROU_0377400.t1.1	0.229150674744276	8.9986582141285	0.278899449404418	0.707432703463419	393	516	481	579	434.270778857128	466.545526479332	528.288241870007	527.840782157437	29.26	DOWN_ML_UP_PI
BDIVROU_0118700.t1.1	0.680593720377088	3.7840731592876	0.279233777575007	0.707873674070894	17	0	7	21	18.3107929423904	0	7.89871459389083	19.34242562768	29.21	DOWN_ML_UP_PI
BDIVROU_0029800.t1.1	-0.224318911608368	9.77297707244139	0.279538659933409	0.708239534156386	740	1093	715	835	817.778515839049	988.309196379132	785.253350174893	761.192308675448	29.18	UP_ML_DOWN_PI
BDIVROU_0017800.t1.1	0.359129945629455	5.20630873655815	0.283178905655379	0.709626759264699	26	33	41	34	28.7513572438025	29.841101869194	44.8306360347204	30.8182877320896	29.04	DOWN_ML_UP_PI
BDIVROU_0021400.t1.1	0.265591326215095	6.86949877147998	0.280321732828953	0.709626759264699	94	107	108	134	103.792573954582	96.6643727143679	118.650617602746	122.177989797313	29.04	DOWN_ML_UP_PI
BDIVROU_0038000.t4.1	-0.643338260921111	3.50961092301601	0.281097090891696	0.709626759264699	10	12	5	9	11.0519905130649	10.8361501791474	5.55625124192291	8.2496610924607	29.04	UP_ML_DOWN_PI
BDIVROU_0046400.t1.1	-0.253206715160354	7.46381955279181	0.283186804069049	0.709626759264699	162	205	145	161	179.01851618948	185.349259703639	159.182539503771	146.700275897987	29.04	UP_ML_DOWN_PI
BDIVROU_0055800.t1.1	0.373907354809425	5.21985181948419	0.283178905655379	0.709626759264699	29	30	30	47	31.9627424762272	27.0397038357602	33.0950757644559	42.9665947036652	29.04	DOWN_ML_UP_PI
BDIVROU_0056100.t1.1	0.373907354809425	5.21985181948419	0.283178905655379	0.709626759264699	29	30	30	47	31.9627424762272	27.0397038357602	33.0950757644559	42.9665947036652	29.04	DOWN_ML_UP_PI
BDIVROU_0075400.t1.1	-0.358482551497017	5.22285239461379	0.283178905655379	0.709626759264699	30	47	21	39	33.2911439983026	42.6100307179694	23.2612840076468	35.7244332941689	29.04	UP_ML_DOWN_PI
BDIVROU_0090500.t1.1	-0.645648585477272	3.51296151080265	0.281097090891696	0.709626759264699	12	10	6	8	13.1710831373209	8.95392965810069	6.61307045220417	7.29892612103742	29.04	UP_ML_DOWN_PI
BDIVROU_0105300.t1.1	0.301459260712784	6.32641693445655	0.283505316003779	0.709626759264699	71	63	62	106	78.1936797616332	56.729564996733	68.3659195649966	96.8746738418816	29.04	DOWN_ML_UP_PI
BDIVROU_0141200.t1.1	-0.403427382700873	4.95519977647169	0.282908239629748	0.709626759264699	25	39	22	26	27.7506148643816	35.3620774414939	24.1628357518699	23.6887676107862	29.04	UP_ML_DOWN_PI
BDIVROU_0179300.t1.1	0.229991691691735	8.8630526538302	0.282665593411352	0.709626759264699	377	446	420	548	416.46770179111	403.148030367032	461.384573483137	499.663262897326	29.04	DOWN_ML_UP_PI
BDIVROU_0198500.t1.1	-0.242177985040698	7.74227244620111	0.282161645065004	0.709626759264699	245	191	180	193	270.169241864197	172.231750133263	197.583597520833	175.839241512862	29.04	UP_ML_DOWN_PI
BDIVROU_0241500.t1.1	1.14112237479344	2.44741529955559	0.281521643265641	0.709626759264699	0	4	9	0	0.046522665739489	3.69428932359255	9.64107747519057	0	29.04	DOWN_ML_UP_PI
BDIVROU_0244100.t1.1	0.251402061371865	7.4074930733381	0.283625476441547	0.709626759264699	144	150	149	204	158.931936546065	135.450468499719	163.77930871963	186.083893484862	29.04	DOWN_ML_UP_PI
BDIVROU_0260700.t1.1	-0.254913054346227	7.30953576103278	0.281531380910835	0.709626759264699	124	209	126	149	137.320431792838	189.237489797367	138.376278511829	135.814032287139	29.04	UP_ML_DOWN_PI
BDIVROU_0262500.t1.1	0.262055562613114	7.03875810992644	0.283125721255863	0.709626759264699	111	115	110	164	122.48103780106	103.816095950193	121.013687499326	149.681515088243	29.04	DOWN_ML_UP_PI
BDIVROU_0282100.t1.1	-0.250388717299177	7.17303880684628	0.280785614022412	0.709626759264699	157	138	103	149	173.116428564394	124.454433165417	113.295146414528	135.97779082006	29.04	UP_ML_DOWN_PI
BDIVROU_0299000.t1.1	0.350733463054922	5.43913016817855	0.282116693675702	0.709626759264699	33	37	44	45	36.4180824960307	33.3984571380721	48.2344205098659	40.9328384867397	29.04	DOWN_ML_UP_PI
BDIVROU_0390300.t1.1	0.299163093523004	6.37611307004386	0.280996738148161	0.709626759264699	65	75	64	110	71.773313089717	67.7528652008712	70.5698298152457	100.528470977009	29.04	DOWN_ML_UP_PI
BDIVROU_0416400.t1.1	0.229405886577253	8.89918308792072	0.280739241751694	0.709626759264699	413	426	455	533	456.070251286567	384.918670772404	499.700901896449	485.876444019418	29.04	DOWN_ML_UP_PI
BDIVROU_0416500.t1.1	-0.226259561407491	9.03931161418418	0.283595627444283	0.709626759264699	564	513	435	494	622.724942231047	463.428080338242	477.699130480577	450.290273516159	29.04	UP_ML_DOWN_PI
BDIVROU_0447700.t1.1	0.262960194483181	6.95698491473445	0.281812666719733	0.709626759264699	100	114	109	149	110.421242499895	102.992482771557	119.836359904123	135.932432645425	29.04	DOWN_ML_UP_PI
BDIVROU_0249500.t1.1	-0.217901122804554	10.8126982935412	0.284240842474727	0.710360541731457	1698	2030	1445	1759	1875.87975918185	1835.12103467447	1587.060671792	1603.60770239587	28.96	UP_ML_DOWN_PI
BDIVROU_0263900.t1.1	-0.250719796967181	7.49746308922804	0.284221712744782	0.710360541731457	127	255	139	176	140.808123505342	231.002623224981	152.719212147349	160.486846386508	28.96	UP_ML_DOWN_PI
BDIVROU_0074500.t1.1	0.230754827852631	8.34149847085456	0.285236169845992	0.711638430537709	241	335	310	360	266.405275443326	302.974276540653	340.439479244442	328.152610762119	28.84	DOWN_ML_UP_PI
BDIVROU_0265000.t1.1	-0.252836266117581	7.52688617352703	0.285216631735363	0.711638430537709	149	238	144	177	164.897945489082	215.412077581735	158.182392290241	161.373063229889	28.84	UP_ML_DOWN_PI
BDIVROU_0394300.t1.1	0.264010708201888	7.00749983114179	0.285029600157343	0.711638430537709	108	113	109	159	119.177247975418	102.017107132152	119.895142053334	145.104002822053	28.84	DOWN_ML_UP_PI
BDIVROU_0429500.t1.1	0.246205056374975	7.6316834956339	0.28542236430213	0.711700423367267	143	206	190	220	158.16065659898	186.377598664037	208.64394830028	200.520981619445	28.83	DOWN_ML_UP_PI
BDIVROU_0031000.t1.1	0.310524535190592	5.91142957229653	0.285824202142462	0.712171648476626	47	53	57	67	51.8783585399411	47.8567891215352	62.593827800128	61.0584000519121	28.78	DOWN_ML_UP_PI
BDIVROU_0467800.t1.1	-0.288351507982086	6.38512132719192	0.285934252879643	0.712171648476626	94	77	77	63	103.506419754782	69.3065681843869	84.2833605902555	57.1844831980935	28.78	UP_ML_DOWN_PI
BDIVROU_0008000.t1.1	0.22214109434001	9.50883302765453	0.286801717472193	0.713137004348891	585	710	669	842	646.290730047993	641.836503645014	734.821279200317	767.654363689068	28.69	DOWN_ML_UP_PI
BDIVROU_0031400.t1.1	-0.4272231162451	4.6586776206951	0.286788987998924	0.713137004348891	29	22	19	19	31.8235049771573	19.6976776398686	20.8103699420266	17.2589159940768	28.69	UP_ML_DOWN_PI
BDIVROU_0139300.t1.1	0.244056401642798	7.61075514988015	0.286826252336711	0.713137004348891	160	181	179	226	176.690459594713	163.546266642325	196.650996659646	206.069636075623	28.69	DOWN_ML_UP_PI
BDIVROU_0197500.t1.1	0.238500554378605	7.8935289304341	0.286968529294782	0.713137004348891	181	238	241	248	200.05169236015	215.221151203802	264.529028352134	225.936825704633	28.69	DOWN_ML_UP_PI
BDIVROU_0002400.t1.1	0.286003168164582	6.56387955374763	0.287658047749251	0.713797079039946	88	71	81	116	96.8742231886485	63.8804834231267	89.112271774574	105.874000635148	28.62	DOWN_ML_UP_PI
BDIVROU_0030500.t1.1	0.236319248949969	7.93591600873337	0.287443852959036	0.713797079039946	192	239	238	267	212.144878373677	216.070567183866	261.32667915066	243.337658027425	28.62	DOWN_ML_UP_PI
BDIVROU_0307200.t2.1	-0.475967680720649	4.28308763803765	0.28771961154682	0.713797079039946	20	19	13	15	22.0073791886971	17.0863423187125	14.2741616744562	13.6571296161051	28.62	UP_ML_DOWN_PI
BDIVROU_0001700.t1.1	0.282476101601353	6.28295976743089	0.288789532801787	0.715430856882076	52	81	68	93	57.6367355800671	73.3853193898939	74.7897354099344	84.8643633745348	28.46	DOWN_ML_UP_PI
BDIVROU_0076900.t1.1	-0.252596661713273	7.42377845225415	0.288864737272042	0.715430856882076	156	201	145	152	172.4085726799	181.750352039973	159.127406034387	138.448224203376	28.46	UP_ML_DOWN_PI
BDIVROU_0468700.t1.1	0.324207368970176	5.76324599613986	0.288611587217818	0.715430856882076	36	54	31	83	39.9067732672781	48.925466736249	34.5123222767364	76.1196838045943	28.46	DOWN_ML_UP_PI
BDIVROU_0059900.t1.1	-0.272925871944602	6.67377897644784	0.289214032717263	0.715821808828422	91	121	92	81	100.619469670531	109.448113626485	100.793566624287	73.6206349178168	28.42	UP_ML_DOWN_PI
BDIVROU_0085000.t1.1	-0.261701736080483	6.89686575235016	0.289427065908878	0.715821808828422	122	123	103	101	134.602705733161	111.021827795761	112.954471676313	91.9174756096869	28.42	UP_ML_DOWN_PI
BDIVROU_0220700.t1.1	-0.227198422132374	8.63845912837551	0.289531642113335	0.715821808828422	320	516	309	397	353.860510845782	466.775421638219	339.453434764913	361.984632785648	28.42	UP_ML_DOWN_PI
BDIVROU_0277200.t1.1	0.360488318164188	5.3652286446331	0.289671713615673	0.715821808828422	32	34	37	48	35.2856407831724	30.662802950281	40.6875071524273	43.7896146674806	28.42	DOWN_ML_UP_PI
BDIVROU_0318200.t1.1	-0.267197503162551	6.81336796400175	0.29015040415823	0.716603265812964	125	105	89	104	137.742198848031	94.6065494511267	97.731074468324	94.7823610386869	28.34	UP_ML_DOWN_PI
BDIVROU_0140600.t1.1	0.250458354969939	7.39873099704245	0.290513629183706	0.717098835103149	139	154	166	182	153.471859500207	139.12176548532	182.231639392781	165.831877032053	28.29	DOWN_ML_UP_PI
BDIVROU_0021900.t1.1	0.348440744139547	5.1396037974272	0.291289390957413	0.717711817458337	17	40	29	43	19.068895879667	36.4291488456465	31.9646637269158	39.2896329257197	28.23	DOWN_ML_UP_PI
BDIVROU_0031900.t1.1	0.257944187488727	6.90520228965495	0.29122959388576	0.717711817458337	81	128	115	132	89.7216209797422	115.919230004887	126.268429604612	120.292597487884	28.23	DOWN_ML_UP_PI
BDIVROU_0146800.t1.1	-0.2568149242855	7.10151360273646	0.29094842404968	0.717711817458337	144	138	105	133	158.847830826146	124.531343741563	115.373895165192	121.282645318578	28.23	UP_ML_DOWN_PI
BDIVROU_0246000.t1.1	-0.283058113304113	6.29381559763063	0.291412800967554	0.717711817458337	81	80	50	84	89.3143363861803	72.1566698658646	55.1516377705671	76.7845657820141	28.23	UP_ML_DOWN_PI
BDIVROU_0368300.t1.1	-0.526012095251782	3.81457153970659	0.291679509806767	0.717967811248689	22	5	6	13	23.8603082536063	4.21553677443614	6.70142675653795	11.942912221623	28.2	UP_ML_DOWN_PI
BDIVROU_0170400.t1.1	0.276306785122411	6.48095872706807	0.292859344979497	0.720469922311524	64	89	70	116	70.8175217687613	80.5444404693817	77.1395503123573	105.978331107293	27.95	DOWN_ML_UP_PI
BDIVROU_0016000.t1.1	0.260582443117105	6.6918376909946	0.293348721136667	0.72086975428069	66	114	104	108	73.2082997658148	103.321329907766	114.101347362707	98.3394688198058	27.91	DOWN_ML_UP_PI
BDIVROU_0338100.t2.1	-0.278257515498259	6.41883863302179	0.29325337028409	0.72086975428069	93	82	70	75	102.464550849259	73.8764233419817	76.8001515483622	68.2900366462235	27.91	UP_ML_DOWN_PI
BDIVROU_0009600.t1.1	-0.258549313064701	6.82703815022016	0.293939900480457	0.721920323507404	123	109	94	101	135.584249137986	98.2638940201483	103.151175615919	91.9857823715153	27.81	UP_ML_DOWN_PI
BDIVROU_0077300.t1.1	0.355687501506012	5.00457182358828	0.294486366874792	0.722056344794167	21	30	30	35	23.2775987812528	27.1749033875865	32.9410932925908	31.886629649272	27.79	DOWN_ML_UP_PI
BDIVROU_0081800.t1.1	0.29660801504278	6.23451647240361	0.294388528662029	0.722056344794167	65	61	76	79	71.6156964692503	54.9630296707808	83.3636392446525	71.9143683909751	27.79	DOWN_ML_UP_PI
BDIVROU_0309700.t1.1	-0.237271326119368	7.87251775220663	0.294373160324254	0.722056344794167	210	277	199	210	232.095775851084	250.483239515929	218.43235453028	191.321151912756	27.79	UP_ML_DOWN_PI
BDIVROU_0256500.t1.1	-0.271015316144314	6.5394958098717	0.294724364680471	0.72223842922531	73	121	71	88	80.9166036567883	109.624042899126	78.0092307258981	80.237795758265	27.78	UP_ML_DOWN_PI
BDIVROU_0006200.t1.1	0.292049499246562	6.10421738040782	0.295051039401249	0.722637498500226	51	65	70	71	56.3821374223638	58.7802182572529	76.7595540490306	64.6093878678461	27.74	DOWN_ML_UP_PI
BDIVROU_0090900.t1.1	-0.409023347687519	4.50626721770415	0.29567737196339	0.722819407424226	29	16	19	15	31.7047282561116	14.1919238514275	20.737009976446	13.5552969539929	27.72	UP_ML_DOWN_PI
BDIVROU_0184500.t1.1	-0.455784153907795	4.11626968144044	0.295780782226417	0.722819407424226	19	15	6	19	20.8460471422125	13.4266240883326	6.79041812659526	17.5107292637943	27.72	UP_ML_DOWN_PI
BDIVROU_0202500.t1.1	-0.242745480322586	7.81109733332364	0.295442789614364	0.722819407424226	158	317	190	201	175.077425818739	287.07362818025	208.551487715502	183.119552823002	27.72	UP_ML_DOWN_PI
BDIVROU_0280200.t1.1	0.314061827196657	5.78674437483931	0.295763113360554	0.722819407424226	46	45	57	56	50.6825355100935	40.5476176436189	62.4718268957304	50.9270395543731	27.72	DOWN_ML_UP_PI
BDIVROU_0072900.t1.1	0.35095832465611	5.14438547745657	0.296548348813284	0.723893063981956	19	38	33	39	21.2177653134091	34.5550861640737	36.2418033289489	35.5382834044125	27.61	DOWN_ML_UP_PI
BDIVROU_0415300.t1.1	-0.699612885420385	3.26093656528596	0.296403566438574	0.723893063981956	9	9	4	7	9.91025224459423	8.09285445123089	4.44389864961996	6.41309556291243	27.61	UP_ML_DOWN_PI
BDIVROU_0001900.t1.1	0.251734231142213	7.16295922648623	0.298308332341829	0.72466965538084	119	129	141	154	131.359495799432	116.506799191202	154.774189583366	140.305653035031	27.53	DOWN_ML_UP_PI
BDIVROU_0043600.t1.1	1.47722822378038	2.04959408269403	0.298345067823987	0.72466965538084	0	2	2	4	0.0237024453880411	1.84197531640948	2.23625804243654	3.66856945347534	27.53	DOWN_ML_UP_PI
BDIVROU_0051000.t1.1	-0.274989295228899	6.65555914773454	0.298023348315879	0.72466965538084	86	124	80	92	95.1670648556711	112.227294758661	87.8345289802106	83.8321712100497	27.53	UP_ML_DOWN_PI
BDIVROU_0088200.t1.1	-0.369326170391878	4.87070437711681	0.297657293123792	0.72466965538084	30	29	16	30	33.0325323027643	26.1066869561297	17.7421999555973	27.4934673360001	27.53	UP_ML_DOWN_PI
BDIVROU_0207300.t1.1	-1.47177365834279	2.04954636247472	0.298345067823987	0.72466965538084	2	4	0	2	2.25091678923205	3.63885245602367	0.0223807008536354	1.85499391388573	27.53	UP_ML_DOWN_PI
BDIVROU_0325100.t1.1	0.222650764597732	8.62254239049765	0.297386280565955	0.72466965538084	299	403	409	398	330.450377400054	364.417711373072	448.965761939233	362.619632792129	27.53	DOWN_ML_UP_PI
BDIVROU_0343000.t1.1	-0.230479159021126	8.06951528399181	0.2976861184032	0.72466965538084	239	319	226	245	264.149427465818	288.466328899082	248.111508713809	223.250462449603	27.53	UP_ML_DOWN_PI
BDIVROU_0369600.t1.1	-1.48223530188712	2.05469143635811	0.298345067823987	0.72466965538084	6	0	0	2	6.4530772567804	0	0.0223807008536354	1.85499391388573	27.53	UP_ML_DOWN_PI
BDIVROU_0435200.t1.1	0.24439427524013	7.48290244867281	0.297439109113039	0.72466965538084	157	153	172	197	173.221518361348	138.100968554557	188.864485887636	179.544061962567	27.53	DOWN_ML_UP_PI
BDIVROU_0430500.t1.1	-0.236504611710871	7.69970357399615	0.298516942438188	0.72468807545121	200	229	161	204	220.890697009877	206.947274183974	176.884125909042	186.015411712265	27.53	UP_ML_DOWN_PI
BDIVROU_0008100.t1.1	0.255405811014062	6.75413521652844	0.298874354164841	0.72515664258587	80	107	117	103	88.4688120066855	96.793495348043	128.228859472223	93.6579291898098	27.48	DOWN_ML_UP_PI
BDIVROU_0067000.t1.1	-0.295844644286366	5.89128517716811	0.299064151118934	0.725218235616064	55	67	36	64	60.7686778345673	60.5589532987529	39.7769749655576	58.5541647059452	27.48	UP_ML_DOWN_PI
BDIVROU_0381800.t1.1	-0.23709311937027	7.77608583771843	0.299348972401177	0.725510064429445	186	271	182	201	205.687642439696	245.159825266123	199.809868783917	183.157983292101	27.45	UP_ML_DOWN_PI
BDIVROU_0305700.t1.1	0.397414255977749	5.01562071330871	0.300160142933781	0.727076546118016	29	21	35	31	31.8046374954669	18.7798674401877	38.2904940510874	28.1228174726195	27.29	DOWN_ML_UP_PI
BDIVROU_0397700.t1.1	0.27302600003061	6.1973398750715	0.30033054583787	0.727090031663471	37	90	73	77	41.3393549151017	81.810275330283	80.0816446821687	70.1019688745766	27.29	DOWN_ML_UP_PI
BDIVROU_0289100.t1.1	-0.255544276399196	7.01914145774312	0.300629700670522	0.72741503546773	123	145	104	120	135.85985181288	131.042506768494	114.193070570585	109.357920606986	27.26	UP_ML_DOWN_PI
BDIVROU_0166300.t1.1	-0.261438788720245	6.71931287521014	0.301518545387208	0.729165736679263	88	131	83	98	97.4067826238186	118.584332769422	91.1503698186098	89.3203930262429	27.08	UP_ML_DOWN_PI
BDIVROU_0201700.t1.1	0.302913004552667	5.9821793648275	0.301930751825383	0.729362840252883	45	61	52	79	49.7940203297799	55.2012266630274	57.2803241007047	72.1605047432858	27.06	DOWN_ML_UP_PI
BDIVROU_0260400.t1.1	0.238944278480307	7.71053216179887	0.301797911212361	0.729362840252883	174	192	183	252	192.129023989735	173.465584192361	201.132800349884	229.854060864124	27.06	DOWN_ML_UP_PI
BDIVROU_0269300.t1.1	0.240839975790947	7.41003653821459	0.302868901919177	0.730429046673314	137	160	178	170	151.316096864165	144.593329660418	195.271521936232	154.774428993228	26.96	DOWN_ML_UP_PI
BDIVROU_0304200.t1.1	0.271268193623469	6.45946987163606	0.302848981542288	0.730429046673314	63	88	76	106	69.71567526914	79.6431621048626	83.5961817608757	96.7344767975186	26.96	DOWN_ML_UP_PI
BDIVROU_0453200.t1.1	-0.353723247708407	5.30267150680257	0.302692971712211	0.730429046673314	26	56	32	31	29.0408513199896	50.9188626082769	35.0454748465922	28.1628458128057	26.96	UP_ML_DOWN_PI
BDIVROU_0079800.t1.1	0.252745085455141	6.86062092346074	0.303292107168356	0.730650728956645	78	125	111	128	86.416767991147	113.216524028907	121.879846651607	116.650005910023	26.93	DOWN_ML_UP_PI
BDIVROU_0167000.t1.1	-0.310569207130314	5.71286390623006	0.303131937367866	0.730650728956645	65	41	47	39	71.3449379438386	36.6780842717802	51.4042869553216	35.3630061457663	26.93	UP_ML_DOWN_PI
BDIVROU_0025100.t1.1	0.208119590419974	11.083840511432	0.304559768018239	0.73122029541467	1560	2368	2056	2421	1723.73198961265	2140.97253373197	2258.07885441046	2207.08705670722	26.88	DOWN_ML_UP_PI
BDIVROU_0034500.t1.1	0.233478078503088	7.92810265169391	0.304581133578297	0.73122029541467	203	224	217	288	224.163843588224	202.390880375186	238.440510694927	262.641884612038	26.88	DOWN_ML_UP_PI
BDIVROU_0122700.t1.1	0.248261576448773	7.18483818584944	0.304418606528721	0.73122029541467	122	130	131	170	134.65624756311	117.395605524926	143.955401908382	155.03735858545	26.88	DOWN_ML_UP_PI
BDIVROU_0300800.t1.1	0.291224310263959	6.33538038744026	0.304324803914173	0.73122029541467	75	60	75	92	82.5281614736052	53.9506313670656	82.394692829732	83.8775570458203	26.88	DOWN_ML_UP_PI
BDIVROU_0392100.t1.1	-0.270431162817497	6.67908745700911	0.304292244213963	0.73122029541467	82	132	75	101	90.843845257898	119.55249076363	82.4691007400961	92.1496305224578	26.88	UP_ML_DOWN_PI
BDIVROU_0408800.t2.1	0.259044103350314	6.99478396431701	0.304688937422844	0.73122029541467	117	101	109	156	128.936299132852	91.0166738140062	119.877898859915	142.352771400594	26.88	DOWN_ML_UP_PI
BDIVROU_0451800.t1.1	0.232312282434137	7.94779555900752	0.304113974855097	0.73122029541467	201	233	249	258	222.009048509353	210.575417427591	273.321851433598	235.058787568724	26.88	DOWN_ML_UP_PI
BDIVROU_0037100.t1.1	-0.232887632013874	7.67073604928924	0.305042399329458	0.731315062271342	201	218	159	199	221.935473277915	196.950341850737	174.675195829894	181.44598993694	26.87	UP_ML_DOWN_PI
BDIVROU_0279900.t1.1	0.233006204123085	7.9078747506648	0.305060012373446	0.731315062271342	195	227	219	278	215.385409224052	205.155769751993	240.590419844798	253.482641168852	26.87	DOWN_ML_UP_PI
BDIVROU_0093200.t1.1	-0.240526947524425	7.19124811431293	0.305934578821331	0.731668869045119	145	155	106	150	160.062783046846	139.99295935733	116.571611734021	136.87213815642	26.83	UP_ML_DOWN_PI
BDIVROU_0157000.t1.1	0.262924323372391	6.52536953166309	0.306712599342252	0.731668869045119	72	86	89	100	79.5332145822767	77.7204791793507	97.6984347961503	91.1073716040114	26.83	DOWN_ML_UP_PI
BDIVROU_0172900.t1.1	0.311362433452304	5.7411021161827	0.306805769826209	0.731668869045119	36	53	48	62	39.894911897098	48.0101548152347	52.7720221276338	56.555779719571	26.83	DOWN_ML_UP_PI
BDIVROU_0273200.t1.1	-0.249552796992622	7.22733965635166	0.306723887623648	0.731668869045119	140	170	127	132	154.670013206395	153.669004997596	139.354885834414	120.212668235481	26.83	UP_ML_DOWN_PI
BDIVROU_0301900.t1.1	-0.230968908100846	7.84320838157381	0.305569851095362	0.731668869045119	195	283	187	216	215.627947211363	256.005522220329	205.346697088235	196.872290148331	26.83	UP_ML_DOWN_PI
BDIVROU_0322000.t1.1	-0.299326055963732	5.9117501566876	0.305710012256592	0.731668869045119	46	79	50	50	51.0692522029921	71.6378966957019	54.8033940367603	45.473627349785	26.83	UP_ML_DOWN_PI
BDIVROU_0373700.t1.1	-0.263424862057655	6.3443153304847	0.306866335917812	0.731668869045119	90	75	52	88	99.1070319367318	67.514394258316	57.3574167794482	80.4401252717064	26.83	UP_ML_DOWN_PI
BDIVROU_0393900.t1.1	0.227570792052362	8.24230056427251	0.30607379057598	0.731668869045119	280	248	286	339	308.969232155977	223.865337501187	314.103336150761	309.028187198404	26.83	DOWN_ML_UP_PI
BDIVROU_0398900.t1.1	-0.292652400665437	5.90090594508764	0.305710012256592	0.731668869045119	70	51	55	44	76.9482771572228	45.7733483725829	60.1495341668218	39.8884362573074	26.83	UP_ML_DOWN_PI
BDIVROU_0415700.t1.1	-0.236881188024506	7.59921590905951	0.30676451652724	0.731668869045119	139	269	157	182	154.038704475697	243.630002409716	172.402915068127	165.880540137529	26.83	UP_ML_DOWN_PI
BDIVROU_0420000.t1.1	-0.277830681283897	6.07465319603544	0.307436493438842	0.732632292036051	65	73	50	64	71.7521562811006	65.9263194776534	54.963413695665	58.3744285733569	26.74	UP_ML_DOWN_PI
BDIVROU_0061700.t1.1	0.25068145146511	6.78901122809592	0.308665019335338	0.733743072996602	75	118	106	121	83.0832849162728	106.869585241625	116.379950427412	110.261106608998	26.63	DOWN_ML_UP_PI
BDIVROU_0159800.t1.1	-0.242129098199514	7.36845793207968	0.308154835421445	0.733743072996602	133	212	132	156	147.212526844792	191.898657805454	144.965270533943	142.194921598114	26.63	UP_ML_DOWN_PI
BDIVROU_0249900.t1.1	-0.215854328006554	9.09253973151153	0.308734333140262	0.733743072996602	473	663	468	497	522.734145557331	599.513364490001	513.864026931267	452.956785354258	26.63	UP_ML_DOWN_PI
BDIVROU_0258400.t1.1	-0.272118311358694	6.22062389264318	0.308604176636142	0.733743072996602	79	73	54	73	87.0526085703725	65.7857074663403	59.3963680285867	66.6153906065392	26.63	UP_ML_DOWN_PI
BDIVROU_0409400.t1.1	-0.212458442087042	9.52444557711934	0.308373720321273	0.733743072996602	670	856	604	706	740.26148165268	773.883038386941	663.343831262599	643.589971723496	26.63	UP_ML_DOWN_PI
BDIVROU_0381400.t1.1	0.241784448248823	7.12635060392907	0.308969104190967	0.73390561043961	114	129	155	129	125.87823395444	116.544014958366	169.888181817076	117.299261045043	26.61	DOWN_ML_UP_PI
BDIVROU_0443200.t1.1	-0.274154000993269	6.1610555989267	0.309502215689849	0.734776250488657	66	81	48	74	72.9269228147055	73.2203767689774	52.8914586727032	67.6064289370279	26.52	UP_ML_DOWN_PI
BDIVROU_0139100.t1.1	0.353000833969679	4.91655210931119	0.309900670989549	0.735326444182303	17	31	26	35	18.9512397892265	28.1693353638438	28.6157958339915	31.9466638379313	26.47	DOWN_ML_UP_PI
BDIVROU_0284000.t1.1	0.209590144215013	9.7894905796786	0.310193633437985	0.735625869405889	653	941	852	969	721.631269135589	850.867258116689	935.687443439255	883.325415908101	26.44	DOWN_ML_UP_PI
BDIVROU_0084900.t1.1	-0.584688324778807	3.634409689821	0.310648836154871	0.735670533225924	12	12	4	12	13.2132641547429	10.7952632177881	4.52776472871494	11.0602239459635	26.43	UP_ML_DOWN_PI
BDIVROU_0091000.t1.1	-0.774486370212517	2.95828103324801	0.31069223577344	0.735670533225924	4	10	6	2	4.52696423803333	9.13041985050657	6.48070741053445	1.73602360914366	26.43	UP_ML_DOWN_PI
BDIVROU_0403000.t1.1	-0.237066912208108	7.43756040209917	0.310712809657651	0.735670533225924	173	183	145	157	190.979283081233	165.290381119324	159.158379787674	143.032874614149	26.43	UP_ML_DOWN_PI
BDIVROU_0031700.t1.1	-0.324467994863986	5.07994075728751	0.311280699731216	0.735824411362794	34	34	15	40	37.4598006464727	30.6330536652884	16.7819679363678	36.7574186836433	26.42	UP_ML_DOWN_PI
BDIVROU_0214000.t1.1	-0.301715323910731	5.65274643455482	0.311083949347126	0.735824411362794	55	47	41	42	60.5207856538016	42.270274994968	44.9441683635007	38.201866480262	26.42	UP_ML_DOWN_PI
BDIVROU_0273800.t1.1	0.222779503581482	8.34446730709618	0.311423725410807	0.735824411362794	274	299	302	369	302.583612651525	270.1752857784	331.709609019503	336.407794368134	26.42	DOWN_ML_UP_PI
BDIVROU_0279100.t1.1	-0.256021869654216	6.65006316024508	0.311445063707626	0.735824411362794	99	107	77	96	109.267869780953	96.6220082647421	84.6044274582978	87.5358929234135	26.42	UP_ML_DOWN_PI
BDIVROU_0193000.t1.1	-0.216353524211198	8.69575825519564	0.312108967696999	0.73699821012391	399	455	333	403	440.727384373097	411.243633478336	365.746283431246	367.39466802481	26.3	UP_ML_DOWN_PI
BDIVROU_0061300.t1.1	0.263064376906258	6.6003554078095	0.312448189809968	0.737010141845866	88	77	96	103	96.9402363087735	69.3564304483833	105.345850901179	93.8074328160122	26.3	DOWN_ML_UP_PI
BDIVROU_0426300.t1.1	-0.292106503558949	6.16935689739203	0.312339594900915	0.737010141845866	56	94	56	65	62.1203781162015	85.2010283443448	61.4869488312064	59.2276223144039	26.3	UP_ML_DOWN_PI
BDIVROU_0208000.t1.1	-0.218161022091218	8.52032838001097	0.312871888110376	0.737615124775451	323	439	305	344	356.975861436162	396.972731808189	334.915623817565	313.537706374399	26.24	UP_ML_DOWN_PI
BDIVROU_0298300.t1.1	-0.210094542771625	9.51090816519318	0.313491202584462	0.738680392414562	666	844	577	726	735.832062669736	763.025258187532	633.777058713093	661.901420206534	26.13	UP_ML_DOWN_PI
BDIVROU_0434400.t1.1	0.205667097481027	10.5698967012835	0.313725921220895	0.73883878190356	1247	1472	1461	1666	1377.61180289519	1330.66431236309	1604.55219892004	1518.75130925319	26.12	DOWN_ML_UP_PI
BDIVROU_0287600.t1.1	0.261406162322209	6.24924798027604	0.314039495750724	0.739182612463418	42	90	76	79	46.7980945837142	81.7366307323789	83.3636392446525	71.9143683909751	26.08	DOWN_ML_UP_PI
BDIVROU_0156100.t1.1	0.249351963559501	6.71104688753422	0.314563338122385	0.739537907258831	69	114	106	108	76.4895846637576	103.288111379344	116.280643760834	98.3249293594664	26.05	DOWN_ML_UP_PI
BDIVROU_0258100.t1.1	-0.66304350545359	3.34054149050469	0.314693414628163	0.739537907258831	13	6	4	8	14.1578527280766	5.25832759604147	4.46202564380065	7.34278126650301	26.05	UP_ML_DOWN_PI
BDIVROU_0268500.t1.1	0.222576315691103	8.04361914936923	0.314375423956656	0.739537907258831	203	265	250	293	224.350351808616	239.623826867027	274.552801061849	267.081532600702	26.05	DOWN_ML_UP_PI
BDIVROU_0407400.t1.1	-0.229126404896893	7.48083722224318	0.315072964672513	0.740035594872446	202	160	145	168	222.700040317934	144.236977396924	159.223548694777	153.117554197826	26	UP_ML_DOWN_PI
BDIVROU_0421600.t1.1	-0.265635848399544	6.66694102042352	0.315647191065128	0.740989760398234	87	124	81	93	96.2619333672555	112.217882002793	88.9313566516551	84.7425449786761	25.9	UP_ML_DOWN_PI
BDIVROU_0254800.t1.1	-0.359213530758069	4.9368693179435	0.315884573791994	0.741152582444938	28	34	25	23	30.938937052856	30.7255340966236	27.3530782116144	20.8670545171732	25.88	UP_ML_DOWN_PI
BDIVROU_0044200.t2.1	0.288928494095558	5.86591508871871	0.316577692687319	0.741631275554002	42	56	57	62	46.466261034148	50.6687139447821	62.5402331179169	56.4539934660835	25.84	DOWN_ML_UP_PI
BDIVROU_0281100.t1.1	0.220465921266321	8.2406424368638	0.316322477255034	0.741631275554002	252	282	267	359	278.30936057076	254.834028540715	293.372814776358	327.385667609272	25.84	DOWN_ML_UP_PI
BDIVROU_0398100.t1.1	0.206562008510409	9.82875552778778	0.316592992942232	0.741631275554002	633	1015	836	1041	699.666005634712	917.892509086633	918.224721348173	949.06291405313	25.84	DOWN_ML_UP_PI
BDIVROU_0379300.t1.1	-0.257278396221138	6.86615581207798	0.317153968402645	0.742551037486236	102	140	93	108	112.804807758744	126.655159393503	102.118603889343	98.4240253622566	25.74	UP_ML_DOWN_PI
BDIVROU_0131700.t1.1	-0.293040679524355	5.78115572768921	0.317648412312426	0.743283510258833	47	66	38	54	52.0301226970032	59.7460634678431	41.8407869426007	49.3097311529968	25.67	UP_ML_DOWN_PI
BDIVROU_0203700.t1.1	-0.244589505915347	6.9126385288196	0.317893765705582	0.743283510258833	119	128	87	123	131.351972722886	115.596274662867	95.6946210631526	112.24864528435	25.67	UP_ML_DOWN_PI
BDIVROU_0411200.t1.1	-0.238198586513453	7.33466032820513	0.317972338213198	0.743283510258833	151	182	127	155	166.81461952484	164.510113888702	139.504072104846	141.310119623112	25.67	UP_ML_DOWN_PI
BDIVROU_0091100.t1.1	-0.956878567506502	2.57165620740152	0.318761462914268	0.744339233941153	2	8	2	3	2.3221340118626	7.33623017949456	2.21695829643984	2.73805299259522	25.57	UP_ML_DOWN_PI
BDIVROU_0355900.t1.1	-0.959390975591819	2.57290147436311	0.318761462914268	0.744339233941153	3	7	2	3	3.39013823667302	6.38567368692932	2.21695829643984	2.73805299259522	25.57	UP_ML_DOWN_PI
BDIVROU_0251300.t1.1	0.215027338031053	8.40189518889557	0.319016541215601	0.744540721323819	260	343	312	385	287.337441015918	310.151411037606	342.703624571773	351.004225842556	25.55	DOWN_ML_UP_PI
BDIVROU_0047000.t1.1	0.268069076857604	6.51269748386663	0.3191924700481	0.744557369318968	81	74	85	103	89.2506050553763	66.6801905304583	93.3682285664009	93.897419495302	25.54	DOWN_ML_UP_PI
BDIVROU_0429900.t1.1	-0.26407724112681	6.26581763919969	0.319410723332234	0.744672674745498	78	79	52	80	86.0232312558393	71.2722262669983	57.2892535045538	73.0806760440904	25.53	UP_ML_DOWN_PI
BDIVROU_0058600.t1.1	0.26683731718509	6.05195553502357	0.320551819369949	0.746476100875648	39	75	56	80	43.3953841501493	68.0834199608314	61.6340265150618	73.0349267334713	25.35	DOWN_ML_UP_PI
BDIVROU_0096100.t1.1	-0.319080039806301	5.48333186456418	0.320597901448735	0.746476100875648	36	56	35	38	39.9300224794882	50.7558460446856	38.3927063365918	34.5874929120754	25.35	UP_ML_DOWN_PI
BDIVROU_0385800.t1.1	0.267002387074667	6.33607857902602	0.320691954468228	0.746476100875648	62	76	65	102	68.5068164052027	68.6993654811416	71.5989385438327	93.1674107603395	25.35	DOWN_ML_UP_PI
BDIVROU_0186700.t1.1	-0.209556022999297	9.21788227768184	0.321388544872247	0.746521785903887	466	781	492	567	515.21421294884	706.397687625176	540.318517605427	516.855611120735	25.35	UP_ML_DOWN_PI
BDIVROU_0285900.t1.1	-0.250282780675124	6.63032600564175	0.321067772522591	0.746521785903887	110	91	84	86	121.171533544533	81.9523062936471	92.1334003221151	78.2818379781038	25.35	UP_ML_DOWN_PI
BDIVROU_0309800.t1.1	0.209519334966367	9.00496740444052	0.320981378069485	0.746521785903887	376	548	491	565	415.614315142349	495.592513419236	539.218472159834	515.030757948885	25.35	DOWN_ML_UP_PI
BDIVROU_0326300.t1.1	-0.322165273231355	5.36339300811264	0.321362730053132	0.746521785903887	48	35	30	37	52.7116826063657	31.3664002662818	32.9688187372451	33.7341243215014	25.35	UP_ML_DOWN_PI
BDIVROU_0264000.t1.1	0.22865629202119	7.31231315323406	0.321706560491775	0.746867178068011	107	175	164	160	118.498699250048	158.460307047489	179.920507136087	145.678839727536	25.31	DOWN_ML_UP_PI
BDIVROU_0237600.t1.1	-0.33706253168532	5.24951181128967	0.321904652238658	0.746933940570605	30	48	31	30	33.303502094193	43.5260393174311	33.9488189635651	27.2526174237489	25.31	UP_ML_DOWN_PI
BDIVROU_0215200.t1.1	-0.239342671727763	7.01020944209937	0.322610358016937	0.748177859733286	154	106	104	120	169.566590745394	95.3449751891796	114.193070570585	109.357920606986	25.18	UP_ML_DOWN_PI
BDIVROU_0334000.t1.1	-0.200278404303151	11.2896240240233	0.322990827452901	0.748273392801863	2161	3041	2010	2483	2387.60365619569	2749.28369847026	2207.61709374431	2263.6635619105	25.17	UP_ML_DOWN_PI
BDIVROU_0338000.t1.1	-0.23530033330436	7.17482545117644	0.32293347786439	0.748273392801863	156	138	116	136	172.018644192436	124.460111450346	127.385873304445	123.955974823934	25.17	UP_ML_DOWN_PI
BDIVROU_0017200.t1.1	0.260109564728877	6.41192521595972	0.324277149377168	0.749114174875707	66	80	84	90	72.91697409197	72.3074395551375	92.1697376783565	81.9590335404396	25.09	DOWN_ML_UP_PI
BDIVROU_0028500.t1.1	0.437663586181835	3.69611814673597	0.324470080026329	0.749114174875707	3	15	17	7	3.51700906080949	13.7699372360638	18.4146589630205	6.18426078554432	25.09	DOWN_ML_UP_PI
BDIVROU_0042200.t1.1	-0.321332573074681	5.38765230777101	0.325901179230669	0.749114174875707	32	54	33	35	35.5513638062187	48.9876476296863	36.1862245887292	31.8442935901349	25.09	UP_ML_DOWN_PI
BDIVROU_0060400.t1.1	-0.263456171515412	6.34923408437105	0.325776228302828	0.749114174875707	79	88	65	74	87.2065932032122	79.4756057673258	71.355620533684	67.4186045575611	25.09	UP_ML_DOWN_PI
BDIVROU_0070800.t1.1	0.230736450097247	7.62546087486212	0.323771362423405	0.749114174875707	164	182	183	224	181.088782837244	164.43201288883	201.012796654707	204.218086574301	25.09	DOWN_ML_UP_PI
BDIVROU_0105900.t1.1	-0.254653206372973	6.64363242483196	0.325317263183089	0.749114174875707	91	115	87	84	100.573161565685	103.98144430353	95.3796801702706	76.4182697472685	25.09	UP_ML_DOWN_PI
BDIVROU_0175400.t1.1	-0.225991729540373	7.60152957928206	0.324664176340358	0.749114174875707	193	205	145	198	213.075553954375	185.17930655506	159.38277793975	180.610844500982	25.09	UP_ML_DOWN_PI
BDIVROU_0217100.t1.1	0.207242556118183	9.01014750823075	0.325649256252937	0.749114174875707	353	580	471	592	390.343035600407	524.657732708787	517.355479115565	539.737566325923	25.09	DOWN_ML_UP_PI
BDIVROU_0240700.t1.1	-0.214857503430971	8.48324836612351	0.325078412760658	0.749114174875707	287	460	293	341	317.392096980046	416.139470139226	321.771143045092	310.833550532937	25.09	UP_ML_DOWN_PI
BDIVROU_0245500.t1.1	-0.216633710019515	8.30658429861782	0.325815128870364	0.749114174875707	284	371	254	307	313.841578456817	335.454285808608	278.979218893514	279.874241629924	25.09	UP_ML_DOWN_PI
BDIVROU_0251200.t1.1	0.270553380128658	6.35464194821369	0.325776228302828	0.749114174875707	76	62	69	100	83.6457152461308	55.7683589320095	75.933997194909	91.2887206267086	25.09	DOWN_ML_UP_PI
BDIVROU_0313900.t1.1	0.208211441242791	9.0363378508792	0.323715692845786	0.749114174875707	399	543	517	559	440.942944380518	490.994911070814	567.700498757914	509.496529021117	25.09	DOWN_ML_UP_PI
BDIVROU_0384000.t1.1	-0.243346291015511	6.84569511322327	0.325796095544972	0.749114174875707	117	118	86	114	129.081507152096	106.504120712113	94.5415297104356	103.993116505646	25.09	UP_ML_DOWN_PI
BDIVROU_0403800.t1.1	0.395781632113402	4.64597203211996	0.325457720760149	0.749114174875707	22	16	28	22	24.1153695903505	14.2959030213125	30.5755739374423	19.8992077573143	25.09	DOWN_ML_UP_PI
BDIVROU_0437200.t1.1	-0.275049407014144	5.79711915793156	0.324729075784072	0.749114174875707	72	39	36	58	78.9588943382299	34.7866219919016	39.7164932572414	53.0248319554027	25.09	UP_ML_DOWN_PI
BDIVROU_0023100.t1.1	-0.236714223785401	7.1098770594547	0.326787836607248	0.749589780173985	143	139	108	133	157.757714684314	125.447593400777	118.643907907533	121.260335383029	25.04	UP_ML_DOWN_PI
BDIVROU_0059600.t1.1	0.262387066606011	6.41792563963414	0.326710419649442	0.749589780173985	78	67	83	92	85.891471795462	60.3165058844743	91.0991275576716	83.8059832192378	25.04	DOWN_ML_UP_PI
BDIVROU_0195700.t1.1	-0.485219134768297	3.98951670161447	0.326523273864102	0.749589780173985	17	14	14	8	18.6609892385897	12.5419745244409	15.2103080992284	7.15348998794848	25.04	UP_ML_DOWN_PI
BDIVROU_0255300.t1.1	-0.244423203697634	6.89985949289841	0.326315600268936	0.749589780173985	103	144	87	121	113.927402911446	130.288016826306	95.6807305215712	110.412394609316	25.04	UP_ML_DOWN_PI
BDIVROU_0367000.t1.1	-0.32918896292065	5.14102585171275	0.327406309802206	0.750618104229487	38	33	22	35	41.7938926740456	29.6599102002055	24.2918088907389	32.0111931267091	24.94	UP_ML_DOWN_PI
BDIVROU_0117900.t1.1	0.218592084941555	8.00363348401635	0.327748426905452	0.751012109651921	202	253	233	296	223.199606489685	228.733240834463	255.967981245338	269.893741356264	24.9	DOWN_ML_UP_PI
BDIVROU_0380100.t1.1	-0.223457461177395	7.89255179290958	0.327950745516735	0.751051537215579	188	308	196	222	208.024078775816	278.733184648846	215.210731593096	202.324153047543	24.89	UP_ML_DOWN_PI
BDIVROU_0392000.t1.1	-0.258021886067434	6.54930161149815	0.32827643703279	0.751051537215579	70	125	71	90	77.6618796151589	113.30039285459	78.0267077849053	82.0767385035323	24.89	UP_ML_DOWN_PI
BDIVROU_0436800.t1.1	0.248405795961756	6.90322016245816	0.328125957100802	0.751051537215579	98	109	99	149	108.189579437793	98.4530368613509	108.934999551055	136.009158150995	24.89	DOWN_ML_UP_PI
BDIVROU_0006000.t1.1	0.24188885485723	6.65997774055225	0.329526732141968	0.751703646238372	74	102	109	96	81.8636603209928	92.2952518086463	119.449173283947	87.2821064651877	24.83	DOWN_ML_UP_PI
BDIVROU_0010100.t1.1	-0.220271358223875	7.7123174891915	0.333096437413704	0.751703646238372	181	253	160	211	200.117968133042	228.843681059023	175.825401990801	192.433054045976	24.83	UP_ML_DOWN_PI
BDIVROU_0022600.t1.1	0.285182639969867	6.00569247799032	0.33134844371606	0.751703646238372	51	57	57	75	56.2889735345553	51.4654325809615	62.6737459786746	68.4227610164093	24.83	DOWN_ML_UP_PI
BDIVROU_0027900.t1.1	0.225596391239488	7.50377864414313	0.331022442003157	0.751703646238372	147	172	175	197	162.364916147255	155.442501455975	192.14176621577	179.528698774504	24.83	DOWN_ML_UP_PI
BDIVROU_0041300.t1.1	0.226609946684276	7.60399713349327	0.333828526468101	0.751703646238372	152	191	170	232	167.962935073906	172.685788474935	186.843923014621	211.610664448298	24.83	DOWN_ML_UP_PI
BDIVROU_0045000.t1.1	0.211262844269645	8.32394267048077	0.331726989810409	0.751703646238372	246	326	320	335	271.875086627692	294.787229670343	351.306236957562	305.260466132112	24.83	DOWN_ML_UP_PI
BDIVROU_0045100.t1.1	0.203194823362264	9.1909204020373	0.332846518363464	0.751703646238372	425	630	549	652	469.770896336221	569.744140261215	602.956531473571	594.377470603919	24.83	DOWN_ML_UP_PI
BDIVROU_0059100.t1.1	-0.210895498042865	8.10457523020268	0.333383441587723	0.751703646238372	316	239	205	286	348.551283336007	215.578524359666	225.31173773195	260.865733929595	24.83	UP_ML_DOWN_PI
BDIVROU_0067900.t1.1	-0.236327073211101	6.9637484040421	0.332051345354926	0.751703646238372	119	137	86	133	131.417953193413	123.790111706571	94.6717787661299	121.436773356302	24.83	UP_ML_DOWN_PI
BDIVROU_0073200.t1.1	0.284120128483583	5.73106036569699	0.329860849320939	0.751703646238372	39	50	50	58	43.1247843846448	45.2197865696954	54.8981106649242	52.8468826238869	24.83	DOWN_ML_UP_PI
BDIVROU_0074600.t1.1	-0.291009637594369	5.82962974025759	0.331692912167936	0.751703646238372	48	69	43	52	53.1527492462522	62.4749224730601	47.2372310587789	47.4006933470887	24.83	UP_ML_DOWN_PI
BDIVROU_0110800.t1.1	-0.24237954791654	6.81272110445306	0.329066845104436	0.751703646238372	118	111	80	116	130.119928021908	100.120661621751	88.0236287018591	105.883069580697	24.83	UP_ML_DOWN_PI
BDIVROU_0126100.t1.1	0.245680057106718	6.82726335918362	0.332870171507633	0.751703646238372	103	92	107	126	113.513072121222	82.9164517517256	117.505681825114	114.843368468829	24.83	DOWN_ML_UP_PI
BDIVROU_0138000.t1.1	-0.381536319824348	4.67015733536899	0.332541894772157	0.751703646238372	25	26	20	19	27.5537934148268	23.4324160881483	21.8886888021579	17.2427129723903	24.83	UP_ML_DOWN_PI
BDIVROU_0157300.t1.1	0.248944022626845	6.9643118507406	0.333790012845024	0.751703646238372	130	82	117	140	143.004241635647	73.6180082433294	128.502738211763	127.61896647552	24.83	DOWN_ML_UP_PI
BDIVROU_0166500.t1.1	-0.379756428428801	4.45502420284789	0.330146793860645	0.751703646238372	26	17	20	13	28.4712746294091	15.1524234420632	21.7751748061732	11.6887861956713	24.83	UP_ML_DOWN_PI
BDIVROU_0183100.t1.1	-0.225126849098451	7.44848298745335	0.33324258219166	0.751703646238372	170	188	138	169	187.712849921351	169.852086550314	151.58887066108	154.076465830827	24.83	UP_ML_DOWN_PI
BDIVROU_0210300.t1.1	0.354058912520055	4.85952903818662	0.333388993798055	0.751703646238372	16	30	32	26	17.8516619983641	27.2709142880378	34.9661042711014	23.5425610095115	24.83	DOWN_ML_UP_PI
BDIVROU_0243900.t1.1	-0.259201203086531	6.09221040208844	0.332542898523455	0.751703646238372	65	74	44	73	71.7627878038571	66.8396166621038	48.5405070968561	66.7357641133168	24.83	UP_ML_DOWN_PI
BDIVROU_0244200.t1.1	0.260997179550668	6.30965101749857	0.332560445594732	0.751703646238372	59	77	77	85	65.2407015499016	69.6470836869035	84.5080269549906	77.4233332368215	24.83	DOWN_ML_UP_PI
BDIVROU_0291800.t1.1	0.288516399306489	6.00892647456571	0.33134844371606	0.751703646238372	52	56	52	81	57.3672425461794	50.5385719169057	57.2980888325266	74.0007932748333	24.83	DOWN_ML_UP_PI
BDIVROU_0294000.t1.1	0.241532445514985	7.12610429390417	0.331532768626468	0.751703646238372	120	122	106	185	132.402094969647	110.125413920809	116.759608014802	168.962565151465	24.83	DOWN_ML_UP_PI
BDIVROU_0334700.t1.1	-0.252323325234711	6.23907434743221	0.331712406924583	0.751703646238372	80	73	52	78	88.1460853269199	65.7764619203421	57.2712991848801	71.240279093641	24.83	UP_ML_DOWN_PI
BDIVROU_0347500.t1.1	0.504288030943058	3.05593205788651	0.334014769128816	0.751703646238372	1	9	14	0	1.24141419160584	8.28843704337872	15.0081325699192	0	24.83	DOWN_ML_UP_PI
BDIVROU_0355200.t1.1	-0.286088842577577	5.63303588572585	0.331521831351939	0.751703646238372	55	45	33	50	60.4926128373496	40.4403272887099	36.3783834070755	45.690419563278	24.83	UP_ML_DOWN_PI
BDIVROU_0359700.t1.1	-0.226303068663866	7.32082611890653	0.334011547570278	0.751703646238372	140	190	123	158	154.784220755463	171.854442157364	135.158374767172	144.087782656024	24.83	UP_ML_DOWN_PI
BDIVROU_0377800.t1.1	-0.241428048785938	6.925549048346	0.333513280291384	0.751703646238372	100	152	89	123	110.690924352879	137.594717987304	97.8728364275877	112.231547934716	24.83	UP_ML_DOWN_PI
BDIVROU_0384300.t1.1	0.222024546362418	7.80035643582803	0.329351258292882	0.751703646238372	182	211	217	240	201.019679049219	190.68821169548	238.24868620242	218.711065852707	24.83	DOWN_ML_UP_PI
BDIVROU_0418800.t1.1	0.218868604294916	8.01816928571866	0.332247970915695	0.751703646238372	213	245	238	296	235.256962832692	221.415291788766	261.436979756323	269.873399800467	24.83	DOWN_ML_UP_PI
BDIVROU_0419100.t1.1	0.419740140950946	4.4677763775917	0.330146793860645	0.751703646238372	17	16	25	19	18.7011423147422	14.38135648546	27.2828260307215	17.1670138735651	24.83	DOWN_ML_UP_PI
BDIVROU_0454200.t1.1	-0.268086045758893	5.92001236847625	0.329927384969839	0.751703646238372	60	63	29	75	66.1804453598709	56.8451201081528	32.2803883418668	68.7879462151326	24.83	UP_ML_DOWN_PI
BDIVROU_0465600.t1.1	-0.2400988664228	6.96223606008964	0.332051345354926	0.751703646238372	99	160	111	104	109.643321412448	144.882997210526	121.69702603628	94.6163365515846	24.83	UP_ML_DOWN_PI
BDIVROU_0233100.t2.1	-0.267736006416217	6.2485620074828	0.334410744007208	0.752211010614889	71	85	62	67	78.4304297050143	76.8182340149175	68.0243413977116	61.0059100032427	24.78	UP_ML_DOWN_PI
BDIVROU_0453000.t1.1	0.249777823037022	6.56562867848618	0.334968692476892	0.753082009437091	85	77	104	88	93.6580916488099	69.3825250875148	113.928972927181	79.9666363633578	24.69	DOWN_ML_UP_PI
BDIVROU_0247500.t1.1	0.260741321901584	6.32305174937514	0.335143053877707	0.753090173537731	54	84	74	90	59.848207381575	76.0992122936987	81.2895928959555	82.048210123766	24.69	DOWN_ML_UP_PI
BDIVROU_0019100.t1.1	-0.266369160409071	6.10561519434404	0.335488519545242	0.753482616962355	71	69	52	65	78.2633849028485	62.2103648109155	57.144572980465	59.2722990890974	24.65	UP_ML_DOWN_PI
BDIVROU_0270500.t1.1	0.233715583355651	6.68861772943029	0.335766256809061	0.75372262533576	55	128	101	109	61.27096554038	116.207344339545	110.840675091214	99.2801386928086	24.63	DOWN_ML_UP_PI
BDIVROU_0068300.t1.1	-0.267626107964648	6.25320510873132	0.337091963525081	0.753739429514578	67	90	75	53	74.1052438869629	81.4236818652419	81.989683423723	47.996034381378	24.63	UP_ML_DOWN_PI
BDIVROU_0073700.t1.1	0.210209729341799	8.3067629499307	0.336829957146568	0.753739429514578	256	307	287	365	282.808145707785	277.505592345882	315.279035054907	332.800805883637	24.63	DOWN_ML_UP_PI
BDIVROU_0099300.t1.1	-0.257925307338731	6.18630733517933	0.336359527643264	0.753739429514578	58	92	49	76	64.2883597717136	83.3518384321932	53.995524278671	69.4352331819305	24.63	UP_ML_DOWN_PI
BDIVROU_0229400.t1.1	0.273699102240207	6.18279323697202	0.336359527643264	0.753739429514578	59	64	67	82	65.1004952554815	57.7703689563165	73.6059677606837	74.7588964169576	24.63	DOWN_ML_UP_PI
BDIVROU_0275100.t1.1	0.289668667590973	5.75753242838398	0.337140760469794	0.753739429514578	35	56	54	56	38.8409119612513	50.7711010901555	59.2156052428109	50.9591241717748	24.63	DOWN_ML_UP_PI
BDIVROU_0317800.t1.1	0.22605550443933	7.46257118280631	0.337081001047242	0.753739429514578	148	161	160	203	163.394368204939	145.431996470518	175.787065162679	185.104872621204	24.63	DOWN_ML_UP_PI
BDIVROU_0400500.t1.1	0.22607355433037	7.52201843110261	0.335962343032149	0.753739429514578	137	188	170	208	151.480679102121	170.056514399209	186.734260618741	189.630976661935	24.63	DOWN_ML_UP_PI
BDIVROU_0436100.t1.1	0.209078598507362	8.42569277665045	0.336848844628657	0.753739429514578	262	353	307	402	289.571382196274	319.214441064539	337.277784153823	366.562095060891	24.63	DOWN_ML_UP_PI
BDIVROU_0148900.t1.1	0.259227657987158	6.40014198109801	0.338232983647393	0.754269813381522	72	72	79	94	79.3895344373751	64.9401388265243	86.7636649171988	85.6794696096062	24.57	DOWN_ML_UP_PI
BDIVROU_0181000.t1.1	-0.255393341832144	6.32864200349763	0.337710010030023	0.754269813381522	79	85	59	79	87.1774404591309	76.7383365134505	64.8840407145886	72.0818636902104	24.57	UP_ML_DOWN_PI
BDIVROU_0341100.t1.1	0.227427743965008	7.36939360591129	0.338228250781858	0.754269813381522	128	163	138	204	141.460604404998	147.384382343631	151.76932285493	186.150909870735	24.57	DOWN_ML_UP_PI
BDIVROU_0378600.t1.1	-0.264425541237983	6.39539597950393	0.338232983647393	0.754269813381522	71	103	72	71	78.5909732941531	93.2385737184869	78.933747643178	64.590806446521	24.57	UP_ML_DOWN_PI
BDIVROU_0444100.t1.1	-0.20368645189562	9.00458519677471	0.337802042400213	0.754269813381522	420	649	403	516	464.296249566843	586.968708530645	442.691675687057	470.470241415973	24.57	UP_ML_DOWN_PI
BDIVROU_0236500.t1.1	-0.246175369679829	6.8455629593121	0.338513833048697	0.754514662747752	91	148	99	99	100.804452757877	134.03417314601	108.580092855935	90.1098316113589	24.55	UP_ML_DOWN_PI
BDIVROU_0020400.t1.1	0.275382352903507	5.95031870977012	0.339668449806415	0.754799764280149	51	53	59	67	56.2389858759342	47.8066061489238	64.765794758661	61.0370282050378	24.52	DOWN_ML_UP_PI
BDIVROU_0169900.t1.1	0.22454942977565	7.43954288544533	0.339611188755868	0.754799764280149	141	164	164	192	155.730660149124	148.205364957032	180.100431346872	175.005385164826	24.52	DOWN_ML_UP_PI
BDIVROU_0192700.t1.1	0.207885851995202	8.38318393271228	0.338967639964589	0.754799764280149	256	341	298	390	282.92926011661	308.353558359893	327.392147432522	355.621327426759	24.52	DOWN_ML_UP_PI
BDIVROU_0198200.t1.1	0.206904969483366	8.54420363808177	0.339401019721255	0.754799764280149	272	399	359	406	300.717674279135	360.893295107222	394.225217016645	370.061676022426	24.52	DOWN_ML_UP_PI
BDIVROU_0268400.t1.1	0.223806966556286	7.37260890553711	0.339577754527341	0.754799764280149	129	163	167	171	142.557630909444	147.377294486511	183.262082101405	155.745918882552	24.52	DOWN_ML_UP_PI
BDIVROU_0336300.t1.1	-0.409288889823994	4.71598453224992	0.339488016888951	0.754799764280149	15	39	19	21	16.8823801662356	35.5529360292917	20.8446711558274	19.1106339998136	24.52	UP_ML_DOWN_PI
BDIVROU_0030400.t1.1	0.208093755141447	8.18643876884014	0.340007334844477	0.754935371909568	225	295	270	328	248.661535144052	266.750184750376	296.557548880369	299.024010108301	24.51	DOWN_ML_UP_PI
BDIVROU_0034200.t1.1	-0.199623147924018	9.35193068757042	0.340320511304522	0.754935371909568	616	727	525	645	680.503026688417	657.172543850462	576.637286757189	588.031623220664	24.51	UP_ML_DOWN_PI
BDIVROU_0058800.t1.1	-0.228850840118005	7.2702613169508	0.340924233755184	0.754935371909568	152	164	132	137	167.804164125413	148.13594573637	144.843557496124	124.768500822119	24.51	UP_ML_DOWN_PI
BDIVROU_0103200.t1.1	-0.199699345300231	9.43047123206328	0.340680090553599	0.754935371909568	589	842	579	652	650.914699139486	761.358637633344	635.842163681735	594.321569474246	24.51	UP_ML_DOWN_PI
BDIVROU_0125800.t1.1	-0.310410682982716	5.32211459753782	0.341098661576914	0.754935371909568	38	43	33	32	41.9433376775019	38.8236610998514	36.1421701770774	29.0731076534392	24.51	UP_ML_DOWN_PI
BDIVROU_0338900.t1.1	0.226962748661387	7.37815016603239	0.340923083049403	0.754935371909568	128	165	159	182	141.472853635055	149.203670642061	174.586908131998	165.869502891554	24.51	DOWN_ML_UP_PI
BDIVROU_0414400.t1.1	0.195409131700075	10.1390516517374	0.340959281139555	0.754935371909568	894	1137	1162	1133	987.725111390598	1027.90742216307	1275.96704048506	1032.67191279339	24.51	DOWN_ML_UP_PI
BDIVROU_0434100.t1.1	0.237843436047386	6.75336520310919	0.340072579816855	0.754935371909568	67	123	99	122	74.3658740782818	111.511335783852	108.759303453644	111.232164823724	24.51	DOWN_ML_UP_PI
BDIVROU_0048300.t1.1	-0.290366080321932	5.87211581631304	0.34192258191662	0.755243119095749	46	75	44	54	51.0313540335626	67.9841428693321	48.3447404501972	49.2321203104905	24.48	UP_ML_DOWN_PI
BDIVROU_0200300.t2.1	0.238449670777845	6.65589166193371	0.341755418630892	0.755243119095749	57	121	95	111	63.414101009597	109.805785268614	104.320200724637	101.163362519013	24.48	DOWN_ML_UP_PI
BDIVROU_0258500.t1.1	0.272640382239622	6.20376658688367	0.341917078899387	0.755243119095749	59	66	61	91	65.1233478505381	59.5981415773373	67.1625324108459	83.0979246884408	24.48	DOWN_ML_UP_PI
BDIVROU_0277500.t1.1	0.293650814546751	5.86943980984679	0.34192258191662	0.755243119095749	52	45	42	79	57.2214875318247	40.4745686817258	46.422572119086	72.2844555218938	24.48	DOWN_ML_UP_PI
BDIVROU_0405300.t4.1	-0.229987420653656	7.24455157774605	0.342379647757716	0.755874187316959	115	201	116	150	127.406834057569	182.035255960915	127.475423093396	136.799167513548	24.41	UP_ML_DOWN_PI
BDIVROU_0117600.t1.1	0.303373808808009	5.44943769960558	0.343553012864859	0.755929656004295	32	40	48	40	35.3739284188329	36.1638290530985	52.5024274652496	36.274350159139	24.41	DOWN_ML_UP_PI
[truncated: 2,412 more rows]
