# Supplementary material for: Comparative and functional genomics of the protozoan parasite Babesia divergens highlighting the invasion and egress processes
Source: PLoS Negl Trop Dis. 2019 Aug 19;13(8):e0007680. doi: 10.1371/journal.pntd.0007680 (PMC6715253; doi:10.1371/journal.pntd.0007680)
Supplement: S6 Table — (TXT) [file pntd.0007680.s008.txt]

ML_mean	PI_mean	theta	prob	log2FC	ML_1	ML_2	PI_1	PI_2	ML_1	ML_2	PI_1	PI_2	DE	Regulation
BDIVROU_0025200.t1.1	661.652814463095	841.319075052403	-2.26572396874004	1	-0.346578656639662	593	735	755	916	663.146425627924	660.159203298266	839.403310552525	843.234839552281	100	DOWN_ML_UP_PI
BDIVROU_0025700.t1.1	2266.90082346848	3277.97403103727	-2.65069921608099	1	-0.53208315028451	1868	2722	2959	3548	2088.96715526638	2444.83449167058	3289.79390188731	3266.15416018722	100	DOWN_ML_UP_PI
BDIVROU_0035900.t1.1	139.686479758812	0.0508088629055238	7.70429212629494	1	11.4248245915319	143	133	0	0	159.915579873176	119.457379644448	0.55589623215399	0.460281025956485	100	UP_ML_DOWN_PI
BDIVROU_0066200.t1.1	7.7356937482617	0.0508088629055238	3.57407662933764	1	7.25030669303418	5	11	0	0	5.59145384171943	9.87993365480398	0.55589623215399	0.460281025956485	100	UP_ML_DOWN_PI
BDIVROU_0068900.t1.1	568.662617687589	993.787893960079	-2.56921153866177	1	-0.805364998883216	454	701	891	1083	507.704008828124	629.621226547053	990.60708569841	996.968702221747	100	DOWN_ML_UP_PI
BDIVROU_0087700.t1.1	2.01646655514425	0.0508088629055238	3.24233433799372	1	5.31060549015645	2	2	0	0	2.23658153668777	1.79635157360072	0.55589623215399	0.460281025956485	100	UP_ML_DOWN_PI
BDIVROU_0088900.t1.1	8.41375455351854	0.0508088629055238	2.55305015812561	1	7.37152574491568	3	15	0	0	3.35487230503166	13.4726368020054	0.55589623215399	0.460281025956485	100	UP_ML_DOWN_PI
BDIVROU_0103900.t1.1	3366.17736142719	2539.60678003973	3.80200851078564	1	0.406506058584725	3075	3667	2265	2782	3438.74411265745	3293.61061019693	2518.20993165757	2561.00362842188	100	UP_ML_DOWN_PI
BDIVROU_0111600.t1.1	2.46555444854443	0.0508088629055238	3.4956511085428	1	5.6006881257926	2	3	0	0	2.23658153668777	2.69452736040108	0.55589623215399	0.460281025956485	100	UP_ML_DOWN_PI
BDIVROU_0126000.t1.1	528.44710640249	741.057757133152	-2.29423604809503	1	-0.487826912930187	464	599	674	796	518.886916511563	538.007296293417	749.348120943579	732.767393322725	100	DOWN_ML_UP_PI
BDIVROU_0152900.t1.1	972.031650260402	173.861926343089	2.38310630775127	1	2.4830612556118	1124	765	172	170	1256.95882361853	687.104476902277	191.228303860973	156.495548825205	100	UP_ML_DOWN_PI
BDIVROU_0273000.t1.1	3294.185571427	4053.87530074581	-2.47230711357379	1	-0.299379882733944	2833	3808	3646	4404	3168.11774671823	3420.25339613578	4053.5953248669	4054.15527662472	100	DOWN_ML_UP_PI
BDIVROU_0295400.t1.1	499.494224173648	288.947852299145	2.43784552369352	1	0.789658849083535	458	542	254	321	512.177171901499	486.811276445796	282.395285934227	295.500418664064	100	UP_ML_DOWN_PI
BDIVROU_0340900.t1.1	7.28660585486152	0.0508088629055238	3.7406054545385	1	7.16402296749969	5	10	0	0	5.59145384171943	8.98175786800362	0.55589623215399	0.460281025956485	100	UP_ML_DOWN_PI
BDIVROU_0343800.t1.1	21.1817567593277	0.0508088629055238	5.55784610406846	1	8.70352635509022	17	26	0	0	19.0109430618461	23.3525704568094	0.55589623215399	0.460281025956485	100	UP_ML_DOWN_PI
BDIVROU_0348600.t1.1	3.47378772611655	0.0508088629055238	4.04310313532476	1	6.09528561007297	3	4	0	0	3.35487230503166	3.59270314720145	0.55589623215399	0.460281025956485	100	UP_ML_DOWN_PI
BDIVROU_0356900.t1.1	399.467872642777	207.013315035944	2.25349948708385	1	0.948355914083071	353	450	201	207	394.756641225392	404.179104060163	223.470285325904	190.556344745985	100	UP_ML_DOWN_PI
BDIVROU_0357900.t1.1	24.8933753276141	0.0508088629055238	4.06059304872862	1	8.93646596807923	14	38	0	0	15.6560707568144	34.1306798984137	0.55589623215399	0.460281025956485	100	UP_ML_DOWN_PI
BDIVROU_0365900.t1.1	2.01646655514425	0.0508088629055238	3.24233433799372	1	5.31060549015645	2	2	0	0	2.23658153668777	1.79635157360072	0.55589623215399	0.460281025956485	100	UP_ML_DOWN_PI
BDIVROU_0371200.t1.1	8.05700829026386	0.0508088629055238	2.38649530217505	1	7.3090202525597	12	3	0	0	13.4194892201266	2.69452736040108	0.55589623215399	0.460281025956485	100	UP_ML_DOWN_PI
BDIVROU_0374300.t1.1	2.46555444854443	0.0508088629055238	3.4956511085428	1	5.6006881257926	2	3	0	0	2.23658153668777	2.69452736040108	0.55589623215399	0.460281025956485	100	UP_ML_DOWN_PI
BDIVROU_0375400.t1.1	4.59207849446044	0.0508088629055238	3.44004129269637	1	6.49792331542796	5	4	0	0	5.59145384171943	3.59270314720145	0.55589623215399	0.460281025956485	100	UP_ML_DOWN_PI
BDIVROU_0376500.t1.1	4.59207849446044	0.0508088629055238	3.44004129269637	1	6.49792331542796	5	4	0	0	5.59145384171943	3.59270314720145	0.55589623215399	0.460281025956485	100	UP_ML_DOWN_PI
BDIVROU_0125000.t1.1	796.157734225321	1185.79201072787	-3.4807964541283	1	-0.574724791764077	693	910	1065	1290	774.975502462313	817.339965988329	1184.058974488	1187.52504696773	100	DOWN_ML_UP_PI
BDIVROU_0017400.t1.1	1235.65510161662	893.568806231932	3.13807358244057	1	0.467625383179629	1120	1357	796	980	1252.48566054515	1218.82454268809	884.986801589152	902.150810874711	100	UP_ML_DOWN_PI
BDIVROU_0104600.t1.1	374.363240263933	694.744934457007	-2.72329211758937	1	-0.892044630687688	333	419	594	792	372.390825858514	376.335654669351	660.40472379894	729.085145115073	100	DOWN_ML_UP_PI
BDIVROU_0157500.t1.1	539.951328627931	789.26057428527	-2.7267929668025	1	-0.547672316299049	491	591	716	850	549.080767256848	530.821889999014	796.043404444514	782.477744126025	100	DOWN_ML_UP_PI
BDIVROU_0321300.t1.1	210.095841789196	396.680436663887	-2.50005016675311	1	-0.916929640432763	187	235	365	421	209.120373680307	211.071309898085	405.804249472413	387.556623855361	100	DOWN_ML_UP_PI
BDIVROU_0435700.t1.1	592.974036167106	817.600127301134	-2.77967650029975	0.999999999999999	-0.463426484283392	528	663	738	885	590.457525685571	595.49054664864	820.502838659289	814.697415942979	100	DOWN_ML_UP_PI
BDIVROU_0056400.t1.1	498.477132965763	782.625409509484	-2.73397941634972	0.999999999999999	-0.650794626742787	461	536	714	838	515.532044206531	481.422221724994	793.819819515898	771.43099950307	100	DOWN_ML_UP_PI
BDIVROU_0224300.t1.1	332.805560901932	552.867093789276	-2.37176669286049	0.999999999999999	-0.732253166275894	290	380	511	584	324.304322819727	341.306798984137	568.125949261378	537.608238317175	100	DOWN_ML_UP_PI
BDIVROU_0354900.t1.1	0.0504116638786062	4.16032423863941	-2.87171122921341	0.999999999999999	-6.36679458779349	0	0	5	3	0.559145384171943	0.449087893400181	5.5589623215399	2.76168615573891	100	DOWN_ML_UP_PI
BDIVROU_0361900.t1.1	0.0504116638786062	16.127630913508	-2.79194438790793	0.999999999999998	-8.32156123993355	0	0	5	29	0.559145384171943	0.449087893400181	5.5589623215399	26.6962995054762	100	DOWN_ML_UP_PI
BDIVROU_0312000.t1.1	5.4902542812608	0.0508088629055238	4.53632099129931	0.999999999999998	6.75564898180304	5	6	0	0	5.59145384171943	5.38905472080217	0.55589623215399	0.460281025956485	100	UP_ML_DOWN_PI
BDIVROU_0341200.t1.1	35.5082796965678	0.0508088629055238	5.66549532562367	0.999999999999998	9.44885957388838	37	33	0	0	41.3767584287238	29.6398009644119	0.55589623215399	0.460281025956485	100	UP_ML_DOWN_PI
BDIVROU_0056200.t1.1	305.270805795796	583.550282126028	-2.71369399885291	0.999999999999998	-0.934767346635747	252	366	519	641	281.809273622659	328.732337968932	577.020288975842	590.080275276214	100	DOWN_ML_UP_PI
BDIVROU_0418700.t1.1	1613.47950934934	2554.16021192488	-4.91347791529185	0.999999999999996	-0.662673765986242	1411	1836	2345	2717	1577.90827413322	1649.05074456546	2607.15332880221	2501.16709504754	100	DOWN_ML_UP_PI
BDIVROU_0462100.t1.1	0.0504116638786062	2.03235451622095	-3.25626749655882	0.999999999999996	-5.33325069961828	0	0	2	2	0.559145384171943	0.449087893400181	2.22358492861596	1.84112410382594	100	DOWN_ML_UP_PI
BDIVROU_0247900.t1.1	3166.25376499313	4141.75126115534	-4.10222468237321	0.999999999999996	-0.387464025581097	2756	3619	3713	4514	3082.00935755575	3250.49817243051	4128.08541997553	4155.41710233515	100	DOWN_ML_UP_PI
BDIVROU_0343700.t1.1	16.3518474226975	0.0508088629055238	4.43946651757584	0.999999999999995	8.33015774727767	18	14	0	0	20.1292338301899	12.5744610152051	0.55589623215399	0.460281025956485	100	UP_ML_DOWN_PI
BDIVROU_0067300.t1.1	1474.31298092644	781.07113102425	3.18723701323075	0.999999999999995	0.91651698209662	1236	1744	717	831	1382.20738967304	1566.41857217983	797.155196908822	764.987065139679	100	UP_ML_DOWN_PI
BDIVROU_0170200.t1.1	480.795737723491	666.859022286056	-2.23715368906466	0.999999999999994	-0.47195769332438	435	529	596	729	486.45648422959	475.134991217391	662.628308727556	671.089735844556	100	DOWN_ML_UP_PI
BDIVROU_0224100.t1.1	813.178784522962	1113.39216979349	-2.9117255065947	0.999999999999991	-0.453317360734637	713	923	1001	1210	797.34131782919	829.016251216734	1112.90425677229	1113.88008281469	100	DOWN_ML_UP_PI
BDIVROU_0093000.t1.1	1150.05780585973	1904.9475090275	-3.03087834854473	0.999999999999991	-0.728044866889952	938	1393	1741	2036	1048.95674070656	1251.1588710129	1935.63068036019	1874.26433769481	100	DOWN_ML_UP_PI
BDIVROU_0218300.t1.1	1937.25283135396	3442.82156727362	-3.18689292091115	0.999999999999989	-0.829579158892243	1521	2420	3133	3696	1700.92025865105	2173.58540405687	3483.2457906769	3402.39734387034	100	DOWN_ML_UP_PI
BDIVROU_0373000.t1.1	26.3684123592126	0.0508088629055238	2.96394416711164	0.999999999999986	9.01951481667784	7	50	0	0	7.8280353784072	44.9087893400181	0.55589623215399	0.460281025956485	100	UP_ML_DOWN_PI
BDIVROU_0341600.t1.1	28.3051575415387	0.0508088629055238	2.82830280681987	0.999999999999986	9.1217690609258	45	7	0	0	50.3230845754748	6.28723050760253	0.55589623215399	0.460281025956485	100	UP_ML_DOWN_PI
BDIVROU_0152200.t1.1	836.566786701024	1419.41052470604	-3.03595124723312	0.999999999999982	-0.762739282366574	697	995	1318	1492	779.448665535688	893.68490786636	1465.34246795792	1373.47858145415	100	DOWN_ML_UP_PI
BDIVROU_0200900.t1.1	22.8591929118436	0.0508088629055238	6.09160678237988	0.999999999999953	8.81347857476066	20	26	0	0	22.3658153668777	23.3525704568094	0.55589623215399	0.460281025956485	100	UP_ML_DOWN_PI
BDIVROU_0039900.t1.1	615.790272703668	1086.81592068029	-2.19957497462284	0.999999999914711	-0.819596621528164	466	791	983	1174	521.123498048251	710.457047359086	1092.89199241474	1080.73984894583	100	DOWN_ML_UP_PI
BDIVROU_0242900.t1.1	1271.65809213444	1852.35754721429	-2.19649466856141	0.99999999982914	-0.542651769921642	1035	1543	1682	1993	1157.43094523592	1385.88523903296	1870.03492496602	1834.68016946255	100	DOWN_ML_UP_PI
BDIVROU_0155100.t1.1	1235.17567760527	975.436678117955	2.19052153376956	0.999999999305311	0.340596122894794	1083	1402	882	1054	1211.10890211643	1259.24245309411	980.600953519639	970.272402716271	100	UP_ML_DOWN_PI
BDIVROU_0363700.t1.1	5.3713388601759	0.0508088629055238	2.17639106453356	0.999999987982297	6.72405775183855	8	2	0	0	8.94632614675108	1.79635157360072	0.55589623215399	0.460281025956485	100	UP_ML_DOWN_PI
BDIVROU_0222000.t1.1	131.700334911053	315.733126829777	-2.17039971702296	0.999999965016921	-1.26144662231824	99	170	279	349	110.710786066045	152.689883756061	310.190097541926	321.276156117627	100	DOWN_ML_UP_PI
BDIVROU_0360200.t1.1	1.90640906437248	0.0508088629055238	2.14972620318802	0.99999863089304	5.22963372878522	1	3	0	0	1.11829076834389	2.69452736040108	0.55589623215399	0.460281025956485	100	UP_ML_DOWN_PI
BDIVROU_0321000.t1.1	801.53793101581	568.82128929542	2.12769403025282	0.999966062095797	0.494795332589641	697	917	519	609	779.448665535688	823.627196495932	577.020288975842	560.622289614999	100	UP_ML_DOWN_PI
BDIVROU_0068500.t1.1	436.65868409516	715.259710031611	-1.74102321199132	0.999869925792227	-0.711961145819799	340	549	616	810	380.218861236921	493.098506953398	684.864158013716	745.655262049506	99.99	DOWN_ML_UP_PI
BDIVROU_0069000.t1.1	2432.63549681895	1462.46817929527	2.11268413991292	0.999789284311367	0.734114930216933	2264	2598	1518	1344	2531.81029953056	2333.46069410734	1687.70096081951	1237.23539777103	99.98	UP_ML_DOWN_PI
BDIVROU_0097500.t1.1	1029.24054227776	1260.81569242068	-1.77266906971771	0.999771285025339	-0.292777204402183	893	1180	1142	1360	998.63365613109	1059.84742842443	1269.66699423971	1251.96439060164	99.98	DOWN_ML_UP_PI
BDIVROU_0036000.t2.1	237.626834568318	442.29500306763	-1.73359896642299	0.999713821548925	-0.89631117807649	176	310	404	473	196.819175228524	278.434493908112	449.164155580424	435.425850554835	99.97	DOWN_ML_UP_PI
BDIVROU_0049000.t1.1	345.591278968368	204.485089483705	1.75672737092448	0.999699058919552	0.757071161937841	296	401	189	216	331.01406742979	360.168490506945	210.128775754208	198.841403213202	99.97	UP_ML_DOWN_PI
BDIVROU_0145600.t1.1	1615.67046795818	1137.8693990133	1.94505867540166	0.999627770031348	0.505797996854306	1537	1684	1050	1204	1718.81291094455	1512.52802497181	1167.38208752338	1108.35671050322	99.96	UP_ML_DOWN_PI
BDIVROU_0227700.t1.1	547.630112467299	751.201734709225	-1.92887192211845	0.999609510234871	-0.455998616467031	471	633	679	812	526.71495188997	568.545273044629	754.907083265119	747.496386153332	99.96	DOWN_ML_UP_PI
BDIVROU_0019800.t1.1	689.932731489979	442.695258897451	1.42312590092864	0.999455297667007	0.640141783049521	548	854	413	463	612.823341052449	767.042121927509	459.170287759196	426.220230035705	99.95	UP_ML_DOWN_PI
BDIVROU_0263800.t1.1	2664.98333415724	2371.49956107352	1.42416605202027	0.999452752003788	0.168326909521417	2441	2895	2158	2546	2729.74776552742	2600.21890278705	2399.24813797662	2343.75098417042	99.95	UP_ML_DOWN_PI
BDIVROU_0147200.t1.1	104.570378046751	34.6100519718916	1.43013299098979	0.999348518732884	1.59521122003465	81	132	25	45	90.5815522358547	118.559203857648	27.7948116076995	41.4252923360837	99.93	UP_ML_DOWN_PI
BDIVROU_0126200.t1.1	212.742317171017	90.6554415703007	1.43284919831995	0.999257784065009	1.23064150726887	158	277	72	110	176.689941398334	248.7946929437	80.0490574301746	101.261825710427	99.93	UP_ML_DOWN_PI
BDIVROU_0308000.t1.1	803.181268723358	483.784835242795	1.43713101488204	0.999060634245145	0.7313600768805	614	1024	448	510	686.630531763146	919.73200568357	498.083024009975	469.486646475615	99.91	UP_ML_DOWN_PI
BDIVROU_0339200.t1.1	1080.60352952504	1454.05616668799	-1.91826049243719	0.999037022323893	-0.428245698875528	919	1262	1353	1525	1027.70921610803	1133.49784294206	1504.2552042087	1403.85712916728	99.9	DOWN_ML_UP_PI
BDIVROU_0302600.t1.1	49.6324035128907	17.0837829754831	1.44148858179127	0.998780934860261	1.53865484481192	47	52	15	19	52.5596661121626	46.7051409136188	16.6768869646197	17.4906789863464	99.88	UP_ML_DOWN_PI
BDIVROU_0276800.t1.1	499.455030125381	300.663903365484	1.95839927220459	0.99867847894679	0.732203113161082	425	583	261	338	475.273576546151	523.636483704611	290.177833184383	311.149973546584	99.87	UP_ML_DOWN_PI
BDIVROU_0181600.t1.1	1172.00486945117	1543.66196652821	-1.96528138532727	0.998493372782332	-0.397378299724016	1015	1346	1337	1739	1135.06512986904	1208.94460903329	1486.46652477977	1600.85740827666	99.85	DOWN_ML_UP_PI
BDIVROU_0373300.t1.1	44.6000950553432	15.1470436654596	1.44746539829506	0.998280494306535	1.55801054274928	38	52	14	16	42.4950491970676	46.7051409136188	15.5650945003117	14.7289928306075	99.83	UP_ML_DOWN_PI
BDIVROU_0020200.t1.1	165.302205543248	332.625679392865	-2.08900680168702	0.998111156097026	-1.00879357807169	135	200	292	370	150.969253726425	179.635157360072	324.64339957793	340.607959207799	99.81	DOWN_ML_UP_PI
BDIVROU_0193800.t1.1	163.012476424682	70.6187420266837	1.53975688908175	0.998066958170292	1.20685936082949	155	170	55	87	173.335069093302	152.689883756061	61.1485855369389	80.0888985164285	99.81	UP_ML_DOWN_PI
BDIVROU_0145400.t1.1	116.083458202505	49.2367894152593	1.5508286889342	0.998019282768088	1.23735380784577	104	129	48	49	116.302239907764	115.864676497247	53.366038286783	45.1075405437356	99.8	UP_ML_DOWN_PI
BDIVROU_0147100.t1.1	1106.04719230652	870.937215758898	1.39077115780413	0.997705288473532	0.344772316638186	938	1295	800	926	1048.95674070656	1163.13764390647	889.433971446384	852.440460071411	99.77	UP_ML_DOWN_PI
BDIVROU_0248000.t1.1	1157.00538131197	1587.53553867727	-1.80038194982214	0.997475850401927	-0.456393313979137	944	1401	1430	1722	1055.66648531663	1258.34427730731	1589.86322396041	1585.20785339414	99.75	DOWN_ML_UP_PI
BDIVROU_0050900.t1.1	1540.48701072561	1125.3238864583	1.53026269334375	0.997439645376237	0.453046225498277	1266	1854	991	1248	1415.75611272336	1665.21790872787	1101.78633212921	1148.86144078739	99.74	UP_ML_DOWN_PI
BDIVROU_0135500.t1.1	298.397856113082	190.545453488751	1.52971888585416	0.997386563003553	0.647101985233404	263	337	178	199	294.110472074442	302.685240151722	197.89905864682	183.191848330681	99.74	UP_ML_DOWN_PI
BDIVROU_0410800.t1.1	721.23468179701	464.077211508875	1.52938268932888	0.997353841015401	0.6361039171137	710	722	420	501	793.986445524159	648.482918069861	466.952835009352	461.201588008398	99.74	UP_ML_DOWN_PI
BDIVROU_0274200.t1.1	378.444225352801	239.728857888917	1.38249837307176	0.996749111231227	0.658677106214748	366	387	211	266	409.294421213862	347.59402949174	234.588209968984	244.86950580885	99.67	UP_ML_DOWN_PI
BDIVROU_0144300.t1.1	1707.31849665678	1316.73439144577	1.46205376729814	0.996574312692421	0.374767857279273	1623	1781	1231	1374	1814.98591702213	1599.65107629144	1368.61652356312	1264.85225932842	99.66	UP_ML_DOWN_PI
BDIVROU_0222500.t2.1	302.580040762409	159.911135524146	1.46244049167892	0.996523544046479	0.920046420085366	301	299	132	188	336.60552127151	268.554560253308	146.756605288653	173.065665759639	99.65	UP_ML_DOWN_PI
BDIVROU_0057700.t1.1	1770.90672331005	1213.4577426574	1.46449755995353	0.99625182609354	0.545364355790167	1756	1757	1027	1396	1963.71858921186	1578.09485740824	1141.8108608443	1285.10462447051	99.63	UP_ML_DOWN_PI
BDIVROU_0249500.t1.1	1861.07728592633	1612.90438011997	1.68975150452551	0.995936322152015	0.206477056302526	1698	2030	1445	1759	1898.85772464792	1823.29684720473	1606.54011092503	1619.26864931492	99.59	UP_ML_DOWN_PI
BDIVROU_0053000.t1.1	452.089544267132	307.777144172257	1.56843600594586	0.995927622225848	0.55472245229332	419	485	268	345	468.563831936088	435.615256598175	297.960380434539	317.593907909975	99.59	UP_ML_DOWN_PI
BDIVROU_0358900.t1.1	408.431914650154	308.08178479588	1.37311198164901	0.995591295088052	0.406782215865086	361	460	276	336	403.702967372143	413.160861928166	306.854720149003	309.308849442758	99.56	UP_ML_DOWN_PI
BDIVROU_0430700.t1.1	208.519605197139	311.070291374076	-1.41450375683594	0.995337914212202	-0.577057584014434	189	229	288	328	211.356955216994	205.682255177283	320.196229720698	301.944353027454	99.53	DOWN_ML_UP_PI
BDIVROU_0138800.t1.1	665.522542500733	485.459164120299	1.57234922481028	0.995150636195913	0.455137589709936	620	710	427	539	693.340276373209	637.704808628257	474.735382259508	496.182945981091	99.52	UP_ML_DOWN_PI
BDIVROU_0143500.t1.1	361.075286722218	217.893264432578	1.36911931605292	0.99511722275554	0.728678080264614	351	367	180	256	392.520059688704	329.630513755733	200.122643575436	235.663885289721	99.51	UP_ML_DOWN_PI
BDIVROU_0401600.t1.1	3010.1093801497	1720.56578446459	1.7881464300399	0.995003507674916	0.806932858585268	2288	3854	1536	1883	2558.64927797081	3461.56948232859	1707.71322517706	1733.41834375212	99.5	UP_ML_DOWN_PI
BDIVROU_0230900.t1.1	67.6790458794751	1.40863788947716	1.36753921140195	0.994938416539518	5.58633653086511	121	0	0	3	135.31318296961	0.449087893400181	0.55589623215399	2.76168615573891	99.49	UP_ML_DOWN_PI
BDIVROU_0128100.t1.1	1034.41833994733	818.903150177837	1.50619861350318	0.994690014308254	0.33705501627586	887	1199	742	883	991.923911521026	1076.91276837363	824.950008516521	812.856291839153	99.47	UP_ML_DOWN_PI
BDIVROU_0267400.t1.1	336.966267363619	208.567593521178	1.50565501158948	0.99463690600769	0.692089160429322	287	393	198	214	320.949450514695	352.983084212542	220.13490793298	197.000279109376	99.46	UP_ML_DOWN_PI
BDIVROU_0432200.t1.1	299.406089390654	196.971592847111	1.50505465919661	0.994580061579186	0.604115983696059	264	338	173	219	295.228762842786	303.583415938522	192.340096325281	201.603089368941	99.46	UP_ML_DOWN_PI
BDIVROU_0278700.t1.1	1212.35191641468	997.494577353804	1.36367567605791	0.99452384267029	0.281427635456885	1047	1396	872	1114	1170.85043445605	1253.8533983733	969.483028876559	1025.50612583105	99.45	UP_ML_DOWN_PI
BDIVROU_0067400.t1.1	675.086257216834	454.460180335936	1.48016576985871	0.99444207846552	0.570917958723784	560	806	382	526	626.242830272576	723.929684161091	424.704721365648	484.215639306223	99.44	UP_ML_DOWN_PI
BDIVROU_0124900.t1.1	232.571714646845	361.574513655977	-1.40045727712542	0.994430492862418	-0.636617342901209	228	234	330	387	254.970295182406	210.173134111285	366.891513221633	356.25751409032	99.44	DOWN_ML_UP_PI
BDIVROU_0094400.t1.1	2303.65116745594	1628.38049959513	1.97744230389156	0.994337639395753	0.500484421930807	2206	2383	1448	1789	2466.94943496661	2140.35289994526	1609.87548831796	1646.8855108723	99.43	UP_ML_DOWN_PI
BDIVROU_0249200.t1.1	515.318595606412	730.113267897436	-1.39815695873302	0.994229490324726	-0.502655643340947	410	637	651	800	458.499215020993	572.13797619183	723.776894264495	736.449641530377	99.42	DOWN_ML_UP_PI
BDIVROU_0327300.t1.1	500.78834027197	678.706278568654	-1.39689121794603	0.994117558930949	-0.43858638649545	482	515	614	733	539.016150341753	462.560530202186	682.6405730851	674.771984052208	99.41	DOWN_ML_UP_PI
BDIVROU_0221500.t1.1	351.393989861317	235.47291844408	1.57706813436956	0.994105356419556	0.577528369976814	312	394	205	264	348.906719723292	353.881259999342	227.917455183136	243.028381705024	99.41	UP_ML_DOWN_PI
BDIVROU_0411600.t1.1	1093.56907275031	2291.15489230562	-1.89130492274123	0.994077979210182	-1.06703064682394	641	1637	2112	2427	716.824382508431	1470.31376299219	2348.10568461845	2234.20409999278	99.41	DOWN_ML_UP_PI
BDIVROU_0330700.t1.1	1000.82399396916	741.871549154878	1.49408357599354	0.993959643964041	0.431946963382204	949	1047	644	834	1061.25793915835	940.390048779979	715.994347014339	767.748751295418	99.4	UP_ML_DOWN_PI
BDIVROU_0170000.t1.1	591.566100250998	356.613677757695	1.35716511368214	0.993927772586786	0.730177343090163	454	752	307	404	507.704008828124	675.428191673872	341.32028654255	371.90706897284	99.39	UP_ML_DOWN_PI
BDIVROU_0142300.t1.1	692.930857531756	928.961574858434	-1.39429345343628	0.993886850364523	-0.422907519235915	563	842	834	1011	629.597702577607	756.264012485904	927.234915232855	930.688234484013	99.39	DOWN_ML_UP_PI
BDIVROU_0054800.t1.1	614.305044465472	416.89721179591	1.57828977253936	0.993819837619899	0.559263506825136	579	647	355	477	647.49035487111	581.119734059834	394.686324829333	439.108098762487	99.38	UP_ML_DOWN_PI
BDIVROU_0404600.t1.1	743.809325164389	1008.176656157	-1.39265287358915	0.993742055533455	-0.438743714644766	605	903	873	1136	676.565914848051	811.052735480726	970.594821340867	1045.75849097313	99.37	DOWN_ML_UP_PI
BDIVROU_0263500.t1.1	168.547020357508	272.126479756181	-1.25993580371348	0.993392068834164	-0.691126224451677	140	201	261	276	156.560707568144	180.533333146873	290.177833184383	254.07512632798	99.34	DOWN_ML_UP_PI
BDIVROU_0434400.t1.1	1358.31167314748	1578.99258442048	-1.25594747234494	0.993384334239364	-0.217189842733307	1247	1472	1461	1666	1394.50858812483	1322.11475817013	1624.32879035396	1533.65637848701	99.34	DOWN_ML_UP_PI
BDIVROU_0157800.t1.1	632.717648094879	767.485006025066	-1.25519418956457	0.993372863672863	-0.278576728712564	579	688	676	851	647.49035487111	617.944941318649	751.571705872195	783.398306177938	99.34	DOWN_ML_UP_PI
BDIVROU_0436700.t1.1	391.714463033889	527.324816939213	-1.2635848103441	0.993346142085585	-0.42888949735116	356	429	499	543	398.111513530423	385.317412537355	554.784439689682	499.865194188743	99.33	DOWN_ML_UP_PI
BDIVROU_0157900.t1.1	713.213105227999	908.440159102788	-1.25289430332272	0.993331844018604	-0.349058271578988	682	739	836	964	762.67430401053	663.751906445467	929.458500161471	887.421818044104	99.33	DOWN_ML_UP_PI
BDIVROU_0388500.t1.1	361.392838937206	474.508034703541	-1.25258908518156	0.993324515790995	-0.392864596950358	309	420	428	514	345.551847418261	377.233830456152	475.847174723815	473.168894683267	99.33	DOWN_ML_UP_PI
BDIVROU_0454600.t1.1	11.7686268585502	40.246834494598	-1.26523278510241	0.993301615248276	-1.77392931720418	9	15	31	50	10.064616915095	13.4726368020054	34.4655663935474	46.0281025956485	99.33	DOWN_ML_UP_PI
BDIVROU_0286900.t1.1	362.995649320203	507.988499206094	-1.25102485033033	0.993286769279626	-0.484843578016731	295	441	446	565	329.895776661446	396.095521978959	495.859439081359	520.117559330828	99.33	DOWN_ML_UP_PI
BDIVROU_0156600.t1.1	184.084175693238	273.340527607729	-1.2686930870461	0.993179504505641	-0.570333766413623	171	197	240	304	191.227721386804	176.940629999671	266.830191433915	279.850863781543	99.32	DOWN_ML_UP_PI
BDIVROU_0401800.t1.1	405.2579632784	573.650919977442	-1.27088332845807	0.993073644105974	-0.501332555346283	324	499	531	605	362.326208943419	448.18971761338	590.361798547537	556.940041407347	99.31	DOWN_ML_UP_PI
BDIVROU_0215500.t2.1	179.298556008173	277.560877042504	-1.24520346318747	0.99306523063268	-0.63044036105142	152	210	236	318	169.980196788271	188.616915228076	262.383021576683	292.738732508325	99.31	DOWN_ML_UP_PI
BDIVROU_0035700.t1.1	541.259398259865	708.886955688344	-1.44560858657299	0.993059825239154	-0.389235412512362	458	635	636	772	512.177171901499	570.34162461823	707.100007299875	710.673904076813	99.31	DOWN_ML_UP_PI
BDIVROU_0422700.t1.1	148.36463894544	235.508508454142	-1.3836314379074	0.993002195507966	-0.666631899803316	128	171	215	252	143.141218348017	153.588059542862	239.035379826216	231.981637082069	99.3	DOWN_ML_UP_PI
BDIVROU_0204200.t1.1	1313.04747082049	916.089375598588	1.67814698858968	0.992959250376344	0.519358812512184	1154	1487	916	884	1290.50754666884	1335.58739497214	1018.40189730611	813.776853891066	99.3	UP_ML_DOWN_PI
BDIVROU_0315500.t1.1	317.738971647243	482.219401933573	-1.69496440346383	0.992958539430358	-0.601847646631846	300	334	422	538	335.487230503166	299.990712791321	469.176419937968	495.262383929178	99.3	DOWN_ML_UP_PI
BDIVROU_0299500.t1.1	410.448381205299	300.012391927132	1.32608404811935	0.992796353870581	0.452178705185503	363	462	259	339	405.93954890883	414.957213501767	287.954248255767	312.070535598497	99.28	UP_ML_DOWN_PI
BDIVROU_0295800.t1.1	281.16554876421	178.967247819715	1.3254494406346	0.992789685160427	0.651724242718283	237	331	158	198	265.034912097501	297.29618543092	175.663209360661	182.271286278768	99.28	UP_ML_DOWN_PI
BDIVROU_0082400.t2.1	187.676878840439	115.252721182378	1.32500465255247	0.992785030860844	0.703450112036422	171	205	103	126	191.227721386804	184.126036294074	114.514623823722	115.990818541034	99.28	UP_ML_DOWN_PI
BDIVROU_0131500.t1.1	61.1809153898974	111.188012149936	-1.23899868543878	0.992747708169496	-0.86184765299604	54	69	99	122	60.3877014905698	61.9741292892249	110.06745396649	112.308570333382	99.27	DOWN_ML_UP_PI
BDIVROU_0390900.t1.1	2153.28158643824	1828.98998492069	1.31966059870982	0.992724918715231	0.235489819001129	1868	2469	1712	1906	2088.96715526638	2217.59601761009	1903.38869889526	1754.59127094612	99.27	UP_ML_DOWN_PI
BDIVROU_0191300.t1.1	469.477532034625	763.633837052997	-1.27862270173116	0.992560880899435	-0.701824914878244	324	642	732	775	362.326208943419	576.628855125832	813.832083873441	713.435590232552	99.26	DOWN_ML_UP_PI
BDIVROU_0052400.t1.1	737.090722624012	999.484701678921	-1.44911040863532	0.992444739929087	-0.439342284861566	597	898	888	1099	667.6195887013	806.561856546725	987.271708305486	1011.69769505235	99.24	DOWN_ML_UP_PI
BDIVROU_0230400.t1.1	744.979430238326	571.86318088871	1.30019229989684	0.99220481302747	0.381530570244276	685	806	546	583	766.029176315561	723.929684161091	607.038685512157	536.687676265262	99.22	UP_ML_DOWN_PI
BDIVROU_0227200.t1.1	574.142680762252	381.713468586833	1.2981030013645	0.99210880761087	0.588919214727996	565	575	324	438	631.834284114295	516.451077410208	360.220758435786	403.206178737881	99.21	UP_ML_DOWN_PI
BDIVROU_0094700.t1.1	231.542003181633	353.947606808154	-1.28426867522277	0.992077756926517	-0.612261889564158	186	284	308	397	208.002082911963	255.081923451303	342.432079006858	365.463134609449	99.21	DOWN_ML_UP_PI
BDIVROU_0324400.t1.1	307.28727235094	195.417314361877	1.29691447666075	0.992049488937196	0.653029714017454	254	368	176	212	284.045855159347	330.528689542533	195.675473718205	195.15915500555	99.2	UP_ML_DOWN_PI
BDIVROU_0247700.t1.1	304.372630008995	165.02761182476	1.67458225051161	0.991933773938825	0.883131202526703	252	364	147	181	281.809273622659	326.935986395332	163.433492253273	166.621731396248	99.19	UP_ML_DOWN_PI
BDIVROU_0115700.t1.1	490.279731066773	650.86923676985	-1.36554587644518	0.991840696071985	-0.408762607508194	411	580	578	716	459.617505789337	520.94195634421	642.616044370013	659.122429169687	99.18	DOWN_ML_UP_PI
BDIVROU_0055300.t1.1	690.587980831311	871.757647961667	-1.28731467949942	0.991793615505999	-0.336101890495021	607	782	746	993	678.802496384738	702.373465277883	829.397178373753	914.11811754958	99.18	DOWN_ML_UP_PI
BDIVROU_0027800.t1.1	274.565861644919	388.820069212564	-1.21574207935223	0.991579822999205	-0.501950428500919	226	330	355	416	252.733713645718	296.398009644119	394.686324829333	382.953813595796	99.16	DOWN_ML_UP_PI
BDIVROU_0257700.t1.1	189.006426660014	286.35960155077	-1.28957592601426	0.991577584414355	-0.599392687120273	179	198	251	319	200.174047533555	177.838805786472	279.059908541303	293.659294560238	99.16	DOWN_ML_UP_PI
BDIVROU_0270600.t1.1	121.829259186562	209.105694748301	-1.21375376547221	0.991522939753855	-0.779371692116747	95	153	194	220	106.237622992669	137.420895380455	215.687738075748	202.523651420854	99.15	DOWN_ML_UP_PI
BDIVROU_0203200.t1.1	9503.88417448954	3625.38421381393	0.975679567922848	0.991315371810702	1.3903833555698	3369	16968	3189	4025	3767.52159855055	15240.2467504285	3545.50616867815	3705.26225894971	99.13	UP_ML_DOWN_PI
BDIVROU_0103500.t1.1	336.556373518485	245.054359606958	0.97954977216578	0.991272422606654	0.457746364842828	320	351	233	251	357.853045870043	315.259701166927	259.047644183759	231.061075030156	99.13	UP_ML_DOWN_PI
BDIVROU_0160800.t1.1	157.496981628766	49.3324046214568	0.979758833359732	0.991268244354284	1.67471666436619	60	276	49	48	67.0974461006331	247.8965171569	54.477830751091	44.1869784918226	99.13	UP_ML_DOWN_PI
BDIVROU_0069100.t1.1	185.383387394859	109.286862849975	0.971491004479096	0.991256489142943	0.762391978726456	142	236	108	107	158.797289104832	211.969485684885	120.073586145262	98.5001395546879	99.13	UP_ML_DOWN_PI
BDIVROU_0156700.t1.1	213.212883252058	305.284508630079	-1.19301556272575	0.991219958572964	-0.517859768568632	199	227	266	342	222.539862900433	203.885903603682	295.736795505923	314.832221754236	99.12	DOWN_ML_UP_PI
BDIVROU_0242500.t1.1	745.381799429432	515.573175862812	0.981572922688806	0.991211696673436	0.531802386677742	554	970	482	538	619.533085662512	871.230513196351	535.883967796446	495.262383929178	99.12	UP_ML_DOWN_PI
BDIVROU_0272600.t1.1	729.231017851367	620.157098604079	0.981979615270343	0.991197489304344	0.233742201481799	648	817	536	700	724.652417886838	733.809617815895	595.920760869077	644.39343633908	99.12	UP_ML_DOWN_PI
BDIVROU_0349300.t1.1	10.1000486363475	0.578910283451814	0.969303459526061	0.991185576124003	4.12487864594869	2	20	1	0	2.23658153668777	17.9635157360072	1.11179246430798	0.460281025956485	99.12	UP_ML_DOWN_PI
BDIVROU_0438300.t1.1	67.4681458974999	127.620283687068	-1.19080077039225	0.991173887280391	-0.919579225532213	54	83	112	142	60.3877014905698	74.54859030443	124.520756002494	130.719811371642	99.12	DOWN_ML_UP_PI
BDIVROU_0414300.t1.1	636.324304775693	816.757385450388	-1.19065819717918	0.991170945916851	-0.360145367938542	522	767	734	888	583.747781075508	688.900828475877	816.055668802057	817.459102098718	99.12	DOWN_ML_UP_PI
BDIVROU_0127300.t1.1	85.4050878425677	43.1397258665965	0.967144291630731	0.991089085007518	0.985305009312128	66	108	42	43	73.8071907106964	97.002984974439	46.6952835009352	39.5841682322577	99.11	UP_ML_DOWN_PI
BDIVROU_0020500.t1.1	383.701744395191	292.127589289736	0.985158762282209	0.991047278191089	0.39338670729914	324	451	268	311	362.326208943419	405.077279846963	297.960380434539	286.294798144934	99.1	UP_ML_DOWN_PI
BDIVROU_0100500.t1.1	690.477923340539	861.324699228904	-1.18491127236583	0.990984350483547	-0.318961914470732	606	783	815	887	677.684205616395	703.271641064683	906.110858411004	816.538540046805	99.1	DOWN_ML_UP_PI
BDIVROU_0328200.t1.1	183.230289558003	118.474688364074	0.986410334837861	0.990965024092677	0.629079147058454	151	220	103	133	168.861906019927	197.59867309608	114.514623823722	122.434752904425	99.1	UP_ML_DOWN_PI
BDIVROU_0377200.t2.1	229.939192798636	168.632039831246	0.964769602810039	0.990953602422378	0.447373720083888	200	263	151	184	223.658153668777	236.220231928495	167.880662110505	169.383417551987	99.1	UP_ML_DOWN_PI
BDIVROU_0057300.t1.1	616.150781293937	481.447840102951	0.963112312378246	0.99083754760479	0.355903937698641	506	742	438	517	565.855128782006	666.446433805868	486.965099366895	475.930580839006	99.08	UP_ML_DOWN_PI
BDIVROU_0047500.t1.1	354.621088814951	271.750659112434	0.98828283988473	0.990831801863777	0.383994799408923	325	385	233	309	363.444499711763	345.797677918139	259.047644183759	284.453674041108	99.08	UP_ML_DOWN_PI
BDIVROU_0298300.t1.1	751.421007888266	654.916150797261	0.98832949927158	0.990828001243673	0.198311241165312	666	844	577	726	744.781651717028	758.060364059505	641.504251905705	668.328049688817	99.08	UP_ML_DOWN_PI
BDIVROU_0161200.t1.1	82.0324996769098	164.340510376347	-1.34890621755817	0.99076906652935	-1.00242065658087	68	98	135	194	76.0437722473842	88.0212271064354	150.091982681577	178.589038071116	99.08	DOWN_ML_UP_PI
BDIVROU_0217600.t1.1	430.128527142089	570.064286975988	-1.29903768120248	0.99068924080787	-0.406356805856961	399	461	532	596	446.19801656921	414.059037714967	591.473591011845	548.654982940131	99.07	DOWN_ML_UP_PI
BDIVROU_0434500.t1.1	394.378654276337	284.554067457007	0.990046767662773	0.990687378412173	0.470878666327111	319	481	261	303	356.734755101699	432.022553450974	290.177833184383	278.93030172963	99.07	UP_ML_DOWN_PI
BDIVROU_0227500.t1.1	1029.65419844991	1241.61057990382	-1.82522808003765	0.990678799062138	-0.270052855489188	909	1161	1100	1369	1016.52630842459	1042.78208847522	1222.97171073878	1260.24944906886	99.07	DOWN_ML_UP_PI
BDIVROU_0134000.t1.1	1120.72536590371	1404.38804607579	-1.34739197631424	0.990665669756086	-0.325508832807839	1002	1248	1339	1434	1120.52734988057	1120.92338192685	1488.69010970839	1320.0859824432	99.07	DOWN_ML_UP_PI
BDIVROU_0087000.t1.1	7.8546091693466	1.01617725811048	0.96058312105404	0.990635778864284	2.9503874091818	2	15	1	1	2.23658153668777	13.4726368020054	1.11179246430798	0.920562051912971	99.06	UP_ML_DOWN_PI
BDIVROU_0185600.t1.1	109.043541120127	51.1557337202517	1.27128879915993	0.990621763608901	1.0919364619858	89	132	44	58	99.5278783826058	118.559203857648	48.9188684295511	53.3925990109523	99.06	UP_ML_DOWN_PI
BDIVROU_0128900.t1.1	516.431790771457	430.30990138773	0.960089200550969	0.990595172474502	0.263201776599012	465	571	399	453	520.005207279907	512.858374263006	443.605193258884	417.014609516576	99.06	UP_ML_DOWN_PI
BDIVROU_0352300.t1.1	31.1363161836509	3.3175823878929	1.2704091182602	0.990578648092935	3.23039406698354	34	27	1	6	38.0218861236921	24.2507462436098	1.11179246430798	5.52337231147783	99.06	UP_ML_DOWN_PI
BDIVROU_0170100.t1.1	77.4581370430757	32.1174164297142	0.991302543480683	0.990568537760395	1.2700609582168	55	104	23	42	61.5059922589137	93.4102818272376	25.5712266790835	38.6636061803448	99.06	UP_ML_DOWN_PI
BDIVROU_0441400.t1.1	18.0381415055265	7.11324080677333	0.992248580954749	0.990475599245658	1.34247179391189	17	19	7	7	19.0109430618461	17.0653399492069	7.78254725015586	6.4439343633908	99.05	UP_ML_DOWN_PI
BDIVROU_0003700.t1.1	417.690697408595	301.028569185242	1.26595775128581	0.990370103449713	0.472534600114393	388	447	260	340	433.896818117428	401.484576699762	289.066040720075	312.99109765041	99.04	UP_ML_DOWN_PI
BDIVROU_0112800.t1.1	1546.54926815021	3120.71568610058	-1.99429637374623	0.990280710015968	-1.01282413216184	962	2246	2874	3309	1075.79571914682	2017.30281715361	3195.29154242114	3046.13982978002	99.03	DOWN_ML_UP_PI
BDIVROU_0007800.t1.1	44.151007161943	22.6249502919919	0.954963434048304	0.990075411905714	0.964531726119383	38	51	20	25	42.4950491970676	45.8069651268184	22.2358492861596	23.0140512978243	99.01	UP_ML_DOWN_PI
BDIVROU_0246400.t1.1	326.390557042932	444.571973011339	-1.17133531127362	0.990032810182482	-0.44581768130299	297	357	423	455	332.132358198134	320.648755887729	470.288212402276	418.855733620402	99	DOWN_ML_UP_PI
BDIVROU_0366100.t1.1	5243.37266376289	5961.76696062231	-1.3103907654786	0.98987451120862	-0.185244896370529	4491	6084	5490	6322	5022.24384063239	5464.5014868934	6103.74062905081	5819.7932921938	98.99	DOWN_ML_UP_PI
BDIVROU_0176400.t1.1	428.763547601262	303.114308716556	1.25561076479356	0.989848630005362	0.500320299576627	407	448	277	324	455.144342715961	402.382752486562	307.96651261331	298.262104819803	98.98	UP_ML_DOWN_PI
BDIVROU_0001100.t1.1	127.257507955631	71.2280232739308	0.953018310992807	0.989842616363644	0.837233916966516	128	124	71	69	143.141218348017	111.373797563245	78.9372649658666	63.518781581995	98.98	UP_ML_DOWN_PI
BDIVROU_0026400.t1.1	53.7842520442641	29.2779100728088	0.952816957400597	0.989818669840592	0.877371241191408	48	60	27	31	53.6779568805065	53.8905472080217	30.0183965363155	28.5374236093021	98.98	UP_ML_DOWN_PI
BDIVROU_0146500.t2.1	950.678067999951	1193.18094232924	-1.16882965737259	0.98978063816359	-0.327784056840978	779	1147	1046	1329	871.148508539887	1030.20762746001	1162.93491766615	1223.42696699234	98.98	DOWN_ML_UP_PI
BDIVROU_0191500.t1.1	492.935064378908	715.635530675359	-1.31234843112672	0.989779961796324	-0.537827408568098	378	627	644	777	422.713910433989	563.156218323827	715.994347014339	715.276714336378	98.98	DOWN_ML_UP_PI
BDIVROU_0259100.t1.1	430.820541480957	690.411174811003	-1.68853141743547	0.989736455146905	-0.680368776703294	340	536	592	785	380.218861236921	481.422221724994	658.181138870324	722.641210751682	98.97	DOWN_ML_UP_PI
BDIVROU_0437900.t1.1	411.614723952222	297.548706213974	0.998558985920905	0.989721809274448	0.468168745323331	394	426	291	295	440.606562727491	382.622885176954	323.531607113622	271.565805314326	98.97	UP_ML_DOWN_PI
BDIVROU_0310400.t1.1	108.81456820827	211.478279898207	-1.31622761487575	0.98964059332694	-0.958637778383527	91	129	214	201	101.764459919294	115.864676497247	237.923587361908	185.032972434507	98.96	DOWN_ML_UP_PI
BDIVROU_0335700.t1.1	99.6215532890361	171.124675373423	-1.32418509335469	0.989569549128916	-0.780517994015878	85	116	153	187	95.0547153092303	104.188391268842	170.104247039121	172.145103707726	98.96	DOWN_ML_UP_PI
BDIVROU_0138400.t1.1	92.114832452631	50.2529666733698	0.999976581870941	0.989523495162729	0.874224711687282	78	108	49	50	87.2266799308231	97.002984974439	54.477830751091	46.0281025956485	98.95	UP_ML_DOWN_PI
BDIVROU_0225400.t1.1	498.116624375494	358.292521278146	1.24936862977821	0.989396420600921	0.475345630829192	421	585	339	369	470.800413472776	525.432835278212	376.897645400405	339.687397155886	98.94	UP_ML_DOWN_PI
BDIVROU_0412200.t1.1	244.547836229612	360.611721412959	-1.09365847857631	0.98927169669898	-0.560329591549558	194	303	344	368	216.948409058714	272.14726340051	382.456607721945	338.766835103973	98.93	DOWN_ML_UP_PI
BDIVROU_0417700.t1.1	799.503748600039	954.970772915497	-1.09169759041944	0.989265811715268	-0.256351781808315	703	905	822	1082	786.158410145751	812.849087054327	913.89340566116	996.048140169834	98.93	DOWN_ML_UP_PI
BDIVROU_0228500.t1.1	296.306763788418	209.781641372726	0.948680472185071	0.989263316130197	0.498203130221621	244	356	177	242	272.862947475908	319.750580100929	196.787266182512	222.776016562939	98.93	UP_ML_DOWN_PI
BDIVROU_0064300.t1.1	220.957434930632	298.876164276751	-1.09135426200502	0.98925931472863	-0.435779368263295	200	243	276	316	223.658153668777	218.256716192488	306.854720149003	290.897608404499	98.93	DOWN_ML_UP_PI
BDIVROU_0222600.t3.1	248.783168460817	170.264138517646	1.00190842684296	0.98923600096954	0.547114279802487	208	295	144	196	232.604479815528	264.961857106107	160.098114860349	180.430162174942	98.92	UP_ML_DOWN_PI
BDIVROU_0392700.t1.1	592.366838804354	742.331830180835	-1.08929621504254	0.98921522395635	-0.325573351371273	498	699	644	835	556.908802635255	627.824874973453	715.994347014339	768.669313347331	98.92	DOWN_ML_UP_PI
BDIVROU_0278800.t1.1	326.108436549196	458.057968161379	-1.16369000056516	0.989215184371057	-0.490178421210074	323	324	410	500	361.207918175075	291.008954923317	455.834910366272	460.281025956485	98.92	DOWN_ML_UP_PI
BDIVROU_0301200.t1.1	362.180957233235	466.073976015034	-1.09736796312846	0.989209764825363	-0.36384826574657	308	423	412	515	344.433556649917	379.928357816553	458.058495294888	474.08945673518	98.92	DOWN_ML_UP_PI
BDIVROU_0090200.t1.1	25.1223482394707	113.224881309104	-1.10432307795352	0.988851708770379	-2.17214779961915	12	41	154	60	13.4194892201266	36.8252072588148	171.216039503429	55.2337231147782	98.89	DOWN_ML_UP_PI
BDIVROU_0024500.t1.1	244.318863317755	163.802409149224	0.945498609675918	0.98878675957499	0.576808679395838	196	300	139	188	219.184990595402	269.452736040108	154.539152538809	173.065665759639	98.88	UP_ML_DOWN_PI
BDIVROU_0289500.t1.1	987.07942788002	1419.77970516874	-1.83098967660194	0.988754706568142	-0.524429012065416	869	1116	1370	1430	971.794677690836	1002.3641780692	1523.15567610193	1316.40373423555	98.88	DOWN_ML_UP_PI
BDIVROU_0092300.t1.1	728.865413657799	953.229778660815	-1.99777904133397	0.988714366431415	-0.387171578820102	661	800	876	1013	739.190197875308	718.540629440289	973.930198733791	932.529358587839	98.87	DOWN_ML_UP_PI
BDIVROU_0014600.t1.1	259.186815778541	354.783708477858	-1.07999441893181	0.988530656938909	-0.452947429598378	225	297	336	365	251.615422877374	266.758208679707	373.562268007481	336.005148948234	98.85	DOWN_ML_UP_PI
BDIVROU_0164300.t1.1	205.098965052901	310.323164729527	-1.15745044121757	0.988496745277856	-0.597451182039261	162	255	285	330	181.163104471709	229.034825634092	316.860852327774	303.78547713128	98.85	DOWN_ML_UP_PI
BDIVROU_0224200.t1.1	352.473086581395	486.546521398534	-1.1096637286402	0.988438081593686	-0.465064652276404	281	435	448	516	314.239705904632	390.706467258157	498.083024009975	475.010018787093	98.84	DOWN_ML_UP_PI
BDIVROU_0412100.t1.1	361.696437618582	457.753327537755	-1.15677344600105	0.988420559525336	-0.339790984589211	324	402	402	509	362.326208943419	361.066666293745	446.940570651808	468.566084423702	98.84	DOWN_ML_UP_PI
BDIVROU_0189000.t1.1	95.9187926510629	152.737869521237	-1.11005166846454	0.988405173348666	-0.671172400913129	84	109	134	170	93.9364245408864	97.9011607612394	148.980190217269	156.495548825205	98.84	DOWN_ML_UP_PI
BDIVROU_0171400.t1.1	49.6235455825776	22.7205654981894	0.941988766203812	0.988206092877425	1.12702607598987	51	47	21	24	57.0328291855382	42.214261979617	23.3476417504676	22.0934892459113	98.82	UP_ML_DOWN_PI
BDIVROU_0115200.t1.1	191.29615577858	128.445230532783	0.941435980881048	0.988107744018531	0.574654561430555	159	228	111	145	177.808232166678	204.784079390482	123.408963538186	133.481497527381	98.81	UP_ML_DOWN_PI
BDIVROU_0166000.t1.1	299.132826827232	213.559504786575	0.941319080303636	0.988086988547797	0.486148131735469	286	310	178	249	319.831159746351	278.434493908112	197.89905864682	229.21995092633	98.81	UP_ML_DOWN_PI
BDIVROU_0159700.t1.1	258.453178340676	72.1129953157817	1.13126048163954	0.988051497393676	1.84157177126895	100	451	61	83	111.829076834389	405.077279846963	67.8193403227868	76.4066503087766	98.81	UP_ML_DOWN_PI
BDIVROU_0437800.t1.1	57.5882122426959	22.7983856993559	1.13098000895277	0.988043858774109	1.33684186185633	54	61	17	29	60.3877014905698	54.7887229948221	18.9004718932357	26.6962995054762	98.8	UP_ML_DOWN_PI
BDIVROU_0096500.t1.1	220.992866651885	329.145816421597	-1.07553994728956	0.9879409076684	-0.574727058485503	184	263	323	325	205.765501375275	236.220231928495	359.108965971478	299.182666871716	98.79	DOWN_ML_UP_PI
BDIVROU_0320700.t1.1	96.0377080721478	48.4718677656793	1.12778193838918	0.987938551711229	0.986453299323483	81	113	40	57	90.5815522358547	101.493863908441	44.4716985723192	52.4720369590393	98.79	UP_ML_DOWN_PI
BDIVROU_0124700.t1.1	528.654601126706	700.488487009899	-1.11577219131647	0.987912433681263	-0.406035900404717	421	653	630	761	470.800413472776	586.508788780636	700.429252514028	700.547721505771	98.79	DOWN_ML_UP_PI
BDIVROU_0215400.t1.1	191.049467006097	303.394514154107	-1.15200663439078	0.987910487602865	-0.667248766805422	169	215	304	292	188.991139850117	193.107794162078	337.984909149626	268.804119158587	98.79	DOWN_ML_UP_PI
BDIVROU_0374400.t1.1	94.0478153079429	35.6440242350331	1.23712424177204	0.987899582596894	1.3997342036005	67	126	31	40	74.9254814790403	113.170149136846	34.4655663935474	36.8224820765188	98.79	UP_ML_DOWN_PI
BDIVROU_0086900.t1.1	462.84993784811	360.193670578107	1.14146707714613	0.987898392769537	0.361771698194894	427	499	330	384	477.510158082839	448.18971761338	366.891513221633	353.495827934581	98.79	UP_ML_DOWN_PI
BDIVROU_0261600.t1.1	126.953909274255	69.6559497836663	1.14187648248053	0.987876213570561	0.865986326879671	113	142	69	68	126.366856822859	127.540961725651	76.7136800372506	62.598219530082	98.79	UP_ML_DOWN_PI
BDIVROU_0204300.t1.1	681.909821644683	573.119458931362	1.14209782363654	0.987861359630594	0.250745083946953	622	744	511	628	695.576857909897	668.242785379469	568.125949261378	578.112968601346	98.79	UP_ML_DOWN_PI
BDIVROU_0008000.t1.1	645.952454054715	759.45120316638	-1.11737370117347	0.987776585174422	-0.233529292686034	585	710	669	842	654.200099481173	637.704808628257	743.789158622039	775.113247710721	98.78	DOWN_ML_UP_PI
BDIVROU_0397500.t1.1	3252.80976300564	1147.03942952237	1.12430549501941	0.987763410134798	1.50377146551566	1339	5576	1040	1236	1497.39133881246	5008.22818719882	1156.2641628803	1137.81469616443	98.78	UP_ML_DOWN_PI
BDIVROU_0241200.t1.1	551.993218049903	670.785885921196	-1.14917889762705	0.987643491518502	-0.28120179157913	478	634	613	717	534.542987268377	569.443448831429	681.528780620792	660.0429912216	98.76	DOWN_ML_UP_PI
BDIVROU_0264900.t1.1	1812.91639461986	2624.05413695499	-1.11925957238023	0.987625611069857	-0.533485090002763	1240	2493	2455	2736	1386.68055274642	2239.1522364933	2729.45049987609	2518.65777403389	98.76	DOWN_ML_UP_PI
BDIVROU_0198000.t1.1	288.523018061577	177.628634932949	0.938680339003561	0.987606055640335	0.699822247549692	210	381	144	212	234.841061352216	342.204974770938	160.098114860349	195.15915500555	98.76	UP_ML_DOWN_PI
BDIVROU_0193700.t1.1	832.274544560925	571.307284656556	1.23527665046078	0.987592975439865	0.542792586794795	658	1034	545	583	735.835325570277	928.713763551574	605.926893047849	536.687676265262	98.76	UP_ML_DOWN_PI
BDIVROU_0075500.t1.1	134.900860073747	78.8793653078271	1.14565642582285	0.987592145401243	0.774179697935998	124	146	74	82	138.668055274642	131.133664872853	82.2726423587905	75.4860882568636	98.76	UP_ML_DOWN_PI
BDIVROU_0409400.t1.1	759.046644145756	660.719728546289	1.01174448475425	0.987534820731338	0.200150120318911	670	856	604	706	749.254814790403	768.838473501109	671.52264844202	649.916808650557	98.75	UP_ML_DOWN_PI
BDIVROU_0422000.t1.1	67.5604875276454	31.4836999963937	1.12088964619666	0.987533061075566	1.10157464110771	63	72	26	37	70.4523184056648	64.668656649626	28.9066040720075	34.0607959207799	98.75	UP_ML_DOWN_PI
BDIVROU_0403600.t1.1	275.904267394806	375.861020465659	-1.12054399611147	0.987527976948494	-0.446031534179043	230	328	335	412	257.206876719094	294.601658070519	372.450475543173	379.271565388144	98.75	DOWN_ML_UP_PI
BDIVROU_0129100.t1.1	292.476229799047	409.023563982503	-1.12205570387776	0.987417694307262	-0.483864581308715	250	340	393	414	279.572692085971	305.379767512123	436.934438473036	381.11268949197	98.74	DOWN_ML_UP_PI
BDIVROU_0182900.t1.1	4575.97428581758	5846.61888393202	-1.1226814077523	0.98737564219417	-0.353523606191845	3552	5767	5494	6067	3972.16880915748	5179.77976247768	6108.18779890804	5585.04996895599	98.74	DOWN_ML_UP_PI
BDIVROU_0273300.t1.1	175.274480828198	262.389398190971	-1.14448969321879	0.987281883500238	-0.582093467717582	144	211	241	279	161.033870641519	189.515091014876	267.941983898223	256.836812483719	98.73	DOWN_ML_UP_PI
BDIVROU_0278400.t1.1	442.232422076253	324.411800945772	0.936580092437878	0.987201400220403	0.446978498969896	358	539	312	328	400.348095067111	484.116749085395	346.87924886409	301.944353027454	98.72	UP_ML_DOWN_PI
BDIVROU_0029100.t1.1	122.608519552278	200.055714631504	-1.12837865352068	0.98707401576644	-0.70634261079951	98	151	186	210	109.592495297701	135.624543806855	206.793398361284	193.318030901724	98.71	DOWN_ML_UP_PI
BDIVROU_0238900.t1.1	41.456479801542	78.9571855089935	-1.12883306096066	0.987057476999218	-0.929472946779518	38	45	70	87	42.4950491970676	40.4179104060163	77.8254725015586	80.0888985164285	98.71	DOWN_ML_UP_PI
BDIVROU_0093500.t1.1	471.180208701796	634.190224267134	-1.06989925566804	0.98698965745874	-0.428636697219054	417	530	625	623	466.3272503994	476.033167004192	694.870290192488	573.510158341781	98.7	DOWN_ML_UP_PI
BDIVROU_0452300.t1.1	1.00823327757212	3.9690938262444	-1.13746277847206	0.986979281246871	-1.97698018932535	1	1	3	5	1.11829076834389	0.898175786800362	3.33537739292394	4.60281025956485	98.7	DOWN_ML_UP_PI
BDIVROU_0421300.t1.1	597.271373910503	471.579553321481	1.11439377340374	0.986976733672275	0.340885410277165	514	690	407	533	574.801454928757	619.741292892249	452.499532973348	490.659573669613	98.7	UP_ML_DOWN_PI
BDIVROU_0384500.t1.1	360.908319322554	517.134094529088	-1.8368709324772	0.986973797005003	-0.518906025219992	325	399	455	574	363.444499711763	358.372138933344	505.865571260131	528.402617798045	98.7	DOWN_ML_UP_PI
BDIVROU_0278300.t4.1	367.138639921263	496.44588354712	-1.13666019795609	0.986969569394572	-0.435311500873301	300	444	436	552	335.487230503166	398.790049339361	484.741514438279	508.15025265596	98.7	DOWN_ML_UP_PI
BDIVROU_0186400.t1.1	50.961951332465	20.8616463893325	0.935167892430712	0.986918837595099	1.28856750039927	55	45	16	26	61.5059922589137	40.4179104060163	17.7886794289277	23.9346133497372	98.69	UP_ML_DOWN_PI
BDIVROU_0103100.t1.1	987.911835827614	819.830352410793	1.15246515458925	0.986793998958628	0.269056893621037	848	1144	718	914	948.310571555615	1027.51310009961	798.26698937313	841.393715448455	98.68	UP_ML_DOWN_PI
BDIVROU_0451400.t1.1	197.851553246306	123.746805067021	1.11165949417103	0.98670230364233	0.677027113595113	190	204	110	136	212.475245985338	183.227860507274	122.297171073878	125.196439060164	98.67	UP_ML_DOWN_PI
BDIVROU_0307500.t1.1	206.613196132766	291.607283067644	-1.0679896321395	0.986621744006922	-0.497094351975182	188	226	277	299	210.23866444865	202.987727816882	307.96651261331	275.248053521978	98.66	DOWN_ML_UP_PI
BDIVROU_0385000.t1.1	482.776772557382	366.559784740331	1.1541372497141	0.986544894721452	0.39730775001733	453	511	334	393	506.58571805978	458.967827054985	371.338683078865	361.780886401797	98.65	UP_ML_DOWN_PI
BDIVROU_0430800.t1.1	639.77151871087	501.824770280253	1.01683402936084	0.986538461959403	0.350373083584679	537	756	473	519	600.522142600666	679.020894821073	525.877835617675	477.771704942832	98.65	UP_ML_DOWN_PI
BDIVROU_0389600.t1.1	553.489733269142	438.89960047857	1.11008737555147	0.986533076437729	0.334665599632874	512	595	407	462	572.564873392069	534.414593146215	452.499532973348	425.299667983793	98.65	UP_ML_DOWN_PI
BDIVROU_0464100.t1.1	9.75216030340595	2.58825074837494	0.933242383250813	0.986517097022803	1.91374444914871	7	13	3	2	7.8280353784072	11.6762852284047	3.33537739292394	1.84112410382594	98.65	UP_ML_DOWN_PI
BDIVROU_0172600.t1.1	316.739596299984	230.332006957392	1.10904571468379	0.986420667625132	0.459582330958493	295	338	209	248	329.895776661446	303.583415938522	232.364625040368	228.299388874417	98.64	UP_ML_DOWN_PI
BDIVROU_0352800.t1.1	18.1659148569245	2.58825074837494	1.22904418744926	0.986406358992686	2.81118472665627	10	28	3	2	11.1829076834389	25.1489220304101	3.33537739292394	1.84112410382594	98.64	UP_ML_DOWN_PI
BDIVROU_0098100.t1.1	293.850067270187	198.890537152103	1.01766162356879	0.986371884395718	0.563105591584605	238	358	169	228	266.153202865845	321.546931674529	187.892926468049	209.888147836157	98.64	UP_ML_DOWN_PI
BDIVROU_0116200.t1.1	1681.22091781027	1497.13799289655	0.932521778146675	0.986365965656888	0.16730210942383	1443	1947	1327	1650	1613.69357872023	1748.7482569003	1475.34860013669	1518.9273856564	98.64	UP_ML_DOWN_PI
BDIVROU_0119900.t1.1	657.079785105546	449.521654085631	0.932489939160261	0.986359303594371	0.547677944608662	478	868	417	473	534.542987268377	779.616582942714	463.617457616428	435.425850554835	98.64	UP_ML_DOWN_PI
BDIVROU_0088400.t1.1	486.078497280535	359.71559454712	0.931613339889413	0.986166518203495	0.434332609671889	483	481	325	389	540.134441110097	432.022553450974	361.332550900094	358.098638194146	98.62	UP_ML_DOWN_PI
BDIVROU_0090700.t1.1	46.6077036801743	18.924907079309	1.10596441810909	0.986064519498341	1.30028221769332	44	49	15	23	49.204793807131	44.0106135532177	16.6768869646197	21.1729271939983	98.61	UP_ML_DOWN_PI
BDIVROU_0091300.t1.1	559.728911798165	426.658728547194	1.10584587183823	0.986050048518962	0.391645706648816	483	645	356	497	540.134441110097	579.323382486233	395.798117293641	457.519339800746	98.61	UP_ML_DOWN_PI
BDIVROU_0102200.t1.1	547.898279427423	649.810829320635	-1.06472041568577	0.98595888476523	-0.246111713740332	502	595	591	698	561.38196570863	534.414593146215	657.069346406016	642.552312235254	98.6	DOWN_ML_UP_PI
BDIVROU_0422300.t1.1	482.015228052293	376.434711702844	1.22614097096062	0.985796116551504	0.356679057844728	442	523	341	406	494.284519607997	469.745936496589	379.121230329021	373.748193076666	98.58	UP_ML_DOWN_PI
BDIVROU_0247800.t1.1	165.962550487879	97.3439913611796	1.22540900149649	0.985639948008967	0.769693898360828	141	194	89	104	157.678998336488	174.24610263927	98.9495293234102	95.738453398949	98.56	UP_ML_DOWN_PI
BDIVROU_0205100.t1.1	3875.70705390718	1325.7086768995	1.22496851233856	0.985545751075124	1.54769574893384	1739	6465	1166	1472	1944.70764615002	5806.70646166434	1296.3500133831	1355.06734041589	98.55	UP_ML_DOWN_PI
BDIVROU_0014500.t1.1	127.266365885944	77.1938816063341	0.928571247978075	0.985476812164024	0.721292783361239	124	129	66	88	138.668055274642	115.864676497247	73.3783026443267	81.0094605683414	98.55	UP_ML_DOWN_PI
BDIVROU_0061100.t1.1	118.99810054445	62.5849391679974	1.10113360587669	0.985460822500885	0.927051120462347	106	133	48	78	118.538821444452	119.457379644448	53.366038286783	71.8038400492117	98.55	UP_ML_DOWN_PI
BDIVROU_0123000.t1.1	286.28134092159	215.680834327951	0.927991748901939	0.985342069451706	0.408535659778985	259	315	205	221	289.637309001066	282.925372842114	227.917455183136	203.444213472767	98.53	UP_ML_DOWN_PI
BDIVROU_0395900.t1.1	66.5699701106996	24.5438945969843	1.09935615977787	0.98522380351087	1.43950732814309	54	81	16	34	60.3877014905698	72.7522387308293	17.7886794289277	31.299109765041	98.52	UP_ML_DOWN_PI
BDIVROU_0383100.t1.1	685.326699461906	571.887616074783	1.09919252565839	0.985202104818241	0.261060228591266	600	779	527	606	670.974461006331	699.678937917482	585.914628690306	557.86060345926	98.52	UP_ML_DOWN_PI
BDIVROU_0324500.t1.1	654.313061026354	498.71169866684	1.2232315371085	0.985163901835467	0.39177502343201	612	695	426	569	684.393950226458	624.232171826251	473.6235897952	523.79980753848	98.52	UP_ML_DOWN_PI
BDIVROU_0006500.t1.1	81.1077500991701	142.438251542831	-1.06064811512865	0.985086020053701	-0.812424951396117	80	81	137	144	89.4632614675108	72.7522387308293	152.315567610193	132.560935475468	98.51	DOWN_ML_UP_PI
BDIVROU_0324700.t1.1	2291.28929676825	2057.84765913211	1.16276553550763	0.985000140176882	0.155023439336909	2110	2475	1843	2245	2359.5935212056	2222.9850723309	2049.03351171961	2066.66180654462	98.5	UP_ML_DOWN_PI
BDIVROU_0070300.t1.1	1234.01819278866	1494.98771352615	-1.05984883665264	0.984912129475954	-0.276769963864905	1048	1443	1266	1719	1171.96872522439	1296.06766035292	1407.5292598139	1582.4461672384	98.49	DOWN_ML_UP_PI
BDIVROU_0018600.t1.1	808.116139947461	992.191385283741	-1.0598155151959	0.984904899383666	-0.296055783525823	667	969	908	1059	745.899942485372	870.33233740955	1009.50755759165	974.875212975836	98.49	DOWN_ML_UP_PI
BDIVROU_0075700.t1.1	120.922225469449	187.74817732295	-1.05944776922633	0.984825208072003	-0.634719466105028	99	146	168	205	110.710786066045	131.133664872853	186.781134003741	188.715220642159	98.48	DOWN_ML_UP_PI
BDIVROU_0084300.t1.1	296.17899043702	170.933444961028	1.63844310263305	0.984578841255845	0.793034602781303	251	347	151	189	280.690982854315	311.666998019725	167.880662110505	173.986227811551	98.46	UP_ML_DOWN_PI
BDIVROU_0040400.t1.1	787.924900605079	1165.23049031921	-2.05002241906364	0.984376817674693	-0.564485323833919	659	934	1004	1319	736.95361633862	838.896184871538	1116.23963416521	1214.22134647321	98.44	DOWN_ML_UP_PI
BDIVROU_0129500.t2.1	576.345163853972	712.455793684768	-1.05600394406506	0.984074770252887	-0.305867423527388	483	682	630	787	540.134441110097	612.555886597847	700.429252514028	724.482334855508	98.41	DOWN_ML_UP_PI
BDIVROU_0388600.t1.1	308.361273467718	219.649928154196	1.16858652322428	0.983837660477461	0.489415563643157	276	343	208	226	308.648252062912	308.074294872524	231.25283257606	208.047023732331	98.38	UP_ML_DOWN_PI
BDIVROU_0410100.t1.1	419.902038430628	274.069859247247	0.921585199278419	0.983755096249673	0.615509114887175	302	559	238	308	337.723812039853	502.080264821402	264.606606505299	283.533111989195	98.38	UP_ML_DOWN_PI
BDIVROU_0268200.t1.1	284.634240887028	171.662776600546	1.08898004504404	0.983735899813907	0.729531986516101	293	269	149	193	327.659195124758	241.609286649297	165.657077181889	177.668476019203	98.37	UP_ML_DOWN_PI
BDIVROU_0300100.t1.1	84.3525649134299	41.741087783696	1.03171474153149	0.983549844923771	1.01496373929441	85	82	37	46	95.0547153092303	73.6504145176296	41.1363211793953	42.3458543879967	98.35	UP_ML_DOWN_PI
BDIVROU_0388900.t1.1	123.673662738743	71.9573549134487	0.920623103402231	0.983502400402551	0.781324239450145	124	121	69	73	138.668055274642	108.679270202844	76.7136800372506	67.2010297896469	98.35	UP_ML_DOWN_PI
BDIVROU_0433900.t1.1	397.856204329467	295.618607084993	1.17036093994115	0.983485799263531	0.428510017420824	371	424	266	321	414.885875055581	380.826533603353	295.736795505923	295.500418664064	98.35	UP_ML_DOWN_PI
BDIVROU_0148400.t1.1	252.331581956453	325.434618384925	-1.05307483067518	0.983450282689686	-0.367046940986257	228	278	289	358	254.970295182406	249.692868730501	321.308022185006	329.561214584844	98.35	DOWN_ML_UP_PI
BDIVROU_0310500.t1.1	112.939842948704	183.725698481612	-1.05300840986091	0.983436373569086	-0.70199890609302	104	122	150	218	116.302239907764	109.577445989644	166.768869646197	200.682527317028	98.34	DOWN_ML_UP_PI
BDIVROU_0083400.t2.1	174.120758338601	115.617387002137	1.08668848661333	0.98339319853977	0.590729836175355	158	191	102	128	176.689941398334	171.551575278869	113.402831359414	117.83194264486	98.34	UP_ML_DOWN_PI
BDIVROU_0138500.t1.1	183.01017457646	102.77174846646	1.21505873119037	0.983390144995987	0.832480130298356	149	222	88	117	166.625324483239	199.39502466968	97.8377368591023	107.705760073818	98.34	UP_ML_DOWN_PI
BDIVROU_0439400.t1.1	728.442899555338	640.838669405005	1.08538896014582	0.98319962466581	0.184854682910512	649	814	579	693	725.770708655182	731.115090455494	643.727836834321	637.949501975689	98.32	UP_ML_DOWN_PI
BDIVROU_0162500.t1.1	143.98381750221	208.08951749019	-1.05181601930916	0.983187667627659	-0.531297616423859	129	160	193	219	144.259509116361	143.708125888058	214.57594561144	201.603089368941	98.32	DOWN_ML_UP_PI
BDIVROU_0289400.t1.1	241.707819657186	170.108498115313	1.08488189522005	0.983124304167871	0.506808931924801	209	278	152	186	233.722770583872	249.692868730501	168.992454574813	171.224541655813	98.31	UP_ML_DOWN_PI
BDIVROU_0435500.t1.1	695.717726522302	555.92226574465	0.919084875390005	0.983094055014963	0.323618914360044	572	837	490	616	639.662319492702	751.773133551903	544.77830751091	567.06622397839	98.31	UP_ML_DOWN_PI
BDIVROU_0382600.t1.1	499.428456334442	603.377956252219	-1.05134304468252	0.983091544846096	-0.27278396497934	437	568	529	672	488.693065766278	510.163846902605	588.138213618922	618.617698885516	98.31	DOWN_ML_UP_PI
BDIVROU_0379100.t1.1	33.7207860532802	11.9072814787332	1.08361468333479	0.982937092416874	1.50179409407785	33	34	9	15	36.9035953553482	30.5379767512123	10.0061321787718	13.8084307786946	98.29	UP_ML_DOWN_PI
BDIVROU_0171500.t1.1	875.980226156482	730.340088319893	1.03553034221606	0.982849988458098	0.262329881492909	745	1023	663	786	833.126622416195	918.83382989677	737.118403836191	723.561772803595	98.28	UP_ML_DOWN_PI
BDIVROU_0061000.t1.1	173.93607507831	103.15420929125	1.08300488564085	0.982848031879498	0.753754491969751	140	213	92	113	156.560707568144	191.311442588477	102.284906716334	104.023511866166	98.28	UP_ML_DOWN_PI
BDIVROU_0113400.t1.1	1382.44131242111	671.939908576608	1.03567142557382	0.982824444462565	1.04081411226481	744	2152	601	734	832.008331647851	1932.87429319438	668.187271049096	675.692546104121	98.28	UP_ML_DOWN_PI
BDIVROU_0162700.t1.1	97.9086854152677	164.244895170149	-0.981787702289317	0.982765181402729	-0.746339780267928	98	96	134	195	109.592495297701	86.2248755328347	148.980190217269	179.509600123029	98.28	DOWN_ML_UP_PI
BDIVROU_0327900.t1.1	260.736478579659	354.085452205456	-0.981698507985677	0.982765149315717	-0.44150513244494	235	288	295	413	262.798330560813	258.674626598504	327.978776970854	380.192127440057	98.28	DOWN_ML_UP_PI
BDIVROU_0076100.t1.1	266.728968336198	373.092694128877	-0.981039996565	0.98276491293391	-0.484159591120532	216	325	359	377	241.550805962279	291.907130710117	399.133494686565	347.05189357119	98.28	DOWN_ML_UP_PI
BDIVROU_0177500.t1.1	68.6699203656762	29.6603708975988	1.03604280188134	0.982761945638573	1.21114165202102	69	67	31	27	77.1620630157281	60.1777777156242	34.4655663935474	24.8551754016502	98.28	UP_ML_DOWN_PI
BDIVROU_0279300.t1.1	649.796941577698	817.253256486406	-0.980463148218032	0.982756712186255	-0.330794267371469	522	797	744	877	583.747781075508	715.846102079888	827.173593445137	807.332919527675	98.28	DOWN_ML_UP_PI
BDIVROU_0076200.t1.1	383.61316509206	495.29850107275	-0.985026991314139	0.98274315349988	-0.368646022360418	364	401	424	564	407.057839677174	360.168490506945	471.400004866584	519.196997278916	98.27	DOWN_ML_UP_PI
BDIVROU_0005200.t1.1	40.4482465239698	73.6850688060461	-0.979150771134056	0.982736597160462	-0.865295146441653	37	44	63	84	41.3767584287238	39.5197346192159	70.0429252514027	77.3272123606895	98.27	DOWN_ML_UP_PI
BDIVROU_0098300.t1.1	164.707628437824	223.774662382773	-0.9789531501797	0.982733581436148	-0.44213931663478	150	180	203	241	167.743615251583	161.671641624065	225.69387025452	221.855454511026	98.27	DOWN_ML_UP_PI
BDIVROU_0462800.t1.1	22.5201625092151	48.8721235955003	-0.976195860240544	0.982655075797995	-1.11779455586758	21	24	49	47	23.4841061352216	21.5562188832087	54.477830751091	43.2664164399096	98.27	DOWN_ML_UP_PI
BDIVROU_0191400.t1.1	205.402563734277	304.601921824612	-0.974005184850437	0.982561317816132	-0.56847085546642	177	237	307	291	197.937465996868	212.867661471686	341.32028654255	267.883557106675	98.26	DOWN_ML_UP_PI
BDIVROU_0306500.t1.1	195.337946819182	127.482438289766	0.916872609061843	0.982491084902995	0.615673719693515	159	237	125	126	177.808232166678	212.867661471686	138.974058038498	115.990818541034	98.25	UP_ML_DOWN_PI
BDIVROU_0201600.t1.1	71.2809640262449	122.939653226337	-0.972246706971434	0.982468189077785	-0.786361567237519	56	89	116	127	62.6242830272576	79.9376450252322	128.967925859726	116.911380592947	98.25	DOWN_ML_UP_PI
BDIVROU_0226300.t1.1	549.738920652589	651.963234229127	-1.04795814533608	0.982430135923261	-0.246043986180108	482	624	575	722	539.016150341753	560.461690963426	639.280666977089	664.645801481165	98.24	DOWN_ML_UP_PI
BDIVROU_0204400.t1.1	174.688761653087	237.523067965332	-1.04768855302252	0.982379788496345	-0.443280835562704	155	196	212	260	173.335069093302	176.042454212871	235.700002433292	239.346133497372	98.24	DOWN_ML_UP_PI
BDIVROU_0122200.t1.1	743.241321849903	590.705753123906	0.916378801595996	0.982352377578621	0.331391050175299	608	898	512	665	679.920787153082	806.561856546725	569.237741725686	612.173764522126	98.24	UP_ML_DOWN_PI
BDIVROU_0333900.t1.1	202.250090550162	282.192637131089	-0.996648697744251	0.982166777154243	-0.480539997575602	181	225	270	287	202.410629070243	202.089552030081	300.183965363155	264.201308899023	98.22	DOWN_ML_UP_PI
BDIVROU_0145300.t1.1	85.4974294727132	42.9484954542014	1.20850881526377	0.982155953346465	0.993273452603809	75	97	40	45	83.8718076257914	87.1230513196351	44.4716985723192	41.4252923360837	98.22	UP_ML_DOWN_PI
BDIVROU_0453500.t1.1	269.715569895093	66.5651878182305	0.915547096802198	0.982119719069518	2.01859902584588	439	54	80	48	490.929647302966	48.5014924872195	88.9433971446384	44.1869784918226	98.21	UP_ML_DOWN_PI
BDIVROU_0297200.t1.1	1312.83378471853	1769.14017118426	-0.966959913898102	0.982111512643419	-0.430364088050813	997	1682	1760	1718	1114.93589603885	1510.73167339821	1956.75473718205	1581.52560518648	98.21	DOWN_ML_UP_PI
BDIVROU_0261800.t1.1	406.27372121	255.736438410154	1.07658809965254	0.981958658158468	0.667794313979055	423	378	234	273	473.036995009464	339.510447410537	260.159436648067	251.313440172241	98.2	UP_ML_DOWN_PI
BDIVROU_0103400.t1.1	239.458617863171	103.465490095916	1.20726853106872	0.981951365117284	1.21062670647136	160	334	76	133	178.926522935022	299.990712791321	84.4962272874065	122.434752904425	98.2	UP_ML_DOWN_PI
BDIVROU_0291700.t1.1	252.11146697491	323.48008406987	-0.964818043224841	0.981940241563081	-0.359615152643419	226	280	283	361	252.733713645718	251.489220304101	314.637267399158	332.322900740582	98.19	DOWN_ML_UP_PI
BDIVROU_0040200.t1.1	828.201084126085	697.135314611944	1.20717415478776	0.981937444221618	0.248542379494497	723	944	619	767	808.524225512629	847.877942739541	688.19953540664	706.071093817249	98.19	UP_ML_DOWN_PI
BDIVROU_0430600.t1.1	678.437367194851	918.128370295851	-0.964696879627496	0.981930076659033	-0.436480248253039	517	867	894	915	578.156327233789	778.718407155913	993.942463091334	842.314277500368	98.19	DOWN_ML_UP_PI
BDIVROU_0468200.t1.1	2.01646655514425	6.92201039437832	-1.00033179439666	0.981858445372238	-1.77936163032854	2	2	5	9	2.23658153668777	1.79635157360072	5.5589623215399	8.28505846721674	98.19	DOWN_ML_UP_PI
BDIVROU_0323400.t1.1	298.591397303686	432.713561904752	-1.48318915890574	0.981836357642042	-0.535239737054081	277	320	376	486	309.766542831256	287.416251776116	418.033966579801	447.393157229704	98.18	DOWN_ML_UP_PI
BDIVROU_0119400.t1.1	528.521732172009	426.89670379364	1.07552624215231	0.981825101918132	0.308075771578825	481	578	397	448	537.897859573409	519.145604770609	441.381608330268	412.411799257011	98.18	UP_ML_DOWN_PI
BDIVROU_0156800.t1.1	168.463536657676	266.489697233475	-1.04440403471883	0.981799160762214	-0.661643399075092	127	217	255	271	142.022927579673	194.904145735678	283.507078398535	249.472316068415	98.18	DOWN_ML_UP_PI
BDIVROU_0062200.t1.1	480.35174543339	335.196135136209	1.07499946412046	0.981761207885996	0.519085715259325	382	594	290	378	427.187073507364	533.516417359415	322.419814649314	347.972455623103	98.18	UP_ML_DOWN_PI
BDIVROU_0272900.t1.1	301.27330440676	424.488528633671	-1.00204830499375	0.981703664284969	-0.494652724443971	232	382	367	479	259.443458255781	343.103150557738	408.027834401029	440.949222866313	98.17	DOWN_ML_UP_PI
BDIVROU_0283400.t1.1	220.781609600655	306.491916300585	-0.961963179489677	0.981695291734425	-0.47322901819816	178	270	269	341	199.055756765212	242.507462436098	299.072172898847	313.911659702323	98.17	DOWN_ML_UP_PI
BDIVROU_0323500.t1.1	531.66534742581	629.511719344499	-1.00404132049735	0.981518804566202	-0.243714797868903	481	585	552	701	537.897859573409	525.432835278212	613.709440298005	645.313998390993	98.15	DOWN_ML_UP_PI
BDIVROU_0428500.t1.1	122.507319991819	196.260056212624	-1.00411339985521	0.981512055968884	-0.67989862352463	93	157	180	209	104.001041455981	141.013598527657	200.122643575436	192.397468849811	98.15	DOWN_ML_UP_PI
BDIVROU_0395000.t1.1	970.57456659127	693.853322234113	1.20411717390607	0.981508336016228	0.484208340333851	768	1205	628	749	858.847310088104	1082.30182309444	698.205667585412	689.500976882815	98.15	UP_ML_DOWN_PI
BDIVROU_0009700.t1.1	75.6529275391618	132.223093946633	-1.00430354682381	0.981494239228164	-0.805506361889716	59	95	112	152	65.9791553322892	85.3266997460344	124.520756002494	139.925431890772	98.15	DOWN_ML_UP_PI
BDIVROU_0025800.t1.1	191.040609075784	250.637757114571	-0.959566816229706	0.981481567567526	-0.391724423291197	173	210	224	274	193.464302923492	188.616915228076	249.041512004988	252.234002224154	98.15	DOWN_ML_UP_PI
BDIVROU_0035300.t1.1	258.592238673116	114.732414960286	2.05012495159194	0.981340671395445	1.1724059264039	240	277	112	114	268.389784402532	248.7946929437	124.520756002494	104.944073918079	98.13	UP_ML_DOWN_PI
BDIVROU_0301300.t1.1	355.536980462378	438.421524447583	-1.04108928329543	0.981294183139357	-0.302319002954311	317	397	402	467	354.498173565012	356.575787359744	446.940570651808	429.902478243357	98.13	DOWN_ML_UP_PI
BDIVROU_0262300.t1.1	1705.60453300857	1319.54494797366	1.20220258594672	0.981281404398067	0.370242683119459	1383	2076	1193	1426	1546.59613261959	1864.61293339755	1326.36840991942	1312.7214860279	98.13	UP_ML_DOWN_PI
BDIVROU_0118000.t1.1	63.4174969265852	109.460298257339	-1.00674959662988	0.981264737136866	-0.787454851867373	58	69	105	111	64.8608645639454	61.9741292892249	116.738208752338	102.18238776234	98.13	DOWN_ML_UP_PI
BDIVROU_0274700.t1.1	28.4683626141892	61.1262758889615	-1.0069616748923	0.981245166509307	-1.10243315631215	22	36	52	70	24.6023969035655	32.334328324813	57.813208144015	64.439343633908	98.12	DOWN_ML_UP_PI
BDIVROU_0138100.t1.1	475.099321994299	621.991582526862	-0.956074722621031	0.981166168907164	-0.388665908448323	371	596	560	675	414.885875055581	535.312768933015	622.603780012469	621.379385041255	98.12	DOWN_ML_UP_PI
BDIVROU_0292600.t1.1	478.466814556657	593.90992530057	-1.00804394684825	0.98114490981546	-0.31182527693747	422	540	507	678	471.91870424112	485.014924872195	563.678779404146	624.141071196994	98.11	DOWN_ML_UP_PI
BDIVROU_0168500.t1.1	439.770629954723	336.23010739935	1.18582922154037	0.98112649368908	0.387302342052139	405	475	296	373	452.907761179274	426.633498730172	329.090569435162	343.369645363538	98.11	UP_ML_DOWN_PI
BDIVROU_0360600.t1.1	10.7603935809781	41.4008571500103	-0.955153673659023	0.981083984902463	-1.9439297890709	8	14	19	67	8.94632614675108	12.5744610152051	21.1240568218516	61.677657478169	98.11	DOWN_ML_UP_PI
BDIVROU_0153100.t1.1	1052.75231797836	602.615160140735	1.06781140222154	0.981030894312084	0.80485717933268	1176	880	444	773	1315.10994357241	790.394692384318	493.635854152743	711.594466128726	98.1	UP_ML_DOWN_PI
BDIVROU_0423900.t1.1	1337.83721753692	899.748204624708	1.19831698912	0.980959106451501	0.572309362048162	1012	1719	851	927	1131.71025756401	1543.96417750982	946.135387126091	853.361022123324	98.1	UP_ML_DOWN_PI
BDIVROU_0239200.t1.1	331.172414400982	436.945066163516	-0.953213023726431	0.980912767163283	-0.399869405888783	267	405	401	465	298.583635147817	363.761193654146	445.8287781875	428.061354139531	98.09	DOWN_ML_UP_PI
BDIVROU_0429400.t1.1	301.149293382376	412.072095756834	-1.0106336363158	0.980912729586282	-0.452417898315505	288	312	396	417	322.067741283039	280.230845481713	440.26981586596	383.874375647709	98.09	DOWN_ML_UP_PI
BDIVROU_0233200.t1.1	191.353065687473	113.967493310706	1.18917890414284	0.980896886137712	0.747614628325789	184	197	104	122	205.765501375275	176.940629999671	115.62641628803	112.308570333382	98.09	UP_ML_DOWN_PI
BDIVROU_0029700.t1.1	316.484049597188	205.585727124024	1.05164803319728	0.980858345985801	0.622392683152926	309	320	162	251	345.551847418261	287.416251776116	180.110379217893	231.061075030156	98.09	UP_ML_DOWN_PI
BDIVROU_0382100.t1.1	40.6860773661396	15.7029398976136	1.06513255298644	0.980849371811546	1.37350050858107	31	52	15	16	34.6670138186605	46.7051409136188	16.6768869646197	14.7289928306075	98.08	UP_ML_DOWN_PI
BDIVROU_0322900.t1.1	746.473516406836	970.493637224704	-0.952370006436505	0.980841417734061	-0.378627677400233	568	955	864	1065	635.189156419327	857.757876394345	960.588689162095	980.398585287314	98.08	DOWN_ML_UP_PI
BDIVROU_0254200.t1.1	326.610672024475	443.006539702116	-1.48513601031401	0.980834069779724	-0.439756064308603	299	355	397	483	334.368939734822	318.852404314128	441.381608330268	444.631471073965	98.08	DOWN_ML_UP_PI
BDIVROU_0281900.t1.1	69.1367241197026	113.12475145996	-1.03739417356118	0.980833670809428	-0.710390470897963	61	78	100	125	68.215736868977	70.0577113704282	111.179246430798	115.070256489121	98.08	DOWN_ML_UP_PI
BDIVROU_0328900.t1.1	957.700269221703	1154.43500130479	-1.01225515257596	0.980777508811056	-0.269540834198267	802	1134	997	1304	896.869196211796	1018.53134223161	1108.45708691506	1200.41291569451	98.08	DOWN_ML_UP_PI
BDIVROU_0025300.t1.1	476.361768698382	603.586981669645	-1.01234170634589	0.980770593180867	-0.341504058087331	460	488	536	664	514.413753438187	438.309783958576	595.920760869077	611.253202470213	98.08	DOWN_ML_UP_PI
BDIVROU_0316300.t1.1	73.3986301418477	38.6925560093645	1.05396431292758	0.980738798016745	0.923697102333772	63	85	34	43	70.4523184056648	76.3449418780307	37.8009437864713	39.5841682322577	98.07	UP_ML_DOWN_PI
BDIVROU_0397400.t1.1	12119.6988590664	4392.87160894384	1.06178543424772	0.980700530233229	1.46411761296682	4641	21209	3995	4719	5189.98745588397	19049.4102622489	4441.61089491038	4344.13232297731	98.07	UP_ML_DOWN_PI
BDIVROU_0383900.t1.1	122.022800377166	172.045237425336	-0.950549450091395	0.980689215821099	-0.495637210315001	109	136	153	189	121.893693749484	122.151907004849	170.104247039121	173.986227811551	98.07	DOWN_ML_UP_PI
BDIVROU_0223200.t1.1	444.080587955448	304.94879263934	1.06102445433163	0.98067456182456	0.542254504356182	436	446	301	299	487.574774997934	400.586400912961	334.649531756702	275.248053521978	98.07	UP_ML_DOWN_PI
BDIVROU_0046200.t1.1	294.998694156484	212.214251718768	1.05817784279049	0.980647325026431	0.475187021351966	277	312	188	234	309.766542831256	280.230845481713	209.0169832899	215.411520147635	98.06	UP_ML_DOWN_PI
BDIVROU_0088100.t1.1	28.0104167904759	11.1779498392152	1.0582526837154	0.980646540553563	1.32530784457314	26	30	11	11	29.075559976941	26.9452736040108	12.2297171073878	10.1261825710427	98.06	UP_ML_DOWN_PI
BDIVROU_0082100.t1.1	108.796852347644	161.345363617108	-1.01441215229011	0.980610963761903	-0.568515303560361	99	119	147	173	110.710786066045	106.882918629243	163.433492253273	159.257234980944	98.06	DOWN_ML_UP_PI
BDIVROU_0115600.t1.1	322.84590587431	437.387552184441	-0.949554934124117	0.980610834589057	-0.438066430778096	326	313	396	472	364.562790480107	281.129021268513	440.26981586596	434.505288502922	98.06	DOWN_ML_UP_PI
BDIVROU_0220400.t1.1	307.141783138916	408.180822131757	-1.03390825455716	0.980504160235672	-0.410303612849163	269	349	389	417	300.820216684505	313.463349593326	432.487268615804	383.874375647709	98.05	DOWN_ML_UP_PI
BDIVROU_0325300.t1.1	153.555056872339	85.0542490576564	0.909498408493631	0.980377912078548	0.852300808342145	167	134	76	93	186.754558313429	120.355555431248	84.4962272874065	85.6122708279063	98.04	UP_ML_DOWN_PI
BDIVROU_0060700.t1.1	84.480338264828	136.843699211229	-1.01822853486276	0.980370339970611	-0.6958414927635	78	91	117	156	87.2266799308231	81.7339965988329	130.079718324034	143.607680098423	98.04	DOWN_ML_UP_PI
BDIVROU_0391000.t1.1	254.330332650971	186.576359662506	0.909418152747409	0.980353859367563	0.446937335291157	238	270	175	194	266.153202865845	242.507462436098	194.563681253897	178.589038071116	98.04	UP_ML_DOWN_PI
BDIVROU_0062500.t1.1	176.907627329148	247.684840546437	-1.02003924294355	0.980288383537131	-0.48550932088829	167	186	222	270	186.754558313429	167.060696344867	246.817927076372	248.551754016502	98.03	DOWN_ML_UP_PI
BDIVROU_0043800.t1.1	1348.41159458132	1616.55103831756	-1.02239347825428	0.980212973691855	-0.261658119673865	1104	1628	1435	1779	1234.59300825165	1462.23018091099	1595.42218628195	1637.67989035318	98.02	DOWN_ML_UP_PI
BDIVROU_0012400.t1.1	14.9122421123515	45.9192070273664	-1.02573242289218	0.980178966529515	-1.62260053990169	9	22	47	43	10.064616915095	19.759867309608	52.2542458224751	39.5841682322577	98.02	DOWN_ML_UP_PI
BDIVROU_0131400.t1.1	87.6239535186292	136.705853813927	-0.943329950138876	0.980177613458505	-0.641677806777953	78	98	130	140	87.2266799308231	88.0212271064354	144.533020360037	128.878687267816	98.02	DOWN_ML_UP_PI
BDIVROU_0072400.t1.1	646.388921690788	778.943161301832	-0.942684183640336	0.980141175259712	-0.26911558783583	540	767	714	830	603.877014905698	688.900828475877	793.819819515898	764.066503087766	98.01	DOWN_ML_UP_PI
BDIVROU_0116600.t1.1	312.174091596463	378.467066219065	-0.94228594670672	0.980119746314867	-0.277816955912061	278	349	343	408	310.8848335996	313.463349593326	381.344815257637	375.589317180492	98.01	DOWN_ML_UP_PI
BDIVROU_0334000.t1.1	2573.98945902552	2260.22921407947	0.908566552957173	0.98009937635563	0.187537058994431	2161	3041	2010	2483	2416.62635039114	2731.3525676599	2234.70285325904	2285.75557489991	98.01	UP_ML_DOWN_PI
BDIVROU_0264800.t1.1	1417.95954582244	1867.7847963173	-0.94147529703888	0.980076277586443	-0.39751186593016	1030	1875	1723	1977	1151.8394913942	1684.07960025068	1915.61841600265	1819.95117663194	98.01	DOWN_ML_UP_PI
BDIVROU_0423800.t1.1	430.396694102212	311.632827787273	0.908187922576835	0.979986664311464	0.465819779843203	430	423	265	357	480.865030387871	379.928357816553	294.625003041615	328.640652532931	98	UP_ML_DOWN_PI
BDIVROU_0036100.t1.1	83.8199933201974	130.286354636609	-0.907781966559625	0.979883451193736	-0.636319681513984	72	97	111	149	80.5169353207597	87.1230513196351	123.408963538186	137.163745735033	97.99	DOWN_ML_UP_PI
BDIVROU_0173900.t1.1	1631.20519424318	1777.10704509902	-0.906613233232495	0.979874889538458	-0.123592311132013	1417	1868	1593	1937	1584.61801874329	1677.79236974308	1771.08539564261	1783.12869455542	97.99	DOWN_ML_UP_PI
BDIVROU_0014700.t1.1	52.8949341877769	90.6732365753317	-0.90638893050789	0.979873253071993	-0.777547222455982	44	63	77	104	49.204793807131	56.5850745684228	85.6080197517145	95.738453398949	97.99	DOWN_ML_UP_PI
BDIVROU_0113100.t2.1	973.378055667998	1547.30437364961	-0.911735624660434	0.979872106643806	-0.66868486517925	516	1525	1481	1573	577.038036465445	1369.71807487055	1646.56463964012	1448.0441076591	97.99	DOWN_ML_UP_PI
BDIVROU_0377400.t1.1	451.473488974067	533.888801694874	-0.936536506968442	0.979869094251779	-0.241898015290746	393	516	481	579	439.488271959147	463.458705988987	534.772175332138	533.00542805761	97.99	DOWN_ML_UP_PI
BDIVROU_0242300.t1.1	264.245698027028	348.675490105206	-0.936236769439677	0.979859118395969	-0.400004970025841	222	312	301	394	248.260550572343	280.230845481713	334.649531756702	362.70144845371	97.99	DOWN_ML_UP_PI
BDIVROU_0414500.t1.1	228.160557085662	298.85836927172	-0.903265393070357	0.979833249855108	-0.389412535324767	192	269	271	322	214.711827522026	241.609286649297	301.295757827463	296.420980715977	97.98	DOWN_ML_UP_PI
BDIVROU_0228800.t1.1	264.073635024064	346.176214381986	-0.93501754591357	0.979823690901326	-0.390566330393596	249	278	323	362	278.454401317627	249.692868730501	359.108965971478	333.243462792495	97.98	DOWN_ML_UP_PI
BDIVROU_0310600.t1.1	159.60955214107	238.748270640869	-0.916642631021755	0.979821944378614	-0.580943288101641	120	206	220	253	134.194892201266	185.024212080874	244.594342147756	232.902199133982	97.98	DOWN_ML_UP_PI
BDIVROU_0385600.t1.1	256.106539313216	493.504121802974	-0.934703876411995	0.979816205239143	-0.946318043731609	95	452	463	513	106.237622992669	405.975455633763	514.759910974595	472.248332631354	97.98	DOWN_ML_UP_PI
BDIVROU_0041500.t1.1	11.5396539466935	27.3233757577543	-0.90229352545847	0.979813297503638	-1.24353577639637	11	12	21	34	12.3011984517827	10.7781094416043	23.3476417504676	31.299109765041	97.98	DOWN_ML_UP_PI
BDIVROU_0038200.t1.1	264.840275132452	361.825769264507	-0.917742461353312	0.979807914441941	-0.450172626278583	207	332	323	396	231.486189047184	298.19436121772	359.108965971478	364.542572557536	97.98	DOWN_ML_UP_PI
BDIVROU_0033500.t1.1	397.671521069176	489.074746950773	-0.917933947235375	0.97980546847057	-0.298477725619628	353	446	460	507	394.756641225392	400.586400912961	511.424533581671	466.724960319876	97.98	DOWN_ML_UP_PI
BDIVROU_0269100.t1.1	191.243008196701	258.671559973257	-0.901891824608111	0.979802904765957	-0.435714439355922	183	198	231	283	204.647210606931	177.838805786472	256.824059255143	260.519060691371	97.98	DOWN_ML_UP_PI
BDIVROU_0141900.t1.1	240.655296728048	316.133382659598	-0.93372788272927	0.97979299996817	-0.393565210401994	228	252	288	339	254.970295182406	226.340298273691	320.196229720698	312.070535598497	97.98	DOWN_ML_UP_PI
BDIVROU_0260500.t1.1	3934.35060139866	4478.79303503832	-0.901320840365214	0.979788174399902	-0.186984474730286	3243	4723	4056	4832	3626.61696173922	4242.08424105811	4509.43023523317	4448.15583484347	97.98	DOWN_ML_UP_PI
BDIVROU_0266800.t1.1	71.3821635867035	113.12475145996	-0.933375941557117	0.979784664212096	-0.66427908742098	61	83	100	125	68.215736868977	74.54859030443	111.179246430798	115.070256489121	97.98	DOWN_ML_UP_PI
BDIVROU_0100600.t1.1	172.386412277193	258.809405370559	-0.921328863460504	0.979764079005804	-0.586243983345115	130	222	218	299	145.377799884705	199.39502466968	242.37075721914	275.248053521978	97.98	DOWN_ML_UP_PI
BDIVROU_0015400.t1.1	115.973400711734	163.551153540693	-0.930352055328302	0.979740445817549	-0.495947983538954	103	130	146	179	115.18394913942	116.762852284047	162.321699788965	164.780607292422	97.97	DOWN_ML_UP_PI
BDIVROU_0254400.t1.1	235.88739290361	307.69932397109	-0.929932098556043	0.979737875417619	-0.383422958788397	201	275	272	340	224.776444437121	246.998341370099	302.407550291771	312.99109765041	97.97	DOWN_ML_UP_PI
BDIVROU_0379400.t1.1	652.353504380103	805.107999761227	-0.897287057464663	0.97964751093159	-0.303528364371526	635	662	694	911	710.114637898367	594.592370861839	771.583970229738	838.632029292716	97.96	DOWN_ML_UP_PI
BDIVROU_0054700.t1.1	866.029429059173	965.884186784097	-0.896956749964055	0.979631936236349	-0.157434163906205	777	961	888	1026	868.911927003199	863.146931115147	987.271708305486	944.496665262708	97.96	DOWN_ML_UP_PI
BDIVROU_0122000.t1.1	195.879376342727	137.166134839883	0.906909138168337	0.979607130918067	0.51404117153884	168	227	130	141	187.872849081773	203.885903603682	144.533020360037	129.799249319729	97.96	UP_ML_DOWN_PI
BDIVROU_0150800.t1.1	452.653785254603	568.307623254371	-0.892190676879581	0.979370169877568	-0.328264048984373	367	551	504	626	410.412711982206	494.894858526999	560.343402011222	576.27184449752	97.94	DOWN_ML_UP_PI
BDIVROU_0043900.t1.1	336.939693572679	440.024673304963	-0.890902279512831	0.979282878669268	-0.385094024766497	299	378	361	520	334.368939734822	339.510447410537	401.357079615181	478.692266994745	97.93	DOWN_ML_UP_PI
BDIVROU_0450700.t1.1	51.5653863682026	96.7102749278591	-0.888090582557555	0.979075507750604	-0.907266204914192	36	70	92	99	40.2584676603799	62.8723050760253	102.284906716334	91.1356431393841	97.91	DOWN_ML_UP_PI
BDIVROU_0356800.t1.1	1468.5556554595	1182.44547851095	0.9041673738989	0.978779107162821	0.312624278352537	1453	1461	1030	1325	1624.87648640367	1312.23482451533	1145.14623823722	1219.74471878469	97.88	UP_ML_DOWN_PI
BDIVROU_0317900.t2.1	27.0021835129038	49.2189944102283	-0.884180401575268	0.978747677240185	-0.866139107967017	25	29	43	55	27.9572692085971	26.0470978172105	47.8070759652432	50.6309128552134	97.87	DOWN_ML_UP_PI
BDIVROU_0123200.t1.1	726.814848657687	908.740285083465	-0.883465483968047	0.978684514851274	-0.322280142142063	573	905	791	1019	640.780610261046	812.849087054327	879.427839267612	938.052730899317	97.87	DOWN_ML_UP_PI
BDIVROU_0401900.t1.1	661.965271074784	765.148010885222	-0.882986537149511	0.978642349239613	-0.208983320580703	604	722	666	858	675.447624079707	648.482918069861	740.453781229115	789.842240541329	97.86	DOWN_ML_UP_PI
BDIVROU_0444000.t1.1	252.432781516912	317.514225737467	-0.882640715463624	0.978611977685854	-0.330921956799278	233	272	288	342	260.561749024125	244.303814009698	320.196229720698	314.832221754236	97.86	DOWN_ML_UP_PI
BDIVROU_0255100.t1.1	55.342772775695	92.9146165089787	-0.882413891992844	0.978591430144729	-0.747510639076417	54	56	86	98	60.3877014905698	50.2978440608202	95.6141519304863	90.2150810874711	97.86	DOWN_ML_UP_PI
BDIVROU_0094500.t1.1	320.222241956414	481.32778971068	-1.571938668512	0.978216675748623	-0.587946202591118	294	347	456	495	328.777485893102	311.666998019725	506.977363724439	455.678215696921	97.82	DOWN_ML_UP_PI
BDIVROU_0092500.t1.1	808.002320129675	1070.89518964611	-0.876748843844725	0.978071314252997	-0.406385947245677	617	1031	1062	1044	689.985404068177	926.019236191173	1180.72359709507	961.066782197141	97.81	DOWN_ML_UP_PI
BDIVROU_0439200.t1.1	227.226949577609	297.693191792319	-0.87614011831126	0.978016064585534	-0.389692276138783	208	247	254	340	232.604479815528	221.849419339689	282.395285934227	312.99109765041	97.8	DOWN_ML_UP_PI
BDIVROU_0112900.t1.1	159.63612593201	255.807618430278	-0.875634576821251	0.977970331531922	-0.680272058125071	108	221	254	249	120.77540298114	198.49684888288	282.395285934227	229.21995092633	97.8	DOWN_ML_UP_PI
BDIVROU_0147500.t1.1	155.22873069784	95.1026114275326	0.901275810075399	0.977900163611235	0.706838743419947	121	195	80	110	135.31318296961	175.144278426071	88.9433971446384	101.261825710427	97.79	UP_ML_DOWN_PI
BDIVROU_0030300.t1.1	477.55601851253	703.2857631757	-1.4909281270557	0.977653762894761	-0.558441037890892	377	594	640	755	421.595619665645	533.516417359415	711.547177157107	695.024349194293	97.77	DOWN_ML_UP_PI
BDIVROU_0405400.t1.1	308.203163998367	219.614338144134	0.900370024920775	0.977624478814103	0.488909424714086	246	380	198	238	275.099529012596	341.306798984137	220.13490793298	219.093768355287	97.76	UP_ML_DOWN_PI
BDIVROU_0459500.t1.1	103.077625154526	148.86439090119	-0.871263914231593	0.977596705403437	-0.530267491515487	96	110	132	164	107.355913761013	98.7993365480398	146.756605288653	150.972176513727	97.76	DOWN_ML_UP_PI
BDIVROU_0218500.t1.1	576.036469569297	655.638842255736	-0.867985024811611	0.977348554154565	-0.186741173751706	521	634	599	701	582.629490307164	569.443448831429	665.96368612048	645.313998390993	97.73	DOWN_ML_UP_PI
BDIVROU_0360000.t1.1	5.04116638786062	12.9234587368437	-0.866422794839004	0.977244945788034	-1.35816275612127	5	5	10	16	5.59145384171943	4.49087893400181	11.1179246430798	14.7289928306075	97.72	DOWN_ML_UP_PI
BDIVROU_0441100.t1.1	0.581599778841952	5.73239772890387	-0.864599644830377	0.977133676483811	-3.30104008529369	1	0	7	4	1.11829076834389	0.449087893400181	7.78254725015586	3.68224820765188	97.71	DOWN_ML_UP_PI
BDIVROU_0416200.t1.1	90.9611099630346	141.942380506812	-0.863975811081077	0.9771007341306	-0.641983642908238	92	88	127	155	102.882750687637	79.0394692384318	141.197642967113	142.68711804651	97.71	DOWN_ML_UP_PI
BDIVROU_0399100.t1.1	308.568768191934	414.535781469992	-0.829570950011631	0.977087570595999	-0.425904589326251	233	397	364	461	260.561749024125	356.575787359744	404.692457008105	424.37910593188	97.71	DOWN_ML_UP_PI
BDIVROU_0116000.t1.1	142.931294573072	212.363251940058	-0.829110090489924	0.977086538504559	-0.571212312141639	148	134	204	215	165.507033714895	120.355555431248	226.805662718828	197.920841161289	97.71	DOWN_ML_UP_PI
BDIVROU_0003900.t1.1	149.720760555953	209.027874547134	-0.829079861743035	0.977086459060649	-0.481421061198419	124	179	198	215	138.668055274642	160.773465837265	220.13490793298	197.920841161289	97.71	DOWN_ML_UP_PI
BDIVROU_0180600.t1.1	44.4900375645715	75.1615270901131	-0.829015220820974	0.977086289227352	-0.756512062296777	37	53	64	86	41.3767584287238	47.6033167004192	71.1547177157107	79.1683364645155	97.71	DOWN_ML_UP_PI
BDIVROU_0432100.t2.1	15.0222996031232	35.4527938226381	-0.828217113322682	0.977084197814242	-1.23879364560615	10	21	29	42	11.1829076834389	18.8616915228076	32.2419814649314	38.6636061803448	97.71	DOWN_ML_UP_PI
BDIVROU_0025100.t1.1	1935.70693087986	2257.26301714925	-0.826795584547659	0.977078367838544	-0.221713988888563	1560	2368	2056	2421	1744.53359861646	2126.88026314326	2285.84530661721	2228.6807276813	97.71	DOWN_ML_UP_PI
BDIVROU_0130100.t1.1	367.596585744976	464.441877328634	-0.831725139720808	0.977073871890277	-0.337374694678373	296	450	419	503	331.01406742979	404.179104060163	465.841042545044	463.042712112224	97.71	DOWN_ML_UP_PI
BDIVROU_0017100.t1.1	118.676786002448	173.025824673385	-0.825818278536827	0.977066868486246	-0.54394961943247	99	141	144	202	110.710786066045	126.642785938851	160.098114860349	185.95353448642	97.71	DOWN_ML_UP_PI
BDIVROU_0271900.t1.1	199.537847329135	260.817324700707	-0.824729922876957	0.977054142490669	-0.386377287774442	189	209	239	278	211.356955216994	187.718739441276	265.718398969607	255.916250431806	97.71	DOWN_ML_UP_PI
BDIVROU_0297100.t1.1	68.4586633144458	103.15420929125	-0.833567236973426	0.977052824731624	-0.591497664288592	63	74	92	113	70.4523184056648	66.4650082232268	102.284906716334	104.023511866166	97.71	DOWN_ML_UP_PI
BDIVROU_0046600.t1.1	178.915235953979	249.597144670387	-0.83501214485623	0.977032548684028	-0.480325181459035	173	183	242	250	193.464302923492	164.366168984466	269.053776362531	230.140512978243	97.7	DOWN_ML_UP_PI
BDIVROU_0024700.t1.1	12.6579447150374	27.1499403503903	-0.823205157939958	0.977021747821904	-1.10090585663082	13	12	24	30	14.5377799884705	10.7781094416043	26.6830191433915	27.6168615573891	97.7	DOWN_ML_UP_PI
BDIVROU_0211400.t1.1	354.912067239	437.925653411564	-0.822330165833762	0.977001818559949	-0.303224336647542	295	423	392	478	329.895776661446	379.928357816553	435.822646008728	440.0286608144	97.7	DOWN_ML_UP_PI
BDIVROU_0162100.t1.1	248.518763827708	323.444494059808	-0.861324891567807	0.976974062860806	-0.380163370997653	226	272	273	373	252.733713645718	244.303814009698	303.519342756079	343.369645363538	97.7	DOWN_ML_UP_PI
BDIVROU_0418000.t1.1	312.623179489863	371.71849123205	-0.861180182844541	0.976968218203265	-0.249785706089763	278	350	335	403	310.8848335996	314.361525380127	372.450475543173	370.986506920927	97.7	DOWN_ML_UP_PI
BDIVROU_0031600.t1.1	726.241749739903	828.831462155443	-0.838939150027952	0.97695887307068	-0.190628898979312	629	834	764	878	703.404893288304	749.078606191502	849.409442731297	808.253481579588	97.7	DOWN_ML_UP_PI
BDIVROU_0184600.t1.1	185.404865582499	251.653934372681	-0.820933105833633	0.976957411975446	-0.440762048065282	183	185	225	275	204.647210606931	166.162520558067	250.153304469296	253.154564276067	97.7	DOWN_ML_UP_PI
BDIVROU_0306100.t1.1	490.341736578965	619.732407588184	-0.820426937425288	0.976939858108329	-0.337857847752314	383	615	546	687	428.305364275708	552.378108882222	607.038685512157	632.426129664211	97.69	DOWN_ML_UP_PI
BDIVROU_0353700.t1.1	4.96792409661059	27.8192467937729	-0.820016525407556	0.976925664621709	-2.48536832309033	0	11	31	23	0.559145384171943	9.87993365480398	34.4655663935474	21.1729271939983	97.69	DOWN_ML_UP_PI
BDIVROU_0335500.t1.1	203.038208846191	280.560538444689	-0.859425513952857	0.97690208278225	-0.466560857247622	180	228	277	275	201.292338301899	204.784079390482	307.96651261331	253.154564276067	97.69	DOWN_ML_UP_PI
BDIVROU_0231700.t1.1	628.148381064344	762.655375343044	-0.842858737505901	0.976878689360625	-0.279925894480819	513	760	664	855	573.683164160413	682.613597968275	738.230196300499	787.08055438559	97.69	DOWN_ML_UP_PI
BDIVROU_0431300.t1.1	334.887795296282	431.357154012956	-0.843576942241652	0.976864959105684	-0.365205083924635	313	356	357	506	350.025010491636	319.750580100929	396.909909757949	465.804398267963	97.69	DOWN_ML_UP_PI
BDIVROU_0367200.t1.1	3.92287561951673	24.1725885961831	-0.843850878070372	0.976859706477453	-2.62338847831728	3	5	41	3	3.35487230503166	4.49087893400181	45.5834910366272	2.76168615573891	97.69	DOWN_ML_UP_PI
BDIVROU_0234400.t1.1	32.1622653218493	57.7308732999021	-0.844080542617857	0.976855296043553	-0.843974024187319	27	38	55	59	30.1938507452849	34.1306798984137	61.1485855369389	54.3131610628653	97.69	DOWN_ML_UP_PI
BDIVROU_0290200.t1.1	270.699895934295	332.183193371939	-0.844441562553718	0.976848350713883	-0.295284749840702	248	294	297	363	277.336110549284	264.063681319306	330.20236189947	334.164024844408	97.68	DOWN_ML_UP_PI
BDIVROU_0389500.t1.1	800.424735850765	961.939528143926	-0.817867157281484	0.976832726750694	-0.26518045040714	642	983	866	1044	717.942673276774	882.906798424755	962.812274090711	961.066782197141	97.68	DOWN_ML_UP_PI
BDIVROU_0446400.t1.1	7.39666334563328	22.4159248745659	-0.845459402114106	0.976831771728859	-1.59957750673884	6	9	13	33	6.70974461006331	8.08358208120325	14.4533020360037	30.378547713128	97.68	DOWN_ML_UP_PI
BDIVROU_0167700.t1.1	124.27709777448	181.884574377786	-0.846187049137144	0.976820590078945	-0.549462737366721	105	146	150	214	117.420530676108	131.133664872853	166.768869646197	197.000279109376	97.68	DOWN_ML_UP_PI
BDIVROU_0430100.t1.1	74.1778905075632	116.400103656748	-0.817379398101285	0.976810266084326	-0.650031197241625	66	83	115	114	73.8071907106964	74.54859030443	127.856133395418	104.944073918079	97.68	DOWN_ML_UP_PI
BDIVROU_0407000.t1.1	273.715737836698	341.998095138316	-0.848353240094194	0.976793679197678	-0.321309901867963	255	292	313	365	285.164145927691	262.267329745706	347.991041328398	336.005148948234	97.68	DOWN_ML_UP_PI
BDIVROU_0013600.t1.1	164.258540544424	234.403356170877	-0.85449143960542	0.976792477550343	-0.513024841576924	150	179	189	281	167.743615251583	160.773465837265	210.128775754208	258.677936587545	97.68	DOWN_ML_UP_PI
BDIVROU_0325600.t2.1	599.715450171407	746.252053634933	-0.849420234503694	0.976783293210133	-0.315384855863041	475	744	685	794	531.188114963346	668.242785379469	761.577838050966	730.926269218899	97.68	DOWN_ML_UP_PI
BDIVROU_0168700.t1.1	97.8340596457485	144.817476873779	-0.852388685096504	0.976777136590401	-0.565827007251451	81	117	133	154	90.5815522358547	105.086567055642	147.868397752961	141.766555994597	97.68	DOWN_ML_UP_PI
BDIVROU_0007300.t1.1	28.8997346469632	58.5736151506486	-0.852043885600665	0.976776602429788	-1.01919469383922	30	27	59	56	33.5487230503166	24.2507462436098	65.5957553941708	51.5514749071264	97.68	DOWN_ML_UP_PI
BDIVROU_0277400.t1.1	328.085709056074	268.277436322208	0.897478456077952	0.976747222454397	0.290347032756466	292	367	240	293	326.540904356415	329.630513755733	266.830191433915	269.7246812105	97.67	UP_ML_DOWN_PI
BDIVROU_0051700.t1.1	128.521287935999	186.947665663308	-0.813863580444194	0.976597938014563	-0.540627113470993	115	143	150	225	128.603438359547	128.439137512452	166.768869646197	207.126461680418	97.66	DOWN_ML_UP_PI
BDIVROU_0001800.t1.1	118.777985562906	172.750133878781	-0.813121283663883	0.976544070315587	-0.540419358386464	104	135	170	170	116.302239907764	121.253731218049	189.004718932357	156.495548825205	97.65	DOWN_ML_UP_PI
BDIVROU_0457100.t1.1	6.04939966543274	15.7807600987801	-0.812322986753717	0.976486409955353	-1.38330281269909	6	6	11	21	6.70974461006331	5.38905472080217	12.2297171073878	19.3318030901724	97.65	DOWN_ML_UP_PI
BDIVROU_0291300.t1.1	260.652994879826	327.909458922071	-0.81035627422451	0.97632372017044	-0.331167082046554	222	304	286	367	248.260550572343	273.04543918731	317.972644792082	337.84627305206	97.63	DOWN_ML_UP_PI
BDIVROU_0281500.t1.1	241.782445426706	176.970483313556	0.896048050287271	0.976316165736425	0.450200746697277	226	257	166	184	252.733713645718	230.831177207693	184.557549075125	169.383417551987	97.63	UP_ML_DOWN_PI
BDIVROU_0373200.t1.1	103.755685959783	150.567669607714	-0.81016610060818	0.976307482836372	-0.537221622597042	94	114	145	152	105.119332224325	102.392039695241	161.209907324657	139.925431890772	97.63	DOWN_ML_UP_PI
BDIVROU_0192800.t1.1	183.313773257835	243.673516529088	-0.808975152208457	0.976200583136536	-0.410634274702684	164	204	233	248	183.399686008397	183.227860507274	259.047644183759	228.299388874417	97.62	DOWN_ML_UP_PI
BDIVROU_0026300.t1.1	177.365573152861	233.033667916996	-0.80842488577972	0.976145966973585	-0.393812397478706	163	192	218	243	182.281395240053	172.449751065669	242.37075721914	223.696578614852	97.61	DOWN_ML_UP_PI
BDIVROU_0106500.t1.1	356.527497879323	430.596747006322	-0.807245912851371	0.976029564876338	-0.272324068905282	326	388	402	450	364.562790480107	348.49220527854	446.940570651808	414.252923360837	97.6	DOWN_ML_UP_PI
BDIVROU_0422200.t1.1	237.177746674918	149.575927535677	0.894982917912392	0.975997125125522	0.665090645302697	176	309	125	174	196.819175228524	277.536318121312	138.974058038498	160.177797032857	97.6	UP_ML_DOWN_PI
BDIVROU_0240200.t1.1	20.2835809725274	2.78948096734661	0.894694478042181	0.975911093369719	2.86224376296132	17	24	0	6	19.0109430618461	21.5562188832087	0.55589623215399	5.52337231147783	97.59	UP_ML_DOWN_PI
BDIVROU_0116300.t1.1	580.747463484842	660.630753521134	-0.805590058346308	0.975850698554208	-0.185933183345791	523	642	579	736	584.866071843852	576.628855125832	643.727836834321	677.533670207946	97.59	DOWN_ML_UP_PI
BDIVROU_0027100.t1.1	8.51495411397717	1.1348065156058	0.809767236817827	0.975736938701942	2.90755241629417	8	9	2	0	8.94632614675108	8.08358208120325	2.22358492861596	0.460281025956485	97.57	UP_ML_DOWN_PI
BDIVROU_0150400.t1.1	446.727063337269	380.230370121724	0.807355406420827	0.975727597840826	0.232519888830974	407	488	347	407	455.144342715961	438.309783958576	385.791985114869	374.668755128579	97.57	UP_ML_DOWN_PI
BDIVROU_0458600.t1.1	40.3381890331981	21.2441072141225	0.894051325834899	0.975720032984994	0.925083600678301	36	45	20	22	40.2584676603799	40.4179104060163	22.2358492861596	20.2523651420854	97.57	UP_ML_DOWN_PI
BDIVROU_0081300.t1.1	13.5649784321509	4.42937485220088	0.811438715683841	0.975716088348684	1.61471175288914	9	19	3	6	10.064616915095	17.0653399492069	3.33537739292394	5.52337231147783	97.57	UP_ML_DOWN_PI
BDIVROU_0351200.t1.1	11.5396539466935	5.54116731650886	0.81191479660449	0.975701850864706	1.05833812558366	11	12	5	6	12.3011984517827	10.7781094416043	5.5589623215399	5.52337231147783	97.57	UP_ML_DOWN_PI
BDIVROU_0034200.t1.1	670.920455151848	588.726783622778	0.81248165620906	0.975684842973487	0.188543466200537	616	727	525	645	688.867113299833	652.973797003863	583.69104376169	593.762523483866	97.57	UP_ML_DOWN_PI
BDIVROU_0270200.t1.1	138.713678202492	99.645396490962	0.805112655362222	0.975675048987426	0.477234994385923	126	152	89	109	140.90463681133	136.522719593655	98.9495293234102	100.341263658514	97.57	UP_ML_DOWN_PI
BDIVROU_0318900.t1.1	17.8180265239829	8.49408388464278	0.80503553039494	0.975672368449352	1.06880729531353	15	21	7	10	16.7743615251583	18.8616915228076	7.78254725015586	9.20562051912971	97.57	UP_ML_DOWN_PI
BDIVROU_0267500.t1.1	127.032297370789	48.8543285904693	0.81339882933886	0.975657195539706	1.3786370435248	179	60	44	53	200.174047533555	53.8905472080217	48.9188684295511	48.7897887513874	97.57	UP_ML_DOWN_PI
BDIVROU_0247400.t1.1	6.04939966543274	2.49263554217744	0.803792039755863	0.975629328657286	1.2791200220458	6	6	2	3	6.70974461006331	5.38905472080217	2.22358492861596	2.76168615573891	97.56	UP_ML_DOWN_PI
BDIVROU_0410900.t2.1	897.675505372132	507.517063356149	1.85551734450955	0.975623544984336	0.822737700841948	885	897	417	599	989.687329984339	805.663680759924	463.617457616428	551.416669095869	97.56	UP_ML_DOWN_PI
BDIVROU_0071800.t1.1	52.8025925576314	95.1204064325636	-0.803509134012446	0.975609327625815	-0.849146113183485	35	74	85	104	39.140176892036	66.4650082232268	94.5023594661783	95.738453398949	97.56	DOWN_ML_UP_PI
BDIVROU_0136300.t1.1	233.936694187672	174.328847550088	0.802775027922704	0.975579259131764	0.424306850477494	220	247	148	200	246.023969035655	221.849419339689	164.545284717581	184.112410382594	97.56	UP_ML_DOWN_PI
BDIVROU_0325800.t1.1	186.537109884455	108.641991592666	0.815318995571123	0.975560935517075	0.77988083827446	128	256	82	137	143.141218348017	229.933001420893	91.1669820732544	126.117001112077	97.56	UP_ML_DOWN_PI
BDIVROU_0201800.t1.1	18.4960873292398	42.0457284073195	-0.803091450194405	0.975557340959562	-1.18473912415218	13	25	45	37	14.5377799884705	22.454394670009	50.0306608938591	34.0607959207799	97.56	DOWN_ML_UP_PI
BDIVROU_0144000.t1.1	3452.10882948524	3140.31415069946	0.815429004833307	0.975555115009944	0.136569056287158	2954	4009	2742	3511	3303.43092968784	3600.78672928265	3048.53493713248	3232.09336426644	97.56	UP_ML_DOWN_PI
BDIVROU_0336800.t1.1	524.815209207022	422.665199534876	0.801413666606225	0.975505202962469	0.312294198185345	431	632	372	469	481.983321156215	567.647097257828	413.586796722569	431.743602347183	97.55	UP_ML_DOWN_PI
BDIVROU_0312800.t1.1	64.6812769069533	31.9617760273812	0.816867483639516	0.97546144186127	1.01700058302946	45	88	31	32	50.3230845754748	79.0394692384318	34.4655663935474	29.4579856612151	97.55	UP_ML_DOWN_PI
BDIVROU_0375600.t1.1	42.3457976580292	20.6882109819685	0.893124667119462	0.975446392946673	1.03340991228823	42	42	19	22	46.9682122704432	37.7233830456152	21.1240568218516	20.2523651420854	97.54	UP_ML_DOWN_PI
BDIVROU_0424800.t1.1	48.3951973234619	25.4044314527619	0.800285535998152	0.975431838992518	0.929783706215515	48	48	25	25	53.6779568805065	43.1124377664174	27.7948116076995	23.0140512978243	97.54	UP_ML_DOWN_PI
BDIVROU_0058700.t1.1	228.424961718771	155.212710058384	0.798156284790374	0.975276003297692	0.557473611712259	174	292	131	179	194.582593691836	262.267329745706	145.644812824345	164.780607292422	97.53	UP_ML_DOWN_PI
BDIVROU_0316600.t1.1	254.475821862995	310.400984930694	-0.800782043611954	0.975258697235233	-0.286604545185367	223	289	281	335	249.378841340686	259.572802385304	312.413682470542	308.388287390845	97.53	DOWN_ML_UP_PI
BDIVROU_0221300.t1.1	447.268492860815	373.272769717284	0.797266306032663	0.975199834406306	0.260910865750374	416	478	332	410	465.208959631056	429.328026090573	369.115098150249	377.430441284318	97.52	UP_ML_DOWN_PI
BDIVROU_0406200.t1.1	541.237920072224	410.620072658841	0.796674186269731	0.975149392634836	0.3984587670364	417	686	376	438	466.3272503994	616.148589745048	418.033966579801	403.206178737881	97.51	UP_ML_DOWN_PI
BDIVROU_0006400.t1.1	304.839433763022	224.790839640883	0.820753219051137	0.975116951730341	0.439466294590118	244	375	204	242	272.862947475908	336.815920050136	226.805662718828	222.776016562939	97.51	UP_ML_DOWN_PI
BDIVROU_0223300.t1.1	54.8936848822948	24.9085604167433	0.795800688011133	0.975073171901182	1.13999854341106	54	55	15	36	60.3877014905698	49.3996682740199	16.6768869646197	33.140233868867	97.51	UP_ML_DOWN_PI
BDIVROU_0452700.t1.1	31.1451741139641	54.6645465205396	-0.799247625788086	0.975050712993408	-0.811596817962258	30	32	47	62	33.5487230503166	28.7416251776116	52.2542458224751	57.0748472186042	97.51	DOWN_ML_UP_PI
BDIVROU_0168800.t1.1	435.002726130284	515.908891853551	-0.798912606773714	0.975001071734791	-0.246091869757902	378	498	447	581	422.713910433989	447.29154182658	496.971231545667	534.846552161436	97.5	DOWN_ML_UP_PI
BDIVROU_0346400.t1.1	10.087071309765	0.578910283451814	0.891188592174259	0.974882089276056	4.12302376745848	18	0	1	0	20.1292338301899	0.449087893400181	1.11179246430798	0.460281025956485	97.49	UP_ML_DOWN_PI
BDIVROU_0014100.t1.1	64.0866998015289	98.342373614259	-0.797510941713709	0.974794481943038	-0.617788197823692	60	68	85	111	67.0974461006331	61.0759535024246	94.5023594661783	102.18238776234	97.48	DOWN_ML_UP_PI
BDIVROU_0437100.t1.1	34.8479347519373	57.7130782948711	-0.797322986038806	0.974766913735467	-0.727825125479121	31	39	50	65	34.6670138186605	35.0288556852141	55.589623215399	59.8365333743431	97.48	DOWN_ML_UP_PI
BDIVROU_0136800.t2.1	143.93576552363	84.3849426142739	0.792265499229063	0.974712051197953	0.770367624131903	100	196	69	100	111.829076834389	176.042454212871	76.7136800372506	92.0562051912971	97.47	UP_ML_DOWN_PI
BDIVROU_0402300.t1.1	2873.98064682052	1609.54456754098	0.824389446582099	0.974676016775493	0.836397821899261	1451	4593	1458	1736	1622.63990486698	4125.32138877406	1620.99341296104	1598.09572212092	97.47	UP_ML_DOWN_PI
BDIVROU_0364200.t1.1	13.4419436147966	1.1348065156058	0.791923461466328	0.974674995143819	3.56622351297598	24	0	2	0	26.8389784402532	0.449087893400181	2.22358492861596	0.460281025956485	97.47	UP_ML_DOWN_PI
BDIVROU_0164100.t1.1	159.820809192301	107.218918323692	0.791770503353743	0.974658449419546	0.57589577842956	126	199	96	117	140.90463681133	178.736981573272	106.732076573566	107.705760073818	97.47	UP_ML_DOWN_PI
BDIVROU_0290400.t1.1	434.329760928326	316.438023283221	0.791647055957029	0.974645107438621	0.456867846937715	327	560	296	330	365.681081248451	502.978440608202	329.090569435162	303.78547713128	97.46	UP_ML_DOWN_PI
BDIVROU_0182500.t1.1	215.467180649372	162.230335658959	0.791580902569214	0.974637961925796	0.40942452264564	195	237	137	187	218.066699827058	212.867661471686	152.315567610193	172.145103707726	97.46	UP_ML_DOWN_PI
BDIVROU_0374500.t1.1	250.447984356006	133.381631244991	0.89023127180843	0.97460774785644	0.908951002277138	166	351	153	105	185.636267545085	315.259701166927	170.104247039121	96.6590154508619	97.46	UP_ML_DOWN_PI
BDIVROU_0254600.t1.1	733.88000625472	824.773393304043	-0.79522504529609	0.974440087932021	-0.168453599845882	678	790	736	903	758.201140937154	709.558871572286	818.279253730673	831.267532877413	97.44	DOWN_ML_UP_PI
BDIVROU_0078200.t1.1	94.9105593734908	63.5410912299724	0.789706172138293	0.974424913182337	0.578878738173273	83	108	58	68	92.8181337725425	97.002984974439	64.4839629298629	62.598219530082	97.44	UP_ML_DOWN_PI
BDIVROU_0276000.t1.1	864.779602612417	985.33604026654	-0.79504050403244	0.974410817107773	-0.188283332146221	733	1013	870	1090	819.707133196068	909.852072028766	967.259443947943	1003.41263658514	97.44	DOWN_ML_UP_PI
BDIVROU_0177900.t1.1	70.9419336236165	40.993961139147	0.789229355406196	0.974369398789552	0.791227252967481	57	87	34	48	63.7425737956015	78.1412934516315	37.8009437864713	44.1869784918226	97.44	UP_ML_DOWN_PI
BDIVROU_0084400.t1.1	94.4437556194643	58.5558201456176	0.826551925073176	0.974369218304199	0.689642838168401	91	97	54	62	101.764459919294	87.1230513196351	60.0367930726309	57.0748472186042	97.44	UP_ML_DOWN_PI
BDIVROU_0409500.t1.1	346.903110927316	286.724267370529	0.788708948731338	0.974308997540128	0.274868763790245	312	384	250	321	348.906719723292	344.899502131339	277.948116076995	295.500418664064	97.43	UP_ML_DOWN_PI
BDIVROU_0359400.t1.1	8.40963515724915	0.578910283451814	0.827025278718544	0.974295962039378	3.86063152293604	15	0	1	0	16.7743615251583	0.449087893400181	1.11179246430798	0.460281025956485	97.43	UP_ML_DOWN_PI
BDIVROU_0089200.t1.1	114.718478661679	169.701602104449	-0.79427263149267	0.974289375089612	-0.564902388028605	112	116	167	167	125.248566054515	104.188391268842	185.669341539433	153.733862669466	97.43	DOWN_ML_UP_PI
BDIVROU_0400400.t1.1	19.6232360278968	6.19267875486036	0.788514031167884	0.974286424714436	1.66392745975728	11	30	7	5	12.3011984517827	26.9452736040108	7.78254725015586	4.60281025956485	97.43	UP_ML_DOWN_PI
BDIVROU_0454000.t1.1	118.540154720737	185.553542223354	-0.794193486727863	0.974276643417264	-0.64645969674427	110	127	198	164	123.011984517827	114.068324923646	220.13490793298	150.972176513727	97.43	DOWN_ML_UP_PI
BDIVROU_0160900.t1.1	193.057075630928	145.104322492372	0.787657031979291	0.974182105985949	0.411936934402271	175	212	136	151	195.70088446018	190.413266801677	151.203775145885	139.004869838859	97.42	UP_ML_DOWN_PI
BDIVROU_0223900.t1.1	18.6061448200115	8.0338028586863	0.828278956007821	0.974100883554246	1.21162419630567	14	24	7	9	15.6560707568144	21.5562188832087	7.78254725015586	8.28505846721674	97.41	UP_ML_DOWN_PI
BDIVROU_0204500.t1.1	288.095408355817	230.714467782182	0.786904768612695	0.97409004857483	0.320438190860252	251	329	213	244	280.690982854315	295.499833857319	236.8117948976	224.617140666765	97.41	UP_ML_DOWN_PI
BDIVROU_0204900.t1.1	285.951168449275	234.934817216957	0.786200405574796	0.974004243641839	0.283508264826864	256	318	209	258	286.282436696035	285.619900202515	232.364625040368	237.505009393546	97.4	UP_ML_DOWN_PI
BDIVROU_0354600.t1.1	1.37522094940914	11.1001296380488	-0.791501983022074	0.973820959289267	-3.01284119337826	0	3	15	6	0.559145384171943	2.69452736040108	16.6768869646197	5.52337231147783	97.38	DOWN_ML_UP_PI
BDIVROU_0398800.t1.1	422.133524364017	343.743604035944	0.830591943997941	0.973715113255368	0.296366537770829	359	493	312	370	401.466385835455	442.800662892578	346.87924886409	340.607959207799	97.37	UP_ML_DOWN_PI
BDIVROU_0211800.t1.1	90.1072238277999	52.4409615919237	0.830726612284236	0.973692149241202	0.780948630436293	72	111	43	62	80.5169353207597	99.6975123348401	47.8070759652432	57.0748472186042	97.37	UP_ML_DOWN_PI
BDIVROU_0238300.t1.1	325.382323765359	256.692590472129	0.831385187004275	0.97357888536737	0.342094226859863	296	356	244	263	331.01406742979	319.750580100929	271.277361291147	242.107819653111	97.36	UP_ML_DOWN_PI
BDIVROU_0219300.t1.1	12.6668026453506	5.08088629055238	0.78239473952502	0.973525766667745	1.3179003229948	9	17	5	5	10.064616915095	15.2689883756061	5.5589623215399	4.60281025956485	97.35	UP_ML_DOWN_PI
BDIVROU_0094300.t1.1	167.190898746995	116.651359265279	0.886311155970659	0.973523050414229	0.519293196341746	144	193	108	123	161.033870641519	173.34792685247	120.073586145262	113.229132385295	97.35	UP_ML_DOWN_PI
BDIVROU_0241400.t1.1	416.242234167935	338.90733317288	0.781633663468088	0.973428862019498	0.296532502318938	383	450	324	345	428.305364275708	404.179104060163	360.220758435786	317.593907909975	97.34	UP_ML_DOWN_PI
BDIVROU_0422100.t1.1	114.12013922924	58.3467947281915	0.885788596047306	0.973385616007891	0.967828103153594	78	157	47	70	87.2266799308231	141.013598527657	52.2542458224751	64.439343633908	97.34	UP_ML_DOWN_PI
BDIVROU_0461300.t1.1	300.366270689646	220.821745814639	0.781284400484096	0.973384545233706	0.443840564969978	236	375	201	237	263.916621329157	336.815920050136	223.470285325904	218.173206303374	97.34	UP_ML_DOWN_PI
BDIVROU_0335200.t2.1	30.0268833456202	16.6235019495266	0.780430329560477	0.97327600373104	0.853030401500275	28	32	15	18	31.3121415136288	28.7416251776116	16.6768869646197	16.5701169344335	97.33	UP_ML_DOWN_PI
BDIVROU_0328300.t1.1	6.2783725772894	19.7854439350866	-0.787884704675234	0.973162639246201	-1.65597688569979	4	9	24	14	4.47316307337554	8.08358208120325	26.6830191433915	12.8878687267816	97.32	DOWN_ML_UP_PI
BDIVROU_0120400.t1.1	6.83751796146134	18.0221400324271	-0.787851184876206	0.973156363928285	-1.39822571078314	5	9	20	15	5.59145384171943	8.08358208120325	22.2358492861596	13.8084307786946	97.32	DOWN_ML_UP_PI
BDIVROU_0276600.t1.1	258.389839552199	209.261335150634	0.77915397552595	0.973113738383799	0.304243569267301	230	289	186	230	257.206876719094	259.572802385304	206.793398361284	211.729271939983	97.31	UP_ML_DOWN_PI
BDIVROU_0464900.t1.1	12.446687663807	4.0647090324419	0.778865777831868	0.973077277165384	1.61453787319187	7	19	4	4	7.8280353784072	17.0653399492069	4.44716985723192	3.68224820765188	97.31	UP_ML_DOWN_PI
BDIVROU_0036400.t1.1	1210.57461397799	967.738591250008	0.778566653595451	0.973039502497306	0.323002703158603	937	1529	840	1088	1047.83844993822	1373.31077801775	933.905670018703	1001.57151248131	97.3	UP_ML_DOWN_PI
BDIVROU_0417900.t1.1	856.59615424704	1428.35160925455	-1.66682386788656	0.97303285127262	-0.737664057913699	626	1128	1373	1445	700.050020983272	1013.14228751081	1526.49105349486	1330.21216501424	97.3	DOWN_ML_UP_PI
BDIVROU_0429200.t1.1	13.3360055202943	6.55734457461934	0.777329021721368	0.972883844119387	1.02414299407864	11	16	6	7	12.3011984517827	14.3708125888058	6.67075478584788	6.4439343633908	97.29	UP_ML_DOWN_PI
BDIVROU_0410200.t1.1	31.5942620073642	13.8618157937877	0.83562862628626	0.972808912212853	1.18854631502701	30	33	15	12	33.5487230503166	29.6398009644119	16.6768869646197	11.0467446229557	97.28	UP_ML_DOWN_PI
BDIVROU_0080300.t1.1	18.7250602410964	43.1219308615654	-0.785470073845871	0.972701870496812	-1.203451418747	11	28	37	49	12.3011984517827	25.1489220304101	41.1363211793953	45.1075405437356	97.27	DOWN_ML_UP_PI
BDIVROU_0359200.t1.1	7347.15133658485	6013.1136611882	0.775762122824366	0.972688441644217	0.289072762625431	7521	6996	5329	6628	8410.66486871436	6283.63780445533	5924.74204229723	6101.48528007917	97.27	UP_ML_DOWN_PI
BDIVROU_0382500.t1.1	19.0463747830986	8.95436491059927	0.775462633310099	0.972651694912135	1.08885340894776	18	20	7	11	20.1292338301899	17.9635157360072	7.78254725015586	10.1261825710427	97.27	UP_ML_DOWN_PI
BDIVROU_0376100.t1.1	626.277403721224	480.060356844039	0.836578184602109	0.972632619324815	0.383586023161811	496	777	462	485	554.672221098567	697.882586343881	513.648118510287	446.472595177791	97.26	UP_ML_DOWN_PI
BDIVROU_0324300.t1.1	201.836434378015	144.130375425366	0.775012371406587	0.972596600486355	0.48581221012472	165	244	121	167	184.517976776741	219.154891979288	134.526888181266	153.733862669466	97.26	UP_ML_DOWN_PI
BDIVROU_0060800.t1.1	191.423929129978	133.830757446959	0.774972567516299	0.972591737465412	0.516361467316491	152	237	124	141	169.980196788271	212.867661471686	137.86226557419	129.799249319729	97.26	UP_ML_DOWN_PI
BDIVROU_0139700.t1.1	81.5656959228834	52.1719109783622	0.773359619160572	0.972395683262646	0.64468924755813	76	87	45	59	84.9900983941353	78.1412934516315	50.0306608938591	54.3131610628653	97.24	UP_ML_DOWN_PI
BDIVROU_0210100.t1.1	72.9318263878213	44.2337233258734	0.773281243501277	0.972386206489856	0.721401838439303	71	74	39	49	79.3986445524159	66.4650082232268	43.3599061080112	45.1075405437356	97.24	UP_ML_DOWN_PI
BDIVROU_0249600.t1.1	132.048223243995	73.3381979913182	0.881692276004189	0.972354696608115	0.84842816683188	94	177	69	76	105.119332224325	158.977114263664	76.7136800372506	69.9627159453858	97.24	UP_ML_DOWN_PI
BDIVROU_0339900.t1.1	180.610387967121	128.594230754074	0.772005246812862	0.972235561806336	0.49005495398301	168	193	127	126	187.872849081773	173.34792685247	141.197642967113	115.990818541034	97.22	UP_ML_DOWN_PI
BDIVROU_0294300.t1.1	247.052584726423	306.587531506782	-0.782532322761965	0.972118973892104	-0.31148087606313	229	265	270	340	256.08858595075	238.016583502096	300.183965363155	312.99109765041	97.21	DOWN_ML_UP_PI
BDIVROU_0095300.t1.1	977.214781035113	733.413055280298	0.77100333312486	0.972118213339236	0.414049738221029	710	1292	647	812	793.986445524159	1160.44311654607	719.329724407263	747.496386153332	97.21	UP_ML_DOWN_PI
BDIVROU_0449300.t1.1	8.40489662320541	0.94835686352067	0.880480521264714	0.97207831982645	3.14772812728101	7	10	0	2	7.8280353784072	8.98175786800362	0.55589623215399	1.84112410382594	97.21	UP_ML_DOWN_PI
BDIVROU_0025600.t1.1	201.387346484614	139.694360392123	0.77046799178668	0.972056668210501	0.527699260356278	165	243	142	132	184.517976776741	218.256716192488	157.874529931733	121.514190852512	97.21	UP_ML_DOWN_PI
BDIVROU_0188200.t1.1	92.4538628552595	55.0114173352676	0.76977343906121	0.971978549134302	0.749002525150153	77	110	41	70	86.1083891624792	98.7993365480398	45.5834910366272	64.439343633908	97.2	UP_ML_DOWN_PI
BDIVROU_0190200.t1.1	185.180988273941	117.53633130713	0.769324197816298	0.971928200014793	0.655829218063529	132	248	98	137	147.614381421393	222.74759512649	108.955661502182	126.117001112077	97.19	UP_ML_DOWN_PI
BDIVROU_0076500.t1.1	126.760368083651	77.2539068024695	0.769209671624401	0.971915386768868	0.714423955686564	99	159	57	99	110.710786066045	142.809950101257	63.3721704655549	91.1356431393841	97.19	UP_ML_DOWN_PI
BDIVROU_0381500.t1.1	251.486553751532	181.208627753362	0.840863039409951	0.971841768962697	0.472829618420879	204	306	167	192	228.131316742153	274.841790760911	185.669341539433	176.74791396729	97.18	UP_ML_DOWN_PI
BDIVROU_0201500.t1.1	25.9939502353317	47.8203563273278	-0.781032718922042	0.97181416878947	-0.879448986936321	24	28	38	58	26.8389784402532	25.1489220304101	42.2481136437032	53.3925990109523	97.18	DOWN_ML_UP_PI
BDIVROU_0139900.t1.1	53.8019679048904	25.4822516539284	0.8785486246747	0.971655199423114	1.07816618079558	40	70	21	30	44.7316307337554	62.8723050760253	23.3476417504676	27.6168615573891	97.17	UP_ML_DOWN_PI
BDIVROU_0259600.t1.1	284.273732296759	404.834289914844	-1.50159078195185	0.971616556148267	-0.51005069704334	253	318	354	452	282.927564391003	285.619900202515	393.574532365025	416.094047464663	97.16	DOWN_ML_UP_PI
BDIVROU_0113700.t1.1	764.991081923716	904.555525658752	-0.779812949295183	0.971562451334629	-0.241766135308348	622	929	805	993	695.576857909897	834.405305937536	894.992933767924	914.11811754958	97.16	DOWN_ML_UP_PI
BDIVROU_0434000.t1.1	91.7669441196895	136.730289	-0.779700086965669	0.971539255407726	-0.575286398356937	83	101	111	163	92.8181337725425	90.7157544668365	123.408963538186	150.051614461814	97.15	DOWN_ML_UP_PI
BDIVROU_0077900.t1.1	183.22143162769	127.333438068475	0.877337814448796	0.97140747835809	0.524976942856146	155	215	109	145	173.335069093302	193.107794162078	121.18537860957	133.481497527381	97.14	UP_ML_DOWN_PI
BDIVROU_0261300.t2.1	168.630504057341	117.954382141982	0.877180172399844	0.971375364568649	0.515636515780623	153	185	112	121	171.098487556614	166.162520558067	124.520756002494	111.388008281469	97.14	UP_ML_DOWN_PI
BDIVROU_0378800.t1.1	919.043278668035	853.226356531136	0.763854776339727	0.97135287448868	0.107204269227195	818	1028	764	931	914.761848505298	923.324708830772	849.409442731297	857.043270330976	97.14	UP_ML_DOWN_PI
BDIVROU_0374600.t1.1	154.933989946778	86.8419881463892	0.763192988500296	0.97128721735637	0.835189021935561	102	218	61	115	114.065658371076	195.802321522479	67.8193403227868	105.864635969992	97.13	UP_ML_DOWN_PI
BDIVROU_0393600.t1.1	382.613789744801	312.397749436853	0.761076472078478	0.97109009572461	0.292504810534269	359	405	273	349	401.466385835455	363.761193654146	303.519342756079	321.276156117627	97.11	UP_ML_DOWN_PI
BDIVROU_0416800.t1.1	100.730986127067	62.5071189668309	0.875584537886008	0.971075228902881	0.688415129382974	91	111	52	73	101.764459919294	99.6975123348401	57.813208144015	67.2010297896469	97.11	UP_ML_DOWN_PI
BDIVROU_0110100.t1.1	77.8060253760172	36.7558166993411	0.846265989814862	0.97092548080042	1.0819093051851	50	111	33	40	55.9145384171943	99.6975123348401	36.6891513221633	36.8224820765188	97.09	UP_ML_DOWN_PI
BDIVROU_0425000.t1.1	400.916335883436	542.340655388413	-1.53803606970432	0.970909903364738	-0.435898119639464	358	447	502	572	400.348095067111	401.484576699762	558.119817082606	526.561493694219	97.09	DOWN_ML_UP_PI
BDIVROU_0348300.t1.1	6.39728799837429	0.488075837564185	0.846715817171525	0.970857817561893	3.71228319587747	1	13	0	1	1.11829076834389	11.6762852284047	0.55589623215399	0.920562051912971	97.09	UP_ML_DOWN_PI
BDIVROU_0263400.t1.1	269.286864414888	202.877425983378	0.846843947848772	0.970839390792569	0.408535511667279	227	317	177	227	253.852004414062	284.721724415715	196.787266182512	208.967585784244	97.08	UP_ML_DOWN_PI
BDIVROU_0063900.t1.1	334.236308281965	273.878628834852	0.758130462785736	0.970832492840317	0.287331767950933	303	367	236	310	338.842102808197	329.630513755733	262.383021576683	285.374236093021	97.08	UP_ML_DOWN_PI
BDIVROU_0218900.t1.1	750.774616477248	899.708099971699	-0.776288969647887	0.970824818396716	-0.261077137613879	603	921	788	1003	674.329333311363	827.219899643133	876.092461874688	923.32373806871	97.08	DOWN_ML_UP_PI
BDIVROU_0348900.t2.1	43.6487716866641	9.35462074042033	0.75759603003574	0.970789244921076	2.22218998644689	62	20	16	1	69.3340276373209	17.9635157360072	17.7886794289277	0.920562051912971	97.08	UP_ML_DOWN_PI
BDIVROU_0143100.t1.1	232.708345928556	295.289531275296	-0.775128665182677	0.970578173661104	-0.34360725740649	217	248	277	307	242.669096730623	222.74759512649	307.96651261331	282.612549937282	97.06	DOWN_ML_UP_PI
BDIVROU_0067200.t1.1	118.271987760613	66.3383673957734	0.753833517954433	0.970498457111388	0.834193005101147	79	165	68	62	88.344970699167	148.19900482206	75.6018875729427	57.0748472186042	97.05	UP_ML_DOWN_PI
BDIVROU_0101800.t1.1	167.336387959019	106.932072705099	0.849954443203615	0.970412187089422	0.646056566071669	129	212	93	120	144.259509116361	190.413266801677	103.396699180642	110.467446229556	97.04	UP_ML_DOWN_PI
BDIVROU_0213900.t1.1	514.280026210886	352.548968725253	0.870927729561066	0.970349188463645	0.54473046244469	372	682	303	400	416.004165823925	612.555886597847	336.873116685318	368.224820765188	97.03	UP_ML_DOWN_PI
BDIVROU_0019600.t1.1	18.3683139778417	8.0338028586863	0.749090229400852	0.970173635943313	1.19306424330326	20	16	7	9	22.3658153668777	14.3708125888058	7.78254725015586	8.28505846721674	97.02	UP_ML_DOWN_PI
BDIVROU_0245600.t1.1	46.0574162263155	24.0057933698614	0.86918827979648	0.970135518564044	0.940050863135877	39	54	20	28	43.6133399654115	48.5014924872195	22.2358492861596	25.7757374535632	97.01	UP_ML_DOWN_PI
BDIVROU_0356700.t1.1	580.980198723713	451.954264431673	0.853174832021087	0.970058151177825	0.362312207445885	570	584	428	465	637.425737956015	524.534659491411	475.847174723815	428.061354139531	97.01	UP_ML_DOWN_PI
BDIVROU_0032700.t1.1	41.7955102041704	21.7822084412454	0.746967380674525	0.970040260522472	0.940197739558953	37	47	16	28	41.3767584287238	42.214261979617	17.7886794289277	25.7757374535632	97	UP_ML_DOWN_PI
BDIVROU_0200100.t1.1	281.522295027465	359.028493098706	-0.772542909988207	0.970029834416757	-0.350849162877283	228	343	313	402	254.970295182406	308.074294872524	347.991041328398	370.065944869014	97	DOWN_ML_UP_PI
BDIVROU_0206300.t1.1	31.2552316047358	16.6235019495266	0.746482631820628	0.970010620320843	0.910873357126596	31	31	15	18	34.6670138186605	27.8434493908112	16.6768869646197	16.5701169344335	97	UP_ML_DOWN_PI
BDIVROU_0334500.t1.1	136.450522874865	83.517765577454	0.867630736002662	0.96999027721684	0.708222903115964	134	137	84	80	149.850962958081	123.05008279165	93.3905670018703	73.6449641530377	97	UP_ML_DOWN_PI
BDIVROU_0284000.t1.1	787.713643553849	919.635903947034	-0.771975138474371	0.969909777508084	-0.223391528042118	653	941	852	969	730.243871728557	845.18341537914	947.247179590399	892.024628303669	96.99	DOWN_ML_UP_PI
BDIVROU_0097600.t1.1	10.4213631783497	4.98527108435487	0.744322305757346	0.969881166120791	1.06380014196233	9	12	4	6	10.064616915095	10.7781094416043	4.44716985723192	5.52337231147783	96.99	UP_ML_DOWN_PI
BDIVROU_0167200.t1.1	13.6750359229227	4.88965587815737	0.743738092913492	0.969846832220157	1.48373978226816	10	18	3	7	11.1829076834389	16.1671641624065	3.33537739292394	6.4439343633908	96.98	UP_ML_DOWN_PI
BDIVROU_0077000.t1.1	150.812477533358	110.34527029919	0.743686911682377	0.96984383015401	0.450731002443755	138	164	95	125	154.324126031456	147.300829035259	105.620284109258	115.070256489121	96.98	UP_ML_DOWN_PI
BDIVROU_0268300.t1.1	309.752826799484	226.387348317221	0.864555358992651	0.969777440350714	0.452324113192785	256	371	187	266	286.282436696035	333.223216902934	207.905190825592	244.86950580885	96.98	UP_ML_DOWN_PI
BDIVROU_0334400.t1.1	106.908159143898	71.0012028514737	0.742451375618306	0.969771656026897	0.59045659153224	90	126	59	83	100.64616915095	113.170149136846	65.5957553941708	76.4066503087766	96.98	UP_ML_DOWN_PI
BDIVROU_0335100.t1.1	133.663653884319	84.5339428355645	0.864337105391876	0.969764831811115	0.661004571102255	125	142	85	81	139.786346042986	127.540961725651	94.5023594661783	74.5655262049506	96.98	UP_ML_DOWN_PI
BDIVROU_0402500.t1.1	116.731182889809	59.362971986302	0.742073513882977	0.969749697996621	0.975554778800241	65	179	48	71	72.6888999423525	160.773465837265	53.366038286783	65.3599056858209	96.97	UP_ML_DOWN_PI
BDIVROU_0267700.t1.1	44.5912371250301	17.5262689964085	0.858519901097866	0.969723971921278	1.3472413189568	42	47	10	26	46.9682122704432	42.214261979617	11.1179246430798	23.9346133497372	96.97	UP_ML_DOWN_PI
BDIVROU_0057000.t1.1	566.143915657166	478.363718318557	0.741505065410105	0.969716760017146	0.243060865611053	476	668	425	526	532.306405731689	599.981425582641	472.511797330892	484.215639306223	96.97	UP_ML_DOWN_PI
BDIVROU_0124800.t1.1	318.148865492377	460.85524432718	-1.50539375472247	0.969715170619864	-0.534611691038973	267	376	420	494	298.583635147817	337.714095836936	466.952835009352	454.757653645008	96.97	DOWN_ML_UP_PI
BDIVROU_0325400.t1.1	41.5665372923137	21.9912338586715	0.741294187956806	0.969704570017324	0.918494017478653	39	44	23	20	43.6133399654115	39.5197346192159	25.5712266790835	18.4112410382594	96.97	UP_ML_DOWN_PI
BDIVROU_0387300.t1.1	163.690537229939	118.648123771437	0.741079088470208	0.969692152083325	0.464281636788946	153	174	100	137	171.098487556614	156.282586903263	111.179246430798	126.117001112077	96.97	UP_ML_DOWN_PI
BDIVROU_0225200.t1.1	325.245692483648	258.635969963195	0.740467553112085	0.969656936145702	0.330607017344517	307	342	221	295	343.315265881573	307.176119085724	245.706134612064	271.565805314326	96.97	UP_ML_DOWN_PI
BDIVROU_0127100.t1.1	263.395574218807	329.152456602639	-0.770049834481419	0.969503141938206	-0.321524860741302	251	274	299	354	280.690982854315	246.100165583299	332.425946828086	325.878966377192	96.95	DOWN_ML_UP_PI
BDIVROU_0193900.t1.1	285.198481874499	209.559335593215	0.73741615937857	0.969478642954056	0.444607509196079	241	335	218	192	269.508075170876	300.888888578121	242.37075721914	176.74791396729	96.95	UP_ML_DOWN_PI
BDIVROU_0279000.t1.1	230.379422761723	294.818095425351	-0.769691119234761	0.96942774736207	-0.355813214689483	204	259	248	341	228.131316742153	232.627528781294	275.724531148379	313.911659702323	96.94	DOWN_ML_UP_PI
BDIVROU_0052700.t2.1	452.776463002702	520.009190896056	-0.769414577315172	0.969369736759786	-0.199738158886727	413	494	461	573	461.854087326025	443.698838679379	512.536326045979	527.482055746132	96.94	DOWN_ML_UP_PI
BDIVROU_0271300.t1.1	292.758350292783	214.168786033822	0.735090098151354	0.969338033656302	0.450962090791156	224	373	194	231	250.49713210903	335.019568476535	215.687738075748	212.649833991896	96.93	UP_ML_DOWN_PI
BDIVROU_0313800.t1.1	32.2546069519948	14.3220968197442	0.73508953627767	0.969337998025687	1.17126251142689	36	27	15	13	40.2584676603799	24.2507462436098	16.6768869646197	11.9673066748686	96.93	UP_ML_DOWN_PI
BDIVROU_0074100.t1.1	148.804868908527	220.04566934107	-0.768881613553074	0.969258238487699	-0.564381246395298	132	167	164	280	147.614381421393	149.99535639566	182.333964146509	257.757374535632	96.93	DOWN_ML_UP_PI
BDIVROU_0180500.t1.1	387.532278384562	307.579273578819	0.73354065461962	0.969240238944893	0.33335819084827	318	467	290	318	355.616464333356	419.448092435769	322.419814649314	292.738732508325	96.92	UP_ML_DOWN_PI
BDIVROU_0076600.t1.1	33.830843544052	17.4484487952421	0.732231093095877	0.969154891369898	0.955240366552992	34	33	14	21	38.0218861236921	29.6398009644119	15.5650945003117	19.3318030901724	96.92	UP_ML_DOWN_PI
BDIVROU_0080900.t1.1	253.089364134528	179.714374464264	0.730966042638447	0.969069332645633	0.493941073182981	190	327	161	196	212.475245985338	293.703482283718	178.998586753585	180.430162174942	96.91	UP_ML_DOWN_PI
BDIVROU_0311000.t1.1	23.8762841197288	5.02608014068374	0.730843422502407	0.969061074336519	2.24807274634701	17	32	9	0	19.0109430618461	28.7416251776116	10.0061321787718	0.460281025956485	96.91	UP_ML_DOWN_PI
BDIVROU_0048700.t2.1	613.244996882306	507.294757576638	0.730442366058965	0.969034106440474	0.273639307077632	500	743	458	549	559.145384171943	667.344609592669	509.200948653055	505.388566500221	96.9	UP_ML_DOWN_PI
BDIVROU_0049500.t1.1	99.4368700287451	55.9853644022737	0.730370892864283	0.969029307290255	0.828731155837796	67	138	56	54	74.9254814790403	123.94825857845	62.2603780012469	49.7103508033004	96.9	UP_ML_DOWN_PI
BDIVROU_0129700.t1.1	1493.23558218699	1044.44111646327	0.730127516527307	0.969011618769738	0.515710633636119	955	2136	949	1123	1067.96768376841	1918.50348060557	1055.09104862827	1033.79118429827	96.9	UP_ML_DOWN_PI
BDIVROU_0154000.t1.1	10.8704510717498	4.42937485220088	0.727860071066074	0.968844537053256	1.29523680565727	9	13	3	6	10.064616915095	11.6762852284047	3.33537739292394	5.52337231147783	96.88	UP_ML_DOWN_PI
BDIVROU_0023800.t1.1	506.526616601998	379.231987868645	0.727538073020322	0.968818992877308	0.417557421370105	375	661	351	400	419.359038128957	593.694195075039	390.239154972101	368.224820765188	96.88	UP_ML_DOWN_PI
BDIVROU_0269900.t1.1	249.892601298848	198.196795522647	0.72575165051044	0.968675299757288	0.33437455043932	214	290	181	212	239.314224425591	260.470978172105	201.234436039744	195.15915500555	96.87	UP_ML_DOWN_PI
BDIVROU_0072700.t1.1	638.257287631005	521.138778365395	0.724742061103439	0.968589376019526	0.292470494550355	511	785	468	567	571.446582623725	705.067992638284	520.318873296135	521.958683434654	96.86	UP_ML_DOWN_PI
BDIVROU_0165300.t1.1	3586.16599463035	4438.20596991004	-1.50803763497995	0.968561498356173	-0.307534353728289	2952	4310	4007	4803	3301.19434815115	3871.13764110956	4454.95240448208	4421.459535338	96.86	DOWN_ML_UP_PI
BDIVROU_0399600.t1.1	63.2985815055003	135.576266344588	-1.50846591350674	0.968378649510968	-1.09885957090881	61	65	123	146	68.215736868977	58.3814261420235	136.750473109882	134.402059579294	96.84	DOWN_ML_UP_PI
BDIVROU_0209600.t1.1	173.002467570258	237.056146758333	-0.764462017219055	0.96835285138257	-0.454436186508318	156	191	236	230	174.453359861646	171.551575278869	262.383021576683	211.729271939983	96.84	DOWN_ML_UP_PI
BDIVROU_0259800.t1.1	165.513462594479	240.082368884687	-0.76434393872042	0.968329136786241	-0.536580890881327	141	193	181	303	157.678998336488	173.34792685247	201.234436039744	278.93030172963	96.83	DOWN_ML_UP_PI
BDIVROU_0355000.t1.1	6.17305362056138	0.578910283451814	0.721476237121317	0.968286028942488	3.41457263382771	11	0	1	0	12.3011984517827	0.449087893400181	1.11179246430798	0.460281025956485	96.83	UP_ML_DOWN_PI
BDIVROU_0467700.t1.1	50.218122688002	26.7852745306313	0.721194579348993	0.968258363043126	0.906768014356608	36	67	25	28	40.2584676603799	60.1777777156242	27.7948116076995	25.7757374535632	96.83	UP_ML_DOWN_PI
BDIVROU_0275400.t1.1	222.357846192712	162.917437107373	0.720141547701902	0.968154428383475	0.448742288746802	176	276	149	174	196.819175228524	247.8965171569	165.657077181889	160.177797032857	96.82	UP_ML_DOWN_PI
BDIVROU_0097200.t1.1	99.5861215677836	146.754216183803	-0.763282915485745	0.968119436489785	-0.559385346086612	101	96	134	157	112.947367602732	86.2248755328347	148.980190217269	144.528242150336	96.81	DOWN_ML_UP_PI
BDIVROU_0058900.t1.1	39.3476716162522	71.5748940886587	-0.763078227696259	0.968079468867371	-0.863175363111406	27	54	65	77	30.1938507452849	48.5014924872195	72.2665101800187	70.8832779972987	96.81	DOWN_ML_UP_PI
BDIVROU_0382000.t1.1	657.999439079986	530.230988673296	0.719444311084224	0.968078601857225	0.31146536497803	519	819	462	594	580.392908770477	735.605969389496	513.648118510287	546.813858836305	96.81	UP_ML_DOWN_PI
BDIVROU_0290800.t1.1	895.814719235609	1012.24587983239	-0.762855010425341	0.968035940250967	-0.176287494200983	762	1046	930	1076	852.137565478041	939.491872993178	1033.96699180642	990.524767858357	96.8	DOWN_ML_UP_PI
BDIVROU_0136700.t1.1	219.02954767862	149.24685172598	0.718377654527666	0.967963215151099	0.553425007406933	158	291	136	160	176.689941398334	261.369153958905	151.203775145885	147.289928306075	96.8	UP_ML_DOWN_PI
BDIVROU_0203300.t1.1	1167.70643593332	840.511923211719	0.717478559608622	0.967863639545216	0.47433743267868	776	1634	761	907	867.793636234855	1467.61923563179	846.074065338373	834.949781085065	96.79	UP_ML_DOWN_PI
BDIVROU_0260100.t1.1	66.0019667962145	101.0084445638	-0.761887257063153	0.967847908988445	-0.613894989834551	57	76	84	118	63.7425737956015	68.2613597968275	93.3905670018703	108.626322125731	96.78	DOWN_ML_UP_PI
BDIVROU_0230300.t1.1	47.3869640458898	115.539566800971	-1.53082480333752	0.967842290972887	-1.28582485113259	47	47	106	123	52.5596661121626	42.214261979617	117.850001216646	113.229132385295	96.78	DOWN_ML_UP_PI
BDIVROU_0053100.t1.1	946.560317913545	1036.87423481158	-0.761845920189641	0.967839902107033	-0.13147456929842	864	1032	918	1144	966.203223849117	926.917411977973	1020.62548223473	1053.12298738844	96.78	DOWN_ML_UP_PI
BDIVROU_0132700.t1.1	229.014443220896	351.030280250082	-1.66113763772979	0.967718615366331	-0.616156896894137	212	246	316	381	237.077642888904	220.951243552889	351.326418721322	350.734141778842	96.77	DOWN_ML_UP_PI
BDIVROU_0234200.t1.1	79.5580872980523	115.330541383545	-0.761167595091024	0.967710101244128	-0.535694115415115	70	90	99	131	78.280353784072	80.8358208120325	110.06745396649	120.593628800599	96.77	DOWN_ML_UP_PI
BDIVROU_0018500.t1.1	390.482352447759	496.265807958713	-0.760824613676218	0.967645926811557	-0.345855709988928	304	491	463	519	339.960393576541	441.004311318977	514.759910974595	477.771704942832	96.76	DOWN_ML_UP_PI
BDIVROU_0416600.t1.1	227.253523368548	175.320589622125	0.715598279203032	0.967638449637598	0.374307226403664	196	262	168	178	219.184990595402	235.322056141695	186.781134003741	163.860045240509	96.76	UP_ML_DOWN_PI
BDIVROU_0221600.t1.1	2831.37106530014	2579.64910375985	0.715290943004938	0.967601883168302	0.13432599731778	2390	3329	2342	2776	2672.71493634189	2990.0271942584	2603.81795140929	2555.48025611041	96.76	UP_ML_DOWN_PI
BDIVROU_0208200.t1.1	1379.16835303779	1511.4045791631	-0.760467693476353	0.96757928754191	-0.132091323655788	1208	1567	1404	1588	1350.89524815941	1407.44145791617	1560.9566198884	1461.8525384378	96.76	DOWN_ML_UP_PI
BDIVROU_0116900.t1.1	490.993223593283	599.522272637203	-0.758949765597779	0.96729750127151	-0.2881102382535	393	604	532	660	439.488271959147	542.498175227418	591.473591011845	607.570954262561	96.73	DOWN_ML_UP_PI
BDIVROU_0050400.t1.1	269.286864414888	333.504011253673	-0.757626308490085	0.96706388285165	-0.308560255562632	227	317	306	355	253.852004414062	284.721724415715	340.208494078242	326.799528429105	96.71	DOWN_ML_UP_PI
BDIVROU_0317300.t1.1	204.310846756872	144.286015827699	0.710736991913218	0.966986510593025	0.50183431715093	163	252	113	177	182.281395240053	226.340298273691	125.632548466802	162.939483188596	96.7	UP_ML_DOWN_PI
BDIVROU_0393800.t1.1	169.739936895371	219.901183762726	-0.756943726871806	0.966944427413942	-0.373529324254721	159	180	201	235	177.808232166678	161.671641624065	223.470285325904	216.332082199548	96.69	DOWN_ML_UP_PI
BDIVROU_0109200.t1.1	264.861753320093	325.799284204684	-0.756402143898378	0.966850000959055	-0.298743904119792	248	281	288	360	277.336110549284	252.387396090902	320.196229720698	331.402338688669	96.69	DOWN_ML_UP_PI
BDIVROU_0179300.t1.1	411.091010289303	485.71041972883	-0.756396625034429	0.966849040333937	-0.240638612698145	377	446	420	548	421.595619665645	400.586400912961	466.952835009352	504.468004448308	96.68	DOWN_ML_UP_PI
BDIVROU_0380600.t1.1	9.86221779417771	27.8370417988039	-0.756254178506309	0.966825129042487	-1.49702188793132	8	12	36	17	8.94632614675108	10.7781094416043	40.0245287150873	15.6495548825205	96.68	DOWN_ML_UP_PI
BDIVROU_0087100.t1.1	108.537543317834	58.7470505580126	0.708384001871063	0.966631274554891	0.885605832659362	64	162	56	60	71.5706091740087	145.504477461659	62.2603780012469	55.2337231147782	96.66	UP_ML_DOWN_PI
BDIVROU_0187600.t1.1	138.612478642034	182.129189805275	-0.754766806188689	0.966580695758619	-0.393905018762023	121	158	167	194	135.31318296961	141.911774314457	185.669341539433	178.589038071116	96.66	DOWN_ML_UP_PI
BDIVROU_0138300.t1.1	133.874910935549	184.908670966044	-0.754380328136607	0.966517545488091	-0.465927263790107	131	135	172	194	146.496090653049	121.253731218049	191.228303860973	178.589038071116	96.65	DOWN_ML_UP_PI
BDIVROU_0222700.t1.1	250.891976646107	202.452734967484	0.707390476007371	0.96647642122472	0.309481202331697	219	286	187	214	244.905678267311	256.878275024903	207.905190825592	197.000279109376	96.65	UP_ML_DOWN_PI
BDIVROU_0420200.t1.1	4.03293311028849	12.5765879221157	-0.753205380454126	0.966332835867599	-1.64083918375094	4	4	16	8	4.47316307337554	3.59270314720145	17.7886794289277	7.36449641530377	96.63	DOWN_ML_UP_PI
BDIVROU_0443100.t1.1	158.438113790848	199.942304420276	-0.751068476682179	0.966013291511213	-0.335664323182611	142	176	180	217	158.797289104832	158.078938476864	200.122643575436	199.761965265115	96.6	DOWN_ML_UP_PI
BDIVROU_0269600.t1.1	955.552266988147	1146.06999709831	-0.750796157752634	0.96597577907208	-0.262288467190374	758	1184	1078	1188	847.664402404665	1063.44013157163	1198.512276524	1093.62771767261	96.6	DOWN_ML_UP_PI
BDIVROU_0256900.t1.1	93.9023260959186	178.124505968968	-1.51856430049311	0.965971225984616	-0.923653211764375	82	107	154	201	91.6998430041986	96.1048091876387	171.216039503429	185.032972434507	96.6	DOWN_ML_UP_PI
BDIVROU_0144800.t1.1	1364.34845255558	1273.07648489518	0.704249165837869	0.965947267310178	0.0998930563636966	1208	1534	1121	1412	1350.89524815941	1377.80165695175	1246.31935248925	1299.83361730111	96.59	UP_ML_DOWN_PI
BDIVROU_0151000.t1.1	1283.94290800188	1026.53238664207	0.704209394849415	0.965940192239586	0.32280190823815	963	1660	935	1101	1076.91400991516	1490.9718060886	1039.52595412796	1013.53881915618	96.59	UP_ML_DOWN_PI
BDIVROU_0387100.t1.1	212.636022007259	273.836398643748	-0.748633308422916	0.965681773808878	-0.364928203944236	206	217	250	293	230.36789827884	194.904145735678	277.948116076995	269.7246812105	96.57	DOWN_ML_UP_PI
BDIVROU_0282400.t1.1	16.2417899319257	32.3264418471402	-0.748466146739264	0.965661031826543	-0.993004085612192	17	15	30	34	19.0109430618461	13.4726368020054	33.3537739292394	31.299109765041	96.57	DOWN_ML_UP_PI
BDIVROU_0453600.t1.1	82.3626721492251	52.9368326279422	0.70202951951577	0.965548180583666	0.637718760510315	71	95	53	51	79.3986445524159	85.3266997460344	58.9250006083229	46.9486646475615	96.55	UP_ML_DOWN_PI
BDIVROU_0082200.t1.1	27.7068181091	5.55116712308552	0.701601008055707	0.965467506077321	2.31937800660421	11	48	0	12	12.3011984517827	43.1124377664174	0.55589623215399	11.0467446229557	96.55	UP_ML_DOWN_PI
BDIVROU_0427900.t1.1	208.198290655136	164.836381412365	0.699638437757033	0.96509517131956	0.336923525736742	182	237	145	183	203.528919838587	212.867661471686	161.209907324657	168.462855500074	96.51	UP_ML_DOWN_PI
BDIVROU_0461500.t1.1	1.82430884280932	10.9867194268202	-0.743025413123792	0.965050663266155	-2.59033877635505	0	4	9	13	0.559145384171943	3.59270314720145	10.0061321787718	11.9673066748686	96.51	DOWN_ML_UP_PI
BDIVROU_0297400.t1.1	43.0327163935992	66.6852382105014	-0.692892791899536	0.964941070392846	-0.63193352258871	36	51	62	70	40.2584676603799	45.8069651268184	68.9311327870948	64.439343633908	96.49	DOWN_ML_UP_PI
BDIVROU_0031200.t1.1	428.81669518314	485.190113506738	-0.691257083560515	0.964940276797301	-0.178189078085875	383	478	429	536	428.305364275708	429.328026090573	476.958967188123	493.421259825352	96.49	DOWN_ML_UP_PI
BDIVROU_0142600.t1.1	218.236333779292	289.628313566517	-0.69114920005985	0.96494022472324	-0.408311331313491	212	222	290	279	237.077642888904	199.39502466968	322.419814649314	256.836812483719	96.49	DOWN_ML_UP_PI
BDIVROU_0462500.t1.1	15.2335566543536	31.1968543778012	-0.691076369626964	0.964940189587502	-1.0341477531243	16	14	23	40	17.8926522935022	12.5744610152051	25.5712266790835	36.8224820765188	96.49	DOWN_ML_UP_PI
BDIVROU_0442800.t1.1	236.107507885154	286.568626968196	-0.694082773800593	0.964933602933407	-0.279436756556804	203	273	258	311	227.013025973809	245.201989796499	286.842455791459	286.294798144934	96.49	DOWN_ML_UP_PI
BDIVROU_0013000.t1.1	130.55547035177	177.203943917055	-0.741762717805966	0.964933230292778	-0.440747804712525	109	155	154	199	121.893693749484	139.217246954056	171.216039503429	183.191848330681	96.49	DOWN_ML_UP_PI
BDIVROU_0168900.t1.1	384.445573039654	439.89798273165	-0.694787690773708	0.96492709216411	-0.19438961885235	343	429	403	469	383.573733541953	385.317412537355	448.052363116116	431.743602347183	96.49	DOWN_ML_UP_PI
BDIVROU_0005300.t1.1	40.2281315424263	62.6027341730284	-0.689187449262389	0.96492454744956	-0.63802093688304	35	46	53	72	39.140176892036	41.3160861928166	58.9250006083229	66.2804677377339	96.49	DOWN_ML_UP_PI
BDIVROU_0123900.t1.1	260.525221528428	315.524101412351	-0.688282754474653	0.964915522323432	-0.276327163128132	229	295	272	357	256.08858595075	264.961857106107	302.407550291771	328.640652532931	96.49	DOWN_ML_UP_PI
BDIVROU_0037200.t1.1	71.4656472865359	108.330710788	-0.69593721946969	0.964915214288288	-0.600120465338268	74	67	98	117	82.7535168574475	60.1777777156242	108.955661502182	107.705760073818	96.49	DOWN_ML_UP_PI
BDIVROU_0101400.t1.1	160.802468678933	209.679385985486	-0.699374416680427	0.964850450090082	-0.382895478775003	139	185	200	214	155.4424167998	166.162520558067	222.358492861596	197.000279109376	96.49	DOWN_ML_UP_PI
BDIVROU_0368900.t1.1	107.476162458383	181.177552386246	-0.74060133768343	0.964834049049368	-0.753387504265973	87	131	210	140	97.291296845918	117.661028070847	233.476417504676	128.878687267816	96.48	DOWN_ML_UP_PI
BDIVROU_0170600.t1.1	86.8446931529138	119.69989103961	-0.684225887268277	0.964812221915674	-0.462912241522127	75	100	111	126	83.8718076257914	89.8175786800361	123.408963538186	115.990818541034	96.48	DOWN_ML_UP_PI
BDIVROU_0236100.t5.1	69.5769540827897	44.6161841506634	0.698177283948824	0.964804448784636	0.641042391765104	65	74	43	45	72.6888999423525	66.4650082232268	47.8070759652432	41.4252923360837	96.48	UP_ML_DOWN_PI
BDIVROU_0144900.t1.1	254.303758860032	193.133704237126	0.698162890041162	0.964801597432384	0.396952832124519	250	255	181	201	279.572692085971	229.034825634092	201.234436039744	185.032972434507	96.48	UP_ML_DOWN_PI
BDIVROU_0311100.t1.1	22.2077058975261	7.3822914203348	0.698119794801123	0.964793061967267	1.58891977210332	10	37	5	10	11.1829076834389	33.2325041116134	5.5589623215399	9.20562051912971	96.48	UP_ML_DOWN_PI
BDIVROU_0152700.t1.1	100.858759478465	140.812793037473	-0.702150784944834	0.964778926503051	-0.481442024816781	84	120	120	161	93.9364245408864	107.781094416043	133.415095716958	148.210490357988	96.48	DOWN_ML_UP_PI
BDIVROU_0005100.t1.1	85.3696561213152	120.907298710116	-0.682945458053461	0.964767610072855	-0.502106064128457	82	88	114	125	91.6998430041986	79.0394692384318	126.74434093111	115.070256489121	96.48	DOWN_ML_UP_PI
BDIVROU_0447500.t1.1	294.135950090937	353.116019781396	-0.682859887899569	0.964763782302705	-0.263659148103542	261	330	333	365	291.873890537754	296.398009644119	370.226890614557	336.005148948234	96.48	DOWN_ML_UP_PI
BDIVROU_0418600.t1.1	336.790442033641	418.097979285373	-0.682407509422058	0.964743577961998	-0.311989874764191	265	420	382	447	296.34705361113	377.233830456152	424.704721365648	411.491237205098	96.47	DOWN_ML_UP_PI
BDIVROU_0141400.t1.1	19.8256351488141	38.6747610043335	-0.682041129002815	0.964727253475733	-0.964025290459552	21	18	29	49	23.4841061352216	16.1671641624065	32.2419814649314	45.1075405437356	96.47	DOWN_ML_UP_PI
BDIVROU_0056600.t1.1	159.336289577648	203.295476818231	-0.681815779943054	0.964717230067982	-0.351503231825231	142	178	191	211	158.797289104832	159.875290050464	212.352360682824	194.238592953637	96.47	DOWN_ML_UP_PI
BDIVROU_0402400.t1.1	474.813439173549	621.864891953549	-0.738998094297174	0.964708350444448	-0.389240400816486	348	624	602	624	389.165187383672	560.461690963426	669.299063513404	574.430720393694	96.47	DOWN_ML_UP_PI
BDIVROU_0040700.t1.1	10.3113056875779	19.672033723858	-0.68156279336414	0.96470599299191	-0.931919085146885	8	13	18	21	8.94632614675108	11.6762852284047	20.0122643575436	19.3318030901724	96.47	DOWN_ML_UP_PI
BDIVROU_0103600.t1.1	278.863199388316	357.683240030899	-0.681409499925562	0.964699192084929	-0.359124960079027	212	357	323	387	237.077642888904	320.648755887729	359.108965971478	356.25751409032	96.47	DOWN_ML_UP_PI
BDIVROU_0133400.t2.1	32.3823803033928	16.4500665421626	0.697629958570891	0.964696198326098	0.977115616646725	29	36	18	14	32.4304322819727	32.334328324813	20.0122643575436	12.8878687267816	96.47	UP_ML_DOWN_PI
BDIVROU_0091600.t1.1	144.542962886381	200.856226291146	-0.704973184470989	0.964693349052274	-0.474664811291054	130	160	204	190	145.377799884705	143.708125888058	226.805662718828	174.906789863464	96.47	DOWN_ML_UP_PI
BDIVROU_0151500.t1.1	188.236024224611	240.529369548559	-0.705321447373649	0.96468229135302	-0.353670308778575	172	205	229	246	192.346012155148	184.126036294074	254.600474326527	226.458264770591	96.47	DOWN_ML_UP_PI
BDIVROU_0283100.t1.1	348.774088270436	414.804832083554	-0.680532316873719	0.96465902288986	-0.250139839386676	329	367	362	464	367.917662785138	329.630513755733	402.468872079489	427.140792087618	96.47	DOWN_ML_UP_PI
BDIVROU_0132400.t1.1	49.6589773038301	26.4984289120388	0.69744107654669	0.964658083341742	0.906147725367233	35	67	22	31	39.140176892036	60.1777777156242	24.4594342147756	28.5374236093021	96.47	UP_ML_DOWN_PI
BDIVROU_0232700.t1.1	174.230815829373	219.632133149165	-0.706270208672582	0.964651529328101	-0.334089329557217	159	190	203	232	177.808232166678	170.653399492069	225.69387025452	213.570396043809	96.47	DOWN_ML_UP_PI
BDIVROU_0342700.t1.1	29.1287075588198	14.8601980468671	0.697362532260762	0.964641561590731	0.970988347210663	28	30	11	19	31.3121415136288	26.9452736040108	12.2297171073878	17.4906789863464	96.46	UP_ML_DOWN_PI
BDIVROU_0123100.t1.1	39.5677865977957	70.2118460158203	-0.737330016915067	0.964598297592746	-0.827388096038598	29	52	70	68	32.4304322819727	46.7051409136188	77.8254725015586	62.598219530082	96.46	DOWN_ML_UP_PI
BDIVROU_0380700.t1.1	50.5571530906305	84.9764288564899	-0.708125394015979	0.964589457268138	-0.749147488896819	35	69	80	88	39.140176892036	61.9741292892249	88.9433971446384	81.0094605683414	96.46	DOWN_ML_UP_PI
BDIVROU_0140400.t1.1	421.340310464689	509.805188123846	-0.708624795472987	0.964572768966623	-0.274960107275098	413	424	465	546	461.854087326025	380.826533603353	516.983495903211	502.626880344482	96.46	DOWN_ML_UP_PI
BDIVROU_0426500.t1.1	12.8869176268941	28.9310392580808	-0.736668427291844	0.964556737185565	-1.16671091636556	11	15	33	23	12.3011984517827	13.4726368020054	36.6891513221633	21.1729271939983	96.46	DOWN_ML_UP_PI
BDIVROU_0255600.t1.1	79.100141474339	113.298186867324	-0.709960948278424	0.964528314955485	-0.518372593475704	74	84	97	129	82.7535168574475	75.4467660912304	107.843869037874	118.752504696773	96.45	DOWN_ML_UP_PI
BDIVROU_0102800.t1.1	70.0703316277555	122.897423035232	-0.736176159313707	0.964525921488911	-0.810579035667817	45	100	130	110	50.3230845754748	89.8175786800361	144.533020360037	101.261825710427	96.45	DOWN_ML_UP_PI
BDIVROU_0320400.t1.1	231.251024757584	182.284830207607	0.69665209083154	0.964492472141363	0.343265253845885	216	246	159	204	241.550805962279	220.951243552889	176.775001824969	187.794658590246	96.45	UP_ML_DOWN_PI
BDIVROU_0053500.t1.1	10.8704510717498	25.4222264577929	-0.711062327302349	0.964491694671617	-1.22567857937305	9	13	30	19	10.064616915095	11.6762852284047	33.3537739292394	17.4906789863464	96.45	DOWN_ML_UP_PI
BDIVROU_0423100.t1.1	186.219557669467	239.052911264492	-0.711651157990903	0.964473066716743	-0.360325375810443	170	203	228	244	190.109430618461	182.329684720473	253.488681862219	224.617140666765	96.45	DOWN_ML_UP_PI
BDIVROU_0462200.t1.1	68.6699203656762	102.060211831973	-0.67741466714225	0.964471566279814	-0.571670345555835	69	67	95	107	77.1620630157281	60.1777777156242	105.620284109258	98.5001395546879	96.45	DOWN_ML_UP_PI
BDIVROU_0121600.t1.1	41.8132260647966	70.6543320367458	-0.677306103834281	0.964464073600575	-0.756818661772794	29	57	65	75	32.4304322819727	51.1960198476206	72.2665101800187	69.0421538934728	96.45	DOWN_ML_UP_PI
BDIVROU_0055700.t1.1	131.05261022375	186.905435472203	-0.712459121930452	0.964447399313224	-0.512162436640282	138	120	164	208	154.324126031456	107.781094416043	182.333964146509	191.476906797898	96.44	DOWN_ML_UP_PI
BDIVROU_0409600.t1.1	123.224574845343	175.224974415927	-0.734085822824169	0.964422008456795	-0.507918410257453	124	120	167	179	138.668055274642	107.781094416043	185.669341539433	164.780607292422	96.44	DOWN_ML_UP_PI
BDIVROU_0450100.t1.1	26.6897269012148	57.1571820627171	-0.732730890017975	0.964367552830297	-1.09865024770881	14	42	49	65	15.6560707568144	37.7233830456152	54.477830751091	59.8365333743431	96.44	DOWN_ML_UP_PI
BDIVROU_0139400.t1.1	6.49848755883292	16.1454259185391	-0.715249447651297	0.964365333683132	-1.31294960673333	6	7	10	23	6.70974461006331	6.28723050760253	11.1179246430798	21.1729271939983	96.44	DOWN_ML_UP_PI
BDIVROU_0139500.t2.1	6.49848755883292	16.1454259185391	-0.715249447651297	0.964365333683132	-1.31294960673333	6	7	10	23	6.70974461006331	6.28723050760253	11.1179246430798	21.1729271939983	96.44	DOWN_ML_UP_PI
BDIVROU_0049100.t1.1	82.353814218912	119.813301250839	-0.716155449921832	0.964340689038623	-0.540880704873753	75	90	117	119	83.8718076257914	80.8358208120325	130.079718324034	109.546884177644	96.43	DOWN_ML_UP_PI
BDIVROU_0050000.t1.1	270.53292853463	338.507077343059	-0.717046687661124	0.964319944457479	-0.323381791620245	222	326	315	355	248.260550572343	292.805306496918	350.214626257014	326.799528429105	96.43	DOWN_ML_UP_PI
BDIVROU_0309500.t1.1	339.030785897343	411.115943694859	-0.731070851690221	0.964309250193192	-0.278129038757862	318	359	386	427	355.616464333356	322.44510746133	429.15189122288	393.079996166838	96.43	DOWN_ML_UP_PI
BDIVROU_0223800.t1.1	117.787468145961	165.374482639488	-0.731053779143926	0.964308856009099	-0.489550589604266	95	144	141	189	106.237622992669	129.337313299252	156.762737467425	173.986227811551	96.43	DOWN_ML_UP_PI
BDIVROU_0070600.t1.1	459.953011366791	524.61200115562	-0.71754984294316	0.964308183780109	-0.189764327939529	417	505	461	583	466.3272503994	453.578772334183	512.536326045979	536.687676265262	96.43	DOWN_ML_UP_PI
BDIVROU_0321800.t1.1	68.9077512078459	97.5352217735746	-0.675041604881428	0.964301816738481	-0.501257020720986	63	75	91	102	70.4523184056648	67.3631840100271	101.173114252026	93.897329295123	96.43	DOWN_ML_UP_PI
BDIVROU_0276400.t1.1	20.8338684263862	39.4396826539135	-0.718413798195139	0.964287906492209	-0.920717199881276	22	19	37	41	24.6023969035655	17.0653399492069	41.1363211793953	37.7430441284318	96.43	DOWN_ML_UP_PI
BDIVROU_0038700.t1.1	697.209146138243	795.339842828901	-0.730093621034006	0.964286752811896	-0.189979949882763	659	732	717	862	736.95361633862	657.464675937865	797.155196908822	793.524488748981	96.43	DOWN_ML_UP_PI
BDIVROU_0221800.t1.1	70.4839877999031	107.906019772105	-0.730041231601545	0.964285550488876	-0.614407895356289	61	81	108	104	68.215736868977	72.7522387308293	120.073586145262	95.738453398949	96.43	DOWN_ML_UP_PI
BDIVROU_0007500.t1.1	11.878684349322	25.6556870612923	-0.729742045050812	0.964278691550113	-1.11090360551262	10	14	18	34	11.1829076834389	12.5744610152051	20.0122643575436	31.299109765041	96.43	DOWN_ML_UP_PI
BDIVROU_0117800.t1.1	115.277624045851	163.055282504675	-0.72109412300478	0.964243263410208	-0.500248674901791	113	116	136	190	126.366856822859	104.188391268842	151.203775145885	174.906789863464	96.42	DOWN_ML_UP_PI
BDIVROU_0193500.t1.1	69.8236428552726	113.004701067689	-0.727345343777751	0.964237833278549	-0.69459525833659	55	87	118	103	61.5059922589137	78.1412934516315	131.191510788342	94.817891347036	96.42	DOWN_ML_UP_PI
BDIVROU_0346200.t1.1	138.053333257862	178.220121175166	-0.674247463292822	0.964237583729764	-0.368434505523337	120	158	155	200	134.194892201266	141.911774314457	172.327831967737	184.112410382594	96.42	DOWN_ML_UP_PI
BDIVROU_0451500.t1.1	32.2723228126211	55.5250833763172	-0.725559245783814	0.964222830489054	-0.78284223403861	28	37	56	53	31.3121415136288	33.2325041116134	62.2603780012469	48.7897887513874	96.42	DOWN_ML_UP_PI
BDIVROU_0465700.t1.1	32.2723228126211	55.5250833763172	-0.725559245783814	0.964222830489054	-0.78284223403861	28	37	56	53	31.3121415136288	33.2325041116134	62.2603780012469	48.7897887513874	96.42	DOWN_ML_UP_PI
BDIVROU_0425100.t1.1	581.739314178073	736.012460852661	-0.725559204489885	0.964222830477079	-0.339357386258362	430	760	679	779	480.865030387871	682.613597968275	754.907083265119	717.117838440204	96.42	DOWN_ML_UP_PI
BDIVROU_0329000.t1.1	679.158384375389	768.178747654522	-0.725437222633967	0.964222795118618	-0.177693990937667	597	769	664	867	667.6195887013	690.697180049478	738.230196300499	798.127299008546	96.42	DOWN_ML_UP_PI
BDIVROU_0415100.t1.1	111.896177949879	179.283043267327	-0.724486991830774	0.964222520569666	-0.680078284553636	119	101	195	154	133.076601432922	90.7157544668365	216.799530540056	141.766555994597	96.42	DOWN_ML_UP_PI
BDIVROU_0277300.t1.1	62.7571519819546	93.2970773337687	-0.673158511806919	0.964149981775148	-0.572052005244291	52	75	90	94	58.151119953882	67.3631840100271	100.061321787718	86.5328328798193	96.41	DOWN_ML_UP_PI
BDIVROU_0186600.t1.1	408.449630510781	468.889047185866	-0.672905064786686	0.964127737318472	-0.199088401410099	353	470	427	503	394.756641225392	422.14261979617	474.735382259508	463.042712112224	96.41	DOWN_ML_UP_PI
BDIVROU_0342000.t1.1	17.945799875381	5.34993690411385	0.694859567656897	0.964117636510731	1.74605244607984	8	30	3	8	8.94632614675108	26.9452736040108	3.33537739292394	7.36449641530377	96.41	UP_ML_DOWN_PI
BDIVROU_0258300.t1.1	583.296501633219	671.699807792067	-0.672332973074797	0.964074832169413	-0.203587194582008	538	629	637	690	601.64043336901	564.952569897427	708.211799764183	635.18781581995	96.41	DOWN_ML_UP_PI
BDIVROU_0268600.t1.1	116.083458202505	152.02633288675	-0.672126359345997	0.964055767979711	-0.389158834380217	104	129	141	160	116.302239907764	115.864676497247	156.762737467425	147.289928306075	96.41	DOWN_ML_UP_PI
BDIVROU_0254000.t1.1	215.101576455804	156.749193538586	0.693984496289181	0.963926304514164	0.456560077651261	208	220	123	192	232.604479815528	197.59867309608	136.750473109882	176.74791396729	96.39	UP_ML_DOWN_PI
BDIVROU_0292700.t1.1	158.081367527593	205.54349693292	-0.670354988832228	0.963891245261368	-0.378776395532353	151	164	176	234	168.861906019927	147.300829035259	195.675473718205	215.411520147635	96.39	DOWN_ML_UP_PI
BDIVROU_0356600.t1.1	133.791427235717	95.0603812364282	0.693223076871695	0.963760630996131	0.493069584764829	118	151	94	93	131.958310664578	135.624543806855	104.50849164495	85.6122708279063	96.38	UP_ML_DOWN_PI
BDIVROU_0315400.t1.1	161.638638953542	218.389135468597	-0.668445168660548	0.96369673905301	-0.434128977377549	167	152	190	245	186.754558313429	136.522719593655	211.240568218516	225.537702718678	96.37	DOWN_ML_UP_PI
BDIVROU_0335600.t1.1	140.611229336552	180.903987129738	-0.66824460319451	0.963676435439726	-0.363512391447799	131	150	159	201	146.496090653049	134.726368020054	176.775001824969	185.032972434507	96.37	DOWN_ML_UP_PI
BDIVROU_0462600.t1.1	32.1622653218493	51.0779135190852	-0.665917092429588	0.963417202680036	-0.667330568520605	27	38	48	53	30.1938507452849	34.1306798984137	53.366038286783	48.7897887513874	96.34	DOWN_ML_UP_PI
BDIVROU_0140900.t1.1	133.021024800314	182.422675604909	-0.665187007314828	0.963332800243792	-0.455630780657615	111	158	146	220	124.130275286171	141.911774314457	162.321699788965	202.523651420854	96.33	DOWN_ML_UP_PI
BDIVROU_0408600.t1.1	266.372222072944	320.736192919163	-0.664580529962648	0.963259493497795	-0.267943518791456	225	313	288	349	251.615422877374	281.129021268513	320.196229720698	321.276156117627	96.33	DOWN_ML_UP_PI
BDIVROU_0394900.t1.1	122.573087831025	159.964520539239	-0.664494305745029	0.963249091857349	-0.384109701457044	114	131	147	170	127.485147591203	117.661028070847	163.433492253273	156.495548825205	96.32	DOWN_ML_UP_PI
BDIVROU_0351700.t1.1	7.85048977307721	32.8401078881898	-0.663902162972348	0.963177796477336	-2.06460429856696	14	0	45	17	15.6560707568144	0.449087893400181	50.0306608938591	15.6495548825205	96.32	DOWN_ML_UP_PI
BDIVROU_0422800.t1.1	266.878219875237	213.212633971847	0.690566550249529	0.96316358609463	0.323888642985306	250	283	184	241	279.572692085971	254.183747664502	204.569813432668	221.855454511026	96.32	UP_ML_DOWN_PI
BDIVROU_0251300.t1.1	299.414947320967	350.647819425292	-0.66275549309686	0.96303845880926	-0.227876511277735	260	343	312	385	290.75559976941	308.074294872524	346.87924886409	354.416389986494	96.3	DOWN_ML_UP_PI
BDIVROU_0469000.t1.1	50.1826909667495	83.2553551449348	-0.661982398673789	0.962939067560756	-0.730353237053098	52	47	62	106	58.151119953882	42.214261979617	68.9311327870948	97.5795775027749	96.29	DOWN_ML_UP_PI
BDIVROU_0023600.t1.1	148.540464275417	101.929006615713	0.68903445757471	0.962807991177881	0.543291325431045	150	144	84	120	167.743615251583	129.337313299252	93.3905670018703	110.467446229556	96.28	UP_ML_DOWN_PI
BDIVROU_0051300.t1.1	1161.00154942472	1274.48176315912	-0.659694517508637	0.962641040552068	-0.13454083210003	1066	1258	1102	1438	1192.09795905458	1129.90513979485	1225.19529566739	1323.76823065085	96.26	DOWN_ML_UP_PI
BDIVROU_0010700.t1.1	140.730144757637	181.035192345998	-0.659508315283498	0.962615870237449	-0.363338786700431	128	154	170	188	143.141218348017	138.319071167256	189.004718932357	173.065665759639	96.26	DOWN_ML_UP_PI
BDIVROU_0141500.t1.1	76.854702007338	109.693758860838	-0.659232679826918	0.962578659165208	-0.513276011959092	74	79	93	126	82.7535168574475	70.9558871572286	103.396699180642	115.990818541034	96.26	DOWN_ML_UP_PI
BDIVROU_0179500.t1.1	348.791804131062	404.062728084222	-0.65887290856497	0.962530176718719	-0.21221313905754	321	377	370	431	358.971336638387	338.612271623736	411.363211793953	396.76224437449	96.25	DOWN_ML_UP_PI
BDIVROU_0228900.t1.1	2.81818131552972	13.2103043554362	-0.65886614210888	0.962529265819964	-2.22882736602939	5	0	13	13	5.59145384171943	0.449087893400181	14.4533020360037	11.9673066748686	96.25	DOWN_ML_UP_PI
BDIVROU_0387600.t1.1	158.200282948678	200.324765245066	-0.657843862138069	0.962391555345731	-0.340588605900367	148	168	184	213	165.507033714895	150.893532182461	204.569813432668	196.079717057463	96.24	DOWN_ML_UP_PI
BDIVROU_0393300.t1.1	108.832284068896	152.008537881719	-0.657676252091496	0.962367975240813	-0.482045776038928	83	139	136	166	92.8181337725425	124.84643436525	151.203775145885	152.813300617553	96.24	DOWN_ML_UP_PI
BDIVROU_0263300.t1.1	266.732730663213	332.374423784334	-0.657588161834378	0.962355591261007	-0.317414502715539	265	264	299	361	296.34705361113	237.118407715295	332.425946828086	332.322900740582	96.24	DOWN_ML_UP_PI
BDIVROU_0321600.t1.1	116.633745656364	153.502791170817	-0.65707643323565	0.962283772526748	-0.396279624561882	109	124	142	162	121.893693749484	111.373797563245	157.874529931733	149.131052409901	96.23	DOWN_ML_UP_PI
BDIVROU_0063600.t1.1	103.315455996696	137.955491675537	-0.656941406735003	0.962264856689862	-0.417146790456655	90	118	119	156	100.64616915095	105.984742842443	132.30330325265	143.607680098423	96.23	DOWN_ML_UP_PI
BDIVROU_0369800.t1.1	110.914518463247	149.037826308554	-0.656752431042233	0.962238407256918	-0.426230314657263	106	115	129	168	118.538821444452	103.290215482042	143.421227895729	154.654424721379	96.22	DOWN_ML_UP_PI
BDIVROU_0448400.t1.1	53.7931099745772	31.5971102076222	0.686078575073238	0.96210339697896	0.767628779596677	44	65	32	30	49.204793807131	58.3814261420235	35.5773588578554	27.6168615573891	96.21	UP_ML_DOWN_PI
BDIVROU_0469100.t1.1	53.7931099745772	31.5971102076222	0.686078575073238	0.96210339697896	0.767628779596677	44	65	32	30	49.204793807131	58.3814261420235	35.5773588578554	27.6168615573891	96.21	UP_ML_DOWN_PI
BDIVROU_0246300.t1.1	162.224358128653	285.570244715117	-1.65502616751394	0.96207329113067	-0.815855206370178	156	167	262	304	174.453359861646	149.99535639566	291.289625648691	279.850863781543	96.21	DOWN_ML_UP_PI
BDIVROU_0271800.t1.1	908.920418567762	1034.14149848486	-0.654456507660313	0.961913006932132	-0.186207710340857	877	932	952	1097	980.741003837588	837.099833297937	1058.4264260212	1009.85657094853	96.19	DOWN_ML_UP_PI
BDIVROU_0242800.t1.1	8.96404200737735	3.41319759409041	0.685178415566221	0.961885895821003	1.39302547343956	8	10	2	5	8.94632614675108	8.98175786800362	2.22358492861596	4.60281025956485	96.19	UP_ML_DOWN_PI
BDIVROU_0429300.t1.1	23.5461116474135	9.97054216870974	0.684882775155961	0.961814695573513	1.23974497467703	14	35	8	12	15.6560707568144	31.4361525380127	8.89433971446384	11.0467446229557	96.18	UP_ML_DOWN_PI
BDIVROU_0107000.t1.1	82.1425571676816	113.949698305675	-0.65311122482352	0.961718925596514	-0.47219533946231	69	97	99	128	77.1620630157281	87.1230513196351	110.06745396649	117.83194264486	96.17	DOWN_ML_UP_PI
BDIVROU_0120500.t1.1	16.0216749503822	29.1044746654448	-0.652664576862813	0.961653805790735	-0.861215998259438	15	17	30	27	16.7743615251583	15.2689883756061	33.3537739292394	24.8551754016502	96.17	DOWN_ML_UP_PI
BDIVROU_0086000.t1.1	107.815192861011	147.656983230685	-0.652625198642516	0.96164796511948	-0.453689097431739	86	133	129	165	96.1730060775741	119.457379644448	143.421227895729	151.89273856564	96.16	DOWN_ML_UP_PI
BDIVROU_0333000.t1.1	7.51557876671818	20.592595775771	-0.652432456531117	0.961619395726879	-1.45416958474147	3	13	18	23	3.35487230503166	11.6762852284047	20.0122643575436	21.1729271939983	96.16	DOWN_ML_UP_PI
BDIVROU_0347800.t1.1	0.581599778841952	5.02608014068374	-0.651757399688775	0.961519577360843	-3.11133504935357	1	0	9	0	1.11829076834389	0.449087893400181	10.0061321787718	0.460281025956485	96.15	DOWN_ML_UP_PI
BDIVROU_0383700.t1.1	190.151291219297	236.273430103722	-0.650666665524037	0.961359087491033	-0.313309665981477	169	213	223	244	188.991139850117	191.311442588477	247.92971954068	224.617140666765	96.14	DOWN_ML_UP_PI
BDIVROU_0248900.t1.1	31.6119778679905	56.0809796084712	-0.649962745677055	0.961254459813771	-0.82704024697384	22	43	57	53	24.6023969035655	38.6215588324155	63.3721704655549	48.7897887513874	96.13	DOWN_ML_UP_PI
BDIVROU_0304000.t1.1	86.7169198015158	119.395250415987	-0.649387841699834	0.961168220057194	-0.461360028878459	82	91	103	135	91.6998430041986	81.7339965988329	114.514623823722	124.275877008251	96.12	DOWN_ML_UP_PI
BDIVROU_0420800.t1.1	73.3631984205952	42.3748042170164	0.681817388163661	0.961047710698305	0.791849834957123	79	65	34	51	88.344970699167	58.3814261420235	37.8009437864713	46.9486646475615	96.1	UP_ML_DOWN_PI
BDIVROU_0273900.t1.1	482.050659773546	538.013535923452	-0.648173338077728	0.960986940369613	-0.158457699666783	426	543	476	594	476.391867314495	487.709452232596	529.213213010599	546.813858836305	96.1	DOWN_ML_UP_PI
BDIVROU_0332500.t1.1	101.070016529695	133.986397849292	-0.647147380890237	0.960832558275554	-0.406731477072285	90	113	116	151	100.64616915095	101.493863908441	128.967925859726	139.004869838859	96.08	DOWN_ML_UP_PI
BDIVROU_0051900.t2.1	251.864778202427	201.400967699311	0.680911107666935	0.960817191503491	0.322578768541233	236	267	176	225	263.916621329157	239.812935075697	195.675473718205	207.126461680418	96.08	UP_ML_DOWN_PI
BDIVROU_0025500.t1.1	7.05763294300486	14.3220968197442	-0.646478004488027	0.960731550402906	-1.02098642038614	7	7	15	13	7.8280353784072	6.28723050760253	16.6768869646197	11.9673066748686	96.07	DOWN_ML_UP_PI
BDIVROU_0052100.t1.1	44.2522067224017	26.3249935046749	0.680554715980958	0.960726878704325	0.749316224498985	43	45	25	27	48.0865030387871	40.4179104060163	27.7948116076995	24.8551754016502	96.07	UP_ML_DOWN_PI
BDIVROU_0229100.t1.1	1136.57497785113	1250.45817478423	-0.646388621936118	0.960718091071239	-0.137763943840171	1044	1231	1077	1416	1167.49556215102	1105.65439355124	1197.40048405969	1303.51586550877	96.07	DOWN_ML_UP_PI
BDIVROU_0216400.t1.1	209.629038035169	256.621410452005	-0.64589740569437	0.960644241983112	-0.291802968108513	195	224	224	287	218.066699827058	201.191376243281	249.041512004988	264.201308899023	96.06	DOWN_ML_UP_PI
BDIVROU_0189700.t1.1	234.605897062616	183.163162068416	0.679609053334716	0.96048610341968	0.357109900908357	222	246	173	189	248.260550572343	220.951243552889	192.340096325281	173.986227811551	96.05	UP_ML_DOWN_PI
BDIVROU_0357300.t1.1	18.1481989962982	41.6210373914251	-0.644476737888652	0.960430125834052	-1.19748654010483	18	18	55	24	20.1292338301899	16.1671641624065	61.1485855369389	22.0934892459113	96.04	DOWN_ML_UP_PI
BDIVROU_0313900.t1.1	466.953734400903	544.695445533288	-0.64434721368254	0.960410576583186	-0.222170188807783	399	543	517	559	446.19801656921	487.709452232596	574.796704047226	514.594187019351	96.04	DOWN_ML_UP_PI
BDIVROU_0183000.t1.1	2076.40673951954	2823.12023505255	-1.65313452036851	0.960400541076606	-0.443201498147712	1651	2568	2544	3061	1846.29805853575	2306.51542050333	2828.4000291995	2817.8404409056	96.04	DOWN_ML_UP_PI
BDIVROU_0328600.t1.1	37.9826920754254	63.0207850078805	-0.644114353352014	0.960375465856874	-0.730485563055035	35	41	67	56	39.140176892036	36.8252072588148	74.4900951086347	51.5514749071264	96.04	DOWN_ML_UP_PI
BDIVROU_0226100.t1.1	185.347955673606	137.094954819759	0.679160184402603	0.960369209667686	0.435060722785135	158	216	110	165	176.689941398334	194.005969948878	122.297171073878	151.89273856564	96.04	UP_ML_DOWN_PI
BDIVROU_0461800.t1.1	7.05763294300486	3.50881280028791	0.679048221065933	0.960340100728174	1.00820141950252	7	7	3	4	7.8280353784072	6.28723050760253	3.33537739292394	3.68224820765188	96.03	UP_ML_DOWN_PI
BDIVROU_0241900.t1.1	271.047784267236	218.180110051171	0.678665460198794	0.960240733614646	0.313027626102936	243	301	183	253	271.744656707564	270.350911826909	203.45802096836	232.902199133982	96.02	UP_ML_DOWN_PI
BDIVROU_0350100.t1.1	317.593482435219	389.322580429625	-0.643045104389369	0.960214822364286	-0.293784716186688	315	315	341	434	352.261592028324	282.925372842114	379.121230329021	399.523930530229	96.02	DOWN_ML_UP_PI
BDIVROU_0377900.t1.1	9.74330237309282	20.227929956012	-0.641662931643474	0.96000715108023	-1.0538659437802	11	8	19	21	12.3011984517827	7.18540629440289	21.1240568218516	19.3318030901724	96	DOWN_ML_UP_PI
BDIVROU_0189100.t1.1	98.3754891692942	130.877840878825	-0.641431388302014	0.959972457494467	-0.411850043613825	90	107	122	137	100.64616915095	96.1048091876387	135.638680645574	126.117001112077	96	DOWN_ML_UP_PI
BDIVROU_0344600.t1.1	8.96404200737735	1.69070274775979	0.6774498459254	0.959926637866947	2.40652637616128	8	10	3	0	8.94632614675108	8.98175786800362	3.33537739292394	0.460281025956485	95.99	UP_ML_DOWN_PI
BDIVROU_0253800.t1.1	1.56737866174407	5.82801293510138	-0.640553042038132	0.95984125027625	-1.89465031797687	2	1	8	3	2.23658153668777	0.898175786800362	8.89433971446384	2.76168615573891	95.98	DOWN_ML_UP_PI
BDIVROU_0309000.t1.1	112.050525092217	146.024884544285	-0.640076840953386	0.959770319562891	-0.382064834466599	100	125	136	153	111.829076834389	112.271973350045	151.203775145885	140.845993942685	95.98	DOWN_ML_UP_PI
BDIVROU_0073100.t1.1	323.868092685494	394.988312781351	-0.639567528093965	0.959694545932709	-0.286403624772504	270	385	381	398	301.938507452849	345.797677918139	423.59292890134	366.383696661362	95.97	DOWN_ML_UP_PI
BDIVROU_0069300.t1.1	386.479755455424	325.314567992654	0.676096853305497	0.959571387179142	0.248557415508033	337	441	307	336	376.863988931889	396.095521978959	341.32028654255	309.308849442758	95.96	UP_ML_DOWN_PI
BDIVROU_0436000.t1.1	162.589962322221	202.548350173682	-0.638379289629921	0.959518585404901	-0.317028140093132	143	184	188	213	159.915579873176	165.264344771267	209.0169832899	196.079717057463	95.95	DOWN_ML_UP_PI
BDIVROU_0103800.t1.1	193.85405185727	239.226346671856	-0.637898608138631	0.959447728196012	-0.303405396337671	170	220	225	248	190.109430618461	197.59867309608	250.153304469296	228.299388874417	95.94	DOWN_ML_UP_PI
BDIVROU_0285000.t1.1	94.3425560590057	61.813377337375	0.675508681158144	0.959417429060041	0.609989596229189	86	103	64	57	96.1730060775741	92.5121060404372	71.1547177157107	52.4720369590393	95.94	UP_ML_DOWN_PI
BDIVROU_0244800.t1.1	124.791953507087	175.356179632187	-0.637582397644225	0.959401275490858	-0.490763359432105	126	121	178	166	140.90463681133	108.679270202844	197.89905864682	152.813300617553	95.94	DOWN_ML_UP_PI
BDIVROU_0343400.t1.1	50.8873255629457	109.369197694088	-0.635244342616658	0.959060827204689	-1.10382820438102	38	66	157	48	42.4950491970676	59.2796019288239	174.551416896353	44.1869784918226	95.91	DOWN_ML_UP_PI
BDIVROU_0004600.t1.1	87.2849231160008	118.414663167938	-0.635137510371671	0.959045443466894	-0.440043358355002	79	96	112	122	88.344970699167	86.2248755328347	124.520756002494	112.308570333382	95.9	DOWN_ML_UP_PI
BDIVROU_0276200.t1.1	47.83605193929	75.9686789307975	-0.635110422553329	0.959041557526105	-0.667306409227977	47	48	58	95	52.5596661121626	43.1124377664174	64.4839629298629	87.4533949317322	95.9	DOWN_ML_UP_PI
BDIVROU_0340600.t2.1	42.1256826764857	19.3673931002345	0.674079317037032	0.959041198846755	1.12107028974513	40	44	10	30	44.7316307337554	39.5197346192159	11.1179246430798	27.6168615573891	95.9	UP_ML_DOWN_PI
BDIVROU_0040300.t1.1	419.724879824365	481.645710696388	-0.63494808218309	0.959018280674893	-0.198528334218392	382	459	416	544	427.187073507364	412.262686141366	462.50566515212	500.785756240656	95.9	DOWN_ML_UP_PI
BDIVROU_0005600.t1.1	60.2473078818445	101.462085408715	-0.634680565969759	0.958979968334974	-0.751972036576061	70	47	108	90	78.280353784072	42.214261979617	120.073586145262	82.8505846721674	95.9	DOWN_ML_UP_PI
BDIVROU_0049400.t1.1	213.283746694563	280.942999269479	-0.634553478689651	0.958961787096504	-0.397503421511403	167	267	281	271	186.754558313429	239.812935075697	312.413682470542	249.472316068415	95.9	DOWN_ML_UP_PI
BDIVROU_0126400.t1.1	111.244690935562	75.4305777036746	0.673215918707244	0.958812839240732	0.560515105932975	109	112	62	89	121.893693749484	100.59568812164	68.9311327870948	81.9300226202544	95.88	UP_ML_DOWN_PI
BDIVROU_0339400.t1.1	144.129306714234	189.702711638004	-0.63295079671625	0.958733581666686	-0.396376583432693	114	179	174	202	127.485147591203	160.773465837265	193.451888789589	185.95353448642	95.87	DOWN_ML_UP_PI
BDIVROU_0281800.t1.1	61.282114950356	87.9115504195928	-0.632066054800595	0.958609431819446	-0.520586640954907	59	63	77	98	65.9791553322892	56.5850745684228	85.6080197517145	90.2150810874711	95.86	DOWN_ML_UP_PI
BDIVROU_0029400.t1.1	15.3436141451254	7.01762560057582	0.671953551618303	0.958479500039268	1.12858346037055	17	13	6	8	19.0109430618461	11.6762852284047	6.67075478584788	7.36449641530377	95.85	UP_ML_DOWN_PI
BDIVROU_0469400.t1.1	10.7603935809781	20.1323147498145	-0.630382613590549	0.958375689710098	-0.903782210248132	8	14	18	22	8.94632614675108	12.5744610152051	20.0122643575436	20.2523651420854	95.84	DOWN_ML_UP_PI
BDIVROU_0393400.t1.1	160.040924173844	206.595264201092	-0.62904449405401	0.958193716906079	-0.368366318753464	128	197	187	223	143.141218348017	176.940629999671	207.905190825592	205.285337576592	95.82	DOWN_ML_UP_PI
BDIVROU_0098700.t1.1	16.0305328806953	6.92201039437832	0.670756016835167	0.958161105857069	1.21155937076464	11	22	5	9	12.3011984517827	19.759867309608	5.5589623215399	8.28505846721674	95.82	UP_ML_DOWN_PI
BDIVROU_0415000.t1.1	97.2660563312634	127.90712930566	-0.6287403554578	0.958152650236859	-0.395088349814223	84	112	115	139	93.9364245408864	100.59568812164	127.856133395418	127.958125215903	95.82	DOWN_ML_UP_PI
BDIVROU_0152800.t1.1	357.913955607791	280.471563419534	0.670443237741678	0.958078315306659	0.351758292100717	359	350	252	305	401.466385835455	314.361525380127	280.171701005611	280.771425833456	95.81	UP_ML_DOWN_PI
BDIVROU_0441600.t1.1	300.955752191772	243.039800095768	0.670394029624282	0.958065304113166	0.308358803037702	274	329	236	243	306.411670526225	295.499833857319	262.383021576683	223.696578614852	95.81	UP_ML_DOWN_PI
BDIVROU_0159900.t1.1	523.744970417257	579.694598511012	-0.627375955758786	0.95796983609636	-0.146428558391343	458	596	522	629	512.177171901499	535.312768933015	580.355666368766	579.033530653259	95.8	DOWN_ML_UP_PI
BDIVROU_0388700.t1.1	460.045352996937	519.775730292556	-0.627099037055291	0.957933428152723	-0.17611317765417	426	494	473	558	476.391867314495	443.698838679379	525.877835617675	513.673624967438	95.79	DOWN_ML_UP_PI
BDIVROU_0023400.t1.1	259.234867757121	322.888597827654	-0.62702062269348	0.957923128480493	-0.316776718458024	254	261	272	373	284.045855159347	234.423880354894	302.407550291771	343.369645363538	95.79	DOWN_ML_UP_PI
BDIVROU_0340500.t1.1	39.4400132463977	18.4468310483215	0.669580980870164	0.957850381512878	1.09628703697071	36	43	10	28	40.2584676603799	38.6215588324155	11.1179246430798	25.7757374535632	95.79	UP_ML_DOWN_PI
BDIVROU_0309800.t1.1	456.338830031949	533.003829653023	-0.62619468978826	0.957814906566863	-0.224040480404669	376	548	491	565	420.477328897301	492.200331166598	545.890099975218	520.117559330828	95.78	DOWN_ML_UP_PI
BDIVROU_0054000.t1.1	35.4159380664223	20.227929956012	0.669312592586034	0.957779001103239	0.808050067725515	28	44	19	21	31.3121415136288	39.5197346192159	21.1240568218516	19.3318030901724	95.78	UP_ML_DOWN_PI
BDIVROU_0045100.t1.1	520.562161115189	605.290260376169	-0.625880724864759	0.95777389375745	-0.217556688862796	425	630	549	652	475.273576546151	565.850745684228	610.374062905081	600.206457847257	95.78	DOWN_ML_UP_PI
BDIVROU_0438600.t1.1	643.367984185086	570.573438374091	0.669150774040372	0.957736018544808	0.173231557774469	586	703	494	643	655.318390249517	631.417578120654	549.225477368142	591.92139938004	95.77	UP_ML_DOWN_PI
BDIVROU_0351800.t1.1	179.923469231551	127.787078913389	0.668339175283189	0.957521057664296	0.493641417395922	174	184	133	117	194.582593691836	165.264344771267	147.868397752961	107.705760073818	95.75	UP_ML_DOWN_PI
BDIVROU_0123800.t1.1	820.793133799409	1026.37674623974	-0.623299549079086	0.957443383830774	-0.322469822478047	570	1118	943	1091	637.425737956015	1004.1605296428	1048.42029384243	1004.33319863705	95.74	DOWN_ML_UP_PI
BDIVROU_0069600.t1.1	173.900643357058	221.891308087843	-0.622676975357322	0.957364769916612	-0.351589885482561	156	193	217	220	174.453359861646	173.34792685247	241.258964754832	202.523651420854	95.74	DOWN_ML_UP_PI
BDIVROU_0330200.t1.1	136.036866702717	176.988278318587	-0.621435224280608	0.957211491993403	-0.379656133466829	118	156	171	178	131.958310664578	140.115422740856	190.116511396665	163.860045240509	95.72	DOWN_ML_UP_PI
BDIVROU_0165000.t1.1	181.196107142233	141.099638656065	0.667157877915973	0.957209899494435	0.360837667210508	157	208	123	158	175.57165062999	186.820563654475	136.750473109882	145.448804202249	95.72	UP_ML_DOWN_PI
BDIVROU_0320100.t1.1	5.04116638786062	14.3398918247752	-0.620270789684932	0.957068900844184	-1.50820466329714	5	5	20	7	5.59145384171943	4.49087893400181	22.2358492861596	6.4439343633908	95.71	DOWN_ML_UP_PI
BDIVROU_0359300.t1.1	172.993609639944	129.903893811819	0.666319746467524	0.956988977934638	0.413274070310353	160	186	107	153	178.926522935022	167.060696344867	118.961793680954	140.845993942685	95.7	UP_ML_DOWN_PI
BDIVROU_0107600.t1.1	54.5546544796664	31.8483658161527	0.666209894984063	0.956960103181857	0.776482941580032	55	53	25	39	61.5059922589137	47.6033167004192	27.7948116076995	35.9019200246059	95.7	UP_ML_DOWN_PI
BDIVROU_0059000.t1.1	137.458756152437	95.7363278608531	0.665824804529517	0.956859028446275	0.521860434696594	135	138	77	115	150.969253726425	123.94825857845	85.6080197517145	105.864635969992	95.69	UP_ML_DOWN_PI
BDIVROU_0238100.t1.1	54.1144245165794	77.1160614051676	-0.618408783935313	0.956845571166951	-0.511018165699338	51	57	70	83	57.0328291855382	51.1960198476206	77.8254725015586	76.4066503087766	95.68	DOWN_ML_UP_PI
BDIVROU_0117000.t1.1	153.057917000359	195.739749990532	-0.618121481448624	0.956811366668681	-0.354859091103885	138	169	189	197	154.324126031456	151.791707969261	210.128775754208	181.350724226855	95.68	DOWN_ML_UP_PI
BDIVROU_0367500.t1.1	216.77901260832	160.842852400048	0.665541638175182	0.956784851656323	0.430573263040228	211	220	161	155	235.95935212056	197.59867309608	178.998586753585	142.68711804651	95.68	UP_ML_DOWN_PI
BDIVROU_0109900.t1.1	171.884176801914	135.749701751952	0.665485203047508	0.956770082950101	0.340487711908899	154	191	120	150	172.216778324958	171.551575278869	133.415095716958	138.084307786946	95.68	UP_ML_DOWN_PI
BDIVROU_0450000.t1.1	85.9376594358003	118.241227760574	-0.617183764470547	0.956700515768046	-0.460370764846017	79	93	115	118	88.344970699167	83.5303481724336	127.856133395418	108.626322125731	95.67	DOWN_ML_UP_PI
BDIVROU_0464000.t1.1	85.9376594358003	118.241227760574	-0.617183764470547	0.956700515768046	-0.460370764846017	79	93	115	118	88.344970699167	83.5303481724336	127.856133395418	108.626322125731	95.67	DOWN_ML_UP_PI
BDIVROU_0122800.t1.1	482.169575194631	541.228862924105	-0.61707525983434	0.956687808834176	-0.166698158091236	423	547	500	572	473.036995009464	491.302155379798	555.89623215399	526.561493694219	95.67	DOWN_ML_UP_PI
BDIVROU_0254300.t1.1	98.2477158178962	137.279545051112	-0.616899371196421	0.956667226142483	-0.482620905470601	97	98	136	134	108.474204529357	88.0212271064354	151.203775145885	123.355314956338	95.67	DOWN_ML_UP_PI
BDIVROU_0037800.t2.1	20.0546080606707	10.4308231946662	0.664933634591296	0.956625998440001	0.943080751939357	19	21	8	13	21.2475245985338	18.8616915228076	8.89433971446384	11.9673066748686	95.66	UP_ML_DOWN_PI
BDIVROU_0074500.t1.1	285.198481874499	338.029001312072	-0.616460100186335	0.95661590601102	-0.245180726058851	241	335	310	360	269.508075170876	300.888888578121	344.655663935474	331.402338688669	95.66	DOWN_ML_UP_PI
BDIVROU_0416400.t1.1	422.238486251489	498.262572464872	-0.615693000410583	0.95652657174207	-0.238848124840123	413	426	455	533	461.854087326025	382.622885176954	505.865571260131	490.659573669613	95.65	DOWN_ML_UP_PI
BDIVROU_0177100.t1.1	1508.14892007379	1708.69860763887	-0.615484932595209	0.956502403263143	-0.180119054124384	1217	1843	1590	1792	1360.95986507451	1655.33797507307	1767.75001824969	1649.64719702804	95.65	DOWN_ML_UP_PI
BDIVROU_0217300.t1.1	28.2393897023326	46.2482828370633	-0.615132837092591	0.956461565547771	-0.711690890438414	24	33	36	57	26.8389784402532	29.6398009644119	40.0245287150873	52.4720369590393	95.65	DOWN_ML_UP_PI
BDIVROU_0117500.t1.1	249.866027507909	290.728951206836	-0.615127855401847	0.956460988292815	-0.218519982415325	226	275	263	314	252.733713645718	246.998341370099	292.401418112999	289.056484300673	95.65	DOWN_ML_UP_PI
BDIVROU_0313400.t1.1	7.50672083640505	27.0476849631505	-0.614784723144215	0.956421330488129	-1.84925038024746	7	8	47	2	7.8280353784072	7.18540629440289	52.2542458224751	1.84112410382594	95.64	DOWN_ML_UP_PI
BDIVROU_0071700.t1.1	212.314707465257	256.56138525587	-0.613572765974916	0.956281961335999	-0.273099735397445	199	225	233	276	222.539862900433	202.089552030081	259.047644183759	254.07512632798	95.63	DOWN_ML_UP_PI
BDIVROU_0229800.t1.1	61.0885737597519	35.3571786164406	0.663582199155939	0.956275172869757	0.788899400959038	45	80	28	43	50.3230845754748	71.8540629440289	31.1301890006234	39.5841682322577	95.63	UP_ML_DOWN_PI
BDIVROU_0286300.t1.1	52.9961337482355	75.2749373013417	-0.611635241706847	0.956060366584887	-0.506282487380446	49	57	70	79	54.7962476488504	51.1960198476206	77.8254725015586	72.7244021011247	95.61	DOWN_ML_UP_PI
BDIVROU_0063300.t1.1	45.0403250184303	26.9765049430264	0.662257389917621	0.955934005672719	0.739513792341218	42	48	27	26	46.9682122704432	43.1124377664174	30.0183965363155	23.9346133497372	95.59	UP_ML_DOWN_PI
BDIVROU_0421000.t1.1	509.977592864189	576.890682164169	-0.609068576357541	0.95576710205777	-0.177864101356577	439	589	536	606	490.929647302966	529.025538425413	595.920760869077	557.86060345926	95.58	DOWN_ML_UP_PI
BDIVROU_0320600.t1.1	451.063595128933	378.395886198941	0.661402639284206	0.955716719888008	0.253434448111915	426	474	323	432	476.391867314495	425.735322943371	359.108965971478	397.682806426403	95.57	UP_ML_DOWN_PI
BDIVROU_0256800.t1.1	128.428946305854	166.713095526253	-0.60843252206099	0.955694055832033	-0.376397029472177	106	154	155	175	118.538821444452	138.319071167256	172.327831967737	161.09835908477	95.57	DOWN_ML_UP_PI
BDIVROU_0073700.t1.1	281.011201621873	327.544793102312	-0.607800819556933	0.955621750132593	-0.221064574580256	256	307	287	365	286.282436696035	275.739966547711	319.08443725639	336.005148948234	95.56	DOWN_ML_UP_PI
BDIVROU_0079400.t1.1	289.362950663199	353.218275168636	-0.607669739614052	0.955606776456589	-0.287679774061842	287	287	310	393	320.949450514695	257.776450811704	344.655663935474	361.780886401797	95.56	DOWN_ML_UP_PI
BDIVROU_0079100.t5.1	83.8377091808237	119.06617460629	-0.606209227558047	0.955436031933801	-0.506092415897792	64	107	114	121	71.5706091740087	96.1048091876387	126.74434093111	111.388008281469	95.54	DOWN_ML_UP_PI
BDIVROU_0263100.t1.1	143.864902081125	179.732169469295	-0.606137020185227	0.955427580333696	-0.321133984858779	132	156	166	190	147.614381421393	140.115422740856	184.557549075125	174.906789863464	95.54	DOWN_ML_UP_PI
BDIVROU_0023700.t1.1	18.8262598015551	30.1028569185242	-0.605131205168535	0.955310184396807	-0.677154003471708	16	22	26	34	17.8926522935022	19.759867309608	28.9066040720075	31.299109765041	95.53	DOWN_ML_UP_PI
BDIVROU_0368500.t1.1	546.811658053317	774.436229815219	-0.604774887324479	0.955268011124679	-0.502102445004551	435	676	922	569	486.45648422959	607.166831877044	1025.07265209196	523.79980753848	95.53	DOWN_ML_UP_PI
BDIVROU_0065300.t1.1	93.5632956932902	130.548765069128	-0.604767475566566	0.955267109623655	-0.480574224995346	83	105	133	123	92.8181337725425	94.308457614038	147.868397752961	113.229132385295	95.53	DOWN_ML_UP_PI
BDIVROU_0042500.t1.1	111.077723535897	152.486613912707	-0.603012484309926	0.955054626969308	-0.457113085281336	83	144	141	161	92.8181337725425	129.337313299252	156.762737467425	148.210490357988	95.51	DOWN_ML_UP_PI
BDIVROU_0414400.t1.1	1010.48890824572	1167.44982417163	-0.603001847700126	0.955053345076607	-0.20830705978712	894	1137	1162	1133	999.751946899434	1021.22586959201	1291.90284352587	1042.9968048174	95.51	DOWN_ML_UP_PI
BDIVROU_0355400.t1.1	45.2338662090344	88.4963964807666	-0.601100539891007	0.954815070412309	-0.968215400097721	56	31	112	57	62.6242830272576	27.8434493908112	124.520756002494	52.4720369590393	95.48	DOWN_ML_UP_PI
BDIVROU_0030400.t1.1	258.28863999174	301.064159195305	-0.600880602743687	0.954787089684636	-0.221086777197267	225	295	270	328	251.615422877374	264.961857106107	300.183965363155	301.944353027454	95.48	DOWN_ML_UP_PI
BDIVROU_0079300.t1.1	240.545239237277	292.623460325755	-0.600689355801709	0.954762784925501	-0.282737191906176	227	253	278	300	253.852004414062	227.238474060491	309.078305077618	276.168615573891	95.48	DOWN_ML_UP_PI
BDIVROU_0175900.t1.1	57.9272426453244	80.2602083856965	-0.600162918133865	0.954696006619417	-0.470442907988172	53	63	74	85	59.2694107222259	56.5850745684228	82.2726423587905	78.2477744126025	95.47	DOWN_ML_UP_PI
BDIVROU_0432400.t1.1	347.0220263484	402.16157878426	-0.599390684666445	0.954594164989531	-0.212748020670524	309	388	379	416	345.551847418261	348.49220527854	421.369343972724	382.953813595796	95.46	DOWN_ML_UP_PI
BDIVROU_0398100.t1.1	809.763239982023	943.881798101437	-0.59854652422557	0.954480359595885	-0.221106050932914	633	1015	836	1041	707.878056361679	911.648423602367	929.458500161471	958.305096041403	95.45	DOWN_ML_UP_PI
BDIVROU_0343900.t1.1	119.812792631418	160.902877596183	-0.598545403918225	0.95448020889245	-0.425408171987999	93	151	152	166	104.001041455981	135.624543806855	168.992454574813	152.813300617553	95.45	DOWN_ML_UP_PI
BDIVROU_0103700.t1.1	182.53451289212	227.13447496177	-0.597893802157274	0.954392703544251	-0.315377429273533	161	206	190	264	180.044813703366	185.024212080874	211.240568218516	243.028381705024	95.44	DOWN_ML_UP_PI
BDIVROU_0178000.t1.1	60.0626246215535	37.6941737562851	0.655971535045978	0.954384472167423	0.672125970387857	52	69	38	36	58.151119953882	61.9741292892249	42.2481136437032	33.140233868867	95.44	UP_ML_DOWN_PI
BDIVROU_0276900.t1.1	68.348605823674	93.5661279473302	-0.597587182660535	0.954351628734176	-0.453074441526245	62	75	88	97	69.3340276373209	67.3631840100271	97.8377368591023	89.2945190355582	95.44	DOWN_ML_UP_PI
BDIVROU_0079900.t1.1	89.0547008986621	125.839184779377	-0.59744932349239	0.954333182292882	-0.498817556246848	91	85	103	149	101.764459919294	76.3449418780307	114.514623823722	137.163745735033	95.43	DOWN_ML_UP_PI
BDIVROU_0451200.t1.1	148.549322205731	190.509863478689	-0.59725257769815	0.954305840463575	-0.358923671381187	146	149	168	211	163.270452178207	133.828192233254	186.781134003741	194.238592953637	95.43	DOWN_ML_UP_PI
BDIVROU_0417000.t1.1	120.41998999417	163.515563530631	-0.597232684241809	0.954302938641868	-0.441353056366052	123	115	136	191	137.549764506298	103.290215482042	151.203775145885	175.827351915377	95.43	DOWN_ML_UP_PI
BDIVROU_0237400.t1.1	38.4406378991387	15.762965093749	0.655602537749225	0.954297659745254	1.28609333838022	31	47	6	27	34.6670138186605	42.214261979617	6.67075478584788	24.8551754016502	95.43	UP_ML_DOWN_PI
BDIVROU_0142800.t1.1	263.329806379601	211.442689888145	0.655109576642644	0.954181975357735	0.316604146120043	230	300	204	213	257.206876719094	269.452736040108	226.805662718828	196.079717057463	95.42	UP_ML_DOWN_PI
BDIVROU_0044600.t1.1	84.608111616226	51.1135035291473	0.655027430333246	0.954162730310676	0.7270915022214	71	100	58	41	79.3986445524159	89.8175786800361	64.4839629298629	37.7430441284318	95.42	UP_ML_DOWN_PI
BDIVROU_0268500.t1.1	232.514804737952	273.836398643748	-0.595632027536207	0.954070429636318	-0.235991645230846	203	265	250	293	227.013025973809	238.016583502096	277.948116076995	269.7246812105	95.41	DOWN_ML_UP_PI
BDIVROU_0392400.t1.1	28.9085925772763	16.9881677692856	0.65443120187764	0.954024710533622	0.766968111095727	26	32	14	20	29.075559976941	28.7416251776116	15.5650945003117	18.4112410382594	95.4	UP_ML_DOWN_PI
BDIVROU_0355300.t1.1	143.543587539122	177.317354128284	-0.595248471368309	0.954014999667185	-0.30484485726139	125	164	160	192	139.786346042986	147.300829035259	177.886794289277	176.74791396729	95.4	DOWN_ML_UP_PI
BDIVROU_0410400.t1.1	119.108158035222	84.8986086553235	0.654272608899981	0.95398904564464	0.488459414863182	107	132	84	83	119.657112212796	118.559203857648	93.3905670018703	76.4066503087766	95.4	UP_ML_DOWN_PI
BDIVROU_0357700.t1.1	8.51495411397717	1.69070274775979	0.65340617122303	0.953794784058273	2.33237572194778	8	9	3	0	8.94632614675108	8.08358208120325	3.33537739292394	0.460281025956485	95.38	UP_ML_DOWN_PI
BDIVROU_0424600.t1.1	138.722536132805	102.484902847867	0.653124475862828	0.953731838380358	0.436790778787966	122	157	85	120	136.431473737954	141.013598527657	94.5023594661783	110.467446229556	95.37	UP_ML_DOWN_PI
BDIVROU_0114000.t1.1	116.761519007762	147.770393441913	-0.593108861867614	0.953684988442441	-0.339792362266638	102	133	135	158	114.065658371076	119.457379644448	150.091982681577	145.448804202249	95.37	DOWN_ML_UP_PI
BDIVROU_0392500.t1.1	120.675536696966	88.0849858269568	0.652872372056934	0.953675593062886	0.454165206677933	109	133	74	102	121.893693749484	119.457379644448	82.2726423587905	93.897329295123	95.37	UP_ML_DOWN_PI
BDIVROU_0191800.t1.1	187.941283473548	234.22328058247	-0.593025589358779	0.953671991391153	-0.317602473193014	153	228	216	248	171.098487556614	204.784079390482	240.147172290524	228.299388874417	95.37	DOWN_ML_UP_PI
BDIVROU_0279600.t1.1	116.303573184049	150.376439195319	-0.592935219998149	0.953657892970666	-0.37068312366934	106	127	143	154	118.538821444452	114.068324923646	158.986322396041	141.766555994597	95.37	DOWN_ML_UP_PI
BDIVROU_0218800.t1.1	132.096275222574	166.773120722389	-0.592480734136281	0.953587088363038	-0.336296997589304	123	141	146	186	137.549764506298	126.642785938851	162.321699788965	171.224541655813	95.36	DOWN_ML_UP_PI
BDIVROU_0153900.t1.1	61.7577766346956	89.6748543222523	-0.591928224215112	0.953495841009071	-0.538082681985658	47	79	81	97	52.5596661121626	70.9558871572286	90.0551896089464	89.2945190355582	95.35	DOWN_ML_UP_PI
BDIVROU_0291400.t1.1	476.331432580428	551.117070248702	-0.591909927306209	0.953492728936359	-0.210393060082778	423	534	459	643	473.036995009464	479.625870151393	510.312741117363	591.92139938004	95.35	DOWN_ML_UP_PI
BDIVROU_0155200.t1.1	67.5959192488979	38.3456851946366	0.651903992506261	0.953462011593952	0.81787190473295	47	92	40	35	52.5596661121626	82.6321723856333	44.4716985723192	32.219671816954	95.35	UP_ML_DOWN_PI
BDIVROU_0037700.t1.1	14.005208395238	8.0338028586863	0.651650270732141	0.953408372763032	0.8018084859731	13	15	7	9	14.5377799884705	13.4726368020054	7.78254725015586	8.28505846721674	95.34	UP_ML_DOWN_PI
BDIVROU_0130000.t2.1	160.740463166742	111.588267979757	0.65129866131754	0.953334171631387	0.526547789113462	167	150	108	112	186.754558313429	134.726368020054	120.073586145262	103.102949814253	95.33	UP_ML_DOWN_PI
BDIVROU_0135000.t1.1	123.158807006136	159.330804105919	-0.590622427344352	0.95327447488433	-0.371505418523741	103	146	150	165	115.18394913942	131.133664872853	166.768869646197	151.89273856564	95.33	DOWN_ML_UP_PI
BDIVROU_0120100.t1.1	366.126644316677	261.677861556484	0.650928517107491	0.953256224180419	0.484550892616496	250	504	248	269	279.572692085971	452.680596547382	275.724531148379	247.631191964589	95.33	UP_ML_DOWN_PI
BDIVROU_0037900.t3.1	18.5972868896984	9.97054216870974	0.649875042131745	0.953035298562742	0.899348304244138	18	19	8	12	20.1292338301899	17.0653399492069	8.89433971446384	11.0467446229557	95.3	UP_ML_DOWN_PI
BDIVROU_0239900.t2.1	23.9863416105006	12.4631777108872	0.649867010142722	0.953033619384617	0.944541178740036	18	31	10	15	20.1292338301899	27.8434493908112	11.1179246430798	13.8084307786946	95.3	UP_ML_DOWN_PI
BDIVROU_0260900.t1.1	382.006592382049	437.327526988306	-0.58912374806381	0.953010415619139	-0.195116624340401	329	441	405	461	367.917662785138	396.095521978959	450.275948044732	424.37910593188	95.3	DOWN_ML_UP_PI
BDIVROU_0081600.t1.1	10.3113056875779	20.054494548648	-0.589037754274837	0.952994419519619	-0.95969857695734	8	13	22	17	8.94632614675108	11.6762852284047	24.4594342147756	15.6495548825205	95.3	DOWN_ML_UP_PI
BDIVROU_0225900.t1.1	131.524509581075	192.350987582515	-0.589031093664092	0.952993180843223	-0.548409566176488	77	197	168	215	86.1083891624792	176.940629999671	186.781134003741	197.920841161289	95.3	DOWN_ML_UP_PI
BDIVROU_0380900.t1.1	1095.05782581368	944.284179469354	0.649585767029837	0.952974871954518	0.213714050286701	932	1278	768	1124	1042.2469960965	1147.86865553086	853.856612588529	1034.71174635018	95.3	UP_ML_DOWN_PI
BDIVROU_0029800.t1.1	904.620651773635	781.800462663768	0.649432924969551	0.952944305824132	0.210512493527647	740	1093	715	835	827.535168574475	981.706134972795	794.931611980206	768.669313347331	95.29	UP_ML_DOWN_PI
BDIVROU_0124600.t1.1	214.744830192549	159.964520539239	0.649425989207048	0.952942939272364	0.424871443195391	217	208	147	170	242.669096730623	186.820563654475	163.433492253273	156.495548825205	95.29	UP_ML_DOWN_PI
BDIVROU_0162400.t1.1	22.8591929118436	35.5484090288356	-0.588729085836828	0.9529370607528	-0.637010526082897	20	26	30	41	22.3658153668777	23.3525704568094	33.3537739292394	37.7430441284318	95.29	DOWN_ML_UP_PI
BDIVROU_0345900.t1.1	1.90640906437248	5.81021793007034	-0.588672848048475	0.952926620053481	-1.60773456113759	1	3	3	9	1.11829076834389	2.69452736040108	3.33537739292394	8.28505846721674	95.29	DOWN_ML_UP_PI
BDIVROU_0220600.t1.1	843.759717649455	750.107737249949	0.649342660645291	0.952926525417187	0.169734389396513	795	889	682	806	889.041160833389	798.478274465521	758.242460658042	741.973013841854	95.29	UP_ML_DOWN_PI
BDIVROU_0302500.t1.1	113.939218295963	81.7366666697635	0.648295762496176	0.952720992507364	0.479209098797843	109	118	75	87	121.893693749484	105.984742842443	83.3844348230985	80.0888985164285	95.27	UP_ML_DOWN_PI
BDIVROU_0060300.t1.1	83.2342741450861	114.236543924268	-0.58737320052338	0.952686172353623	-0.456774610632309	83	82	102	125	92.8181337725425	73.6504145176296	113.402831359414	115.070256489121	95.27	DOWN_ML_UP_PI
BDIVROU_0427500.t1.1	164.249682614111	201.879043730299	-0.587137267712649	0.952640860203325	-0.297600575166673	154	174	181	220	172.216778324958	156.282586903263	201.234436039744	202.523651420854	95.26	DOWN_ML_UP_PI
BDIVROU_0036200.t1.1	23.638453277559	12.2897423035232	0.647704533930403	0.952605475046932	0.943680974507933	23	24	13	11	25.7206876719094	21.5562188832087	14.4533020360037	10.1261825710427	95.26	UP_ML_DOWN_PI
BDIVROU_0057400.t1.1	215.59495400077	175.093769199668	0.647579081497002	0.952581014801249	0.300195666560376	188	246	156	192	210.23866444865	220.951243552889	173.439624432045	176.74791396729	95.26	UP_ML_DOWN_PI
BDIVROU_0160700.t1.1	5.82928468388922	1.93673931002345	0.647371943316776	0.952540667003143	1.58968908341068	4	8	1	3	4.47316307337554	7.18540629440289	1.11179246430798	2.76168615573891	95.25	UP_ML_DOWN_PI
BDIVROU_0084100.t1.1	61.8766920557805	35.6618192400641	0.646926825738059	0.952455548631044	0.795015769992171	44	83	36	34	49.204793807131	74.54859030443	40.0245287150873	31.299109765041	95.25	UP_ML_DOWN_PI
BDIVROU_0467000.t1.1	47.7259944485182	29.8338063049628	0.646118529938748	0.952310797278321	0.677827205164341	46	49	28	31	51.4413753438187	44.0106135532177	31.1301890006234	28.5374236093021	95.23	UP_ML_DOWN_PI
BDIVROU_0304500.t1.1	53.6919104141186	30.5809329495118	0.645844131378246	0.952261813035535	0.812072317935276	39	71	31	29	43.6133399654115	63.7704808628257	34.4655663935474	26.6962995054762	95.23	UP_ML_DOWN_PI
BDIVROU_0001600.t1.1	59.283364255838	37.1382775241311	0.645122115244988	0.952133297283664	0.674720416553601	49	71	37	36	54.7962476488504	63.7704808628257	41.1363211793953	33.140233868867	95.21	UP_ML_DOWN_PI
BDIVROU_0323200.t1.1	53.5729949930337	31.8483658161527	0.644923146486794	0.952097976867071	0.750286604340868	42	67	25	39	46.9682122704432	60.1777777156242	27.7948116076995	35.9019200246059	95.21	UP_ML_DOWN_PI
BDIVROU_0223000.t1.1	244.951301195161	142.360431341664	0.644884176432306	0.952091063806166	0.782946746091642	316	152	141	139	353.379882796668	136.522719593655	156.762737467425	127.958125215903	95.21	UP_ML_DOWN_PI
BDIVROU_0047400.t1.1	166.340774938774	216.757036782197	-0.584096752711919	0.952019234752972	-0.381936971446769	173	155	197	233	193.464302923492	139.217246954056	219.023115468672	214.490958095722	95.2	DOWN_ML_UP_PI
BDIVROU_0354000.t1.1	15.0222996031232	6.65295978081684	0.643957683072056	0.951934929547321	1.17503745918104	10	21	7	6	11.1829076834389	18.8616915228076	7.78254725015586	5.52337231147783	95.19	UP_ML_DOWN_PI
BDIVROU_0263600.t1.1	128.428946305854	164.39389539144	-0.583581384926495	0.951906424208587	-0.356186322088476	106	154	150	176	118.538821444452	138.319071167256	166.768869646197	162.018921136683	95.19	DOWN_ML_UP_PI
BDIVROU_0317100.t1.1	97.2002884920573	57.139387057686	0.642952640781363	0.951772467698784	0.766475035417211	63	138	44	71	70.4523184056648	123.94825857845	48.9188684295511	65.3599056858209	95.18	UP_ML_DOWN_PI
BDIVROU_0352000.t1.1	30.0357412759333	46.4573082544894	-0.582936816358128	0.951765748941952	-0.629225296814477	24	37	43	49	26.8389784402532	33.2325041116134	47.8070759652432	45.1075405437356	95.18	DOWN_ML_UP_PI
BDIVROU_0007000.t1.1	129.098149180797	172.212032651658	-0.582854419063651	0.951747799225576	-0.415717631453024	108	153	174	164	120.77540298114	137.420895380455	193.451888789589	150.972176513727	95.17	DOWN_ML_UP_PI
BDIVROU_0387000.t1.1	278.563363033955	226.578578729616	0.64220479960052	0.951652199461733	0.297994053713467	246	314	189	264	275.099529012596	282.027197055314	210.128775754208	243.028381705024	95.17	UP_ML_DOWN_PI
BDIVROU_0382400.t1.1	120.65782083634	156.611348141284	-0.582369420731962	0.951642297812541	-0.376267323221313	117	123	136	176	130.840019896235	110.475621776444	151.203775145885	162.018921136683	95.16	DOWN_ML_UP_PI
BDIVROU_0082300.t1.1	153.846035296387	116.520154049019	0.639203864414496	0.951223399655557	0.400907751092214	137	172	97	136	153.205835263112	154.486235329662	107.843869037874	125.196439060164	95.12	UP_ML_DOWN_PI
BDIVROU_0128600.t1.1	148.57589599667	185.195516584637	-0.580540924649752	0.951212577944543	-0.317849091441733	134	164	175	191	149.850962958081	147.300829035259	194.563681253897	175.827351915377	95.12	DOWN_ML_UP_PI
BDIVROU_0178300.t1.1	1059.63436309323	870.979445950002	0.638953138722129	0.951192091577835	0.282855956523357	806	1356	786	943	901.342359285172	1217.92636690129	873.868876946072	868.090014953931	95.12	UP_ML_DOWN_PI
BDIVROU_0459800.t1.1	59.5781050069008	32.6132874657327	0.637881176300433	0.951058752578533	0.869322362574986	68	48	33	31	76.0437722473842	43.1124377664174	36.6891513221633	28.5374236093021	95.11	UP_ML_DOWN_PI
BDIVROU_0150100.t1.1	17.9280840147547	11.0823346330177	0.637497705849612	0.951011255957454	0.693959479508752	16	20	10	12	17.8926522935022	17.9635157360072	11.1179246430798	11.0467446229557	95.1	UP_ML_DOWN_PI
BDIVROU_0302200.t1.1	818.695612595162	889.790942818082	-0.579677848832102	0.95100940211724	-0.120139249471082	706	944	795	973	789.513282450783	847.877942739541	883.875009124844	895.706876511321	95.1	DOWN_ML_UP_PI
BDIVROU_0003800.t1.1	138.493563220949	174.113181951619	-0.579553992914899	0.950978011567709	-0.330206506708996	124	154	165	179	138.668055274642	138.319071167256	183.445756610817	164.780607292422	95.1	DOWN_ML_UP_PI
BDIVROU_0127800.t1.1	730.988175376701	643.391330143318	0.636233720003899	0.950866213789408	0.184151573567989	615	862	572	707	687.74882253149	774.227528221912	635.945289584165	650.83737070247	95.09	UP_ML_DOWN_PI
BDIVROU_0217500.t1.1	44.1598650922562	66.9720838290939	-0.578586155678758	0.950732001740003	-0.600824093337002	34	56	65	67	38.0218861236921	50.2978440608202	72.2665101800187	61.677657478169	95.07	DOWN_ML_UP_PI
BDIVROU_0274000.t1.1	397.706952790429	454.202284546363	-0.577966307538613	0.95057507934647	-0.191629178690295	337	466	413	488	376.863988931889	418.549916648968	459.170287759196	449.23428133353	95.06	DOWN_ML_UP_PI
BDIVROU_0266300.t1.1	19.4954626764988	32.3086468421092	-0.577660485625118	0.950497838100642	-0.728781934662095	18	21	25	40	20.1292338301899	18.8616915228076	27.7948116076995	36.8224820765188	95.05	DOWN_ML_UP_PI
BDIVROU_0175300.t1.1	104.22248971381	71.3236384801283	0.632384082614407	0.9504920017887	0.547214416930238	86	125	72	68	96.1730060775741	112.271973350045	80.0490574301746	62.598219530082	95.05	UP_ML_DOWN_PI
BDIVROU_0104200.t1.1	492.423970973316	411.164814067006	0.632274684347186	0.950482374218876	0.260184183847996	406	591	348	473	454.026051947617	530.821889999014	386.903777579177	435.425850554835	95.05	UP_ML_DOWN_PI
BDIVROU_0102300.t1.1	106.128898778182	140.214666614215	-0.577040593425013	0.950339214747858	-0.401819710826778	87	128	133	144	97.291296845918	114.966500710446	147.868397752961	132.560935475468	95.03	DOWN_ML_UP_PI
BDIVROU_0375500.t1.1	56.8089518769805	34.3765913683922	0.628715249337918	0.950224365781145	0.724691784943494	51	63	37	30	57.0328291855382	56.5850745684228	41.1363211793953	27.6168615573891	95.02	UP_ML_DOWN_PI
BDIVROU_0224900.t1.1	562.054072637984	466.743282458416	0.626624123147194	0.950102490471475	0.268079673377961	447	695	419	508	499.875973449717	624.232171826251	465.841042545044	467.645522371789	95.01	UP_ML_DOWN_PI
BDIVROU_0447800.t1.1	620.817485557917	693.159580604657	-0.57614036199163	0.950092373762319	-0.159018338634451	528	725	640	733	590.457525685571	651.177445430262	711.547177157107	674.771984052208	95.01	DOWN_ML_UP_PI
BDIVROU_0298200.t1.1	156.778393498958	202.459375148526	-0.57601214102283	0.950057307487393	-0.368905703121559	131	186	163	243	146.496090653049	167.060696344867	181.222171682201	223.696578614852	95.01	DOWN_ML_UP_PI
BDIVROU_0122500.t1.1	104.19591592287	72.7467117491021	0.623855070603687	0.94997289961364	0.518344787838125	98	110	58	88	109.592495297701	98.7993365480398	64.4839629298629	81.0094605683414	95	UP_ML_DOWN_PI
BDIVROU_0166700.t1.1	83.8111353898843	53.0502428391708	0.62183266590933	0.949891295853507	0.659782582158217	76	92	59	44	84.9900983941353	82.6321723856333	65.5957553941708	40.5047302841707	94.99	UP_ML_DOWN_PI
BDIVROU_0195600.t1.1	2140.8120873105	2030.36412832908	0.620850139770813	0.949855811656808	0.0764196812125192	1922	2374	1777	2265	2149.35485675695	2132.26931786406	1975.65520907528	2085.07304758288	94.99	UP_ML_DOWN_PI
BDIVROU_0205200.t1.1	197.897176174156	100.070087506856	0.619058532600147	0.949791947500144	0.983740231683873	68	356	79	122	76.0437722473842	319.750580100929	87.8316046803304	112.308570333382	94.98	UP_ML_DOWN_PI
BDIVROU_0426600.t1.1	369.291737758118	296.616989338073	0.617846457582912	0.94974885928883	0.31615975174845	291	460	262	328	325.422613588071	413.160861928166	291.289625648691	301.944353027454	94.97	UP_ML_DOWN_PI
BDIVROU_0010800.t1.1	725.666221771389	576.812861963002	0.617553584206779	0.949738493452156	0.331202782571345	534	951	540	601	597.167270295635	854.165173247144	600.367930726309	553.257793199695	94.97	UP_ML_DOWN_PI
BDIVROU_0039400.t1.1	1070.67421061537	971.383123909502	0.616827072967647	0.949712855672058	0.140407229992252	992	1149	907	1015	1109.34444219713	1032.00397903362	1008.39576512734	934.370482691665	94.97	UP_ML_DOWN_PI
BDIVROU_0457900.t1.1	26.6720110405885	7.85257225286795	0.61453693336234	0.949624293432059	1.76408938908883	22	32	0	17	24.6023969035655	28.7416251776116	0.55589623215399	15.6495548825205	94.96	UP_ML_DOWN_PI
BDIVROU_0438800.t1.1	189.178489662977	144.357195847823	0.61389095357371	0.949596470130955	0.390105033779773	152	232	133	153	169.980196788271	208.376782537684	147.868397752961	140.845993942685	94.96	UP_ML_DOWN_PI
BDIVROU_0116400.t1.1	2.91464234194461	0.578910283451814	0.613668973414507	0.949585899036192	2.33190717087507	2	4	1	0	2.23658153668777	3.59270314720145	1.11179246430798	0.460281025956485	94.96	UP_ML_DOWN_PI
BDIVROU_0030500.t1.1	214.687920283656	255.198337183031	-0.57418291506874	0.949550848678822	-0.249377910621255	192	239	238	267	214.711827522026	214.664013045286	264.606606505299	245.790067860763	94.96	DOWN_ML_UP_PI
BDIVROU_0468600.t1.1	51.3186975957197	34.6278469769226	0.612914702981511	0.949550081329418	0.567551867867881	46	57	30	39	51.4413753438187	51.1960198476206	33.3537739292394	35.9019200246059	94.96	UP_ML_DOWN_PI
BDIVROU_0193000.t1.1	427.433999781687	370.606698767742	0.612911774775005	0.949549942585252	0.205812711685781	399	455	333	403	446.19801656921	408.669982994165	370.226890614557	370.986506920927	94.95	UP_ML_DOWN_PI
BDIVROU_0400000.t1.1	100.713270266441	71.0189978565047	0.612816644572429	0.949545436415128	0.503976881605338	99	101	64	77	110.710786066045	90.7157544668365	71.1547177157107	70.8832779972987	94.95	UP_ML_DOWN_PI
BDIVROU_0448600.t1.1	6.37957213774803	2.03235451622095	0.61148881535724	0.949480430854892	1.65030758689954	9	3	2	2	10.064616915095	2.69452736040108	2.22358492861596	1.84112410382594	94.95	UP_ML_DOWN_PI
BDIVROU_0389700.t1.1	64.4434460647835	40.802730726752	0.609033453766161	0.949334453418568	0.659367935204122	51	80	32	50	57.0328291855382	71.8540629440289	35.5773588578554	46.0281025956485	94.93	UP_ML_DOWN_PI
BDIVROU_0174400.t1.1	73.7376605444762	48.0471767497849	0.608962557483591	0.949329082100541	0.617949984362819	62	87	50	44	69.3340276373209	78.1412934516315	55.589623215399	40.5047302841707	94.93	UP_ML_DOWN_PI
BDIVROU_0367700.t1.1	81.0065505387114	56.5056706243656	0.608333160650583	0.949281494303311	0.519642918854123	75	87	47	66	83.8718076257914	78.1412934516315	52.2542458224751	60.7570954262561	94.93	UP_ML_DOWN_PI
BDIVROU_0440400.t2.1	292.678628919964	245.879306452673	0.608125435431002	0.949265826750464	0.251367084740919	260	328	232	254	290.75559976941	294.601658070519	257.935851719451	233.822761185895	94.93	UP_ML_DOWN_PI
BDIVROU_0057900.t1.1	109.593828573986	150.365284371331	-0.573158373139938	0.949253842997283	-0.45630496299588	94	127	114	189	105.119332224325	114.068324923646	126.74434093111	173.986227811551	94.93	DOWN_ML_UP_PI
BDIVROU_0444400.t1.1	63.8577268896722	42.488214428245	0.607690341178579	0.949233071323357	0.587798483444404	62	65	40	44	69.3340276373209	58.3814261420235	44.4716985723192	40.5047302841707	94.92	UP_ML_DOWN_PI
BDIVROU_0439100.t1.1	738.750442915902	635.172937053278	0.607401533741798	0.949211374582264	0.217937645674717	608	888	539	729	679.920787153082	797.580098678721	599.256138262001	671.089735844556	94.92	UP_ML_DOWN_PI
BDIVROU_0124300.t1.1	182.168908698552	142.498276738966	0.607066123867743	0.949186222444344	0.354332278585443	174	189	128	155	194.582593691836	169.755223705268	142.309435431421	142.68711804651	94.92	UP_ML_DOWN_PI
BDIVROU_0402900.t1.1	104.534946325499	135.594061349619	-0.572657249894297	0.949109130682969	-0.375308673810753	97	112	128	140	108.474204529357	100.59568812164	142.309435431421	128.878687267816	94.91	DOWN_ML_UP_PI
BDIVROU_0080800.t1.1	81.7023272045945	53.0746780252441	0.604962100261536	0.948995121442355	0.622353458479165	65	101	40	67	72.6888999423525	90.7157544668365	44.4716985723192	61.677657478169	94.9	UP_ML_DOWN_PI
BDIVROU_0226200.t1.1	147.109716895385	112.413214825473	0.604863292372805	0.948985792353378	0.388080899976852	137	157	107	115	153.205835263112	141.013598527657	118.961793680954	105.864635969992	94.9	UP_ML_DOWN_PI
BDIVROU_0182800.t1.1	102.756310612524	72.8000967641952	0.604695802962049	0.948969990825593	0.497214724274334	89	118	73	70	99.5278783826058	105.984742842443	81.1608498944826	64.439343633908	94.9	UP_ML_DOWN_PI
BDIVROU_0194200.t1.1	18.6061448200115	31.1190341766347	-0.572068195982218	0.948938904172826	-0.742018123958202	14	24	27	35	15.6560707568144	21.5562188832087	30.0183965363155	32.219671816954	94.89	DOWN_ML_UP_PI
BDIVROU_0210600.t1.1	237.027161859595	178.949452814683	0.6039393289594	0.948894795440809	0.405500260264598	244	224	153	204	272.862947475908	201.191376243281	170.104247039121	187.794658590246	94.89	UP_ML_DOWN_PI
BDIVROU_0117900.t1.1	226.566604632978	265.767005774999	-0.571800021160223	0.948856313636023	-0.230226782120961	202	253	233	296	225.894735205465	227.238474060491	259.047644183759	272.486367366239	94.89	DOWN_ML_UP_PI
BDIVROU_0435000.t1.1	61.8412603345279	89.7104443323144	-0.571690497832813	0.948822615638002	-0.536706235464983	60	63	91	85	67.0974461006331	56.5850745684228	101.173114252026	78.2477744126025	94.88	DOWN_ML_UP_PI
BDIVROU_0160400.t1.1	5.38019679048904	1.1348065156058	0.60315598797138	0.948803518382868	2.24521260381623	4	7	2	0	4.47316307337554	6.28723050760253	2.22358492861596	0.460281025956485	94.88	UP_ML_DOWN_PI
BDIVROU_0160500.t1.1	5.38019679048904	1.1348065156058	0.60315598797138	0.948803518382868	2.24521260381623	4	7	2	0	4.47316307337554	6.28723050760253	2.22358492861596	0.460281025956485	94.88	UP_ML_DOWN_PI
BDIVROU_0071400.t1.1	45.6437600541679	20.3413401672405	0.602635932232627	0.94874314948	1.16600291051707	23	73	25	14	25.7206876719094	65.5668324364264	27.7948116076995	12.8878687267816	94.87	UP_ML_DOWN_PI
BDIVROU_0342800.t1.1	94.8839855825514	127.638078692099	-0.571267800964465	0.94869273557624	-0.427822280940804	95	93	117	136	106.237622992669	83.5303481724336	130.079718324034	125.196439060164	94.87	DOWN_ML_UP_PI
BDIVROU_0099000.t1.1	187.795794261524	148.99559611745	0.601556751429332	0.948617475663018	0.333895064411757	168	209	143	151	187.872849081773	187.718739441276	158.986322396041	139.004869838859	94.86	UP_ML_DOWN_PI
BDIVROU_0414700.t1.1	18.6061448200115	7.19106100793979	0.60154518713962	0.948615808683965	1.37150260648131	14	24	3	12	15.6560707568144	21.5562188832087	3.33537739292394	11.0467446229557	94.86	UP_ML_DOWN_PI
BDIVROU_0357800.t1.1	14.7844687609534	7.57352183272981	0.601469753244632	0.948604937734305	0.965046162939984	16	13	7	8	17.8926522935022	11.6762852284047	7.78254725015586	7.36449641530377	94.86	UP_ML_DOWN_PI
BDIVROU_0387800.t1.1	144.331705835151	107.810404565908	0.601300266129723	0.948580530003594	0.420891839940573	124	167	107	105	138.668055274642	149.99535639566	118.961793680954	96.6590154508619	94.86	UP_ML_DOWN_PI
BDIVROU_0436100.t1.1	305.024117023313	355.693115705782	-0.570501734750951	0.948458055211475	-0.221709736652436	262	353	307	402	292.992181306098	317.056052740528	341.32028654255	370.065944869014	94.85	DOWN_ML_UP_PI
BDIVROU_0032500.t1.1	17.4789961213545	8.85874970440176	0.598651578075994	0.94819090104831	0.980447327400756	16	19	6	12	17.8926522935022	17.0653399492069	6.67075478584788	11.0467446229557	94.82	UP_ML_DOWN_PI
BDIVROU_0273800.t1.1	287.483115389766	337.724360688448	-0.569524439490148	0.948159021785077	-0.232369021966841	274	299	302	369	306.411670526225	268.554560253308	335.76132422101	339.687397155886	94.82	DOWN_ML_UP_PI
BDIVROU_0216200.t1.1	153.396947402987	186.445154446247	-0.569285465829165	0.948081624123046	-0.281481529644048	137	171	164	207	153.205835263112	153.588059542862	182.333964146509	190.556344745985	94.81	DOWN_ML_UP_PI
BDIVROU_0206700.t1.1	156.302731814619	190.814504102312	-0.569245639645731	0.948068734480702	-0.287827843397244	143	170	176	202	159.915579873176	152.689883756061	195.675473718205	185.95353448642	94.81	DOWN_ML_UP_PI
BDIVROU_0432500.t1.1	221.864468647746	185.064311368377	0.59780710549948	0.948048581625864	0.261651933748688	196	250	164	204	219.184990595402	224.54394670009	182.333964146509	187.794658590246	94.8	UP_ML_DOWN_PI
BDIVROU_0188600.t1.1	32.8226102664799	17.1616031766495	0.59693432898287	0.947902224194665	0.93550564523169	33	32	11	24	36.9035953553482	28.7416251776116	12.2297171073878	22.0934892459113	94.79	UP_ML_DOWN_PI
BDIVROU_0124500.t1.1	50.6406367904628	32.9779532854917	0.596017472803914	0.947733142630158	0.618793682922108	48	53	32	33	53.6779568805065	47.6033167004192	35.5773588578554	30.378547713128	94.77	UP_ML_DOWN_PI
BDIVROU_0244600.t1.1	60.8330270569558	40.091194092265	0.594678119091608	0.947470245965877	0.601569406693932	59	62	39	40	65.9791553322892	55.6868987816224	43.3599061080112	36.8224820765188	94.75	UP_ML_DOWN_PI
BDIVROU_0192700.t1.1	296.280189997479	345.166677304918	-0.567375430700807	0.947466349646521	-0.220331024708394	256	341	298	390	286.282436696035	306.277943298923	331.314154363778	359.019200246059	94.75	DOWN_ML_UP_PI
BDIVROU_0006600.t1.1	34.6278197703937	52.9368326279422	-0.567033016878061	0.947356407916918	-0.612340320845078	29	41	53	51	32.4304322819727	36.8252072588148	58.9250006083229	46.9486646475615	94.74	DOWN_ML_UP_PI
BDIVROU_0162900.t1.1	286.30791471253	236.740351310721	0.593864301347958	0.947306699706912	0.274261925027275	247	330	199	274	276.21781978094	296.398009644119	221.246700397288	252.234002224154	94.73	UP_ML_DOWN_PI
BDIVROU_0367600.t1.1	79.3202564558825	106.107125859384	-0.565759306221034	0.946928590057292	-0.419760299726126	76	82	94	117	84.9900983941353	73.6504145176296	104.50849164495	107.705760073818	94.69	DOWN_ML_UP_PI
BDIVROU_0063100.t1.1	7.28660585486152	3.50881280028791	0.591573380178419	0.946792988815457	1.05426397478816	5	10	3	4	5.59145384171943	8.98175786800362	3.33537739292394	3.68224820765188	94.68	UP_ML_DOWN_PI
BDIVROU_0289800.t1.1	114.049275786735	83.9424565933484	0.591340557055404	0.94673677168822	0.442184695838084	110	117	74	93	123.011984517827	105.086567055642	82.2726423587905	85.6122708279063	94.67	UP_ML_DOWN_PI
BDIVROU_0232500.t1.1	678.515755291384	745.242516557864	-0.565169262427086	0.946731331645611	-0.135327667551198	583	785	660	822	651.963517944485	705.067992638284	733.783026443267	756.702006672462	94.67	DOWN_ML_UP_PI
BDIVROU_0220900.t1.1	140.316488585489	104.074771343163	0.591213646337255	0.946704931193323	0.431064161144025	112	173	92	115	125.248566054515	155.384411116463	102.284906716334	105.864635969992	94.67	UP_ML_DOWN_PI
BDIVROU_0260000.t2.1	83.7010778991125	107.870429762043	-0.565087414339431	0.946704015036878	-0.365981329838477	75	93	98	116	83.8718076257914	83.5303481724336	108.955661502182	106.785198021905	94.67	DOWN_ML_UP_PI
BDIVROU_0238200.t1.1	54.4888866404603	27.7658617786797	0.591143879216485	0.946687437419792	0.972649838891623	34	79	16	41	38.0218861236921	70.9558871572286	17.7886794289277	37.7430441284318	94.67	UP_ML_DOWN_PI
BDIVROU_0346000.t1.1	25.6549198327033	14.7823778457006	0.590770102924014	0.946593835716044	0.795357161928111	25	26	15	14	27.9572692085971	23.3525704568094	16.6768869646197	12.8878687267816	94.66	UP_ML_DOWN_PI
BDIVROU_0398600.t1.1	252.406207725972	202.877425983378	0.590592412892591	0.946549409615965	0.315139046224513	245	257	177	227	273.981238244252	230.831177207693	196.787266182512	208.967585784244	94.65	UP_ML_DOWN_PI
BDIVROU_0446200.t1.1	3.36373023534479	7.66913703892732	-0.564307693310535	0.946440489489804	-1.18900224033211	2	5	8	7	2.23658153668777	4.49087893400181	8.89433971446384	6.4439343633908	94.64	DOWN_ML_UP_PI
BDIVROU_0319100.t1.1	111.042291814645	137.973286680568	-0.564295703735229	0.946436291450463	-0.313279721312093	99	124	124	150	110.710786066045	111.373797563245	137.86226557419	138.084307786946	94.64	DOWN_ML_UP_PI
BDIVROU_0168600.t1.1	558.954747035748	662.776518248583	-0.564141416421331	0.946382291764377	-0.245791002458167	427	713	587	731	477.510158082839	640.399335988658	652.622176548784	672.930859948382	94.64	DOWN_ML_UP_PI
BDIVROU_0056500.t1.1	168.841761108571	206.326213587531	-0.564055970339441	0.946352404150048	-0.28925534361335	159	178	189	220	177.808232166678	159.875290050464	210.128775754208	202.523651420854	94.64	DOWN_ML_UP_PI
BDIVROU_0113800.t1.1	131.876160241031	162.63059148878	-0.563601330301629	0.946193594400989	-0.302414873213312	121	143	146	177	135.31318296961	128.439137512452	162.321699788965	162.939483188596	94.62	DOWN_ML_UP_PI
BDIVROU_0124400.t1.1	134.050736265527	87.8337302184263	0.589024478512679	0.946159374856136	0.609932163145821	153	108	81	93	171.098487556614	97.002984974439	90.0551896089464	85.6122708279063	94.62	UP_ML_DOWN_PI
BDIVROU_0322200.t1.1	109.180172401838	156.066606733119	-0.563370546054548	0.946113118165125	-0.515450999399186	78	146	164	141	87.2266799308231	131.133664872853	182.333964146509	129.799249319729	94.61	DOWN_ML_UP_PI
BDIVROU_0046300.t1.1	568.824489483954	499.841286136179	0.588322921068515	0.94596538457755	0.186513507567566	533	603	433	563	596.048979527291	541.599999440618	481.406137045355	518.276435227003	94.6	UP_ML_DOWN_PI
BDIVROU_0089100.t1.1	2.72248462960968	11.6560258702028	-0.562644248234297	0.945860459998191	-2.09808017551412	0	6	16	6	0.559145384171943	5.38905472080217	17.7886794289277	5.52337231147783	94.59	DOWN_ML_UP_PI
BDIVROU_0266400.t1.1	90.5385958605738	122.688397617806	-0.562489657721522	0.945806801065044	-0.438393985342277	80	102	123	118	89.4632614675108	91.6139302536369	136.750473109882	108.626322125731	94.58	DOWN_ML_UP_PI
BDIVROU_0270000.t1.1	387.113526609116	338.584897544226	0.586534458319484	0.945470038391731	0.193239095707101	355	420	311	360	396.993222762079	377.233830456152	345.767456399782	331.402338688669	94.55	UP_ML_DOWN_PI
BDIVROU_0137100.t1.1	155.743586430447	124.129265891811	0.586321136175877	0.945408052302373	0.327329454815745	142	170	114	132	158.797289104832	152.689883756061	126.74434093111	121.514190852512	94.54	UP_ML_DOWN_PI
BDIVROU_0151900.t2.1	104.865118797814	136.610238607729	-0.561155208810488	0.945333716346739	-0.381530739002579	100	109	129	141	111.829076834389	97.9011607612394	143.421227895729	129.799249319729	94.53	DOWN_ML_UP_PI
BDIVROU_0040000.t1.1	21.7409021434997	34.5500267757562	-0.561132171842694	0.945325461111207	-0.66827502212689	18	26	34	34	20.1292338301899	23.3525704568094	37.8009437864713	31.299109765041	94.53	DOWN_ML_UP_PI
BDIVROU_0231000.t2.1	156.60256816898	208.992284537072	-0.560292103371116	0.945025075781446	-0.416341810682953	109	213	188	227	121.893693749484	191.311442588477	209.0169832899	208.967585784244	94.5	DOWN_ML_UP_PI
BDIVROU_0252100.t1.1	67.7894604395021	48.7587133842718	0.584826912871791	0.944960063925782	0.475400930422213	61	75	43	54	68.215736868977	67.3631840100271	47.8070759652432	49.7103508033004	94.5	UP_ML_DOWN_PI
BDIVROU_0209000.t1.1	59.8513675703231	86.1838365269954	-0.559331542917239	0.944681329415947	-0.526033110021956	46	76	83	87	51.4413753438187	68.2613597968275	92.2787745375624	80.0888985164285	94.47	DOWN_ML_UP_PI
BDIVROU_0070900.t1.1	70.0526157671292	45.2676955890149	0.58265309327013	0.944283457132733	0.629957055759796	53	90	45	44	59.2694107222259	80.8358208120325	50.0306608938591	40.5047302841707	94.43	UP_ML_DOWN_PI
BDIVROU_0373600.t1.1	5.93048424434785	1.57207349026447	0.582390019006612	0.944199414377031	1.91548124923347	9	2	2	1	10.064616915095	1.79635157360072	2.22358492861596	0.920562051912971	94.42	UP_ML_DOWN_PI
BDIVROU_0145000.t1.1	41.4830535924814	66.8586736178653	-0.557768091129434	0.944108730622225	-0.688592638488759	26	60	59	74	29.075559976941	53.8905472080217	65.5957553941708	68.1215918415598	94.41	DOWN_ML_UP_PI
BDIVROU_0241600.t1.1	26.0951497957903	14.0352512011516	0.581838265203236	0.944023564832583	0.8947267983292	29	22	12	16	32.4304322819727	19.759867309608	13.3415095716958	14.7289928306075	94.4	UP_ML_DOWN_PI
BDIVROU_0428200.t1.1	64.4434460647835	38.196684973346	0.580976109591156	0.943740280457692	0.754586208543952	51	80	24	54	57.0328291855382	71.8540629440289	26.6830191433915	49.7103508033004	94.37	UP_ML_DOWN_PI
BDIVROU_0245500.t1.1	325.408897556299	282.503917935755	0.580521232929677	0.943586097864054	0.203982822883696	284	371	254	307	317.594578209663	333.223216902934	282.395285934227	282.612549937282	94.36	UP_ML_DOWN_PI
BDIVROU_0386100.t1.1	117.668552724876	149.611517545739	-0.555914100562907	0.94342434517699	-0.346492435221244	98	140	135	162	109.592495297701	125.744610152051	150.091982681577	149.131052409901	94.34	DOWN_ML_UP_PI
BDIVROU_0185200.t1.1	58.4598142385569	33.6894899199786	0.579990938752486	0.943406865718195	0.795146659538249	66	48	25	43	73.8071907106964	43.1124377664174	27.7948116076995	39.5841682322577	94.34	UP_ML_DOWN_PI
BDIVROU_0406000.t1.1	85.479713612087	60.5881746618385	0.579764262978806	0.943330420505687	0.496545832268014	83	87	56	64	92.8181337725425	78.1412934516315	62.2603780012469	58.9159713224301	94.33	UP_ML_DOWN_PI
BDIVROU_0305800.t1.1	154.286265259474	186.271719038883	-0.555367725064174	0.943221283940355	-0.271799014482462	141	168	167	203	157.678998336488	150.893532182461	185.669341539433	186.874096538333	94.32	DOWN_ML_UP_PI
BDIVROU_0096900.t1.1	66.1031663566731	43.8868525111455	0.579043296295203	0.943087944696326	0.590930572483556	62	70	45	41	69.3340276373209	62.8723050760253	50.0306608938591	37.7430441284318	94.31	UP_ML_DOWN_PI
BDIVROU_0111400.t1.1	249.232256354218	204.180448860081	0.578564858052167	0.942922159138998	0.287646069491429	208	296	181	225	232.604479815528	265.860032892907	201.234436039744	207.126461680418	94.29	UP_ML_DOWN_PI
BDIVROU_0449700.t1.1	17.1488236490392	9.60587634895077	0.578014048330615	0.942728447549707	0.83612047301578	13	22	9	10	14.5377799884705	19.759867309608	10.0061321787718	9.20562051912971	94.27	UP_ML_DOWN_PI
BDIVROU_0005900.t1.1	38.3217224780538	60.0678684397466	-0.554003909704179	0.942713542269789	-0.648431060956779	34	43	65	52	38.0218861236921	38.6215588324155	72.2665101800187	47.8692266994745	94.27	DOWN_ML_UP_PI
BDIVROU_0403400.t1.1	47.8626257302294	75.5862181060075	-0.553967203764005	0.942699728583136	-0.65922366200472	35	63	54	99	39.140176892036	56.5850745684228	60.0367930726309	91.1356431393841	94.27	DOWN_ML_UP_PI
BDIVROU_0423200.t1.1	36.5430867650794	21.2441072141225	0.577662101914145	0.942604997528566	0.782535786887828	26	49	20	22	29.075559976941	44.0106135532177	22.2358492861596	20.2523651420854	94.26	UP_ML_DOWN_PI
BDIVROU_0430200.t1.1	53.216248729779	88.1872412141966	-0.553687763202598	0.942594648878484	-0.728703127292138	51	55	51	130	57.0328291855382	49.3996682740199	56.701415679707	119.673066748686	94.26	DOWN_ML_UP_PI
BDIVROU_0290300.t1.1	192.132326053189	235.030432423155	-0.553617631926534	0.942568300069666	-0.29074730194608	187	195	210	257	209.120373680307	175.144278426071	233.476417504676	236.584447341633	94.26	DOWN_ML_UP_PI
BDIVROU_0177800.t1.1	335.556998171226	281.338740456353	0.576640973083642	0.94224824577062	0.254249619384041	315	355	237	325	352.261592028324	318.852404314128	263.494814040991	299.182666871716	94.22	UP_ML_DOWN_PI
BDIVROU_0207100.t1.1	92.8940928183465	63.3142708075153	0.576511050621806	0.942203005897079	0.553056143280731	81	106	46	82	90.5815522358547	95.2066334008383	51.1424533581671	75.4860882568636	94.22	UP_ML_DOWN_PI
BDIVROU_0140700.t1.1	130.731295681748	171.638341414473	-0.552328174342178	0.942085485157747	-0.392767316805408	131	128	168	170	146.496090653049	114.966500710446	186.781134003741	156.495548825205	94.21	DOWN_ML_UP_PI
BDIVROU_0092400.t1.1	116.285857323423	156.604707960242	-0.552152457967925	0.942019931624056	-0.429451937562431	114	117	160	147	127.485147591203	105.086567055642	177.886794289277	135.322621631207	94.2	DOWN_ML_UP_PI
BDIVROU_0332300.t1.1	112.160582582989	144.566221265249	-0.552140261980081	0.942015383866545	-0.366164749506439	101	124	140	145	112.947367602732	111.373797563245	155.650945003117	133.481497527381	94.2	DOWN_ML_UP_PI
BDIVROU_0311700.t1.1	426.919144049081	381.342162586032	0.575829609390785	0.94195777326181	0.16287680831325	378	480	349	407	422.713910433989	431.124377664174	388.015570043485	374.668755128579	94.2	UP_ML_DOWN_PI
BDIVROU_0123700.t1.1	45.5994704026022	63.9057570497314	-0.551513178659138	0.941779432861504	-0.486928835593995	43	48	57	70	48.0865030387871	43.1124377664174	63.3721704655549	64.439343633908	94.18	DOWN_ML_UP_PI
BDIVROU_0310000.t1.1	45.3793554210587	64.3838330807189	-0.551198706849012	0.941660632832407	-0.504662353200891	41	50	62	65	45.8499215020993	44.9087893400181	68.9311327870948	59.8365333743431	94.17	DOWN_ML_UP_PI
BDIVROU_0087900.t1.1	29.450022100822	15.1470436654596	0.574984019081737	0.941651555892207	0.95923247454086	35	22	14	16	39.140176892036	19.759867309608	15.5650945003117	14.7289928306075	94.17	UP_ML_DOWN_PI
BDIVROU_0293000.t1.1	75.0583504337373	102.311467440503	-0.550977203086464	0.941577066127219	-0.446883367234919	74	75	88	116	82.7535168574475	67.3631840100271	97.8377368591023	106.785198021905	94.16	DOWN_ML_UP_PI
BDIVROU_0279900.t1.1	210.97630171537	249.699400057627	-0.550314266396089	0.941327512472907	-0.243111400194749	195	227	219	278	218.066699827058	203.885903603682	243.482549683448	255.916250431806	94.13	DOWN_ML_UP_PI
BDIVROU_0065600.t1.1	75.1861237851354	101.52211060485	-0.549900995316649	0.941172359782437	-0.43325563726889	67	84	99	101	74.9254814790403	75.4467660912304	110.06745396649	92.97676724321	94.12	DOWN_ML_UP_PI
BDIVROU_0321900.t1.1	89.8251033340645	128.869921548678	-0.549086480733467	0.94086642514917	-0.520724980592435	98	78	101	158	109.592495297701	70.0577113704282	112.291038895106	145.448804202249	94.09	DOWN_ML_UP_PI
BDIVROU_0109400.t1.1	22.1811321065867	12.2897423035232	0.572599444643466	0.940782812634318	0.85187833634482	22	22	13	11	24.6023969035655	19.759867309608	14.4533020360037	10.1261825710427	94.08	UP_ML_DOWN_PI
BDIVROU_0103200.t1.1	707.468637520226	621.967147340789	0.571896431561532	0.940525298099594	0.185827815491206	589	842	579	652	658.673262554549	756.264012485904	643.727836834321	600.206457847257	94.05	UP_ML_DOWN_PI
BDIVROU_0262400.t1.1	95.5354725968688	133.621732029533	-0.548064449469697	0.940481908960563	-0.484046249990063	105	82	117	149	117.420530676108	73.6504145176296	130.079718324034	137.163745735033	94.05	DOWN_ML_UP_PI
BDIVROU_0133200.t1.1	443.734032898791	359.488774124663	0.571013097162871	0.940200939734244	0.30374848737854	339	566	313	403	379.100570468577	508.367495329005	347.991041328398	370.986506920927	94.02	UP_ML_DOWN_PI
BDIVROU_0304100.t2.1	64.4257302041573	87.1644237750438	-0.54658092946509	0.939926778662521	-0.436102434324591	59	70	74	100	65.9791553322892	62.8723050760253	82.2726423587905	92.0562051912971	93.99	DOWN_ML_UP_PI
BDIVROU_0129000.t1.1	96.3235908928974	60.8149950842956	0.570235304237056	0.939912595550212	0.663462084804206	104	85	68	50	116.302239907764	76.3449418780307	75.6018875729427	46.0281025956485	93.99	UP_ML_DOWN_PI
BDIVROU_0224000.t1.1	457.519126312485	372.543438077766	0.569677478453484	0.939706597502116	0.296423403919811	350	583	334	406	391.40176892036	523.636483704611	371.338683078865	373.748193076666	93.97	UP_ML_DOWN_PI
BDIVROU_0437700.t1.1	103.773401820409	141.55327950098	-0.545765495423374	0.939622263123064	-0.447908460287624	86	124	147	130	96.1730060775741	111.373797563245	163.433492253273	119.673066748686	93.96	DOWN_ML_UP_PI
BDIVROU_0381300.t1.1	307.793270153233	258.186843761227	0.567669195791034	0.938965586091969	0.253546199574114	279	338	250	259	312.003124367944	303.583415938522	277.948116076995	238.425571445459	93.9	UP_ML_DOWN_PI
BDIVROU_0219000.t1.1	113.168815860561	85.6279402948414	0.567522376428651	0.938911462527824	0.402322944062848	102	125	82	87	114.065658371076	112.271973350045	91.1669820732544	80.0888985164285	93.89	UP_ML_DOWN_PI
BDIVROU_0205900.t1.1	11.9887418400937	19.0205222855065	-0.543791758540721	0.938890412594186	-0.665876598882903	11	13	16	22	12.3011984517827	11.6762852284047	17.7886794289277	20.2523651420854	93.89	DOWN_ML_UP_PI
BDIVROU_0210500.t1.1	259.834540465844	328.345304761954	-0.543686233353821	0.938851502739102	-0.337620600634639	186	347	305	345	208.002082911963	311.666998019725	339.096701613934	317.593907909975	93.89	DOWN_ML_UP_PI
BDIVROU_0167600.t1.1	132.012791522742	100.583753547906	0.567356232455294	0.938850270687937	0.392280430356547	110	157	94	105	123.011984517827	141.013598527657	104.50849164495	96.6590154508619	93.89	UP_ML_DOWN_PI
BDIVROU_0284100.t1.1	35.517137626881	22.4337198795969	0.567116573997785	0.938762106763962	0.662846454852971	33	38	18	27	36.9035953553482	34.1306798984137	20.0122643575436	24.8551754016502	93.88	UP_ML_DOWN_PI
BDIVROU_0079600.t2.1	117.201748970849	89.1011630850673	0.566942743670426	0.938698235793646	0.395477929627531	106	129	75	103	118.538821444452	115.864676497247	83.3844348230985	94.817891347036	93.87	UP_ML_DOWN_PI
BDIVROU_0281000.t1.1	1259.22402472796	1158.49307015618	0.566889167725033	0.938678563189899	0.120285557038295	1073	1468	1025	1279	1199.92599443299	1318.52205502293	1139.58727591568	1177.39886439669	93.87	UP_ML_DOWN_PI
BDIVROU_0418800.t1.1	229.124500711668	268.546486935769	-0.54317627671791	0.938663757562179	-0.229040111635498	213	245	238	296	238.195933657248	220.053067766089	264.606606505299	272.486367366239	93.87	DOWN_ML_UP_PI
BDIVROU_0011500.t1.1	60.4851387240143	87.2600389812413	-0.542927477667649	0.938572333356331	-0.528740404293016	64	55	75	99	71.5706091740087	49.3996682740199	83.3844348230985	91.1356431393841	93.86	DOWN_ML_UP_PI
BDIVROU_0306700.t1.1	39.9903007002565	60.0144834246535	-0.542832935112944	0.938537622314273	-0.585660582155669	41	38	50	70	45.8499215020993	34.1306798984137	55.589623215399	64.439343633908	93.85	DOWN_ML_UP_PI
BDIVROU_0075600.t1.1	70.5763294300486	47.3600753013713	0.566360185267045	0.938484652636933	0.575513024826029	70	70	38	57	78.280353784072	62.8723050760253	42.2481136437032	52.4720369590393	93.85	UP_ML_DOWN_PI
BDIVROU_0326900.t1.1	7.84575123903346	15.6851448925826	-0.542671401611021	0.938478353600996	-0.999415357729749	6	10	10	22	6.70974461006331	8.98175786800362	11.1179246430798	20.2523651420854	93.85	DOWN_ML_UP_PI
BDIVROU_0056700.t1.1	19.7244355883554	10.8911042206227	0.566145663593284	0.938406074544002	0.856833785782049	16	24	8	14	17.8926522935022	21.5562188832087	8.89433971446384	12.8878687267816	93.84	UP_ML_DOWN_PI
BDIVROU_0259700.t1.1	71.0165593931357	99.3763458774006	-0.542345454026181	0.938358904521541	-0.484747027745653	74	66	91	106	82.7535168574475	59.2796019288239	101.173114252026	97.5795775027749	93.84	DOWN_ML_UP_PI
BDIVROU_0350000.t1.1	104.636145885957	138.762643516221	-0.542286203986662	0.938337212166598	-0.407237922813463	102	106	113	165	114.065658371076	95.2066334008383	125.632548466802	151.89273856564	93.83	DOWN_ML_UP_PI
BDIVROU_0304400.t1.1	68.8988932775328	94.8691508240332	-0.541609577579986	0.938090340415793	-0.461458224511647	67	70	92	95	74.9254814790403	62.8723050760253	102.284906716334	87.4533949317322	93.81	DOWN_ML_UP_PI
BDIVROU_0220000.t1.1	52.3180729429787	74.6412208680212	-0.54084327023079	0.937812838236445	-0.512663181476031	51	53	73	74	57.0328291855382	47.6033167004192	81.1608498944826	68.1215918415598	93.78	DOWN_ML_UP_PI
BDIVROU_0244900.t1.1	10.192390266493	3.23976218672644	0.564373861936342	0.937759917580276	1.65353260280498	11	9	5	1	12.3011984517827	8.08358208120325	5.5589623215399	0.920562051912971	93.78	UP_ML_DOWN_PI
BDIVROU_0259200.t1.1	93.6910690446882	122.73062780891	-0.540242362082304	0.937595974005739	-0.389511886062264	76	114	109	135	84.9900983941353	102.392039695241	121.18537860957	124.275877008251	93.76	DOWN_ML_UP_PI
BDIVROU_0140200.t1.1	28.450646753563	45.1720803828174	-0.540076040505614	0.937536064343741	-0.666969909140745	30	26	44	45	33.5487230503166	23.3525704568094	48.9188684295511	41.4252923360837	93.75	DOWN_ML_UP_PI
BDIVROU_0280800.t1.1	62.0879491070109	86.7397327591494	-0.539930083305011	0.937483530926127	-0.482379721043907	50	76	84	87	55.9145384171943	68.2613597968275	93.3905670018703	80.0888985164285	93.75	DOWN_ML_UP_PI
BDIVROU_0004300.t1.1	165.147858400911	204.969805695735	-0.539650242763128	0.937382916570259	-0.311653139342846	154	176	170	240	172.216778324958	158.078938476864	189.004718932357	220.934892459113	93.74	DOWN_ML_UP_PI
BDIVROU_0070200.t1.1	9.07409949814911	4.62060526459589	0.56318121928647	0.937329761387944	0.97367263279162	9	9	5	4	10.064616915095	8.08358208120325	5.5589623215399	3.68224820765188	93.73	UP_ML_DOWN_PI
BDIVROU_0055200.t1.1	282.56596002629	349.387026739693	-0.538720282828431	0.937051657434165	-0.306238361350744	213	364	294	404	238.195933657248	326.935986395332	326.866984506546	371.90706897284	93.71	DOWN_ML_UP_PI
BDIVROU_0210800.t1.1	72.5004543550474	97.4996317635125	-0.538522899006516	0.936981834252474	-0.427406733683451	63	83	81	114	70.4523184056648	74.54859030443	90.0551896089464	104.944073918079	93.7	DOWN_ML_UP_PI
BDIVROU_0182400.t1.1	112.336407912966	153.215945552225	-0.538378195184006	0.936930690015556	-0.447740872903446	123	97	139	165	137.549764506298	87.1230513196351	154.539152538809	151.89273856564	93.69	DOWN_ML_UP_PI
BDIVROU_0043300.t2.1	98.3843470996073	123.842420273218	-0.538153824062357	0.936851461195121	-0.33200486482661	86	112	111	135	96.1730060775741	100.59568812164	123.408963538186	124.275877008251	93.69	DOWN_ML_UP_PI
BDIVROU_0029600.t2.1	185.94253277903	245.699230864267	-0.537909916724934	0.936765434501231	-0.402036529227488	143	236	259	221	159.915579873176	211.969485684885	287.954248255767	203.444213472767	93.68	DOWN_ML_UP_PI
BDIVROU_0002800.t1.1	1.56737866174407	4.79404067195986	-0.537750665102954	0.936709322571884	-1.61288838721085	2	1	2	8	2.23658153668777	0.898175786800362	2.22358492861596	7.36449641530377	93.67	DOWN_ML_UP_PI
BDIVROU_0160600.t1.1	176.529402878253	132.874605384984	0.561120097740682	0.936595872990471	0.409843092744821	135	225	114	151	150.969253726425	202.089552030081	126.74434093111	139.004869838859	93.66	UP_ML_DOWN_PI
BDIVROU_0377000.t1.1	2.35549695777267	0.488075837564185	0.561100052278849	0.936588861980218	2.27085423142302	1	4	0	1	1.11829076834389	3.59270314720145	0.55589623215399	0.920562051912971	93.66	UP_ML_DOWN_PI
BDIVROU_0151300.t1.1	220.900525021739	173.408285498175	0.560722112173191	0.936456828047213	0.349224015005215	175	274	148	198	195.70088446018	246.100165583299	164.545284717581	182.271286278768	93.65	UP_ML_DOWN_PI
BDIVROU_0154700.t1.1	20.2747230422142	33.7851051261761	-0.536734591447793	0.936352485982239	-0.73670513723336	21	19	26	42	23.4841061352216	17.0653399492069	28.9066040720075	38.6636061803448	93.64	DOWN_ML_UP_PI
BDIVROU_0233700.t1.1	92.6651199064899	118.223432755543	-0.536289973600965	0.936199086832679	-0.351417715589805	83	103	110	124	92.8181337725425	92.5121060404372	122.297171073878	114.149694437208	93.62	DOWN_ML_UP_PI
BDIVROU_0172000.t1.1	205.970567048762	165.087637020896	0.559854201033838	0.936154715650886	0.319206108058578	174	242	138	192	194.582593691836	217.358540405688	153.427360074501	176.74791396729	93.62	UP_ML_DOWN_PI
BDIVROU_0431200.t1.1	2084.85325924174	1963.99017092324	0.559682330427616	0.936095068980131	0.0861581347947555	1842	2349	1699	2215	2059.89159528944	2109.81492319405	1888.93539685926	2039.04494498723	93.61	UP_ML_DOWN_PI
BDIVROU_0255800.t1.1	183.406114887981	225.113275269538	-0.535239994102034	0.935838180631003	-0.295609397009104	173	193	217	227	193.464302923492	173.34792685247	241.258964754832	208.967585784244	93.58	DOWN_ML_UP_PI
BDIVROU_0133700.t2.1	103.398939696529	136.24557278797	-0.534907713520977	0.935724360426756	-0.397987959580437	103	102	130	139	115.18394913942	91.6139302536369	144.533020360037	127.958125215903	93.57	DOWN_ML_UP_PI
BDIVROU_0333500.t1.1	49.6324035128907	69.3691041650738	-0.534817720667368	0.935693566498151	-0.483010933003245	47	52	66	71	52.5596661121626	46.7051409136188	73.3783026443267	65.3599056858209	93.57	DOWN_ML_UP_PI
BDIVROU_0240300.t1.1	43.0504322542254	23.6589225551335	0.558458229162042	0.93567335794157	0.863643349515175	28	61	26	20	31.3121415136288	54.7887229948221	28.9066040720075	18.4112410382594	93.57	UP_ML_DOWN_PI
BDIVROU_0302700.t1.1	47.523595327601	30.2940873309193	0.558190153897294	0.935582770816392	0.64960774304731	36	61	28	32	40.2584676603799	54.7887229948221	31.1301890006234	29.4579856612151	93.56	UP_ML_DOWN_PI
BDIVROU_0306000.t1.1	467.39396436399	520.18262630342	-0.534412764817966	0.935555168689891	-0.154379111017956	403	539	458	577	450.671179642586	484.116749085395	509.200948653055	531.164303953784	93.56	DOWN_ML_UP_PI
BDIVROU_0205500.t1.1	504.737789682426	446.784403115966	0.558062363748826	0.935539637983703	0.175955281778011	473	535	398	490	528.951533426658	480.524045938193	442.493400794576	451.075405437356	93.55	UP_ML_DOWN_PI
BDIVROU_0037400.t1.1	62.8406356817869	89.2323683013268	-0.534325112266973	0.935525249267378	-0.505869356056373	65	59	86	90	72.6888999423525	52.9923714212213	95.6141519304863	82.8505846721674	93.55	DOWN_ML_UP_PI
BDIVROU_0332600.t1.1	52.6571033456071	73.9541194196076	-0.533914870002639	0.93538727826727	-0.490002349828363	50	55	61	87	55.9145384171943	49.3996682740199	67.8193403227868	80.0888985164285	93.54	DOWN_ML_UP_PI
BDIVROU_0047300.t1.1	38.643037020056	58.7470505580126	-0.533817839129649	0.935354810772251	-0.604307939440201	41	35	56	60	45.8499215020993	31.4361525380127	62.2603780012469	55.2337231147782	93.54	DOWN_ML_UP_PI
BDIVROU_0408300.t1.1	43.4818042869993	66.1649319884094	-0.533582143555699	0.935276010339288	-0.605654971637246	36	52	71	58	40.2584676603799	46.7051409136188	78.9372649658666	53.3925990109523	93.53	DOWN_ML_UP_PI
BDIVROU_0055100.t1.1	73.2797147207629	51.8250401636342	0.556798176645842	0.935114655747919	0.499764557605957	66	81	51	51	73.8071907106964	72.7522387308293	56.701415679707	46.9486646475615	93.51	UP_ML_DOWN_PI
BDIVROU_0016300.t1.1	336.520941797233	275.312856927815	0.556574597660337	0.935039818180523	0.289624302557941	336	331	251	295	375.745698163546	297.29618543092	279.059908541303	271.565805314326	93.5	UP_ML_DOWN_PI
BDIVROU_0334800.t1.1	86.8092614316612	58.4779999444511	0.5549767628409	0.934517820823406	0.569954998585344	91	80	58	57	101.764459919294	71.8540629440289	64.4839629298629	52.4720369590393	93.45	UP_ML_DOWN_PI
BDIVROU_0423500.t1.1	60.9608004083539	38.387915385741	0.554933054232302	0.934503706336336	0.66722962705996	52	71	26	52	58.151119953882	63.7704808628257	28.9066040720075	47.8692266994745	93.45	UP_ML_DOWN_PI
BDIVROU_0340800.t1.1	2.01646655514425	0.488075837564185	0.554871671729065	0.934483890582422	2.04665224030697	2	2	0	1	2.23658153668777	1.79635157360072	0.55589623215399	0.920562051912971	93.45	UP_ML_DOWN_PI
BDIVROU_0295000.t1.1	16.8097932464108	9.41464593655576	0.554619873126878	0.93440267754069	0.83632323563406	14	20	7	12	15.6560707568144	17.9635157360072	7.78254725015586	11.0467446229557	93.44	UP_ML_DOWN_PI
BDIVROU_0352400.t1.1	3.92287561951673	1.57207349026447	0.554549552420796	0.934380018006019	1.31924293205513	3	5	2	1	3.35487230503166	4.49087893400181	2.22358492861596	0.920562051912971	93.44	UP_ML_DOWN_PI
BDIVROU_0235500.t1.1	137.265214961833	168.978910645974	-0.530658851401902	0.934314086953794	-0.299877131176914	121	155	145	192	135.31318296961	139.217246954056	161.209907324657	176.74791396729	93.43	DOWN_ML_UP_PI
BDIVROU_0139000.t1.1	231.572339299586	188.286278550073	0.554174306908817	0.934259257760606	0.298535070818007	223	238	164	211	249.378841340686	213.765837258486	182.333964146509	194.238592953637	93.43	UP_ML_DOWN_PI
BDIVROU_0041100.t1.1	42.5570547092596	23.0674363129174	0.554020804072663	0.934209933406965	0.883540634643144	48	35	15	32	53.6779568805065	31.4361525380127	16.6768869646197	29.4579856612151	93.42	UP_ML_DOWN_PI
BDIVROU_0460900.t1.1	25.8484610233074	10.0661573749072	0.553281743735174	0.933976167686735	1.3605653290003	39	9	9	11	43.6133399654115	8.08358208120325	10.0061321787718	10.1261825710427	93.4	UP_ML_DOWN_PI
BDIVROU_0061400.t1.1	95.1041005640949	126.604106428957	-0.529395225161947	0.933908547248833	-0.412744747997234	97	91	111	141	108.474204529357	81.7339965988329	123.408963538186	129.799249319729	93.39	DOWN_ML_UP_PI
BDIVROU_0412700.t1.1	112.710870036847	147.890443834184	-0.529038580537577	0.933795617739631	-0.391902175219292	106	119	117	180	118.538821444452	106.882918629243	130.079718324034	165.701169344335	93.38	DOWN_ML_UP_PI
BDIVROU_0319900.t1.1	68.4586633144458	49.5058400288208	0.552543829493194	0.93374716433055	0.467634398504843	63	74	46	52	70.4523184056648	66.4650082232268	51.1424533581671	47.8692266994745	93.37	UP_ML_DOWN_PI
BDIVROU_0447300.t1.1	11.2006235440651	19.863264136253	-0.528840089069753	0.933733680052944	-0.826523670823139	12	10	20	19	13.4194892201266	8.98175786800362	22.2358492861596	17.4906789863464	93.37	DOWN_ML_UP_PI
BDIVROU_0198200.t1.1	331.273613961441	386.440843881615	-0.52871786007029	0.93369557011629	-0.222224287293063	272	399	359	406	304.175088989537	358.372138933344	399.133494686565	373.748193076666	93.37	DOWN_ML_UP_PI
BDIVROU_0040500.t1.1	987.784062476216	1059.79718554616	-0.528655740595854	0.933676210751258	-0.101520604525486	855	1135	970	1131	956.138606934022	1019.42951801841	1078.43869037874	1041.15568071357	93.37	DOWN_ML_UP_PI
BDIVROU_0425600.t1.1	41.456479801542	23.8501529675285	0.552269269124179	0.933662207212135	0.797599098669697	38	45	28	18	42.4950491970676	40.4179104060163	31.1301890006234	16.5701169344335	93.37	UP_ML_DOWN_PI
BDIVROU_0272000.t1.1	503.615736587068	574.506942190274	-0.528520637024023	0.933634126889028	-0.190000962165579	422	596	487	660	471.91870424112	535.312768933015	541.442930117986	607.570954262561	93.36	DOWN_ML_UP_PI
BDIVROU_0314300.t1.1	22.6479358606132	38.788171215562	-0.527496851800364	0.933316147867919	-0.77623718867443	14	33	35	42	15.6560707568144	29.6398009644119	38.9127362507793	38.6636061803448	93.33	DOWN_ML_UP_PI
BDIVROU_0249900.t1.1	562.221040037649	488.919106548441	0.549647249746983	0.932872400763818	0.201541659047457	473	663	468	497	528.951533426658	595.49054664864	520.318873296135	457.519339800746	93.29	UP_ML_DOWN_PI
BDIVROU_0370200.t1.1	28.1204742812477	18.0999602335935	0.549355066207491	0.932786432868818	0.635634399530678	27	29	16	20	30.1938507452849	26.0470978172105	17.7886794289277	18.4112410382594	93.28	UP_ML_DOWN_PI
BDIVROU_0097800.t1.1	59.4857633767553	82.2747678968864	-0.52558968834501	0.932736287196341	-0.46790561934584	59	59	71	93	65.9791553322892	52.9923714212213	78.9372649658666	85.6122708279063	93.27	DOWN_ML_UP_PI
BDIVROU_0381600.t1.1	319.962932926604	265.593570367635	0.548985144669611	0.932677800402719	0.268684559855719	259	390	236	292	289.637309001066	350.288556852141	262.383021576683	268.804119158587	93.27	UP_ML_DOWN_PI
BDIVROU_0380800.t1.1	55.2415732152364	73.0513523727257	-0.52537313191275	0.932671512866422	-0.403156574912562	49	62	66	79	54.7962476488504	55.6868987816224	73.3783026443267	72.7244021011247	93.27	DOWN_ML_UP_PI
BDIVROU_0157100.t1.1	98.1376583271244	127.160002661111	-0.524397121232939	0.932380446345399	-0.373766199147188	96	99	112	141	107.355913761013	88.9194028932358	124.520756002494	129.799249319729	93.24	DOWN_ML_UP_PI
BDIVROU_0020900.t1.1	267.882690825795	208.57423370222	0.547700611535077	0.932311530245767	0.361040419825207	202	345	174	243	225.894735205465	309.870646446125	193.451888789589	223.696578614852	93.23	UP_ML_DOWN_PI
BDIVROU_0293400.t1.1	119.92285012219	88.3896264505803	0.547450767642917	0.932241409798921	0.440157608683608	94	150	82	93	105.119332224325	134.726368020054	91.1669820732544	85.6122708279063	93.22	UP_ML_DOWN_PI
BDIVROU_0202100.t1.1	402.245883703011	352.453353519056	0.546994510016654	0.93211361909597	0.190645325108397	366	440	302	401	409.294421213862	395.197346192159	335.76132422101	369.145382817101	93.21	UP_ML_DOWN_PI
BDIVROU_0173500.t1.1	206.107198330473	251.862959790107	-0.523293196161737	0.932059358687472	-0.289244075681755	163	256	232	267	182.281395240053	229.933001420893	257.935851719451	245.790067860763	93.21	DOWN_ML_UP_PI
BDIVROU_0350700.t1.1	65.1215068700404	90.6910315803628	-0.523174294084986	0.932025091017525	-0.477825806925623	49	84	82	98	54.7962476488504	75.4467660912304	91.1669820732544	90.2150810874711	93.2	DOWN_ML_UP_PI
BDIVROU_0440600.t1.1	25.5271464813052	45.6923866049093	-0.523143636014923	0.932016258650441	-0.839921522388124	32	17	35	57	35.7853045870043	15.2689883756061	38.9127362507793	52.4720369590393	93.2	DOWN_ML_UP_PI
BDIVROU_0137600.t1.1	76.3967561836247	51.4603743438753	0.546262135327329	0.931909195170433	0.570049430673669	78	73	52	49	87.2266799308231	65.5668324364264	57.813208144015	45.1075405437356	93.19	UP_ML_DOWN_PI
BDIVROU_0428600.t1.1	792.820577780915	865.809584634294	-0.522495681995506	0.931829904812523	-0.127055363092739	679	920	756	968	759.319431705498	826.321723856333	840.515103016833	891.104066251756	93.18	DOWN_ML_UP_PI
BDIVROU_0410700.t1.1	51.8867009102047	35.7396394412306	0.545395788531259	0.931674986903634	0.537839728686825	43	62	32	39	48.0865030387871	55.6868987816224	35.5773588578554	35.9019200246059	93.17	UP_ML_DOWN_PI
BDIVROU_0039500.t1.1	477.089214758503	405.659236760559	0.544650376286382	0.931476093427055	0.233990734049246	385	583	353	455	430.541945812396	523.636483704611	392.462739900717	418.855733620402	93.15	UP_ML_DOWN_PI
BDIVROU_0405500.t1.1	9.90789092401257	27.6880415775133	-0.521021909219515	0.931412082296505	-1.48261312187615	0	22	20	36	0.559145384171943	19.759867309608	22.2358492861596	33.140233868867	93.14	DOWN_ML_UP_PI
BDIVROU_0184000.t1.1	234.025273490803	289.181312902645	-0.520838451674634	0.931360987038339	-0.305309985694984	180	297	242	336	201.292338301899	266.758208679707	269.053776362531	309.308849442758	93.14	DOWN_ML_UP_PI
BDIVROU_0137900.t1.1	150.389963430897	184.317184723828	-0.520825596448393	0.931357408457507	-0.293482297070149	126	178	161	206	140.90463681133	159.875290050464	178.998586753585	189.635782694072	93.14	DOWN_ML_UP_PI
BDIVROU_0460100.t1.1	73.8654338958742	103.841310739664	-0.520818017373792	0.931355298736496	-0.491409195888219	55	96	104	100	61.5059922589137	86.2248755328347	115.62641628803	92.0562051912971	93.14	DOWN_ML_UP_PI
BDIVROU_0308500.t1.1	37.9649762147991	20.6704159769375	0.544082001274347	0.931325012419415	0.877101682082727	43	31	14	28	48.0865030387871	27.8434493908112	15.5650945003117	25.7757374535632	93.13	UP_ML_DOWN_PI
BDIVROU_0030700.t1.1	708.361717703728	640.198312790642	0.543808105655064	0.9312523843859	0.145967371268666	642	778	606	659	717.942673276774	698.780762130681	673.746233370636	606.650392210648	93.13	UP_ML_DOWN_PI
BDIVROU_0208000.t1.1	377.753544290217	327.885023735998	0.543752209705685	0.931237576721964	0.204255283975548	323	439	305	344	361.207918175075	394.299170405359	339.096701613934	316.673345858062	93.12	UP_ML_DOWN_PI
BDIVROU_0173600.t1.1	115.084082855246	143.43663379591	-0.520323517686486	0.931217822304131	-0.31772522640954	99	133	133	151	110.710786066045	119.457379644448	147.868397752961	139.004869838859	93.12	DOWN_ML_UP_PI
BDIVROU_0087500.t1.1	30.6783703599376	14.9736082580957	0.543520661387248	0.93117646462679	1.03479993264023	38	21	17	12	42.4950491970676	18.8616915228076	18.9004718932357	11.0467446229557	93.12	UP_ML_DOWN_PI
BDIVROU_0053600.t1.1	572.386856513202	633.17617254712	-0.519474878555129	0.93098268335449	-0.145616421102417	496	657	547	715	554.672221098567	590.101491927838	608.150477976465	658.201867117774	93.1	DOWN_ML_UP_PI
BDIVROU_0115000.t1.1	1549.05911225033	1169.85561022675	0.54166758180138	0.930708648476314	0.40506172282837	944	2274	1062	1259	1055.66648531663	2042.45173918402	1180.72359709507	1158.98762335843	93.07	UP_ML_DOWN_PI
BDIVROU_0250600.t1.1	203.148266336963	234.109870371242	-0.517945203236856	0.930568636347424	-0.204652708906007	181	227	210	255	202.410629070243	203.885903603682	233.476417504676	234.743323237808	93.06	DOWN_ML_UP_PI
BDIVROU_0163000.t1.1	39.7879015793393	23.6589225551335	0.540899075684456	0.930517124196896	0.749945439285118	31	50	26	20	34.6670138186605	44.9087893400181	28.9066040720075	18.4112410382594	93.05	UP_ML_DOWN_PI
BDIVROU_0358800.t1.1	79.1089994046521	57.3662074801431	0.540594026047754	0.930443664943079	0.463640680810893	70	89	56	57	78.280353784072	79.9376450252322	62.2603780012469	52.4720369590393	93.04	UP_ML_DOWN_PI
BDIVROU_0391800.t1.1	294.945546574606	371.531775462602	-0.517339396627098	0.930406498252692	-0.333036977469455	301	282	386	341	336.60552127151	253.285571877702	429.15189122288	313.911659702323	93.04	DOWN_ML_UP_PI
BDIVROU_0243300.t2.1	189.089910359846	234.014255165044	-0.517335062649932	0.930405340081009	-0.307524030764279	192	182	209	256	214.711827522026	163.467993197666	232.364625040368	235.663885289721	93.04	DOWN_ML_UP_PI
BDIVROU_0238500.t1.1	70.0526157671292	97.4574015724081	-0.517204960990076	0.930370584637788	-0.476332835690873	53	90	95	97	59.2694107222259	80.8358208120325	105.620284109258	89.2945190355582	93.04	DOWN_ML_UP_PI
BDIVROU_0241800.t1.1	93.4355223418922	66.3383673957734	0.540177948842539	0.930343678018382	0.494127630941538	90	96	68	62	100.64616915095	86.2248755328347	75.6018875729427	57.0748472186042	93.03	UP_ML_DOWN_PI
BDIVROU_0012500.t1.1	42.4558551488009	27.3411707627853	0.540074891097369	0.930318949529871	0.634888510473695	43	41	26	28	48.0865030387871	36.8252072588148	28.9066040720075	25.7757374535632	93.03	UP_ML_DOWN_PI
BDIVROU_0230500.t1.1	196.944519529192	240.631624935799	-0.516924992683654	0.930295870519956	-0.289036989782695	194	197	206	274	216.948409058714	176.940629999671	229.029247647444	252.234002224154	93.03	DOWN_ML_UP_PI
BDIVROU_0338600.t1.1	21.2829563197864	34.3410013583301	-0.516286178070445	0.930126961151772	-0.690233544837993	22	20	27	42	24.6023969035655	17.9635157360072	30.0183965363155	38.6636061803448	93.01	DOWN_ML_UP_PI
BDIVROU_0298100.t1.1	496.368324780473	435.152812431836	0.538843944002402	0.930024721544566	0.18988893379261	450	545	363	507	503.230845754748	489.505803806197	403.580664543797	466.724960319876	93	UP_ML_DOWN_PI
BDIVROU_0041700.t2.1	382.336764854364	435.361837849263	-0.515647008629474	0.929959994492483	-0.187371017999046	332	438	370	499	371.27253509017	393.400994618558	411.363211793953	459.360463904572	93	DOWN_ML_UP_PI
BDIVROU_0357200.t1.1	7.85048977307721	22.5293350857944	-0.514940689873725	0.929776109580422	-1.52095016738226	14	0	19	26	15.6560707568144	0.449087893400181	21.1240568218516	23.9346133497372	92.98	DOWN_ML_UP_PI
BDIVROU_0295100.t1.1	29.5866533825331	45.4589260014099	-0.514163827969292	0.92957461035104	-0.619617080832331	24	36	47	42	26.8389784402532	32.334328324813	52.2542458224751	38.6636061803448	92.96	DOWN_ML_UP_PI
BDIVROU_0281100.t1.1	267.547422750181	313.665182303494	-0.513689533612548	0.929453021616902	-0.229430763247153	252	282	267	359	281.809273622659	253.285571877702	296.848587970231	330.481776636757	92.95	DOWN_ML_UP_PI
BDIVROU_0149700.t1.1	67.0013421434735	45.0942601816509	0.535491747900254	0.929263393592511	0.571246183462586	62	72	48	40	69.3340276373209	64.668656649626	53.366038286783	36.8224820765188	92.93	UP_ML_DOWN_PI
BDIVROU_0420300.t1.1	82.2614725887665	108.617556406592	-0.512794616865424	0.92922506369105	-0.40096850878296	66	101	101	114	73.8071907106964	90.7157544668365	112.291038895106	104.944073918079	92.92	DOWN_ML_UP_PI
BDIVROU_0204000.t1.1	1014.54465281994	1117.30787860464	-0.511951616505299	0.929011266928217	-0.139194417573221	837	1217	989	1233	936.009373103832	1093.07993253604	1099.56274720059	1135.05301000869	92.9	DOWN_ML_UP_PI
BDIVROU_0088300.t1.1	48.6064543746923	29.8338063049628	0.534001198692026	0.928941043868939	0.704199846089186	54	41	28	31	60.3877014905698	36.8252072588148	31.1301890006234	28.5374236093021	92.89	UP_ML_DOWN_PI
BDIVROU_0144700.t1.1	87.6239535186292	57.1327468766437	0.533668072746422	0.928869379304565	0.617007414604005	78	98	68	42	87.2266799308231	88.0212271064354	75.6018875729427	38.6636061803448	92.89	UP_ML_DOWN_PI
BDIVROU_0432700.t1.1	47.6247948880596	31.2924695839987	0.533470085016121	0.92882685174697	0.605897359427316	41	55	24	39	45.8499215020993	49.3996682740199	26.6830191433915	35.9019200246059	92.88	UP_ML_DOWN_PI
BDIVROU_0261700.t1.1	128.565577587565	92.2275150605651	0.533032411509263	0.928735565966651	0.479235292109715	95	168	74	111	106.237622992669	150.893532182461	82.2726423587905	102.18238776234	92.87	UP_ML_DOWN_PI
BDIVROU_0283000.t1.1	182.05885120778	218.120084855036	-0.510220221539914	0.928575751265782	-0.260717739410921	173	190	192	242	193.464302923492	170.653399492069	213.464153147132	222.776016562939	92.86	DOWN_ML_UP_PI
BDIVROU_0215300.t1.1	44.4546058433189	23.4321021326764	0.532000148705724	0.928521605502755	0.923846514671405	53	33	14	34	59.2694107222259	29.6398009644119	15.5650945003117	31.299109765041	92.85	UP_ML_DOWN_PI
BDIVROU_0350900.t1.1	21.8598175645846	11.9072814787332	0.531197359341107	0.928356086569247	0.876437288017899	15	30	9	15	16.7743615251583	26.9452736040108	10.0061321787718	13.8084307786946	92.84	UP_ML_DOWN_PI
BDIVROU_0023200.t1.1	127.292939676884	99.7588067021906	0.530493835343937	0.928214160986214	0.351636289037021	112	144	95	102	125.248566054515	129.337313299252	105.620284109258	93.897329295123	92.82	UP_ML_DOWN_PI
BDIVROU_0246500.t1.1	30.3570558179355	15.4939144801876	0.53032995265911	0.92818156845463	0.97033019587153	31	29	8	24	34.6670138186605	26.0470978172105	8.89433971446384	22.0934892459113	92.82	UP_ML_DOWN_PI
BDIVROU_0463700.t1.1	72.4915964247343	53.1102680353062	0.530167563860776	0.928149303448066	0.448822950258664	67	78	50	55	74.9254814790403	70.0577113704282	55.589623215399	50.6309128552134	92.81	UP_ML_DOWN_PI
BDIVROU_0026700.t1.1	8576.44271961205	10253.5746144492	-0.508457414568087	0.928135743299585	-0.257675666272563	5735	11957	9463	10848	6413.39755645218	10739.4878827719	10520.8920897464	9986.25713915191	92.81	DOWN_ML_UP_PI
BDIVROU_0045000.t1.1	283.952417754757	332.080937984699	-0.508380079597104	0.928116456465454	-0.225885716193164	246	326	320	335	275.099529012596	292.805306496918	355.773588578554	308.388287390845	92.81	DOWN_ML_UP_PI
BDIVROU_0005500.t1.1	69.3656970315593	90.8822619927578	-0.508215350833014	0.928075399300744	-0.389776350381335	59	81	84	96	65.9791553322892	72.7522387308293	93.3905670018703	88.3739569836452	92.81	DOWN_ML_UP_PI
BDIVROU_0379600.t2.1	527.848766970051	597.621123337242	-0.50805361375431	0.928035121000144	-0.179106497350444	430	640	541	645	480.865030387871	574.832503552231	601.479723190617	593.762523483866	92.8	DOWN_ML_UP_PI
BDIVROU_0184400.t2.1	128.94380203846	161.99687505546	-0.507885449549647	0.927993276969066	-0.329223555020372	127	129	149	172	142.022927579673	115.864676497247	165.657077181889	158.336672929031	92.8	DOWN_ML_UP_PI
BDIVROU_0317700.t1.1	5.60916970234569	2.03235451622095	0.528637645076603	0.92784680294476	1.46463514930716	2	10	2	2	2.23658153668777	8.98175786800362	2.22358492861596	1.84112410382594	92.78	UP_ML_DOWN_PI
BDIVROU_0295900.t1.1	28.6884775957328	17.9087298211985	0.528615187758815	0.927842382425471	0.679808393366609	24	34	14	22	26.8389784402532	30.5379767512123	15.5650945003117	20.2523651420854	92.78	UP_ML_DOWN_PI
BDIVROU_0322600.t1.1	35.5259955571941	62.6138889970171	-0.507143114707875	0.92780898644948	-0.817607631731371	29	43	82	37	32.4304322819727	38.6215588324155	91.1669820732544	34.0607959207799	92.78	DOWN_ML_UP_PI
BDIVROU_0411000.t1.1	73.8034283836823	45.3811058002435	0.528212297220677	0.927763884916743	0.701596071666965	83	61	51	37	92.8181337725425	54.7887229948221	56.701415679707	34.0607959207799	92.78	UP_ML_DOWN_PI
BDIVROU_0015300.t1.1	11.9975997704069	5.63678252270637	0.527857359360296	0.927695651406972	1.08980199848552	7	18	6	5	7.8280353784072	16.1671641624065	6.67075478584788	4.60281025956485	92.77	UP_ML_DOWN_PI
BDIVROU_0239100.t1.1	351.099249110255	296.007708090826	0.52731439072982	0.927591540762081	0.246244166389187	293	417	246	346	327.659195124758	374.539303095751	273.500946219763	318.514469961888	92.76	UP_ML_DOWN_PI
BDIVROU_0408000.t1.1	656.325765254485	595.900049625687	0.526572039200098	0.927449725761229	0.139341702217762	565	758	523	663	631.834284114295	680.817246394674	581.467458833074	610.3326404183	92.74	UP_ML_DOWN_PI
BDIVROU_0096200.t1.1	311.439120882313	262.006937366181	0.526422920896595	0.927421311951264	0.249345165769563	255	376	237	283	285.164145927691	337.714095836936	263.494814040991	260.519060691371	92.74	UP_ML_DOWN_PI
BDIVROU_0200500.t1.1	85.2595986305435	63.2542456113799	0.526377758660261	0.927412711297908	0.43069994722538	81	89	55	71	90.5815522358547	79.9376450252322	61.1485855369389	65.3599056858209	92.74	UP_ML_DOWN_PI
BDIVROU_0166100.t1.1	28.3317313324781	15.4160942790211	0.526206250623567	0.927380069795178	0.877981466752308	33	22	12	19	36.9035953553482	19.759867309608	13.3415095716958	17.4906789863464	92.74	UP_ML_DOWN_PI
BDIVROU_0183500.t1.1	48.5052548142337	32.3264418471402	0.526158152277781	0.927370921464667	0.585426330468577	49	47	30	34	54.7962476488504	42.214261979617	33.3537739292394	31.299109765041	92.74	UP_ML_DOWN_PI
BDIVROU_0121900.t1.1	108.118791542387	134.368858674082	-0.504994550357941	0.927272656005082	-0.313581525974101	101	115	120	147	112.947367602732	103.290215482042	133.415095716958	135.322621631207	92.73	DOWN_ML_UP_PI
BDIVROU_0163300.t1.1	304.724280668951	249.359169423941	0.525634552616505	0.927272207337539	0.2892792049791	296	310	201	299	331.01406742979	278.434493908112	223.470285325904	275.248053521978	92.73	UP_ML_DOWN_PI
BDIVROU_0192500.t1.1	319.262060657422	382.347185020154	-0.504691170679095	0.927196956606725	-0.260142131300195	322	310	321	443	360.089627406731	278.434493908112	356.885381042862	407.808988997446	92.72	DOWN_ML_UP_PI
BDIVROU_0313100.t1.1	8.29483913243364	2.24659897991378	0.524616682017301	0.927082862183823	1.88447137722538	6	11	4	0	6.70974461006331	9.87993365480398	4.44716985723192	0.460281025956485	92.71	UP_ML_DOWN_PI
BDIVROU_0034300.t1.1	78.7699690020237	59.8410480172895	0.524544029901365	0.927069389808561	0.396510266112899	71	87	53	66	79.3986445524159	78.1412934516315	58.9250006083229	60.7570954262561	92.71	UP_ML_DOWN_PI
BDIVROU_0134800.t1.1	333.708832292031	260.434863875917	0.52440095479133	0.927042874891225	0.357667278893969	237	448	235	282	265.034912097501	402.382752486562	261.271229112375	259.598498639458	92.7	UP_ML_DOWN_PI
BDIVROU_0364700.t1.1	63.4263548568983	45.6145664037429	0.523288501872501	0.926837529725234	0.475587828779658	54	74	39	52	60.3877014905698	66.4650082232268	43.3599061080112	47.8692266994745	92.68	UP_ML_DOWN_PI
BDIVROU_0440200.t1.1	79.6504289281978	55.1070325414651	0.522982391224541	0.926781636852014	0.531445689298613	79	79	42	69	88.344970699167	70.9558871572286	46.6952835009352	63.518781581995	92.68	UP_ML_DOWN_PI
BDIVROU_0090300.t1.1	15.9027595292973	7.76475224512482	0.522705164378315	0.926731102964685	1.03426533368342	18	13	9	6	20.1292338301899	11.6762852284047	10.0061321787718	5.52337231147783	92.67	UP_ML_DOWN_PI
BDIVROU_0354100.t1.1	10.4390790389759	26.5162239170699	-0.502826648398611	0.926726479869941	-1.34488090146552	1	22	27	25	1.11829076834389	19.759867309608	30.0183965363155	23.0140512978243	92.67	DOWN_ML_UP_PI
BDIVROU_0325100.t1.1	348.166890907684	410.553407281663	-0.502246301510093	0.926579338730012	-0.237790892991134	299	403	409	398	334.368939734822	361.964842080546	454.723117901964	366.383696661362	92.66	DOWN_ML_UP_PI
BDIVROU_0034700.t1.1	18.4960873292398	9.87492696251224	0.521796466935327	0.926566026915454	0.90537813186174	13	25	7	13	14.5377799884705	22.454394670009	7.78254725015586	11.9673066748686	92.66	UP_ML_DOWN_PI
BDIVROU_0274800.t1.1	49.9891497761454	32.1530064397762	0.52136354940665	0.926487684973427	0.636661347785946	38	64	33	30	42.4950491970676	57.4832503552231	36.6891513221633	27.6168615573891	92.65	UP_ML_DOWN_PI
BDIVROU_0455100.t1.1	55.4528302664668	31.9973660374433	0.52089542332687	0.926403190389189	0.793307946146863	55	55	41	20	61.5059922589137	49.3996682740199	45.5834910366272	18.4112410382594	92.64	UP_ML_DOWN_PI
BDIVROU_0361700.t1.1	40.5494460844285	26.0381478860823	0.517834903158211	0.92585585637874	0.639055374880903	42	38	22	30	46.9682122704432	34.1306798984137	24.4594342147756	27.6168615573891	92.59	UP_ML_DOWN_PI
BDIVROU_0229500.t1.1	4.48202100368867	7.01762560057582	-0.499330310417542	0.925826301023277	-0.646833570507211	4	5	6	8	4.47316307337554	4.49087893400181	6.67075478584788	7.36449641530377	92.58	DOWN_ML_UP_PI
BDIVROU_0249800.t1.1	22.8680508421567	11.7160510663382	0.517534591042669	0.925802196216928	0.964847016340167	16	31	7	17	17.8926522935022	27.8434493908112	7.78254725015586	15.6495548825205	92.58	UP_ML_DOWN_PI
BDIVROU_0041900.t1.1	427.433999781687	475.159546141893	-0.498458178960841	0.92559467527993	-0.152710343831957	399	455	430	513	446.19801656921	408.669982994165	478.070759652431	472.248332631354	92.56	DOWN_ML_UP_PI
BDIVROU_0271400.t1.1	75.0849242246767	54.9513921391321	0.516322546188327	0.92558656529733	0.450367237308624	62	90	50	59	69.3340276373209	80.8358208120325	55.589623215399	54.3131610628653	92.56	UP_ML_DOWN_PI
BDIVROU_0021700.t1.1	175.476879949115	145.720243920661	0.51631718493073	0.925585614821938	0.268079644870303	154	199	128	162	172.216778324958	178.736981573272	142.309435431421	149.131052409901	92.56	UP_ML_DOWN_PI
BDIVROU_0147000.t1.1	73.7465184747893	51.3291691276157	0.516082086858702	0.925543963956249	0.522796034641534	58	92	41	62	64.8608645639454	82.6321723856333	45.5834910366272	57.0748472186042	92.55	UP_ML_DOWN_PI
BDIVROU_0158400.t1.1	109.796227694903	140.334717006485	-0.498155484618135	0.925512426629032	-0.35404346928786	104	115	115	166	116.302239907764	103.290215482042	127.856133395418	152.813300617553	92.55	DOWN_ML_UP_PI
BDIVROU_0447100.t1.1	163.58933766948	132.683374972589	0.515584005353327	0.925455292034581	0.302091105694827	148	180	112	153	165.507033714895	161.671641624065	124.520756002494	140.845993942685	92.55	UP_ML_DOWN_PI
BDIVROU_0153400.t1.1	116.101174063132	89.5792391160548	0.5149109333434	0.925334508695117	0.37414624426607	96	139	80	98	107.355913761013	124.84643436525	88.9433971446384	90.2150810874711	92.53	UP_ML_DOWN_PI
BDIVROU_0133800.t3.1	74.6181204706503	100.984009377727	-0.497388030069557	0.925304458160524	-0.436528936905453	70	79	103	95	78.280353784072	70.9558871572286	114.514623823722	87.4533949317322	92.53	DOWN_ML_UP_PI
BDIVROU_0139300.t1.1	170.748170172944	203.52893742173	-0.497230561847539	0.925261886676992	-0.253363811248428	160	181	179	226	178.926522935022	162.569817410865	199.010851111128	208.047023732331	92.53	DOWN_ML_UP_PI
BDIVROU_0296200.t1.1	44.2610646527148	59.571997403728	-0.496537915902326	0.925075032704611	-0.428596178311852	39	50	55	63	43.6133399654115	44.9087893400181	61.1485855369389	57.9954092705172	92.51	DOWN_ML_UP_PI
BDIVROU_0178600.t2.1	2.57561193931619	6.93980539940936	-0.49637522865095	0.925031239736526	-1.42997996569108	3	2	10	3	3.35487230503166	1.79635157360072	11.1179246430798	2.76168615573891	92.5	DOWN_ML_UP_PI
BDIVROU_0420400.t1.1	25.0957744485313	36.2955356733846	-0.496214148545322	0.924985485403976	-0.532347640661022	24	26	33	39	26.8389784402532	23.3525704568094	36.6891513221633	35.9019200246059	92.5	DOWN_ML_UP_PI
BDIVROU_0118200.t1.1	781.871738612632	663.241313917486	0.512896243331044	0.924974044557767	0.237398084993472	604	989	640	668	675.447624079707	888.295853145558	711.547177157107	614.935450677864	92.5	UP_ML_DOWN_PI
BDIVROU_0122600.t1.1	312.971067822805	273.800808633686	0.512881659070117	0.924971392149502	0.192902587968803	273	357	240	305	305.293379757881	320.648755887729	266.830191433915	280.771425833456	92.5	UP_ML_DOWN_PI
BDIVROU_0307400.t1.1	143.95724371127	111.857318593319	0.512836454188842	0.924963172247812	0.363980732923418	141	145	106	115	157.678998336488	130.235489086052	117.850001216646	105.864635969992	92.5	UP_ML_DOWN_PI
BDIVROU_0190100.t1.1	329.73657141765	374.342331990487	-0.495914891748995	0.924900575045108	-0.183044296005071	307	352	348	393	343.315265881573	316.157876953727	386.903777579177	361.780886401797	92.49	DOWN_ML_UP_PI
BDIVROU_0030100.t1.1	18.0469994358396	8.8765447094328	0.51245450045582	0.924893804279259	1.02368888258627	13	24	11	6	14.5377799884705	21.5562188832087	12.2297171073878	5.52337231147783	92.49	UP_ML_DOWN_PI
BDIVROU_0101000.t1.1	943.345839217239	857.906986991868	0.511976449002681	0.924807197792527	0.136965531740625	896	985	760	946	1001.98852843612	884.703149998356	844.962272874065	870.85170110967	92.48	UP_ML_DOWN_PI
BDIVROU_0417200.t1.1	174.983502404149	213.786325209032	-0.495566557483168	0.924801902386149	-0.288950664433975	174	173	190	235	194.582593691836	155.384411116463	211.240568218516	216.332082199548	92.48	DOWN_ML_UP_PI
BDIVROU_0270100.t1.1	134.073547729452	95.8675330771126	0.511700335553437	0.924757283631755	0.4839104127394	92	184	88	102	102.882750687637	165.264344771267	97.8377368591023	93.897329295123	92.48	UP_ML_DOWN_PI
BDIVROU_0419500.t1.1	20.2747230422142	33.3604141102817	-0.495248907914395	0.924712074097961	-0.718454990387747	21	19	36	29	23.4841061352216	17.0653399492069	40.0245287150873	26.6962995054762	92.47	DOWN_ML_UP_PI
BDIVROU_0412000.t1.1	88.1565251118618	62.5071189668309	0.51119124292941	0.924665459641473	0.496046849566042	91	83	52	73	101.764459919294	74.54859030443	57.813208144015	67.2010297896469	92.47	UP_ML_DOWN_PI
BDIVROU_0254500.t1.1	93.0876340089506	122.383756994183	-0.49448732802612	0.92449729616071	-0.394750659041239	95	89	115	127	106.237622992669	79.9376450252322	127.856133395418	116.911380592947	92.45	DOWN_ML_UP_PI
BDIVROU_0028800.t1.1	326.809308818378	272.802426380606	0.510242401210106	0.924491416276413	0.260592601565216	260	404	244	298	290.75559976941	362.863017867346	271.277361291147	274.327491470065	92.45	UP_ML_DOWN_PI
BDIVROU_0217100.t1.1	457.849298784801	534.313492710769	-0.494316964314658	0.924449364357318	-0.22281363615763	353	580	471	592	394.756641225392	520.94195634421	523.654250689059	544.972734732479	92.44	DOWN_ML_UP_PI
BDIVROU_0322300.t1.1	140.66437691843	105.437819416001	0.509717457316523	0.924393600120511	0.415864575017649	107	180	87	124	119.657112212796	161.671641624065	96.7259443947943	114.149694437208	92.44	UP_ML_DOWN_PI
BDIVROU_0287200.t1.1	918.26401830232	970.840508039432	-0.492996969861485	0.924062431385832	-0.0803252903390426	815	1030	858	1073	911.406976200267	925.121060404372	953.917934376247	987.763081702618	92.41	DOWN_ML_UP_PI
BDIVROU_0163400.t1.1	133.470112693714	102.102442023077	0.507469431454584	0.923971976099406	0.386499350352059	111	159	81	124	124.130275286171	142.809950101257	90.0551896089464	114.149694437208	92.4	UP_ML_DOWN_PI
BDIVROU_0278500.t1.1	47.5324532579141	70.1762560057582	-0.492368942624996	0.923874852108059	-0.562070115811372	32	66	60	80	35.7853045870043	59.2796019288239	66.7075478584788	73.6449641530377	92.39	DOWN_ML_UP_PI
BDIVROU_0104300.t1.1	141.566315032245	102.233647239337	0.506536300904715	0.923793358885492	0.469607928828601	156	121	92	111	174.453359861646	108.679270202844	102.284906716334	102.18238776234	92.38	UP_ML_DOWN_PI
BDIVROU_0453800.t1.1	53.6830524838055	37.0248673129026	0.506311100785986	0.923750394414415	0.535972141974089	43	66	31	43	48.0865030387871	59.2796019288239	34.4655663935474	39.5841682322577	92.38	UP_ML_DOWN_PI
BDIVROU_0215100.t1.1	35.8473100991963	22.8940009055534	0.506217615652094	0.92373257523101	0.646895259268555	36	35	18	28	40.2584676603799	31.4361525380127	20.0122643575436	25.7757374535632	92.37	UP_ML_DOWN_PI
BDIVROU_0010000.t1.1	36.2040563624509	22.9896161117509	0.505439780779176	0.923582047119313	0.655168972650801	27	47	19	27	30.1938507452849	42.214261979617	21.1240568218516	24.8551754016502	92.36	UP_ML_DOWN_PI
BDIVROU_0101100.t1.1	23.6473112078722	14.3220968197442	0.504924423825525	0.923478697083237	0.723433427655914	19	29	15	13	21.2475245985338	26.0470978172105	16.6768869646197	11.9673066748686	92.35	UP_ML_DOWN_PI
BDIVROU_0429000.t1.1	101.492530632156	75.3527575025081	0.504131841078623	0.923320346080896	0.429641343098856	102	99	66	84	114.065658371076	88.9194028932358	73.3783026443267	77.3272123606895	92.33	UP_ML_DOWN_PI
BDIVROU_0320900.t1.1	542.122142325412	478.966359384762	0.503429185211935	0.923180560319109	0.178693602677343	474	617	465	479	530.069824195002	554.174460455823	516.983495903211	440.949222866313	92.32	UP_ML_DOWN_PI
BDIVROU_0034500.t1.1	214.102201108545	253.190417852884	-0.490098548548701	0.92317528422008	-0.241923178484077	203	224	217	288	227.013025973809	201.191376243281	241.258964754832	265.121870950936	92.32	DOWN_ML_UP_PI
BDIVROU_0171200.t1.1	12.5390292939525	23.8323579624974	-0.489698015020081	0.923048756780216	-0.926496031610957	16	8	23	24	17.8926522935022	7.18540629440289	25.5712266790835	22.0934892459113	92.3	DOWN_ML_UP_PI
BDIVROU_0327400.t1.1	746.493661318192	665.927305410154	0.502674132511714	0.923024835207864	0.164765313049975	711	777	567	762	795.104736292502	697.882586343881	630.386327262625	701.468283557684	92.3	UP_ML_DOWN_PI
BDIVROU_0424100.t1.1	232.637482486051	179.887809871627	0.50245078483773	0.92297784912465	0.370986136735913	249	208	158	200	278.454401317627	186.820563654475	175.663209360661	184.112410382594	92.3	UP_ML_DOWN_PI
BDIVROU_0466300.t1.1	103.74682802947	79.8955425659375	0.502312393983547	0.922948765702631	0.3768803065271	98	109	75	83	109.592495297701	97.9011607612394	83.3844348230985	76.4066503087766	92.29	UP_ML_DOWN_PI
BDIVROU_0080200.t1.1	31.5942620073642	16.8325273669526	0.501494247155246	0.922777298122619	0.908410756680462	30	33	22	10	33.5487230503166	29.6398009644119	24.4594342147756	9.20562051912971	92.28	UP_ML_DOWN_PI
BDIVROU_0198400.t1.1	25.4259469208466	14.8601980468671	0.5013176671973	0.922740395436437	0.774848161083082	27	23	11	19	30.1938507452849	20.6580430964083	12.2297171073878	17.4906789863464	92.27	UP_ML_DOWN_PI
BDIVROU_0125900.t1.1	25.19697400899	14.2264816135467	0.501095616580872	0.922694042773238	0.824671576445031	29	20	14	14	32.4304322819727	17.9635157360072	15.5650945003117	12.8878687267816	92.27	UP_ML_DOWN_PI
BDIVROU_0291500.t1.1	238.533868285431	295.31396646137	-0.487636370017075	0.9223747754098	-0.308055466174035	172	317	258	330	192.346012155148	284.721724415715	286.842455791459	303.78547713128	92.24	DOWN_ML_UP_PI
BDIVROU_0429500.t1.1	172.469895977025	206.882109819685	-0.48756861965252	0.922352071653176	-0.262464326747686	143	206	190	220	159.915579873176	185.024212080874	211.240568218516	202.523651420854	92.24	DOWN_ML_UP_PI
BDIVROU_0197500.t1.1	208.088233164365	248.12068638632	-0.487537372704102	0.922341603165682	-0.253846634197873	181	238	241	248	202.410629070243	213.765837258486	267.941983898223	228.299388874417	92.23	DOWN_ML_UP_PI
BDIVROU_0427200.t1.1	27.7903018089324	17.9087298211985	0.499380906155071	0.92232086408692	0.633918484982137	24	32	14	22	26.8389784402532	28.7416251776116	15.5650945003117	20.2523651420854	92.23	UP_ML_DOWN_PI
BDIVROU_0236300.t1.1	63.783101120153	91.3781330287763	-0.48727144465068	0.922252578337228	-0.518674723950318	45	86	94	85	50.3230845754748	77.2431176648311	104.50849164495	78.2477744126025	92.23	DOWN_ML_UP_PI
BDIVROU_0314500.t1.1	140.382256424695	111.397037567362	0.498187062211014	0.922058718434301	0.333649731201277	133	147	106	114	148.732672189737	132.031840659653	117.850001216646	104.944073918079	92.21	UP_ML_DOWN_PI
BDIVROU_0090000.t1.1	2.91464234194461	5.63678252270637	-0.486531510671646	0.922005504742094	-0.951553046718323	2	4	6	5	2.23658153668777	3.59270314720145	6.67075478584788	4.60281025956485	92.2	DOWN_ML_UP_PI
BDIVROU_0032800.t1.1	54.1498562378319	80.5648490093201	-0.486444331935794	0.921976455914094	-0.573193010753783	35	77	82	76	39.140176892036	69.1595355836278	91.1669820732544	69.9627159453858	92.2	DOWN_ML_UP_PI
BDIVROU_0396800.t1.1	45.7183858236871	64.6172936842183	-0.486254146465005	0.921912434762447	-0.499145861291777	40	52	50	80	44.7316307337554	46.7051409136188	55.589623215399	73.6449641530377	92.19	DOWN_ML_UP_PI
BDIVROU_0051500.t1.1	41.8220839951098	24.3704591896204	0.497070700662577	0.921796421678904	0.779131518573616	25	62	19	30	27.9572692085971	55.6868987816224	21.1240568218516	27.6168615573891	92.18	UP_ML_DOWN_PI
BDIVROU_0351400.t1.1	30.8238595719619	18.4824210583836	0.496483857945123	0.921658417909959	0.737893767111733	23	40	20	16	25.7206876719094	35.9270314720145	22.2358492861596	14.7289928306075	92.17	UP_ML_DOWN_PI
BDIVROU_0256100.t1.1	159.226232086876	130.973456085023	0.496284831912228	0.921611719039629	0.281803579910728	141	179	123	136	157.678998336488	160.773465837265	136.750473109882	125.196439060164	92.16	UP_ML_DOWN_PI
BDIVROU_0045200.t1.1	208.260296167328	162.534976282583	0.496240293403657	0.921601275903285	0.357637614183057	154	272	145	178	172.216778324958	244.303814009698	161.209907324657	163.860045240509	92.16	UP_ML_DOWN_PI
BDIVROU_0333800.t1.1	48.1750823419184	31.7883406200173	0.495845392089478	0.921508797383083	0.599789423947232	46	50	34	28	51.4413753438187	44.9087893400181	37.8009437864713	25.7757374535632	92.15	UP_ML_DOWN_PI
BDIVROU_0332100.t1.1	41.896709764629	58.824870759179	-0.485102217136473	0.921497777539507	-0.489589295244496	42	41	52	65	46.9682122704432	36.8252072588148	57.813208144015	59.8365333743431	92.15	DOWN_ML_UP_PI
BDIVROU_0333600.t1.1	40.5583040147416	28.7220138406548	0.49497721183943	0.921295640824534	0.49784041879246	38	43	26	31	42.4950491970676	38.6215588324155	28.9066040720075	28.5374236093021	92.13	UP_ML_DOWN_PI
BDIVROU_0072600.t1.1	672.501787347204	595.733254399365	0.494629162203497	0.921208620099404	0.174871608064413	561	799	502	688	627.36112104092	717.642453653489	558.119817082606	633.346691716124	92.12	UP_ML_DOWN_PI
BDIVROU_0289200.t1.1	294.232054048096	230.332006957392	0.494596934569716	0.921200571151311	0.353239522253354	319	258	209	248	356.734755101699	231.729352994493	232.364625040368	228.299388874417	92.12	UP_ML_DOWN_PI
BDIVROU_0208100.t1.1	37.3134892004817	51.0779135190852	-0.48400825161706	0.921106242287486	-0.453002320117712	33	42	48	53	36.9035953553482	37.7233830456152	53.366038286783	48.7897887513874	92.11	DOWN_ML_UP_PI
BDIVROU_0284600.t1.1	190.133575358671	235.788713891692	-0.483949884573722	0.921085413874881	-0.310481347372365	177	203	242	220	197.937465996868	182.329684720473	269.053776362531	202.523651420854	92.11	DOWN_ML_UP_PI
BDIVROU_0198100.t1.1	38.5772691808499	20.610390780802	0.494116705689719	0.921080807431806	0.904379161897942	20	61	23	17	22.3658153668777	54.7887229948221	25.5712266790835	15.6495548825205	92.11	UP_ML_DOWN_PI
BDIVROU_0233500.t1.1	301.779302209053	250.744527144757	0.49373588114189	0.920986066471966	0.267275648473371	257	352	254	238	287.400727464379	316.157876953727	282.395285934227	219.093768355287	92.1	UP_ML_DOWN_PI
BDIVROU_0181700.t1.1	58.5129618204357	37.5207383489211	0.493460974863796	0.920917803063289	0.641068028528131	42	78	41	32	46.9682122704432	70.0577113704282	45.5834910366272	29.4579856612151	92.09	UP_ML_DOWN_PI
BDIVROU_0012900.t1.1	232.981608491979	271.34376310157	-0.483251476372564	0.920823474491769	-0.21990567498572	195	276	248	290	218.066699827058	247.8965171569	275.724531148379	266.962995054762	92.08	DOWN_ML_UP_PI
BDIVROU_0080700.t1.1	85.0129098580605	59.6498176048945	0.492971308646226	0.920794746005054	0.511164215615124	91	76	51	68	101.764459919294	68.2613597968275	56.701415679707	62.598219530082	92.08	UP_ML_DOWN_PI
BDIVROU_0407600.t1.1	301.928553748091	349.876257594669	-0.482615863660971	0.920581251205155	-0.212637566711869	291	310	328	364	325.422613588071	278.434493908112	364.667928293017	335.084586896321	92.06	DOWN_ML_UP_PI
BDIVROU_0178500.t1.1	2.35549695777267	0.578910283451814	0.491887319901249	0.920505321360772	2.02461977953524	1	4	1	0	1.11829076834389	3.59270314720145	1.11179246430798	0.460281025956485	92.05	UP_ML_DOWN_PI
BDIVROU_0009300.t1.1	178.638211063543	143.454428800941	0.491688383426081	0.92045239917897	0.316448200327991	146	216	138	145	163.270452178207	194.005969948878	153.427360074501	133.481497527381	92.05	UP_ML_DOWN_PI
BDIVROU_0246700.t1.1	69.2290657498481	49.1411742090618	0.490980857395616	0.920264663421837	0.494445548291497	70	67	47	50	78.280353784072	60.1777777156242	52.2542458224751	46.0281025956485	92.03	UP_ML_DOWN_PI
BDIVROU_0240600.t1.1	268.028180037819	207.480236242943	0.490880382750067	0.920238064486257	0.369410773709758	187	364	177	237	209.120373680307	326.935986395332	196.787266182512	218.173206303374	92.02	UP_ML_DOWN_PI
BDIVROU_0288400.t1.1	784.375153833158	715.193044654433	0.490498588554703	0.920136370936694	0.133211130702754	741	824	649	770	828.653459342819	740.096848323498	721.553309335879	708.832779972988	92.01	UP_ML_DOWN_PI
BDIVROU_0256000.t1.1	56.7912360163542	38.405710390772	0.490072545948439	0.920014345192122	0.564347475797069	59	53	31	46	65.9791553322892	47.6033167004192	34.4655663935474	42.3458543879967	92	UP_ML_DOWN_PI
BDIVROU_0384300.t1.1	196.522005426732	231.096928606972	-0.48095013647654	0.919941966309472	-0.233807219409063	182	211	217	240	203.528919838587	189.515091014876	241.258964754832	220.934892459113	91.99	DOWN_ML_UP_PI
BDIVROU_0089000.t1.1	9.4042719704644	3.70004321268292	0.489540272511471	0.919862308314788	1.34577414214112	12	6	5	2	13.4194892201266	5.38905472080217	5.5589623215399	1.84112410382594	91.99	UP_ML_DOWN_PI
BDIVROU_0375200.t1.1	13.2170900992094	5.36773190914489	0.489283486908524	0.919789125240916	1.30002006201664	14	12	8	2	15.6560707568144	10.7781094416043	8.89433971446384	1.84112410382594	91.98	UP_ML_DOWN_PI
BDIVROU_0451800.t1.1	217.025701380803	257.170666503117	-0.47977455843701	0.919465487021838	-0.244860190135253	201	233	249	258	224.776444437121	209.274958324484	276.836323612687	237.505009393546	91.95	DOWN_ML_UP_PI
BDIVROU_0033400.t1.1	71.8312514801037	52.9968578240777	0.48790581427975	0.919396079267527	0.438704826063218	61	84	44	62	68.215736868977	75.4467660912304	48.9188684295511	57.0748472186042	91.94	UP_ML_DOWN_PI
BDIVROU_0318700.t1.1	81.0065505387114	109.927219464338	-0.479548654606528	0.919374253920625	-0.440438180936531	75	87	81	141	83.8718076257914	78.1412934516315	90.0551896089464	129.799249319729	91.94	DOWN_ML_UP_PI
BDIVROU_0463500.t1.1	39.7613277883999	24.8307402155769	0.487652549461495	0.919319044176572	0.679238665466401	43	35	19	31	48.0865030387871	31.4361525380127	21.1240568218516	28.5374236093021	91.93	UP_ML_DOWN_PI
BDIVROU_0309400.t1.1	113.380072911791	88.8499074765368	0.487579990428076	0.919296994481267	0.351724923006934	108	118	82	94	120.77540298114	105.984742842443	91.1669820732544	86.5328328798193	91.93	UP_ML_DOWN_PI
BDIVROU_0340700.t1.1	7.05763294300486	14.1486614123802	-0.479001247291068	0.919153616833602	-1.00340926313564	7	7	18	9	7.8280353784072	6.28723050760253	20.0122643575436	8.28505846721674	91.92	DOWN_ML_UP_PI
BDIVROU_0394700.t1.1	209.497502356757	163.359923128298	0.486926788389607	0.919098904302549	0.358878951675725	153	276	144	181	171.098487556614	247.8965171569	160.098114860349	166.621731396248	91.91	UP_ML_DOWN_PI
BDIVROU_0024400.t1.1	369.181680267347	307.263478131207	0.486589503490486	0.918996906545758	0.264854668675758	290	461	253	362	324.304322819727	414.059037714967	281.283493469919	333.243462792495	91.9	UP_ML_DOWN_PI
BDIVROU_0243100.t1.1	142.838952942926	112.646675428972	0.485524940725437	0.918676249984989	0.342584728077897	139	145	95	130	155.4424167998	130.235489086052	105.620284109258	119.673066748686	91.87	UP_ML_DOWN_PI
BDIVROU_0337500.t1.1	66.7723692316168	90.1707253582708	-0.47744559360113	0.918492247933564	-0.433407895943731	64	69	91	86	71.5706091740087	61.9741292892249	101.173114252026	79.1683364645155	91.85	DOWN_ML_UP_PI
BDIVROU_0228200.t1.1	61.2732570200429	42.5838296344425	0.484944720716253	0.918487851471258	0.524951841168808	63	58	41	43	70.4523184056648	52.094195634421	45.5834910366272	39.5841682322577	91.85	UP_ML_DOWN_PI
BDIVROU_0126500.t1.1	94.2502144288602	123.24429384996	-0.477096644564952	0.918342645599687	-0.386953046304194	77	114	124	118	86.1083891624792	102.392039695241	137.86226557419	108.626322125731	91.83	DOWN_ML_UP_PI
BDIVROU_0280300.t1.1	5.38019679048904	3.04853177433143	0.484305542903263	0.918279817178608	0.819544359904354	4	7	3	3	4.47316307337554	6.28723050760253	3.33537739292394	2.76168615573891	91.83	UP_ML_DOWN_PI
BDIVROU_0174200.t1.1	87.8263526395465	65.1131647202369	0.484096107337124	0.918211815574621	0.43170463091003	88	86	60	69	98.4095876142619	77.2431176648311	66.7075478584788	63.518781581995	91.82	UP_ML_DOWN_PI
BDIVROU_0213300.t1.1	27.2400143550736	15.7807600987801	0.482896415570936	0.91782227439878	0.787560767508423	19	37	11	21	21.2475245985338	33.2325041116134	12.2297171073878	19.3318030901724	91.78	UP_ML_DOWN_PI
BDIVROU_0441700.t1.1	88.4032138843447	65.6334709423288	0.482189182888234	0.917577408669821	0.429667089307602	81	96	51	81	90.5815522358547	86.2248755328347	56.701415679707	74.5655262049506	91.76	UP_ML_DOWN_PI
BDIVROU_0136900.t3.1	194.382861123488	146.718626173741	0.4819222973951	0.917485259482016	0.405848985918761	134	266	124	169	149.850962958081	238.914759288896	137.86226557419	155.574986773292	91.75	UP_ML_DOWN_PI
BDIVROU_0292500.t1.1	15.4625295662103	8.7809295032353	0.481689269691599	0.917404914358111	0.816330784707905	14	17	10	7	15.6560707568144	15.2689883756061	11.1179246430798	6.4439343633908	91.74	UP_ML_DOWN_PI
BDIVROU_0384400.t1.1	53.6476207625529	35.3749736214716	0.480840745417185	0.91711324640299	0.6007851176529	59	46	33	37	65.9791553322892	41.3160861928166	36.6891513221633	34.0607959207799	91.71	UP_ML_DOWN_PI
BDIVROU_0219400.t1.1	29.5955113128463	18.0999602335935	0.48051988706388	0.917003319602141	0.709391854363372	20	41	16	20	22.3658153668777	36.8252072588148	17.7886794289277	18.4112410382594	91.7	UP_ML_DOWN_PI
BDIVROU_0295500.t1.1	96.6234272472591	69.9072053921968	0.480327047537438	0.916934467979424	0.466931863274923	70	128	62	77	78.280353784072	114.966500710446	68.9311327870948	70.8832779972987	91.69	UP_ML_DOWN_PI
BDIVROU_0233400.t1.1	21.6308446527279	32.4998772545042	-0.473797010127795	0.916875908154502	-0.587344267859374	17	27	27	38	19.0109430618461	24.2507462436098	30.0183965363155	34.9813579726929	91.69	DOWN_ML_UP_PI
BDIVROU_0373900.t1.1	34.830218891311	20.766031183135	0.479941472338536	0.916792577825817	0.746114025853685	39	29	15	27	43.6133399654115	26.0470978172105	16.6768869646197	24.8551754016502	91.68	UP_ML_DOWN_PI
BDIVROU_0345300.t1.1	12.2354306125766	37.8239578377692	-0.473134196406596	0.91656259771158	-1.62823545607966	1	26	68	0	1.11829076834389	23.3525704568094	75.6018875729427	0.460281025956485	91.66	DOWN_ML_UP_PI
BDIVROU_0343000.t1.1	276.894784811752	238.401399826141	0.479247199605588	0.916537867270123	0.21594517452554	239	319	226	245	267.271493634189	286.518075989315	251.265096933604	225.537702718678	91.65	UP_ML_DOWN_PI
BDIVROU_0080400.t1.1	936.527370392688	1033.8745734094	-0.472923097830509	0.916461635793172	-0.142668109248452	781	1113	877	1187	873.385090076574	999.669650708802	975.041991198099	1092.7071556207	91.65	DOWN_ML_UP_PI
BDIVROU_0265800.t1.1	215.330549367661	179.600964253035	0.478787641159971	0.916369815893721	0.261757916270145	206	223	155	203	230.36789827884	200.293200456481	172.327831967737	186.874096538333	91.64	UP_ML_DOWN_PI
BDIVROU_0000900.t1.1	148.263439384981	114.643439935131	0.478450741235347	0.916246894757076	0.371009080067786	123	177	87	144	137.549764506298	158.977114263664	96.7259443947943	132.560935475468	91.62	UP_ML_DOWN_PI
BDIVROU_0113900.t1.1	101.307847371865	77.5941374361551	0.478057949176579	0.916103875161062	0.384726370608495	84	121	75	78	93.9364245408864	108.679270202844	83.3844348230985	71.8038400492117	91.61	UP_ML_DOWN_PI
BDIVROU_0311300.t1.1	2.01646655514425	0.578910283451814	0.477244054726458	0.915789514985981	1.80041778841919	2	2	1	0	2.23658153668777	1.79635157360072	1.11179246430798	0.460281025956485	91.58	UP_ML_DOWN_PI
BDIVROU_0040900.t2.1	51.9879004706634	68.0660812883708	-0.471251669197984	0.91566611156106	-0.388760159833412	48	56	62	73	53.6779568805065	50.2978440608202	68.9311327870948	67.2010297896469	91.57	DOWN_ML_UP_PI
BDIVROU_0381100.t1.1	107.2294736859	86.2616567281619	0.476300409840544	0.915422027252341	0.313910177807336	97	118	79	92	108.474204529357	105.984742842443	87.8316046803304	84.6917087759933	91.54	UP_ML_DOWN_PI
BDIVROU_0118100.t1.1	96.0465660024609	122.001296169392	-0.470630993045069	0.915359219861327	-0.345090536809508	77	118	111	131	86.1083891624792	105.984742842443	123.408963538186	120.593628800599	91.54	DOWN_ML_UP_PI
BDIVROU_0349000.t1.1	10.5314206691214	5.90583313626784	0.476062248197827	0.915329587459828	0.834487566201762	10	11	4	8	11.1829076834389	9.87993365480398	4.44716985723192	7.36449641530377	91.53	UP_ML_DOWN_PI
BDIVROU_0085500.t1.1	108.550163575161	82.1191274945535	0.475928273508656	0.915277641124249	0.402571695777641	109	106	79	83	121.893693749484	95.2066334008383	87.8316046803304	76.4066503087766	91.53	UP_ML_DOWN_PI
BDIVROU_0219200.t1.1	57.6236439639485	37.2338927303286	0.475782424258504	0.915221135142853	0.6300444405224	38	81	38	35	42.4950491970676	72.7522387308293	42.2481136437032	32.219671816954	91.52	UP_ML_DOWN_PI
BDIVROU_0213100.t1.1	207.546803640819	173.079209688478	0.47517864887783	0.914982245408748	0.262004275370467	172	248	159	184	192.346012155148	222.74759512649	176.775001824969	169.383417551987	91.5	UP_ML_DOWN_PI
BDIVROU_0347900.t1.1	7.7356937482617	2.32919994139013	0.474998123481615	0.914907892999579	1.73169619288228	5	11	0	5	5.59145384171943	9.87993365480398	0.55589623215399	4.60281025956485	91.49	UP_ML_DOWN_PI
BDIVROU_0040100.t1.1	103.407797626842	75.5862181060075	0.474915179152971	0.914873756372353	0.452149866422221	99	107	54	99	110.710786066045	96.1048091876387	60.0367930726309	91.1356431393841	91.49	UP_ML_DOWN_PI
BDIVROU_0180200.t1.1	194.0653089085	233.022513093007	-0.469458918404597	0.914776573783398	-0.263927100153913	176	213	189	278	196.819175228524	191.311442588477	210.128775754208	255.916250431806	91.48	DOWN_ML_UP_PI
BDIVROU_0205700.t1.1	127.733169639971	97.7620421960317	0.474183916455639	0.914573487038296	0.385786883802198	116	140	103	88	129.721729127891	125.744610152051	114.514623823722	81.0094605683414	91.46	UP_ML_DOWN_PI
BDIVROU_0290000.t1.1	95.9010767904366	70.3318964080912	0.47395408503722	0.914479369322996	0.447367895886796	92	99	52	90	102.882750687637	88.9194028932358	57.813208144015	82.8505846721674	91.45	UP_ML_DOWN_PI
BDIVROU_0080100.t1.1	41.2186489593722	27.0543251441928	0.473855265711508	0.914438939453571	0.607437963337033	44	37	23	31	49.204793807131	33.2325041116134	25.5712266790835	28.5374236093021	91.44	UP_ML_DOWN_PI
BDIVROU_0096800.t1.1	13.1070326084376	8.1294180648838	0.473813989689291	0.914422058880157	0.689117113410175	13	13	8	8	14.5377799884705	11.6762852284047	8.89433971446384	7.36449641530377	91.44	UP_ML_DOWN_PI
BDIVROU_0289000.t1.1	277.114899793296	317.932276572319	-0.468493857501405	0.914296361351118	-0.198235203605234	241	317	302	326	269.508075170876	284.721724415715	335.76132422101	300.103228923628	91.43	DOWN_ML_UP_PI
BDIVROU_0070800.t1.1	173.433839603032	204.831960298433	-0.468475870377129	0.914287010903675	-0.240055421236256	164	182	183	224	183.399686008397	163.467993197666	203.45802096836	206.205899628505	91.43	DOWN_ML_UP_PI
BDIVROU_0002900.t1.1	115.96454278142	140.370307016548	-0.468318652193302	0.91420531954868	-0.27555403439824	107	125	125	154	119.657112212796	112.271973350045	138.974058038498	141.766555994597	91.42	DOWN_ML_UP_PI
BDIVROU_0416700.t1.1	94.7473543008402	66.4940077981064	0.47305941378355	0.914114150505737	0.51086132246501	106	79	60	72	118.538821444452	70.9558871572286	66.7075478584788	66.2804677377339	91.41	UP_ML_DOWN_PI
BDIVROU_0326200.t1.1	44.7190104764281	62.351478564498	-0.468101649816905	0.914092673371325	-0.479535506459329	35	56	60	63	39.140176892036	50.2978440608202	66.7075478584788	57.9954092705172	91.41	DOWN_ML_UP_PI
BDIVROU_0212100.t1.1	88.0996152029688	64.0791924570954	0.472948777578694	0.914069114417086	0.45927975119191	66	114	54	74	73.8071907106964	102.392039695241	60.0367930726309	68.1215918415598	91.41	UP_ML_DOWN_PI
BDIVROU_0022700.t1.1	75.7364112389942	56.3500302220326	0.472672020823701	0.913950906519575	0.426570676752085	72	79	55	56	80.5169353207597	70.9558871572286	61.1485855369389	51.5514749071264	91.4	UP_ML_DOWN_PI
BDIVROU_0097400.t1.1	76.5333874653359	96.4234293092666	-0.467729681649834	0.913899878692593	-0.333294483648205	67	87	89	102	74.9254814790403	78.1412934516315	98.9495293234102	93.897329295123	91.39	DOWN_ML_UP_PI
BDIVROU_0364600.t1.1	7.83689330872033	3.41319759409041	0.472369956765356	0.913819349586083	1.19915792013965	10	5	2	5	11.1829076834389	4.49087893400181	2.22358492861596	4.60281025956485	91.38	UP_ML_DOWN_PI
BDIVROU_0253500.t1.1	217.584846764975	184.179339326526	0.472211826269361	0.913750568739971	0.240466853251108	202	233	174	190	225.894735205465	209.274958324484	193.451888789589	174.906789863464	91.38	UP_ML_DOWN_PI
BDIVROU_0070000.t1.1	19.1652902041835	29.5647556914013	-0.467425957242262	0.913742730570513	-0.625382511584623	15	24	30	28	16.7743615251583	21.5562188832087	33.3537739292394	25.7757374535632	91.37	DOWN_ML_UP_PI
BDIVROU_0360800.t1.1	40.3381890331981	26.2471733035084	0.471996510712165	0.913657012898996	0.619984256481655	36	45	29	22	40.2584676603799	40.4179104060163	32.2419814649314	20.2523651420854	91.37	UP_ML_DOWN_PI
BDIVROU_0380300.t1.1	162.343273549738	130.728840657535	0.471461818620952	0.913425175458027	0.312470154486989	153	171	106	156	171.098487556614	153.588059542862	117.850001216646	143.607680098423	91.34	UP_ML_DOWN_PI
BDIVROU_0359600.t1.1	1.00823327757212	2.68386595457245	-0.466447722339017	0.913238262478383	-1.41248314048482	1	1	4	1	1.11829076834389	0.898175786800362	4.44716985723192	0.920562051912971	91.32	DOWN_ML_UP_PI
BDIVROU_0087600.t1.1	5.82042675357608	2.49263554217744	0.470960914905739	0.913208619079026	1.22345297912126	8	3	2	3	8.94632614675108	2.69452736040108	2.22358492861596	2.76168615573891	91.32	UP_ML_DOWN_PI
BDIVROU_0216000.t1.1	49.7867506552281	75.3705525075391	-0.466297436560124	0.913160986866496	-0.598239107837835	28	76	71	78	31.3121415136288	68.2613597968275	78.9372649658666	71.8038400492117	91.32	DOWN_ML_UP_PI
BDIVROU_0182200.t1.1	45.4894129118305	69.6137195925619	-0.466026117047576	0.913020096510768	-0.613840847665645	42	49	83	51	46.9682122704432	44.0106135532177	92.2787745375624	46.9486646475615	91.3	DOWN_ML_UP_PI
BDIVROU_0421900.t1.1	88.3943559540316	114.367749140527	-0.465965754458892	0.912987582289492	-0.37165411962562	85	91	113	112	95.0547153092303	81.7339965988329	125.632548466802	103.102949814253	91.3	DOWN_ML_UP_PI
BDIVROU_0230000.t1.1	32.5012957244777	22.0690540598379	0.470113481790512	0.912837428719155	0.558472441925132	26	40	19	25	29.075559976941	35.9270314720145	21.1240568218516	23.0140512978243	91.28	UP_ML_DOWN_PI
BDIVROU_0131000.t1.1	56.901293507126	38.961606622926	0.469747972235886	0.912670530122332	0.546408279232978	60	52	32	46	67.0974461006331	46.7051409136188	35.5773588578554	42.3458543879967	91.27	UP_ML_DOWN_PI
BDIVROU_0009800.t1.1	43.6842034079166	65.9914965810455	-0.465358184577895	0.912660882742826	-0.595168453312624	46	40	74	54	51.4413753438187	35.9270314720145	82.2726423587905	49.7103508033004	91.27	DOWN_ML_UP_PI
BDIVROU_0264600.t1.1	320.129900326268	361.24543784628	-0.465182224928509	0.912566458808057	-0.174321936226373	285	358	341	373	318.712868978007	321.546931674529	379.121230329021	343.369645363538	91.26	DOWN_ML_UP_PI
BDIVROU_0107400.t1.1	97.0636572103462	72.1129953157817	0.469401463946119	0.912512624029192	0.428671952046979	74	124	61	83	82.7535168574475	111.373797563245	67.8193403227868	76.4066503087766	91.25	UP_ML_DOWN_PI
BDIVROU_0215000.t1.1	1136.81547524587	969.364049755365	0.469176701355869	0.912410362356821	0.229887614739997	834	1493	857	1071	932.6545007988	1340.97644969294	952.806141911939	985.921957598792	91.24	UP_ML_DOWN_PI
BDIVROU_0164500.t1.1	111.601437198817	89.1967782912648	0.469167169720285	0.912406028537284	0.323292098924926	100	124	76	102	111.829076834389	111.373797563245	84.4962272874065	93.897329295123	91.24	UP_ML_DOWN_PI
BDIVROU_0107200.t1.1	129.529521213571	104.612872570286	0.468333344722734	0.912027801768402	0.308220556047094	116	144	88	121	129.721729127891	129.337313299252	97.8377368591023	111.388008281469	91.2	UP_ML_DOWN_PI
BDIVROU_0147900.t1.1	216.040279567156	161.61441423067	0.468183916191791	0.911960206717008	0.418744443944759	139	308	145	176	155.4424167998	276.638142334511	161.209907324657	162.018921136683	91.2	UP_ML_DOWN_PI
BDIVROU_0000300.t1.1	125.175273561281	100.392523135511	0.4681559374835	0.911947556630141	0.318297781639006	105	148	92	107	117.420530676108	132.930016446454	102.284906716334	98.5001395546879	91.19	UP_ML_DOWN_PI
BDIVROU_0233000.t1.1	110.932234323873	89.4058037086908	0.467749796842769	0.911762371725578	0.311238249004004	98	125	83	94	109.592495297701	112.271973350045	92.2787745375624	86.5328328798193	91.18	UP_ML_DOWN_PI
BDIVROU_0468900.t1.1	151.29699714801	186.133873641581	-0.463574473796723	0.911707677115129	-0.298957274585109	122	185	180	187	136.431473737954	166.162520558067	200.122643575436	172.145103707726	91.17	DOWN_ML_UP_PI
BDIVROU_0105000.t1.1	404.09538285849	358.95067289754	0.467590751927038	0.91168636079802	0.170910265458026	342	474	317	397	382.455442773609	425.735322943371	352.43821118563	365.463134609449	91.17	UP_ML_DOWN_PI
BDIVROU_0151800.t1.1	78.0830502664537	102.633903069158	-0.46294409874819	0.911359804828079	-0.394426058184309	77	78	101	101	86.1083891624792	70.0577113704282	112.291038895106	92.97676724321	91.14	DOWN_ML_UP_PI
BDIVROU_0400500.t1.1	161.03144159079	190.240812865127	-0.462901396480554	0.911336263198413	-0.240484380730167	137	188	170	208	153.205835263112	168.857047918468	189.004718932357	191.476906797898	91.13	DOWN_ML_UP_PI
BDIVROU_0301700.t1.1	4.25304809183202	1.57207349026447	0.466663638491195	0.911244620880973	1.43582850715837	6	2	2	1	6.70974461006331	1.79635157360072	2.22358492861596	0.920562051912971	91.12	UP_ML_DOWN_PI
BDIVROU_0250000.t1.1	205.974329375776	256.770410673296	-0.462499524294786	0.911114967909819	-0.318014415669081	223	181	240	268	249.378841340686	162.569817410865	266.830191433915	246.710629912676	91.11	DOWN_ML_UP_PI
BDIVROU_0226400.t1.1	1114.56214642049	1202.09971722978	-0.462482817695926	0.911105778232753	-0.109079514746586	946	1304	1043	1352	1057.90306685332	1171.22122598767	1159.59954027322	1244.59989418634	91.11	DOWN_ML_UP_PI
BDIVROU_0355900.t1.1	4.82105140631709	2.49263554217744	0.465902900381528	0.910883862429987	0.951675856845006	3	7	2	3	3.35487230503166	6.28723050760253	2.22358492861596	2.76168615573891	91.09	UP_ML_DOWN_PI
BDIVROU_0138600.t1.1	14.7933266912666	22.8940009055534	-0.461988272306932	0.910834107712141	-0.630023088100844	12	18	18	28	13.4194892201266	16.1671641624065	20.0122643575436	25.7757374535632	91.08	DOWN_ML_UP_PI
BDIVROU_0137200.t1.1	332.537393941809	278.301363506011	0.465603656105875	0.910742374151548	0.256868604270861	259	418	263	287	289.637309001066	375.437478882551	292.401418112999	264.201308899023	91.07	UP_ML_DOWN_PI
BDIVROU_0428100.t1.1	109.932858976614	87.4512693936363	0.465049008010042	0.910473617165602	0.330071442120797	93	129	77	97	104.001041455981	115.864676497247	85.6080197517145	89.2945190355582	91.05	UP_ML_DOWN_PI
BDIVROU_0337900.t1.1	30.8150016416488	43.1397258665965	-0.46112034763653	0.910359007161086	-0.485384140889308	27	35	42	43	30.1938507452849	31.4361525380127	46.6952835009352	39.5841682322577	91.04	DOWN_ML_UP_PI
BDIVROU_0153300.t1.1	101.417904862637	79.7043121535425	0.464556169170007	0.910227356831388	0.347582692011197	85	120	73	85	95.0547153092303	107.781094416043	81.1608498944826	78.2477744126025	91.02	UP_ML_DOWN_PI
BDIVROU_0041800.t1.1	18.3683139778417	10.3352079884687	0.464469656857592	0.910184198633292	0.829651785737969	20	16	7	14	22.3658153668777	14.3708125888058	7.78254725015586	12.8878687267816	91.02	UP_ML_DOWN_PI
BDIVROU_0047900.t1.1	57.0113509978977	79.1306209163575	-0.460514484186791	0.910017253073004	-0.47298688828398	61	51	67	91	68.215736868977	45.8069651268184	74.4900951086347	83.7711467240803	91	DOWN_ML_UP_PI
BDIVROU_0188500.t1.1	217.474789274203	250.984627929299	-0.460508503715495	0.910013867377224	-0.20675083955976	201	234	218	282	224.776444437121	210.173134111285	242.37075721914	259.598498639458	91	DOWN_ML_UP_PI
BDIVROU_0199300.t1.1	39.770185718713	59.2429215940311	-0.460427957791708	0.909968278561818	-0.574955490349374	39	40	66	49	43.6133399654115	35.9270314720145	73.3783026443267	45.1075405437356	91	DOWN_ML_UP_PI
BDIVROU_0338300.t1.1	67.4592879671868	85.9748111095694	-0.460400223287032	0.909952585315368	-0.349896950301639	58	78	76	95	64.8608645639454	70.0577113704282	84.4962272874065	87.4533949317322	91	DOWN_ML_UP_PI
BDIVROU_0313700.t1.1	33.7296439835934	24.1970237822564	0.463232617465044	0.909569355783774	0.479187482902744	29	39	22	26	32.4304322819727	35.0288556852141	24.4594342147756	23.9346133497372	90.96	UP_ML_DOWN_PI
BDIVROU_0038800.t1.1	393.471620559223	452.140980201122	-0.459184614024058	0.909266964907762	-0.200513099530372	323	474	377	527	361.207918175075	425.735322943371	419.145759044109	485.136201358136	90.93	DOWN_ML_UP_PI
BDIVROU_0076000.t1.1	73.6187451233913	53.6839592724912	0.462484972808452	0.90919258725617	0.455582081926432	65	83	56	49	72.6888999423525	74.54859030443	62.2603780012469	45.1075405437356	90.92	UP_ML_DOWN_PI
BDIVROU_0052800.t3.1	139.31711323823	173.234850090811	-0.458965979998653	0.909144110710359	-0.314356705299912	107	177	151	194	119.657112212796	158.977114263664	167.880662110505	178.589038071116	90.91	DOWN_ML_UP_PI
BDIVROU_0424900.t1.1	78.981226053254	103.841310739664	-0.458755002545682	0.909025690810548	-0.394798830475051	77	80	104	100	86.1083891624792	71.8540629440289	115.62641628803	92.0562051912971	90.9	DOWN_ML_UP_PI
BDIVROU_0327600.t1.1	14.4542962886381	20.592595775771	-0.458574989564367	0.908924753305158	-0.510627326160075	13	16	18	23	14.5377799884705	14.3708125888058	20.0122643575436	21.1729271939983	90.89	DOWN_ML_UP_PI
BDIVROU_0430500.t1.1	214.67020442303	183.396622671915	0.461661412358233	0.908766305708048	0.227154892046316	200	229	161	204	223.658153668777	205.682255177283	178.998586753585	187.794658590246	90.88	UP_ML_DOWN_PI
BDIVROU_0174000.t1.1	177.511062364886	144.208195626532	0.461592910908717	0.908730936965327	0.299755777145083	148	211	117	172	165.507033714895	189.515091014876	130.079718324034	158.336672929031	90.87	UP_ML_DOWN_PI
BDIVROU_0027200.t1.1	87.3114969069402	113.662852687083	-0.457847864879786	0.908506641222292	-0.380517288340688	67	111	96	131	74.9254814790403	99.6975123348401	106.732076573566	120.593628800599	90.85	DOWN_ML_UP_PI
BDIVROU_0338900.t1.1	145.670111585039	172.158647636565	-0.45744341826638	0.908274183836417	-0.241033752836838	128	165	159	182	143.141218348017	148.19900482206	176.775001824969	167.542293448161	90.83	DOWN_ML_UP_PI
BDIVROU_0065200.t1.1	170.638112682172	139.222924542177	0.460693923877623	0.908268019582495	0.293543128261347	159	182	113	166	177.808232166678	163.467993197666	125.632548466802	152.813300617553	90.83	UP_ML_DOWN_PI
BDIVROU_0425400.t1.1	102.509621840041	127.351233073506	-0.457206295040654	0.908138123644522	-0.313053597038853	99	105	114	139	110.710786066045	94.308457614038	126.74434093111	127.958125215903	90.81	DOWN_ML_UP_PI
BDIVROU_0262200.t1.1	12.6668026453506	20.4969805695735	-0.457200829558204	0.9081349895547	-0.694358995240259	9	17	17	24	10.064616915095	15.2689883756061	18.9004718932357	22.0934892459113	90.81	DOWN_ML_UP_PI
BDIVROU_0351600.t1.1	10.4302211086628	26.204943112404	-0.456855339188028	0.907937054502142	-1.32906923541845	5	17	43	5	5.59145384171943	15.2689883756061	47.8070759652432	4.60281025956485	90.79	DOWN_ML_UP_PI
BDIVROU_0194600.t1.1	80.7775776268548	60.9350454765665	0.45941416855972	0.90759014701935	0.406682681132372	77	84	50	72	86.1083891624792	75.4467660912304	55.589623215399	66.2804677377339	90.76	UP_ML_DOWN_PI
BDIVROU_0041000.t3.1	73.9666334563328	95.7541228658841	-0.456031660432434	0.90746659066079	-0.372459992258696	60	90	82	109	67.0974461006331	80.8358208120325	91.1669820732544	100.341263658514	90.75	DOWN_ML_UP_PI
BDIVROU_0046400.t1.1	182.644570382892	154.710198841323	0.458900014493217	0.90731417703569	0.23947056062427	162	205	145	161	181.163104471709	184.126036294074	161.209907324657	148.210490357988	90.73	UP_ML_DOWN_PI
BDIVROU_0249300.t1.1	23.8497103287894	39.1706320403521	-0.455354104052144	0.907071418246007	-0.715800663369638	29	17	39	38	32.4304322819727	15.2689883756061	43.3599061080112	34.9813579726929	90.71	DOWN_ML_UP_PI
BDIVROU_0161300.t1.1	148.81372683884	181.233062939435	-0.45524239018951	0.907006292815521	-0.284338565660215	128	172	148	215	143.141218348017	154.486235329662	164.545284717581	197.920841161289	90.7	DOWN_ML_UP_PI
BDIVROU_0458400.t1.1	91.2912824353499	118.396868162907	-0.454540144373572	0.906597774135792	-0.375081912844095	95	85	107	128	106.237622992669	76.3449418780307	118.961793680954	117.83194264486	90.66	DOWN_ML_UP_PI
BDIVROU_0009900.t1.1	186.532014281156	154.214327805304	0.457083332838827	0.90632882627219	0.274486449911744	181	190	135	172	202.410629070243	170.653399492069	150.091982681577	158.336672929031	90.63	UP_ML_DOWN_PI
BDIVROU_0199900.t1.1	316.352513918776	361.21648801726	-0.453937736667792	0.906248522234414	-0.191330686916091	267	372	307	414	298.583635147817	334.121392689734	341.32028654255	381.11268949197	90.62	DOWN_ML_UP_PI
BDIVROU_0456300.t1.1	811.454629668151	679.155404770622	0.456483955256194	0.905995786952957	0.256768701924914	579	1086	585	769	647.49035487111	975.418904465193	650.398591620168	707.912217921075	90.6	UP_ML_DOWN_PI
BDIVROU_0169900.t1.1	152.489913685874	179.5409390569	-0.453466879343794	0.905976298208423	-0.235599025933847	141	164	164	192	157.678998336488	147.300829035259	182.333964146509	176.74791396729	90.6	DOWN_ML_UP_PI
BDIVROU_0377700.t1.1	84.2070757014057	56.6969010367606	0.456073560182155	0.905768392279355	0.570671582408827	100	63	49	64	111.829076834389	56.5850745684228	54.477830751091	58.9159713224301	90.58	UP_ML_DOWN_PI
BDIVROU_0213200.t2.1	153.771409526868	121.289759534906	0.45591138683141	0.905678676595661	0.342329541036801	120	193	118	121	134.194892201266	173.34792685247	131.191510788342	111.388008281469	90.57	UP_ML_DOWN_PI
BDIVROU_0010300.t1.1	80.3373476637677	101.199674976195	-0.452959422845613	0.905676640573825	-0.333061919795629	73	88	86	116	81.6352260891036	79.0394692384318	95.6141519304863	106.785198021905	90.57	DOWN_ML_UP_PI
BDIVROU_0027900.t1.1	159.437489138107	187.957202740376	-0.452805084399349	0.905585656009917	-0.23741330666348	147	172	175	197	164.388742946551	154.486235329662	194.563681253897	181.350724226855	90.56	DOWN_ML_UP_PI
BDIVROU_0138700.t1.1	630.8681489394	569.108134914013	0.45538687235181	0.905389061772469	0.148635712614106	603	654	522	606	674.329333311363	587.406964567436	580.355666368766	557.86060345926	90.54	UP_ML_DOWN_PI
BDIVROU_0319400.t1.1	24.4177136432745	15.6073246914161	0.454764775343553	0.905036328749461	0.645704858779252	26	22	14	17	29.075559976941	19.759867309608	15.5650945003117	15.6495548825205	90.5	UP_ML_DOWN_PI
BDIVROU_0022300.t1.1	34.4823305583695	17.0237577793476	0.454757977094459	0.905032430570211	1.01830775632663	44	22	24	8	49.204793807131	19.759867309608	26.6830191433915	7.36449641530377	90.5	UP_ML_DOWN_PI
BDIVROU_0398000.t1.1	45.6260441935416	30.1028569185242	0.45411517896601	0.904664507247211	0.599957163861167	31	63	26	34	34.6670138186605	56.5850745684228	28.9066040720075	31.299109765041	90.47	UP_ML_DOWN_PI
BDIVROU_0249000.t1.1	38.7796683017671	26.4984289120388	0.453552006219552	0.90434323465118	0.549393638507364	30	49	22	31	33.5487230503166	44.0106135532177	24.4594342147756	28.5374236093021	90.43	UP_ML_DOWN_PI
BDIVROU_0318800.t1.1	81.9224421861381	108.288480596895	-0.450532582300866	0.904250122301277	-0.40254915233924	67	99	112	100	74.9254814790403	88.9194028932358	124.520756002494	92.0562051912971	90.43	DOWN_ML_UP_PI
BDIVROU_0108700.t1.1	51.7589275588067	70.2118460158203	-0.450346032460294	0.904139582389115	-0.439906734862559	50	53	70	68	55.9145384171943	47.6033167004192	77.8254725015586	62.598219530082	90.41	DOWN_ML_UP_PI
BDIVROU_0283800.t1.1	150.821335463671	122.139141566694	0.452957093857352	0.904004940593481	0.304314918735545	134	169	98	147	149.850962958081	151.791707969261	108.955661502182	135.322621631207	90.4	UP_ML_DOWN_PI
BDIVROU_0058000.t1.1	4.06974830981022	11.9250764837642	-0.449659459996179	0.903733681007846	-1.5509870391702	0	9	14	9	0.559145384171943	8.08358208120325	15.5650945003117	8.28505846721674	90.37	DOWN_ML_UP_PI
BDIVROU_0061500.t1.1	909.287356037615	986.303347152504	-0.449233054931742	0.903482321429353	-0.117295137894386	762	1076	909	1045	852.137565478041	966.437146597189	1010.61935005595	961.987344249054	90.35	DOWN_ML_UP_PI
BDIVROU_0292200.t1.1	24.325372013129	36.7558166993411	-0.448681921613811	0.903158262543517	-0.595510709472306	17	33	33	40	19.0109430618461	29.6398009644119	36.6891513221633	36.8224820765188	90.32	DOWN_ML_UP_PI
BDIVROU_0104900.t1.1	1128.2801387187	1193.19873733427	-0.448621164043487	0.903122594776732	-0.0807090396366396	1038	1220	1051	1323	1160.78581754095	1095.77445989644	1168.49387998769	1217.90359468086	90.31	DOWN_ML_UP_PI
BDIVROU_0411800.t1.1	218.79171683645	264.828648718055	-0.448417617858474	0.903003182523933	-0.27550107826385	164	283	228	300	183.399686008397	254.183747664502	253.488681862219	276.168615573891	90.3	DOWN_ML_UP_PI
BDIVROU_0368800.t1.1	555.141928907003	720.178579305543	-0.448391267602201	0.902987469713266	-0.375498027771679	425	707	860	526	475.273576546151	635.010281267856	956.141519304863	484.215639306223	90.3	DOWN_ML_UP_PI
BDIVROU_0309300.t2.1	318.479037964692	357.665445025868	-0.448173866850124	0.902857915126999	-0.167412324031247	270	373	318	393	301.938507452849	335.019568476535	353.550003649938	361.780886401797	90.29	DOWN_ML_UP_PI
BDIVROU_0105700.t1.1	269.933255825907	216.470191163605	0.450575911899902	0.902605911534699	0.318434354460839	290	240	194	236	324.304322819727	215.562188832087	215.687738075748	217.252644251461	90.26	UP_ML_DOWN_PI
BDIVROU_0082500.t1.1	91.0711674538064	125.038673119735	-0.446843540195663	0.902068341724983	-0.457308090548952	93	87	85	169	104.001041455981	78.1412934516315	94.5023594661783	155.574986773292	90.21	DOWN_ML_UP_PI
BDIVROU_0165200.t1.1	92.2337478737159	70.4453066193197	0.449632308875564	0.902042072309959	0.388791131300623	75	112	58	83	83.8718076257914	100.59568812164	64.4839629298629	76.4066503087766	90.2	UP_ML_DOWN_PI
BDIVROU_0381900.t1.1	109.748175716323	143.418838790879	-0.446764974236148	0.902021882776307	-0.386037582955623	75	151	128	157	83.8718076257914	135.624543806855	142.309435431421	144.528242150336	90.2	DOWN_ML_UP_PI
BDIVROU_0309700.t1.1	241.817877147958	207.282365649506	0.449551693584647	0.90199322074333	0.22232351854631	210	277	199	210	234.841061352216	248.7946929437	221.246700397288	193.318030901724	90.2	UP_ML_DOWN_PI
BDIVROU_0260400.t1.1	183.516172378753	217.719829025214	-0.446529910651299	0.901882994676864	-0.246565601934053	174	192	183	252	194.582593691836	172.449751065669	203.45802096836	231.981637082069	90.19	DOWN_ML_UP_PI
BDIVROU_0282500.t1.1	48.0827407117729	66.3805975868778	-0.446140724632921	0.901653416717347	-0.465242485363303	37	61	54	79	41.3767584287238	54.7887229948221	60.0367930726309	72.7244021011247	90.17	DOWN_ML_UP_PI
BDIVROU_0147800.t1.1	335.293926814402	266.921028430412	0.448858838262272	0.901574255934732	0.329013384214133	231	459	221	313	258.325167487438	412.262686141366	245.706134612064	288.13592224876	90.16	UP_ML_DOWN_PI
BDIVROU_0140600.t1.1	146.880743983528	176.049921261643	-0.44584676966967	0.901479931544691	-0.26133931050253	139	154	166	182	155.4424167998	138.319071167256	184.557549075125	167.542293448161	90.15	DOWN_ML_UP_PI
BDIVROU_0396400.t1.1	137.696586994607	112.186394403016	0.448622835864749	0.901431911740098	0.295595079426045	129	146	95	129	144.259509116361	131.133664872853	105.620284109258	118.752504696773	90.14	UP_ML_DOWN_PI
BDIVROU_0410000.t2.1	327.169817408647	365.39460726093	-0.445756943894168	0.901426343501814	-0.159415681243398	300	355	317	411	335.487230503166	318.852404314128	352.43821118563	378.351003336231	90.14	DOWN_ML_UP_PI
BDIVROU_0222400.t1.1	256.030580267412	203.242091803137	0.448320593506164	0.901249884915483	0.333116918076805	180	346	176	229	201.292338301899	310.768822232925	195.675473718205	210.80870988807	90.12	UP_ML_DOWN_PI
BDIVROU_0041300.t1.1	170.76588603357	201.287557488083	-0.44523018095255	0.901112595460582	-0.237238199382154	152	191	170	232	169.980196788271	171.551575278869	189.004718932357	213.570396043809	90.11	DOWN_ML_UP_PI
BDIVROU_0280000.t1.1	92.7840353275748	73.9719144246387	0.447823603671771	0.900951227479829	0.326898978859379	80	107	66	81	89.4632614675108	96.1048091876387	73.3783026443267	74.5655262049506	90.1	UP_ML_DOWN_PI
BDIVROU_0267600.t1.1	81.4202067108591	57.4440276813096	0.447311169777755	0.900636765655714	0.503229977116598	91	68	52	62	101.764459919294	61.0759535024246	57.813208144015	57.0748472186042	90.06	UP_ML_DOWN_PI
BDIVROU_0005400.t1.1	50.1826909667495	68.4307471081298	-0.444054706374651	0.900415573174271	-0.447454863364495	52	47	61	75	58.151119953882	42.214261979617	67.8193403227868	69.0421538934728	90.04	DOWN_ML_UP_PI
BDIVROU_0203800.t1.1	90.8776262632023	113.567237480885	-0.443506829355809	0.900092156135351	-0.321549640994425	79	104	95	132	88.344970699167	93.4102818272376	105.620284109258	121.514190852512	90.01	DOWN_ML_UP_PI
BDIVROU_0287500.t1.1	33.4829552111105	51.9628855609361	-0.443187062090735	0.899902519673784	-0.634054681576179	39	26	38	67	43.6133399654115	23.3525704568094	42.2481136437032	61.677657478169	89.99	DOWN_ML_UP_PI
BDIVROU_0379700.t1.1	38.9909253529975	23.7967679524353	0.446020593787804	0.899836795675243	0.712372752149761	36	42	13	36	40.2584676603799	37.7233830456152	14.4533020360037	33.140233868867	89.98	UP_ML_DOWN_PI
BDIVROU_0113500.t1.1	517.537461282473	578.5405758556	-0.442958301265401	0.899766350838132	-0.160754852065479	422	627	534	612	471.91870424112	563.156218323827	593.697175940461	563.383975770738	89.98	DOWN_ML_UP_PI
BDIVROU_0402200.t1.1	791.984407506307	701.942635645989	0.445866403707076	0.89974159880136	0.174118891962002	651	953	573	833	728.007290191869	855.961524820745	637.057082048473	766.828189243505	89.97	UP_ML_DOWN_PI
BDIVROU_0129400.t1.1	726.546681697563	835.041935915334	-0.442719704254333	0.899624500925159	-0.200793155616151	542	943	776	877	606.113596442386	846.979766952741	862.750952302993	807.332919527675	89.96	DOWN_ML_UP_PI
BDIVROU_0210900.t1.1	13.5384046412115	27.7058365825443	-0.442424150485456	0.899449034927874	-1.03313218765496	21	4	25	30	23.4841061352216	3.59270314720145	27.7948116076995	27.6168615573891	89.94	DOWN_ML_UP_PI
BDIVROU_0104000.t1.1	129.098149180797	100.799419146374	0.444577019508901	0.898936838221258	0.356980992180892	108	153	77	126	120.77540298114	137.420895380455	85.6080197517145	115.990818541034	89.89	UP_ML_DOWN_PI
BDIVROU_0448800.t1.1	156.791013756285	203.253246627126	-0.441410398418541	0.898849242062826	-0.37443552119715	176	130	205	194	196.819175228524	116.762852284047	227.917455183136	178.589038071116	89.88	DOWN_ML_UP_PI
BDIVROU_0069700.t1.1	280.020684204927	315.524101412351	-0.441161879284582	0.898702688330341	-0.172216811918984	247	316	272	357	276.21781978094	283.823548628914	302.407550291771	328.640652532931	89.87	DOWN_ML_UP_PI
BDIVROU_0310700.t1.1	3.02469983271637	6.93980539940936	-0.441150509810062	0.898695988205348	-1.19810323013731	3	3	10	3	3.35487230503166	2.69452736040108	11.1179246430798	2.76168615573891	89.87	DOWN_ML_UP_PI
BDIVROU_0149600.t1.1	64.7559026764726	45.9614372184708	0.444162056162347	0.898673455116554	0.494587792466721	62	67	33	60	69.3340276373209	60.1777777156242	36.6891513221633	55.2337231147782	89.87	UP_ML_DOWN_PI
BDIVROU_0252300.t1.1	169.044160229488	203.259886808168	-0.441074571744454	0.898651247468186	-0.265925350451772	169	166	181	223	188.991139850117	149.09718060886	201.234436039744	205.285337576592	89.87	DOWN_ML_UP_PI
BDIVROU_0070400.t1.1	55.9284919508064	40.073399087234	0.44356889162448	0.898298004038377	0.480938543623571	43	71	34	46	48.0865030387871	63.7704808628257	37.8009437864713	42.3458543879967	89.83	UP_ML_DOWN_PI
BDIVROU_0437300.t1.1	356.333956688719	318.105711979683	0.443345811509696	0.898157117892103	0.163723693540235	312	405	299	330	348.906719723292	363.761193654146	332.425946828086	303.78547713128	89.82	UP_ML_DOWN_PI
BDIVROU_0241100.t1.1	78.413222738769	102.120237028108	-0.440020818623432	0.898025389110021	-0.381099931350714	80	75	86	118	89.4632614675108	67.3631840100271	95.6141519304863	108.626322125731	89.8	DOWN_ML_UP_PI
BDIVROU_0347000.t1.1	26.2229231471883	37.3895331326615	-0.439829988498281	0.897912074046208	-0.51180594095531	22	31	30	45	24.6023969035655	27.8434493908112	33.3537739292394	41.4252923360837	89.79	DOWN_ML_UP_PI
BDIVROU_0411200.t1.1	166.164949608796	141.942380506812	0.442888403085566	0.897868778845506	0.227310688951713	151	182	127	155	168.861906019927	163.467993197666	141.197642967113	142.68711804651	89.79	UP_ML_DOWN_PI
BDIVROU_0444100.t1.1	526.299104168933	461.531190951604	0.442497074402106	0.89762107480753	0.189454788571344	420	649	403	516	469.682122704432	582.916085633435	448.052363116116	475.010018787093	89.76	UP_ML_DOWN_PI
BDIVROU_0152400.t1.1	30.9427749930468	46.5529234606869	-0.438918470131535	0.897372371194484	-0.589269184350396	20	44	44	48	22.3658153668777	39.5197346192159	48.9188684295511	44.1869784918226	89.74	DOWN_ML_UP_PI
BDIVROU_0415600.t1.1	871.551352734672	954.546081899603	-0.438733057803499	0.897262904189826	-0.13122917522341	717	1048	832	1069	801.814480902566	941.288224566779	925.01133030424	984.080833494966	89.73	DOWN_ML_UP_PI
BDIVROU_0429100.t1.1	32.4835798638515	21.4175426214865	0.441382326105053	0.896900153203535	0.600917674485298	34	30	17	26	38.0218861236921	26.9452736040108	18.9004718932357	23.9346133497372	89.69	UP_ML_DOWN_PI
BDIVROU_0073000.t1.1	26.6720110405885	40.7605005356476	-0.437610540857575	0.896597393048739	-0.611845161165847	22	32	46	33	24.6023969035655	28.7416251776116	51.1424533581671	30.378547713128	89.66	DOWN_ML_UP_PI
BDIVROU_0105600.t1.1	40.3293311028849	28.6263986344573	0.440857170954638	0.896562047538336	0.494483295165377	40	40	25	32	44.7316307337554	35.9270314720145	27.7948116076995	29.4579856612151	89.66	UP_ML_DOWN_PI
BDIVROU_0043600.t1.1	0.926133056008959	2.95291656813392	-0.437455309256367	0.896505264960494	-1.67284921195705	0	2	2	4	0.559145384171943	1.79635157360072	2.22358492861596	3.68224820765188	89.65	DOWN_ML_UP_PI
BDIVROU_0252500.t1.1	98.2477158178962	125.085417953786	-0.437453737452207	0.896504332496886	-0.348417843318993	97	98	124	122	108.474204529357	88.0212271064354	137.86226557419	112.308570333382	89.65	DOWN_ML_UP_PI
BDIVROU_0118900.t1.1	149.73847641658	190.325273247336	-0.436959709824562	0.896211633584058	-0.346022169193612	116	189	142	242	129.721729127891	169.755223705268	157.874529931733	222.776016562939	89.62	DOWN_ML_UP_PI
BDIVROU_0244000.t1.1	215.815068982313	187.270101291962	0.440297806345083	0.896202980512068	0.204675018767249	190	244	163	210	212.475245985338	219.154891979288	181.222171682201	193.318030901724	89.62	UP_ML_DOWN_PI
BDIVROU_0069900.t1.1	3.92287561951673	6.65295978081684	-0.436883372981783	0.896166473418321	-0.762084718818925	3	5	7	6	3.35487230503166	4.49087893400181	7.78254725015586	5.52337231147783	89.62	DOWN_ML_UP_PI
BDIVROU_0344800.t1.1	22.9426766116759	8.36145753360768	0.440220973914178	0.896153745692295	1.45620735967525	33	10	15	0	36.9035953553482	8.98175786800362	16.6768869646197	0.460281025956485	89.62	UP_ML_DOWN_PI
BDIVROU_0155700.t1.1	16.9287086674957	9.97054216870974	0.440069570807456	0.896056785655047	0.76372806637376	11	24	8	12	12.3011984517827	21.5562188832087	8.89433971446384	11.0467446229557	89.61	UP_ML_DOWN_PI
BDIVROU_0312900.t1.1	5.4902542812608	11.1001296380488	-0.436358890604289	0.895856681577692	-1.0156316515152	5	6	15	6	5.59145384171943	5.38905472080217	16.6768869646197	5.52337231147783	89.59	DOWN_ML_UP_PI
BDIVROU_0415300.t1.1	9.07409949814911	5.44555211031136	0.439396214368741	0.895611716192243	0.736676151588205	9	9	4	7	10.064616915095	8.08358208120325	4.44716985723192	6.4439343633908	89.56	UP_ML_DOWN_PI
BDIVROU_0378300.t1.1	138.472085033308	99.454166078567	0.438595564995796	0.895084129598952	0.477491457629276	83	205	87	111	92.8181337725425	184.126036294074	96.7259443947943	102.18238776234	89.51	UP_ML_DOWN_PI
BDIVROU_0009500.t1.1	87.5316118884838	112.144164211911	-0.434677628889247	0.894859104672429	-0.357478504072093	69	109	109	112	77.1620630157281	97.9011607612394	121.18537860957	103.102949814253	89.49	DOWN_ML_UP_PI
BDIVROU_0024800.t1.1	9.2853565493795	21.2619022191535	-0.434536396642419	0.89477527331809	-1.19524146038538	15	2	25	16	16.7743615251583	1.79635157360072	27.7948116076995	14.7289928306075	89.48	DOWN_ML_UP_PI
BDIVROU_0219800.t1.1	25.0869165182182	37.8676091636491	-0.434149719945871	0.894546069977693	-0.594029179889921	28	21	35	40	31.3121415136288	18.8616915228076	38.9127362507793	36.8224820765188	89.45	DOWN_ML_UP_PI
BDIVROU_0025000.t1.1	51.5388125772632	66.3983925919088	-0.433907793270847	0.894402902951653	-0.365489017686877	48	55	59	73	53.6779568805065	49.3996682740199	65.5957553941708	67.2010297896469	89.44	DOWN_ML_UP_PI
BDIVROU_0245300.t1.1	138.071049118488	175.104924023656	-0.433824422633728	0.894353607907259	-0.342808808023202	112	168	185	157	125.248566054515	150.893532182461	205.681605896976	144.528242150336	89.44	DOWN_ML_UP_PI
BDIVROU_0442000.t1.1	31.4753465862794	20.3057501571785	0.437475966742913	0.894349234586096	0.63233393820084	33	29	15	26	36.9035953553482	26.0470978172105	16.6768869646197	23.9346133497372	89.43	UP_ML_DOWN_PI
BDIVROU_0299200.t1.1	834.818487106003	785.291480459025	0.437168916307919	0.894142815341471	0.0882343038745322	726	955	713	845	811.879097817661	857.757876394345	792.70802705159	777.87493386646	89.41	UP_ML_DOWN_PI
BDIVROU_0342600.t1.1	28.89087671665	17.3706285940756	0.436989207825029	0.894022163522308	0.733964022237091	34	22	18	16	38.0218861236921	19.759867309608	20.0122643575436	14.7289928306075	89.4	UP_ML_DOWN_PI
BDIVROU_0461400.t1.1	57.1922719311745	86.2194265370575	-0.433076645461649	0.8939104230195	-0.592192749952994	30	90	93	75	33.5487230503166	80.8358208120325	103.396699180642	69.0421538934728	89.39	DOWN_ML_UP_PI
BDIVROU_0449000.t1.1	69.475754522331	89.4235987137218	-0.432725476949113	0.893700267654956	-0.364146008564326	60	80	88	88	67.0974461006331	71.8540629440289	97.8377368591023	81.0094605683414	89.37	DOWN_ML_UP_PI
BDIVROU_0274400.t1.1	425.10131428784	363.942584162937	0.436113419279135	0.893435864257596	0.224095851576525	337	527	297	432	376.863988931889	473.338639643791	330.20236189947	397.682806426403	89.34	UP_ML_DOWN_PI
BDIVROU_0196700.t1.1	85.3873719819415	68.0660812883708	0.436047617993182	0.893391925880423	0.327086671060511	74	98	62	73	82.7535168574475	88.0212271064354	68.9311327870948	67.2010297896469	89.34	UP_ML_DOWN_PI
BDIVROU_0360700.t1.1	0.581599778841952	1.93673931002345	-0.432049950221436	0.89329708809957	-1.73553115085873	1	0	1	3	1.11829076834389	0.449087893400181	1.11179246430798	2.76168615573891	89.33	DOWN_ML_UP_PI
BDIVROU_0006800.t1.1	62.281490297615	44.9630549653914	0.435748341669433	0.893192283781884	0.47006340502266	64	59	37	53	71.5706091740087	52.9923714212213	41.1363211793953	48.7897887513874	89.32	UP_ML_DOWN_PI
BDIVROU_0192200.t1.1	73.4998297023064	56.5056706243656	0.435585583134851	0.893083846237034	0.379345250858684	68	79	47	66	76.0437722473842	70.9558871572286	52.2542458224751	60.7570954262561	89.31	UP_ML_DOWN_PI
BDIVROU_0334200.t1.1	193.818620136018	163.455538334496	0.435367008478835	0.892938371642093	0.245808916474592	186	200	145	180	208.002082911963	179.635157360072	161.209907324657	165.701169344335	89.29	UP_ML_DOWN_PI
BDIVROU_0287800.t1.1	64.7559026764726	84.3427124231695	-0.430859926301297	0.892590295643512	-0.381251714411801	62	67	83	83	69.3340276373209	60.1777777156242	92.2787745375624	76.4066503087766	89.26	DOWN_ML_UP_PI
BDIVROU_0108100.t1.1	118.557870581363	144.566221265249	-0.430819806976452	0.89256654401584	-0.286139056879588	102	137	140	145	114.065658371076	123.05008279165	155.650945003117	133.481497527381	89.26	DOWN_ML_UP_PI
BDIVROU_0297900.t1.1	21.511929231643	13.8440207887566	0.434675551580386	0.892472914382234	0.635873901231149	20	23	10	18	22.3658153668777	20.6580430964083	11.1179246430798	16.5701169344335	89.25	UP_ML_DOWN_PI
BDIVROU_0333700.t1.1	125.505446033596	103.614490317206	0.434528666695506	0.892372753488742	0.276524192443525	108	145	92	114	120.77540298114	130.235489086052	102.284906716334	104.944073918079	89.24	UP_ML_DOWN_PI
BDIVROU_0434600.t1.1	12.8780596965809	21.2441072141225	-0.430489244445234	0.892368111819281	-0.722147472757135	15	10	20	22	16.7743615251583	8.98175786800362	22.2358492861596	20.2523651420854	89.24	DOWN_ML_UP_PI
BDIVROU_0334100.t1.1	125.333383030632	158.661497662536	-0.430061768874065	0.892110993571733	-0.340181339037297	135	111	143	172	150.969253726425	99.6975123348401	158.986322396041	158.336672929031	89.21	DOWN_ML_UP_PI
BDIVROU_0442500.t1.1	28.4595046838761	38.596940803167	-0.429549849983244	0.891803841269039	-0.439575950823864	26	31	33	44	29.075559976941	27.8434493908112	36.6891513221633	40.5047302841707	89.18	DOWN_ML_UP_PI
BDIVROU_0054100.t1.1	101.391331071697	124.972007742557	-0.429495554738575	0.891771312284936	-0.301670676757485	97	105	118	129	108.474204529357	94.308457614038	131.191510788342	118.752504696773	89.18	DOWN_ML_UP_PI
BDIVROU_0426000.t2.1	123.057607445678	97.9777077945	0.433304674776152	0.891541204363033	0.328808403219277	98	152	86	109	109.592495297701	136.522719593655	95.6141519304863	100.341263658514	89.15	UP_ML_DOWN_PI
BDIVROU_0218200.t1.1	26.2494969381277	45.6501564138049	-0.428790552401928	0.891349773885293	-0.798330029080125	10	46	49	40	11.1829076834389	41.3160861928166	54.477830751091	36.8224820765188	89.13	DOWN_ML_UP_PI
BDIVROU_0078500.t1.1	343.042240819991	388.306403171515	-0.428645806517671	0.89126341873554	-0.178809262570377	281	414	340	433	314.239705904632	371.84477573535	378.009437864713	398.603368478316	89.13	DOWN_ML_UP_PI
BDIVROU_0388000.t1.1	26.0028081656448	16.2410411247366	0.432063594194434	0.890695416546713	0.679023316282191	20	33	11	22	22.3658153668777	29.6398009644119	12.2297171073878	20.2523651420854	89.07	UP_ML_DOWN_PI
BDIVROU_0187300.t3.1	189.829976677295	218.771596293387	-0.427634299120272	0.890652543748374	-0.204717610221257	162	221	194	241	181.163104471709	198.49684888288	215.687738075748	221.855454511026	89.07	DOWN_ML_UP_PI
BDIVROU_0290700.t2.1	13.005833047979	21.513157827684	-0.426967938874293	0.890247559423361	-0.726060497996494	8	19	18	25	8.94632614675108	17.0653399492069	20.0122643575436	23.0140512978243	89.02	DOWN_ML_UP_PI
BDIVROU_0231600.t1.1	92.6474040458636	70.7677422479743	0.431350377147138	0.890202532341289	0.388658660171513	91	93	71	68	101.764459919294	83.5303481724336	78.9372649658666	62.598219530082	89.02	UP_ML_DOWN_PI
BDIVROU_0015900.t1.1	79.7604864189695	60.5881746618385	0.431035026899143	0.889985206690445	0.396637965843821	80	78	56	64	89.4632614675108	70.0577113704282	62.2603780012469	58.9159713224301	89	UP_ML_DOWN_PI
BDIVROU_0306400.t1.1	66.2043659171317	45.9370020323974	0.430789376867896	0.889816171140314	0.527269654447281	67	64	52	37	74.9254814790403	57.4832503552231	57.813208144015	34.0607959207799	88.98	UP_ML_DOWN_PI
BDIVROU_0409700.t1.1	5.04116638786062	9.68369655011723	-0.425800296013743	0.889541312886231	-0.941800299045204	5	5	5	15	5.59145384171943	4.49087893400181	5.5589623215399	13.8084307786946	88.95	DOWN_ML_UP_PI
BDIVROU_0246200.t1.1	127.227171837678	97.3261963561486	0.430135890276256	0.889367583867796	0.386506740385983	91	170	84	110	101.764459919294	152.689883756061	93.3905670018703	101.261825710427	88.94	UP_ML_DOWN_PI
BDIVROU_0451100.t1.1	52.8949341877769	38.961606622926	0.429396976595559	0.888852563624657	0.441076390597356	44	63	32	46	49.204793807131	56.5850745684228	35.5773588578554	42.3458543879967	88.89	UP_ML_DOWN_PI
BDIVROU_0296800.t1.1	21.071699268556	13.3837397628002	0.429169383366956	0.888693374835893	0.654825362380296	16	27	10	17	17.8926522935022	24.2507462436098	11.1179246430798	15.6495548825205	88.87	UP_ML_DOWN_PI
BDIVROU_0039000.t1.1	699.653222399147	659.727986474252	0.428958378845537	0.888545962963808	0.0847687316751564	620	786	584	728	693.340276373209	705.966168425084	649.28679915586	670.169173792643	88.85	UP_ML_DOWN_PI
BDIVROU_0316700.t1.1	227.253523368548	257.099486482993	-0.424153999539008	0.88852843295698	-0.178024066284515	196	262	229	282	219.184990595402	235.322056141695	254.600474326527	259.598498639458	88.85	DOWN_ML_UP_PI
BDIVROU_0061600.t1.1	134.020400147573	108.366300798062	0.428782297973724	0.888423077399228	0.306536435267596	116	154	108	105	129.721729127891	138.319071167256	120.073586145262	96.6590154508619	88.84	UP_ML_DOWN_PI
BDIVROU_0094200.t1.1	91.2077987355176	113.811852908373	-0.423387824403185	0.888059285763041	-0.319421721984074	82	101	112	112	91.6998430041986	90.7157544668365	124.520756002494	103.102949814253	88.81	DOWN_ML_UP_PI
BDIVROU_0415800.t1.1	147.409553249746	113.202571661126	0.428087678801703	0.887939439919238	0.380923292238298	103	200	96	130	115.18394913942	179.635157360072	106.732076573566	119.673066748686	88.79	UP_ML_DOWN_PI
BDIVROU_0463400.t1.1	25.7738352537882	38.023249565982	-0.422779770994746	0.887680566657595	-0.560974601543849	22	30	27	50	24.6023969035655	26.9452736040108	30.0183965363155	46.0281025956485	88.77	DOWN_ML_UP_PI
BDIVROU_0428300.t1.1	33.8397014743651	46.9353842854769	-0.422610002567765	0.887573901313708	-0.471959130067591	30	38	48	44	33.5487230503166	34.1306798984137	53.366038286783	40.5047302841707	88.76	DOWN_ML_UP_PI
BDIVROU_0021400.t1.1	100.612070705982	121.7144505508	-0.422456718960807	0.887477674805233	-0.274697062613924	94	107	108	134	105.119332224325	96.1048091876387	120.073586145262	123.355314956338	88.75	DOWN_ML_UP_PI
BDIVROU_0189500.t1.1	27.5613288970758	17.5618590064706	0.427052386433755	0.887214657217378	0.650199881603251	26	29	20	14	29.075559976941	26.0470978172105	22.2358492861596	12.8878687267816	88.72	UP_ML_DOWN_PI
BDIVROU_0372100.t1.1	49.0998319196582	33.5338495176457	0.427023672326038	0.887194261486912	0.5500999790727	34	67	33	33	38.0218861236921	60.1777777156242	36.6891513221633	30.378547713128	88.72	UP_ML_DOWN_PI
BDIVROU_0094600.t1.1	251.58775331199	288.469776268158	-0.421998844523496	0.887190695265373	-0.197358474867076	209	300	249	326	233.722770583872	269.452736040108	276.836323612687	300.103228923628	88.72	DOWN_ML_UP_PI
BDIVROU_0450300.t1.1	16.9109928068694	27.1677353554214	-0.421937336498617	0.887152196545212	-0.683932950925512	19	14	29	24	21.2475245985338	12.5744610152051	32.2419814649314	22.0934892459113	88.72	DOWN_ML_UP_PI
BDIVROU_0336400.t1.1	36.3052559229096	47.2822551002048	-0.421788880348015	0.887059326774607	-0.381120422934615	32	41	42	52	35.7853045870043	36.8252072588148	46.6952835009352	47.8692266994745	88.71	DOWN_ML_UP_PI
BDIVROU_0442400.t1.1	89.045842968349	114.983670568817	-0.421665711853286	0.886982330881538	-0.368808824079241	95	80	105	123	106.237622992669	71.8540629440289	116.738208752338	113.229132385295	88.7	DOWN_ML_UP_PI
BDIVROU_0322700.t1.1	177.695745625177	206.290623577469	-0.420945816366759	0.886533294304867	-0.215269107721367	166	189	179	232	185.636267545085	169.755223705268	199.010851111128	213.570396043809	88.65	DOWN_ML_UP_PI
BDIVROU_0015700.t1.1	47.0656495038877	61.1440708939925	-0.420509553795028	0.886258700598415	-0.377538104010923	40	55	57	64	44.7316307337554	49.3996682740199	63.3721704655549	58.9159713224301	88.63	DOWN_ML_UP_PI
BDIVROU_0316800.t1.1	187.350468695138	239.070706269523	-0.420495476928792	0.886249634289082	-0.35169777819551	217	147	233	238	242.669096730623	132.031840659653	259.047644183759	219.093768355287	88.62	DOWN_ML_UP_PI
BDIVROU_0416500.t1.1	545.740085987268	469.193687809489	0.425629459862456	0.886207714508931	0.218030412668523	564	513	435	494	630.715993345951	460.764178628585	483.629721973971	454.757653645008	88.62	UP_ML_DOWN_PI
BDIVROU_0095800.t1.1	98.1642321180638	121.941270973257	-0.420325531412211	0.886140232363615	-0.312917134322465	84	114	120	120	93.9364245408864	102.392039695241	133.415095716958	110.467446229556	88.61	DOWN_ML_UP_PI
BDIVROU_0132600.t1.1	180.619245897434	209.052309733208	-0.420132587277611	0.886016143096469	-0.210912355726822	164	198	179	238	183.399686008397	177.838805786472	199.010851111128	219.093768355287	88.6	DOWN_ML_UP_PI
BDIVROU_0412400.t1.1	183.775481408563	140.214666614215	0.425342655531903	0.886005682583332	0.390307036059813	209	149	133	144	233.722770583872	133.828192233254	147.868397752961	132.560935475468	88.6	UP_ML_DOWN_PI
BDIVROU_0350800.t1.1	451.954246261705	378.962937255083	0.425114119008325	0.885844917388811	0.254119969246228	328	598	353	397	366.799372016794	537.109120506616	392.462739900717	365.463134609449	88.58	UP_ML_DOWN_PI
BDIVROU_0206800.t1.1	54.215624077038	72.5732763417382	-0.419707363540981	0.885743108416933	-0.420729729228223	56	51	61	84	62.6242830272576	45.8069651268184	67.8193403227868	77.3272123606895	88.57	DOWN_ML_UP_PI
BDIVROU_0461000.t1.1	16.131732441154	23.9101781636639	-0.419461384606802	0.885585443130171	-0.567723497449063	16	16	19	29	17.8926522935022	14.3708125888058	21.1240568218516	26.6962995054762	88.56	DOWN_ML_UP_PI
BDIVROU_0048600.t1.1	541.294829981117	484.131706057523	0.424534836166471	0.885431883835418	0.161015028437787	442	655	442	518	494.284519607997	588.305140354237	491.412269224127	476.851142890919	88.54	UP_ML_DOWN_PI
BDIVROU_0241300.t1.1	104.680435537523	82.005717283325	0.424336184341395	0.885289309925946	0.352195431728492	82	131	73	90	91.6998430041986	117.661028070847	81.1608498944826	82.8505846721674	88.53	UP_ML_DOWN_PI
BDIVROU_0265300.t1.1	90.6486533513456	72.4176359394052	0.424201382082279	0.885192647501032	0.323944506827809	81	101	69	74	90.5815522358547	90.7157544668365	76.7136800372506	68.1215918415598	88.52	UP_ML_DOWN_PI
BDIVROU_0207300.t1.1	2.91464234194461	0.94835686352067	0.424166204292079	0.885167434074872	1.61981691231315	2	4	0	2	2.23658153668777	3.59270314720145	0.55589623215399	1.84112410382594	88.52	UP_ML_DOWN_PI
BDIVROU_0018400.t1.1	149.667612974074	180.210245500282	-0.418257934672631	0.884816978502937	-0.267918969041375	148	149	171	185	165.507033714895	133.828192233254	190.116511396665	170.3039796039	88.48	DOWN_ML_UP_PI
BDIVROU_0265600.t1.1	1510.75486813106	1625.18960778055	-0.418012564203204	0.88465816915497	-0.105338453581165	1257	1799	1405	1834	1405.69149580826	1615.81824045385	1562.06841235271	1688.31080320839	88.47	DOWN_ML_UP_PI
BDIVROU_0320500.t1.1	125.03864227957	103.805720729601	0.423253934989262	0.884515222190523	0.268488065406364	116	134	94	112	129.721729127891	120.355555431248	104.50849164495	103.102949814253	88.45	UP_ML_DOWN_PI
BDIVROU_0252200.t1.1	82.4461558490575	104.821897987712	-0.417722473653223	0.884467131407381	-0.346416003939654	84	79	95	113	93.9364245408864	70.9558871572286	105.620284109258	104.023511866166	88.45	DOWN_ML_UP_PI
BDIVROU_0406900.t1.1	105.930261984279	75.1615270901131	0.422425141694257	0.883925432618366	0.4950485109318	126	79	64	86	140.90463681133	70.9558871572286	71.1547177157107	79.1683364645155	88.39	UP_ML_DOWN_PI
BDIVROU_0171000.t1.1	17.1399657187261	24.8485352206079	-0.416870680889034	0.883907858682152	-0.535796585895715	17	17	24	25	19.0109430618461	15.2689883756061	26.6830191433915	23.0140512978243	88.39	DOWN_ML_UP_PI
BDIVROU_0036700.t1.1	235.464878801149	272.915836591835	-0.416607825168078	0.883735773674636	-0.212944224817388	189	289	250	291	211.356955216994	259.572802385304	277.948116076995	267.883557106675	88.37	DOWN_ML_UP_PI
BDIVROU_0366800.t1.1	66.5433963197601	50.3307868745363	0.42200390408943	0.883620209491767	0.402854348866532	66	66	45	55	73.8071907106964	59.2796019288239	50.0306608938591	50.6309128552134	88.36	UP_ML_DOWN_PI
BDIVROU_0132800.t1.1	49.7601768642887	65.2866001276009	-0.416039586183527	0.883364566937322	-0.391795300170323	40	61	57	73	44.7316307337554	54.7887229948221	63.3721704655549	67.2010297896469	88.34	DOWN_ML_UP_PI
BDIVROU_0220700.t1.1	410.655875929515	354.503503040308	0.421634578223345	0.883352525735272	0.212130057652914	320	516	309	397	357.853045870043	463.458705988987	343.543871471166	365.463134609449	88.34	UP_ML_DOWN_PI
BDIVROU_0298800.t1.1	29.9256837851616	42.870675253035	-0.415866499455702	0.883251714769054	-0.518606928802096	23	38	44	40	25.7206876719094	34.1306798984137	48.9188684295511	36.8224820765188	88.33	DOWN_ML_UP_PI
BDIVROU_0055000.t1.1	76.542245395649	95.6763026647176	-0.415738768107742	0.883168499385549	-0.321905415170284	63	92	86	104	70.4523184056648	82.6321723856333	95.6141519304863	95.738453398949	88.32	DOWN_ML_UP_PI
BDIVROU_0177200.t1.1	41.5576793620006	60.3547140583391	-0.415633255869231	0.883099801175799	-0.538351363938549	43	39	68	49	48.0865030387871	35.0288556852141	75.6018875729427	45.1075405437356	88.31	DOWN_ML_UP_PI
BDIVROU_0386500.t1.1	41.7866522738572	57.5996680836425	-0.415377920871148	0.882927000992869	-0.463018316030762	41	42	44	72	45.8499215020993	37.7233830456152	48.9188684295511	66.2804677377339	88.29	DOWN_ML_UP_PI
BDIVROU_0345200.t1.1	10.087071309765	2.78948096734661	0.420842029462229	0.882779866217803	1.85443874872803	18	0	0	6	20.1292338301899	0.449087893400181	0.55589623215399	5.52337231147783	88.28	UP_ML_DOWN_PI
BDIVROU_0125300.t1.1	74.7104621007958	54.1864704895521	0.420513875931351	0.882543462382097	0.463377607117336	79	68	42	67	88.344970699167	61.0759535024246	46.6952835009352	61.677657478169	88.25	UP_ML_DOWN_PI
BDIVROU_0317800.t1.1	155.056667694877	182.380445413805	-0.414777058095917	0.88251931637519	-0.234155488398335	148	161	160	203	165.507033714895	144.606301674858	177.886794289277	186.874096538333	88.25	DOWN_ML_UP_PI
BDIVROU_0429800.t1.1	34.3988468585371	46.1882576409279	-0.414690092178226	0.882460416003102	-0.425165921709383	31	38	45	46	34.6670138186605	34.1306798984137	50.0306608938591	42.3458543879967	88.25	DOWN_ML_UP_PI
BDIVROU_0323600.t2.1	594.269485541712	675.891207397822	-0.414406373278551	0.882268444259404	-0.185673742971835	450	763	599	745	503.230845754748	685.308125328676	665.96368612048	685.818728675163	88.23	DOWN_ML_UP_PI
BDIVROU_0143300.t1.1	388.293822889651	431.899769883025	-0.41429752266521	0.88219486840156	-0.15354779132963	329	455	406	448	367.917662785138	408.669982994165	451.38774050904	412.411799257011	88.22	DOWN_ML_UP_PI
BDIVROU_0035100.t1.1	53.9208833259753	74.6834510591256	-0.414153928299715	0.882097871889945	-0.469944464037716	37	74	59	91	41.3767584287238	66.4650082232268	65.5957553941708	83.7711467240803	88.21	DOWN_ML_UP_PI
BDIVROU_0459200.t1.1	71.6377102894996	97.942117784438	-0.413948299482526	0.881959098059001	-0.451210165395852	47	101	76	121	52.5596661121626	90.7157544668365	84.4962272874065	111.388008281469	88.2	DOWN_ML_UP_PI
BDIVROU_0317400.t1.1	457.549462430439	501.084283816747	-0.413787018836679	0.881850357667661	-0.131125577917882	387	537	446	550	432.778527349084	482.320397511794	495.859439081359	506.309128552134	88.19	DOWN_ML_UP_PI
BDIVROU_0305100.t1.1	44.5735212644038	62.524913971862	-0.413717699500005	0.881803648478484	-0.488244230457023	50	37	57	67	55.9145384171943	33.2325041116134	63.3721704655549	61.677657478169	88.18	DOWN_ML_UP_PI
BDIVROU_0257400.t1.1	350.535008122784	396.913897267386	-0.413501211389	0.88165788154519	-0.179267542570562	345	351	353	436	385.81031507864	315.259701166927	392.462739900717	401.365054634055	88.17	DOWN_ML_UP_PI
BDIVROU_0037100.t1.1	210.2893829798	179.983425077825	0.418990008280066	0.881434986826034	0.224511960709014	201	218	159	199	224.776444437121	195.802321522479	176.775001824969	183.191848330681	88.14	UP_ML_DOWN_PI
BDIVROU_0255900.t1.1	143.406956257411	169.014500656036	-0.4131147910083	0.881398102507679	-0.237032021616335	136	150	155	180	152.087544494768	134.726368020054	172.327831967737	165.701169344335	88.14	DOWN_ML_UP_PI
BDIVROU_0020600.t1.1	11.9975997704069	20.5147755746045	-0.412977518340104	0.881302959827153	-0.773917561312905	7	18	22	18	7.8280353784072	16.1671641624065	24.4594342147756	16.5701169344335	88.13	DOWN_ML_UP_PI
BDIVROU_0150500.t1.1	140.399972285321	117.171665487371	0.417849274740808	0.880602003586856	0.26091891218109	125	157	99	135	139.786346042986	141.013598527657	110.06745396649	124.275877008251	88.06	UP_ML_DOWN_PI
BDIVROU_0055500.t1.1	14.2253233767815	7.19106100793979	0.417725650745645	0.880512032555339	0.984184894438398	15	13	3	12	16.7743615251583	11.6762852284047	3.33537739292394	11.0467446229557	88.05	UP_ML_DOWN_PI
BDIVROU_0300500.t1.1	44.3711221434866	33.6116697188122	0.417710144087319	0.880500751269741	0.40065882646602	40	49	29	38	44.7316307337554	44.0106135532177	32.2419814649314	34.9813579726929	88.05	UP_ML_DOWN_PI
BDIVROU_0365400.t1.1	35.7461105387376	51.5737845551038	-0.411635866037126	0.880367172770623	-0.528851642633646	31	41	58	42	34.6670138186605	36.8252072588148	64.4839629298629	38.6636061803448	88.04	DOWN_ML_UP_PI
BDIVROU_0049600.t1.1	9.53204532186242	5.08088629055238	0.417033934890304	0.880004792727352	0.907705633897853	5	15	5	5	5.59145384171943	13.4726368020054	5.5589623215399	4.60281025956485	88	UP_ML_DOWN_PI
BDIVROU_0060600.t1.1	357.562304947835	388.515428588941	-0.411014325035637	0.879935865671068	-0.119777239310454	315	404	347	425	352.261592028324	362.863017867346	385.791985114869	391.238872063013	87.99	DOWN_ML_UP_PI
BDIVROU_0014800.t1.1	102.179449367726	124.607341922798	-0.410934483611649	0.879880562077546	-0.286284008764	96	108	119	127	107.355913761013	97.002984974439	132.30330325265	116.911380592947	87.99	DOWN_ML_UP_PI
BDIVROU_0090500.t1.1	11.2006235440651	7.01762560057582	0.416491450710645	0.879603275628114	0.674524164785941	12	10	6	8	13.4194892201266	8.98175786800362	6.67075478584788	7.36449641530377	87.96	UP_ML_DOWN_PI
BDIVROU_0331300.t1.1	873.541245498877	955.915770153483	-0.410422347975761	0.879522147037227	-0.130007678087013	731	1035	803	1107	817.47055165938	929.611939338374	892.769348839308	1019.06219146766	87.95	DOWN_ML_UP_PI
BDIVROU_0021800.t1.1	113.067616300102	93.1836671225402	0.41635381874522	0.879501590723284	0.279036774081351	97	131	84	101	108.474204529357	117.661028070847	93.3905670018703	92.97676724321	87.95	UP_ML_DOWN_PI
BDIVROU_0297800.t1.1	510.064838891036	453.437362896783	0.415995411781864	0.879237139517526	0.169777379615708	501	512	405	496	560.263674940287	459.866002841785	450.275948044732	456.598777748834	87.92	UP_ML_DOWN_PI
BDIVROU_0103000.t1.1	132.078559361948	105.993715648155	0.415812247849085	0.879102184470875	0.317417559203089	131	131	88	124	146.496090653049	117.661028070847	97.8377368591023	114.149694437208	87.91	UP_ML_DOWN_PI
BDIVROU_0137000.t1.1	60.154966251699	43.426571485189	0.415717134720635	0.879032156542378	0.470105790861175	61	58	45	40	68.215736868977	52.094195634421	50.0306608938591	36.8224820765188	87.9	UP_ML_DOWN_PI
BDIVROU_0400100.t1.1	122.326399058542	95.3472268550207	0.415586830765047	0.87893627596614	0.359472899188199	124	118	97	90	138.668055274642	105.984742842443	107.843869037874	82.8505846721674	87.89	UP_ML_DOWN_PI
BDIVROU_0048800.t3.1	642.620393213608	575.76109469483	0.415418949812347	0.878812842311525	0.158496458224865	518	786	529	612	579.274618002133	705.966168425084	588.138213618922	563.383975770738	87.88	UP_ML_DOWN_PI
BDIVROU_0038000.t4.1	10.9805085625216	6.92201039437832	0.414880925680764	0.878417996383082	0.665681861318055	10	12	5	9	11.1829076834389	10.7781094416043	5.5589623215399	8.28505846721674	87.84	UP_ML_DOWN_PI
BDIVROU_0076900.t1.1	177.493346504259	150.567669607714	0.414422759770228	0.878075512734157	0.237352921954088	156	201	145	152	174.453359861646	180.533333146873	161.209907324657	139.925431890772	87.81	UP_ML_DOWN_PI
BDIVROU_0178200.t1.1	177.94243439766	203.373297019397	-0.408229401194908	0.877947805344445	-0.192719670404969	156	202	187	216	174.453359861646	181.431508933673	207.905190825592	198.841403213202	87.79	DOWN_ML_UP_PI
BDIVROU_0301900.t1.1	236.12522374578	203.373297019397	0.413891777497519	0.877678125635884	0.215421898374373	195	283	187	216	218.066699827058	254.183747664502	207.905190825592	198.841403213202	87.77	UP_ML_DOWN_PI
BDIVROU_0114700.t1.1	104.763919237355	86.7219377541184	0.41374508397791	0.877568535551466	0.272673038902003	95	115	79	93	106.237622992669	103.290215482042	87.8316046803304	85.6122708279063	87.76	UP_ML_DOWN_PI
BDIVROU_0419300.t1.1	35.4905638359416	54.7001365306017	-0.407497754118699	0.87740758698129	-0.624108939394906	45	23	57	50	50.3230845754748	20.6580430964083	63.3721704655549	46.0281025956485	87.74	DOWN_ML_UP_PI
BDIVROU_0202400.t1.1	823.736778983023	773.384198980292	0.413300205418437	0.877236696470297	0.0909981159719863	711	949	704	830	795.104736292502	852.368821673543	782.701894872818	764.066503087766	87.72	UP_ML_DOWN_PI
BDIVROU_0416900.t1.1	121.098050799427	95.2516116488232	0.413134248302206	0.877113105714402	0.346360235326848	121	119	96	91	135.31318296961	106.882918629243	106.732076573566	83.7711467240803	87.71	UP_ML_DOWN_PI
BDIVROU_0424200.t1.1	133.892626796175	110.572090721647	0.412792206008443	0.876858720577267	0.276089232692	123	145	107	111	137.549764506298	130.235489086052	118.961793680954	102.18238776234	87.69	UP_ML_DOWN_PI
BDIVROU_0244100.t1.1	147.880119330787	176.725867886068	-0.406601016650352	0.876739766530118	-0.257085114059947	144	150	149	204	161.033870641519	134.726368020054	165.657077181889	187.794658590246	87.67	DOWN_ML_UP_PI
BDIVROU_0230200.t1.1	106.054273008663	78.4190842818706	0.41258724337305	0.876706503162402	0.435526048962731	70	149	74	81	78.280353784072	133.828192233254	82.2726423587905	74.5655262049506	87.67	UP_ML_DOWN_PI
BDIVROU_0030800.t1.1	42.3457976580292	57.69528328984	-0.406315946667985	0.876528118727	-0.446234574873888	42	42	45	71	46.9682122704432	37.7233830456152	50.0306608938591	65.3599056858209	87.65	DOWN_ML_UP_PI
BDIVROU_0294800.t2.1	59.2745063255249	46.4573082544894	0.412001561118632	0.876267393198899	0.351506175571506	53	66	43	49	59.2694107222259	59.2796019288239	47.8070759652432	45.1075405437356	87.63	UP_ML_DOWN_PI
BDIVROU_0001900.t1.1	124.470638965085	149.264646731011	-0.405773489996658	0.876126238823205	-0.262067035136442	119	129	141	154	133.076601432922	115.864676497247	156.762737467425	141.766555994597	87.61	DOWN_ML_UP_PI
BDIVROU_0247300.t1.1	30.4013454695011	16.4322715371316	0.411733935882077	0.87606475428426	0.887603247340353	11	54	13	20	12.3011984517827	48.5014924872195	14.4533020360037	18.4112410382594	87.61	UP_ML_DOWN_PI
BDIVROU_0074300.t1.1	71.034275253762	91.2825178225788	-0.404962016523554	0.875509298668049	-0.361823267996957	66	76	93	86	73.8071907106964	68.2613597968275	103.396699180642	79.1683364645155	87.55	DOWN_ML_UP_PI
BDIVROU_0009200.t1.1	46.0397003656893	62.733939389288	-0.404652259303635	0.87527118646196	-0.446367715601702	47	44	64	59	52.5596661121626	39.5197346192159	71.1547177157107	54.3131610628653	87.53	DOWN_ML_UP_PI
BDIVROU_0437500.t1.1	20.8604422173256	34.7056671780891	-0.404499435770092	0.875153850979744	-0.734401521788327	10	34	26	44	11.1829076834389	30.5379767512123	28.9066040720075	40.5047302841707	87.52	DOWN_ML_UP_PI
BDIVROU_0110600.t1.1	93.6556373234357	73.5894535998486	0.410222827161962	0.874925888976157	0.347866813156893	92	94	62	85	102.882750687637	84.428523959234	68.9311327870948	78.2477744126025	87.49	UP_ML_DOWN_PI
BDIVROU_0212200.t1.1	55.3693465666344	75.9620387497552	-0.404100396354345	0.874847912699781	-0.456191130375427	42	71	82	66	46.9682122704432	63.7704808628257	91.1669820732544	60.7570954262561	87.48	DOWN_ML_UP_PI
BDIVROU_0361100.t1.1	3.80396019843184	1.47645828406696	0.410051185368726	0.874797096464443	1.3653615560182	6	1	1	2	6.70974461006331	0.898175786800362	1.11179246430798	1.84112410382594	87.48	UP_ML_DOWN_PI
BDIVROU_0208600.t1.1	126.522537241481	103.979156136965	0.41000267828464	0.874760719748625	0.28310004068379	105	151	91	116	117.420530676108	135.624543806855	101.173114252026	106.785198021905	87.48	UP_ML_DOWN_PI
BDIVROU_0238000.t1.1	32.0610657613907	45.7101816099404	-0.403531046992223	0.874412493077077	-0.511693167094629	22	44	40	51	24.6023969035655	39.5197346192159	44.4716985723192	46.9486646475615	87.44	DOWN_ML_UP_PI
BDIVROU_0235200.t1.1	310.241108741151	344.126064860735	-0.40344618365043	0.874347702157224	-0.149547304613905	289	331	316	366	323.186032051383	297.29618543092	351.326418721322	336.925711000147	87.43	DOWN_ML_UP_PI
BDIVROU_0007700.t1.1	38.770810371454	27.2277605515568	0.409451818296368	0.874342815456468	0.509892562578351	34	44	20	35	38.0218861236921	39.5197346192159	22.2358492861596	32.219671816954	87.43	UP_ML_DOWN_PI
BDIVROU_0329100.t1.1	64.4345881344704	48.8721235955003	0.40933159189468	0.874250845562263	0.398823533027036	55	75	49	47	61.5059922589137	67.3631840100271	54.477830751091	43.2664164399096	87.43	UP_ML_DOWN_PI
BDIVROU_0079200.t1.1	413.029088747914	473.892113275252	-0.403297281591006	0.874234088044564	-0.198315260070418	313	530	436	503	350.025010491636	476.033167004192	484.741514438279	463.042712112224	87.42	DOWN_ML_UP_PI
BDIVROU_0118500.t1.1	629.728379983415	665.609384424446	-0.403249412883685	0.874197582199443	-0.0799460873878582	560	705	607	713	626.242830272576	633.213929694255	674.858025834944	656.360743013948	87.42	DOWN_ML_UP_PI
BDIVROU_0393900.t1.1	267.934505131389	315.02159019529	-0.403049645705513	0.874045332303782	-0.233570321735155	280	248	286	339	313.121415136288	222.74759512649	317.972644792082	312.070535598497	87.4	DOWN_ML_UP_PI
BDIVROU_0271500.t1.1	446.76759066182	510.803570376926	-0.402083245062401	0.873276969850744	-0.193244075238717	338	574	461	553	377.982279700233	515.552901623407	512.536326045979	509.070814707873	87.33	DOWN_ML_UP_PI
BDIVROU_0131100.t1.1	72.4915964247343	57.1749770677481	0.407823074434931	0.873101751068383	0.342429878669779	67	78	54	59	74.9254814790403	70.0577113704282	60.0367930726309	54.3131610628653	87.31	UP_ML_DOWN_PI
BDIVROU_0212500.t1.1	124.96401651005	100.314702934345	0.407740202084296	0.873038884854032	0.316979654975846	99	155	96	102	110.710786066045	139.217246954056	106.732076573566	93.897329295123	87.3	UP_ML_DOWN_PI
BDIVROU_0017500.t1.1	106.476787111124	136.107727390668	-0.401754947569293	0.87301599033656	-0.354210032498128	82	135	143	123	91.6998430041986	121.253731218049	158.986322396041	113.229132385295	87.3	DOWN_ML_UP_PI
BDIVROU_0260200.t1.1	38.1016074965103	50.0617362609748	-0.401723933311996	0.872991358500639	-0.393856462099044	32	45	47	52	35.7853045870043	40.4179104060163	52.2542458224751	47.8692266994745	87.3	DOWN_ML_UP_PI
BDIVROU_0265400.t2.1	114.863967873703	90.0929051571044	0.407439134687496	0.872810725293742	0.350440901351526	97	135	95	81	108.474204529357	121.253731218049	105.620284109258	74.5655262049506	87.28	UP_ML_DOWN_PI
BDIVROU_0400600.t1.1	111.042291814645	129.939483821881	-0.401430088710274	0.872758179928661	-0.226730629989121	99	124	117	141	110.710786066045	111.373797563245	130.079718324034	129.799249319729	87.28	DOWN_ML_UP_PI
BDIVROU_0448100.t1.1	74.8293775218807	97.4751965774392	-0.401389278741789	0.87272582341287	-0.381430385181706	76	72	100	91	84.9900983941353	64.668656649626	111.179246430798	83.7711467240803	87.27	DOWN_ML_UP_PI
BDIVROU_0409300.t1.1	60.0537666912404	78.096648653216	-0.401105378839813	0.872500919645795	-0.37900590213441	56	64	61	96	62.6242830272576	57.4832503552231	67.8193403227868	88.3739569836452	87.25	DOWN_ML_UP_PI
BDIVROU_0111500.t1.1	70.0083261155636	52.3631413907572	0.406741426295919	0.872273218062292	0.418974861880982	73	65	47	57	81.6352260891036	58.3814261420235	52.2542458224751	52.4720369590393	87.23	UP_ML_DOWN_PI
BDIVROU_0285800.t1.1	31.8232349192209	21.166287012956	0.406321699092789	0.871948337291201	0.58831228285378	28	36	24	17	31.3121415136288	32.334328324813	26.6830191433915	15.6495548825205	87.19	UP_ML_DOWN_PI
BDIVROU_0316900.t1.1	73.5175455629326	91.8028240446707	-0.400069659149748	0.871669377218282	-0.320449932602878	60	89	84	98	67.0974461006331	79.9376450252322	93.3905670018703	90.2150810874711	87.17	DOWN_ML_UP_PI
BDIVROU_0202600.t1.1	301.404840085172	273.089271999199	0.405674503640493	0.871448772509948	0.142329943937048	274	330	247	295	306.411670526225	296.398009644119	274.612738684071	271.565805314326	87.14	UP_ML_DOWN_PI
BDIVROU_0391600.t1.1	207.850402322195	236.177814897525	-0.399796136085178	0.871444497018672	-0.184327912638757	187	230	222	245	209.120373680307	206.580430964083	246.817927076372	225.537702718678	87.14	DOWN_ML_UP_PI
BDIVROU_0391700.t1.1	207.850402322195	236.177814897525	-0.399796136085178	0.871444497018672	-0.184327912638757	187	230	222	245	209.120373680307	206.580430964083	246.817927076372	225.537702718678	87.14	DOWN_ML_UP_PI
BDIVROU_0296000.t1.1	25.6726356933295	16.4322715371316	0.405507970767313	0.871320497695465	0.643699491527343	17	36	13	20	19.0109430618461	32.334328324813	14.4533020360037	18.4112410382594	87.13	UP_ML_DOWN_PI
BDIVROU_0296400.t1.1	25.6726356933295	16.4322715371316	0.405507970767313	0.871320497695465	0.643699491527343	17	36	13	20	19.0109430618461	32.334328324813	14.4533020360037	18.4112410382594	87.13	UP_ML_DOWN_PI
BDIVROU_0112500.t1.1	75.4771022091839	49.0099689928022	0.405478341269082	0.871297686641598	0.622963800644599	37	122	36	63	41.3767584287238	109.577445989644	40.0245287150873	57.9954092705172	87.13	UP_ML_DOWN_PI
BDIVROU_0198300.t1.1	130.427697000372	151.930717680553	-0.399437229309125	0.871149899277047	-0.220163320625264	116	146	140	161	129.721729127891	131.133664872853	155.650945003117	148.210490357988	87.11	DOWN_ML_UP_PI
BDIVROU_0033000.t1.1	125.862192296851	162.946386936393	-0.398973109677757	0.870769749064321	-0.372552385643244	99	157	183	133	110.710786066045	141.013598527657	203.45802096836	122.434752904425	87.08	DOWN_ML_UP_PI
BDIVROU_0208800.t1.1	209.263433841602	243.924772137619	-0.398802792781399	0.870630474298715	-0.221116039816666	208	207	226	257	232.604479815528	185.922387867675	251.265096933604	236.584447341633	87.06	DOWN_ML_UP_PI
BDIVROU_0122700.t1.1	126.597163011001	151.070180824775	-0.398743753596126	0.870582224184961	-0.254973845510225	122	130	131	170	136.431473737954	116.762852284047	145.644812824345	156.495548825205	87.06	DOWN_ML_UP_PI
BDIVROU_0416300.t1.1	46.4799303287763	63.5410912299724	-0.398455161837145	0.870346581999835	-0.451081960335105	51	40	58	68	57.0328291855382	35.9270314720145	64.4839629298629	62.598219530082	87.03	DOWN_ML_UP_PI
BDIVROU_0465100.t1.1	92.114832452631	113.836288094447	-0.398395732123133	0.870298099666945	-0.30545514040217	78	108	93	135	87.2266799308231	97.002984974439	103.396699180642	124.275877008251	87.03	DOWN_ML_UP_PI
BDIVROU_0150200.t1.1	55.5540298269254	38.9015814267906	0.403913833281176	0.870083344285047	0.51406276205668	60	49	41	35	67.0974461006331	44.0106135532177	45.5834910366272	32.219671816954	87.01	UP_ML_DOWN_PI
BDIVROU_0381800.t1.1	225.70386056743	193.68960046928	0.403857986196593	0.870039672943534	0.220684600198149	186	271	182	201	208.002082911963	243.405638222898	202.346228504052	185.032972434507	87	UP_ML_DOWN_PI
BDIVROU_0447700.t1.1	107.110558264815	129.174562172301	-0.397901350810337	0.869894121301595	-0.270221295235077	100	114	109	149	111.829076834389	102.392039695241	121.18537860957	137.163745735033	86.99	DOWN_ML_UP_PI
BDIVROU_0052300.t2.1	62.4181215793262	46.9353842854769	0.403518863360776	0.8697747553557	0.411288969745087	53	73	48	44	59.2694107222259	65.5668324364264	53.366038286783	40.5047302841707	86.98	UP_ML_DOWN_PI
BDIVROU_0186700.t1.1	611.299393769666	534.48028793709	0.403398541334782	0.869680872877847	0.193742395198221	466	781	492	567	521.123498048251	701.475289491082	547.001892439526	521.958683434654	86.97	UP_ML_DOWN_PI
BDIVROU_0200400.t1.1	236.297286748744	192.290962386379	0.40326044479413	0.869573193364314	0.297312105791977	168	317	177	204	187.872849081773	284.721724415715	196.787266182512	187.794658590246	86.96	UP_ML_DOWN_PI
BDIVROU_0289100.t1.1	133.892626796175	113.046931258793	0.4032443474676	0.86956064660534	0.244154686854644	123	145	104	120	137.549764506298	130.235489086052	115.62641628803	110.467446229556	86.96	UP_ML_DOWN_PI
BDIVROU_0076400.t1.1	972.401254282824	1047.01157220661	-0.397466635999703	0.869525600245175	-0.106653728510253	805	1163	947	1131	900.224068516828	1044.57844004882	1052.86746369966	1041.15568071357	86.95	DOWN_ML_UP_PI
BDIVROU_0445400.t1.1	145.155255852432	177.048303514722	-0.397313126893792	0.869395663095503	-0.286546209105137	107	190	162	189	119.657112212796	170.653399492069	180.110379217893	173.986227811551	86.94	DOWN_ML_UP_PI
BDIVROU_0266700.t1.1	123.753384111561	154.483378418866	-0.396908604446663	0.869053748511063	-0.319983643143148	88	166	133	175	98.4095876142619	149.09718060886	147.868397752961	161.09835908477	86.91	DOWN_ML_UP_PI
BDIVROU_0115500.t1.1	32.3823803033928	23.8323579624974	0.402254615026696	0.868791211317237	0.442287338293179	29	36	23	24	32.4304322819727	32.334328324813	25.5712266790835	22.0934892459113	86.88	UP_ML_DOWN_PI
BDIVROU_0435200.t1.1	156.496273005223	186.289514043914	-0.39615672819335	0.868420127791666	-0.251418169982249	157	153	172	197	175.57165062999	137.420895380455	191.228303860973	181.350724226855	86.84	DOWN_ML_UP_PI
BDIVROU_0179600.t1.1	247.281557638279	216.243370741148	0.401756638656292	0.868396548201893	0.19349874145492	227	268	182	250	253.852004414062	240.711110862497	202.346228504052	230.140512978243	86.84	UP_ML_DOWN_PI
BDIVROU_0404800.t1.1	153.119922512551	121.098529122511	0.401482239766582	0.868178769202263	0.338480662861538	110	204	116	123	123.011984517827	183.227860507274	128.967925859726	113.229132385295	86.82	UP_ML_DOWN_PI
BDIVROU_0004800.t1.1	119.218215525993	140.90840824367	-0.395810637067867	0.868129291945994	-0.241153018142811	108	131	121	160	120.77540298114	117.661028070847	134.526888181266	147.289928306075	86.81	DOWN_ML_UP_PI
BDIVROU_0203400.t1.1	141.482831332413	170.186318316479	-0.395592362850069	0.867946131893363	-0.266488064565651	143	137	148	191	159.915579873176	123.05008279165	164.545284717581	175.827351915377	86.79	DOWN_ML_UP_PI
BDIVROU_0336200.t1.1	29.8067683640767	21.8000034462765	0.401131874313503	0.867901144406589	0.451311604412158	26	34	21	22	29.075559976941	30.5379767512123	23.3476417504676	20.2523651420854	86.79	UP_ML_DOWN_PI
BDIVROU_0352500.t1.1	4.26190602214515	1.40863788947716	0.400770083569581	0.867614989662702	1.59719798718207	2	7	0	3	2.23658153668777	6.28723050760253	0.55589623215399	2.76168615573891	86.76	UP_ML_DOWN_PI
BDIVROU_0006900.t1.1	110.712119342329	87.8693202284884	0.400665915788882	0.867532697581331	0.333381720338415	96	127	91	81	107.355913761013	114.068324923646	101.173114252026	74.5655262049506	86.75	UP_ML_DOWN_PI
BDIVROU_0136500.t1.1	5.93934217466098	10.2395927822712	-0.395071439948622	0.867496836177812	-0.785783286010042	5	7	6	15	5.59145384171943	6.28723050760253	6.67075478584788	13.8084307786946	86.75	DOWN_ML_UP_PI
BDIVROU_0283200.t1.1	434.315807394714	399.10189218594	0.400445966884287	0.867359083162458	0.121987343356458	384	489	347	448	429.423655044052	439.207959745377	385.791985114869	412.411799257011	86.74	UP_ML_DOWN_PI
BDIVROU_0428400.t1.1	446.57781179823	400.464940258778	0.400359032557998	0.86729051636078	0.157235629006649	373	530	342	457	417.122456592269	476.033167004192	380.233022793329	420.696857724228	86.73	UP_ML_DOWN_PI
BDIVROU_0172100.t1.1	244.473210460092	201.149712090781	0.400109941589408	0.867094222372932	0.281406709329966	177	324	183	216	197.937465996868	291.008954923317	203.45802096836	198.841403213202	86.71	UP_ML_DOWN_PI
BDIVROU_0329200.t1.1	100.510871145523	126.819772027426	-0.394555580382738	0.867046317762115	-0.335428138398663	89	113	94	162	99.5278783826058	101.493863908441	104.50849164495	149.131052409901	86.7	DOWN_ML_UP_PI
BDIVROU_0349100.t1.1	11.5396539466935	5.71460272387283	0.400042660725451	0.867041245183613	1.01387484917238	11	12	2	10	12.3011984517827	10.7781094416043	2.22358492861596	9.20562051912971	86.7	UP_ML_DOWN_PI
BDIVROU_0013700.t1.1	61.656577074237	82.770638932905	-0.394443344675755	0.866948456452138	-0.424864295049168	42	85	81	82	46.9682122704432	76.3449418780307	90.0551896089464	75.4860882568636	86.69	DOWN_ML_UP_PI
BDIVROU_0077600.t1.1	31.704319498136	21.9912338586715	0.399666461721661	0.866745360531099	0.527750859627839	31	32	23	20	34.6670138186605	28.7416251776116	25.5712266790835	18.4112410382594	86.67	UP_ML_DOWN_PI
BDIVROU_0261500.t1.1	465.99864870521	411.863070339408	0.399511079122326	0.866619970067663	0.17816099848337	374	572	389	425	418.240747360613	513.756550049807	432.487268615804	391.238872063013	86.66	UP_ML_DOWN_PI
BDIVROU_0388300.t1.1	213.24831497331	242.735159472144	-0.393537196604432	0.866160423280127	-0.186848751919317	183	247	228	252	204.647210606931	221.849419339689	253.488681862219	231.981637082069	86.62	DOWN_ML_UP_PI
BDIVROU_0216800.t1.1	653.261871373502	586.049557849248	0.398384729601824	0.86571391405387	0.15663876930969	529	796	497	673	591.575816453915	714.947926293088	552.560854761066	619.538260937429	86.57	UP_ML_DOWN_PI
BDIVROU_0268400.t1.1	145.33108118241	171.542726208275	-0.392612835977751	0.865351240675532	-0.239224676271407	129	163	167	171	144.259509116361	146.402653248459	185.669341539433	157.416110877118	86.54	DOWN_ML_UP_PI
BDIVROU_0273400.t1.1	238.656546033531	269.155768183016	-0.392568999095553	0.865311949098638	-0.173505435430462	218	260	254	278	243.787387498967	233.525704568094	282.395285934227	255.916250431806	86.53	DOWN_ML_UP_PI
BDIVROU_0032200.t1.1	353.080283944146	386.543099268855	-0.392059115111163	0.864855581407048	-0.130633019505741	311	399	336	434	347.788428954948	358.372138933344	373.562268007481	399.523930530229	86.49	DOWN_ML_UP_PI
BDIVROU_0155600.t1.1	574.293265577575	535.000594159182	0.397040436420445	0.864637226921645	0.102247150390816	497	660	483	579	555.790511866911	592.796019288239	536.995760260754	533.00542805761	86.46	UP_ML_DOWN_PI
BDIVROU_0224400.t1.1	36.7454858859966	48.6630981780743	-0.39161907229368	0.86446268155773	-0.405261145167867	36	37	42	55	40.2584676603799	33.2325041116134	46.6952835009352	50.6309128552134	86.45	DOWN_ML_UP_PI
BDIVROU_0105500.t1.1	61.0442841081862	44.8852347642249	0.396780699976977	0.864425061961477	0.443615273713377	65	55	41	48	72.6888999423525	49.3996682740199	45.5834910366272	44.1869784918226	86.44	UP_ML_DOWN_PI
BDIVROU_0272400.t1.1	312.667469141429	350.725639626458	-0.391521971835586	0.86437610282809	-0.1657137771975	258	375	308	390	288.519018232722	336.815920050136	342.432079006858	359.019200246059	86.44	DOWN_ML_UP_PI
BDIVROU_0278600.t1.1	54.0132249561208	69.6559497836663	-0.391217320281561	0.864104741950248	-0.366933898839804	46	63	69	68	51.4413753438187	56.5850745684228	76.7136800372506	62.598219530082	86.41	DOWN_ML_UP_PI
BDIVROU_0073300.t1.1	120.913367539136	142.67171214633	-0.391128602961866	0.864025798597023	-0.238725566552827	103	141	125	159	115.18394913942	126.642785938851	138.974058038498	146.369366254162	86.4	DOWN_ML_UP_PI
BDIVROU_0251600.t1.1	83.5998783386539	105.604614642323	-0.390952674925484	0.863869358308287	-0.337100130137878	70	99	108	99	78.280353784072	88.9194028932358	120.073586145262	91.1356431393841	86.39	DOWN_ML_UP_PI
BDIVROU_0273600.t1.1	23.638453277559	32.4220570533377	-0.390906953941433	0.863828724899036	-0.455839987644572	23	24	31	33	25.7206876719094	21.5562188832087	34.4655663935474	30.378547713128	86.38	DOWN_ML_UP_PI
BDIVROU_0249700.t1.1	82.7017025518535	66.2071621795138	0.395906999628365	0.86371343538078	0.320929736175801	70	97	57	75	78.280353784072	87.1230513196351	63.3721704655549	69.0421538934728	86.37	UP_ML_DOWN_PI
BDIVROU_0344400.t1.1	222.402135844277	268.426436543498	-0.390765867746465	0.863703397771657	-0.271356122313421	156	301	256	274	174.453359861646	270.350911826909	284.618870862843	252.234002224154	86.37	DOWN_ML_UP_PI
BDIVROU_0165900.t1.1	163.44761078447	116.364513646686	0.395696435368678	0.863542403061639	0.490177125356916	212	100	105	126	237.077642888904	89.8175786800361	116.738208752338	115.990818541034	86.35	UP_ML_DOWN_PI
BDIVROU_0204600.t1.1	288.681127530928	254.224390116025	0.395647579037183	0.863502745269572	0.183374346597271	240	344	223	283	268.389784402532	308.972470659324	247.92971954068	260.519060691371	86.35	UP_ML_DOWN_PI
BDIVROU_0359000.t1.1	1863.60617916335	1761.38631019637	0.395633304773786	0.863491160381513	0.0813856609485011	1570	2195	1573	1927	1755.7165062999	1971.49585202679	1748.84954635645	1773.92307403629	86.35	UP_ML_DOWN_PI
BDIVROU_0213800.t1.1	108.704510717498	87.3378591824078	0.395611357766675	0.863473349986841	0.315732733098532	90	130	71	104	100.64616915095	116.762852284047	78.9372649658666	95.738453398949	86.35	UP_ML_DOWN_PI
BDIVROU_0110200.t1.1	46.1763316474004	60.5881746618385	-0.390369563425002	0.863351842302518	-0.391882675492857	36	58	56	64	40.2584676603799	52.094195634421	62.2603780012469	58.9159713224301	86.34	DOWN_ML_UP_PI
BDIVROU_0329300.t1.1	66.1208822172994	51.4425793388442	0.394469321508994	0.86254558996325	0.362142992473983	54	80	47	55	60.3877014905698	71.8540629440289	52.2542458224751	50.6309128552134	86.25	UP_ML_DOWN_PI
BDIVROU_0367900.t1.1	3.92287561951673	1.40863788947716	0.394468404172733	0.862544826981865	1.47761079948667	3	5	0	3	3.35487230503166	4.49087893400181	0.55589623215399	2.76168615573891	86.25	UP_ML_DOWN_PI
BDIVROU_0249100.t1.1	715.173995150535	794.93958699908	-0.389482822779928	0.862537123297947	-0.152550945291573	557	899	708	872	622.887957967544	807.460032333525	787.14906473005	802.73010926811	86.25	DOWN_ML_UP_PI
BDIVROU_0372200.t1.1	399.176894218729	356.900523376288	0.394327877661427	0.862427987886321	0.161506197734676	383	412	310	401	428.305364275708	370.048424161749	344.655663935474	369.145382817101	86.24	UP_ML_DOWN_PI
BDIVROU_0365700.t1.1	68.1550646330699	49.9483260497462	0.393649076268306	0.861864774583201	0.448384539457511	48	92	41	59	53.6779568805065	82.6321723856333	45.5834910366272	54.3131610628653	86.19	UP_ML_DOWN_PI
BDIVROU_0317500.t1.1	200.233623995018	226.380708136179	-0.388693005988756	0.861814399586752	-0.17706676147008	179	223	211	237	200.174047533555	200.293200456481	234.588209968984	218.173206303374	86.18	DOWN_ML_UP_PI
BDIVROU_0163800.t1.1	30.3659137482486	21.895618652474	0.393524970188071	0.861762010388578	0.471810569163293	27	34	22	21	30.1938507452849	30.5379767512123	24.4594342147756	19.3318030901724	86.18	UP_ML_DOWN_PI
BDIVROU_0024000.t1.1	411.72101911598	455.923358257918	-0.388527981634594	0.861663760898365	-0.147124221713206	346	486	431	470	386.928605846984	436.513432384976	479.182552116739	432.664164399096	86.17	DOWN_ML_UP_PI
BDIVROU_0134100.t1.1	22.9869662632416	37.1805077152355	-0.388445723347151	0.861588720592801	-0.693730394050321	13	35	23	53	14.5377799884705	31.4361525380127	25.5712266790835	48.7897887513874	86.16	DOWN_ML_UP_PI
BDIVROU_0304900.t1.1	42.1611143977382	27.5146061701493	0.393246174493427	0.861531392461526	0.615715321804929	24	64	23	32	26.8389784402532	57.4832503552231	25.5712266790835	29.4579856612151	86.15	UP_ML_DOWN_PI
BDIVROU_0010100.t1.1	214.824551565367	186.062693621457	0.393151667919164	0.861453290880239	0.207370065673612	181	253	160	211	202.410629070243	227.238474060491	177.886794289277	194.238592953637	86.15	UP_ML_DOWN_PI
BDIVROU_0392600.t1.1	790.818064759383	875.288770409932	-0.38767998172779	0.860886475883112	-0.146413234298639	620	989	807	927	693.340276373209	888.295853145558	897.21651869654	853.361022123324	86.09	DOWN_ML_UP_PI
BDIVROU_0370400.t1.1	106.881585352958	79.7109523345848	0.392068121161583	0.860559911663185	0.423163442140667	102	111	49	114	114.065658371076	99.6975123348401	54.477830751091	104.944073918079	86.06	UP_ML_DOWN_PI
BDIVROU_0427600.t1.1	1.00823327757212	1.93673931002345	-0.386997972938594	0.860245880880578	-0.941800299045204	1	1	1	3	1.11829076834389	0.898175786800362	1.11179246430798	2.76168615573891	86.02	DOWN_ML_UP_PI
BDIVROU_0264400.t1.1	66.4421967593015	49.3746348125612	0.391364967025535	0.859967382441751	0.428329695826621	61	72	35	65	68.215736868977	64.668656649626	38.9127362507793	59.8365333743431	86	UP_ML_DOWN_PI
BDIVROU_0021000.t1.1	114.16819120782	138.206747284067	-0.38662279159958	0.859894428853729	-0.275667297676496	107	121	112	165	119.657112212796	108.679270202844	124.520756002494	151.89273856564	85.99	DOWN_ML_UP_PI
BDIVROU_0274300.t1.1	28.6796196654196	17.986550022365	0.391011805039198	0.859670571733606	0.673107400280524	28	29	10	27	31.3121415136288	26.0470978172105	11.1179246430798	24.8551754016502	85.97	UP_ML_DOWN_PI
BDIVROU_0226700.t1.1	102.39956434927	124.894187541391	-0.386219238904039	0.859517147490313	-0.286496759310412	98	106	122	124	109.592495297701	95.2066334008383	135.638680645574	114.149694437208	85.95	DOWN_ML_UP_PI
BDIVROU_0209900.t1.1	90.7764267027436	111.397037567362	-0.386182797316839	0.859483116319983	-0.295321262263705	74	110	106	114	82.7535168574475	98.7993365480398	117.850001216646	104.944073918079	85.95	DOWN_ML_UP_PI
BDIVROU_0097900.t1.1	259.829444862545	287.758239633671	-0.385965850855042	0.859280649995885	-0.147292307151042	239	281	256	316	267.271493634189	252.387396090902	284.618870862843	290.897608404499	85.93	DOWN_ML_UP_PI
BDIVROU_0119100.t1.1	171.140348157451	142.767327352527	0.390428762972188	0.859181711501719	0.261514077731538	135	213	126	158	150.969253726425	191.311442588477	140.085850502805	145.448804202249	85.92	UP_ML_DOWN_PI
BDIVROU_0269300.t1.1	148.456980575585	177.197303736013	-0.385715472493627	0.859047260150645	-0.255311720081776	137	160	178	170	153.205835263112	143.708125888058	197.89905864682	156.495548825205	85.9	DOWN_ML_UP_PI
BDIVROU_0351900.t1.1	25.8750348142468	38.7525812055	-0.385180265579156	0.858545410797045	-0.582731603909384	27	24	25	54	30.1938507452849	21.5562188832087	27.7948116076995	49.7103508033004	85.85	DOWN_ML_UP_PI
BDIVROU_0276700.t1.1	313.30124029512	285.821500323647	0.389626791824657	0.858511617714315	0.132436036824888	276	354	255	313	308.648252062912	317.954228527328	283.507078398535	288.13592224876	85.85	UP_ML_DOWN_PI
BDIVROU_0356100.t1.1	14.573211709723	23.945768173726	-0.384453378883658	0.857850310504372	-0.716451857537419	10	20	29	17	11.1829076834389	17.9635157360072	32.2419814649314	15.6495548825205	85.79	DOWN_ML_UP_PI
BDIVROU_0326400.t1.1	178.017060167179	207.844902062702	-0.384345834572073	0.857747686593438	-0.223491854840736	173	181	176	239	193.464302923492	162.569817410865	195.675473718205	220.0143304072	85.77	DOWN_ML_UP_PI
BDIVROU_0240700.t1.1	367.055156221431	319.833425872281	0.388662653723063	0.857687612321659	0.198676145473433	287	460	293	341	320.949450514695	413.160861928166	325.755192042238	313.911659702323	85.77	UP_ML_DOWN_PI
BDIVROU_0099400.t1.1	105.525463742445	130.633225451337	-0.383821558124253	0.857248197241931	-0.307930711405344	106	103	105	157	118.538821444452	92.5121060404372	116.738208752338	144.528242150336	85.72	DOWN_ML_UP_PI
BDIVROU_0051400.t1.1	20.8338684263862	29.6425758925678	-0.383439270811176	0.856884819065495	-0.50874007755907	22	19	26	33	24.6023969035655	17.0653399492069	28.9066040720075	30.378547713128	85.69	DOWN_ML_UP_PI
BDIVROU_0153700.t1.1	28.2216738417063	42.2369588197145	-0.38331162451109	0.85676364298927	-0.581702402876602	32	23	47	35	35.7853045870043	20.6580430964083	52.2542458224751	32.219671816954	85.68	DOWN_ML_UP_PI
BDIVROU_0183100.t1.1	179.483239268464	154.501173423897	0.387459193610018	0.8566629004574	0.216231331436708	170	188	138	169	190.109430618461	168.857047918468	153.427360074501	155.574986773292	85.67	UP_ML_DOWN_PI
BDIVROU_0115900.t1.1	85.8364598753417	107.732584364741	-0.383052691505397	0.856518075059649	-0.327792185790547	74	99	111	100	82.7535168574475	88.9194028932358	123.408963538186	92.0562051912971	85.65	DOWN_ML_UP_PI
BDIVROU_0105400.t1.1	186.100642248382	155.54178586808	0.387060134953346	0.856324468292501	0.25878082582784	173	199	120	193	193.464302923492	178.736981573272	133.415095716958	177.668476019203	85.63	UP_ML_DOWN_PI
BDIVROU_0136400.t1.1	28.450646753563	18.0821652285625	0.386725989405963	0.856033460374188	0.653894006936846	30	26	11	26	33.5487230503166	23.3525704568094	12.2297171073878	23.9346133497372	85.6	UP_ML_DOWN_PI
BDIVROU_0408900.t1.1	54.0132249561208	42.29698401585	0.386434890666132	0.855780013716039	0.352757893826071	46	63	38	46	51.4413753438187	56.5850745684228	42.2481136437032	42.3458543879967	85.58	UP_ML_DOWN_PI
BDIVROU_0157000.t1.1	78.8800264927954	95.5028672573537	-0.382141572199041	0.85563610298076	-0.275884011188476	72	86	89	100	80.5169353207597	77.2431176648311	98.9495293234102	92.0562051912971	85.56	DOWN_ML_UP_PI
BDIVROU_0116500.t1.1	165.486888803539	189.398071014381	-0.381749425342628	0.855254235182646	-0.194704717582347	153	178	166	211	171.098487556614	159.875290050464	184.557549075125	194.238592953637	85.53	DOWN_ML_UP_PI
BDIVROU_0005000.t1.1	272.936477470983	245.000974591864	0.38532167096527	0.854814156716693	0.155777732953509	252	294	218	269	281.809273622659	264.063681319306	242.37075721914	247.631191964589	85.48	UP_ML_DOWN_PI
BDIVROU_0394500.t1.1	1268.12849027387	1379.46381619211	-0.381129976229396	0.854652561552169	-0.121406684081625	1260	1255	1242	1497	1409.0463681133	1127.21061243445	1380.84624067051	1378.08139171372	85.47	DOWN_ML_UP_PI
BDIVROU_0216500.t1.1	33.1616406691083	44.4071587332374	-0.380923198480995	0.854452135541563	-0.421276881682806	32	34	36	53	35.7853045870043	30.5379767512123	40.0245287150873	48.7897887513874	85.45	DOWN_ML_UP_PI
BDIVROU_0204100.t1.1	96.3501646838368	78.2100588644445	0.384660527634979	0.854243051000683	0.300932962976556	92	100	67	89	102.882750687637	89.8175786800361	74.4900951086347	81.9300226202544	85.42	UP_ML_DOWN_PI
BDIVROU_0109700.t1.1	513.561438081078	551.737506319937	-0.380469470723914	0.854013076345423	-0.103445177616844	443	592	504	590	495.402810376341	531.720065785814	560.343402011222	543.131610628653	85.4	DOWN_ML_UP_PI
BDIVROU_0253700.t1.1	155.734728500133	180.156860485189	-0.379982231925821	0.853535501245948	-0.210162893436514	146	165	156	203	163.270452178207	148.19900482206	173.439624432045	186.874096538333	85.35	DOWN_ML_UP_PI
BDIVROU_0003500.t1.1	91.3267141566025	74.8146562753852	0.383585214116773	0.85329629967242	0.28771600412103	79	105	70	78	88.344970699167	94.308457614038	77.8254725015586	71.8038400492117	85.33	UP_ML_DOWN_PI
BDIVROU_0091900.t1.1	410.483812926551	462.934343677451	-0.379485884550523	0.853045046851079	-0.173482264019118	347	482	461	449	388.046896615328	432.920729237774	512.536326045979	413.332361308924	85.3	DOWN_ML_UP_PI
BDIVROU_0181300.t1.1	154.286265259474	129.061151961073	0.383077608551219	0.852849596744238	0.257554829540605	141	168	103	156	157.678998336488	150.893532182461	114.514623823722	143.607680098423	85.28	UP_ML_DOWN_PI
BDIVROU_0272800.t1.1	107.586219949154	87.8159352133953	0.383052727509764	0.852827729679842	0.292938641609328	88	130	76	99	98.4095876142619	116.762852284047	84.4962272874065	91.1356431393841	85.28	UP_ML_DOWN_PI
BDIVROU_0085200.t1.1	236.428822427156	266.01826138353	-0.378713464634227	0.852284229953857	-0.170119364500734	210	265	226	305	234.841061352216	238.016583502096	251.265096933604	280.771425833456	85.23	DOWN_ML_UP_PI
BDIVROU_0273200.t1.1	154.625295662103	131.355916909813	0.382246808400111	0.852120883816935	0.235295165868624	140	170	127	132	156.560707568144	152.689883756061	141.197642967113	121.514190852512	85.21	UP_ML_DOWN_PI
BDIVROU_0405900.t1.1	44.7012946158019	32.7689278680657	0.38223704661633	0.852112339251148	0.447988142964292	43	46	25	41	48.0865030387871	41.3160861928166	27.7948116076995	37.7430441284318	85.21	UP_ML_DOWN_PI
BDIVROU_0018900.t1.1	17.699111102898	10.9088992256538	0.382209327473664	0.852088078705798	0.698171373798208	18	17	13	8	20.1292338301899	15.2689883756061	14.4533020360037	7.36449641530377	85.21	UP_ML_DOWN_PI
BDIVROU_0450900.t1.1	33.0604411086497	44.7718245529963	-0.378141306170505	0.851722566791227	-0.437485138616877	27	40	35	55	30.1938507452849	35.9270314720145	38.9127362507793	50.6309128552134	85.17	DOWN_ML_UP_PI
BDIVROU_0234800.t1.1	69.603527873729	88.2762162393518	-0.377718506051277	0.851307907177963	-0.342864361760491	53	89	76	100	59.2694107222259	79.9376450252322	84.4962272874065	92.0562051912971	85.13	DOWN_ML_UP_PI
BDIVROU_0158700.t1.1	20.384780532986	13.3059195616337	0.381204558045127	0.851189995701038	0.615424207214258	22	18	14	12	24.6023969035655	16.1671641624065	15.5650945003117	11.0467446229557	85.12	UP_ML_DOWN_PI
BDIVROU_0232900.t1.1	26.5619535498168	17.7174994088035	0.380948914753769	0.850960782588235	0.584186255463646	21	33	12	24	23.4841061352216	29.6398009644119	13.3415095716958	22.0934892459113	85.1	UP_ML_DOWN_PI
BDIVROU_0029000.t1.1	37.3046312701686	27.6102213763468	0.380947587320976	0.850959593144813	0.43415229295347	37	37	24	31	41.3767584287238	33.2325041116134	26.6830191433915	28.5374236093021	85.1	UP_ML_DOWN_PI
BDIVROU_0369600.t1.1	3.37732669970167	0.94835686352067	0.380788869077885	0.850817429795791	1.83237979490893	6	0	0	2	6.70974461006331	0.449087893400181	0.55589623215399	1.84112410382594	85.08	UP_ML_DOWN_PI
BDIVROU_0329800.t1.1	225.712718497743	259.549891834066	-0.377210060432593	0.850798362407642	-0.201524172455019	182	276	245	268	203.528919838587	247.8965171569	272.389153755455	246.710629912676	85.08	DOWN_ML_UP_PI
BDIVROU_0161800.t1.1	33.1882144600477	20.4791855645424	0.38075967406616	0.8507912919776	0.696512671872311	20	49	12	30	22.3658153668777	44.0106135532177	13.3415095716958	27.6168615573891	85.08	UP_ML_DOWN_PI
BDIVROU_0058200.t1.1	313.53907113729	278.414773717239	0.380563236680644	0.850615522023315	0.171409465264204	270	362	269	280	301.938507452849	325.139634821731	299.072172898847	257.757374535632	85.06	UP_ML_DOWN_PI
BDIVROU_0159200.t1.1	243.697712421391	276.066623753406	-0.376718916646969	0.850307389128106	-0.179923769110055	223	265	230	322	249.378841340686	238.016583502096	255.712266790835	296.420980715977	85.03	DOWN_ML_UP_PI
BDIVROU_0263200.t1.1	326.372841182305	294.680250028049	0.379937426258026	0.850056680444966	0.147370637930216	305	347	261	325	341.078684344885	311.666998019725	290.177833184383	299.182666871716	85.01	UP_ML_DOWN_PI
BDIVROU_0419700.t1.1	110.364231009388	129.861663620715	-0.375511808576499	0.849105817159036	-0.234702925402296	101	120	121	136	112.947367602732	107.781094416043	134.526888181266	125.196439060164	84.91	DOWN_ML_UP_PI
BDIVROU_0152000.t1.1	63.2062398753548	78.5925196892345	-0.375358171810794	0.848953404444099	-0.314325013769827	52	76	71	85	58.151119953882	68.2613597968275	78.9372649658666	78.2477744126025	84.9	DOWN_ML_UP_PI
BDIVROU_0101700.t1.1	395.937175007768	351.132535637322	0.378489695060462	0.848747189042288	0.173255848776219	325	477	293	409	363.444499711763	428.429850303772	325.755192042238	376.509879232405	84.87	UP_ML_DOWN_PI
BDIVROU_0272100.t1.1	8.17592371134875	3.77786341384939	0.377647225579831	0.847983050051437	1.11381119172338	9	7	1	7	10.064616915095	6.28723050760253	1.11179246430798	6.4439343633908	84.8	UP_ML_DOWN_PI
BDIVROU_0422600.t1.1	13.3271475899811	20.1323147498145	-0.374139500940319	0.847723316076619	-0.595145024924898	15	11	18	22	16.7743615251583	9.87993365480398	20.0122643575436	20.2523651420854	84.77	DOWN_ML_UP_PI
BDIVROU_0231300.t1.1	296.434537139816	336.205672213277	-0.373967562309895	0.847549913024039	-0.181630521207797	237	365	315	350	265.034912097501	327.834162182132	350.214626257014	322.19671816954	84.75	DOWN_ML_UP_PI
BDIVROU_0031900.t1.1	102.77402647315	124.685162123965	-0.37386251538393	0.847444044508272	-0.278814084678748	81	128	115	132	90.5815522358547	114.966500710446	127.856133395418	121.514190852512	84.74	DOWN_ML_UP_PI
BDIVROU_0083600.t1.1	33.2805560901932	44.3115435270399	-0.373592443086306	0.847172114131772	-0.413003041940647	29	38	35	54	32.4304322819727	34.1306798984137	38.9127362507793	49.7103508033004	84.72	DOWN_ML_UP_PI
BDIVROU_0200800.t1.1	88.8700176383712	71.9395599084177	0.376423560223948	0.846866418068843	0.304911440721297	73	107	64	79	81.6352260891036	96.1048091876387	71.1547177157107	72.7244021011247	84.69	UP_ML_DOWN_PI
BDIVROU_0026200.t1.1	241.267589694099	276.400214206049	-0.373191310278869	0.846768895828809	-0.196124607415618	205	282	272	272	229.249607510497	253.285571877702	302.407550291771	250.392878120328	84.68	DOWN_ML_UP_PI
BDIVROU_0196900.t1.1	93.0964919392638	73.6672738010151	0.376015009209798	0.846489631315923	0.337702951282481	91	94	58	90	101.764459919294	84.428523959234	64.4839629298629	82.8505846721674	84.65	UP_ML_DOWN_PI
BDIVROU_0095400.t1.1	300.3966068076	273.011451798032	0.375813794867267	0.846304335054113	0.137907048666195	273	329	251	290	305.293379757881	295.499833857319	279.059908541303	266.962995054762	84.63	UP_ML_DOWN_PI
BDIVROU_0027400.t1.1	36.51651297414	48.8543285904693	-0.372646106807788	0.846221153469755	-0.419937387080535	38	34	44	53	42.4950491970676	30.5379767512123	48.9188684295511	48.7897887513874	84.62	DOWN_ML_UP_PI
BDIVROU_0447900.t1.1	183.168284045811	213.379429198169	-0.372482399562016	0.846054022386674	-0.220251380602875	179	185	205	216	200.174047533555	166.162520558067	227.917455183136	198.841403213202	84.61	DOWN_ML_UP_PI
BDIVROU_0246600.t1.1	287.804429931768	323.689109487296	-0.372188448677989	0.845754265024118	-0.169520028480203	281	291	290	353	314.239705904632	261.369153958905	322.419814649314	324.958404325279	84.58	DOWN_ML_UP_PI
BDIVROU_0118300.t1.1	36.2963979925964	26.4028137058413	0.374762726908444	0.845339344267355	0.459134700650944	36	36	21	32	40.2584676603799	32.334328324813	23.3476417504676	29.4579856612151	84.53	UP_ML_DOWN_PI
BDIVROU_0359700.t1.1	163.607053530106	141.099638656065	0.374381736511497	0.844989706934502	0.213520654672636	140	190	123	158	156.560707568144	170.653399492069	136.750473109882	145.448804202249	84.5	UP_ML_DOWN_PI
BDIVROU_0183300.t1.1	333.682258501092	285.839295328678	0.374220700286033	0.844838659096624	0.223270719730305	249	433	260	307	278.454401317627	388.910115684557	289.066040720075	282.612549937282	84.48	UP_ML_DOWN_PI
BDIVROU_0400800.t1.1	23.0704499630739	15.2426588716571	0.37415696697502	0.844778911271808	0.597931559393577	26	19	15	15	29.075559976941	17.0653399492069	16.6768869646197	13.8084307786946	84.48	UP_ML_DOWN_PI
BDIVROU_0019300.t1.1	13.3271475899811	6.47952437345287	0.373835867495804	0.844478170320618	1.04040821164539	15	11	10	2	16.7743615251583	9.87993365480398	11.1179246430798	1.84112410382594	84.45	UP_ML_DOWN_PI
BDIVROU_0378200.t1.1	142.606217704055	97.1482463058382	0.373670847653135	0.84432379401251	0.553777027381793	92	203	34	170	102.882750687637	182.329684720473	37.8009437864713	156.495548825205	84.43	UP_ML_DOWN_PI
BDIVROU_0030600.t1.1	20.7149530053013	13.0190739430412	0.373656811724935	0.844310669040038	0.670045715248894	25	15	11	15	27.9572692085971	13.4726368020054	12.2297171073878	13.8084307786946	84.43	UP_ML_DOWN_PI
BDIVROU_0447600.t1.1	66.0765925657337	87.6780898160934	-0.370647909381892	0.84419042998594	-0.408077075755594	74	55	89	83	82.7535168574475	49.3996682740199	98.9495293234102	76.4066503087766	84.42	DOWN_ML_UP_PI
BDIVROU_0358600.t1.1	243.631944582185	214.073170827625	0.373409430920914	0.844079489145493	0.186599310975689	202	291	193	232	225.894735205465	261.369153958905	214.57594561144	213.570396043809	84.41	UP_ML_DOWN_PI
BDIVROU_0341100.t1.1	144.771935798238	170.611009332374	-0.370414841803329	0.84395487627378	-0.236928783636641	128	163	138	204	143.141218348017	146.402653248459	153.427360074501	187.794658590246	84.4	DOWN_ML_UP_PI
BDIVROU_0084500.t1.1	51.0062409840306	67.8748508759758	-0.370349439820162	0.843888825454124	-0.412203341155474	35	70	60	75	39.140176892036	62.8723050760253	66.7075478584788	69.0421538934728	84.39	DOWN_ML_UP_PI
BDIVROU_0192300.t1.1	13.446063011066	10.0661573749072	0.373089895897837	0.843781287316887	0.417670757164473	12	15	9	11	13.4194892201266	13.4726368020054	10.0061321787718	10.1261825710427	84.38	UP_ML_DOWN_PI
BDIVROU_0446600.t1.1	61.9513178252997	79.5731069372829	-0.370090774120745	0.843626100190071	-0.361145958590728	61	62	62	98	68.215736868977	55.6868987816224	68.9311327870948	90.2150810874711	84.36	DOWN_ML_UP_PI
BDIVROU_0300300.t1.1	291.578054012247	261.295400731694	0.37262704394723	0.843350148316374	0.158200406642485	250	338	244	273	279.572692085971	303.583415938522	271.277361291147	251.313440172241	84.34	UP_ML_DOWN_PI
BDIVROU_0175400.t1.1	199.978077292222	171.740596801713	0.372613080289747	0.843337156289252	0.219610742136354	193	205	145	198	215.83011829037	184.126036294074	161.209907324657	182.271286278768	84.33	UP_ML_DOWN_PI
BDIVROU_0227000.t1.1	21.0539834079297	12.1163068961592	0.372515801550375	0.843246670645719	0.79714319062972	24	17	16	7	26.8389784402532	15.2689883756061	17.7886794289277	6.4439343633908	84.32	UP_ML_DOWN_PI
BDIVROU_0381200.t1.1	64.2979568527592	49.1411742090618	0.371978660364237	0.842747798603964	0.387840564115778	66	61	47	50	73.8071907106964	54.7887229948221	52.2542458224751	46.0281025956485	84.27	UP_ML_DOWN_PI
BDIVROU_0209200.t1.1	114.533795401388	94.8513558190022	0.371971473903578	0.842741132859311	0.272033055098122	94	138	87	101	105.119332224325	123.94825857845	96.7259443947943	92.97676724321	84.27	UP_ML_DOWN_PI
BDIVROU_0149900.t1.1	20.7326688659275	15.0514284592621	0.371822898779731	0.84260175045718	0.462005430232162	17	25	13	17	19.0109430618461	22.454394670009	14.4533020360037	15.6495548825205	84.26	UP_ML_DOWN_PI
BDIVROU_0361000.t1.1	388.531653731821	349.954077795836	0.371792581616705	0.842573024296922	0.150866521037867	323	463	324	369	361.207918175075	415.855389288567	360.220758435786	339.687397155886	84.26	UP_ML_DOWN_PI
BDIVROU_0194300.t1.1	193.158275191387	168.614244826215	0.371689123508455	0.842475026921923	0.196057063293769	180	206	146	190	201.292338301899	185.024212080874	162.321699788965	174.906789863464	84.25	UP_ML_DOWN_PI
BDIVROU_0031000.t1.1	50.0814914062909	62.524913971862	-0.368738778051558	0.842238978773048	-0.320153641623632	47	53	57	67	52.5596661121626	47.6033167004192	63.3721704655549	61.677657478169	84.22	DOWN_ML_UP_PI
BDIVROU_0294100.t1.1	282.754405613595	246.555253077098	0.371395044965319	0.84219673537309	0.197638512052806	280	281	215	276	313.121415136288	252.387396090902	239.035379826216	254.07512632798	84.22	UP_ML_DOWN_PI
BDIVROU_0336000.t1.1	362.088615603089	324.896517157802	0.371197608829234	0.8420101177779	0.156362539602228	299	434	293	352	334.368939734822	389.808291471357	325.755192042238	324.037842273366	84.2	UP_ML_DOWN_PI
BDIVROU_0250100.t1.1	17.6067694727525	28.2439378096673	-0.368321254116956	0.84181247575294	-0.68181102049291	9	28	21	36	10.064616915095	25.1489220304101	23.3476417504676	33.140233868867	84.18	DOWN_ML_UP_PI
BDIVROU_0074800.t1.1	73.8477180352479	56.4634404332612	0.370813721670247	0.841647769696674	0.387236303194957	63	86	61	49	70.4523184056648	77.2431176648311	67.8193403227868	45.1075405437356	84.16	UP_ML_DOWN_PI
BDIVROU_0288100.t1.1	12.7768601361223	18.8292918731115	-0.367607542419754	0.841084756360803	-0.559445401365714	10	16	14	24	11.1829076834389	14.3708125888058	15.5650945003117	22.0934892459113	84.11	DOWN_ML_UP_PI
BDIVROU_0095700.t1.1	236.190991584986	211.042434058324	0.369825122388826	0.840717691016638	0.162420831718036	216	257	195	223	241.550805962279	230.831177207693	216.799530540056	205.285337576592	84.07	UP_ML_DOWN_PI
BDIVROU_0371800.t1.1	3.25367274457303	1.47645828406696	0.369758746375861	0.84065540115595	1.13992855652369	1	6	1	2	1.11829076834389	5.38905472080217	1.11179246430798	1.84112410382594	84.07	UP_ML_DOWN_PI
BDIVROU_0030200.t1.1	14.6744112701817	6.47172917499849	0.369192519893805	0.840120793274476	1.18107948319902	15	14	0	14	16.7743615251583	12.5744610152051	0.55589623215399	12.8878687267816	84.01	UP_ML_DOWN_PI
BDIVROU_0405800.t1.1	17.5801956818131	11.0823346330177	0.368940619297392	0.839879711683521	0.665689293695684	21	13	10	12	23.4841061352216	11.6762852284047	11.1179246430798	11.0467446229557	83.99	UP_ML_DOWN_PI
BDIVROU_0325900.t1.1	119.935470379517	90.9956722039863	0.368772145251728	0.839718634487476	0.398388555654163	139	94	90	89	155.4424167998	84.428523959234	100.061321787718	81.9300226202544	83.97	UP_ML_DOWN_PI
BDIVROU_0361500.t1.1	14.3353808675533	8.7809295032353	0.368692910684774	0.83964292327043	0.707134666025949	16	12	10	7	17.8926522935022	10.7781094416043	11.1179246430798	6.4439343633908	83.96	UP_ML_DOWN_PI
BDIVROU_0364900.t1.1	70.7218186420729	89.5192139199193	-0.365948058023074	0.839376018153065	-0.340041993141921	55	89	89	87	61.5059922589137	79.9376450252322	98.9495293234102	80.0888985164285	83.94	DOWN_ML_UP_PI
BDIVROU_0398400.t1.1	95.7733034390386	118.187842745481	-0.36593051611101	0.839358029906064	-0.303386172409569	99	90	100	136	110.710786066045	80.8358208120325	111.179246430798	125.196439060164	83.94	DOWN_ML_UP_PI
BDIVROU_0403000.t1.1	178.915235953979	152.869074737497	0.368374193131932	0.839338665792279	0.226979668323946	173	183	145	157	193.464302923492	164.366168984466	161.209907324657	144.528242150336	83.93	UP_ML_DOWN_PI
BDIVROU_0049300.t2.1	45.709527893374	33.0379784816271	0.367835542244024	0.838825497963279	0.468369504030144	44	47	23	44	49.204793807131	42.214261979617	25.5712266790835	40.5047302841707	83.88	UP_ML_DOWN_PI
BDIVROU_0037600.t1.1	81.1431818204226	100.183497718085	-0.365299438142313	0.838711922989211	-0.304103106239121	64	101	85	115	71.5706091740087	90.7157544668365	94.5023594661783	105.864635969992	83.87	DOWN_ML_UP_PI
BDIVROU_0193200.t1.1	69.5592382221634	53.3793186488677	0.367664941624188	0.83866324134521	0.381961242494927	73	64	48	58	81.6352260891036	57.4832503552231	53.366038286783	53.3925990109523	83.87	UP_ML_DOWN_PI
BDIVROU_0209700.t1.1	43.9308921803995	33.6116697188122	0.367643511796003	0.838642868910923	0.386273586184966	36	53	29	38	40.2584676603799	47.6033167004192	32.2419814649314	34.9813579726929	83.86	UP_ML_DOWN_PI
BDIVROU_0023300.t1.1	238.995576436159	215.28057849813	0.367516370085824	0.838522043167683	0.150765742761967	217	262	196	231	242.669096730623	235.322056141695	217.911323004364	212.649833991896	83.85	UP_ML_DOWN_PI
BDIVROU_0380400.t1.1	74.3891475587936	91.7250038435043	-0.364830938327913	0.838228700399987	-0.302222894306936	72	76	88	93	80.5169353207597	68.2613597968275	97.8377368591023	85.6122708279063	83.82	DOWN_ML_UP_PI
BDIVROU_0176900.t1.1	21.3930138105581	13.7484055825591	0.36714161187794	0.83816632454369	0.637875423751028	23	19	9	19	25.7206876719094	17.0653399492069	10.0061321787718	17.4906789863464	83.82	UP_ML_DOWN_PI
BDIVROU_0115100.t1.1	185.77932770638	211.35371486299	-0.364653767812786	0.838045151327137	-0.186069493052332	166	207	179	243	185.636267545085	185.922387867675	199.010851111128	223.696578614852	83.8	DOWN_ML_UP_PI
BDIVROU_0201900.t1.1	26.5530956195036	37.6163535551186	-0.364566889329249	0.837955203169073	-0.502479940558781	25	28	42	31	27.9572692085971	25.1489220304101	46.6952835009352	28.5374236093021	83.8	DOWN_ML_UP_PI
BDIVROU_0322500.t1.1	13.8951509044662	7.65134203389628	0.366774396672567	0.837816853152805	0.860796780961431	12	16	3	13	13.4194892201266	14.3708125888058	3.33537739292394	11.9673066748686	83.78	UP_ML_DOWN_PI
BDIVROU_0360100.t1.1	34.6189618400806	24.0836135710279	0.366713207569792	0.837757749500201	0.523510587308548	33	36	16	33	36.9035953553482	32.334328324813	17.7886794289277	30.378547713128	83.78	UP_ML_DOWN_PI
BDIVROU_0402700.t1.1	82.794044181999	67.4145698500193	0.366338038744727	0.837395740185512	0.29646656577396	79	86	60	74	88.344970699167	77.2431176648311	66.7075478584788	68.1215918415598	83.74	UP_ML_DOWN_PI
BDIVROU_0067100.t1.1	196.024865554752	166.426249907661	0.365437508761896	0.836529406571183	0.236153667006677	153	246	152	178	171.098487556614	220.951243552889	168.992454574813	163.860045240509	83.65	UP_ML_DOWN_PI
BDIVROU_0125100.t1.1	114.771626243557	91.4803884160161	0.365033925048614	0.836142339041242	0.327231627688422	88	146	71	113	98.4095876142619	131.133664872853	78.9372649658666	104.023511866166	83.61	UP_ML_DOWN_PI
BDIVROU_0305600.t2.1	70.8318761328447	55.8719541910451	0.364914606080188	0.836028043732942	0.342274474412765	56	88	50	61	62.6242830272576	79.0394692384318	55.589623215399	56.1542851666912	83.6	UP_ML_DOWN_PI
BDIVROU_0413100.t1.1	33.830843544052	24.8485352206079	0.364669815630154	0.835793760237693	0.445178340139894	34	33	24	25	38.0218861236921	29.6398009644119	26.6830191433915	23.0140512978243	83.58	UP_ML_DOWN_PI
BDIVROU_0217900.t1.1	24.6289706945049	37.6763787512541	-0.362029399061961	0.835335488894909	-0.613303972299199	32	15	33	42	35.7853045870043	13.4726368020054	36.6891513221633	38.6636061803448	83.53	DOWN_ML_UP_PI
BDIVROU_0265000.t1.1	190.195580870862	161.518799024472	0.36403816296095	0.835185262407678	0.235781637422435	149	238	144	177	166.625324483239	213.765837258486	160.098114860349	162.939483188596	83.52	UP_ML_DOWN_PI
BDIVROU_0096400.t1.1	330.574074968543	278.552619114541	0.363734291618565	0.834890243634668	0.247023705636697	233	446	256	296	260.561749024125	400.586400912961	284.618870862843	272.486367366239	83.49	UP_ML_DOWN_PI
BDIVROU_0455000.t1.1	14.1152658860097	19.9410843374195	-0.361430820345986	0.834714640157972	-0.498487556617747	14	14	16	24	15.6560707568144	12.5744610152051	17.7886794289277	22.0934892459113	83.47	DOWN_ML_UP_PI
BDIVROU_0379300.t1.1	119.905134261563	101.408700393622	0.363422200178915	0.834587680801989	0.241712001200096	102	140	93	108	114.065658371076	125.744610152051	103.396699180642	99.4207016066008	83.46	UP_ML_DOWN_PI
BDIVROU_0165400.t1.1	62.6205207002434	48.7587133842718	0.362537004387643	0.833731909750456	0.360975447292604	63	61	43	54	70.4523184056648	54.7887229948221	47.8070759652432	49.7103508033004	83.37	UP_ML_DOWN_PI
BDIVROU_0280100.t1.1	63.53641234767	51.4425793388442	0.362383484929198	0.833583853152953	0.304620647582655	55	73	47	55	61.5059922589137	65.5668324364264	52.2542458224751	50.6309128552134	83.36	UP_ML_DOWN_PI
BDIVROU_0383800.t1.1	9.08295742846224	16.4144765321005	-0.360265598989278	0.833511232266953	-0.853734718790456	5	14	8	26	5.59145384171943	12.5744610152051	8.89433971446384	23.9346133497372	83.35	DOWN_ML_UP_PI
BDIVROU_0394300.t1.1	111.13463344479	133.777372431866	-0.359943733242455	0.833178124849814	-0.267525633070116	108	113	109	159	120.77540298114	101.493863908441	121.18537860957	146.369366254162	83.32	DOWN_ML_UP_PI
BDIVROU_0177400.t1.1	328.442455319328	359.559954144787	-0.359914743367502	0.833147903280683	-0.130591724526207	283	379	333	379	316.47628744132	340.408623197337	370.226890614557	348.893017675016	83.31	DOWN_ML_UP_PI
BDIVROU_0231200.t1.1	713.518037185659	659.979242082782	0.361651875841744	0.832876882593768	0.112529251386388	595	848	577	737	665.383007164612	761.653067206707	641.504251905705	678.45423225986	83.29	UP_ML_DOWN_PI
BDIVROU_0097300.t1.1	100.704412336127	123.226498844929	-0.359383954319828	0.832595311765895	-0.291185633080008	103	96	119	124	115.18394913942	86.2248755328347	132.30330325265	114.149694437208	83.26	DOWN_ML_UP_PI
BDIVROU_0079800.t1.1	99.7493266404341	120.620453091523	-0.358739274283339	0.831926056343689	-0.27409555203242	78	125	111	128	87.2266799308231	112.271973350045	123.408963538186	117.83194264486	83.19	DOWN_ML_UP_PI
BDIVROU_0368700.t1.1	514.182588977441	565.1568360928	-0.358520333399325	0.831699243149775	-0.136370524808518	416	627	524	595	465.208959631056	563.156218323827	582.579251297382	547.734420888218	83.17	DOWN_ML_UP_PI
BDIVROU_0169200.t1.1	72.3069131644433	53.9530098860527	0.360395960511212	0.831650433373741	0.422430142017396	49	100	54	52	54.7962476488504	89.8175786800361	60.0367930726309	47.8692266994745	83.17	UP_ML_DOWN_PI
BDIVROU_0070700.t1.1	69.2556395407875	53.5349590512006	0.360319513911712	0.831576010998968	0.371450257135118	58	82	40	68	64.8608645639454	73.6504145176296	44.4716985723192	62.598219530082	83.16	UP_ML_DOWN_PI
BDIVROU_0391300.t1.1	263.35638017054	233.362743726693	0.359662372895715	0.830937356978515	0.174442157472682	218	315	207	257	243.787387498967	282.925372842114	230.141040111752	236.584447341633	83.09	UP_ML_DOWN_PI
BDIVROU_0160200.t1.1	36.0762830110529	49.4458148326854	-0.35747167511803	0.83061492233919	-0.454797710897495	34	38	55	41	38.0218861236921	34.1306798984137	61.1485855369389	37.7430441284318	83.06	DOWN_ML_UP_PI
BDIVROU_0279200.t1.1	71.2366743746792	52.0407057621026	0.359272412418138	0.83055915078528	0.452979639353065	76	64	34	72	84.9900983941353	57.4832503552231	37.8009437864713	66.2804677377339	83.06	UP_ML_DOWN_PI
BDIVROU_0356200.t1.1	27.3500718458454	19.307367904099	0.358835181772811	0.830129198721588	0.502393121960951	20	36	19	19	22.3658153668777	32.334328324813	21.1240568218516	17.4906789863464	83.01	UP_ML_DOWN_PI
BDIVROU_0458200.t1.1	41.0162498384549	31.4058797952272	0.358715247547303	0.830011412559917	0.385160905482786	34	49	30	32	38.0218861236921	44.0106135532177	33.3537739292394	29.4579856612151	83	UP_ML_DOWN_PI
BDIVROU_0128400.t1.1	691.169937679408	625.535985337212	0.358338405821155	0.829641743766733	0.143947588094421	547	858	573	667	611.705050284105	770.63482507471	637.057082048473	614.014888625951	82.96	UP_ML_DOWN_PI
BDIVROU_0165500.t1.1	32.3823803033928	24.4660743958179	0.358133652839458	0.829441157121309	0.404426398227316	29	36	20	29	32.4304322819727	32.334328324813	22.2358492861596	26.6962995054762	82.94	UP_ML_DOWN_PI
BDIVROU_0163100.t1.1	141.042601369326	165.834763665445	-0.35628023033149	0.829372151963737	-0.233615479422166	139	141	141	190	155.4424167998	126.642785938851	156.762737467425	174.906789863464	82.94	DOWN_ML_UP_PI
BDIVROU_0029900.t1.1	546.075354062883	492.768149982414	0.357800610472452	0.829115295276514	0.148191034738537	514	576	489	480	574.801454928757	517.349253197008	543.666515046602	441.869784918226	82.91	UP_ML_DOWN_PI
BDIVROU_0112600.t1.1	58.5041038901226	74.0853246358672	-0.3558993065087	0.82897631713592	-0.340649962181249	46	73	72	74	51.4413753438187	65.5668324364264	80.0490574301746	68.1215918415598	82.9	DOWN_ML_UP_PI
BDIVROU_0227900.t1.1	11.8698264190088	5.09088609712904	0.357622308578585	0.828941042821836	1.22131014517823	14	9	0	11	15.6560707568144	8.08358208120325	0.55589623215399	10.1261825710427	82.89	UP_ML_DOWN_PI
BDIVROU_0140300.t1.1	140.628945197178	160.771672379923	-0.355790582777809	0.828863470150397	-0.193119658981188	123	160	141	179	137.549764506298	143.708125888058	156.762737467425	164.780607292422	82.89	DOWN_ML_UP_PI
BDIVROU_0206500.t1.1	399.943534327117	433.609688770592	-0.355558384754264	0.828622663139922	-0.116600664522585	341	466	395	465	381.337152005265	418.549916648968	439.158023401652	428.061354139531	82.86	DOWN_ML_UP_PI
BDIVROU_0247000.t1.1	45.5994704026022	34.8968975904841	0.356985625214976	0.828319983912672	0.385918285431385	43	48	28	42	48.0865030387871	43.1124377664174	31.1301890006234	38.6636061803448	82.83	UP_ML_DOWN_PI
BDIVROU_0307200.t2.1	19.7155776580423	14.1308664073492	0.356733924230784	0.82807458292154	0.480486056914558	20	19	13	15	22.3658153668777	17.0653399492069	14.4533020360037	13.8084307786946	82.81	UP_ML_DOWN_PI
BDIVROU_0362300.t1.1	1.56737866174407	0.578910283451814	0.356621932599294	0.827963813852954	1.43694207227979	2	1	1	0	2.23658153668777	0.898175786800362	1.11179246430798	0.460281025956485	82.8	UP_ML_DOWN_PI
BDIVROU_0244200.t1.1	67.5693454579585	81.9278970821585	-0.354863874923104	0.827901552805177	-0.27798590448623	59	77	77	85	65.9791553322892	69.1595355836278	85.6080197517145	78.2477744126025	82.79	DOWN_ML_UP_PI
BDIVROU_0195800.t1.1	6.16831508651764	10.7176688132587	-0.354704793127332	0.827734899369662	-0.797042773911878	3	10	11	10	3.35487230503166	8.98175786800362	12.2297171073878	9.20562051912971	82.77	DOWN_ML_UP_PI
BDIVROU_0149200.t1.1	65.7907097449841	49.3501996264878	0.356112345883048	0.827460506779469	0.414827955957797	51	83	54	42	57.0328291855382	74.54859030443	60.0367930726309	38.6636061803448	82.75	UP_ML_DOWN_PI
BDIVROU_0411500.t1.1	65.3150480606445	50.1751464722033	0.356069323449454	0.827418068225164	0.380442492240836	63	67	53	45	70.4523184056648	60.1777777156242	58.9250006083229	41.4252923360837	82.74	UP_ML_DOWN_PI
BDIVROU_0017200.t1.1	72.8306268273627	88.1205758370189	-0.353709672088676	0.826695285291603	-0.274933660609216	66	80	84	90	73.8071907106964	71.8540629440289	93.3905670018703	82.8505846721674	82.67	DOWN_ML_UP_PI
BDIVROU_0129800.t1.1	191.353065687473	166.312839696432	0.355259466648467	0.826620758052168	0.202337462783218	184	197	146	185	205.765501375275	176.940629999671	162.321699788965	170.3039796039	82.66	UP_ML_DOWN_PI
BDIVROU_0061700.t1.1	94.928275234117	114.619004749058	-0.353475448861852	0.826451306937478	-0.271936498356725	75	118	106	121	83.8718076257914	105.984742842443	117.850001216646	111.388008281469	82.65	DOWN_ML_UP_PI
BDIVROU_0117400.t1.1	57.029066858524	71.7839195060848	-0.353154795974964	0.826117740801901	-0.331963271827736	53	61	72	69	59.2694107222259	54.7887229948221	80.0490574301746	63.518781581995	82.61	DOWN_ML_UP_PI
BDIVROU_0091100.t1.1	4.71099391554533	2.49263554217744	0.354738935527975	0.8261098460248	0.918359512440705	2	8	2	3	2.23658153668777	7.18540629440289	2.22358492861596	2.76168615573891	82.61	UP_ML_DOWN_PI
BDIVROU_0443700.t1.1	242.689479143819	217.181727798092	0.354558222547417	0.825932756047966	0.16020883778256	222	264	187	246	248.260550572343	237.118407715295	207.905190825592	226.458264770591	82.59	UP_ML_DOWN_PI
BDIVROU_0312400.t1.1	145.851032518315	105.173283445386	0.354461652410442	0.825838181790562	0.471727327715992	97	204	142	57	108.474204529357	183.227860507274	157.874529931733	52.4720369590393	82.58	UP_ML_DOWN_PI
BDIVROU_0046800.t1.1	163.946083932735	142.324841331602	0.35421521319376	0.825596741364877	0.204033950112842	139	192	131	151	155.4424167998	172.449751065669	145.644812824345	139.004869838859	82.56	UP_ML_DOWN_PI
BDIVROU_0287100.t1.1	28.2393897023326	20.3057501571785	0.35399373598789	0.825376686952856	0.475820584173883	24	33	15	26	26.8389784402532	29.6398009644119	16.6768869646197	23.9346133497372	82.54	UP_ML_DOWN_PI
BDIVROU_0045600.t1.1	201.497403975386	231.305954024398	-0.352214885540044	0.825138433490713	-0.199041151050373	166	242	224	232	185.636267545085	217.358540405688	249.041512004988	213.570396043809	82.51	DOWN_ML_UP_PI
BDIVROU_0392300.t1.1	57.5704963820697	43.1397258665965	0.353710154098516	0.825095249846808	0.416312642602063	62	51	42	43	69.3340276373209	45.8069651268184	46.6952835009352	39.5841682322577	82.51	UP_ML_DOWN_PI
BDIVROU_0164400.t1.1	370.387217062537	407.033439657386	-0.351930395597477	0.82483982836235	-0.136113014706975	354	384	377	429	395.874931993735	344.899502131339	419.145759044109	394.921120270664	82.48	DOWN_ML_UP_PI
BDIVROU_0346800.t1.1	10.3024477572648	6.19267875486036	0.353128577508769	0.824519203821889	0.734351634546862	12	8	7	5	13.4194892201266	7.18540629440289	7.78254725015586	4.60281025956485	82.45	UP_ML_DOWN_PI
BDIVROU_0253300.t1.1	119.566103858935	99.6809865010241	0.352968111516736	0.824360531063214	0.262418202408567	103	138	99	97	115.18394913942	123.94825857845	110.06745396649	89.2945190355582	82.44	UP_ML_DOWN_PI
BDIVROU_0284300.t1.1	269.498121466119	242.299313632261	0.352965350321734	0.824357801734929	0.153484898687637	233	310	209	274	260.561749024125	278.434493908112	232.364625040368	252.234002224154	82.44	UP_ML_DOWN_PI
BDIVROU_0262500.t1.1	113.710245384106	136.634673793803	-0.351423300983863	0.824308573107126	-0.264961394879802	111	115	110	164	124.130275286171	103.290215482042	122.297171073878	150.972176513727	82.43	DOWN_ML_UP_PI
BDIVROU_0110900.t1.1	102.839794312357	84.4983528255024	0.352353781230553	0.823754131102339	0.283403506278222	102	102	75	93	114.065658371076	91.6139302536369	83.3844348230985	85.6122708279063	82.38	UP_ML_DOWN_PI
BDIVROU_0304200.t1.1	74.7458938220483	91.0379023950907	-0.350718858978676	0.823572684824529	-0.284472990082884	63	88	76	106	70.4523184056648	79.0394692384318	84.4962272874065	97.5795775027749	82.36	DOWN_ML_UP_PI
BDIVROU_0006200.t1.1	57.7071276637808	71.5926890936898	-0.350704042912582	0.823557233726741	-0.311062746244728	51	65	70	71	57.0328291855382	58.3814261420235	77.8254725015586	65.3599056858209	82.36	DOWN_ML_UP_PI
BDIVROU_0321400.t1.1	56.716610246835	76.5846003590869	-0.350588488513854	0.82343676373547	-0.433283013691524	42	74	50	106	46.9682122704432	66.4650082232268	55.589623215399	97.5795775027749	82.34	DOWN_ML_UP_PI
BDIVROU_0327700.t1.1	376.793362991225	408.360897720163	-0.350202492489334	0.823034825043872	-0.116071175797476	351	402	362	450	392.520059688704	361.066666293745	402.468872079489	414.252923360837	82.3	DOWN_ML_UP_PI
BDIVROU_0019200.t1.1	58.1119259056153	41.011756144178	0.351458359558149	0.822869464777744	0.50279674634431	71	41	39	42	79.3986445524159	36.8252072588148	43.3599061080112	38.6636061803448	82.29	UP_ML_DOWN_PI
BDIVROU_0409000.t1.1	223.176300606694	194.45452211886	0.351366391397583	0.822777794110841	0.198751047941452	212	233	190	193	237.077642888904	209.274958324484	211.240568218516	177.668476019203	82.28	UP_ML_DOWN_PI
BDIVROU_0076700.t1.1	63.6198960475024	47.2222299040694	0.350973159383203	0.822386262105055	0.430011845185428	68	57	51	41	76.0437722473842	51.1960198476206	56.701415679707	37.7430441284318	82.24	UP_ML_DOWN_PI
BDIVROU_0111000.t1.1	290.930329324944	327.120102086418	-0.349460200889823	0.822254520342969	-0.169146713774305	289	288	297	352	323.186032051383	258.674626598504	330.20236189947	324.037842273366	82.23	DOWN_ML_UP_PI
BDIVROU_0107500.t1.1	153.916898738892	124.033650685613	0.350675467397715	0.822090317676459	0.311420054725099	105	212	113	133	117.420530676108	190.413266801677	125.632548466802	122.434752904425	82.21	UP_ML_DOWN_PI
BDIVROU_0446100.t1.1	38.4229220385125	50.7732728954617	-0.34928357861773	0.822068294573727	-0.402102021410668	39	37	40	62	43.6133399654115	33.2325041116134	44.4716985723192	57.0748472186042	82.21	DOWN_ML_UP_PI
BDIVROU_0341300.t1.1	12.3277722427221	5.55116712308552	0.350566855250639	0.821982441762465	1.151049080672	10	15	0	12	11.1829076834389	13.4726368020054	0.55589623215399	11.0467446229557	82.2	UP_ML_DOWN_PI
BDIVROU_0059300.t1.1	221.094066212344	247.015534103054	-0.349020232489847	0.821790917401032	-0.159941465443567	189	257	215	277	211.356955216994	230.831177207693	239.035379826216	254.995688379893	82.18	DOWN_ML_UP_PI
BDIVROU_0383300.t1.1	161.727218256673	189.642686441869	-0.348589233906628	0.821337697345841	-0.229721234314784	127	202	183	191	142.022927579673	181.431508933673	203.45802096836	175.827351915377	82.13	DOWN_ML_UP_PI
BDIVROU_0300000.t1.1	176.080314984853	148.517520086462	0.349870724279658	0.821292278665375	0.245600500443193	135	224	138	156	150.969253726425	201.191376243281	153.427360074501	143.607680098423	82.13	UP_ML_DOWN_PI
[truncated: 2,532 more rows]
