# Supplementary material for: Comparative and functional genomics of the protozoan parasite Babesia divergens highlighting the invasion and egress processes
Source: PLoS Negl Trop Dis. 2019 Aug 19;13(8):e0007680. doi: 10.1371/journal.pntd.0007680 (PMC6715253; doi:10.1371/journal.pntd.0007680)
Supplement: S7 Table — (FFN) [file pntd.0007680.s009.ffn]

>BDIVROU_0454700.t1.1	
AATGCATCGCAAGGCGCATCATGCGCGGCTTCATCTCTAGATGAGGTCAAGCGAATGCGCAGCAATATCAGCCTTAAACTGTTGCGTGATTTGGATGATCGAGTCGAAAGAATCATATTCCAAACACCGTTTGTAACGGCATACGAATTGAACAACAACGAGCAATGGGTACGCGCTGAAATTGAAGGTTTTCTCTACATCATTCAACGAAATGGAGTCCCCTGTAATAGTTTTATCCTGGTAAACCGGAAATCCGAGGATCACCTAATCGAGTACATTACGCCGGAGTTCCAGGTAACCTTGGATTCCAACTTCATTTTTTACCATTCTATGAATATGGTAACGAAAACTATGAATAATATTCGTGGTCTCTGGTTTTTTGACGAGAAGGAATGCCTCAAGAGCTTTGATGTGATTCATGCTATTAGCATAAATCCGACCCCTCTATCTGGTTTTAGCAAGAAGAATAAT
>BDIVROU_0035800.t1.1	
ATGGTAGGTCACCTCCTTTGTATGCACAATGCTTTACAGTGTTTGGGAACGGAAGATGACATTTCTAACTGCATCATTGAGGAGCCTACTGTAGATTGCCTAAGTCACAAGGATGACGTGATCATTAAGTGTACTAATTCCACATCCCATGATGGAGTTGCTTTTGGGACTTTACGCCTCGTTGACGCTTCTGGCGTTCCTACAGCAACCGGCACGGGTAGACTGGAGTTCTACAACAACGGGTTTGGCTCTGTCTGCAACGAGTCATGGAACAAGACAGCCGCCAAAATTGCTTGCCAGGAGATGGGTTACACCGGTCTCCACAATGGCGGGCTAGCGGACCACGAGTGCTCTGACGTGCACGGCGTAAACCTATGGCTGGAGAAGATGCTTGGCCAATGTTCGCACGATTCTGAGGACGATATATACTGCATGCATGAGCAGGACGTCGTGCTTTCTTGCGCGGGTAACGGTGACCCGAGTGAGTTTCGTCATAAACGCCGAGTTGAGCCTTTTACTCCTGTTATGAAGAAGCTGAAGCGCACCGTGAATCTCACTTGTTACGACAATCTGTCTTCTCACGTCGAGTTCCAGATGAAGTTTGGGGAATACGCGGTTGCTATGACCGATCCTGCTGCATTGAAGGGTACCTACATTTACACTGAGGATTCTTCCATTTGCAAGGCCGCTATCCATTCTGGCGTGATTGACGATTCAGGAGGCGAGATAGTCGTTATTCGTGCTATTACACAGTCGACGTTTTACAGCTCCGTCATGAATGGCGTAACCAGCCTGGGATCGCACCAAATCACGACTGAGTTCAAGGCCGGTGCCTTTTTGGTGTCGCGTGCAACCAAACACATTTTGTCGAAGCAGATGAAGTTGCATCGACCTTCTGCCGCGAATGCTGACCCCAAACCTTTGACAGGTCAGGACGCCACACCTGGCCCTCCACGTCTCCGGTGGCTCCCCGACTTGGGTTGGAAGGGTTTCAATGGCAATGCGCTTGATTTTGTGAATCTTCACAACTATCCAAACTCTGACAAGGTTAAAGTATTGCGCGATTTTACCTTCATTCTCCAGATAACTGCTACAGTCCTTGGGAAGTCTGCGGAGATTGATTCTGACTTTTTTATCGGCCAGATCCTGTCGCTGGAGATTTTCGATTACGTCATGTCTCCAGATCAGGTGGAGCACTACAGCCGTCTGTTACAGGCTTCTAGCGACAATCGGATCAACTCTCGCCACTCTCCAACTCGTATGACTGTTGATGGCAATCTGTGTCTGAGCAGCTGCGTGAAGATGCGCGCTCCATCGCAAAACGCGGGTTTGCTTGCGGGCCCTACCAATCCTGCTATCCATTTGGGTTGCCACGATTCGCTTGAGAACGAGCGTTTCAATGGCGCTACTGGGCATGAGTTTTTGGTGAGTTGTGGTAAAAGCTGCATGGACCCTGATTTGGTCCTTAACGGCAGCAAGGTGTACACCCCCGACTCTTCTATATGCAAGGCTGCCATCCACTGTGGTGCGATTCCCAAGGAAGGCGGCGAGGCAGTTGTCACGATTCTACATGGTCGCGATAGCTACGACCACTGCCTGGGTCATTACGGTATATACAATCCGGTATCGTCGCTTTGCCAGGCCGCCATTCACTCTGGCCACCTTGATAACACGATGGGAGAAGTCGAGATCGAGGTCCTCGGAAGCCAGGAATCGTTCCCGGGCTCGACCGCGCACGGCATTACCTCCCTCGCGAGCGGGCAGTACCTCAAAAGTTTCCGAGTACTGAAGGGTACCCGCAATAGC
>BDIVROU_0403000.t1.1	
ATGGCGCCCTTCGATCCCTCAAAGCTCCAGGTGAAGAACAAGATGCCCGCAGCGGTGCAAATCACTGCGGAGCAAATCTTGCGTGACGCCGTGGAGTGGCAGGGACGCGAGAATAGGATGCCTAATCGGACGTTCGTAGACCAGGATGAGCTTGTATACTACAAATGGATGGAATGGAACCCCGACGACAAGGGGTGGTCATTGTACGTGAAGTTCGAGGAGCGCTGTGGAGAAATCGATCGTTGTCGTGCTGTCTTTGAGCGCTTCTTGGAGAACCGTCCGTCATGCAGCTCATTCCTCAAATATGCAAAGTTCGAAATACGACACAAACACACTGCAAAGGCCAGAGCTGCCTTCTTGATTCCTGCAGAGCTTTTAACCGAGGAATTTTTCATCAAGTTCGCCGCATTTGAGAAATCGCAGGGCAACATGGCAGGTGCCGAAAAGGTGTTTGAACAGGGCTTGATGACGATTCCTCGGGAGCACTCAGATCTGCTATATCGCACATATGTGTCGTTTCAGAAACAGCACAAGGACAAGGACACTATTGACAAACTGGTGGTGACTAAAAAGCGCAATGAATACGAACAAAACCTATTGGACGAGCCGTACAATTATGATATCTGGTTCGACTACATACGGATGGAGGAGCATGTGCTCGCTGAGGACCAAAACAACGAATCTCAACGCGATCGCATATGCGAGCTTTACGAGCGTGCCATTTCGTTCCTGCCGCAGGTAGACGACCGTCGTCTGTGGAGGCGCTATTCATACTTGTGGATCAGTTACGCTATATTCGCAGAGATTACCTTGGGTGATGCGGATCGCGCAATTGCCGTCTACAAAAAATCCCTTACGGTACTGCCAAAGGACTTTGCAAAAATTTATATTCTGCTAGCGGAGGTTCATCCCAAGCTTTTCGAGGCATACGCAGAAATCGAACTTAAGCTAGGCAACCTAGAGCGCTGTCGGAAGATCCACGCGAAATTCATCGAAACATGGCCCTTCAAGCCGGATAGCTGGATTTCGTTTGTAAATCTGGAACTTATGCTGGAGGAGCACCAGCGTGTTCGCGCGCTATGTGAAGCAGCTATCGCAATGGAACATATGGAAATGCCTGAAACAATATGGAACCGTTACATTGACATAGAGAAGGAGTGGCAGCAACACCCGTATGTTCGCAACCTCTACGAACGCCTGTTGCTGAAAACTCTCCACATCAAGGTTTTCAAAGGCTACTGCGAATTTGAATTCGAATGCGGTAATTTAGAAAACGGACGGGAGGTTGTCCAACGTGGGTTGGACATCTACAAGTCCGGAGGGCACCACGTGGAGCGTGCTGCATTGCTTGTGCACCTCTTGAAAATGGAACGGGAGTATGGCGATGAAGAGTCTGTTGCGAAGGCCAAGGCTAGGCAACCTAAGAAGGTGAGACGCAAGAAAAAACTAGAGGATGGTTCCTCGGTGGAGGACATCGTATATGTATTCCCCGATGATGGGCTACAGCAGAGCAAGATTCTGCAAGCTGCGCTAAAGTGGAAACAACGGGTAAAAGCAGCA
>BDIVROU_0430400.t1.1	
ATGGAGATCAACGGGAATGACAGCCAGCCGGCTGAGGGCGATATGGAATATGACGAGGCTCTCAAGTTGGCCTTAAAACTATCACTAGAAGAGTTCAGAGGACCGAGCAACCCGATTAATAGGTACCACTCACAGGCATCGGGGTTCTTTAGTGCTATACGCAGTGGAGATGAAAATCGAAATGTAGAAGGGAAAAACAGAAATGACACGGTATCCATGGAATTCATACTAGATAAAATGCAACAATTACATAAAACTATCAAGAAAGGAGTAGAACAACTGGATAGTAACGTGAGTGATTCGCTATTTTGTAGC
>BDIVROU_0393500.t1.1	
ATGCCTAGCCTCTACAACACTCACCCCAAAACCTACGGCCCCGGAAGCCACCAGTGTCGGGTTTGCTTCAACCGTCACGGCTTGATTCGGAAGTACGGCCTTAGCATCTGCCGCCAGTGTTTCAGGGAGCGCGCCAACCTCATCGGTTTCCACAAGGTGGGTGCATGTGTGACAATTGACATCTTATGCAGTACTGAG
>BDIVROU_0325500.t1.1	
ATGCTTGACTCTAATTCCAACATCAATCGGGTGTATAATGACACTATATCTGGTTCTGCGATTTATCGTGGATTCAAGAAGGAACATCAGTGCATGGATGAAATAAGTTCATGCTCGGAGGAATATTACCGCACCAAATTCATGGAAAGCGCGGCAACCGCGTGGGTGTCTATGATTTCCAAGTGTTACAACGCTGTGATGCTGGTGATTATGATTTTGTGTCCTATTATTACAAGCCGCATTCGTGGCACAGAATTGCATGTTGCAAAATTGGGTATGGCAGTGTCGTTGTGCATTGGTTTCGGAGACAACATAAAGGTTTTTGTCAATAAATTCTCCGTGCTGGAAAGCCTAATGTGCTCAATGGTCCGTTTCGACAATTACTTTATTCAGAAGAAGTTCTCACTGAAGGAACTGTTCGAAAGTATGGGTGAGACCATGCTTTCTGGGTTCTACTCCCAGGAACCTGTGAATGCGCTAGAGGATAAAGCTGTTCGAGATAGCATTTTGAAGCGCCGATTACAAGAATACCGCATGTTCTTCTTCAGGAGGTACCGCTCTGTCTTCAGTAGTTTGCTCCATCGACCACGGATGGAAATCCTGAACTCATCAGACATTCTGCCGTCGAAGTGCACAGGTCTTGAATTGAAAAACATTTCAGTGATGATTCCTCTGGCCTCCGGTCTGTCATGCAAGGCTCGCATTCTCAGCGATGTAACGGCCAGTGCGCATGTTGGCGATATTATCGGCATTGTGGGTAGAACTGGCGCGGGAAAGAGTACCCTTCTTAGCACAATCCAGGGGATGGTTCCGCATAGAGATGGATCTTTGTTCCTCGATGGTGTAGAAATGTCGACGATAGATCGTCGCATCGTGCGCCATCTGATCGGTACGCTGCCGCAAATGCCATTTGTTTTGAGGGGGTGGACATTGCGGAGGTTCCTTGACCCACGAATGCTCTTCTCTGACAATGAAATTTACGATGCTCTCGGCTGTTGTGGGTTAATTGAGATGGTAAACGATGTTACCAACGGTAGAGGCCTTGACACGGTGTTGTTACGCGAGGACATATATGCCTCTAGAAACATGTTCTTGGTGACTCCACTAATGCGTTTAAAGCATATACAATCTGGGTCAAAGCCCAAGCGAATTTCTATGGTCTATGACACGGAAATGAACTCGAAGGAAAAGGATGAATTGCTACTATCGACTTCTCAGCTGCGCCAGCTGTATTTCGCGAAACTGGTTCTGTATCGTCACTCATACAAAATACTTTTGATTGACGAGCCGCCGTCGAACAATTGTTCGACTAAGGAAGATTCTGACTCAATGCAGTTTAATTCCCATGGAGAAGTGGGTCTCCCCATTTATGACATAGTCCGGCTGTACTTCAGTCATTGTATCAGTTTCATTGTCGCTCATGACAAGAGCGCCTTGCGTTCATGTACTAGAGTATGGATCATGGAGCAAGGGAAACTGGCTAAGGAGTGTTCTGTGGACATGTTTATGCGAGGTGATCACAGTACATCCAGTTTTACGTATTTCGAT
>BDIVROU_0386500.t1.1	
ATGGATGGATTCCTGTTAACTATTGGCGGTAAACGCGGTGATGATATAGATCCGCCTTATGTATTGAAGCAGGCCATGGCGCACCAGATCGTGGTGAGCGTACCCAAGTTGCCAAAGCCCTCGCCCGGCCCTACTTCTGAGGAAGGGCTTCCTTTGAATCGCCAGCAAAGTCGTGAGTTGGTGTTTCAAACTTTTGAGAAGGGCATTGTTGCACGTATGGGTGTGTTACTGACTACCAGACAGGCCCTTACCCTCGTTGACCACGAGGGGAATGTGGTGTGGCAGGATCCCCGTAGGTCATGCGTGCACAAGCTTACGTTCGAATCCGAGATTGAGATAAAATCCCGTGACACTGACGATTTCAATACGAAGGATTGGACAATGGTCGATATCAATGGCATGCTGAACAGTAATGCCCCCTTCACAAGT
>BDIVROU_0001200.t1.1	
ATGGCCGACGGATCTCAATCGCTCATTCCCAGAATATATGTTGCCCCAATCTCACCGAATGTTACCCAAAATCATATACGTGAAATCATGGGCCACTTTGGCAATATTGACACCGTAGAGTTTTCCTCATTGCAAACCGATAAAGGGATTGTAGGAATCGCAAATATCGTATATGATTCACAGGAATCGGTGCAATCTGCGATCAAGCATATGGACAAGGGCGAAATCGATGGTATGAGGATTCGCGTGACACTTTCCGAGCCGACAGTGAATGATTTACCGACAATGAAGTTT
>BDIVROU_0389100.t1.1	
ATGGCAGGCCCCGGATATGATTCAGCATCGGATTCCGACGGCTACAATGATCTGAGCGACCTCGGTAGTGAAGATGATCAGGAAATGTCTGATGATAGTACATCTAATGAAATTGTCTATAATCCCCCCAATATCGATGTTGAGGGCCCAAATGATAGTGAATCTGATTCAGATGGCTCTGAATCTGACGATGTGCAGAGTAGTGATGATGCCGATAATGACCGGGAAAAGGAAAAACTGGAGTACTTACTCGATGAAATAGCATCCAAAGTTTACGGGGATGCCCCGAAACGAGAAGCTTCAAATCTCAACACAGGTGGACCAGTAATTGGTGAGGGGCGACGAAATCCGGATGATGCACCAGATCTTGATTTTGCGGATTTCGCCAGGGTGGAAGACGTAAAATTCCAAACCGATTGGACTGAAGAGGAATTTGAAGAATTACGTAGAGAATGCTTTCAGAACTATACCGATGTAACCGATGACCCCGATATTCCCGCAGAAAACACAGGACAGCCTGTTGATCTGGAGAACGAGAAGGCAGCACGCATAGAAGAGGCTGAACAAAAAAGACTTTACAACGAGGCTCTAGCTTTCGCTTCAGCGGGTAATGTTGGACAATTTGTACGCATCACAATTGCTGGACTGCCTGCTGCATTCTTCCAACATTATGCAAGGAACAAGGGTCACCCGATAATTATCGGAGGACTCCAGATGGGTGAACAGTCAGCTGGATACCTACAGTTGAAGCTCCGAAAACACAGGTATGCTAATCGAAACAGAGCCGTCGTCTCACGACTTATAGCTGTTGTTGCTATCAAGGACTGGGCACGTACCCCTCAGTATCGCATATCCGCTACCGGTGTAGTTGTTGGAACGTCGCAGGACTTCACAATAAAGAAAAAGCTTAAGGTGCAGGGATTTCCCTACAAGATCCTGAAAAACACTGCCTTCATTAAGGACATGTTCACCTCAGAGTTAGAGGTAATAAAGTGCCTTGGCTCGCGTATTGTAACCGCCTCCGGGATCAGAGGTGAAATTAAAAAACCGGTGGACAAGAACGGTGCTTTCAGAGCGACGTTTGAAGACAAAATCCTGCTATCAGACATGGTTCTTCTCAAGGCATTCATCACTGTAAGAACTAAGCGATTCTTCAACCCTATGGTGGATTGGGATGAATTCCGCAGGGTTCGCACAATGGCCGAACTGCGCACATCTAGCGGCATAAACCCAGATTCCGTATATGAACCAAAGGCTCTGCTCCGCAGGCCGGCACGCAGGTTCAACGCCATAAAGATACCCAAACCGATCATCGATAACTTGCCGTTCTCTTCGAGGCCTAAGGTGAGTGTAAAACGG
>BDIVROU_0153900.t1.1	
ATGCATCCTACGAGTTCGCGTTTCGCAGATCCTCTAAAGGACTATGGCTTCGACCCTTCAACAAGCGCTCAGGATGGGCATACCAGCTTAAGTGACTCCGATGATCCACCTTTGAGCGTTTTGAACTCCCTCATTGGGCTCAGTAGGGGTTTGAATCTCCTTCCTGACGACCCCTTTGATGGGCAACATACCCCTGGATCGTGCGTTTCACGCCGTTTTGATTGGTTGAAGGACTTCACAGTTGGGGCTCGGGATGAGGGGTTCAATTACGATGATGTGCATCCAAAGGATTTGTTTGACGACCGGCAATTCGTCCAGGACGGTATTGTGTATACAGTAGTAGTTGGGGGTAACTTTGAAAGTACTTCAATACCTTACACAGTTGCGAAAAAGCTTTATTCTAACGACCAGAAGGGCAAGCAAGCGATATGCGAGGCTCTCTACAGCAAGGGTTCACATGACGTCTTTGCTTTCCCGATACAGTGCATGGTTGATTTTATGGGCATAAGAGTCGTAGCTGAACCATTGCTTCCACTGAAAGCCTCGCCACCTTATGACTTGGTCGATGAACTTCTAAGGGATTGCAAATGCCCAAGCGGAAACGTGTCCATGGACATCAGCTCATCTCTCTTCAATTCAAGCGAGCTTTGCAAGTGTCTAAAGGACATATCGAACTATTTAAACTTATCTTCCTGGCCGATTCCGTTTGAGGGCTCAGATGTGGAGGGTCTTTTGTCCAAAGGTACCTACGCAAACGTCCAGCGCTGCGACGGTCGTTTGCATATCAGGCAGACGCATGAAGTTTTGCCTCTCATTCTCGAGCCTAATGTATCGGTTGATCCGTTGTATTCCCTTCGTTTTCGCCCTGAGCTGTGCTATAACTATAAGAAGGGGCTGAAATGCACCTTGCGTTCTCACATTATATTCAGCGACTCCTGCGAAGGCGATATCTTCAAGGATGCTTTTGATCACATGATGGTCGTACTTGAAGATGCTATCACACGCTTCGACAGGTTACTGGACTCTTGGGACATTTCTCACGTTTTCCACAGCCTCGGGATTAACATAAGGTATCTTGGTGTGGCGTATGAGAAAGCGGTCTACGCTGGACTGAAGAACCTTTTGGCAGCTGAGATGGTTGCGCGTGCAGTGAAGCATTTGTGGGATGTGAAACTGAATGATTATTTTTCTGAACCTGTCTGGAGCCTCGACACGGTTATGCGG
>BDIVROU_0017600.t1.1	
ATGCAATTCTTACCAGTTCTTACATTCTTCGCCACGCGCTGGCTCTTAGGGTGCTTCTTTGACGAAACGACAGTATACATCGATGAAGAGAGTCTGTATGATCAAATTATTGAGCAGCACTCACAAAATGCCTTGAGCTTCCTCAGTGAACCCTGGAAGGACTCCAGTCTGACGGCTGCTGTCTTCTTCCTCGAGGAATTTTGCCGTGAGGTCAAGGGTGGCAAATTCAACACAAACCCTAACTTTGGAAACTATGGTAGTATCATGGATATGTGTATCGCGAGTTCTGACCATCTGAAGGTCCTCACGAAGAACCTTTTACCCCGCAATGCTCTTAATCCATCGTCGAAAGGCAATGAGAACCAAGACAATGAAGAGGCGCCCTCTAATCCCTTCAACGGCACCTTGAAGGCCGAAGACTTTGAAGTTTACGTCAATTGGCTGATTACAAATGGTGCCGACATCACTAAATCCTTGAGCCAAATGTCGTCAGGCTCTTTGCGCTTGACTGAACAAAATTTGCAGGACGCAAAATCTGATCCTACCCGAAAGTATGATTTCGAGTTTAAGGATCAATGTTGGAGGAACAGCGATGGCATGTGCAATCTTAGTGATTCGACGAAGCAACTAATTGGGGATCTTCAGACCGTCGTCTGTCTCAAAACCACCCCCAATGGATCTTCTGATGAGGGTGGCATGTCTAGTGAAAACGCTGTAGAATCTTCTGTAAAGCCTAAGACAAAACACGAAGAGCTGATGCTAAAGGTTGTTGAGCAGCGTCAGGATGCTATAGATAAACTAATTGCTTCCAAAGTACAATACCCTGGGTCTGATCTTTCCCGCTTCCTTGGTATCCGTGTGGACGGTGACGCGCTAGATCGTGATGCTCTAAAAAAGGTTGATCACAGGATTGATATCTACCTTGATGGACTTGGTATCAACAGTGAGGAAGTCAGAAGGAAGACGAAGGATATGATTAAAAAGGCTTTGCAGTATCGTGATCATCTTCTACACGACCAGGAAAGTCCTATGGAATCCGCTCATGAGAAGTCTCCCACCGATTATCCTGGCTTTACTGGTAACCCTGAAACCGCCGAATCAACTCAGAACATCAAGGACCATTCTGAAAAGGCCTCAACAGAGAGTTCTAAGCAGCCTGAAAAACATCTAAAAGACCTTCTTTCTTCGGAGGAGCCTTCCTCTTTGAAGGATTTACTTGACTTTGTTGGCATGCTGACGGAATCCGGCATAGCGCATGAGGTGCGTGTGAAGGTTCATGAAAACGTCAGAAAATATCTGAATACGAACAGAATCCCAGGAAAAAGTTTCAAAAAAAATCTTAAGGGAGTATTTGAAAAGCTATATAAACTGCGTGAAGCCTTGCTCCAAGATCCCACGGACTACGGAAAGTATTCAGAACTCACAAAAGACTCTGTCACCCCTGAAGAGTGTGCCAATGCATTGATCAACTGGCTGCCAATTCTCCACAGCGAACTATATCACCTCTACTTCCAGACAGGTGCTGATGGTACCTGGGGTAGTAGTAAACTTAGGGCATCACCTACGCATGGTGATATCCACAAATGGCTTACTGACAGTAATGCATCATGCGTTCAAAGGGGCTTCAAAAAGGATGATATCCATAATGTAGAAGACATTATCGACATAGCAGCAAATACAGGTCTAGATCCATATGCTGGTGGCCCCCTGAGTTATGCCCAGATCGGCCTCTTTCTTCACCGGAAGAAGTTTCATCATTCCAACCTGGCCAGTGTAGTTCTGTTCATCGATGAATTCTGCCGCGTGGTAACTAGATATTTGTTCATAGGACGATCGAGGACGTACAACACAACTAAAGGCTATAATGCTCTGAGGAATGTCTGTATTAAATTGTCCGAGGATCTCGCACCTTTAACTGGCGGGGTCCTTAATGCGCTATATGATCAGAGGGAAGACAATACCCAGGTCACCAAGAATCCTTACAGAGATGCATTGAGGAATTATCAGTTTGATGATTACTCAAATTGGCTGCAACTGCATATGGCGGATATAGTAACATTGCTGAACCAAATGTTATCTGAATCCTCAGAATGGACCATGGAAGGATTAAACCAAAACACCTCGACAGGTCCTTTCAAGTATGGTTTTGTATTTAAGGACAAAAATTGGAGTGGAACTATCTCGAAGGAACTCCAGCCCGTAATCGAGACTCTTACGAATTCAGACTCAGGATCACTCGATGCTCTCCGAAACTGTTTGAGTATGCATCATAGTTCCACATCACGTGTTAGTGGAGCTACTGCATTT
>BDIVROU_0000400.t1.1	
ATGGTGCTGTCCGAGGAACTTCGTGATTTCACGTCCATGACCCTAGATGACGATAATTGGAAGCGGCCGCTTAGTGGGTGGTCGTCACGCACCACCGAAATCGGTCGAAGCAACGGATCAAATGCTCTATCCGGGACACAGTCCCTAAAAAGCTATTTATCGCAGATAAAAATGGGAATGGACAGCCGTGACTTCCAATGTGACCCACCGAATGCAGAAGAATACCCGACCAGCCTTGCAGAAATATGTAACAGCAAGTCAAACGATAAATATGAACGTGTGAAGAAGCTGGAAAGCAGCCTTTACGGAATACAATCAAACGTAGAGCTCAAGAGGAGCAACATTCTAGAGGAAATATATCAGAAGATTAACAACCTCGAAAACAAAATGGCCGAAGGGGAGGTACAAGAGCGGAAGATATACATGGAAACCAACAAGAAGATCGAAGCCATTGAACGGAGCATCGCTACAGCTAAATCTAAGCACGAATTAGAGCTTAAGGAAACAATTGTGAAGATGGAAGAAGTCTATCAGAGATTCAACGAGACCCTCAGCATGGAAAAGGAGCAGTGGAAAAAGGTCGAGAAGGATACTATAGATGATATAAACAACCAAATAAAAGCAATAAGGGATGATCTGGAGGAAATGAAAAAAGCGAAGACGCACGTTGCATCATACCTACGCAAATATATCGACGCCGAACTTCCACAGCTCAAAGCACGGATATCTACAGCAGCAGAAGATATTGTTAGCATGGAAAAGACGTTGGCTATATATTTACTGTCGTTCATAGTTCACAGCATTGCATCAAACACCAACGAGGATCTTGTCATGCTTGCCACCTTCATCAAGCAAGAAACGTCTCAACTAAATGAGATAAAGCGCACGGTACTCAACGAAGTGGCGAAAAACGCAGAAATTACCAAGGCACAGTTGGCAAAGGAATGCGAGGAACGTAAACACATGCAACAAAGGATGGTTTCCTTGATGGAAGAGACCTTGAAACGGCTGGGCTCTCCACTG
>BDIVROU_0334600.t1.1	
ATGTCAATCACAGATGACAGCTTCAATGTCGTTATGCCCTTCCGAGAAACCTTTGAGAGCAAACGTAAGGCAGTTTTGCAACGCTCACATTCATATTCAGCTGCATATAATGAAGTGTTCAAGCTAGATTCCCCAGTTGAAGCTAAATTCATCAGATTGACACTCCGAGGATCCATTAACGAATACTTCGGCATCCGCGAAATACACATTGTCGGAGCTGGAAACCCTTTATTCGTTATCAAATCCGGTATTTCCAGTTCTGCAGGTGAAATGTGCCTACAACTTGAGGAGGGTCGTAAGGAAAATAACACAGCTGTGATACTTGACCTATGCACTCACGCCATAGCTGCAGCAGATGGAAGGGTAAGACTTTGGTCATGCGATCAAGAGAAATCATCTTGTAGGATCTTTGGAGACATGATTCTAGGCAAAGAATTATTAGTGCAATCACATATCCGCCAAAATGCC
>BDIVROU_0349600.t1.1	
ATGTCAATATTTGTGAGTCATTCACGCGCTTTATTGATCCGAGGCTCATTTTCACGTGGATTCCACTTTGCAAGCCCTAGGTTAATTCGTTGTGTCTTATCTGGCACTTCTATTGTATATCCACCTGTGGAGGATGCTTTCACACGTATACAGATCTCAGGATTGATTCCAACTTCTACTGCATCGGTTGTTTCTTGGAATCAGTGTTCACGGTCTTGTTCCACTGCCATTTCTGATAAACTTGCGGACACCCCTGTATCGGATGCTGAAGCACTTGATGAGTTCGTTAGCACCTTAGACTCTGAAAACAGCAGTTGGTGGTCACTATATGTTCGAGGAGAAGTGCCTGATTATCCGCCTCGCCGGGAGATGTTTGACAGACTGACTGCAGAGGGCGTTGACGTCGAGCGGATGGAAGCATATGAGATTGAGGATTTCACACGTTGGTTACTTATGCGCAAGAAATACGGCGATGCTTATCCAAAGATGCCTTACGACGTGACTCTGGAGCAAAAAATCAGCGAACTGAAGCGCCGTATTCCCCTTTATCGTAGTGGTGATACGGAGATGTCTTCGGGCGATGCAAAA
>BDIVROU_0456800.t1.1	
CATGCAGGCTACGGTGTTTCACACGAATTATCACTACCTGGGCCTTTTACTGGGTTCATTCCTATTAACGACTGTATGCATAAGGTGCTAGAAGATCTGTCTAAGGCCTCTCCTAAATGCGTCGTTGACTTCGTGCGTTCTCACTTTATCCGTGATTTGTGGCTGCATCGTGACATCACAGGGTCG
>BDIVROU_0430300.t1.1	
ATGAGGAGAGATCCGAATACTTCGAAGCTGATGGCCATTGAGCCTCAGTCGCTTGCAGAGGACGTCCATTGGTTCCTAGATGGTTTAGACTCCCCGCATGCGCCCTACGATCTCGACCCCTTTTCTAACCCAAAGACATGCCACTTGTTTGACAATGCAGACACCCCTGAAAGACGGGATAGCATTGACAGCTCAAGAAGCGAGAGAGCTGTAGAAGGTATAGATTACATATCACTTAATCTC
>BDIVROU_0396000.t1.1	
ATGTCGCGGCAAACATCCTTAATCAACAGGCCGGAAACGGCTGATATGATGGAATTGAACCAAGGTTTAAGGAAAGTGGAATGGATCACAGATTCAAGGTCACCGCTGTGTGGCACTTTCATTGTATACCTCGAAGACCATACATTCGGAACACTAATCAGATCGTACGTGGTGTCAGTAGAGCTTCATAGCGGTGCAGTCGACTCAGCAAGGATGAACGCGTGGCATTTGTGGGCTACAGGGTTCCACACCCACTCGAAAATAAGCTTGAGATCAGACTGCGATGTAAGGTTGACAGCCCATTCGTGG
>BDIVROU_0329100.t1.1	
ATGACAGAGGAGGTAGTCACGCTGCTGTACCGCCCTCCTGAGCTTTTACTGGGGGATTGCAAGTACACAACAGCCGTAGACATTTGGTCTACTGCGGCTAGCGTGGGGGAATGCCTTATCGGCAAGCCTATGTTTCGCGCACGCACTGAGTTCAGTGTCCTAATGCGCATAATATGTACTGTCGGCATACCAAAGGTCGACGAGATGCCAGAATTGGCTAAACAGCTGAAGTATCTCACGGACCACATGCCGAAGGTCGAACGTGATGCACGAGGTTCTTTGAGAAAAATGTTCACAGATCACTTCGGAAGACAACTTCTGAGCGAAACCGGAATAGATCTATTCGTGAAAATGCTACAGTTCGTGCCAGAAAGGCGTATTACTGCGGAACAGGCTCTGCGACACCCTTGGTTTGATGACATTGACTCTATGTTGAAGCCGTCAATCGCACGTTCGTATCAATGCTTTGAGCAAGCCTTCCCAGGCGGTCAACGCGGCATCCTACCGTTGCCATTTAAAGGTGATCTTAACGAATACAAGCGGCAGGTAGTCAAGTCAACGCTGAAGGAAACGTCAGTAGACGACAGCTATATGCAGTTTGTGTACCCT
>BDIVROU_0443700.t1.1	
ATGAAAATGCACGCTTTAATGCCTATAAACCTGTATTTCCATTCCAACAAAAGGGAATGGAGGGCACGTTACATGGACAATGGGATAAAGAAGGCAAAACATTTCTCATGCAAGCGCTACCGAGAGGATCGCTCCTTCTTTCTCGCATCTGTGTTCATGAGGGCTCTCTCAGAGTACCACGAGATTCCCACAGATGATTTCATATCGTACTGGGCATTGTGCACTGATACCTTTGCAGCATTCGGGAATGATTCGGTTGATGTATCTCAGACTAAATCTTCTGATGAGACTCCAACCGTGGTGTCAGATGCCGGGTTGAACGAACAAGACAGAACCAAAGCATGTGAAGTTAGCCAAGATCTTGACAAAATTAAAGTTTTAAACAACATAGACATTACCCTGCCTGAATATCAAGTGGTGGCAGACAGCCAAAAGGATTGTGACATCTCTACGCCATGCATGCTTCGGCATCACTCCTCCAGTGGCTCGCTCTCTGAGACTTCTCGCGAGGATTCAGATGTTTCATCCGATTGCGAAAACATTTTTAAGGAGGATTTCAATACATCCCAGACGCATGATGAGGTCCAAATCAAAAACTCCATCTTCTATGACGGCGACTTCGACATGTTTGTGCAGCGGCAAAAGTTACTTTACCGGGTAATAGAAGACCTTCAAAGCTCTGTATTCGTCTCAAAACCATCGATAGACTTTGTGCCTGAAATCGACTTGGAGTCGATTGAACGCGATTACATTGTGTTGGATCCAAAAATGCTGGGGTCACAAGGATTGACACGCCCAATTACACAGGCAATTAGGCAAAGGCAGTCAGAAGATATCCTCGTACCGGCAAAACGCGCCTGCATTAGAGACACATATAGCAGTATACCACGCCCAACTGACTACACTCTTGAAAGGGCCCTGAAAAATTGTGCCGACTGTGGCACTCAGAATATCTTGGAGAAAAGTGTGCATCTGCAGAAACTTGTCAGCATACTGAGTGGGGCAAATCCCGCTGAAGTGTACACAAATGAAATTCTGGATGGAATTTGTACCGTCAAGTCGATGTGCGCAAAGACGCATGCCAAATTTGGAGCGAACGCATTTTTCGCTCCGTCTTTAAAGCATCCAATCGATTCGATTAGTGATTCTATGTCCAATAAGGGGTTGCTACCGGGAAAACAACTAATCACGGACAACACCTTATACAGCCCGAAAAACTCGTTCATGATCCCCAAAAATCTGGTGGGACAAATGACAACAGCTAAAGGTAAAGAAGGGGGTATAAACGGGCTTGAAGATGATGAAGAAGAAGATAGCAACCGTTTGCGTATTCCGCGAATGTCAAACAGCAAATTGGCGCACTTCGTGGAAGCCCTCTGTGGTGTCAACTTTGATCAAAGTATAATCAAGAACTCACTGGAGCAGAATGCAAAGGAGTGTTGTGACCTCAGATCTCTAATACAATTCTCTCGTAATGAGAGTGATGGCAACCCTGAACACGACAGCAAGTTACCAACCGTTACGAATGAGTATTTCACCAACACATCCAACCATCTTGCGTTTATAGATTCGTTCGACACCACAGAGGTCTCGTACTACAACAACCGCGTACTTCCTAACGACTCAATGGAGTTTTACTTCAATGCAACTTCATGTGACTACAAAAATGGGAATCTCATACGTATGCAAGGTGGAGGACCACTCGACATATCATCGGACATCTTCACAACCTTCGATAATCGTAGACATAATATGAGCCACTACCTAGAGGCAATAGGAGCACTTGAAGAACGCATCAGGGAGGTGCAAGGACGCTCGGAGAAAATGCACAGGACTCTACACCTGTACTCACAACAGGCGCAATCAAATGGGATAAACGACCTACAGGAGATGTTTAACCTAGAAACTTTACTCCTAGTGTCCGACACACTTATGGAAACGAAGCGCCGTCTACATACTGAGCTTAGAAGAAAAGTGCAGGATGAACTAGACATGATCAATCACATCCTCCCAGAGCCACTTGCGGACTCACTAACACGCATACTATACCCAAGTATGGACCAT
>BDIVROU_0387500.t1.1	
ATGAGCGTTCTAGAGAAGCTGGAGTCTATATACTGGCAAAACAAGGCGCATAAGCTGCCTACTAAGTCTCCTGGAAGGAAATCGTCACATCATCGGCGTCACCATAACCGTGATTCCAGTTTATCATCCATAAGCTCGGTTGAGATCTCCAAGTCTCCACATTATAGGAAGGCGCAACAATTGCGCAGCGTCTCCACTGATGAGAATTCTCGTAGACACCCTGCTACTCGTAAGAAATCCCATGGTCACCGGCAGTCGATATCATCGGCATCTAGCTTTGCTAACACCCGTTCTAAACGGTATGACAAGTACGATCCTATGAATGCAATAGCTCGTGCTTACAGCCGCCATCGTGATTTTGACGAAAAGCATGGCCATCGTCCTCGTATGGATAATTATGAACAAATGCATCCCGATTACCACGTCTCCTCTGCTGTCTACGGCCACCCGGAACCTTACTATTCAGACTATCCGGGTAATGTTGACAAATCATTCCAACGGAAGGATCCGCACGGGTATGACCTGCCGGTCATAGATGACATGCCCGGTATGGGTGGTATAATGGCCGGTGATAAACCTGGCCGCAGACATCGGCATGCTGACAATGCCTGGCCAGTGGTTGAATCCTCCACTAACCGTGCAGTAGACCACATACTGGCCCGCAATGGCGATTATTATCCACCAGTTGCCAACTCCTGTTCTGGTCTTCGCCCTGAGAGCAAGGTGGGACCTCGCCCTATGGTGAAGGGGTTTGGCAGTTCTAACAACAGACGAGAAGGTAGAAGCAATCCGTTCGCTAAGGACGATATCAACATTAACAACGGTGGTATGAACAGGAACCATCCAAATGATCACGATGCCGATCGCTTTAACATGTCTAGCATGCGCGTGGCTTTGCAACCAAATGATGGACCGCAACCCTGCCGCATAGTAGACACATATCAGGGTTTTGAGCTTCCGATTGGTAAAGGTGGGCGTTACGTTGCCGACTACGGTGGCCTCTACGACCGCCGCGGACGT
>BDIVROU_0104900.t1.1	
ATGGTCCAAAATACTACTCAAACGGAGTTCACTCCCGACGAAGACAACATTCGGATGATGTTGGCCTGCAAGGTCCACATCGGAACGAAGAATGTTGAGAACAAAATGAAGAAGTACGTCTTCACCAGGACCCAAGAGGGTGTTCACCTTATCGATCTCTCCTGGACCCTCAAGAAGATCAAGCTTGCAGCCAGGGCCATCGTCGCTGTCAGCAACCCAGCTGAGGTAGTTGTTGTCTCCGCCAGGCCATATGGTAGCCGTGCCGTGTTGAAGTTCTCCCACTATGTAGGATCACAGCCTATTGCTGGTAGCTGGATCCCTGGTACCCTCACCAACCAGATTACCGAGAAGTTCATCGAGCCCAGGCTCATGATTGCCACCGACCCCAGGACTGATGCACAGGCAATAAAGGAATCTTCCTACGTTAGCCTGCCAGTAGTCGCGCTTTGTGACACTGACTCGCCTCTGCAATGTGTTGACATTGCAATCCCATGCAACAACAAGGGAAAGAAATCCATTGCCCTTATGTACTGGCTGCTGGCACGTGAGGTACTCTACCTACGGAACCAGATTAAGAGAGGTACTCCATGGGATGTGATGGTCGACACCTTTTTCTGGAGGGACGCTGAGCAGCTTGAAATCAAATCTGAGGAGCAGAAGCGTGAGGAGCCTGCCGCCACCACCAGGCCTGCTATCATGTCACATATTGAGGGTGACTGGCATCAGATGCAAACTCCACAAGCCGCATCTGACTGGAAGTTGATGGGCGCAGGCGCTGACGAATGGGGAAACTTCGTCGACGCCAGGACAACATGGCAA
>BDIVROU_0454100.t1.1	
CAGGTAGACGATGAAAATAATATCGCAACTATACTCGATGGACTAGAGCAATGCGACGCATTCAAGGCTGGTCTGAAAAAACATGTGAGTAGTAGTAACATCCACTGTCAATAGTATGTAGCGAGTCTTATTCTCCAGCACAAGCACTGGCCGAGCATCCATGGTCAGACAGCTTCAGCCCACACTGCACATGGAATCAAATCAAGATGTCGTAAATGCCATACACGATAAAGTAGCAAACCTTCTAATGTTCAAAGTCACGCAAAGTGAGGAAAGCGGTGATAGTAATCAATATAATGAAAACGAGGATGATATAGTCAACGTAAAGACAGCCGCCGACATTATCACAATTCTTCAACCACTAATC
>BDIVROU_0384400.t1.1	
ATGCTACCGAATAACGTTACATGCAATCCCTACACCATAATCAAGCTAGGAAAGAAGGGGCCGGATGCTCGTCTTGTGCCACGTGATCCTAGGTTCAGCGACTTCTCTGGAACGCTCAACGACGACATGTTCCGCAAGTCCTATGCCTTTCTCGACGAGATGCGCCAAGATGAGGCACAGGAAATTAAGGCAGCGCTGCGCCTTCACGAACGTGCGGGGCCGAATAGCATGCGTGCAGCAACAGCACTGGAAAACCTTAGGCACATGGGGATTTCGAGCATTGATGACGCAAAACGTGCACTGGACAAGTATAAAATACAGAACCAACAGTTACAGAGTGATGAAAGTCTCAGACAGTTTAAGAAACAACTCATAGAAGAGGAAAAGGAGAAAATCGCACACACCGGCAAGACACCGTTCTATTACTCCCAAAAGAAGGTCAAAAAGATATACCGTGATAGGGAACAGGTCAAGGTGAAGGCCGTGCTGGAGTCTGCTGCTATCAATTCTGCAGCAGCAGCCAAGATACACAAAAAAGCTGCTCGCCAAAACAAACGCCAGCTAAAACGACAGCCACAATTAGGCGTGAAG
>BDIVROU_0441400.t1.1	
ATGAACAACGACCACGAGGATTGTAAGAGGTACATCAGACCTTGGATGGATCTCTTTGAGTTGTTTGGAACGCATTTCTCATACAACATCAAGATAGTTAATTGGCAAAAGAAACTTTCAGGTGGTCGTCTAACTGAAATCACACAAGAGGAGGTACACAATAGCGAAGCAAATTCTCAGGGTGACGTTAGGGCAGGTATAGATGGCCAGGTCATTAAGGGTGCTGGGCAAGCTACAGCAGAAGTCAAAAACTCGAATCAATCCGAACATGGCAATGTAACTAATGTCGGATTCACTTATGTCAATGTGCTGGGAGGTAGTCCTGCAGGCAGTGCCGATGACGAAGATGAATACCTGAAATGGGTACAGTCCATTGCAGATAATCCTATGCCCATTCGTTCACAATTCGCCCCCATCTCTAAGCTATTCAAGTCTACCGCCTTAAAAGATGCTTATGACGACGCTATGGAGTTTTACATGGAGCTCAGTACGTTTCGTTTTAATTTCGCAAAAGCTCGCGCAGAGGGGGTAAAAGGCCTGAATGCCCAAACAAAAGAAACACACCAGAAGAACCAATAC
>BDIVROU_0444700.t1.1	
ATGCAAAATCTAACAACCAACATTAGGGAGATTGAGTCACGCTATAGCGAAAGGAATGCTATTAATGAGGGCAAATTAAGCTACCTCTTAATGTTGAAGCAAAAGCTCTACCTCACGGTTGAGGAAATCAAGAGATTTAAGCGTTCAACGGAAATTTTAATGGCGGGTAAAGACATATCCAACCTGAATGAGCCACTTCACTGTGGTGAAGATCTAATCTATGGAAATGGAGAACATGATGGCTTATGTGCAATTGGAGTTTATGATGAAGCTGATTTGGAAAGTTTTGTGTTGGGTCCTGCAAAACCGGAAGCTTTCGTATCATTAACCCCCGTGAAATCGGGTGCATTTGAGAAAACTCTCTCATCTAACAGTCAGTACAATTCAATTAGTGCGGGTGGTGAAAATGTTGATGTCGATAGGGTTCGTAACTTATGCGAAGTTGCCAGTAGTGATCTAGATTCAAAGAAGGGTCAAAAGTCACATGAAACAGAATTCACATTAGATGTGGATAAGCCCCTAAAGCAAATGGAGGCCATTAATTGTGATGTAACACTGGGTGGTATTGAAGATTTAAATTTGTGTAATACTGCCTCCGAAGCTTCTGGCAAAGAGGGAACTCGTGAAGAGGTCTGTAAACGTCCCTCCTCAAGAAAACTAGATACAGGCCATACTGACATGATTATATATAGCTCCGAGGTTGACAATGTGGGTTCAAACGTCTCAATGAGAGGACTTGAGGAAACGTCTTGTACCTATGACAACGTTAAGGGTGGAACCACGGCTCAAAGAATGGAACATGCAAATATTAACGTATCAATCAATGTAGGTAAGGATATTTCCGGGATAAAATGCACTAGAAATACTGTTGAGGTTTCAAAAAAAGCAGTTATCGCACAAGGACAAATACATTCTGCATGCCCGACCATTGAAATTGGGAACAAACATCAATCTCACAAGGATAATAGCCATGAGGAAATTGCGGGAAAATGCGATGCAATAATTAATCAAGGCTCTACTTGTGTAGAACCTGTAAACGCAGAACGTATAACTACCGCCAGGCCCATGGCTTATAAGAAGGTTGAAGATAGTGAACGCTTCAACGAGGTAGTGTATAGGTCTGAGACAAAGAAAGCAGATAACCGTAGCTCTACAGAACCCCTTAATATAGGGATCTTTAATGCCAGCGTGCTGGGGCACCCAAAG
>BDIVROU_0426300.t1.1	
ATGGAGGGGTGGGCATTAATTGTAACTGGTGTGCATGAAGAAGCGCAAGAAGAGGACATTCGCGACAACTTTGACAGCTTCGGCCAAATCACAAACATCCACCTGAACCTCGACCGTCGTAGTGGATACGCGAAAGGATATGCTTTTGTGGAGTACAAGGAAGAGGAGGAAGCTAGGAGTGCGATTGAGAGTGAGCCGCATAGC
>BDIVROU_0401600.t1.1	
ATGGCGAAGGGTTCGAAGAAAGCGGCAACGAAAGCACTGGCGGAAGTCGAAGACAGCACCGTCGAGTCGACTGCTGACGCTGTCCAGGAGAAAAAGACTAGCAAGGCTAAAAAGGTAGAAAGGGCGGATAATAGGAAGTCATGGTTCTCTTTTGGAAGCAAGAAGGACTCTAGCTCTGACGAGGAAACCTCAGAAGACGAAGTGGTCATGAAAACAGCAGCAAAACAAAGGAAAAATGAAGCGCTTGAGGCGGCAAAAAGAGAAACACAGTTACGGCTTCTGGAACAAGATTCCAGCTCCGATTCAGACAGCGACACAGATTTCGTTGTAGCACCCAAAATGCCCGATGGTAGCCGGGCCCCAAAAATCGTGAAAAAGGCGCAAGAAGAGGCACAAGCGAAGTCTGGCGATCAAGATGAGCTGGAAAATGTCAAAGCTCCCGTAGAATCCTCTGCCAACTCCAACAAAAGTTCTATCGAGAAGCAGAATGTGAGCTCAGATGAGGATTCGGATGAAGACTCTGACGAGGATTCGGAAGATTCCGACGACAGCGACAGCGATGACCAGGTTGTCCAAAAAACTTCTGCAAAGTCAGGAACAGAGAAAAAGACCCAAAGAACAGAAAACAACCTGATGGACGTTGACAGCAGTGATGAGGAAGGTGACGAAAAGGAGGAAGACGATGAAGATGATGACGACAACGAAGATGATGATGACGACGACGATGATGAAGAAGAGGATGATGATGATGATGATGAAGAAGAAGAAGAAGAAGAAGAATCCGAGGAGGAAGAAGAATCTGTGCAGGAAAATGTAGCTGTCAAAAAGACTGAGAAAAAACAAGATGATTCAGAGTCTAGTGATGAAGAGGATGGATCCGAGGAAGAAGAGTCTTCTTCAGACGGTGAAATGATTCCAGTGAAGGCACCGGAAACCAAGGTAGCTCAAAAGGAATCGAAAAAGAGGCCATTCGAAGAAACCCCTACCAACGATAACGAATCAAGAACACCAGGAAGTGCTCGTGGTGGCAGGAATGAAATTTACTGTGGTGGACTTCCATTCAAAATAACAGAAGATGAAGTAAAGGAACTTTTTGAAGCTGACTGTGGTCCAATTGTTCGTTTGAACCTCCTTCAGAGAAAAGGCGTAGCTTTCATAACATTTGCTGATGAGGAGGCTGCACAAAAGGCTCTGGAATACAATGAAACCACGTATCAGGGAAGAACACTGAAAATCAATATCACGGCAGATCGCCCTAAAACTTCACCACAGAGAGGAAACTCCGGTGGGCAAGATGACGTGCCACAAAGCGGGACCGAAATTTGCGTACGTAACCTCAGCTATTCCACTACTGAGGAAAGCATGCGCGAACTTTTTAGCGAATGTGGTGAGGTCGTGCGCTGCTTTATTCCAAAGTTTGAAGACACCGGGAAAAGCATGGGACGATGCTTCATCGGTTTTAGCACCGAGGAAGCTGCAGCAAAAGCTGTCGAGTATGACAACACGGAAATAGATGGGAGAACAGTCAACATCCAGTACGCGAGACCAAGGCCACCAAAGGGAGACTTCCGCGGAGGACGCGGGGGAAGCTTCGGTGGAGGACGTGGTAGAGGAGGAAACATGGGTACGCGAGACCAAGGCCACCAAAGGGAGACTTCCGCGGAGGACGGGGGAAGCTTCGGTGGAGGACGTGGTAGAGGAGGAAACATGGGTGGAAGAGGAGGATTTGGAGGCGGACGCGGGGGAAGCTTCGGTGGAGGACGCGGCAGAGGAGGAAACATGGGTGGTAGAGGTGGATTCGGCGGTGGCCGTGGAGCTGGAGGTAATGACTTCAAACGCAAAAACGAGTCAGAAGGCATAGACATGGACGCCAAGAAACCAAAGTCCATCGTCTTCGAGGACTCGGAT
>BDIVROU_0453200.t1.1	
ATGGAGAAGATTCGTATAAATGCTTGCACCTCGAACACACATAAGTACCGTGAGCTTGTAGCTATTCTTGGAGACGACTTTGAAGTCATCCACCATCCCATTGAACTGGTGGAACTTCAGGGTAATCCTTTGGATATCGTCAATGCTAAAGCCATAGAGGCATACTCAAAACTGAAGGAACCGCTATTTGTAGAAGATGTGTCATTATTCTTCAACGCATTCAACGGTCTTCCAGGGCCATACGTG
>BDIVROU_0404000.t1.1	
ATGGCGTCGCAGAAGAAGACAATCGAGCAGCGATACCAGAAGAAGTCGCAACTCGAGCATATCCTGCTGAGGCCAGACACATATATTGGAAACACAGAGATGCTGACACAGCAAATGTGGGTATACAATACAGAGAAGAAGCGTATGGTATATGAGTCCGTATCCTTTATTCCTGGGCTTTATAAGATCTTCGACGAGGTACTAGTAAATGCCGCAGATGTGCATGCTAGACAGCAGCTGGATCCCTCGCTAATCAGGATGACCTGCATAAAGGTTAGCTTTAATCAGGAAACGGGCGCTATCACGGTCTTTAACGATGGGGAACCCATACCGGTGCAAATACATAAGGAACTTAACATGTACGTTCCACAAATGCTTTTCGGCGAACTGTTGACATCCGACAATTACGATGATTCCGAGGGGCGTGTCACAGGTGGAAGAAATGGGTTCGGAGCTAAACTCACGAATATATTTTCAAAGTCGTTCTCAGTCACATGCGGGGATAGCAGGAGACGCAAACAATTCACAATGAAGTGGGAGGATAACATGACTAAAATACACACGCCAGCTAAGGTAACACCGTACCACGGGAAAGACTTTGTTAAAATCACGTTTCTCCCTGATTACACGCGATTTGCTATAGACGCCATGGATGAGGGTACCCTACGGGTGCTCATGAAGCGGGTGTACGACGTTGCGGGAACTACGGGGCTGAAGGTTTACTGGAACGACGAAAGACTGCCAGTTAGCGACTTCAAACAGTACACATCCCTCTTCTTCGAGGAGGATGCAGAGACATCAATGGTTAAGGTATACGACAAGGTGCATCGATGGGAGGTGATGGTTTCCGCTACAGACGGGAGTGGTTTCCAACAGGTCTCTTTCGTCAACAACATCACAACGCTCAAGGGAGGAACGCATGTCCAACACGTGCTAGACCCATTGGTAACCGCGGTAATAAACAAGGTCAAGTCGAAGAATAAGGACGGAGTGGAACTGAAGCCATACCAGGTGAAGAACTACATATTCCTCTTCGTCAACTGCCAAATAGTCAATCCATCATTCGACTCCCAAACAAAGGAGACGCTCACAACGAAAATAGCCAAATTCGAAACAAAGTATACCATGAGCCCCAAAGCAGTGGCAGCTATACTGAAGAGCACGCTAATGGAACGAATCATATCGTTCGCACAAGGCAGACTGAATATTGAGCTAAAGAAGAAGATGAAAGTAACCAAGGCAGTCAACAGGTTAACAGGCATACCGAAGCTCGAAGATGCCAGCAGAGCCGGAACACGACACGCTCGCGACTGCACTCTTATCCTTACAGAGGGAGATTCAGCCAAAACATCATGCTTAGCCGGACTTTCTGTGGTCGGAAGGGATAACTATGGTGTTTTCCCACTCAAGGGTAAGCTACTCAACGTACGAGAGGCGGGATACAAGCAGCTGGTCCAAAATGCGGAAATACAAAACATATTGAAAATCATGGGGCTAGATATCTCTAAAAAGGAACAAACGACTCCAGATGGTTTGAGATACGGATCTATCATGATCATGACTGATCAGGACTATGATGGCTCCCATATCAAGGGGTTGCTCATCAACCTCCTGCACTATTTTTGGCCAAAAATGATCAGATACAGAGGATTTGTGAGAGAGTTTGTAACTCCAATCATCAAGGCCACGAAAGGTGACGCCGTCAAATCCTTCTTCACAATTCAGGATTACATGGAGTGGGTCAGGACAAACAGCACCGCAGGATGGAAAATTAAGTACTACAAAGGTCTAGGCACGTCTACGGACAAGGAATTCAAGGAGTACTTCTCAAATATACAACAGCATCTCATTGACTTTATATATGAAGACAACGGAGACGATGATAGTATCGATATGGCATTCAACAAGAAGCGTGTGGACGACCGCAAGGTATGGATGCAAAGCTACGAACACGGGACCACTGTGGACCACTCGATTAAAAGCCTGAGATACGCCGATTTCATTAACAAGGAACTTATCCAGTTCTCCATTTACGATACCGAACGTAGCATACCCTCCGTAGTCGATGGGTGGAAGCCTGGGCAGCGTAAGGTTCTATTCGGTTGTCTCAAGCGTAACCTAGTAGCTGAATGTAAGGTAGCGCAACTCACTGGGACTTCGTGGGATCAAATAACATCAATGTACTGGAACCCTGTGGACAGTTTGGAAGCCGAAAAGAAGGTGGAAAGGATGCATCGGCAGCCCGTTATATCTTCACAAGACTTATGGCAATCACGCGGCTCATCTTCA
>BDIVROU_0069300.t1.1	
ATGAAGGATAACACCAGTGTAGAATTGAACAAAATACAAAAGGTTAATGCCCCGTCACAGAGACGCGGGCCATACAGCTCGTCAGAATTCACAACACGATCAGATACACAGTCGAGATTTGACCCCAGCTCAAGCTCTAGGGAAATGAGGAAAATCATGTACTACGAAAACATGTTTTCCAGGATGGCCAGTCAGGACAAGACCCGAAAGAACCAAACAGGTTCACAACCATCCTCAGTCTCACAGACAAACAGCCCTGTAAATGATGGTGACGATGCTGAGGGTGTATCAAGGAACCATCATGTCAAGCATTCAAAAATCAGTGCAGCAACCAAAAAGGGGTCGACGAACAAAACAACCCAAGATAAAACCAAACTTAGTGCAGTTCTTATGGATTCTAACCATGCGAATGAATCAATAGATTTAAAGGAAGAAGGCATATCTGTCAGTACTCAGGAGAACAGCCTGAACAGCCTCAGTGGCACAACATATGAGGATGACCAGAAGTTAAAGTACAGCGCAAACAGTTCTACGGAACTCAAAGAAGTCCTGGAAATAAACCGAAATGATGATATAAACACTGAAAGCAACGTAGATTCAAGCGAAGCAGACACCTCCAGACGATCTTCAAACAACTCCTTGCCCAGTGTCACGGACATTGCAGGAAGTAAAATATCCAAACTGTTAGGAATCGACCAGACAGCAAGGAATCCATCGGAGTTGTCTGCATCGCAAAGACAGTGGTTGGTACCGACGTTCCAGATCGTACAACCAAAACCCGTGAAAAAGGAACCACTGGATTCGCCGACAAACCATGTCGGCAACGAAACGCCGCAAAATGAAGAAATTGACGAAACGAAAGGCGCTGTTGACACACAGGAACAACAACTCTCCGAACATTCAAACGGCAAAAGGACTAACCTATCCACATTGCAGAAACCATCAAAGACACAATCAGCAAGGGGATCGCAGCAAGCCGACGAACGCAAAGCTCCAAGAGATAGTGCTATGGATCTAGAAAGTGAATCTAAACAGCTGGATATTATAGTGAATGAAGAAGATATGGAAATTGATCCTGTACTAAAGGATGAAATGGAGGAGGAACCCGTGATCATCAAGGAAGAAGATGAGGAATACCTTCCGGAAACCCCCGTGCAGAATGAAACCGATTTTATCGAAAAGAAGCCTCAAAAAAGGAAGGCTCGGCAGAAGAAGAGTGTACAACAGTCGGTTCAAAGTGTAACGGCAGCAAACAACGATCTGGGGCCATCACCAGATGCTACAACCCCGGAAAATGGACTGGCAAATGACAACTACCCGGAACCCCCACCAGTAATAAGACCCACTAAAACCAGAACATCGGCTAGAAACACCGGGAAACAAAGGAAAAGAGATCCAAACTTCATACACGAATCTGAAATGGATCATCCTGTTCCAGCGAAGACTCCTAGGAGCTCTGCGAGATCAGGTGCGCGAGGTACTCCGAGCAGCTCCAGGAAGAATGCACAGGAACACGGACTATCAAAAGCGCATAACATTGCACAAACTATGTCGATGCACGCTGACACACAGGAACATGTACAAAAAAAGACACGTGCGGTTTCCAGAATTATCAGCGTAGCAGAAGCTGAGAAAATAGTGGAGCTTTATCGTCAACACAATACAGACCTTGAAAGACTCAAAAAACTAATACTCATGGGGGACCTCACAGAAGTCGGAAGGGTAATTGCCGAACAGAGGGAAGAAAAGACGCCACAACGTAGTTGTATATTAGATCCCAGAATCATCGCTGCACAACCGGGTACAACGCAAGTGAAGGTCAACCAAGACCCGCCTCCGAAAGACCCTATCACGTTATCTTTAAAATATAGGCTTATATCCAGACTTATGGAAAAAAGCAACACAGTT
>BDIVROU_0050200.t1.1	
ATGGGAGTACCTGTGGTCTCACATGAGGAGTCTCCTCTGTGCGCAAGAGGTATGCATAGTGTTTTGCCAGATCACCAATTTCAGATTCACGAGTTGGACTTTCGGCCCAACCTCGAGGAGATGCAGCACAAGACACTTGGTTTTTGCCTCGCCCTTGACGAGTCTCTGGATGACTACCGGATGAACAACGACCTGACTACTCTGAAAAACATTCTCCTCATGTATGTTTGCGTTATGCTTTCTATAGATTTTGTAGAGCGAGTCCCTGAACTCGAGTTCCGTTTCGCCGCATTCGTGTTGCCTGAAATCAGCGACTATATGTCAAGCCAAAAG
>BDIVROU_0436300.t1.1	
ATGGCGCAGCAATACAACGAGGTCACCCCTGACATTTTGAAGGGAGGTGCTCAGGAGGATAAGGGTGAGACGGCTCGTATGCAATATTTCATCGGGTCTATTGCCGTGGGAGATCTGGTGAAAACCACCCTTGGTCCTAAGGGCATGGACAAGCTGTTGCAGCCCATGAACGTGGGTGGTCCTCGTGGTGAGAACGTTATTACCAACGATGGCGCGACCATACTGAAGTCTGTGTGGCTGAACAACCCCGCAGCCCGAATTTTGGTGGATGTTTCTATGCAACAGGACGCTACTTGTGGTGACGGTACTACCGGCGTTGTAGTTTTGGCTGCCGAGCTTTTGCGTAATGCTGAGAAGCTGATTGATCAGCGTATTCATCCTCAGGTGATTTGCGTGGGTTACCGGAAAGCTCTTAAAGTTGCACGCAAGCGTTTGGAGGAGATAATGTTTTCGCGTATTTCGGACTCCAAGACCTTCGAGGCGGATTTATTCAAGATTGCATCGACTACTCTTTCGTCTAAGCTGCTTCGTTTGGAGAAGGAGCACTTTGCTAAGCTGGCTGTTGACGCGTTGCTTCGTATGAGCAAGGATGTGATGGATCACGGTGGCAACCTTAAGGACGCTTCTTCTCACATCAACTTAAGTCTAATTCAGATAATAAAGAAGCCTGGCGGTTCGCTTAAGGATTCATATCTCGATGAGGGTTTCATTATGGAGAAGAAGATTGGTGTAGGCCAGCCCAAAACTTTGACCAACTGCAAAGTTCTTATCGCTAACACTCCGATGGACACCGACAAGGTTAAGATTTACGGTGTGAAGGTGAACGTTGATAGTTTTGAAGCTGTGAGTGCGTTGGAGCAGAGTGAGAAGCGAAAGATGAAGAATAAGGTTGACAAGATCCTGAAGCACGGCTGCAATGTTTTCATAAATCGTCAACTGATATACAACTACCCGGATCAGTTATTTAAGGAAGCTGGGGTGATGACTATCGAGCATTCCGATTTCGACGGCATGGAGCGTCTGGCTAAGTGTTTAGGAGGTGAGATCGTGAGCACCTTCGACACGCCAGAGAGCGTCAAGCTCGGCCATTGCGATAAGATTGAGGAGATTTTGGTGGGTGAGGACAGGTTGATTCGTTTCAGCGGTTGCGCACGTGGCGGCGCTTGTTCCGTTATTTTGCGTGGTGCTTCGAGTCACGTGCTTGACGAGGCGGAGCGTTCGTTGCACGACGCACTTGCCGTTCTCTCCGAGACTATTTCTGACGGGCGCGTCGTCTGTGGTGGCGGCTGTGCGGAGCTTGAGATGGCTCACGCTGTATCTGAGTACGCTAAAACCATAGAGGGCAAGGAGAGTCTTGCAATTGAGGCGTTTGCGCAGGCGCTGCTCAAGCTTCCCGAGTACATTCTGTCCAATGGTGGTTACGATGCAGCCGACGTGATGAGCAAGTTGAAGGCGGCGCATGCTGCGGGTAACGTGCATGCTGGCATTGACATTGAGCGCGGTGATGTGGGCAACATGTTTGAGTTAGGCATCTACGAAAGTATGAAATCTAAGATGTCGCAAGTGTGTCTGGCTACCGAGGCTGCTGAGACGATAGTGCGCGTCGACGACATTATCAAGTGTGCTCCGCGCGAACGCCAACCGGGCGTA
>BDIVROU_0407800.t1.1	
ATGGCAAAGTCTACAACGTGCCCAGCTGGGATTATGAATAAGATCGGTGTCCGTTTGGACCGCATTCATCCCGTAGCTGTTATTGTAGGTGACCCGAAATGGCTTGACTTGTTGGAATCCCTGGCGACTCGTCACGAGTACTTCAGTCAGTACAAGGCCATGCGTTCCATGGAGTTGGAATACGATGGGCAGACGTTTTTCGGGGTCAGCTTTGGTTTCGGTACCACCAGCTTGAGCCGTGTCGTCAACGAATTGGGAATTTTCGGCGTGCGCTGCATATTACTAATCACCAACTCGGTCAGTCTAGTACCTGGTCGTGTGGCCCCCACAGAGATGTGCATTACCTATGCCTCCTGCCGCGGGGAACTCACCTCTGCCGTTGAGGTTGATATGAGCTACCCGGCCGTTGCCCATCCGGATGCCGTGCGGGCACTGCGCCGCTCAGCGAAAGAACTTGGAATGAAAGTCCGCCTCACCCGTTCATATACGTGCGACAACGCCTACGGAACCAAGATACAACGTGCCCATACACTGCGTGATGAGATGCTCCAGACCAGTTTCGAGCTGCAAGATCACGAGGCATCCGCATTTTTGGTGGAATGCGGTATCCGTAAGCTTGTCGCAGGAGTAATTACCTGCAACGAAACCGAACCCTGCAACTTCGACCAGGAAACCGGTGCTGTCATTGAGCCGCAAAACTTCGCGGAGGCACGACTCAATACTATGCGCATAGCACTCAGTGCCGCCGCCAAGCTAGTTATTGACTACGACTTCACGGAACAATCT
>BDIVROU_0424100.t1.1	
ATGGAAGGTTACCAGAACTATGGCAATGATGTCGTTTGGAATCTCAGCCTTCCGCTAGTAGAGACTGTGGAATCCAATATAGAGACTGCTATACTGTCCTTGTGTCCTCTTACAGCAATGAAGTTCTTAGGAATCCTGAGGGTTTCTGCCCTGTGCCTTCTAGTCTCAGCCTTCTACGGCCAACCTGCTAGCTGTGGCTTCTTCAATAAGATTCGATCATCCAAGAAGTCTTCCAGTGATAAGGTGTCTGACTCCATTGATAATATAGAGGAGATCCACGTAGAATCTGAACTTATTGAGGATTCTCACCAGACCTTCTCCAATGGCACCTTTTCTGGCTCCCTGGATAATATGGAAGAATCTCTTGTGGAAATTCAAGTTGAGAATGATACCGAAAGCAAATCTATTATCAAAGGGCATGAGATATCTGATATTCCTGAGGAGATAACTGTAGAATCATCTTCAGCATCCTCTGTTTCTGCCTCCCAGCCTGATCTGGTATTCCAGAGTTCCACTTGGGACGACTCTCATCTGGCCAGTGCCGTCCTTTTCCTCGAAGAGTTTTGCCGAGAGGTAATGCGAGATAAGATAACTAAAACTCTTTCCAATAAAGATCATGGCGATTTATGTTGGGCCTGTGGTTTTATATCTTCTTATATGGTGTCACTTCGTCATCGTTTTATGCCAACTTATGGTCCCGGTAAACTGTCTGAAAGGAAGGAAATTCCCAAGAATTTGTATGAGGGTATTCTGAAGCCTGAAGAGTTTGAGCTTTATGCGGAATGGGTGGTGAAGTATATTCCAGAGATCAAGAAATTAATGATTAATATGTTCAATGGGTCTGCAAAATTGACTAAGGAGCAACTTAAGACTGACACTACAGTTGGCCCCCTTAAGTATGGTTTCGTCTTAAAGGACGGTTGGAAGGATAAATTATACCTGTTGGATACACCCCAATGCTCATCTCGAAAATTCCTAGTATCCCTCGATGAGCTGCAGGAGTATCTTGATGACATCCTAAAGAGTTCTCGGCACATAGTAAACAAAGGTGAGAAGGGTAACAAGAAAGGTATATTAGAAACACTCTTCGGCAACATCTTA
>BDIVROU_0038500.t1.1	
ATGGCGAAGCGAACGACAGAAAAAATTAATCCGCCCGGGGACTACCAGGAGGAAACTGCTGCTGCCTCGAAGGTTAATCTCGATAATCTAGACTTCCAAGCGCAAGTGTCACTCGTATTGGATCAATTATCTGCGATATCCGCTGATATACGTGCACGTGATCAGCTTAAACGTGATAAGGCATCACATCCCCTGGCACAAATCAAACTGACGACGAGCATCGAAGCACGCCTACAGCAGACCAGAAGTGATATCGATGTGCTGTGTGCTATATACGAACGTATCACTTCATCCAAACGTTATCGCAAAAAGTATACAGATGAAGAGATATCAAAGTTAGAGGATACGCTGCGAAATGTCGAAACACAGTACAACGCATACAATGCATCCAGGTTCAAGAGGCCATTCGGCACCACCAAACGTCTGAATGTTGATCTCAGCTCTCAGGCAAATGCTTTACCAGGTACGACAATC
>BDIVROU_0019200.t1.1	
ATGTCGGTAGCTTGTACTGAATTCCCTGAGCCTAAGAATCTTAAGGAGATCCTTGAGCTTTTTGAGAAGCTGAATGGTTCTAGTACTGCCAAGAGAAATGTGGGCCCAAAGCTCCTTAAGGATGTTCGGAAGTATTGTAAGGAGACAACAAAATTTTATAAGTCTGGTTCTGGTTCAGAAGTTCTTTGGAATGTCTTCCAGAATTCTCAGCATGTTCGTCAGAATATTCTTGAGGGCTCTGAGCTAAAGCAGTACGGTAAATATGATAAGCTTGAGGATCTCCATGCAAAGCATGAAGACTGCGTCGCTGAGGCCCTTAAGAAGTGTCTGCCGAAGGCCTACGCTGCGCTTTTATTCATGCTCTATCACTGTGAGAGTGAGCTGGGAGGGGCT
>BDIVROU_0258700.t1.1	
ATGTATGAACTGCGTTGCGAGCGCAAGATGGGTGTGAAGACTCTTGCCAATATGGTGGGATCCATGCTGTATTCTCGTCGGTTTGGGCCGTGGTTTGTCTCCTCAGTGGTTGCTGGTCTTGACAAGGACAACTCTCCACATATCTATTGCTTTGACCTTATTGGTGCACCCTGTAATGCGAAGGACTTTGTGGTCGTTGGAACGTGTTCTGAGCAACTGTACGGTATTTGCGAATCGTTGTACCGTCCCAACATGAACTCCGAGGAGTTATTCGAGACGATATCGCAGTGTCTCATGGCCGCTATAGACAGGGATTGTCTGTCCGGTTGGGGCGCAGAAGTACATCTTATCACGCCAGATAAGATTACCAAGTCCACACTAAAGACAAGAATGGAT
>BDIVROU_0431900.t1.1	
ATGGAACAGACCTTGGGAAATGTTGCAAACAACCTCCGCAGCGCCAAGAGAGGTCTAGAGGGAATCGACCGATACCTCATGACACTATACAAACGCACGATTGTTGACGAAAGGTGCTCGATACCAATGTTGTATGGAGCCATGTGTGGAATTTCGCAATTACCCCTTGGGGCAAAACGTATAATCTTCTTTCCACTGGTGCCGTTGGTCATGCCGGCGCTGTACAAAAAACACCGTCAAGCGCATGATAGATATGCGACCAGTGGATCAAAGCTGGAAGAATTTAAGTTCATGACATGCCAGGAAATTGTAAAAATGGCAATGGTCGTGCTGTATGATGCCTTCTTCGAGGATATCCTGGAGTCCATCCATGACACAGGAGTCTTCTCCATATCTCACGAAGCGCAAGTAATGATACAGGAGACATTGGACGGGTGCATTGAAAATACAGTTAACCCAGAAACTTTTTTGCCGATATATACCGCAATACTCTCGAGGTGTTACGAGGTACTAAGTCCAGCGAAGATCACATGCAAGGACGTGGTGGAGGAAAACAAAAAACGGCTGCCTGAAATCGAAATGGTAGAACTATACTCGAAACTGAACCAGGAGAGAATCGCCAAAAGGAGGCAGACGATCCATCTTGCATTGCCGGACGTTCATGCAAGGAACTATGGCAGTGCTGTGGAGCAGCTCGAAATGCCGTGGTATATCGGACAAGCTACGCACATTATGACGCTATCTATC
>BDIVROU_0439800.t1.1	
ATGACAGGCCTCAACATCGTAGCGAATCTAAACTCTGCATCCTGGGGCCCAGATGAAAGATGCGAACAGACGGTGGCTTCGTGTCTTGGAAGGCTCAACACACTGCCGCTGGAACCGAACTTAAAGTTGGAGCGCCAGATACGGATCTGCGACTTTACCTACTTCACTTACCAGAAAACCATCCGTGATGCCGGACGCTACGGGCGCCAGCCTAACCCGATGATGGTTGATGAGGAGATGCAGTTCCAGACTGTTGATGGCCGAACTCTCATGAAAACCAAGAACATGCAACACTACCGCAAGAAGGTCGTACCTAAGCAGACCACACAGGCATTCAACCAGAAACAAATGGAGGAAGAAGCCATGATATTGTCGACCAAACAGAAGCACCCTGAAATGCGGAAGCAGCGCATGATGCATCCCCGTAACAACCGCTCGAACGCTCGTCACCATACATTTAATGAGTGGAGCATTGAGCCCCTGCCCACATGGCAGCTGGTCGAGGACATCCCTTTCAACAAGTTGCTCAAGTTGGATCTCGGCCCTGGTCAGGTAGTTAGCACCGACATAATGTGGCGTGGAAAGCTGGGTGTGTATGATAAGAGGATGGACAACATCTCCGTAAAGGCCGAAATGCCTGTGCAAAATGTGAACTCGCAGTATGACTACTACTGGACGTCCACGAATGATGATGACTGCATCATGGACTACTTGGTCGAGTTGCATCGCAACAACGATGCAAAGGGCTCAGAAGAACCCAAAACCGAATTCGACAAGATAATTTTGGGTGCTACAGACCAGATCATATCCGTGTTGATGACAGCCGCGCGATCCAAGTATAGTTGGCACCTGACAGTGACCAAGATTAACAACCAGATCATCTTGGACAAAGCCAACGGTTCCATCATAGACATGGTAACGGTTAATGAGACTGCTCCTGAACCACCGATGCCTGATGCCGAAATTAAAATCAACCGCCCTCCTGCACTCGGCTACGAGGCCGTAAAGGTGAACCAACGCGTGCGCCAGCAGGTACTTGTGCCGGATCAGCTAAGCGATGAATTCGACCTTCCCCCGTTCGTGGAGGAGGGCGACAACCCGTCAACGATGGCTTATCGCTACAGGACATTCACCGTCCCTGGTTCCAACAACGGAAAAGGCTATGAGCGCCTACCCATCCACGTAGTTACGCGTGGAGAAGTCCATGCACGCATGCAGGGTGTGCCTCAGGGTGGTTACACTTATGTGTGCGCGCTTAACGAATTGCCGCACAAGACCCAGAAGTCGTGGCGTACGCAGATAGAGACACAGAAGGGTGCATTGCTGGCAAACGAAATGCGGAACAACACTGCGAAACTTCAGAGATTTGCAGCAAGCGCCATTCTTAGCGGCTGTGACACATTGAAGCTTGCCTTCGTATCACGCCGTGTGCCAAGCGACGCGGAGAACCACACTATCATCGGCATTCACACATACACGACTGAGAATCTGGCCACTCAAATGGGATTAAACATGCGCAATGCATGGGCTATTGTACGCCTGATCTGCAACCTTATCATGAGCAGGCCTGATGGGCAGTACATTCTGGTGAAGGACCCACTGAAGCCTAACATCCGTTTCTATGCCGTTCCGGAGGAAGACGACGGTGATTTCCAGGCGAAAGAG
>BDIVROU_0377300.t1.1	
ATGTTTAAATATTACCTCGTGGAGGATCTTATGTCCTTGGAAGTCGGCGAATATCTTCACGACGCACACCAGATCTTGAGACAAAAGATTGAGGATAAATACATAGATAAGGTAAACTCCATGGCTGCTTTAGCAAAGTATTTACAGATTATAAGTGGTGTCGGGCTTGTTGTATTGGTTGATGAAATCACCAATACCTCCAAGCCGAGGATTCTACCTAACGATGCAAGTGCCCTTTTCAACCTGAGCCTCAAACTGCTAGTATACGCCCCTGAAAGGGATGAACGCATTACTGGCAAGATTGTAACCATGGATTCAAGCGGTATCGGGATATCGTTGGGATTCTTCAATGATATCAAGATAATCCCGCAACTGATGCCAGTAAATTCCAAATACGACACGGAACATAGAACGTGGTATCGAGAAGAAAATGGCACCAAGCAATTCTTAAAAGTCAACACAACCATACAATTCACGGTCGTCGATGTTATATACAATGAGATGAACGGTAAGCTATAT
>BDIVROU_0402900.t1.1	
ATGGACGACTTCCAAGTTGTGTCGTTCATGGATTTGCTATCGCAATGTGTCTCGCGTTGCGTCTTAGATTGGCGCTGCTTCTGCGAGCGCCAGGAGAGGGATGAATCGTTCGTAGACAATCATGTGCGTGCCGGAATCATACAGTTCTGCCGTGCACAGCGGGAGGTGTTCCTCAAGTTATACCTCCTGAGCCAGTTCATGCAAGAACAGAACAAACTAGACAGGATTCTGGAGAAAGTGCACTCGTTAGAAAATTTCCTGGACAAATGCGGCACAGAAATTGCAATGAACTTGAGGAAGGTACAGGCTTCAGACATATTGGTGGCATGCCCAAATACGCCCCTCGCAGTTGACCTTCTATCCAGCGGAAGGTACACACGTATGCCACTTATGTTACCACAGCTTGCGGAATCTGCGGTTACTAATGCCGTGCCACTACCCCCTTTGTCCATAAATGATGCCGATTTGACGATGGCACGCATTTACAATGAGTATCACCTACAGTTTAGGAGATCAGCCTGTCAGGATGGAGTCGTTTCCATTGAATGTAGAAACGGACAGTGTATATTTACCCGTAAGAACTTCTTCTCCATCACGTTGATTTATGATTTCGCCTCATGGCAAGCACTCAGTGCCGTCCCATTGCTGCTGCAGCAGTTCGGTTGCAGCACGGACGGCGAAGCCAGGTCCTCATTCATTTCGTTAATGATGTACGCAATTGCCTTATATAATTCAACAAACAAAGGTAACGTTTTCGACGCCATATATGAGTCTGCTAACCTCTATTGTGGCAAGTTGCTGATGGAACGGCTGAAGGGGCAGGCGTCGGACTACAGGGGACTCAAGTTAACGGTGACGGACTACAAGTTCTACCTAACCACAGATGAAGATCAAATGCTTATATCATGTTCAGATGTCAGGCCCTCGGTTGGTGAGCTTTTGGTTCTGGATGTTGCATGCTTCCCCGGCTTCAAGTACAAGAGACTCGAAGGCATCACCATTCGGTTCAAAATGGATAGCTGTGGCGAAGTTTGTGCCACGATCATCGAAATTCCGGAGATCCTAAATGAGATTAACATTAGCGAACACCGATTAGATCAGTGGTTGGAGCGGGTCGCATCCCTCCTTGAGCAATACCAATTAGGCATCTTCAAATATGAGGGAAACGTTTTCATGAATCATTCGACTGGTGAACTGCAGATATCGGGGATACCATTACCGTTCACACTCGAGGAAGCTGACATGCTGATGCAGGTGATCGAGGTTCGATCCACGCTGATGACGTGTAAAGCGGATCATCCCATTGTAAATTCGGTTTCTCGCGATTTACTCCGCAATATCTGGCGCAGGTTCCAGTGCCCAAATTGCTCCGATCATATGAAGGTAGACACCACACCAGGGATGCTGGGAGAACAACTGAAGGATTTCGTATGCGACTTTTGGTTCTACATGGAGGACAGGACATTAGCAGTACATGGAGTAGCTGTATACGAAATAGGGTTGGGGGGAGCTGAGATCGTGGAACTCGGGATATATTTATACCTAACAGTGATAACTCACGATCAGGAGATTGTAGGCAACGCCTTATTGGCTCTAGATGGCCGGACTCCACTTGGTACAATCATGCTGACCAGTGAATACACCGAATACATGCACACCCAAAATAGGATTATAGGATTCTTGAGAATTATTAAGAAGCTCAGCGATTGGGGAACCGTTACCACGAAATTATTTAACCATACTGATACACACCTAGTCGGTTTGATGAATGATGTTGAGTTCACCGTTGACGCCCATGGCAACTGCGACTCTGTAACCCAGGACGGTATTACAGAAACATTCCAGTCATCCGAGGAAGCTTACAAAGCCCTGACATCAAAATTGAGAAATAGCAGTGGCGTC
>BDIVROU_0468800.t1.1	
CACCACGAGGTGCTCTCGACAATGTTTAGCTATCTAGATATGAGGTCCCTAATTGCGTTCTCTGAAGCCTCAAAGCTATGCCAGGAGGCAGTAAATGCTTACGCGAGAAAGGCAGTATACAACTTGCCTCTGCACCGAAGGTCTATATGTAGCAACTTAAATTACTGGAGGCAGACCATCGACTTCTTCACTAATATGGTGATCGTGAGGCCCATAAGCCGTAGCAATTACACTCCCATACAATCTCAGCTACGGATGAACAAGAGCATCTTCCCCATCAACAAAGAAGCCATGAAGTCCCATATATATGTTTCATTCGACTACATCAAGCCACATTATATCGTATATTGCGACCACATGAAACCCATGGCACACACGTGCGCTGCG
>BDIVROU_0084700.t1.1	
ATGTTTCTTCCCCATGAGATAAGCAAAATCAAGGATCAGAGGCGGCTGAAACAAAGGGGTATTGATGAAGATGAGGCCAATTTCATCCTTCATGATGGCCCATTGGATTATACCTTCAATTCTCAAAAAGATGGGCACGAAACAGCAGAGGCAAATGATGACAGCGGCGTCGCCATTGAACCTTTCAACATGAAACAAGAGATGGAAGAAGGCACTTTTGACACGGAAGGGAACTACGTCGAAGGCAATAGGAAGATGACCTCCACCAATCGCTCACTTAACCGTGATGAAGGTGACGACCCTTGGATCGCCTCCCTCGAGGAGCAGGCATTTCTTGCCTCTAAGGTACGCTCAGCACGTAAATGGCAGAATAAATTGACTTCTCAGAAGGATAATGATGACTTCTATTCCAAGAAGCCACTGCGAGTATCCCAAGATAAACCTGATCTCTTTCAGGCACTCGAAGACACGGCGACCGTCGACGTAATTAAGAGACTCGTATGTCTGCTACAATCTGGCGAAACCCCAGTCGATGCAATTAAGTATAACCAGAGAAAACCCAGCAAGAAACGATGTCTGCCAGGTATGAGGAAGACTGAGGGCGATGCGCCACCCAAGGGGAACTCCGAGAATGCAGAGGCACAATCGTCTACACCAGCAACCCTCGCCGACATGGGCGTCTCAGATTTAGCACATTTTCTGACTATCACGTGGCAAAATGTGTACTACATGACAAAGGAGGAAATTATTGAGGCTCTCGTGGCAGCCAAGACTAACCCAAAGGGCAACTCGACGTCTGCACCCGCAAGGTACGAATTCAAATGGATAAACGGCGACGACCAGGTCTACGGACCCAGCACTGATGCGGAAATCCTGAGATGGATCGCATATGATTATATATCGGACAAAAACCCGGTACTACTGCGAAAGCTGAATTCCGACGGCCAACCCGTGGCGGACGAGTGGGTTGGATTCAGAGACACCGAATTGTACACATTTCTGAATGAGAGACTCTCAGGACCATCAACAAGTACGGGAGTGAAACATCATGTAATAGATGATGGTAATAGCGGCAGTAATGATGAGTCAGAAGAAGACGACGCGTTCGCAAAAAAACATCGCAAAGACGAACTTATCGGGATCAAACGCAAAGGCAACAAAGATGCGGAGGATTCGCCAGCATCAGACGATGATCCGGACATTGAG
>BDIVROU_0396200.t1.1	
ATGGAGGTTGTAGGCTCTAAGCGCGTGAAGTCAAATGCAAACCCGTCATACAAACGTACTGGCGACCCTGCAAACAAGAGGCTACGCAAAATGGTGGATATCGAGGCAGAAGACGCAGGCGACGACGAAGAGCCGGATCTGTTCGATGAAATTGGAGCAACCAACCTCGACACAGAGATACCCGATACACCTCGTAGTAACACAAATGACAGGTCGCGAAATATCCATCTGTTGGGAATGCTAGACGAGGAGGCAAGCATAACACTGATGGAGGGCCTCGATCGATTGAAGAAGCGTGTGGCACAGCTTGAGCGGAAAACATCAAGGAGATATGCTCTCACTCCAGGCGCATGCCCGCCTCCCAAAGATGAATCGTCGCAGTGG
>BDIVROU_0121700.t1.1	
ATGGGAGCGTCTTTTCTATATGCCGCTAGATCATCACTTTTCCTATCGAATCCAGAACTCGATTTTCTGACGACAAAGAGTAAATATCAGGTATTTACTATGGGATGGCAAAGTGACGTTGATGAAGATGAATTGGCACATCTGGCAAACACACTAAAGTTCTTCCCTAAGTCAGTAAAGGTGGTGAAGATACCTTCCGTGGACGGTGCAAAACACGATGTTGGTGCCTTCTTCGAGTGTGAAAGGATGCGCAACATCAAGAAGCTAATGGTACGATTGCATATGCTCAAACGAAGGTGGAAAATCCCGGAGCATTCCATATTCTATGCATATCCAAAAACGGTAAGAACACTTGAAACTAAATTTCATAGCTATCTAAGGCCGACGTTCGTTGGA
>BDIVROU_0467600.t1.1	
GTAGGTTCGCGAAGCAATACAACTGAAAACTAATCATGTGTAGCTGTTAAGGTCCATGGATCACTGGCTAGGGCCGGAAAGGTCAGGAATCACACCCCCAAGGTTGCCAAGCTCGAGAAGAGGAAGCCCCCGACGGGTCGCGCAAAGAAGCGCCAGCAGTACAACAGGAGGTTTACCAACGCCGTTGGTGTTAGGGGAAAGGGCCCAAACATGCAG
>BDIVROU_0400200.t1.1	
ATGAAGTTCTTAGGAATCCTGAGGGCTTCCGCCCTGTGCCTCCTGGCTATAGGATTCCAGGGTCAACCTGTTAGCTGTGGTATCCTCAATAAGATTCTATCGTCCAAGAAGTCTTCCACTGTTAAGTCTGAGAAGCCTGAGTCTTCCAGTGTGGAATCTTCGTCTCAGTCCAACCTTGTCTTCCAGAGTTCCAAGTGGGATGACTCAAAGCTTGCCAATGCTGTCCTTTTCTTGGAGGAGTTTTGTAAGGATGTCAGAGAAGATAAGTTCAAGGAAAAGGTTTCAGATAAAGACTCCAAGGGTTTAATCAAGGCATGCGGTGATATATCCTCCTATCTGGGGTCATCCGCCGCAAATCTTCTTTACAATGTTCATGAGAATTTCTATAAGGACGCCCTGAAGGCAGAGGAGTTTGAGGGAACAACGTCAGACAAACGATCCATCCTTACTCTC
>BDIVROU_0430700.t1.1	
ATGAAGGACGTGCCAGGGGAGTACGTGGACTTACATTCAGAGACAAAATGCGGAGTTTTTGGTATATGCTGTCTTATTACACTCCTGGCGTTCTGTTACGTTTTGTATCGCCTTGCGGTGTCACCGAGTAAAATGCCATGGAATGAAGTAGCCATAATCGGCCTCTCATGCGCTCAGCTGGTGTTTGGGATCATATTTTACTTCGGAAGTCAGCATCCATTCCTCCAGATCCTTAACAAGGCAATTAAGGTGGCGCAGTCCGAAATTATATCTTGGAGATGCATTGCAATAATCATAGCAAACAAGCAACATCACATTAAAATAGCAGGGGCACTCTTCAACATATTCACTGCTGCAATTGTCATAGCCCTAGTTTACGGCTTCTTCAGTGTCGATGTATCTACTATCTATCTCAATGCAAAGATAGGGATCTTCATGTCGTTTATGTGGTTCACAGTGTCAATGGCCGTATTATATGTGGCATATAAGATACGCAAAAAACTCGACGTGCTAAGCCTGCTTCGTTTCGATCAAGATGATAAGCCTCTGGAAATGAGGGGATCTGAAGACACGGAGCTGTTTGGCAAGGCGACGGGCGATCTGGTGGATTCGTACAGCGATACCAGATTCAAGCAATTCATGCTACTGGTCATAGTAGAAAGTATGACTGCTGTGGTACGTCCTGTATTTAGAGAAATG
>BDIVROU_0439600.t1.1	
ATGAACGATGCGTCGCATCTGACTACTGTTAGTAACAGAAGGCACAAGAAGCTTTTGACACAGCCTCCCCTGGGCTCTGGTTTGCAGGGTCAGATGAGCCAGCTATCCAGCGATATATTGTCTCAGAATGTGTGTTCCAGTAGCTTGGCATCAGACAGGTGCGCGTTGCATTCGTCTTCTGCCGAGGAATGCGGAGGTGTCATGGGCCATATCGAGGAACACCTTTTACGTGTAGCCACCACCAAGGGGTCGCCGAATCAGATTGCAGCACTACGCAGCTTGAAGTTGCTGATAAAGAACGACCCGAACTGTATAAGGCATCTCCTTCGTTTCAATATTCTAGACGCGCTTGTCAAGGTGCTGCAGCAGCCTTACAAGAAGAACCTCTGGGAACTAATGAACAGTTATATATGGTCCGGGTCATCTTTGGAGAATTTACACCTCAAGATGATGCGAGATACCGTCATAGACACTCTGATAATGCTGGCTCAACGCAATGAAACCATACGATCACGCATGGCTACTGACGAACACTTCAAGAGCCTGCTAATGCGCATTTACTTGTGTGAGATGAAGGGCAAAAAGAATAAAGGTATGTCAAGTGCCATATTCGGTAAGGCGAATGGTATGTCCAAACAAGTTGGTAAGGCGGATGCCGGCACCGTATCGAATGTTACACAAGATACATCCACGAGCCGCCTAGATTCAAGCAGTGATAAGAACAACGATGATGCCAGACCATCGAACCGCAATGAGAACCACGCTACTTTGAACAGTATGGCAAACAAGGACGACCACATGTCGCACACGGAAGGTGATGCTCGCTGCGATACGCAAGTGCTGCTGCGTGACCTCTTCCATAGCTTCGGATACACCATAAATGATGATTCTGTTATGGAACGGTATGAACGTGCTATAGAGGGTTCAGAGGCCAGCGATACTACTCTGTGTGACACTGGTGGTCTAGTTGAACACTGTGATGGACTAGATGATGCCCAGGCTTCCATGAAATCGGAGGATACATCGCATGTTTCCGCAGATGAGCTCAATGCACGGCAAGAGGCCGATCAATCGAAACCAGACACAACTATAATATGGATACCGTATGCTTTCCGGCGCAAAAATCAGGATGCCATCGATGCCATTAAGCGACATTTGCGTATTAATCTTGGTGACGTGGAAGTTGTTGAAAACATGGATGCTCTTGAAAATGTGACCATAGATTCGACTGATGACGCCCTAGGGGATATGGTATTTGGTATGGTGGCCCTTTCCAGTCACCGCTGCCCGCCACAAGGACCAACCGATAGAGGATTTAATTATGCATATTCGATAAATGCAGCCCCATCCACAGCTGAGATACCTACGAATAAACAACTTAGGACAAAGAAAGGTTGTTGGTATTCAGTGATTTCTAATATTCAGGTTACCACATCAGAGCATTTGAATGGGCAGACTGTTGCGGCTAACCTATTGCGCAAACTACACACTACATCTTCCCTGGAGGTGTTGAGCGATATTATACGTGAGTTATGGATACTTGTAGGTTCAAAGGATGAGCACGTGCTTGAAATCATACATCGGGACCTCGATTTGGAACGTCTAGCCGATATCGTAAACAAGACATTGGTACACAAACCTGATGTGAAACATGTGATAGAATCAAAAGTAAAGCATGCGCGTAATACGCTCCACCGAATACTTTATAACTGGGGACGCAAGTTGGGTTCGTACATCGCGTCTGTAATACCCACATTGTCGGGGGCAGCGGAGCAAACAACCACTAGCAACTATATCGGAGGCGCTGCAAAAGATAAACCACATCCTAATGCTACTATTTCGTCCAATAAAACTGACGTGGAAGCTGGGGCCATAAGCGATACGGTAGAACCCACCAGTAACATCGAAGCAACTGAAGCCATTGCTAGGCAGCTACAATCTGCTATATTTGGCCTTCTCATTGACATGATATATCTGAATGGTCATCCGAGCCTCTCTGCAATACGGGAATGTTTGCCTTTAGTCGAGGCGTTGAAGAAAGCAAGGACAGGACTTCCTGACCTCTTGAGGTTTGTGGATGTCATAGACAATAACTATGGCGACTTCTGCTCGATTCTGGATAAAAGAAGGAATGATGTGCTCAACGATACTGCTGTGATCTACGGGAAGCCAGGAGGTGAAAGTGACCAGTATAACGCCAGTGACCTACGCTCCAGAGAACGTGACGAATTTGGTAATATCATTTCGAACACCACTGTGTGGACTGATGAGAGCTGGATGAGACAGAAATGTACCAATAAAGCGGCTTTAGGTGCGCTTTTTAATTGCCACAAGTTGCTGAACATTCTTGGGCACCATGAGCAACATCGCTTCAAACATCGTGGTTTGCGAATTTTGAGCATAGACGGCGGTGGCTCTAAGGGAGTTATTGCGCTAGAGATACTTAAAGAATTGGAAAACACGCTAGGGAAGCCTCTGCACGAAGCATTTGACATAATATGTGGTACTTCCTGTGGTGGACTTGTGGGCGCTTTCTTGGCTCTTGAGAAGGCGCGTGTCTCCGATATACAGACTCTATTCGAGCTTATGATGGCACGAATATTCACGCGTGATTCATACCGAGTCACAGGCACGCGATTGATCATGCGACAAGCATACTACGACGAGACAGCGCTCTACGAGAGCTTACGGAAATGCTTTGGTGAGCTGGAGATGATCGACTATTCCGTGGACCCATCGTGCCCGAAGTTCTTCTGCCTATCTGTACAGATGGATGTGACTCCCATGAAGCCCATCGTTTGGCGCAACTACAACTACCCACCAGAAGCATGCGTCATCCCCGAATGTGACAACCATACGCCGCCACGCGACGGATCCTTTGCCATACATGTGGCTGATGCAATCAGAGCGACAACAGCGGCTCCAATGTACTTTCCACTTCTTGAGCGTAATGGCAACCTGTTCGGTGATGGTGCCCTCCACGCAAACAACCCCAGCTTGATCGCAATGCTAGAGGCCAACCTGATATACCCAAACGTGCCAATAGACTGTATCGTGAGTGTAGGAACTGGTCGCACCACTCAGGAACTTGGAAAGCGGAAGACGGATATTGACCTGGGGACTGAGTCCAAGAGGGTGTGCACAGGCGACAGCGGAAACGCCACTGAATCGAAGACCGATAGCAGTGATGAGAGTAACACTGTTGCAAGCGAGCTGGAAACTCCAGACGATGAGAGCCAGAGTAAGATGTTTGACATAAAAGACTTTCTCCTGCGCTCTCTTAGCATGCCTGCATCAAACGATCCCAAATCGTTGGGACTGGAGCAACTCATCAACCATGTGATCAGTTCAGCAACTAGCAGCGAAGGGGTGCACACCGCTCTCCAGACATTGATGGACAGCAACAAGTACTTCAGATTTAACCCACCAATACCTTCAGTACGCCTGGACGATACAAACCCCGAGGTACTGGGCAGCCTCAAGGCAAAGACCAGGCGCTACCTCAACGAGGAAAGGCAACGGAAGAGAATGGACAGAATAGGAAACCTATTCAAGCGTGGCACA
>BDIVROU_0442400.t1.1	
ATGTCTTCATACGCAGGTGCATCTGTTGTTGCTGGTGGCGCCTATATGATATCGTCTCTATGGCAGCTGCAGTGCGTTAGACACCGTGCGTCGATATCCTCGTTTAAACAGTGGAAGGACCTATTGATCTTTAAGAGGTATGATGGACACCACGTCTGGTGCTTGCCTCAGCAGAAGCCTGATGAGTACGGTTTCAGGCGCATAGCACGTAAGCCTCCGTTCTTCAAAATGCGCAAACAATCCTTCCCGAAGATCACGAGGGAGTACTCGGCTTCACATGCCTTGAATCGCACGCTACAAATAGAATACAACTGGAACGGTTACGCTGCCTTGTACCATGAATTCAATGATACGGTGCAGGAGCATATGCCGGGTGTCAGAATTAATGCAATACAGAAGAGTGTTGATACTACGTTAAAAGTAATGGCTGAGGATGGTCGTGTAATTTTTGATGCAGCCACTGATTCGTACACTGATGTGCACGACCTTGTAAAACAGTGTTATAGAAAAATGTTAGAACAT
>BDIVROU_0443000.t1.1	
ATGTCTATCAAGTTGTTGCAGAAATCTGGTACCCTCTGTGAGGCTCCGTCATCGTACAAGGGCGACTGCAAGCGTTCAGTCGACACCACTGAATTCACAATGGAACAGAAGATGCTCTTCATGACGGACTGTAAGGTCAGATGGCCCTGTAAAATGACCGCCGACAAGACAGATGCCGTATACTGCAATAACACTGAACGAAACTTTCTACAACCCTGCCCAGAAAACTTTCTCAGACATAAGCAGGAATCGGGATATGTTTGTGTGCCTGACTTCTCAGGATACATGGGCCCATGTAACAGCGTTGTGGATTTTACCAACTATTCCAAAGAAGCAAAAATGCTTTGGGCACAAACCTGCGGTACGACATGGCCATGCATGACAATCTGCCCGTGGGTTTTTGACAAGTGCCCGATGGATTGGACACAAGCGTCTGATGGTGCATGTGAAGCACCTGCGTCCTACAAGGGCCCATGTGAAAAGCGCATACACTTCACCTATTATACGCAAGGTACGTTACATCAAGGGCATGATCCGTCCTTTCAAACGTTTCACAGAAATGAAGAGGAACCGGCTCAT
>BDIVROU_0453700.t1.1	
CCGCTAGACAGCGGGACACATTTCATAGTCAAGGTGCCTAACCTAGGAAATGGCATCACGCATGGGAAGATACACCAATGGCACAAAATAATCGGGGATAGCGTCGAGGTTGGGGACCTGCTCTGCGTGATAGAGACCGACCAATGTCTGGCTCAGCCCATCACCATATTACCTGGTACGATTTTGGAGACT
>BDIVROU_0283900.t1.1	
ATGTCAAGAGGTGGACTGCGCCTCAATGGACCCTTGGTTGGTCTGGGCATCATTGGTGTGGTAGCCGCCTCTTATATCGCATACTATCTCTATAGGCGCTCGCGAAGGCGTCGCTTAATGAACTACCTCAAGCGTATTTACAATCATGATCATGAGCTATACGATGAGGCAGATGAAGAACCTTACAGTGATGAGGATGATTTCTATGTTGACAATAATGTTTATGAGCAGGCTAATAAGGAAGCGGTAGAACCTACTCCCAGGCGGCGTGAGAAACTGTTAAACTTCATGAAGCAGCATAGTTTTAGAGTAGCTCGTCGCAATGTTACCCATGAAGCGACCGACACCGTGGAGAACATCGAGAGTCTCGGCAGGCCCAAAGACTCGAAGTCAGACGTTGGGCTCACGTTAAGATCTAGGAATTCCAAATTCATGATTCCTAAGCAGCAGGGCTCTCCCCAAGATGAGGACTGGGAATCGGTTGACGGAAGTGATGGGCTGACTGACTGCGGTGATAAG
>BDIVROU_0405400.t1.1	
ATGCAATGTGGTATCGTAAAATATGATAGGTGGGAGGACCTAATATGGGTCTACAATTCGATAGATTCGTACATTAGGACTCCCCTAACTGGTGCATTGGCTGGCATCGACGCCAGTAATCAGGATGTCAAATACGTGAACTGGATGACACCGATGTTCAACGGGTACCACCAACCAGATGAACATGATTTCAACGCATATTGCAGATGCTATATGCACGGAATTAATGCAATACAGCCTTATGAAATGGGCCTCATAATAGCAACTGCTAGGGGAATAGATATACTAAACAGAGATGGAGGCCGGCGAATGAAGGTTATGAGCGAAAGGGCAGAACGTCATATCGCAAGTGAAGGTAACAACCACATCGCATGCTCACTTCTCTCGTGTAATCCAACAAACTCAAAAATATTGGTATCGACGAATTCCGATCGACTCTATGCTCTAGATGCATTCAGCGGGCAATTATCTGGAGAAATGAAAGTTGAAAACCATCACATACCGGTGACTGAATTCGATGATCAAATAACTGTAGTCGCAGATTTAAATGGAAACCGATCCAGGAGCTCCTGTGTGATGTCATATTATCACACGTATGCAGGAAACACAGATCTTGGAAACGATGAATACCAATCGTTCGAATATTCTAAAACAGACTCATTTAACTCAAAGAAGGGCCTCTCTTTAGAAAGCATTGCACAGGAATATGGGAGCATTGAAGCTATTCCAGAATTCGTCCCCGCCGCGAAAAAAGCCACAATGCCCAGTGGAACTATGAACAAACTGAAAATGCCATATCAAAAAACTGCGGGCGGAATCTCACTCGGATATGCAATGCTAGAACAGGAAAAGGAAGATGTAGAATATGCATGCTCAAGGGATACGACATGCGTCGGAATGCTGTCGGGGCTATTACACATCGTTGACCATAGAATGCAAAAAATTGCATACACCGTTCAGGCACATACAAATGCCGTCGCAAACATATCCGCATATGGAAATCACATTGCAACAACGGGATGCTACCTATATGGCAGCACACTCATATACGAACCGATGATCGAAATCCATGATATTAGGATGGAAAGGAGCAGATCAATCTGGCTGGGGGCGCCGGTATGCTCAACCGCAATTGTCAAGAGGACCAACAAAATAGTGGCTCTAAAGGCAGGTGGAGAATTTTGCGAGTGTGATCTCAAGACCCTGGAACAAGTTCAGTACCCAAACCTTCGTAATCAGAATACATGGAACTATCACGATGTAGATATTAAAATTAATCCGGCAAGAGGCTCATACACCATGTTTACAGCTGATGAAGCATATGCAGTTAACAATCTGGAGCTTGAAAATAAGGAACATATGGCACTAGAAGTAAACCCAGAAAGTCTTAAACCAATTTTCCAAAAGATACAACCGGACAAAATGAAATATGAAGACAGAACGATGTTTGCACCAATGGTCGGAAGCTTTCCGGGTGACCTGGCACAAGTTTTTGTGCAGGTGTTCTTCTTCCTCTCAAAACTTGAATCGCTTATGTATCATTGCTGTGAAGTGGAACACTGCCTCGCATGCCAGGTCGGATTCGCGTTACACATGTTGCACGTAGCCCATGAGAATAGAAAAGGGGGATTCATGAAAGAAGATAGTGGGGGCAGAGTTGTACGGAGACGTGAAATGCAGGTCACACAATTGCAGGAACTCATGCCTGTATACAGGTCAGAAACTAGTACATCGGCCGTGCAACGACTGCTGATATGGATTATTGAAAAAATCAATTCAGAACTAGAAAACTACTACAGTCAAGTAGAAAATGGATACCAAAATGTTGATTTCCAACTGATAAAAAGTGTATTTGGCTTCTCAAAAAAAGTGGAGTCGACATGTTTAAACGGCCATCAAACACACAAGATTGTCGAAAATGAATTATTCATGGACTACAAACACCTGCAGTCAGGAAAGTCATATGAAGATGAAATGGCATCCTATTGTGTTGAATGTTCAAAACCAATAATGACCAAATACAAAACCGAGGTTCATAGGTCACCCAACTTCATGATAATACGCTGTGAACACGAAGGTGATGATATATCCGAGGTACAGGAATGCATAAATTTCAATGATGATCCTTACACTATTGTGACCATTATCTTTTCAGTACCTTCCGCAGATACCAGCAACAGACTCTTGGCATATGTCAGAGTACCCCAAGAGATGAAGGGCGATCTAGACCTCAAGTCATCAGTGCATTGGCTCACCACCAGAAAGGCCATATATATGAAGATCAGATATCTCATAGATGCCGGGTGTAAAATACTTGGGCATGGGCTCGAGCAAGATTTCAAGATGCTGAACATTGTGGTGCCGCAGGACCAAATCATAGACACCGTCGAACTATACAGGCTACCGGGAAAAAGGTACATATCACTCCAGTTTCTAGCTGCGCAAGTCCTGAATCAAAGGATACAACAGGACGAACACGACTCCATAGAGGACGCTAAAACCGCACTAGACTTGTACAGG
>BDIVROU_0431100.t1.1	
ATGCTGTTGAAAAACGGTAGGAGCCTTATCTCGGCTCTTCCCTCCGGAATCGGCACCGCGACCGCGTCGTCCGCAGCAGGTGTGGCTTCTATAAACTACTATGGGCGGCACTTAGCCTCAGCCGCCCAACCTTTGGACGCTATGGCTGGACAGTGTGGCATGGTCTACGCCAGTCATGGCTTCTCTAATCGGAGAGATTGTGCCACGGGCCTGCACGGGGTGGCCCAGCGTAACATTTCTACAATGAGATCCTTGATGCAGGTGCTCTTGCCGGCAAACAGAATAGCTGTGGATACTCGCCGTAACTTCGCAATAGGGACATTTGTAAGGAACAAGGAACATCTCAACATAGGCACCATCGGTCACGTAGACCACGGAAAAACCACACTCACAGCCGCGCTGACAAAGGTCTGCGCTCTAGGTGGACAGGGAGAGTACGTTCCCTACGAGTCTATCGACCGTGCACCAGAGGAACGGAAGCGCGGAATTACCATAAACTCAACCCATGTGGAATACGAAACTCAGAATCGCCACTACGGGCATGTGGATTGCCCAGGCCACGCGGATTACGTTAAGAACATGATCTCAGGTGCCGCTCAAATGGACGGTGCCATACTCGTGGTATCCTGTGTAGATGGCCCAATGCCACAGACAAAGGAACATGTCTTACTGGCAAAACAAATAGGAGTGCCACGTCTGGTCGTGTTCCTAAACAAGCTGGATATGCTGGAAGATATGGAGCTCTTGGAACTAGTGGAACTTGAGATACGCGAACTGCTGAGTGAGTACGGATACGATGGCGATGCAACTCCAATCATTAAGGGGAGTGCGATGAAAGCGCTCAACGGCGCCGCAGAAGCAGACATCAAGCCAATACAGGAGTTACTAGAGGCATGCGACAAACACCTCCTGACGCCGGAACGCAAGAGCGACCTCCCGTTGTTGGTTGCAATTGATGACGTCCTAGCAATACCTGGAAAGGGTACCGTAGTAACTGGCCGCGTGGAACAGGGCAAAATTAAGTGTGGAGATGCGATCGAGGTGTGCGGAGGGCCCAAGTCCGGTAAAAAGACCGTATGCATGGGTCTAGAAATGTTCCGCAAAAGTCTAAGTGAAGGAATTGCTGGCGACCAGATTGGTGTACTGCTCAAGGGCGTGAAGCGCGACGAAGTAGAACGGGGATTCGTGCTTATACAACCGGGCAGCTATACCTGTCACCCCTCCTTCGATGCAGACCTCTACGTCCTCACAACGGAGGAGGGAGGGCGTAAGCACCCATTCGTTTCGAACTACCGTCCACAGGCATTCATTCGCACGGGGGATATCAGCTGCTCGGTACACCTCGCAGACGATGTCGAAATGGCAGCGCCCGGTGATAATGTTAAATGTAACATCAAGCTGCTGCACCCTATGCCTATACACGAAGGATTACGCTTCGCACTACGCGAAGGGGGTAAGACAGTGGCCTCAGGACTCATCACGAAAGTGTAT
>BDIVROU_0408500.t1.1	
ATGCGTTTCTTGACTACAGCCCGCTCCGATACAGCGTCCAAAAGTTCCGTTGATGGAGGCACTGCGTTCGATGTGAAGGGCAAAATTACCGTATCTAACCCCGTAGTTGAGCTACAGGGTGATGGTGTAAGCCGAACAATTTGGGAAATGGTGAAAAGCAAAATGATCCAACCGTATCTGAATCTGTCCTTCAACACTTATGACCTATCGGTGTCCAAATTCCAAAAGAACAGCAACACCACACTGAACGACATTGTGAATGACCTCAAGTCCTGTAACGTTGCGTTGAAGTGTTCTACCTTAGATCCTAGGTTGTCGGAGGCAGCAAATAATGATGATTTAGGTACCTGCAGCCACAGCAGCGTCGCACTGCGAAATCACCTGCTGGGTGCACTTTTTGTCGAACCTATCATAATCGATAACGTACCCCGCCTGATACGTAACTGGAAGAAACCTATTATAGTGAGCCATCATGTATTTGGTGACCAATACCGTGACAAGGGGCTCATGGTGCCTGGGGCTGGTACTGTGGATCTCGTATTTACACCCAAGGAACCCAATGCTCCGAAATCTCGACGGCTTGTGAGCGAATTCGAAGAGGGTGATAGGGGCCTGTGCCTAGGTATGTACGCCAGTCAAAAGAGCATAACATCATTTGCGCGCTGCTGTTTCCGATACTGCATTCTGCACAGACTCCCTCTATATCTGAGCGTAAAAAATGCAAAGATGTGGACATACGATGGAGCATTCAAGAGTACATTCGACACGATATATGAGGAATTTAAGGCCGAATTTGAACGGCTGGGTCTCTGGTACGAGACACGGAAGTTCGACAGAATGGTATCGCAGGTTCTCAGGTCTGAGGGTGGCTTCTTGTGGGCATGCAAGAACTACGACGGGGATGTAAATGCAGACCTCGTAAGTGCAGGATTCGGCTCAAGGGCCAAACTAGACGGCAACAGCCGGCTGGAACAATTCTGCCTTGACCTGGAAGCCGCATCAATAGAGACAGTGGAATCGGGCATATACACCAAGGACCTGTTGAAGTTCGTAGAAAACGGGAAAACACCGGAATCAGGTGTGGACTATCTATGCACTGAGGACTTTCTGGATGTGATACTCAAGAATTTAAAGGTTAAGTTAGTGACCTTCCAGACGCCGCAGCGATTCGATGCTGCAACCAAGCCTCTTTCCGACCTGATGTAC
>BDIVROU_0018300.t1.1	
ATGAAAACACCGAGTAAAATTCCATTTTCAAGAGGTGATATCATTTCCTGCAAGGAACGTTTCACTCAATTTCTGCCCAGTTTCATGGATATTGCGTTGTCTGAGTTGAAAGGTTATGATGTGTCTGATGATGACATGGCTTACTATTCTCACGCAATACAGTATAACTTACAGGGCGGGAAACTGATTAGAGGAACATTGGTTGTTTCTACTGCACGTTCAATAATGGGAGAGGGAATGACAGATTTTCTCTGGCACCAAGCATTAGTCCTAGGTACGGTACGCAGATTTGAAATCACCACCGTTAGGTTGGTGTTTGGAGTTACTCCAAACTGCTTTTCTCGTCGC
>BDIVROU_0412800.t1.1	
ATGGACCTAAAGGCTTCTTATAATCAACCCGACTATCTCGACAATCTGTACATCGAGAAGGAGATAGAGGAAACTTTCTTCCCGAAGAAGGGAATATCTTCACCTACGCAGCCAGACTTTCTAGCTGGCTCCTATGTACCATCTCGTCGTGATGCTGTGATTCCCCCATTTACATGCAACAATTACCTCCTAGAGGATGCTGTTTCTAGGAATATCAACAACACACTGAACAAGAGCTTTTTCTCCATTTATGGTGGTCTTAACAATGGTATCTGGAGCAACAAGTCTAGTTCGTTGTCTGGTTCAGGTTCTGGCTCTGGTTCGTGGTTAGGCTCGGTGTCAAATCAGTCTAGCACAGACATCATTATTCCTTGCCTCGATCTTCACGAGAGCTTACCCCGTTTTTATGCCCAGCCCCGCAAACCCGACAAATGCAGCATATTTGCTGCTCTTTCATGCCCTTCTAGCAGTGGTAGCAGTCTCACAGGCCGTTTGATCGAAGGCTCCTTGAAGATTCCACCGAAGTCGTTGCCACAACGGCAACCTCTGAGGCAGCCTGGTCAGACCCAACACCACAATCAAGGTCAAGCAGGCGAAAACAACTACTGTGGGCATGTTAAATGCTTCAACGAGCCTAAGTATGTAGGTAAACACGAGTTGAAGCATATTGGTGAGCCACCCCGTAAGGAGTATCAACGCCACGAGAAGAAGGGTTCATCAACCTGGCGGCATGGCAAGGTTGTTGAGTGCAATTCAGTAAAAGGCGGTAATGCAGATGGTCGTTCCTTGTTCGCCGAGGCAGGTAGCATCCGCAACGTACTGGAGGCCTCAGAGATCTGGCTGCGGCACACTACAACATCCAACTTCTGCAACAAGAGACCTATACTGAAGAAACACTTCATCAATGAGAACCAGTTTTATGTGGGTGTGTCC
>BDIVROU_0465200.t1.1	
TTCACAGGGGAACTCATAGAAAAATATGCTGATTACGTTGATCACCTCAAAAGTGACCAGGGGTTTGTTAAACTGCTTGCCATGGATTGTGAGATGGTTTCCACATCAGAGGGGACAGAACTGGCAAGAATTACAATCGTAGATCCGCTATTTAACGTTGTTGTCGACTCCCTAGTGAAGCCCACGAATCCCATTACAAATTATCGCACGGTTTACTCAGGCATCACTGCCGAATGCCTAGAGGATGTTACAGTCTCCCTGGCAGATGTTAAAGCGTTTCTTGCGCGTATCATCGACAGTGAGACTATATTGATTGGGCATTCTGTAAATTATGAT
>BDIVROU_0417000.t1.1	
ATGTCGATGAACATTTTCCGTCTCGCTGGTGACTTCTGTCATCTGGCGAGTCTCATTCTCCTCATCCTGAAGCTCAAGCTCTCGAAGAACTGCCTCGGGATATCGTGCCGTATGCAGGAGCTATACTTCATAGTATTCGCCTGCAGGTATCTTGACCTCTTTGTTTACTATATCAGCTTCTACAACACGGCAATGAAGTTGCTCTTCCTCTCAATCACCGGCTACAGTGTCTACCTCATCAGATTCTGCCCGCCCATCTCGCAGACATACAACCGCAAAATCGACAGATTCCCATACGAGAAATACCTCTTCGGGCCCCTGATCGGTATGTCATTTTTTCTTGAT
>BDIVROU_0418000.t1.1	
ATGACTACGGTTGTTGGAATGTACTTTGGGGCACTCTGCCTCCTTCAGCTCTTGTTGAGCAGCGGTATGGTTAGAGCCAACAATCCCATTGCTTTTGATGTCGAATCACTGGTGGCGCCAACGAACTATATCACCTTAGACATCTCTGATCTCGAGTTTGATTGGAGATACCATTATGTAGTACTCCCGTTTGGTGAAGGTTTCCAGGTTCTCGTGGTTGCCATGGGACCCTATCACTTCGAACGTGTTATGCACGGCGATACCAAGGTTTACAGCTGTGATGTTGAGGTTGGGTGCCACATACAGTTTGTCTCTGTCATCGAGAATGCTGAGCATCGCCTAATTTCAGTTCGCGCGAACGGTGAGAACCTGAGGTTTGCGATGATGGATGGTTCGGTCGTTCGTTTAACTCCCAAGGAATATAATTACACACTCAAGCTAATGGCCAGCTCTGAGACTCTTGACATCAACCAACGCGAGACTACCGATCAGGTTGAGACAACAGTCACTACATCCAATGGCCGCACTGTCGTTGACTTTGACGCATTTGGGGATTACAAGATCGACAAGATTGTCGACGGTGAAACAGTTATTTGGGAATATAAGGAGCATGGAGAATTCTGTACTGCTTTGCAAGTGTCATTCATTGGTGACTACAGACTGGTCGAGTTCATTGTAGAAGGTAAGACTTACACCGAGGATCACTATTACGCTGGGAAAGATGGCAGATATATGCCCATATCTGACAGGAATTTCTTCATCTGCACGCTATTTGGGGAGAATTTCATTGAAGAAGTCATGGATGATTCTACAAGTGAGGAA
>BDIVROU_0382300.t1.1	
ATGGTGCAGATTACAGTTCATAATCAGTTTGGCGATTGCGAACCGCCTACGCTTGTTCTGAACAATATCTCTGAGGATCTCACAGTGTCAAGCATTAAGATTTTGATTGAGAACCACTTCAAGTGCGTGAAGGACAAATACGAAGATGAGCGTGAGCCTAATTCCAAGTTTGTACTGTTTTGTGGTACAAAAATTTTGGAAGATGCCTCCTTTGTCAAGGATTACAACACAGCGAACTTGCCGGAGCTTTCATTTTACCTCTATGAGATGAAGTATTTACGCATCCAAATCAAGGTGGTAAAATGGGTAGGTTTCCTCGCGTTTACATCCTTAATACGCTTCAGTGCGGGTTTGACCCTGGAACAGTTGCGTCTTCTGCACAAGGGTTACCTCTTGGAGGATAACCTTCAGCTGGTGAAGGACATTAACAACGGACACCCGATCTCATTGACACTGTTGATTCCCATAGATTTTAAAAACCGTGATGTGCAATCTAGCCAGTCCACGGAGGAAAAGGATGCTGTCGATGACAATAATCCAGATATCGCTGAGAGCCCCAAGTCCGACCATCCTGTTGAGGATAACTGCCCTGAAGACCCAACTTCA
>BDIVROU_0318700.t1.1	
ATGGGCGACATAGATGATGTAACTCTGCGCAGTGTGCCGGCTAATGAGCCGATGGCCAAAATCCTCGTTCTGGTTGTCGTCGGGAAGGATGACAAGCCTCTGTTGATCCAGGACCTTTCGACTCCAGGCTGGCGTCCAGACCCACCGCATTTGGCTTCATTTGTTGCTCATCAAGCTCTGGATATCATCGAGGATATTGTGTGGAGTAATTCATCCATCTACCTCAAGGAGGTCGACGTTTTTGATTGCCTTGCAGTGTCCGCATACGTTACTTGCAGCCATGTGAAATTTCTACTCATTACAGGAGCTCCTGGGTGGACTATGCCAGGGGGTAACCCTTCGCAAGCAGGAGCAATGCCTTCACCGCCGTCATGCGAGACCATACGGGCCTTCCTCAAGGATATACACGAACTCTATTGTAAACAGCTTCTCAACCCGTTATACATGCCAAACGAGACAATAGTTTCAAAGGAATTTTACTCGCGCGTGGAGAAGATTGCAAAGAAACACCTATAT
>BDIVROU_0381500.t1.1	
GACATCATTAAGTCAACTGCAATCTTCGTAGCCAGGAATGGACAAAAGTTCTTGGTGGAACTGAGCAAGAGGGAGAAAAACAACCCGCAATTCGATTTCCTTAACCCTGCGCATTGCCTGTTCGGATACTTCACAAGCCTAACCGAGTCGTACACAAAGTGCTTGTTACCGACCAAACCACAAATCGAAAAACTAAACACAATAGCAAGGGACAGGATGTCATATCTGAGGCTGTGCCAAAAACGTGCCGATTGGGATGCCCATCAGCAGGCAAAAATTGCGTCGGAGGAAATGCGAAAAGCCGAAGAACGTATGGAGATGCAATCAATAGATTGGCATACTTTCTTCATAGCCGAAACTATTACATTTGAAGAGGTGTGTTTGTGCAAGGTTACTAGGAAATATATGGTTTTGCAGAACAAGGAGGATCTGCCTAAGCCTATAGATTTCACGCACCCGGGGGCCGCGTTAGTCCTCATGACCCGTAATCCAAAATCAATCGCATCCGCTAAGAAGACGGAAGAACAGTTGCGGTCTACAATACCAGAAGATGCAGATCAAATTGATCCTGATCAGCCCGTAATTGTAGAAGCAGCTACCGAGGAACCAGCACCCCCAGTACCGGAGGAGACGGAGACAACAGTACCAAGCGAGGGCGCAGCAGTCACATCCAACTTCTCAGACGCGCCAGAAAACTACAAACGCAGAGTTGCTAGGGATAATGATGTCAGCATCGTTCAGGACGGCGACGAGATCATCAAGGTCAAAAAATCGTACACTCGTAAGGCTAAGACACAAAATGCAACTGAGATGCAAAAGTGTCCAATCACAGGACAAATGGTACCTGCCAGCGATATGTCTACACATCTGAAGATATTGCTGCTCGATCCAAAGTGGAAGGACCAAAAGGAACGCTTCATGGAAAAGGCCATGAAGGAAAGTGCATTCGCACCGTTGGAAGGTGAGTTACAAAAAGCACATACCACAAAAGGCGCAGATGTCGACTCCAACCTGGCCGCCTTTGTTGCCGGAAGACCAGACCTCTTTGGGTCAGCAGATGATGAGGTA
>BDIVROU_0000800.t1.1	
ATGGATAATACCAACCCCGTCCTATATAAATCATCAAGTAGTCTGTCTACCACCCAATCAGACAAACGGCTGCTTGATGACAAACGAGGAGCTACACTGTTCCATATCCACAAAGCCATCGGCTTCAATGCAACGGTGGAATCTAGCGAAGGCACGAGTCCAACAAAGGGCCTGTTCCATCCGACGACGGAATTCCAGCCATTCGAGGCATCAGAAATATTCGATATTATACGCAACATCAAGGATCCCGAATATTCATACACACTGGAGGCCCTCAAAATCGTAGAGGAAGAGAACATACACATCGACAATGACAACTCCATTGTCACGGTGCACTTCACACCAACAGTGCCGCACTGTTCACAGGCGACGATCATAGGGCTCATGATCTACGTCAAGCTATACCAAAGCCTGCCACCGCATTACAAAATAGACGTGCAAATCACAGAAGGGTCACACAATAACGAACATACCATCAACAAACAACTATTAGACAAGGAACGCGTGACGGCGGCGCTGGAAAACCCGGTACTGTTGGAAATGATTAACGACGGAATATACCACGTAGACGGGATGGAAGATGCGCTGATTACCATC
>BDIVROU_0397300.t1.1	
ATGGGAGGCGCTATCACCAAGTTGTATAACCGCATCATGTCGAAGCAGGATGTTCGCATCCTCATGGTGGGTCTGGATGCTTCCGGTAAGACAACCATCCTCTACAAGCTCAAGCTTGGCGAGGTGGTAACAACCATCCCAACCATTGGATTTAATGTGGAGACTGTTGAGTACAAGAACATCTCTTTCACTGTGTGGGACGTAGGAGGTCAGGACAAGATTCGCCCTCTCTGGAAGCACTACTACACCAACACACAGGCAGTAATCTTCGTTGTCGATAGCAATGATCGCGCCCGCATCAAGGATGCACGTGAGGAGTTACATAAGATGATGAACGAAGATGAGCTTCGTGATGCATTCCTGCTGATATATGCCAACAAGCAGGATCTGCCCAATGCCATTCCAGCGACAGAGCTATCGAACGAGCTTGGCCTAAACCAGTTTGGCAATCGTACATGGGGCACATTGGTACCCCTCGGCAGGTTGAGCGCTGCTGCCGCGACGGCTTGTGCGCATGGGCTCGTAGAAGGAGATGATATACGGCACAAGGGCAATCAAATAGCTACCTGTGTACATCCGGAAGCTGCGGCTGCCATGCGCCTGAGCAGTTGGCGTTGCGATGCATATCCTAGACGCCAGCAGCTGTACGAGAGCTGTTTGAAACGTTTGGCTACTTCAACCAGTCTGAGAGAGCTCATAGCTACAACAGAGATGTCTATTGTAGAGCTCAAACTTGCGTTAAAACTCTTTCACCTGGTACCCGTTGTCAATTTATTGCTTCACCGAGAGGTGCAAGGATTTGCATCGACCTTCTTCGAGTTATTCCAAAAGAAATGTAGGGAATGCATATCATATGATGATTATAGACTACTGGATGCCTCTCCCCGGTCTAAAAGGGCCCATAAGCTGCTGTTACAAGCATTAGGGTCTGTGCACCAAGATGTTGTAGGTTTTCTGCAGCAGTTGCAGCTGGCAATACCAACAGGAGATAAGATACCTACGGATAGTATGTCAGTCAAGGATCTGGATTATTGGTCTCAGGTGCACTTCAGGTCGTATATCAATGGTATAGGGATTGCGCTCAAGGTGGCTGCACTAACTATAGCGAATCGTTTGCTCCTGCCCATAATTTTGAACGCTATCTGCGTTACTTTATCAAAGCACATTAGAGTTTTGGATTTATCGAGGCTGCACGAGTTTGTATCGTTTAATTTGCAA
>BDIVROU_0422000.t1.1	
ATGGAGGATTTCAAACAGAAAGGAAATGAGGCCTTTAAGGCTGGAAAGTACATGGAGGCTGCCCAGCTGTTCTCGGAAGCCATCAAAATCAACCCGTCAGATGGGATTCTATATTCAAACCGGTCAGGCGCATATGCTTCCATGAATATGTATCAAGAGGCATTGGCAGATGCAACTCAATGTGTCGCCCTTAAACCAGACTGGCCCAAGGTGAGGAAACTAAAG
>BDIVROU_0429200.t1.1	
ATGCCAGTAGCAAAATATAAAAGTGGCAGAAATAGGTCGAAACACGGCATCTATGTGCTACTAATGCTCCTTGTCTCGTCTGCCGATGCTCATGGAATATGCCACCGTGATGAATCATTCGACCAGTGCCTGTGGTACGACCGCCTATCATCCGAAGAACTTTATTTACACTATAACCGACCTCTGGCGCATGAAGCCATCGACGTAACTCTATATGGCAACCTACATGAACACGCTTATTATTATACTATTGTAGAGATTGGGACGCCACCACAAAAACAAGCAGTGATAATAGACACAGGATCACCTAATGTAGTTGTGACTTCTTCATTATGCACACATTGTGGGCATCATGGCATGAAACCCTTGGATCCTCATTTATCGCAAACAGTATCTTACTTAAAATGGAGTGAGCCTCTGTGCAAGGACATAGCAGGACTGCCAGGTAAAGGCGGAGGCTGCAATTTCCAACAAACGTACTCCGAAGAAAGTGTCGTGAGCGGGACCTACGTAAAGGATTACCTTTTCTTTGAAAGCGAAACATCCCCCAATGTCATGTACATGTTACAGAGCATAGGCTGCATAATGGGTGAAACCACACTTATATATAAGCAAAAGGCCAATGGGGTCCTGGGCCTCGGATCCATGACGCCCATTCCGGATGGCCCTTCGCTATCGGTCCCTCATGATAATATTAAAACAGGATTAATCCGTAATTCCCTCGATTTTAAGCAACGACAGGATTCTGCCAATGGCAGTGAACCCAGCCACAATTCTGAACGTGAATGGAGCTCACACAAGGATGCCAAAAGAAATTTCGCTCCTAGTGGTGAGAAAACAAGTTTCATTGAAGATTATTTAGATTGGCATTTCCCCTCAAAGAAGCACATATTTGCACTGTGCTTCTCTGAACATGGTGGGATTTTAACATTTGGGGGGTACCCTAGAAATCTAGGGACGGTTAATCGCAAAGCCAATATCATTGGGAATATAGTCCCCGCAAAACACATGATGTGGGCGCCTTTGACTACAGCAGGCGGATATATCATTCAGATTGATGGTATGGAGTTCGCAGGTTGTAATATGAAGGTTAGGAATCATAGTTTTGTACTAGACTCGGGTACCACCAACACGCTTCTAGAGTCCCCCTTACATAATAGATTTACTCTTTTCTTCACTGAATTGTGCAGGTTGCTGCGCAATAATGGTCATCAGCCAGGGCCTGCGTATCATGGTAATACTAATAGTGATGAGGAAGAGTTGCAGGACCGAGAATTAGCAGGCGTTGCTAGCGCATCGAATGATAATATAAACCTCAGAGAAAATACATATAGATGTGGCTATAACCCTAAGGATTTACTAGGCATCACAAAGGACCCGGGGTGCCATGACAATAGCGATTTTGGAAACAAAAGCGGCACTGATGCCTATACCAAAGATGAAAATATATACCATGCCGTGAAAAAGGTCTATGAACAAATCAAACGAGATAATAGGTGTACCATAAATCCTAAAACAGGCTACCTGTGCTTTTCAGATATATCTCAGATGCCGGCTGTGCGTCTTAGCATCAAGGGG
>BDIVROU_0412500.t2.1	
ATGAGAGAACTCGACTGTTTGGCTCTCTCCAAACCTTGTGACGAAGGTTGTGCAGTGCGTGATGTTTTGTTTTTCGACAATGTGATATGCGGTGGGACGTTTGACTGTCTGCACTTCGGTCATAAGTATTTGTTGCTTGTAGCATTTTTGAGTTGCCGTCAATCACTTCACATCGGGATTACTGCGTCTGATGCGCTATTGCACAGGAAGAGTGACTACTCACTGATTCAGAGTTACGACACGCGTTTGGAGGCTGTTGAAAGGTATTTGTGCTTGCTAAAGCTGTTATACGAGCCTAAGCGTGTAAAGGCGTCCACACTCTCCCCTGATTTCACGCGCGGCGCCCGCCTGATTAGCTATAACAACTGTGACTTCTTTTCATGCAGTACTGAGCCACTCCCCCTGCCGCATTGTGGCGAGTTTTGCTACCGAGAGTTTCTCTTGAGTAAGAGCGGTGCTACCCCCTCTCCCAAGGAACCCGCCTCCGGCGTCTCGGTTACTACATTCAAATTGATGGACATATATGGTCCCGCGGATATTCTAGACGACTCTTTTGCACTTGTCATATCACCCGAATCACTGCCTGGGGCTGAGCAGGTGAATGCGTATCGTCGCTCTAAGGGGCTCCTGGGTTGGCTGTTGTTATCAGGCGGCTTCGTGCTTCATCCTGAATTTGAGTGCAACCATCGGAACGTGGAGAAGGTGAGTTCTTCACGCATCCGAAGCAGCTTGAAGTCGATGTCA
>BDIVROU_0431800.t1.1	
ATGGAAAAGAACATGACTGTAATGATACCCGCTGAGACGATCCTCTCGCTCTCAAAGACGCACCCGCTCTTCCAGAGTGGCAAGGTAACATTGAGTACCGAAGCTGCAGCACTTATCGCCCACACCGTAGAATTCAGGATCAAACAGATCATTCAAGTTGCACACAGGTTCATGGTTAAAAGTTGTAGATATGTCGACAAGCACCCGGTGCTCCTGCCATCCGACATTAGGGATGCGCTCAGAACACTACGCATGGAGAACCACGAAGGGTACACAAACTGCTATGATTATCGCTACGTCATATCATCAAAACTATACAAGGGAAATAGAGTAGTAAAGTGTGAATCAACGTTCAAAAATGCTATGGACGAGAGATGTTGGGGCCGCCAGAAACTCACGGACATCGTGGCCCGGGATATGCAAAAGGCCATACCAGCACAGCCTGGACTAACAGTTCATTGGATGCTTGTGAACGGGCGTGTGCCTGCATTGGCAAGCAATATGGCACTCTGCGTTACGGAAGAGTTCAACCGCGAGGCTAAACGCCAAATACTGCAGCTATCGCTAAATAAGGTTAACTTTCTCAACTCCGATGATGCCACTAGGCAATTGGACAACCTCGAAAAACTAGCGAAAAGGATAAAATTGCCTATGTCACTCGGAAACAAAGGGGACAAAACAGCTATAGAAATGTCAATCGTAGATGCTCTGCAACGGCATCTGGGAAATGTCACTGAATGGTATACTGACAAGAACGCAGAAGACAAACCTGGTGTAATTCCCAAAATCACAATACCAAAGGTCGAACATGTACTCACAAAGGAGCAACGATTCTTCCTCAAGGAAATCAAAAACACCGTCAAAAGAGCAACCGTATCAATGGACCACCAGATACATGTGCAACTTGGAAAGGTGCTCGCGATCCTTAGGAATTCACCTGCTCTTGATCAGCTTCTACCAGAACTCAGTTCATTCTTTGTCAACGAGTTGGAACGTGCAAACGGTGATGTGGAGGCCATTCTGAAGTTTGGTGAAGCATTGTCGGCTAACGACAAAATTCAGATACATTTCCATGTACACCAGTTTGTGGCACCCCTACTCAACATAATCTTGAAGCAAGATGAAGAACAAGATCTGCAAGTAATACACCGCAACCTCTGCATGAGGAGACTTGCTGCAAAGGTACAG
>BDIVROU_0413900.t1.1	
ATGGTCACCACTGACAGCTTCCTCCTTGTAGGAGGTCGTAACAGGAGTAACATCATAGAAGATGCAAGTATTGATGATCTTGAGAGCTTTGCCTTAAAACAAGACGAAACGCAATCTCCAGCAGAAGTCCAACCAAAGCAGCCTCAAGACGAACATGGCGCCGCTGACGGCAACACAAGCGCGAACAGTGAGCCCCAAATAAAGAAAAAACGGAAGCTTAAGAAGCAACACTCTCTTAGTGACTCTGCCTCTGAAAGTGATGATGATAAAGCCGCAGCTGCTGCTGCAGCAGCTGCCGAGCGCGAAGCCAGAGAAGAGATTAGAAAGAAGAAGATCATTACGAGTGCCCTTGAAACACTCAATTCATGCCTCACCATCTCTAAGGTTGGTATATGCTGTGATCTGACTCATACATGCCATTATAGAGCA
>BDIVROU_0313900.t1.1	
ATGGATTTTCACGCCAATACCAACTCCCGATCCATGGTCGGGAGGAGCATTAACTCCCTTTCCCCGGATTCCAGCTCGGACCCAAAAACTCAATCCTCCTTCAGGCACACATACGTGGAAATCGACAGCCTTGCACTCATAAAAGCGCTAAAACATTGCAAGGACAACTATCCCGTGCCTGTCAATGGGCAATTGCTAGGGTTGGACGTGGGCGACAAGCTGGAGGTCACCAATTGTTTCCCCTACCCGCAGAAGCGCGATATATACAGTGCGCTCAGCAGAGAGAAGTCCATCACTAACTTGACGGAAAAGGAGTTGGAGGAGAAGGCCGACGAGGAATTTGTAAAGTATCAGGATAAAATGACTGACCTTCTACATGACATTCATGTTGATTGCTTCGCTATCGGATGGTACCAGACCCTTCATTTCGGGGATGTGCAGTCTAAGGAGGTGATAGATAATCTGGTGATATACCAGGAAGCTGTTGATAAGGCTATTATGTTGGGATTCGATCCCATGTCCAGTACTGGGGAGATATCGTTTAAGGCTTACAGAGCGTCCGACCAATTGCTGGAGGTGTATCACAGCAACCCTGGTGACGTCAAAAATTTCAGCAGCCTCAAGGGAATGGAAATCCTGGTTGAAGTGCCAATAGTTATCAAGAACTCGATCCTTTCCGAATGCTTCCTCAGCCAGTACGTTTTTGATAGTCCCAGTCAAAACGTCAGTGTATTCGACATTCTTGACGCTGATCACAACAAGCACCTATCACACAACCTGGAGGTTCTGTCGCAGTCCCTGGAGGCCCTTTCAGAGAATCAGGAGAAGTTCATCAGATACCAGCGCGAGCATACGAAACTGATTCAGCAACATAAACAGCTGATTGAGAGACGCAGATTGGAGAACGAGCAAGGGAAGCTAAAGGGTGAGCCAATGTTGCCAATGCCCGAACTAGATCTGAGCGCCCTGAAGAAGGTCGACAAGCCATCGCAGTTGTCCACAATCATCATGAGCAACGAATGCGCGACACACACCAAAAATGTGAGCGCTCTTTGCTTCGATAACATCGCAAAGATGTCGCTGCTTTATCACAAGATTTCGGCCAACCACAGGAGCATG
>BDIVROU_0445200.t1.1	
ATGGTCACGGAAGACGTCTCTACGCGTCCATCCATTAGGTCGAGTAGCCAGGTGGAGGCTATACATCATGATTCCAGGAATGCTTTAAGCTACAGAGACGTTGCCCCAAATGGGGAAAATGATACAAACCGGCCCAAGGGTGGGATTTCGCAGTTTATGGAGAGCGAAAACAAGGGTGATAGGGTTTTGTTTAAAAATGTTACAAGGGATTCTTATACTCCGTACGTTGATGTAGAAGGAAATAGATCCTGCCCTATAAGTAAGATGGACAATGAGGATCCAGATAAAGGATATTGTCGGCCGCACAGTTTATCTTCGGATATTAAAGCTGATACAGACAGCAGATATGAAATTGCAAGTCATATCGTTGCAGGACATAGCTATGAGGAATTGTTGACTTCCGCATCAAAACCGATTGGGGAAGGACATGGTCCGGTTTCCAATGTCAAACCTTGTGTGAACGCCTCGGATCATTCGGCTCGGTCGTTTGCATATCCACGGCAAAATATACAAGTTACGTATCCACATGGTACAACTACTTCCTCAAACAGAAGACATGTGTCGTCACATCACGGTTCTTACAGCGTTGATTCAAGTGTATACCTACCCAATGTCCCTGTTAAATATGCAGACCCAGCTTCAGCTGAAGCTCAGAAGAACAGCCATTTAAGTGGCGTAAGGGCATTCAGTAGTGAAGGGAGAACCGCAGCAGGCCCATGTAGTTCCGGGAACGCTGGTACAACGGGCGGTGGCCATGCACCGCCCCTTTCTTACGAATCCACCTCGCATATCCCACAATTTGGAACGACTTATGATTCCTTTCCTCAGAGTGATGTGTCTTTTGCAGCATTTGAACGTAGAGATGTTGAGAGCGAGATTTCGCTCCCCATAGCCAATATTGCCCGTGTCATGAAGAGTGTATTACCTGGATCCGCAAAAATCGCCAAACAAGCGAAAGACATCATGAGAGACTGCGTTACTGAGTTCATTATGTTTGTTTCCTCTGAGGCTAGCGACATTTGTGCTAGCGAGAGAAGGAAGACTCTTAGTGCTGAGGATATCTTACTGGCGATGAATAGCCTGGGCTTCGAACGGTACAATGATGCGCTGCGCAGCTATCACGCGAAGTTGAAGGAACGTGGCCATCCACCCGTCACGGACCCA
>BDIVROU_0002100.t1.1	
ATGCTTCTTGACATCTGCACAGAGAGGAGATGGAATCGCTATCGCAAGTCAACAGGTCGCGAGATTGCGGTCGTTTTGCTGTTCGTGATTGCCTTCGTGAACAGTATGAAATTAGAGAAGAACTACTTCCAAAGGCTGAGTGCATCACCTCATAGCTCTGTGGATTTTATAAAGAAGTCCTTCAAGCATGAAGCATTTCGGGTTCATCCGGATCGCAACACTTCTCCTACGGCATCTGAAGACTACGTTGATCTCGTACGGATATACAAGACTCTGGTGAACGATAAGAGTCGTGAAGCGTACTGTCGTTATGCTGATTTAATTTCTGATGGTGACAAGCGGAACGATCTGACACCAGCTGAGGTGCTGTACATGGTGTTTCTAAACAGTTTCGTGTCACTAGTGGGGATGTTCTTCGTTATATTATTATACGGTCATAGAATGGTAAACATATCTGCGCTCATTTACGAGTTGTTTTGCCTCGCATTGGAAGTGTACCTACGTTTCACTCCAGATGCTCGTTCCTTTATGAGTTTCGTTCCTATTCTACGCTACTACACGATATTTGAGCTTATAACGTTCTGCCGGTCATTCCGTATATTTTTCATGTATTACTCTAACATCTCCGAGAAAGAGCAGGACGATACATCCATGAGGGTTGGAGCCGCCATCCTAAAGAATAACGTCCTAGCCATTGACACGTTGGATCGTTTTATGACGCAGACTCGTGGTATGTATTCATCCATGCCGCATCCGCTGAATGGTGAGAGTGCTATTGGTTCTTCGCAGGGGGAGGCCCCTGCTAGCGATGGCCAAATCAATTCGAATGAGACGTCATGGCATTTTACACGTACACCTACCACCGAGCTCATCACCACCTTTCCTGATCGGCCATCCCAGCGTCGTTCAACATGGAACAGAAGCTCCCTTCAACGCCTTTTGCGTCAAGCCGATACTGCCATGGGAGCTAGTAGTTCCACGAGCACGTGGGTGTTGCACCTTTTGTCGTTGCTGGTTTCGTCAGTGATA
>BDIVROU_0004000.t1.1	
ATGGAATCCACCGCCGCTCCCGCCGCGGTGCCTGAAGATGTGAAAACTACAGCTATGATAGATGCGGAGAACGATGACCAGGTTAGATTTGAGGCAGAGCTCGAGTTTGTCCAATGTCTAGGAAACCCGCATTATCTCCACTTCCTGGCCAAAGGAGGTTATTTTGAGGATAGCCGATTCCGAGCTTATATAATCTACCTCCAGTACTTTCGGCTTCCGCAGTACATAAAGTACGTAAAGTACCCATACTGTATCCGGATACTTGAGTTACTGCTCGACGATAGTTTCGTTCGGACGCTGTCAAACCACTTGGCCATAGAGGCGATAGAGCAACAGTTGTTGTCCCACTGGCTCTGCTTCAAGTATGATAGACAC
>BDIVROU_0205400.t1.1	
ATGCAGCAGCCCCCTAACGTCGACGGCTGTCGAACGCAGCGCAAGGACACTTACTACGGCGATGAAAAGACCTTCTACACCAGCCCGTCATCCACAGCCGTTAGTGAATCGCCTTTCTTTGACTCTTTCATGGTATCTGATTTTTGCCCACCTGGCATGAAAAAGATCAGACGTCTTTCAGCAGGAAGCAGGTTATCAAGCTACTACTACATTGGATCAGAACTTCGTGTATGTGCGGATAATAAGAAAAGCTCATCCCGCCCTGTACTGCGCGACATCATTGACAGACGCACTGGTGAACCCAAGGTGCTGAAGATTATCTCAAAATCAAGGTTGCCACCAGGGCCCGGTGGTCTCCAAAATTGGCGGGCGCTGTGTGAGAAACTCATGAACCTGGAACTCTCACCTAATTTAATGCGTATCGAACAGGTATGGGAGTCGGACACATCCTTCTACATCGTGACGGAGAAGCTAATGGGAGGGGAACTGTTCGAATTCCTTCTCTCTGAAAAGGCCATCCCAGAAGATATATGTAAATACATCATGAAGCAAATATTCCATGCGGTGGAGCATCTGCACAACAGAAATCTCCTTCACCGAGACATAAAACCGGAGAATATCATGTTCAGGAATTCGTTCTCGTCATCATTGCCTGTTCCAGACAAATACGAGCTCGTACTTATCGACTTCGACACATGCAAAATGACAGATAACGCCAACGTTGAAAAAATTGAAATTGTCAACGGGAAACGCAGATTGGTTGGAACTTATGGCTACCTTGCCCCCGAAATATTACGGGGTGAGGAATACACCACCGCCTCAGATATGTGGTCCATCGGCATTGTATTATATATCCTCATGACGGGAGTTCCGCCAGTATCAATGGAAAAGATGTACGACGCCAAGGCCAGTCACGCAGTGCTTAGCGCTGCGGAGACCAACGGTATCGACTTTAACATGCCACCGCTCGTGGAGTTTCCCCTAGCAAGGGACCTTTGCAGAAGGTTGCTGTGCTTCGACCGTCATAAACGCATTGCAAGTGCCACTGACGCGCTGGCCCACCCATGGCTGGTAGGACTGCCAAGCATATTCGATCGTAGATTGAGGATGAAGAACCCACATGTTGGTGACTCACAGGACAGGAACCGAGGTCACATGGACAGCACTTCGGGAGGAGGACACTTCCGAAGCTTCTTCCCGAGAACCCTCCAGAAGGACTCCAATAAAGACGCTGGAGCTAAATACGGCGGCGCTAGAAAAGCGCCTTTGCTGGAAAACACGATTGAATCGACCGCCAAAAGGAAGGTCAGGAAGGAAAAAGACAAAACAACGCGACAATCACATTTATCGTCCCGCTCCATAAAGCGCGGTTTCCTCTCTGTGAAGCCAGCCACCTATACAGCAGTCGTATGC
>BDIVROU_0418100.t1.1	
ATGCGCAAGGTTCTTAAATCCGAAGGTGACCTGATCCCGTACGATCAGTCCATTTCACAGCTATTGACGTTCTGGCTACTTCCGTCACAGGCAGCATCGGAACATCTGTCAACGCAGCTGCCCTTTGACTTCAGTAATACTGCGGTCTGCTACTGTCACTACCGCACTGTCGATATTGCATTTATCTGCCCATGCTGCTTTGCAGTATACTGCTCGGAGAGGGACGATAACGAGAAGTATCGCGTCTTTTGTTTCGTTTGCAAGTACGTTCGCTCATCTCCTCTGATACAATACGCCCAGTTCGCGTCTTACGAAGCAACTTGTAAAACTAAAAACGGCCGGCGACGCCGACCTTTCAAGGACTTAGTAACATTAATTTTGTTCAATTGTGTCTTTACACATCACCGG
>BDIVROU_0437500.t1.1	
ATGAAGTCGGATAATGAATTTCTTAACCTAGTCACCGATCTCGGTGACGAAGTATCGCATGCAGGGGAAGAAAGAGTGTCACTGTTAATGGCTTATGAGGATCTATTGGAAGATATATCTAAGATACAGCAGAGTAAAGTCATTAACATCCTCAAGGATAATGTAAAAGTGCTTAAAAGAAAAATGGAGCACGAACTCTACAAATCATTCAGCAACAATATAAACGTAACGCTAAAAGTTGTTACAGATATCAAAATGCTAGGAATGTCAACACCTGAGGAAATATCTAGGGGATTTATAAATAGTCGTCGTCAATGTATCCTAAAATCCTTTGGCATGATACAGAGCTTGGCACAAGAGAACATATACAGG
>BDIVROU_0177100.t1.1	
ATGGGAAATCGTATCACTCCGTCGTACGTCTCATTCGCTGATGACACACACAAGGTTGGTGAGGCCGCCAAGAGCGATGCGACCATCAACTTCAACAACACCATCTTCGACGTCAAGAGGCTCATTGGACGCAAGTTCAACGACACTGAAGTCCAAACTGACATGAAGCTGCTACCATACACTATCGTAAACAAGAGTGGCAGGCCTTACATACAGATCAAGGACAACAACAAGACCAAGGACTACGCCCCTGAGGAAATCAGTGCCATGGTCCTAAAGAAGATGAAGCAAATTGCCGAAAACTACCTCGGAAAGGAAGTACACAAGGCAATTATCACCGTCCCTGCCTACTTTAACGACGCCCAGCGTCAGTCCACCAAGGATGCTGGTGCCATAGCTGGCCTTGAGGTTGTTCGTATCATCAACGAACCCACCGCCGCCGCAATTGCCTACGGCATCGACAGGACTTCCGTTGAGTCAAACATTCTGGTATACGATCTTGGAGGTGGTACATTCGATGTGTCGGTACTCATGTTAGATTCGGGTGTCTTCGAAGTTATCGGTACCGCCGGTGACACGCACCTTGGTGGTGAGGACTTTGACAGACGTGTCATGGACCATTTCATCAAAATATTTAAGAAGAAGCACGGTGTGGACATCATGAAGGACAAGCAGGCGGTCCAAAAGCTCCGCAAGGAAGTGGAGGCTGCTAAGCGTACCCTCTCGTCGACCACTGAGACGACAGTCGAAATTGAAAACCTCATCGACGGCATCGACTTCAGCGAAACCCTGACCAGGGCGAAATTCGAGAGTCTCAACGAGGACCTCTTTAACAAAACTCTGGACACTGTAAAGGATGTCCTCAAAACCATACAAATGTCCAAGAACGACATACAAAAGGTTGTCCTTATCGGTGGGTCCACCCGTATCCCAAGAATCAGAAAGATGATCGAAGAATTCTTTGGAAAGGAACCAGATTATGGAATTAACCCCGATGAGGCTGTCGCCTACGGTGCTGCTATGCAGGGAGGTGTGCTATCTGGTGAATCAACACACGATGTGCTGTTGCTAGATGTCTGCCCACTGTCGCTCGGTATCGAAACGGTGGGAGGTGTTATGTCGGTTATTATCGAACGTAACTCACTTTTGCCCGCGCACAAGTCACAAATCTTTTCGACCTCAACGGACAACCAGTCCACCGTCACCATCCAGGTCTACCAAGGACAGCGCACCATGACCAAGGACAACACCCACCTGGGCAAATTCGACCTCACGGGTATCCCGTTGGCCCCAAGAGGTGTTCCTCAAATCGAAGTTACATTCGATGTGGACACTAATGGTATCCTCAGTGTCTCAGCTGAGGAAAAGGGAAGTGGAAAGAAGAGAAATATCGTCATTACTCCTGACAAGGGACGCCTCTCGCCGGAAGAAATCGAACGTATGATCAAGGACGCTGAGGCAAACGCTGAAAAGGACAAGGAAGTCTTCGAGAAGGTACAGAGCAAACAGGCTCTGGAACTCTACCTCGACTCCATGAAGCGCACCGTTCAAGACAAGGATAAGCTCGGACAGAAGATCGAGGAAGATGACAAGGACGCCATCCTCAAAGCCATAGAAGAGGCGGAAACATGGGTCATCCAGAATCCTCAGGCAGATGCCGAGGAAAACACCGCGAAGCAGCGCGAGGTTGAGGCAGTCTGCAATCCCATAATCAGCAAACTCTACGGATCCAGCGAGCAGACTGATGATACCGGGTATAGCGATGAGCTG
>BDIVROU_0406000.t1.1	
ATGGACGACAAGACATCACTAGTGGTCGCACGTGGAGGAAAAGGTGGGCTCGGACCATCATGCTTCAAAAAACATGACAACCGCCTCCCAGAGGTAGGTGAATCCACCTACCTCGAATTGGAATTGAGGCTATTTAACGATGTGGCATTTTTCGGCATGCCCAACAGTGGGAAAACTAGCCTCATAAGCTCATTAACATCATATATGACTCGAATAGGACCAGAGGAGGGGTCCACCACGAGGCCGCACGTCGCCGTCCTGAGGTTTGTAGACGGGGTCGATATACGGCTCATGGACCTGCCACCCATATGCTCGGGAAATGATGAGAAAATCCCCAGGATACTCAGGCACATATATCGCACAAAGGTGCTGGCGTATGTGCTCGATGCGGCAGATCCAGGATGCTTGGACGTCTTGGAAAATTTGAGAAGTACAGTAAAGCAATCACCCATGTATGATAAAAACAAGCTGGAACTGATTATCATGAACAAGTGTGACTTGTTTCACAAGGAAACACTGTTCAATCTGAATAAGGTACACTACAAACTGTTGCAGGAAGAGCCACAAATCAGAGTGGTAGGGACCTTATATCACAGCTCAGAGACACGTATTGGTGACACAGCCCATAATTCGAAGGGGTTTGCTGATGCGCTGAGACGTCTATACTTCAAGGATAAACCTGATACAGAGAATGACGAACTAGTTCCTCGTAGCATAGTTATAGGTTCAGACGTCGATGGTTTGGAATGCTTTGACAGTACTAAAATTGGCAATGGAATCCGCCAATGCTTGATACGCCACATGGTGACTCAAAATAAAGGGGAGGCGTATCATCCGACTGAGTGGTCTTATGATGCGGACTACATCTTGCACCTCCCGGAAACCTCTCACGATATTTGGTCGATTGGGTTCTATAAGGCATTATCATACGATGAATTATTATCGGAACAGATAAGGAAAACGGCTGAAGATACAGATTCGTTAAACGGATTCCTATCAATTGGTAGTTTGGCAGGAGGAACTGGTTCGGGGGTGGGATCATACGTTTCACAGTTCCTTGCCGACCACTATCAGAAAACAAAACATTTAACAGTAGCTGTTGCACCATTCACATATGGTGAATCAGGTACTCAAGCCTTAAATGTCACTCTGGCCCTTTCAAGGTATCAGGAATTTTGTGACGGAATAATTTTACTTCAAAATGACTGCCATCAGTCATTATGTGAGAACCTGTCTGGCGGGAACAACAAATCCCTCAACGCCATTAATGACGTGTATGCACTGAATCTATTCCACAGTCTCCGCCCCCCAGCTACCACATGTCCTATTTCTGAAATCGTTAGGTTTCACAGACCACTTGACTACATTACAGACGGATTGTGTAGCTATCCGTCCTTGAAGCTTCTGAATCTTGATATGTTGCCACACAAGATGCTCGAGCAGGTCAATAAGGATTCTCTAAGTCTGCAACAAATGGCTAGCCAACTAGCAGATACTTTGAAAGCAGACCCAACGCTTGGAGACCGTCTAACCAATGAAAAGGTGTCTGTGTTGGCAAAGGAGTTAAACTTTCAGGTTGTACCAGACAGCACAAAATCGAGGTGTACGACAGGCCCGGTTGACCAGGTGTTGATTCAGGATTTCTCCGGGTACAAGATAACAAATATAAACCAAAACCAAACAACACTGAAGTTTATGAATGCAACGTTTACCCCTGTAATGAGCCCTGTGTTGCCTAATATGGGCGTCATGGAGAATGGGATATCTCGCCGTCGTTTCCCCGGTTGTGACGTGAAAGCAACCCCCACTGAGACTTTTAAGTTAATAAAGACCGTGGGAAAGAAACGCTCAAACATCACTAAGTACAATGTTGTAGCGGCTTTGCAGCTGAATATGGGGGGTCTTCTACGAGAAGACATTAAGCTGGCTGATTTGTACCAAGACGTTTTGTTTTGGCAACATTCGACAAGGCCCATACAGGTATGTTGTAGTAACATT
>BDIVROU_0408600.t1.1	
ATGTGTGCAAAGGTATACACATTCAAGGAGGGGTTACCGCCGTCCTCTTTTCCAGCAATGCAGTCTCAGGGTGCCAGCGGCCCAGTGTTGCCTATGATACCCCCAAGGATGGCTACAGGTAGCCTAAAGATGGCTCCGCAAACTGCGTCTGCGAGGCCGATATTCCGCAGACAGAATTCGCTTGGTCGTGGAGTCAAACAGGTTTACCAGAGCATGGCCCAGCCAATGAAAACCGCCCCGGGTGCTGCTGTTCCGATGATGCCTCGTTTCGCCACCTCAAACATTATCGGCGGGACCAATCGTACGGTACAACCGCAGATACCAACGCCGGAGAAGCAGAATGCACAAACTCGACTCCTTCACCCCAATGTAACTAGGACGGCGACCATTCCGCCGAAAGGACAAGGATTTAAGGGTACACCAAGGAACCTGTACAGCCGCGATACATCTCCTTCGGCTATGCCCCGTCAGGCCACCGGAATGTCTCGCGCTCCCTTTGTTCCACGTACCTACGTGACAAATGTCTACCCATCCCATGACGTCGTGTATCACAACAGGAGCCCAACAAGCACTACCATGTCACCGGTATTCAACCAGTCGAGGGCCAATACGGCCGCCTTTTCGCATGCTGGCCAACGCTTCCCACAGTCTCAGGTGACGGGTTCCGGCCATGTGGCCTTTAAGGGCAGGAACAAGATGAAGGCGACCTCGTCGCAGCGGAGGCCATCCGTATTCAAGGAAGTCATCGATAGTATAAAGGAGCACACACCTGCGTTGCCAGTGATTGATACCAAGGAGGCAGTACAACTGGTCGGTGGCTTCGTCTCGGGCACACTAAGCGTGCTCGCTCACATTGTCGGCGACATCCGGGGTGACATTATAAACGGTCTTTTCAAGGTGGATGATCCCAGCTACGATGCTGCGCGGTCATACTACTACGCGGCGAACAATCACCCAGCAGTTCCAACGGGCATGACTCAGCGCATCGACTACATCGAGGAAATCGAGAAATGCACCCGAAACCGCACCCAGAGCGCTAAAGGTGCTCCGCGTGCAAACATGAAACAACGGCCTTCACAGCCAGTTTATCGGCCTCATCCACCAACGCAGCAGACGTTCAAATACGAGCCGCAATACTATGAGCCTGCGCCGCAGCCGAAGGTTCGACCCACTACATTTGGGCAGGATCCTCATATGTTCTCAATGATGTCTGAGCGGACTCTCGAGGAGTTCCTGCTAAACGATGGCTACCTTAACTCGGCGCCGCCATCAATCCCTAGA
>BDIVROU_0022000.t1.1	
ATGGCTGCGACGGCTGTGGCAAATCCAGGATTACTAAAGTGCCCTAAGAATCTGAAAGAGTGTATTGACTGGATAGTATGTATTAAAAGCCATAATAAGACTTCTGGCTTGGCTAAGGCAGTTGAGAAAGTGCTTGGGAACTCCAAGGGAGATGTTAATGACTTGATCACTAAGTTATCCGAGGGACTTCAGAATTTCTTGGAGGGGATTAAGAATAATGGAGGATCCTCATATGTTTCTTCCTATGTTTCTAATGCCACCTGGCCTGATTGTGGATCCGGTCAACAGTGTCCTGGTTGTTCCCAAAATTCTTCCCCTCCCTGTCCTTGTAAGTCTTCTGGCCCATGCCCCTCTAGTCAATGCTGTGAAAACTGTGACGTAAAGAAGGCCGCAAAGATTTTTCTCGGCTTCCTTCCCTGTATGTGGTATGCCTTGGACTATCTTTATAAGCAGTGTGAGAAAGATAAATCAGAAGGAGGCTGGAGCGGCGAAAATATTAATAATAAGGATCATTCCCCTGGACGTTTCCTCATCGGCATGGGCTATGAGCTTGGAAAGCTTCAGTCCAAGACTGGCCAAGATACTTTTTCTCTTCTTAAAACTCTCTTCAATGGTTCCGATGGTCCACTCGAAAAGCTTTATAATGTTTCCAAAAATTATTTTATATCCCGTTTCACTTCCCCCGATCCCTCCTCCACTCCCAAGTCCGTCCGTGAAATTCTCCTTTGGCTCTCCGGCCTGCCTTTTACTCCCGGCTTCGAAGCTTTATTGAAACACTGTAAAGATCTTTGTAAAACCACTGGAACATCTAAAAACTCTGTGAATCCTGAGAAATTTGAAACTTCTTTATACTCTTCTTGTTTCCTGTCCCCCTTCGTCCTCGGTGCCATTCAGCACTCCGATAAGTCCAAAAGCTTTCTCCCCTCCACTTCTGACTGGACATCTTTTTGTTATCCTGAGGATCCCTTTGATTTGTTAAACATGTTGTTTGAGAATGTCCGTAAAGTTTTTGTTCCCCTCAAATTCCTTTGTCTCCAGTGTGAACGTAAAGCCGACCTCGGCGGCTGGGGGAACTGTAGATATGGTAAAGATTGTGCTGAGAAGTTTCAAGGAAAATCTTTACCTTCAGGATTCACATCCTCTTCCTCTTCAGGCTCCTGCACTTCCTGTCCCAACTCCAACACATATCTCTGTACTTATTCCAGTTCCAACCCCGACGTCCACGACGGACATTGCCACACTGGACAGTGTATTGGTTCTGACTCCGGTTCCTGCAACGGCGGCGGCCATAACAAAGGGAAAACCTGTAATCCCTGCTCCCACCCTCTCCTGCGTTTTCTTCTTGATGGTTCTGAGGATCTTCAAAATTTTCCTACTCCCTTTAAGTCCCCCGAGGGTTTTCCCAAAATGGGATTCTCTAAGGATCAACTCCCCGCCACTGGCTGGTCAGGATATGAATCCCTCCTTGGCATCCTTAGCATCTTTGTTGGCAAAGCCGAGAGTGACAAGAAAGTTTGTTTCCTCCGTAACCTTTTACGTTTCTTGCTCTGTCTCACCCGGGCGCCTCCCGATACCCTGGGAGAGCTCTTTTCTTTTTTCTACCGTCTGGCTGAGTGGTTTAATCCTGAAGGAACGGACCCGAGAAAGGACCAGAAAGAAAATTTTAAGACTTCCCTTCTGGATGAAATCTCTTCCCACCCCGGGACGTATTCTGGCCAAAAGCTTACGACTGCGGTCTACGATGTTTACGGCTCAGATCATCAAAATCATTCCAACACTCCGTACTCCTTAAGGCTTCTCTCACATTGCTGGAAAGCCGACCCAAAACCCTGCGGAAACTTTCTCTGTCCCCTCGTCCTTGATGCCTTGGATCTCTTTGTCAATGATTTTGTCGACACATATCTTTCCTTTATCTGCCATCTGGCTAAGGATTTCAGGAAAACGTTTGAGGAGCTTAAAGGAAAATTTTCAAAATGTTGTTCCTCTTCAAATTGCAAAATTGTTGAGTGTCCCTGCGCCCATCCTATATTTTACTCCCATGGTTTAACTTTTATGAGCCCGGGAAATTTGAACTGTGTGGATGGTAATGGGAAGGAGCATCAAAGGCCGAGTCCACATGGTGAAACCGATCCACAATGTACTCGGAGGACCTGTAAGAATTTTATCACTCAGCTTGAGAAAGTTGTTGACTCCCAGTCCCCCCTCCAAAAACTTTTAGATGCCATCGATGAATTTCTCTGGTCCATCCGTGAGCCTTTTTTCCTCTTCGTCTTGGCCTTTTGGGCCCTCGTCATTTCATACTTCCTTTACGTCCAACTTTACAAATTGGATCTTTTACGTCTCATATCTCATGCTCATTTCTCCAGATCCTTCAAAATCCTTCCCTCCACTCTCTTCTCCGACGCCTCCTCCAGGCTCAAGGATCTTTCATATTTCAGTTTA
>BDIVROU_0230600.t1.1	
ATGGAACGGCTTGGGCTATCACTGCATATACATGGTGAACAACCTGGTGCAAGTCCGCTATGCGCGGAGCAGCAATTCATAACGCACGTGGAAAACGTTGCTCGTGCTTTCCCGAAACTAAAGGTAGTGGCAGAGCACATCTCCACCAAACAAAGCATCGAGGCAGTCCAGCGCATCCATAATCTGGGGGCAAGCGTCACACCACATCACATATTCATTACGGTTGACGATGTACTGAGTGATACAAGAGGTGTGACATTGGATAATATCACAGATTTTGTCAAGGATCCACATTTGTACTGCAAGCCGCTGGCCAAAAGCGTAGAAGACCGGGACGCCATAAGGCAGGCAATAAAATCCAAAAGTGAGAAACTGTTCCTGGGATCGGATTCCGCGCCCCATTCCCTTGTTTCAAAGCAGGGCAAAACACCACCTGCGGGGGTTTTCACACAGCCCTTTATAATGAACTATCTGGCAACCGCATTCAAACAACTGGATTGCTTCGAATACCTAGAGGCGTTTGCATGTAAGAACGGTGCAATGTTCTTAGGACTGCCCCCCAAACAAACCAGGTGGTTACAAGTCGTGGAAGACGAAACCGTCACCGTACCAGACACTATAGAGAACATTCTGGTACCTTTTATGGCAGGCAAACAAATAGTAAAGACAGTGTAT
>BDIVROU_0333500.t1.1	
ATGGTGAGCGGTGTGAGCAGGACGAGCCTGTTTATGCAGGAGATTGCGCGGAACTCTCCTGCTGCCGCGTCTGCCACTGCTGCTCCGGCAGCGACATCGCAACTGGATTTGGATGCGCAGAATGTCAGCTTGGAACTGTCTCGCTGTAATAAAGTGCTAACCGAGCTTTCCGCGCTGGCGCGTAAACGTAGTATATACGTGGACCATACTGCTGAGATTGAGCGTTTAACCAGTCAGGTTAAAGAAGGGATTACAATAGCGTCGAATGGAGTCGATGCTTTCGCAGCTTCTATAGGTCGCATGCGCCATAAGAATGACCATACTCGCCAACATTATGAGAACATACTAGGTTCTCTCCGCAAGCAGCTGTGCGATTTAACGAAGAACTTTAAGGATACGCTTTATCAGCGTGCACAAATAATGATCCAGCAAGAATCTCGCCGTAAGATGTACTCGCATAATGACCTGGACCACAGCGGCCCCTCGTCCTCGAATGGGCGACGTAGGTTTACGTTGCAGCAGGCCATTGAGGGCGACCAGCTGCTCGACGTAGAGAGCCCAAAACGAGTTGACGAAGTACTACAAGCGTATTTCGAACAATCGCACCCTTATTCTGAAGGTTTTCTTCACTTTGGTGGCGTTCGTCATTGTATATATACTATTTTTGATGTAACATTTCGA
>BDIVROU_0388700.t1.1	
ATGGTATACGGAAAGGAGCTTCCATCTCCCAGTCTGCGCGAGAGAACTCGCCAGGCGATGAAGGAGAACGTTGCTGAAGCGCGGATCTATGCTGGTTTCTTCATCGCTCTCTTCATAATGTATATGCTTTTCTCGGATGGCGACTTTTCATTCCTTCTTACCCTTTCATCGCTGATCAGTTTCCTGAGCTTCATGATCGTGGCTTACTGCATTGAGTCATCTGGTTCTTGCAAGGGAATATCTTTAGAGACAGTAATGTGTTACGTCGTCTTACTCTTCTCGCGTCTTGTGTCAATCATCCCATTCCAAGGGTATTTACCGTCTGATTCGAGTGGCGACTTCCTGTACCAATTCTCGGAGTTTATGTCCTTTGCCTTCGCGTCTTACATTTGTTACCTCTGCAAGATAAAGTACAAGGACACCTACGAGAAAGAGCTGGATACCATGAAAGGGCAGTACATTCTAATACCGAGTTTCGTCTTGGCCGTTATTATGCATCCGTCTTTGAACCGCAATTTCCTCGGGGACACCTTCTGGGCGTTCGCTTTATATGTGGAAACCTTCTGCGTTTTACCGCAGCTGGTCATGTTCCAGGCAACGGACAATGCAAATGCTTCTACAGTTCACTTCACAGCTGCACAGTCTGTTTCTAAGATCCTGGGATTCGTCTTCTGGCTGTCAACCTTTAAGGAGCTGAATTCACGCGGCCACATTTTAAAGCACTACGTCGGAAACTGGGTTATCTTTACTCAGTTCCTCCAGATCCTCATTGTTGCGGACTTTGTTTACCACTATGTACAATGCATCACCAAGGGAATTCCTGTGGAACGCATCATGGCTGAGGACGTT
>BDIVROU_0392500.t1.1	
ATGGGCACAAAGAACAGCATGAACGGAACCATCCAACCCGCAATTGATGAGGTGCTCCAACTGCTAGGAATCGGTGGCATGGGTGCGGTGGTTGAAACTGGCATCCTCAAGGGCAAACGCTCTGTTGTTCCCACACTTCACAGGTGGACGGTGGCGTTGTGTCTGGGCGAGCATTTTGAACGGGGTAGGCACATTGTTGAGGACCTAGGAGCCGCAAAGATGGATGACGCAAAGTTAAGAGTGATCCTTGAAACCCTTGGCGGCGAAATCAAATGTCCCACACATGACGCTCTAAATATACTAGCGTATACCACATTGGAATACCTGCAGTATCCTAGACTATCACAGATCACGCTTAGTAATGACCAGGATGCACGTGAGCTTTTCTTGGCGTTCGTATTCCTTTTAGGCAGGCAGCAATGGTTCCACAGAGTTGATAGGGGCTGCGCGGAGTACTTAAAGTTCAGAAAATGTCTAATTACCTCTATAAATGACGGAATCGATGTGTTAAATATAGAGCAAGGGTTGGAAAAACTGGAACCAGAACATATCACTGCATACATAAAGAGATTGGAAAGGACCATCCAATGTAGTCCAGATCTAATGACTGACAATGAATCAACTGTTACTGGGAACGTTGTGCCATTGATTCCTATCTTATCCGTGAAATCGTCTCATTCCGTAAAGGGAGTACCCCTAGTCAATTTTATAAAGGTATCGGACACCAACAGGCCCAATAGTGACTCACGCAAGGAAACAGGCACCAGAGGGGCAGCTGAAACCAATCAATCCGCACACACGCTCACTATACCTACTAAGACCCCTGCAAATCTAAGCACACGAACTGTTGGACTACTAAAGCCAGTTCCACTCGGCAAGAAAACGATACGTGTAGACCCCCTTGCACGCAACGACGACAATGTGGCAAACAAGGGCAAAAGCAAAGTCAACATAAACGATGTATTCTCTGGAGTGGAGGCTGTAGTCCGAGAAGTTATATCAGATTTCCAGGCGAAGGCACAACTGTTATGTCGTAGTAAAAATGCCGAAACGTTCGATTCAGAGCTGCTGCGAATCATCATTGGTCAAAATGATCAGCAGGTGCTATTCAACAACCTCATGGATAACAGTGAAATAACTGATAGTATACCGGAAGTAAACGTCTCTAGCGCCAGAACGACAAAATTGTCGAGCGGCCGGACAAAGGTAGTTGAAAACAAAAACGATATGCTAGATAAAGATACTACAACGAGTGAACTACATAAACTGCTGGATGATATCAAGCATCTCAGTCACACCATTATACAAGGTCAATCCAGACTTAAACGTTTAGCACAAGATGTGGAAGCTGGAGATGCAGAAAGGTTAAAGTGTTTTTCGAGACTCTCCGAAAACCTCAAGATATATGACAGGTCGATGAATAACAAAGATTATGATGTCTCTGGAGACCAAAATGCCTTCATAAACGATCGTTATAGCATGCCCAGTCCTGCGGAATGGTTGCTCATCTCCCAGAAGGAGTCCTTTGAAAAGCACCTAGCATTACTCGAAATAATCGCCAAATCACTACACAATGAAACGAACAGAGCATCAATGTTCGAAGTGGCTATCGCTATGTTGGATCATGTAAAACCAGAACAATCCAACAAACGCACTAGTAGCACGAAGGCACCAACCCCAGGTATGTACCACCTCATATACTCGTCACACGAACGCTATATAGCTGAGGGTATGAAGCTGATAACAATTCCACATGAAGTAAGGGATACAGTCAATGCCATTAAAAGCTTCATGGTTGATGGGATCCCGTCGGAAAATTTCCGCTCCGGCGAAGGTACCCAAGTTGCTCAAGGCGCTACGGATTTTTTACGGCAGATTAACTCCAGCTTTGCAAATTATCGAGCTTCAACACTAACTAGTGTGTTTGTGATGTATTTA
>BDIVROU_0122800.t1.1	
ATGGAGGCCATAAAGTGCATCAATCCAAGTGTGGATTCTTTCCTATTCACCTCGGAGAGTGTGAACGAGGGACATCCGGACAAAATTTGCGATCAGATATCAGATGCTATCCTAGATGCCTGCCTTGAACAGGACCCGAACAGCAAGGTGGCATGTGAGGTATGTGCCACCAACAAACTTGTCATGGTTTTTGGTGAAATCACAACACGCGCGGTGGTAGACTACCAGGAAACTGTCAGACGTGTGCTCAGAAACATTGGATATACCTCTGAAGATGTCGGTATGTTAACAATGGTGAAACAGTCATCGCATTTAGGGTTTGATGCCGATACCGTTGAAATTGTCATCAAAATAGCACAACAAGCACCCGAAATTGCAAATGCAGTGCATGTTGGCCGTACACTCGACGAAACCGGCGCAGGTGATCAGGGTATCATGTTCGGGTATGCCTCCGACGAAACGCCCGAACTGATGCCACTATCGCATGCGTTGGCCACGAAACTGGGGAAAACACTCACTAAAGTTAGAAAGACGAAGGTCATACCCTACCTCAGACCTGATGGGAAGACTCAAATCACCGTGGAGTACAAAGTCGATAAGAATGGACATCTAGAACCCATGCGCGTACACACTGTCGTTATCTCGACACAGCATGATCCAAACGTAGGCTCACACACGGTATTTAGCCATCTTTTTCAGGTAACACTAGAACAACTGCGAGCTGATCTCATGGAACATGTGGTAAAACAAACAATACCACCGCAGTTCCTTGATGAGCATACCATCTACCTCCTCAACCCCTCGGGCAAGTGGATCCACGGGGGACCCGCTTGCGATGCCGGACTTACAGGAAGAAAAATCATCGTCGACACTTACGGAGGTTGGGGAGCCCATGGAGGAGGGTGCTTCTCGGGAAAGGATTGCACCAAAGTTGACCGATCAGGTGCATACTACGCTAGAATGGTTGCCAAATCACTTGTCGCCAACGGGTTTTGTAAGCGTGTTCTGGTACAGGTAGCATACTCTATCGCAGTAGCTCACCCACTATCGCTGCATATTAATTCATTTGGAACCTGTACCAATGGGTATACAGATCGCCAACTCGATCAGATAGTCGTGAGAAACTTCGACTTCCGGGTTGGGCGAATCATACAGGAACTCAAACTCACAAGGCCTATATTCTCCAAAACAAGCTGTTACGGTCACTTTGGACGACATGGCGAAGAGTACACCTGGGAGCAATGCAAGGACTTGTCACACGAAAAGACATCCGACGACAATAAGCCA
>BDIVROU_0429500.t1.1	
ATGGGTTTGTCCGATGCATCGTCGCCACAATCGTGGATGACATACACCAATTACAAGGCATTTTTGGCTCTTTTTGCTACTAGTGTGTTATTCTTCGTCTTGGCGTTCATGACTCTCCCGTTCATTGTTTTCGCGCCTCACAAGTTCGGACTGCTGTTCACTTGTGCCTCTCTTACCTTCCTTGTCTCAATGGCATTTTTGAAGGGCACGGCCGCCCTCATCGACCACATGATGAACCCCAAGCGTGTGGTATACAGTGGTGCTCTTGTGGCTTCTATGCTATTTACGTTCATCTTTACGACGTGCTACCCTGTGTATCTCCTCGCGTTTTTCTCTTCATTGGTGCAGACTGTGACTCTTATTTCAGTGATTATCTCTTATGTGCCAGCCGAAAATGACTTTGCCCTTGATGGATACAATGCCAAGGGAGAGGATACAAATGTAATGACTACCAGGGCGCATTTCTACTCGGCCATGACGGCGAACCTTGACACCTTGATCGACAAGGGTGATAAATCTGACACAACGTTCAAAACTTTCGTCATCAATCACGCCAATATTTTTGAAGGGAAGGTTGCTGCTCTCAAGGAAATGAACTTGCTTGATGGCACCGATGCTGCTGAATCTGTGGATAACACAGAAACGGCTGCCGCCACGCCACCGGACAGCAACGTGGCTGCTACTACGGTGAATGCTGATGATACCGGCAGCAAGCCAACTTTCTCTGTGTATGATTCTGAAGGAGTGGAGACAAAGGTAGAAGTTACCCTTGAGCAGCTGCAGTCTGCTAATGCCAAGAACCTTGCATATTGGTCGTCAAGGGACGATACAATGGACTCGACATATGTTAAATTCGTTAAACATTTCCACGACAGGTTGACTTCCATGAAAAACAGTTTTGACACTGCTGTGGAGGCACCCGCCGGAAAGGAAAACGTAGTTACCGCACCTACACTGGTAGTAAATAACACTGCCGATGTTGTGCAAGATGGAGCAACAGGTACCACTGTGCCTGCCGCTTCAAAACTCGATGAAGTCGTGCCCGCAGCACCAGAATCAACTCTTAGTGACTTAGATCATTCCAAGCTGGCAGAGAAGGCATTCGAGTTAGCAGATTCTGCTTCAAATTCTGATGTTGTGACATCAACCGAGGCAGACCCTTCTGTGCCAGTGGATCAACCAGATGTCACATTGCCGAAGGATACCCCAAGTGGTGGGGGTGTACTTGAACTTCCAGGTACAGTATCTGATGAGTCACGGAATGGGAAGCCAGAAGATGAAAAGGAGGCACCCGAACCATCTGCCAAAGCCGACAGCAGTGCCCCTCCGTCAGCTCCTGCATTAGGTGTAGTGCCAGAAGTTCCACCGGTTAGTGGTGGTTCTGCCCCTTTGTCACAGCCAAAAGAGCCTGAAGCTGTTGTATCTGATCCCTTAGCATCGGCTGCTGCATCGGACCCTTCACTTAAACTTGAGCCTGCAAAGGGTGACGTTGACAAGGCACTACCACTTGTTGAGAAACCACTTGATGCTGTTGAGCAGCCTCCAAGTACGCCTGAAGAAGAGGCTGCGAAACTTGCTGCCGCAACGGCACTACGTGGAGCTGCAGAGGATAGCAAGATCACAGTTTTA
>BDIVROU_0422900.t1.1	
ATGTTGGACTCCTACATCCCAGATGACTACTCCCAGGTCAACACCCTTAGGCACCTGTTTGAGAAGACTGGAGTGGTACAGTTCAACCACAGATGTCTGGGATACATCACCGCAACTCTAGCAGGACTCACCTACTGGAGTGCCAGAAAACCTGGGATCCCGGCTGCCGTGCGAAAACTCGCCATGGGTACACTGCATGCGTCCGTGCTGCAGGTTCTCATAGGAATACTCACCGTGCTTAAGCAGGTCCCCCTACACGGTGCAATGACGCATCACGTCAACGCAATGGCCACATGGTCTGTATTACTGGCACTTTTGCTGCGTTTGCGT
>BDIVROU_0017700.t1.1	
ATGTATACACAAACCGTAACCGATCCTTCCTGTGTTCTGGATTTAAAATATCGGCTAGATGAGATTTGTGATGCCGTTGGAACAAACTTCGACGAAGTCTTGCCATTATTCAGGTTGCAAGGTAAAGAATTCGCAGTAACAAGTGGAATATTAGGGGGTTATTTGGCCTACAAGAATCAAAATAGGCATCTATGCTATCTCAAGAGAGCCAACTCTTCGACCTTCTTCAGTAGGAATAGACGATCTCCTCGATTTTCACTGTTTGGGAAGACAGAGAGTGTCGACGAAGTGATCCAAGTACTATATGATTCGCTAAAATCTAAGAAGACTACTTTCTTTGACCTTCAAAATCGTTTAAAGGATGCGGGGATTAGTCTTGATGGTTGCAAAAAGCCTGATGATGTGATAAGAAGGGTGGCGCAGCTTGAAGTGCTGGGCAAGGCTCGTCTAGAGGATGAGATAAGAAAATCGGACCCCAAATTCCAGACTGTACTAAATGATGTATACAATGAAAACCTTTCCAGTTACAGAAGCAAGCGTGGGAATGCCAGGTCGGATTATATCGCGTCCTTGAGATCCCATCTCATTACTAAGAATGTGGAATTCGACAAGGAAGCATCAGATGAAGATATTATACGAATCGCATCTGAACTCGAATCTCGCGAGAGACTTGAATTCCAACTTCCACCAACGAAGCCTGTTAACGATGGTAGCCAACGGATAGACTCTTACAAAGATGAAGCTGATTCCATATTCGCGGTTTATAAAAAGATAAAAGACGATAAAATACGCTCAGAATTTATATCACAGATAAAGGAAGAACTGTCTCACCTTTCAATCGATTGCACAGACTGTAAGAAGAATGAGGACTTGATTAACAGACTTGCGTATGGCAGGGTGTTCCCGCAGGAAGAGAAACACGAGCCATCGCCTATGAATGAGCTCAAAGTGCAGCCTCATCATGATACACCATGGGATAAAGCGTTAATAGATCGGAACGATCCATTCAGCGGTCTATTCGACCTCGGTAACATGCAGGGGTTCTTCGACTTAAACGGTGGCATGTTTGAGAATAGCCAGGATATGCCTAGCATATTCGAAGGAGATGGTACACCTGATGGCGGGGTTTCGATATTAAAAGACATCGCAAAGATGTTTGGTGTCGACTTTGGGAACAATGGTAAAGATAGGATTGTATTTGAAAATCAGGAGACTGCTACTAATAAGCAGGCAGGAGAGTCCACAGACGATAGCGGTATAGAAATCGAAGAGGAGGTAGAAGACGATGAAGTGAAATCAATATTGACGAAGGCCAAAGAGACCAATGATCGCGTCCTTACAAAAATCCTATCAAAATGTATCAAGGTAATGTCTGGTTATTCGAATGTTATTTGGTGCAGGATACCAAGATGCGTGATGCCCTTAAGTTCGCCAATTCTAACGGATATGAAGCAGCTAAAGAAGCATATGAAAATGATAAATCAGTACTCTATATTCTGGAAAAGCTCTATGAGCGTGGAGTTTTTGAATGAGGAAGGCGGCTACACATCAAAGCGA
>BDIVROU_0409300.t1.1	
ATGCGTAGTTTTTACTGTGCTTTAGGGGGTAGAAAGAAAGTCGTCGATACGCTTCCCCTCAGGGAGAGGCTGCTGGCGAAAGGGGCCTACAAAGAAGCACCTAATGATAAATTACGCTCCAATTCCGCAGCTTCACACCTGTTTTCTCCGCATAAGCCAAACACAAAGGTGTCTAAAGAGAAGGATACATCACAGGTTGGCAAGAAAAAGTCTTCCAAGGCGGTCATGCAGAGCTACTTCCGGCGCAAGTCAAACGATAGCTCCAGGTCGTCTGTATCGCACACCAAAGGCAAGTATATGTTACAG
>BDIVROU_0386100.t1.1	
ATGACAAAGTACGAGTGCTATTTTGATAGTGCCCTGCACATCATCAAGGGCGCAGCATGTATTGCCTTCTCCTTACCGACTGGAAGAACGACCAAGTCGATCAGTAGAAAGAGTACCACCGCGGGGATTATGACTTTGGGAAACGTCCTCAACCAGCCAACAGACGCGGACTACTCTCTATTCAAACAACTTGTCAATCAAAAGGTCGATGAGAACCGCAAGTTCAGGGCCCTGATGGTTGATCGAGCTGTCGCTGAATCTGTGTACGGTGACAGCATATACGATGAGTGGCCCATACCGGCCAGTGTTAACAAGGATGTCGTTAAAACCACGGGGGGAGTGGGGAAAATCGCAATAGACAAACTCACGTACAAAAGCGCCAATCAGACGTTGCTTATCAGCTTCGTCATCCAACCTGGGTCAGAGACGCCAGATATACTTACTGAGGTAGAACACATCAACTCCCCTGCAGAATGCCCGCCAAAGTTCATGGTACTGCCTCCTGGAGAGGCGCAATTCAGTACCGATACTTTCGCCGAGTTTTTTGCCCTCGAACGCACCACCAATGCAGCCAAGCCTGCTGGGGAAATCGACTATGACAGACTTGTCCGAGACTTTGGATGTCAGAAAATCACTCAGGAGCAATTGGACAGAATGGAAAAACTCATTAAAAGGCCAGTTCATCCATACCTCAGGAGAGGACTTTTCTTTTCACACAGAGGTCTGGATCAGCTTCTCGATGCTTATGAAAAAGGAATCCCATTCTTTATATACACTGGAAGGGGGCCTTCAACGGACACTCTCCATTTGGGGCATCTAGTACCATTTCTCTTCACGCGCTGGCTCCAGGAAGTGTTCCAAGCACCAGTGGTCATCATGCTCTCTGACGACGAAAAGTTCCTCTTCAGAGAGGAGCTTGAATATGAAAATGTGCGGCACCTCGCAAGAGAAAATGCAAAGGACATCATCGCCTGTGGATTTGATCCCAACTTAACCTTCATATACCGTAATACTGACTACATTGCGGACCTTTACGGTATATCACTTAGGATGCAGAAAAAGACCACATTCAACCAAGTAAAGGGTATATTCGGCTTCACACCTTCATCAAACATCGGAGGGATCGCCTATCCTGCAGTAGAAGGGGCAGCAGCCTTCTGCCAAGCGTACCCAAAACTATTCGGTGAAAGAAACGACATGCTCTGTCTTGTACCGCAGGGTATCGACCAGGACCCATTCTTCAGGATGACACGGGACCTAGCTCCTAGACTAGGGTACCTTAAGCCGATTTCAATCCACTCCAAGTTCATACCCTCACTACTAGGGGTTAAAGCCAAAATGAGTTCCAGCATTGAGGGTTCGGCGATCTTTGTCACAGACGCACCCAAGGTGATACAGAATAAAATCCGTAAATACGCCTTCAGCGGTGAGTTA
>BDIVROU_0256400.t1.1	
ATGGATGAGGCTGTGGATTATATATATCGGATAATGCCGGTCGTACGCAATTATGACTGGGGAAGGCCGGCGGAATCTTCATTAGTATACCGATTGTTTTCTCAACAGGGAAGCATGTATCCAGGCCTCGTGCCGAATGATCTGAAGGCCAAGTATTATGCGGAACTGTGGATAGGGGATCATGACGCTGCTCCATGCCGCGTAATGTCACACCGTAGACAACCATTGTATGAACCGGATGTGTTCGCTGCTTCATCAGACCGCTGTACTGGTGTTAGGGATTCACATACAGGGTCAGAAGACGTTGGAGCAGTGAATAACTGTACAAGGAGCCCGCAAGGACTGAGGCTATCGTCTATTTACAAGTTAATGGGGAGACGGCTTTTAGGTTATGAGATTGATGGGCCATCTATTCTGCTTAAAGTACTATCCATCGCAAAGCCCCTGAGCCTCCAGATACATCCCGACCAGGAATGCGCCGCTCGAATGTATAAGGAGAAGTATGCCACAATCGTTGATTGTCAGGCTAAACCTGAGATGTGTCTGGCTCTATGCGACTTCCGTTTTATGTGTGGCCTACGGCCACTTTCGGATATTGTATTATATGCTGATCGCTATCCATCATTTGCGCGTCTAATAGGTGACTCCATCGTGTCAGAAATGCGAAATGGCTCCTCTGCGTCGGATGGTAGCATATACCTCCGTCTTTGTCGTCGTTTGCTGACAGAGGTGGGTGAGACGCCTCTGATAGATGAGCTTGTAAGTATGGTACAAAGTCGGGACGATCACGATTTGTCTGAGGAGGTGTTGCTTACTCTGCAAGCCATGCATGGTAGTGAAATATGCATTTGTTTTGCATTTATACTGAATTGCGTGGAGATGCAAGCCGGTGAATCATGCTTCATACCGCCGAACACTCTACACAGTTACATCAGTGGCAACTGTGTGGAGCTCATGAATAACAGTGACAATGTAATCCGGTGTGGTCTGACAACAAAATATAAGGACACCGATACTGTCATTCAATTGCTTGAGGTTGAACTTGCCAAGGGAAATAGGTTTCCGCAACTGATCCACACGGTGCGCCCTGAGGTGGTGTCTCCCTTCGTCAAGAAGTACCAACCAATTCACCCGGTGTGCAACTTCGCTATATGGTCGTTTGTGGTTCCGAGTAGAACACAAGTTTCCCAGAGTTTCAACAATGGGGACCAGCCTTTCATGTGCATTGTGTTGGAGACGAATGCTGCAGTAAATATGGATGTGGTTTCGATGCTTCATAGGGCTAAGGAGGGAGGGGATCCGGGTTTCACCAAGGAGATTTCGTTCATGCTCGGTGACGCGTTTTTGATGTCTCCAAATACTACCTTAAATGTGACTAACAATGGTTCTACTGATTTCGTGATGTATTTTGGCAGTGAGGTG
>BDIVROU_0407200.t1.1	
ATGAAGCTATTGTCGCTGATATCTGGTGGGAAGGATGGTATATACAGCATTATCGCAGCCCAAAGACAAGGCCACGAAGTGGTGATGTTAGGGCACATGAAACCGAAGTTTCAGGGAGATGTACACGAGTTAGATAGCTTCATGTACCAGACTGTGGGCCATAACATAGTGCCCAGCGTTGCGGAGTGCCTGGAGCTCCCCCTTATCGAACGGGCAATAACAGGCTCTCCTGTTGCAACGGATGCATTAGAATACATACCAAGGGAAGGAGATGAAGTTGAAGATTTGTTCCACTTGGTACAGGAGGCTTTGGTCGGTCGAATACGCATCAACCCATCAATAACGCAGGCACGTCGGAATGACATAGAAGGCATCCTCACAGGCGCCATAGCGTCGCAATATCAGTTGCAGCGTGTGCTCAATGTAGCGACACGACTAGGTTTGAAGACAGTGCAGCCGCTTTGGGGGCGTGAGCAAAGTGAACTTCTGCAGGAGATGATAGAGAACAAGATGGATGCCATAATAATCAAGACATGCTCGATGGGCCTGAAAGAAGAACACCTTGGGCGATCAATCACGTCCTTATATCCAGAATTCATCAGTATCAGAGATAAATATGGTTTTAACATGTGTGGAGAGGGTGGAGAGTACGAAAGTCTAGTTCTGGACTGCCCAGTGTACAAAAGAAAGCTAGTGATCACGGAACACAAACATGTCCATCACTCCAAGGATCCATTCGCCCCTACTATATTGTATGTGCCGGTGAAATGGGAAGTCCATTCAAAGGCA
>BDIVROU_0413200.t1.1	
ATGTCGAACAACGAAGGCGAGGGTGGCTTGACGAAGCCACAGACCAGTCAGACGCCGCCAGCTGAGGCCAGCCAAAGCGCGAGCGAGTCCCCGAGTCTGAAGCGCAAAACCAAAAGCATGGAAGAATCCTTCAATGAATATGTTACAGAAATGCAAAGGCTGATTGACTGGGCGCTTAGCAGCTTCAACCGTTCGAGGGATGAACTTATTGATGTCTGCTTTGCAGCGTACCTCGAGATATACGTTAAGCTGTTCCGGAGACGCTTCTTGAAGGAGTTCGATATTGTATTCGATGACAAATTCGGGCACTTCGTTAAACAGGTCTTCGAGTTCTTGTTTCCTGACCAAATGGCAGAATCTCCCCTCATCAGACAACGTGTCCTCGTTAAGCAAAAGTACTATGTTATTCTATCCAAGGGGGCCATGAGGAGAATAACAGGATGGATGAACAACAATGAAGGATCGCTTGTAGACGACGTTATAAAGGAGGGGCTGGAGTTCCTTGACGGAGAAACTTTTAACCACAGCCAAGGCCACCTCTTTAGGCGGCACTTCATCGCAAAGTACGGAATAGATCCCACCACCGTGCACAAATATAAAAGACCATTCCATGGGCTTTACATCAGGGATTTCGACAACGAACTCAAGGTACACCAGTCGAAGAACACCGACCTCCTGGTAAAATCCGAGATGCCATACGTGCCCCTAGGACTGCCAGGGGAACTGGTTGCCGACGAACCAACGGGAGAGTTCGGCAGACGGATGGTGGAAACCATAACAGGTGAATATGCTATACTGGAGGAACCAGACAAGCTGGTCCCCCTTCCGAAACCAGGCTCGGACCACTACCAGTCATTGCGAGGAATCTTTCACCGTCAGCGCGAGTGCCGCGTACCAGACAAGACACCAATGGTACTCAGTTATACGTTCCAAAACGTACTGAAAAGCGCCAGTTGCTCGATTTCGGCCTTCGATGGCAGGTACGCCGCGCTCGGACTTGAGGACGGTGGAATACTGTTGTGGGACCTAGTAACGTCCGAGTGTTCAAACGCAATGAAGGACATCACGCCTGTGCTAGGAGAGGGCATCGCTGCGCGTAGCGTTTCGAAGAGTGCTGGGTGTGGCACTGTTTCCAGACTCATGCAAAGCAAAGGGAACGTTTCCAGTATGCGCAGCGACCAGAAGGAAGCCTCGGGCACTGGTGAAGTCATTTTGTATGGGCATGATGGATCAGTGCAAAGCCTAGCGTTCGGGGAGTGCGGACAGGTACTTCTGTCAGGCGGTGTCGACGGGGAAGTCTGCCTGTGGATCACAGGCTCAAAGTCTACACGGTGTGTATACAGAGGAGGAGATAGCGCCGTTATGGACATTGCATATGCGCCGTTTGGGTATTATTTCGCCACATGCGAGGCAGACGGATCCGCCAGGCTCTGGGCCACCGACCGTAGCTTCCCTCTTAGACTCCTCAGAACAGCACAGGCAGACTGCCTCGGTGTGACCTTCCACCCTAACTCATCCCTACTGGCAACACCATGTTCAGATGGAAATATAAGGTTCTGGGACCTCAGGACGGCTAGCTGTGATATTGTCCTCGAGACATCACCAACGCGGCTGTACAGCCACTCATACAACAACGTAATAACAATCGCAAAAAACGGAAGACTATTCGCATCGGCGAATGGCAAACAGGTGTCGCTGTTCGACTTATATCAGCGCAAACGTATCCAGGTACTTGCCGGGCACAACGAACCTGTCGTATCAATGGACTTCAACCATGGAACGTCAGAACTTGCTGTGGCTGATGGCAATGTCCTGTCGCTGTGGGATCTCAAGGGTAGGCTAAACCGG
>BDIVROU_0311700.t1.1	
ATGGTGAAGAAAACAAAGTCGAAGTTGTCCGACAACATGAACAGCAAGCTTCAGCTTGTCATGAAATCAGGAAAGGTGTGCTTGGGTTTCAAGTCCACCAAGACGGCGCTTCGCAATGGCAAGGGTTGGTTTAACGCGCGAGAGTTGCGCGAGGCGCTACAGAAGGCGTCAAAAGACAAACGAAAAGATGCAATTAAGAAAATCATCGGTGCTATGACTCTTGGTAAGGATGTGTCCAGCCTGTTCCCGGAAGTCGTGAACTGCATCCAAACGAACAATCTCGAGCTTAAGAAGCTAGTGTACCTCTACGTAATAAACTATGCTAAGGTCCAACCTGAGCTGGCTATTCTAGCTGTTAATACATTCTGCAAGGATGCGAAGGATCGTAACCCTCTTATAAGGTACTGTATATCTCCGGAATTAGTCATCGAAGAAGGTTTCATTGACGTGTTGGAGAAAATGATATCGGATAGTAACCCAATGGTTGTTGCTAATGCGGTTTCTACGCTGATAGAGATTTCTGAGTTGTCTGACGATAACCTCATTGGGAAAATTTTGAGCAAGAACCCTGCCAAGCTGGAAGCTCTGCTGACAGCACTAAACGAGTGCATGGAGTGGGGCCAGGTCTATATACTCGATTCCTTAGTATTTTATAAGCCATCCGGGCCGGCTGAAGCGAAGACTTTAATCGAGGCAGTTTTGCCTCGCTTCTCGCATATCAATCCGGCCGTAGTCATGTCGGCGATGAAGGTAATTGTCAAGATGCTTTCCTATGTGGTTGACAAGGAGTACATTAAGGTGGCGCAGGGGAAACTTACTGCTCCGTTGGTAACATTGGCATCGTTGGATCCTGAAATTCAGTTTGTTGCTCTACGCTCCATTCTGGTGATCATTGAGAAGTGGCCACGTTTACTTGAGGCGCATGTACGCGCCTTCTTCTGCAAGACCAAGGATCCGCTGTATGTTCGCATTGAAAAGTTGGATATCATAGTCAAGCTTTCAACGACGTCCAACTTCCAGAAAATTTTGGCTGAACTGAAGGAGTATGCTACAGATATTAACCACGATTTCGTACGCAGAGCCATCAGGGCGATCGGAGCGCTGGCAATCAGGCTCGAAGCAGCCCTTTCGTCCTGCACTGCAGTATTGACAGACCTGCTGAGGCTCAAAGTACCCCACCTCACGGAGGAGTGCACCATCGTGTACCGGGATATTTTGCGAGCATATCCGCATGTATTCTCGGCCGAAACGTTTTCACTGTGTGCTGACGGCGAGTACTTGCACGCTATTGAGTCCAAGGCAGCCCTTGTGTGGATTGTCGGGCAATATGCGCCTCAGATTCCTGACGCTTCGGAGTACGTCTCCAACATGGCAGAAGCTTTTCACAGCGAGTCCGACAGTGTTCAACTGAGTCTTCTAACGGCAGCTGTGAAGGTGACGCTGACTCGTGGTAGAGACTGCGGTCTGATTGACCAGGTGTTGCGTCGATGTCTTGAAGGGAGCAAAAGTCCAGATGTACGCAACCGTGCCCAGATGTATCTAAATCTTTTGTCGCACGGCGACGAATTTGCCGCAAAAGTGGTAATGGCACCCCTACCATGCATTGGTGAGCCCGCCATAGACAAGGAGGTGTTGGAGAATCTGTTGCACAACCTAGGGCACGTTTCTTCCGTATACCACCTTCCTGCCTGGGCTGTGGCGTTCAAGGACACACTCCCTGTGGGGTCTGCCAAGGATAAGGGTTCCAATGACAACGATTCCAGCGATAGTGAGCTGCTTTATCTTGGGGATGGCGTTGATACTTCCCCCAAATCCAGGCAATTTGGCCTTTACGACGAAATCGACAGTGGGAGTTACAAATTAGATACCGTGGAGGATTTGTTTGGTTCGAGTGGGCAGATGTTTCGTTATACATGCAAGGACGAGGTGGTTCTCACACCATATCAGCAGGGTTCAAACGGACAGATGGGACTTCAGGTCGTAGCTTCCCTCTATCGTGAAGAGGAGAAGATGGCAATTAAGCTTGTACTCACGAACAAAACCTCCGCTGTGATATCATTGCAGGCGATTCAGTTTAACAAAAATTCCTTCGGTTTAAGCATAGCGTCTCCTCTTGAGAATCCCGTGATAATATCGCCGGAAAAGAGCAGTGAGGTTCATGTACCGCTCGCCGCAAACATTGTTTTATCCAATACACCACCTGAGAATCCTATCACGCTGCAAGTAGCGATCAAGACGAACGTCGATGTATTTTATTTCCGCGTGTTCTATGATCTCCCCATAGTTTTGCTTCACGATACTACGCTGTCAAAGTCGCAGTTCGAGGATACATGGGCAGCCCTTCCTATGGGTGAAACTTTCGAGGTAGAGGAATGGTCTAAATCTGGCCTTTCCGGCAAGTTGTCGAAGGTGTGTCTGTCCTTCGTGGGTTCCGGCCTGAAGGTTGGCATCAACGGTGATGATTCCAACGAATGCTACTACGGAATAACCACCAACTCGCTAGGTTTGCTCGCAGTTTTCAGTGGCAATAGAGTGTCCGTTAAGGCGGACGCAGCTGCATTGGTCCCACTCTTTATTCACACCATCAGCAGGGCGCTACAGCAT
>BDIVROU_0402000.t1.1	
ATGTGCTGTTACACAACGCAGTTGGAGGTTAAGGGTATTGACTTGCAGAAGGGCGGAAGGGTCAGGAAGCCTGGTCGCAAGGCTTTGGTTAGCAAGGACCCCTACCTGCGTCTGCTGGTGAAAACTTACAAAACTCTTTCTAGGAGGACCAACAGCGCCTTCAACCGCACTGTTTTGAAGCGCCTCATTATGCCCCGGCGCTTCAAGGTTCCAATCTCCCTCTCCAAGCTCATCAAGCACATGAAGGGCAGGGAGGACACCACTGCAGTTATCGTAGGAACTGTCACAGATGATCTGAGAGTATCTGAGGTTCCCAAGCTCAGCGTTTGTGCTCTCCATGTCTCCGACAGCGCTAAGGCCCGCCTTCTGAAGGCTGGTGGAGAGGTCTTGACTTTCGACGAACTCGTAACTCGTGCCCCTAAGGGATCGAAGTGCACGCTTCTCCGTGGTGCCACAAAGGCTCGCGAGGCCGAGAAGCATTTCGGCAAGGCACCTGGTACCCCTGGTTCACACACCAAGCCATACGTGCGGTCCAAGGGCCGCAAGTTCGAGAAGGCGCGTGGTCGCAGGAAGTCCTGTGGTTTCAAGGTC
>BDIVROU_0379600.t2.1	
ATGATGCCCGGCTCGCCGGGGTTACACCGAGCGCCATCTGATGACTTCTCAAGCAGCGTGGTCACAATAGACAAGACAAACTCGCCGAAATTCAATACCATGGATACGTTTGACTCTGAACAACTCATGCACATCGGCTCTTTTGGGGACATATACGGGAGTGGTTCGCTCGATCTATCATCAGGGGCATCCAGGGCGAGAAAGGCGTCTTTTGCACAATGGCAGTCACAGGGAAACCTACTGATGGAGATGAAGCGCGATGATGCACGAATGAGGCATGAGGCAAGGGCACTCTTCGGCGGCTCATCATGCAGCGATTCTGCTGGTGAGGGGGAATTTGGCGGTGCACGCACAGGCGAATATCCTGACAATACTGCTGCCTATTCAGTATCGTCCCTACATGACCTATTCTTTACGTCAGATTCAAAGTTGCAACCGGTCAATAACGATGTGGTAACGTTCCTCCTCAAGACTTTCAGGACCATGGAGGACGCTAAACTCATATCGGCGCCATTCGAACTCACAGCGCAGATAGAGGCGTTCCGCGCACGTATTTTTGATGTTATGAACAAGGAGTTCAGCAGTGTAAACCTTTCGGAAGCATTGCTGACAGTTGCTTTTAATCACTTCGCAGGACACGAAAAACCGGGGTTCATGACCTTCGGCGAGTACACGGCAATGATGAATTCTTACGTTGGAGTATTCACCAACGATACCGTTGCCAAGTTGGTATTCGATTCCATGGACCGCAGGCGCAAATCTGCCATATCACTCAACGACTTCATTGCAGGAATGATTACGTGCTCTCCGCGGGCGACACACAAGGCAAACAGCTCCGCCGGACGACTACGCCTTCAACACATATTTCGCGCATATGATGTTAAACGCAAAGGATATCTCAATGAAACAGCTATGCGACTTATGCTGGAGCATATACAGCAGGTAACGCGCATGGCAAGCTCGGAAAATGCAGAGTCTATGTCAAACATGAATGCACCCTTCAACCCCCTGCGGTCTGCGGAATCCATTAACAACAAGGGCTCAGAGCGAAGCTTGGATGAAACCATGGAGGCTATAATGGCGAATCACGAAAACGGATTTGGATACGACGCATTCTATACATGTGTGAACAATGGCACGATCAAGGACACACACCTGCTGCTACGATCAAGCAAGGACTTCCCAGAAATCATTGGGCAACACCTCATTCACGCGTTGAGCCACGTAGTAGTCAGAACAGAGGCGGTTACGTCTAAAGACTCGGTTTCACCCCCAATCGTGAACCACACCGCTACCACCAACCAAAACAGGCATTCCACAGCCGAGGTCACGCCATCGAAATCTTGGGAAAGAAGTAGAAGACCATCTCTATGGTCTACAAGCAACTCTCCAAGGTCGCCAGAGGGAAAATCCCAGAGTACTTCACCTTATGCTAACATCTTCGCTCGAGATGACAACCCAAGACAAGTACAGTCGGCGCGCAACAGAACAACAATATCGGAGCCAAACGTTCCGACATCGGCCAGAGACAACTACAACGGCTATCTATTGGGGTCGGGAAGGAAGCCACTGTTCCAACCAAGCGGACTTAGGGGGGGGAGTCTAGACGTACCGAACTACCTTACCACCCAAGACCAGTTATTTAGGAAGCATGGACAGTACAAAGGGGGCCTAGAGGGCTATGGTGTGGACTCAGAATACACTTCCAGACCGAACGGGGACGCTCGTTCGCCCTCCTTTAGTTCTCCCTTGGCAGCCAACAGGTGGGCAGAGAAAGTCGAAGAAACCACCCACGGAATTGACATGGTGCAGAGCGGCTTCCGAGAAATTCAGCGCCCGGAAAACCACGTCAATACGCCGCCAACTCTGTGTCAGCCAACGCAAAGAGGGATGTGCCAGAGTGCACCGTACACGCAACGTAACAGTAGTATAGATGACACCAACCATGTATCCAGCAAGACAGAGTGGAAGTATGAACACAACAATTCAGCTTACTTGGAAAACGGAGTGCAGAGTATTTCAATCAAAGATTGCGAGGGCGCAAATGGGTCTTATCAAGTTAGACCTGGAAAAGATTGTAATAATACTAGTCCGACGCTGTCGGCAGCAGAAAGATCTGCCACCTCGTCTCTCAACATAAATTCACGGGCAAACCGTACTACGGAAACTGATTCTACAAAGGGTAAAGGTGACCAAAAGCATGATAGTGTAACATTGCCAGAAACGCTATCTACGGATGTTGAAGAGGTAGGGGTAGTCAGGTTCTCTGGATTGGATGATGGCGATCTGGATTATATATTGTCAAAGCGTGCAACTGATCTGTGCCGCAGATATCGTGCGCGCTTCGTAGGGTTCAACAGTAAAGTGCTTGCAGACCACGGCGTTGCACTCAAGGTATTCACCGAATTATACATGCGCACATTTAAATGCAATGACTACCAAGCAGCATTTGCACGCTTCCCATGGTGCTCATACAATGAAATGCTAGAGTTGTGCGATGTGGCGTGTGGAGTGGTGAAACAGGAGCCGTGCATGCTAAAACTGCAGGGTACAGTGCAAATCCACGGACCGTTGAATGGCAGCGTCTTCACACTTCTGGAGTCATTCAACTCACTCGGATGGCCGATGCACGGTAATACCTCGGAAAAACCACGAGATCAAAGCGTAAATCCAACGCAATATGCGAAGGGCGAAGCCACCAAACTGCTATTCCTCGGTGATCTTATCAGCGAAATTGAGGGCTACTCACTAGAGACACTCATGATCCTCTTTGCTCTCAAGGCTTTGTTCCCGTACCACATATTCATTATACGTGGGCGCAGGGAGGCGCGCCGGCGTGACTATAAGTCGGCACTATTCCAGGAAATACACTCCAAACTTGCACGTAAGGCGGCCTTCCTCAAACTGAGCAATGACGACGCTCTACTAGTGCAGAGTGCACATGAGCTGTACCACCGTATCCAGGATGTGTTTGAAAATATGTCCATATCAGCATGCATCGAGGACCGAGTCTTGTGTCTGCACGGATCCCTGTCTAAGGCCTTCCGTTCAATCGAACAGCTGGAAATCTCCAAACCAATCAGCACGTCCAAGACCAATTGTAGGACCCGCACGGGCGTGACTGGGTTCGAGGGAAACACACACTTGCAGCACGCATTATTCGGTACCTTCTCACCAGCCAGCGAAGATGTGGAAGACGATTGGGAATATCCAAATTTCACGCAAGAAGAATTTACATCCTCACTGCGCGCAGCAGGCATATCCATGCTGATCACAGCTGGGTCGACTACTGAGCGTGGATACAACTACTTATACGGAGAACGCGTGCTACAGCTGGGCGGTTGTACCCCCGGTGGCATATACTCCGCGGCTCTTCTCAAGGAACACAGAAATATGCACTATTTCCTCATTCACAGGTCTATACAGGCCCCT
>BDIVROU_0169800.t1.1	
ATGCCAAACAGGCTCTCGAAACACCGTCATCCCACCAGGAACTTCGTCATCTTCAGCCACGGCAATAGCACTGACATGGGATACATGTTTGGCACGTACGTTAACCTCGCATTGAGGCAGGGCGTTAACGTTATCGCGTACGATTACAGTGGCTACGGACTTTCTACCGGATCAGTTGGCGAAAAACAACTCTACAGCAACATAGAACAGGTCTATACCTATCTGCGGCATGAACTATATGCGCGGCCAGAAAAGATTATACTATACGGCAACTCCCTTGGCTCGGTTCCGTCCTCGTACCTCGCAAGCCTACCGCATAAGTATCCCATAGGGGGACTTGTGCTAGAGGCTCCACTTGCATCGGCTGTCAGACTCCATGTGGGACATCTGCAGCGCACGCCAGTGTTCGACGTGTTCACAAACGTGGAGTACCTCAAAAGCAAACAAGTGTGCCCAACACTGATAATGCATGGGACGCATGATGCCGTGATTCCCATACAACATGCAATGGAACTGGCTTATGTCGTTGAAATCCGCCACGCGGAACTCATGAATTCAGGAAATCACAAAAAATCTCCTAATGCAACATCGGGCGAAAGCTTCTATACTACGGTACAGGGGGAAAGCCACGAAGAAGGCCGATCGCATGAAATCGCTTTGCATAAACGCCCGGAGGACTACCTGCGCACCTGGTGGGTGCCCGGGGCGAATCACAACAACATCCAGTCAGATTACACCGACGCATACAACCGAACAATGACCACCTTCTTAGAGGTATGCGATGAATGGAGAATTATGAGGAAATTATTAAGA
>BDIVROU_0018500.t1.1	
GACGATGTAGAAGCCCAACGTCAGATAAAGCAAATGGTCAACTTTATTCTAAACGAAGCCAAGGATAAGGCCGAGGAAATTGAATCCAGCGCAATCGAGGATTTTAACGTTCAAAAGATGACATTGTTTCAACAGAGAAAAGATGAAATAAGTATCAAGTTGACCAAGAAGATAAACAATTTGAAACTCGAGAAGATAAGGGCACAGAATGCTGGATCTAGGGAAATCAATGACCGCGTACTGCGGCATCAATGTGCGATAGTCGATAACATTACAAAGGACGCACTGGAAAGAATTAAGGAGCATGTTGGTGACTCAAACGAATACAAAAGGATCCTTGCCCTTCTAATCCTCAAGGGAACTATGTCTTTGGCTAGCACTGATTTGTTAGTAAGGTGTCGTCAGGAAGATACTCCATTAATAGAATGTTCAATCGCGGAAGCAAAGTCACGCTTTGCGATGCTAACGCATGAGCTTCTAGGTGTACAATTGGAGCTAACAGCTTCGTTAGATACCAAAAATTTCTTAGCATCTGATATATACGGAGTTGTTATGACAACCAAAGACGGCAAAGTTGAGTGCAATTCCACACTAAATTGTAGACTGGATGCATTTTGCGAAAAATTCATTCCCAAGATCAAGGCAGAATTGTTCAAGGCTAGATCGCAT
>BDIVROU_0425600.t1.1	
ATGTGTAAGCATTGCAACGGTCTCAGCAATGGCACGGATGTGAACATAAAGGGAGAGCAGTGCTTATACCAGGAGTCGTGCTTGCATGTGATTGACTATTTGGTCAAGGACCTAAACCTGTTAAAAACACGCCAGCACCTGTTTGGACCAGTAATCGACGGACAGCTCATGCCTTGTATCGCTACTGTCATGCACTGTGCAGGGCGTCTGGGTAAGCCA
>BDIVROU_0073701.t1.2	
ATGACGACTGTACGACTGAAGAACGTTTTCGGTGAGCCTTTTAAGCAGGCTTATTATGATTTGAACTTGACAGCGAAGCCCACAGTGTTTTCTGGTGGGATGGCTGCCAGTAATACTCATATAGCGTTTCCATGGGAGGTTGGGGGTGGAGGTTTGATCACCTTGATCGACATGGCCAAGCTGGGTCGTAACAGCGGCAATGGTCGTCTGAGCCTTCGAGGTCATACTGGTTCGATCCAGGACATCAGTTTCAACGATTTCAACTACAACGTTTTGGCCTCGGCTTCTGACGACTGTTCCGTTAAGGTATGGCATGTTCCTTCTGAGAATGATGGGACCTTCACGTCCAACTTGACCGGCCACACCAAGAAAACTACGAACGTGGTGTGGAACAGCGCGACGGATTTTGTTCTTATGTCCGGTAGTCTCGACAACACTGTCCGTGTATGGAACGTAGAAAAGGAGGCACAAGTTCTGTGTGTACCCGTTGATGGACAATACTCTTACTGCAGCTGGTCTTACGATGGTGAGACCATGTTAGTTGCCACTAAGGAGGGAATGGCCGCTTTGGTTGATCCACGTGAGGGTAAAACATCTAGTTCTTTCCGCGCACACGAATCTCACAAGGCAACCAGTGCTATTTGGCTCGGTGGCAATTATGGTAATGACACCATTGCGACGACGGGATATGTCGGGAACCACACTCGTCAAATTCGCGTTTGGGACAGCCGCAACGTCTCTCAACCATTAGTGTCAAAGGACATTGACTCCTCCCCTGGTCCGCTCATCCCTTACTGGGATGATGCTACAGGCCTTTTGACAGTGGCCGGGAAGGGTGACCTGACGGTGCGCATTTTCCAGTACCTCGATAGCGATTTGAACCGTGCTGGCGAGTTCAAGTGTTCTGGAACCATAAAGATGTTCTGCTACGTTCCCCACACTGCCTGCGACAAGTCTAAGTGCGAATTAAGTCGAATGTTGTACAACACGAATTGCAAGGAAATCAACCCTATATCCATTGTTGTGATGCGTCGTAACAGCGAAGTTGCAATGGGTGAGATATATGGGTCACTTCGTCCTCGTCGCAGGTCCCTTGCCAATGATTGGCAAAGCTCGAACCTCACTGGCACGCTGGAAAGCACTGTTTCGTCTCTTCCCCGTGCACTATCGACTGTCAGCCCCCCTGAGCAAGTTTTAGTAAAGGATATGACTCCCACTGGCAAGTCATTCAACGATATTTTTACGGCAGCTGGCTCCATGAACATCAAATACCGCCCATCATTTACTGATGTTGCAATGATTAATGACCTTGAGGATCTCAAGAGAGATGTGGAGAACCTCATTAGTTCTCTCAAGGAGATGCACAATATCTCCGCTCCGGTAAAGGGATCTACCGGTGTTTCCACTCCTACTGAAGTTGCTGCCGTTCCAGAGTCACAGGCAGCCGGCGGGTGTGATGCTGACAAGGAGGATCCTCCGGTGGAAGTACGTTCAAATTTATCCGGTGTGAAGGCTGCCATCGCCGCAATGGAAGCGCGTGCACAGGCGCATGCTAGCAAGCAGGCTTCCCTCACTAAGCAC
>BDIVROU_0375500.t1.1	
ATGTTATTTCATCAATGTGTTAACACCTTATGGGGAGCGTCGCTTGGCACTGGGCATCAGTCGGATTACGTCACTTCAAAACCTTATCCAACCGATCATCTACACGAAATTGTTAGAGGAATGCGGATTTGGAGCTCCAATTTTATAATCTATATTCTCAACGCTCAAGAGTTATCCTTCAAGCCTCTGCATCCGGGCTCTATCGTCCCATGCCTACTTTCCCAACCATTCGCGAATACTCTGAGCAGTCGCCATTTTAAAAGTGCCTGGCGGTGT
>BDIVROU_0414000.t1.1	
ATGAAGCCTCAACAGACAGTCTTGGTGTTCAAGCCTTCGTTTAAGAAGGAGAGCGACCGCAAGGCGCAGCTCGCCACCATCCAGGCGTCTCGCGCTCTTAGCGAGGTCATCAGGACTACGCTCGGACCGCGAGCCATGCTTAAGATGATGCTCGATCCTATGGGTGGAATCGTCATTACTAATGATGGAAATGCGATTTTGCGTGAGATCGACGTGTCCAACCCAGCAGCTAAAAGTCTCATCGAGCTGAGTCGTTCACAGGACGAGGAAGTTGGCGACGGTACAACAAGCTGTGTCATACTGTGTGGTCAGATGCTGGCGAACGCCGAGCCCCTCCTTAAACAGGAAATTCACCCAAGCAAGATTGTAGAGGGGTACATGGAGGCTTTGGAAGATGCTATTGAGGTTCTTGATTCCATTGCAACCCGTATTGACCTTGACGATGAGGCAGCTCTAAAGGGTGCGATTCAGTCGAGTCTTGAGACCAAGTTCTCCAGCAAGTGGGGCGATCTTATCGCCCATTTGGCTCTGAACGCTGTTAGAAAAGTCCGCACAGTACGGCCGGACGGCCGTAGTGTGATTGACGTGAAACGCTACGCCAAGGTGGAGAAGATCCCCGGTGGTCTTCCAGAGGACTCTGTGGTGCTAGACGGCATTCTTATCAACAAGGATGTGACCCACGCCAAGATGCCGCGTCGGATAGAGAACCCACGTGTCCTAGTCCTAGATTGCACGCTGGAGTACAAGAAAGGCGAGTCTCAAACCATCGTGGACATCAATGACGAGGCTGGTTGGGCCAAGCTGCTGGAACAGGAGGAAACCGAGGTGTTCAATATGTGTCAGAACATCATTGAGACGGGCTGCAATGTCGTCGTTACTGAGAAGGGCGTTTCTGACCTGGCACAGCACTTCCTGTCAAAGGCTGGCATTAGCTGTATCAGGCGTATCCGCAAGACGGATGCTAACCGGCTTGCTCGCGTGACTGGAGCGACAATAGTAAACCGCACTGAGGAGCTTCTTCCCAGCGATGTTGGCAAGGACTGTGGTCTCTTCGAGGTCAAAAAGATTGGAGACGAGTACTATTCCTACTTTGTCCAATGCAAGGACCCCAAAGCATGTTCAATCGTACTTCGTGGATCGTCGAAAGACGTCCTGAATGAAATAGAGCGCAATCTCCAGGATGCAATGAACGTCTGTCGCAATATCATGCTTGAAGGCAAACTCCTTCCTGGTGGTGGCGCCACAGAAATCGAGGTTGCGTGCCGGTTGGCTGAACGTCTCGACAGCAAGGCTGGGCTGAAGCGGTGGTCTTATCGCGCAGCCGCCAAGGCGTTCGAGGTGATTCCTAAAACTCTGGCGCAGAATTGCGGCGCCAATCCAGTCCGTGTCATCACTGAGCTCACGTCGCTCCACACTGCTGGGAACGTTAACGCCGGCCTGGACGGGGAGACGGGTGAGATTTGCGACACCATGAAAAAGAGCATCATCGACACGTTTGCTGTCAAGGCCCAGGTGTTCAAGAGCGCAATTGAGGCCACCTGCATGCTTTTGCGAATAGACATTATCGTGTCGGGCATCGGCAAGCGGGAGGAGCCTTCCGTGGGCGAAAAATTGGCAGTGAATGAGGATGCCCTGGACAGCCAGTCG
>BDIVROU_0018200.t1.1	
ATGGATAAGAGTGTAATGCGGAGATCCAACGTTTGTTGGTATATGGTACCTACCATTGGTGTCGCTAATGCTGTGAATGACACAATGTTTTTGTATACGCTGACGCATCGCATACTATCTAATCAGATCAAAGACAGCCCACACCTAGTTGCATTGCAGAACCTCTTCAATCAGGCTTCCATGGTTACCATCCTCGGGCAACACATGGATACTTATGATGCAATGGATACCGCGCTCTTGGACAGTGCCACGGCAGCCACATCACTCTATTATCGCATTTGTAAGAACAAAACCTCCTACTACACATTCTACTTACCAATCAAGCTCGGGATGATCATATGTGACATTAATCAAGACAATATTAATTTCAAGAAGCTGGAGTCAATTACATCACTTCTTGGACATTTATTCCAGGTTTATCATTCTTTTATCCCTTTATTACTGTACAGGCACAAGACGACTATCTGGATTGTTACGGTGACCCGAGTTGCAGTGGCAAGGAGGGCACTGATATCCAGACACGGAAGTGCACTTGGTTACTGGCAACGG
>BDIVROU_0413600.t1.1	
ATGGAAAGTAGGTCGCGCTACCGAAGTCGGAGCGCCGATCGGCGGCGCGACTATCGTGATTCTCCAGGGAATCACAGTCGTTACAATTCCCGTGGCGATCGCAACTATGTTTCTGGCGGGCGTAGTCGCGGAGGAGAGCGGTTTCGTGACCGGTCTGCTCGTGATGTTTCTGTAGAAGCACGCCGGCGTCGCGATGAGAGTTACGGTAGAGAAGACCGTTATGAAAGGCACCCTCGTGACCAGAGATACGGCCACGATCGCGGAACCCGGGGAAGATATCGAGATGTGAAAGAGCGAATAAGCGACCGAAGCGTCGGGGATGATACAGAAGGCCGTACCTCCCCAAACGGTCGTGGGACCTCCAGGCACGACGACCACCGCAACCGTTACGAGAAGGGACATCGCAAAGAACGCAGGCGTAGCCGCAGCAACGACAGCACATGCAGCTTTGGCTCTCGCGTCTCTTTTGGTAGAGAGGAAAAGGTGGAAGAAGAAGTCACGGAGGAGCTGGACGAGGAGTCCTTACTGATGAAAGCGATGGGTTTCGGGGAGTTCGCCACCACCAAGAACAAGCAGCATTTGGACTCAGACGTTTCAGGAGTGGCTAAACGCTCTAAACGGCAGTATCGGCAATACATGAATCGCCGCGGGGGTTTCAATAGGCCGCTTTCACCAACCTTT
>BDIVROU_0004700.t1.1	
ATGGCATCTCACCAGGATTGGACGCCCGTTGTATGGTCTAAGAAGGAAACCTACAGGGGACCGCAGAAGGAAGCCGCACTGAATAAGGCCAGACGTGAGGGCACCGAAATCGCAACTGAAAAAAAGTTTTTGGGTGGCCAAAACAAGTCGACTAAATCATATATTCCAACCAATGCTGTTAAAATCGACAATGAGACGGAGAATTTCAGGATAGAACGTGTAGGGTTTCAGTTCAGACAAGCTTTGCAAAAGGCTAGACTCGCAAAGGGACTGACACAGCAGGCACTTGCTAGGCTCATTAATGAAACAGAAACCACTGTTAAGGAGTACGAGAACGGTTCCGCGATTCCTAATGGCAATGTTTTGCAAAAACTATCTAGAGCACTCGGCACGCAACTACCATCAGCCAAAGCACCAAGTGTCAAGAATGCTGAAAAT
>BDIVROU_0442000.t1.1	
ATGGGAGGTGCCTTGACAAAGGCTACCCTGCTCCTCCTGGGAGCCCAGTTGTGTCTTCCTCAACACTCAGGCGAAGTGAAAGCATTCAGGATAAACTCTGGATATTGTAGGATAGACAGTCTCCTGCCGAACTCCATGCGATCACAACGCTGCCATGGCAAGGATGAATCAACTGGACAGGAGCGAGCTCATGGCAATCGCTTATACCTCAACTTCAACAACTTCAGCGATAATGCTATCAAGGTTCTAATGTTATCACAAGAGGAGGCGCGTCAAGCGGCGCTATCGCAGATCGCAACCAAACACATATTCCAGGGACTGGTCTGTCTAGATACTGGACTTGCGTCACATATATTGCGCGAGTTCAACGTCACTGTGAAGAAAGCGCGAGATGCTGCAACAGCAGGGGCCCAGGAACATACAGATGATGCAAAAGAGGCCTTGGAACGCTCATCATCAGAGGCGGAACTACTAGGGCATAATACTATAGAAACTGAACATATGTTGCTCGGAGTTCTGCAAAGCAAAAACGACGACATGATCCAGTTGCTGAAGGCGCTGTCGCTCGATGCAGAAGCTGTGCGGAAGGTCACGCTAAAGTATATCACACAACAAAAGGAACAAGCTGAAGAACAGCCTCAACAGGATCTGTGGAAACAGGCCGTTAATCAGTATTCCTATATTCCAGCCCATGGGCGGAGCATGGAGTTCATGAAGGAGGGGTATGCGTCTTCTCCGCTGAATACGTTCACTGTGGACATCACTGCGAAGGCAGAAGAGGGAAAACTACCCAAAGTTCTTTGTAGAGATGTAGAAATAGATAGGGCAATAAGAACTCTATGCAGGAAACACAAACGTAATCCAATCTTGATTGGGGAACCAGGAGTTGGTAAAACTGCTGTTGTGGAGCTAGATGTTGGTCTACTTGTCGCGGGAGCAAGGTTTAGAGGACAGTTTGAAGAAAGACTAACTAAACTGATAGAGGAAATTAAGGCAATGAAGGACATTATTCTCGTTATAGATGAAGCCCATATGCTTGTTGGGGCGGGGGCGGGTGACGGTGCGCTGGACGCTGCTAACCTTTTGAAACCGTCACTCTCCCGAGGGGAGATACAATGCATCGCAATCACAACGCCTCGAGAATATCGCAAATACTTTGAAAAGGTTAGTCATGTGGTAAATTGTGGAATACAATCTGAATTCAGGATGCGGCTCTTTCCCGTAGGTTCCAACCTATCCACGTCAATGAACCGTCGGATGAAGATACAAGAAAAATTCTCGACGCAACAACCGAAGCTTATGGGAAATACCATCAGG
>BDIVROU_0281700.t1.1	
ATGCCTTCAGCATGTCCAAGGCTGAGTTTCAGGCTCGGTTCCAGCGTACCCAGGGTAAAGCTGTTTTGTGGCCATTTGGGCTACACTGCACAGATGAATGATGTTGGATCAACAATGCCTCCGTCTAATCCGGTGGTGGAAGACGTGGCTACCGAAGCTACCCAAACGCAGGAGAAGGATTGTACCAAGTTCACATCAAAGAAGAGCAAGCTCACAGCTAAATCAAATGTGAAGGTGAGTGTCAACGTCAATACTTTCAACTGGTATCAGATGACACAAATGGATATCATGCGTCACATGGGCATTAGGGAAGAGGATATTCCCAAGTTCGCAGATCCTCAACACTGGCTTACTTATTTCTCTCCTTTAGCCATTCAGGACTTACAGGCTTTTGGAGCTTCGGTAGACTGGCGACGCACGTTCATCACAACGGATCGTAACCCGTATTACAACGCTTTTGTGGAGTGGCAATTTACATGGATGAAGAAGCTGGGAACTTTGCACTTTGGTTGCCGGCCAAGCATTTTGAGTCGCTCTGTTATGCAACCGTGCACTGACCACGACCGTGCTGAGGGTGAAGGCGCCACTGCCCAGGAGTACACGGTTATAAAGATGCGTCTGCATGACTCGCCGTTTGACATTTTTGACAACCTGCAAGAGCCATACAGCAGTTACAAGGGCGTTTTATCAGGCAAGCCGGTGTTTCTTTTGGCTGCTACGCTACGTCCGGAGACCATGTATGGGCAAACAAACTGTTTTGTTCTTCCCGAAGGGTCGTACGACATTGTGTTGGGTTTTAATTCGCCCAAGCTATACTTCAACGATTCGGGAGTTGTGGAAAATGTCTGTAATGTCGAAGAGGCGGTGAAACGGTGTGATTGTCTCTATATATCTTCCAGCCGAGCTGCGATGAATATGGCATATCAGGGTTTGGTTGTGTTGAAGCCTGCCGACAACCTTCGGAACATGAAGGAACTACATTCTGTATCGCATTGTAGTGGCATGGATATCATTGGTTCGGTTCTATCCAGTCCTCTTACTGTGCACAACCGGATCCATGTCCTTCCTATGCTCACAATATCTATGGAGAAGGGAACCGGCATAGTTTCATGCGTGCCCAGTGATTCCCCAGACGACTACATCACGCTTTATGAAATCCGTAAGAAGGCAGCATATTACAAGGAGAAATACAATGTACAAGCGGATCATTGCAGCCTTGAGGCTGTTCCCGTCATTGACATTCCTGGTCTGGGTACATGTGCAGCTGCGCTTTTGTGCGAGCAGGAGAAGGTAGCATCGAGCAAGGATGCTCTAAAACTCGAGAAATGTAAGGAAGTACTGTACAAGCGAGGCTTTTACGAGGGTGTAATGGTTGTACTGGAGGTTAAGGATCTTATCCGGGATGAGCTTATTCATGAAGGCCACGCTTTTGTCTACTATGAGCCGACCAAACGCGTCGTTGCGCGTTCCGGAGATGTCTGTGTTGTTGCGCTATGCAACCAGTGGTACACAAAGTTCAGCGACAAGGCGTGGAAAGAGCGTGTAATGGAGCATGTCAACAACCCTCATCGTTTCACGTGCTACTCTGAGTCTGCTCTCAACCAAGTGAAGCATGTAGTTATGTGGCTTGATAACTGGGCATGCAGTCGTTCTTACGGTTTGGGGACCGTTCTTCCTTGGGAGGACATCAAACAGAACAAGAATTCCATCATTGAGAGCCTCTCTGACAGCACTATTTACATGGCATACTACACCATTGCTCACTACCTTCAGGGGGATATCTATGGCACTACCCCAGGGTCTTTAGGCCTGCGTCCAGAACAACTCACGTTGGAGGTGTTCGACTACGTGTTTCATTTGTCTAATGCTATGCCGTCTGGTTTCGACAATGCAATGCAGGAAAAGTTACGTCTTATGCGGGAAGATTTTGAATACTGGTATCCGGTTGACTTGCGTGCCTCTGGCAAGGACCTCATTTTCAACCATCTGACAATGAGTTTGTTTATGCACAATGCCATCTGGGGATCAGTGGAATCCGTAGATGCTATGCCCAGATCCTACCTCTGTGTGGGTCACGTGCTTGTTGACGCAGAGAAAATGTCTAAGTCTAAGGGTAACTTCTTAACCCTTGAAGATGCCATTGCACAGTATACTGCGGATGGAACACGTGTGGCTTTAGCCGATGCGGGTGATGGTTTGGACGATGCAAATTTTTCAAAGGAAACAGCTGAGGCTGCCCTATTGAAGCTCCATGGGATATTACAAGCTGCACAGTCCGATATGGAGCTTGCGGGCCGGTCATGCAGTGATAGTGCCCTTTCGGTTTACGCTAAGCGTGTATTTGAGAACGAGATCTGCGTCTTAGCAGAGCGTGCGAAGGATGCCTACGTTAACTTCGTTTATCGGGATGCTTTAAAGAGCTGTTTCTTTGATTATATCACGGCTCGGCGTAATTATCTACAAATGTGTCAAGGTGATGTGGACTATGAGGTGCTGCGTCTCTACCACGAGACGTTTTGTAGGATAGCCAATCCGATCATTCCACATACCTGCGAATACATATGGACTATGGTTTTGAAGCACACCGTGTCTTTGGTACAGGAGCTGTGGCCAACATTACCGGCGGTGGACTGGGGCCTGCACAGATGCAAGGAGAAATCACTAGCTACCCAACGCAAGAAACAAGGGAAAGCAGCTGCGGCAGACTTCACCGGCGCAGTCATATACGTGGCCAAGGAGTACCCGGTGCTTAACCAGCAAGTGCTTCGTCTTTTGCAGGAGATGGATCTTGTAGGCGCTTCGACCCCAGAGAAGGATATTATTAAGCAAATATCATCCTCTGATTTGGCGCGAAATGCATCGCCATCAGATAAGAAGGCCATCTTGGCGTTTGCTAGCTTTCAACTGAAAGAGGTGTCCCTCCTCGGTGCGAGTGCCCTGCTACTAGAGCTGCCATACTGTGAGCTATCATTTATGAGGTCATTATCATCTTTCATTCAACAATCGCTGGAGGTTAACGGTAGGATGAAAATTGTTATA
>BDIVROU_0438200.t1.1	
ATGGACGAATTCGTACAGAATCTGTTCGAAGATATCGAGATCCCTGAGGATATTCCAGATGCAGAACATATTTTCACCTGTCCATCGAAACAGGCATCCCAGCTTGATAGTGGGCATGCAACAATAAGGAGCCAAACTGCAGAGGTTAAGGGTCCAACGATTGAGAATGCGCCTTCAGAATCCCCAACACTGCGGAGGAAACCTGTTGTTACCACTGGGCTTTCGGTGGCCGCCCATAATAGAGAAAATTCATCGGTCAAGAGGCCAATAAGTGATTTCAGGGCGCCATTCATCGCTCCGGCACCATATAAGCATGTGTCCGATGAACCATACAAGAAGCACTGTGATGAGCCAATAACACTAAACTCGGAGGCCGCCATCGTTAGCGTGCCTCAGGTTGAGCATGAGCAACCCAAGGAGAAGAAAACAATCGCAGAGAGGTATCCTTTGAAAGGACCCGCCGGGCTCAACGTATTTAGCATTCTAAGCAACGTGCTG
>BDIVROU_0029100.t1.1	
ATGACGGTTCGGGAGAGTATCAGGCTGATGTGTATGCAATATGCTATATATATTGCTGTAAGTCTTTTGATGTTTGTTTTCATGTATAGTTGTGTTTTAAAGGTGCCTTGTTTGCAGCAAGATGAAATCAACTCTGTGAGTGAGGATGTAGAAGGTACAGATGTGAAAGACGGGATTAAACAAGCAATCGACCGCTCCAATAAGGTCGGCATTGGTTTGCCTATGGTGACTAAGGTTTTTCGGGAAGCTCAGCCCTGGTGTCTGCTTCAAACTGGTTGTTGGGACAAATGGGAAGCTCAGAATAACGAGAAAATTGCCCTGTTACAACAGTGTGCAAGTGTCTACAATGTGATACAGTCAGGTATGGGGAGACCATGCAATGTAGATGAGTATGATGGAAGAAATGAGTCACCATTTCTGTGCACCTACAAGGAGGTTACAAAGGCGAAGTATTATTTGCTATCTCTGACATCTTCATTAGTTGACATGTGTGAAAGTCTATCCTTCTGTTTGAACAAGAAATGTAAGGACCCATGTACATCCAAGGAGTTAGTACTACTATGCTGTCATAAGTCTTCTAGCTGCTCATATATGACGATGCAAGAGAAGATATGTGCGTTTGTAAAAGAGTCTGCATGTCTTAAAAACCAATGGGCCGAGTGGGATTGTTGTAAGGACCGCTGTGTAGCAAAAAGTGACATGGAGTCTGTTGTTACGAATATGTGTGGGAAGCTTTCGGCTTGCATGGACTATGCAAAAAAACTAACGGAGGAAATAAGGCGATGCCCTCAGTTAAGCGATGATTTGGATGACTCATCAATAGATCAGGCGCTTGAATTTCTTGAGACGTTTTTAACAGATTTCTTGGTTTGTCTGTATTACTACCAGATTGCGGAGGATTGGATCGTACTATGTGAATGCATGGATGAGATACAACAACATTGCCAGAAAACCATAGAGGAGTTTAAAAGGGTTTGCTGTAAAACATCCAAACCAGCCTCCTGCACAACTACAGATACCAAGGGAAAATGTGGTTGCCAATGCCTCCTCCAACTAGTTTTGTGTTGTCAAAACCTGCATAAGATACAGTGTGATGTGGCTCGTAAGGCGACTGAAAAACAAAACTGCGACGATATAAGTGTGCCTAGTTCTGCACATACTCGCTCGCTTCTTTTGCTTGCATCTAATTTCAATGCTGTGTCTGCATCGAAACTTGCGTTTGAAAAATCCACCCATTCGAGCTGCAAGACTGAAGGCTGTAGCTGCTGCAGATACAGTGGCCGTTTGGATTGTTTGTTAGCCAAGTGGTTATGTGATGTGGAATCTTCCATGTCTTGTGGAGACTCTTTATTGCGTGAGACGATAGAATTGGTATCATATGAGACAACATCTAAGCGTGACGACTATATTTCGGACATACCTATCTATTTAAGCCTGTTGCGGACGTGTTTGGGTGCATCCAGGAGATCTGCGTATTTTGTTTCCCTTATGTACCATGCCAAACGTTTGGAAGCCAAGACGAACAGTGAAGATACATCCAAATGCACGGACATTAAGATTGAAGATTGCCCTAAATTCTGTTGCGCTTGCGAGGGACCATGTAACACTCAAGACTGTTGTTGTTTCTCGAAGGAGTGTGGTGAGTGTAAAAAGGTCGCCGAGTGTAGTATCGCAATCCTATGTCAATTGTCTGGCCTTTGCGAGGGAAAGAGCTTAGAAGAACTTTACAAGTGCATCACAGGTGCAGAATGCACGCTTAATGATCTTTACAAAGGGTTGGAAGAGCTATGCAAGAAGGTTCCTCAACAAAATCCTATTGATAGCATTTGTTGCAAGGTCAAACCGTTTTTCTGTACATTGTTTACGGGGAAACCTTGCACTAAAGATGCTGCACAGAAGTGTGGTTGCACGGAAAGCAATAGTTTATGCAAATTTCCGAGCCCCAGTGCTGATTTAGCGAAATATCTCCTCTATTTTTGCAATGAGAATCATACTCCTGGTAAAAAGGGTTGTAGGTGTCATACAGTGACTCCTAATACGACTCCAGAGTGCAACGATTCTTCTGAAGATGCAACATCTGTGTGCAAGTGTAGATGCATGGGGTGTGTACTCAAGAAGTTTGTGGATGCTCTCCACGGGACAATGGGCACAGCAACTGAAAATCAACCGTGTATCATGCAAGATACTAACACAACGTGTAATTGTGGTAAAGATGGCCTGTGTAAAATATGGAACAACTGTTGTAAAGAATTGTGTCTACTTAAAGAGAAATTATGTAATTCGGATGGCCTCCGTAAGAAGATGGAATGTTTACTCCGCATGGTTTATGATGTCTACTGTTTAATGTCTGATATTAAGGCGTCATTAGAATGTCTCAAGAAAGAATATTCGTTGTATAAAAGCTGCCTATCTGTAATATGTTGTGAGATGAACACATGCTTTGAAATCCAATCAGCATACATATGTAAGCTAAAATCCTATTTGGACAAAAATGCTGCCACTTATGCCTATGCGTTAAAGTCAGCCGAGAGTGTGGTGGGCTCAATATCAAGTTTGTCATCCAGGCACCAATGTGACGTATTCACTTTGGACACAATGGTGAATGGTGTAACCAATAACTGTAACAAGCTAGGAGAGCGGGCACAAAACCTCTATGCGGAGCACATCAAATGCAGGGAAGGATTGGAATCGGAGAGGCTTACTTTGGTGCTCGGTGCCCAATTAAACCATAAAGCGGTTGCGAGAACTACCAAAAATCCAACGGAATATGTCCAAGAGTCTATAAACGGCTACATGGGGTCCTTTGATTTGATCTGGTATTTCCAGTGGTTTTGTGGAATATGGTCACTTATGAGAGCGGATATGGACTACATGCTCAACATGGTATTTGGTGAGAGCATTGGTAGCTTCTCTTACAACCCATTTGGCAGAAGATTCGACAATTCGTTCAGGATGAACGCTACTGCCCTGGGTTTTACCGGCATATGTGATTGGCCTTGGTATGAGAAACATATTCTCTCCAGTATTTTAGGGGCGTCAATGGATGGCAACTTCACTGAACTATTGGATTATTTGGCATTCAAATCTACACCGTTATCGTCCATGACGTTTTTATTTAAAGATAAAGCGCTGATAACTGATGAGTTCCCACTTGACCTTGTTTGGACTGCATGGGGCAAGGGTATTGTCATAACCTTGAAGCATTGCATGATATATTCGCTTCTGGAGAAAGCATGCACTCGTGTGATTTCAATGTTACAGTCGCAATTTGATGATGTAGAAGCCCAGAATGTGAGCAGGGTGGTGTTGGATTCATTCAGTAAGGAGGAAAAGCTAGACATCTCAAACAAGGCCATGGATGTGCTTTTTGGTTTAACACGGCACCTGTCAGCTAAGCAGGCAGACGCTTTAAGCACGCTTTTCGAGGATTATTATCAACAACAGTGGACCGCAAAGCTCGGCAAGTTTGCAACTGACGGTAACGAAACTTATGAAGATGAGAATCCATCTTTCGTCATGCCAAAAGCTACCCGTTATGGTCTGTCTTGGGTTCAAGGTTTGGTACAGGCAGCGAAACCTTGGGAGAATTCCAGATTGCTGATATGTGACATGCACTACGGCAGTAGCAAAGAGTGCAAGATTATGGTGTCTTCCACTGCTAACAGCATCAAAAGGTACTTAACTCACGTTTCTGATTATCACACGGGGCCATCGTTCTCGGTATTCTTGGAGGGCTGTGTTAGTTTTATCCGCCAATTTGCATCAGCAACACCAAAGCACTTGAAAGGTGACACAAGTGGGAAACCTGAGGGCAGCGTCGCATACAGCGTTCACTCTATTTTCAAAACTGATAGGCAGGATCTGGCTCAGGAGAGGTTCGATCTTCACCTATACTTTGTAGGTGATTGGTTGAGATGGTCGGGCCTTCCGGCTACCTTTTCAGATGTCAGAAAAGTTGTGAACTACGTTTCAACAGGCTGTCAGCTGGATGAA
>BDIVROU_0082200.t1.1	
ATGGTCGGCAGACCGTTGTTGCGTTTCAATGCGCAGCAAATTCAGATGTTCCGGAATCATTATAACCTGGTAGACAGCGACGCAGATGGTCGAATAAGTAAAGCGGAGGTTGGCCTACACCTTATACCACTTATATCACCGCCTTGCAGTTCGGAGTCCTTTTCAGGTCTCTTGGGCAAGTTATATCGAACAAACGCT
>BDIVROU_0398000.t1.1	
ATGTTGCGTGTCACAACGTGGCTCAAAGGCCCGGGCCACGCCAGCTGCAAGGAAATGTCTGTTGCTACGCAGGATGGGCCGACGAGGCATCTCAGGTTTAGATTGAAACGCATAAATCATGATTTTGGCCGAGTCTTGTGCATGGCAGATGTTAAGACACTGCGGAAAACTGCGGATGAGATACTCGGCCAAGGAAACAGACACCCACATAACACGGCGTTGCTCATGGAAAAGGCATCGCATTCAAGCGTTCCTGAAACCTCAACGGGTGCTAAGTCCAAGGCGTTTTGGACCGTCTTCAGTAAACGATTTAAAGCCTCAATGCAAATTATGTCTGCCCGAGACATTGTCCACGTGCTGAAGGCGTTCGATGCCTCCAACCAAGACACGGGTATGGCCAAATTCCAGGGTTATTCATATGTATCAGGTGTATATGTCACAGCCGTACTGCCACTCAGGCAGAAGGTCCATGAGCTCGACAAAGGAGGCCTCATTAGCGCCCTGCATGTGCTATCACAGAGACTGCGGAAGAATACCCAACAGCAGCTGTTTCGTGCATTGGCAAACCACGTGCCAAACGTTATGTGGCAAATGAACGGTATGAACCTATCTACATGTCTAGTGATGCGATTGCAGCAACTGAAATCACAGCTACGCTGTGGTACCTTAGCCATGCGTGCCATAAAGATGAGGCCC
>BDIVROU_0467200.t1.1	
AAGGGATCCAATGCCCTAATCCAGCAGTTGCTAAAGGCCGAAGAGGAGGCTGAGGCAATAGTGAAACGCGCCAAAGAGAGTATGTGC
>BDIVROU_0413800.t1.1	
ATGAGTGGAGGTACAAAGAAGGGGGAGGAACAAATTCGTGCTGCCATAAGTCATGGTAGTTGTACATTCATCAATACCCATGCCGATTTGAAGCACTTCGAAGTAGCTCAGAAGTTCTCAAACCTCAAACTCTATCAGCAGTGTGGAGTGCACTGGCTGTCCCTGTTGCACTCTGTTGAGCATGCCAATGGCATCCTCGCGGATGAAATGGGCCTGGGGAAAACGGCACAGGCAAGCGTGTTTCTCAGCTACCTTTATAATATTGATAAATCAGTGATGACAAATGACTTTATCACGCGTTTGAAGGACGAAAGTGTAGGTGGTAAACGATCCACACTTATATTGGTACCTTCGTCGGTCTTGGACAACTGGTGCACAGAGCTCCGTAACTGGGCCCCAAACCTGAGAAAACACATCGTCAAGTACCATGGAGCGCCTTCCGTGCGATTCAAAATCGCGTGTGATGTTCTCGAAGATATAAGGAAGGGATCCTTCGTAATTCTTGTTTCCACTATGGCGACTGTCTCATCGAAGGAGGATATCCGTCTCCTGCGTGGCCTCAAGGAATTCGAGTACATGCTGGTGGATGAGGCGCATGCTCTAAAGAACAGTGAAACCATCGCCTACCGACGTCTTAACGGGTCATTCAACATCAGACACAGGCTTCTACTCACGGGGACACCCATTCAGAACAGTCAAAGCGAACTAGGCAACTTGCTACAATTTGCAATGCCGGATACATTTGACCAGTCCAAAATCACAACGGCAATAAAATACCTCATCACACATTATGATGAAGCCGTCTCGGAGTTTCCTGCGTTGGCAGAACTTGTTGAGACTTGGGAGATTGAAGCTTTCAAAAAACTAATGCTCTTAGAGGCACCACGAACTCCAAAGCCACGTGGTAGAAAACCAAAGAAGGTTGCTGAAGGCCATCCGGCTACGGACGCCGATTTTAAGGATGATAAGGGTGGAAACAACGAACCTGTAAATGAGGGTGAGCAGGGTGACCTTGGCTGCGTTGAGCCTACCCCTATTAAGGTGGAAAATACCTCGCCCAAGCAGGTGATGGGCGAAGATGATTGCTCCCCTATCAAAAGGAAGGAAATTAACCATCCATCTGAAGCTCCTATCGCTGCTATGCAGGGTAGCAGTACAGATGGACTATCGGTACCTGAAGATAGCATATCAAACCACATAATGGCACAATCATCAAGCCAGGATGACAAAGTACTGGACATGAAAATAGACATAAACCGGGAAATGACTGGTGAAAGCGTTAACACATGTGGGCATAATAATATTAAGAATGAACAACCAATTACCGAGGTGCAAGGAGGGACATCGGATACTGAAGAGAAGCAGGATACGATTGATGTGTCCATTCGTGTATTACAGCGGCTCATCGCACCATTCATCTTGAGACGCAAAAAGAAAACAGTCATGCACGAACTTCCTGCAAAAAATATGTACGTGGTAAAGTGCAAAATGACTGGCATCCAACTTGAGCTCTACATGAAGGAAGTAGAATGGAAGGTGGAACAGAACCGTGATGTTCTGGTAAACAAGTACAAGGTCTCTGAGAGTGAGGTACACAATATGTGCGTCGGGAAATCCAAGAATCTAGATTTAACCCGTAGGGATGATTTCTTCGTGAAGTCTCTCATATTTCGCATGAGGCGCATATGTAACCATCCGTTACTGGTACCAGGGTCGTTCTACAAGGAAGAACTCCTGCAAAAGCTAATCAAATACTACGCCACCAAGGTGGAAGGATTCAAGGAAAACCCGTATGATCGCGTTGAGAAGGAAATCCGCGGTTGGAGTGATTTTGAGATCCACAGATCTCTGCAATCCCTTCTGAGTGTCGAGGCCAGGTTGGAACGCTACTTGATACCCAAGGAGGAGTTCATGAAATCGGCAAAAGTCGTAGAACTATTCAATATAATTGATCGGGTAAGGCAGGGCAAACGCAAGGCCCTGGTATTCTCCCAGTTTACCATGTACCTTGACCTTTTGCAAGAGTGCCTCGATCTGAATATGCCACAAGTCAGGTACCTTCGGCTGGATGGTGGATACAACCCATCCACTCGAACGGATGTGGTAGAACAGTTTTCATCAGACGAAAACGTTACATTGATGTTGATATCCACCAAGGCAGGAGGCACAGGCCTGAACCTCACTGCTGCCTCGACGGTCGTGCTCATGGATCAGGATTGGAATCCTCACAATGACGCGCAGGCAGAAGATAGGTGCCACCGTATAGGTCAGACGGAACCGGTTGATGTATACAAACTGCTCTGCGAGGGATCCATTGAGGAGTATGTTATGGAGTGCTGCCAGCGCAAGCTAAAGCTTGACGACGCCTTCAGTGGCACAGTTTCATCTGAACACGAG
>BDIVROU_0425700.t1.1	
ATGACATATAACCGCCGGGAGTTTGGGGATGCGGTGGCGTCCGGCCACGCGGGTCTCACTGACGACGAGGTGTACGAGATGCAGGAGGCTTTCAATCTATTCGACACCAACGGTACAGGGACTATCGATCCCAGGGAGATAAAGTGCGCCATGCAGAGCCTCGGCATCGACAAGAAGAATCCGTTGGTATTCCAGATAGTGTCGGACTTGGAGAAGAGTGGTTCTACTCAGATTGACTTCAATGACTTTCTCGACTCCATAACTCTGAAGCTGGGTAACAGAGACAGTAAGGAGGGAATCCGGCGCATCTTTAACTTGTTTGACACTGACAACACGGGATCTATTTCCTTTAAGAACCTGAAAAAGGTGGCAAACGAGTTGGGGGAGTTCATATCGGATGAGGAGTTGAGGGATATGATCCACAGATCAGATTCAAACGGAGACGGGCTTTTATCCTTCGATGACTTTTACAGCGTAATGGCAAAAAGGCCATTATCA
>BDIVROU_0379900.t1.1	
ATGAGTCGGCTTATCCAAGACCTGGATGGGTCTCCTGCATATTCCAGGTCGAATTCCTACGCGCCTGACGCTACAGAGGATTGTCAGATCGCATCATCATCAAGTAACTTGTGTGATTGTGTATCTATGATATTCCCCCCTGACATGGCGCTGAGAAGAGGCGGGACAGGTTACCAAGATGGGGATTGCTCGCAGCTGTCACAGGAACAGCAGCAATCCATGGAAACGGAGAAAACCCCTAAAAACATAGGGTACACAGACCATTTTGTACTGAATATTTCAGACTCGGTGGATGAATGGCGAAGTGAAATTGAGCCTCGATACATTGGTACAACTGCAGGGGAAGTAGGCGCCCAAATAGTTCATGATGTAGACAAACTAATGGCCAACTACGCTACTAAAAGACAAGAAACCAGAGCCAACAGTTCCAAAGTCATGCACTGGAATCCAATGCCATCACTAAAGCACAGCGGAAGCAAAATACCCAATACGAGCAAGTACCGAGAGGAATTCATCATGATCACCAGGCAACACAAGGCAAAGAATAGCACGATATGCCACTGGTACAAAATATTATATATTGGTGTAATACTGCTATATGCATTGCTGCTTGGAATGAGCACAATGCTAGGCTGGTACGACCTATCGAAGCCATGGGTCTACACAATCTTGACATTGAGATATGCATTCACAATCATATTTGCCATAGACGTGGTTATACAACTATCAATGAAGGGCTTGTCTAATTTCTTTGGGGAGGCGGAGGCGGTGTTTGATGTGATCCTTCTGCTGTTCGAGATCGTCACCCTCATATACTTCACCATCATGGTTAGCCGGCACTGCGATTTTGAGGGTGGAACAAACTCTACGTGCAAGGTGATACTTAACCAAATACGGATGTTCTCGTGCATCTCACTTCTTAGGATGTACAAGGTTTGCATGGCATCTCAACCTCTCATGAACCTGTCCAAGGGCATTTTCATGAGCATTAGATCGCTGATGTGGACCGCTGTATTCGTTTTTATGGTTGTGTACAGTTGCGGGATATGTACAACATGGATATTTACAGGCAGTGATGACGAAATCATGCTAGATTTCTGGGGTACACTGCCCAGGTCAATGTATACCTTGTTTACCATATTGACGCTAGAGGGGTGGAACGACATCAGCAACAGTACTGCAGTCCACTATCCGTATTCTAAGCTGTTTTTTGTCATATTCGTATGCTTCGCAACGCTTGCAGTCATGAACGTTGTCACGGGCATCATTCTCGATACTTTCCTCACAGCAAACGAGAAGCTCACAGGAGAAAGATCAAGCAAACGGAGGTGCGACAGGCAGATCCAAGCTACACAGGTCCTGGTCGATGCTCTAAAAGATTACGGTAAGCAGCCGGTGGGCATAGTAGGAAACCCATTGGCAACTGATAGGTATCCAGACGATGAAGCCTTGGCGCTTTACTCTCAAAACGGAGTTGAGCAGCAGGAAAAGGTGAAACAGATGGATCCATCGTCAGACACGAGGGATACATACATGAACTGCACCCCAGTGAGGACGTGGAATGTGGTGAAACTAAGAGACCGCATTGGGGAACGTCTCAAGAAAGTGCTATCTAAAACAAAGCTAAAGATGCCTTATGTAAATGCATGCGGAATAACTGCAGGCGAAGATATGCAAGTGAGCCACTACAGCCGCCAATGTGGCCCAGTGATGTCAGGAGGTAACATAGAAGGCTACAACTGTGCTGCCGACGTTGCACCCTGCCTGCAAAATTTGAACGGGCAGGATGAGGAATGCGCCCCGAACTATCGCCAACACTCTTACGGAAACAAGCAAACGGAAAGAAGCACCATTCTCGAGGAACATATGGATGAGGAAGACTTGGAGGCTGCAGCCAACCCGTCATACGAGGTTCATGCAGACCAGAGTGAACAACACATACCTTACGGAAACCAGGAAAAAGGCTGTACTATAGGAAATCAGACTAATCAAGCTATACGGCTAACACGTCGCGAAAACATGCACAGGATCCTGTCAGATGCGTCTATGGAAACCCACAAACATATGGGAGGCGCTTCACATGCAAACGCAATGATAGACATGACACAGGCAGATCCCTATATGATATTGTCAGACCCCGTAATCCAGCGCGCCCTCAGGCTCGCAGGAGTTCCCATGTACCAGGCGTACGAGGTGCTTAATCTGTACTATGTCAATCAACTGTACCGCCTCACTGTCCAAGAATTTGTGGAAGCATGTGACAGGCTCACCGGAAACGCCTCCAGCAAGGATATACTGACCTTTGAGCTCGCATTCAGCCGAAGGCTTGACATCGTAGAGACAGCATTGGCCCAGATGGGCGATAAGCTGGACGCTATCATAGATTCCATTACTAAGATACGTGCT
>BDIVROU_0396800.t1.1	
ATGCTTCCCAGCAATTTCGAGCGTTACGTTTTGGAGGTCAACACGGGTGCCCTTAGGTGGTCTATTTTGCATTCAGAAAAGTTCTGGGCGGTTCACTTCGGTAAATTTGAGCAGGACGAATTCAGCATTATTTCCAAGTTAGTTAAACTTTTGTACACGTCAGAGGACCCGACAACGATAGCTGTTGCATGCTTCGACCTTGGAGAGTTTGCGAGGTTGTACCACAACGGCAAGAAGATATGCCAAAAGTTTGGCGTAAAGGATCGTGTGATGGAGCTGATTGGCAACCGCGACCGTGAGGTTGCTCGTGAGGCGATGCTATGTGCACAGAAGCTGATGGTACAGAAATGGCAGCAGGTGTGTTCGTCG
>BDIVROU_0423000.t1.1	
ATGTTTCTGGGATCATCCAGTTTCATATCTATGAGCAAGCCTCTCAAAAAAGAGAGTCCTAAGCTCGATTCTCCTGCATCGCATTTTATGTTTTTGGATTCCTCGATTGATGGCACGTCCTTCGAGGTTGCACATTTGCCGAGTCCCAATGATCCTCGTGAGAGTGCGCTGTATCTGGTTTCTGGGGATAGGCTGTTTTGGTTGCGTGGTATACAGCCAAACGTGAATCCTGTGAGCCTGTTTGTGGGCGACAAGATTGTTAACGAAGACTATTTTTATGCGACGTTCAAGTTTGATGCGATATTTATTATTACATCGATTCTGTTTCGCGATCCTGACAAGTTCATTTCCATCCCTCAGCGCATTTATGACATTTATCGAAGCGGCCCAGATGAATCGCAGGGCTGCAGCGCCTTGGAGGCTGGTGCCTTTGCGGTTTGGAACCACAACATAGATGGCATTCGGGAGAGGCTGGAGTACTTATGTGATGTTTTGGATCCTGCTGATTCTAAGGATAAACTTTTCAAGCCCAACCGCGACAAATTCCGTGCAATGCTCGATTACAAGGTGCAGAATTTGGAGAAGTATGTCAAGGAGAACAACATAATGATGGGTGCCTATTGCGTCTCTACTATGACATCGGAATCAAAACATGTGCGAAAGCATCATGTTGAATATGACGACCGCAAGTTACGGTCGTTTGCGTGGGCTTCGATTTCCAAGATGCTAAGCGTTGAGGCAAGGAATTGCCTTGTGCCGTCCAAGGTTGTACATCCTCAGAAAGTATGCCCGGTTGAACCAGCTACAAGTACTACCCCTGTAATCACATCCGGCAACAAGGCTCAGAAGAAACGTAAGATTGCTGGCGCAGCTGGAACAGCCTCAATTATGAATTTCTTCAACCGCAAG
>BDIVROU_0040800.t1.1	
ATGGCTACAATCAACAATGCATGGAGTGAAATCACCTTGGATATGATAGAAGAAGATAACTTTGTTAACCCATGCATCCACATGGTCGGGTCAAGAGACAGTGAATGTGATATTGAGCAGTACAGACATGCTATCATGGCAATCGTAGGACTCCTCAAGGCAGTGTATTTCCAGTCACCGCAAAATACAAATATCCCAAGAGCAGCAAACAGAATATGTATGGGGATAAACCTGAACGATCTTGTAACGCAAATTATAGATGACGTGACAACACTAGCCATCTGGAACCAAGCCTTCCAAAATATCAAAAGTATCTACAGAAACAAGGCAAACACAGTAAATGTCGCAAACATCGTAGTGTATGCTGCACAACATCTCGGGATCCTTGTAGAAATACTAGCTGGACTCTTAGAATCGAACTCAAATGCAAAAAATGCATACAACTGCCTCGTCCACAAACTTATAGACCCGTTATTATTCGCACGAGCAGAAATTGAAGATTTCAGGACACACGCAAAAGTGGTGCTAATGAAAAATGGAACGTGGTACAAGGACTCGTCTATGGAAAAAATGGATGACGCTATCGATGCTATAGGGCGCACCCTCCAACGCGCAATATGCTTCCCATTGGCACCAAAATTCGTGCCGGGCATCCGCGATATGTTGGTATCCAAGGAATACGAGGATCTATTGGATGTGGAACAACTTGGAAACATGGACATAGAAAACTCCGCCGTCGCATACAACAGAAAGTTCTTCCTGAGAATAGTCGTGATCTTGCACCAGGCTCAAAAGGAGAGGAAAGCCTTGCAAAAGGCTAGAGGGGTATCCATCATACTGCCAGAGTTGCTTAATATCCTATTGAATGAATTAGATGCCCAAAAAAACAATGGAAGAGACACGTCATACTACGGTGCAATGGTGCTGGCTGTCATAATACCATTGCTGCAAAACCTTGCGACAGAAATGAAGCAGAATGCAGAATCGAAACCGGAGGTCTATATATATAGCGCAGCGTTACTGGATGTGGTATCTGTTATATACAATGTCTTAAATCTCGCAAACAATAAACAGATTATGGTATACTCTGGGGAACGATCCGAAATCTTGGCAAAAATGAATGAGGAAGCCGTTAGCTTCGTTATAAAATATCTAGATGAAGGATATCAGTACGTGGGACAAAAGAATAAACGAAAAGCACTGATGAACGAAGGAGATTTTGAGGGACACGACAATAGGCTGATGATTAGGAAATATTACTGTGAAACCCATCAAAGTACACCAATCACATCCATTGTACATACAATACACACCATGTGGGATGTCCTCTTGCTATTAATATCACTCAGCTTGGAATATGCAGATACGAACATACAGCGGATTTTGCAACTACTCTACCAGGATTCTTCAACGAATGACCATGAACACTATGAAGTAGAAGCATTCAACACGTTAATCAAACCAAAGATAGCTACAAACTCAGGGAAGCATTACAAAAGGTGCGAAGAATTCGCCGCCACGCTAGTGTCCATGTACTCGCATGCAAATGACATGGCAACTCTCGTAGACCATATTGGTAAGTTCATTGAGGGAATGAAAAGGGTAAAGCAAAGGGCTGCGTTTCTCACACATATACCAGCAATACAGGCATTCCACAACAGTAGTAGGGAATCTTCCTCATCCCAAATACCAATAGTAATCAGGCATTTCACAACGTGGCTGAAAAACACAAGGACAAAAGAATTCATACAATACCCACTCATAAGCTACCTCAGCGGTATAGAGGTAACTTCGACAGTTGTGGGAAAGGTAGTGAGCGCATTCGAAAACTTGCTGCCCGCCGTGCGTCTTAAACAAACACCAGAAGGCGTCCTCATGGCTTTATATAGCATCATTTCAATACGTAAAATAAACGCCTGGTTGAGCATTGATGGCTCACATATTATATGGAGCACACATATGCAAAACATATACGAATATGTATCCGACCTCACAAAGATAGTCGGAGATGATTGCTCACCACAGATCTGGAACGCTCTCTTCTGGTTCGCATACCACCTATCGCTGATCGCACGTGACAACCCATACCTATACGGACACATGAACGACGGGGTGGAGATGATCCTCAAGAAAATCAAATGTGTTATGCAGGCGAAAACAAACGACCGTGAATTCATTCAAACTGCCACCACACTTCTCACATCTAATGCAAACGTATTCAGGGATGTAGAAGTGTATTCCTCTCTCATCAGCATCGCTACAACTGCTTTGATAAATTTTGAAATGGATGAAGGACTCATGGAAAACATAAGGTCTGCAGTGGGAGTATTGGCGCAGAATGGAAAATTATTCGCCGAAGTATTCAACATCAAATTATTAACAGAAATACTGAAAACCATGCAACAAGAACAAACCACGACGAAAATGAAGTCGGATGCTCTATATACTGTGAAACTGGTACTGCAGATGTCCACCGACTTGTACAGGCAGAGTGACTTTGCTCAGTTGTTCGACCAGCTGGTGAAAGCAGCAAGCCAAATGGCAAAATACGCTAATTTAGAAGATGTATTGATTCTAGAAATGATAAATGAAATACTGGCACTAGTATTATTCGTACTTCGCCGAGAAGAACAGTTGGAGACTCATACATGTTCCATTTCTATTGTGAAAGATTTTCTAACAGCAGCAGCCACCACTGCCAACGTTGAGATCGAAAACAATATGCAAGTAGATCTGCCTAATAGTCTACGCTCGGCTTTGGATGATATCAAAGGAGCAATAAAATTCATTCCGGGCCAAGGAGGGAAACGCACTCTCGCAGCCATGCAACAAGTAGCGGAGTTATACAAGTTCATTGTTGCAAAGTGTAAAAGTCAAAAGTTTATGGACCTTATACAATGGGAAGGCACTATCGACCACCACAAAGATACCATCAAAAATCTTATGGTAATCATAGCCCCCACGCTAGTAGGCCGTGAGGAGGGGGCGGTGCTTCTCAGAGTCGTAGAAAGCGCAAAGCATTCGGAAACCAGCTCTTTTACACGCAACTTAGCCGATGCTGTGGTGCTAGGGAAGGTTATCAAAATGATGCAAGAAGATGACAAAGCACAAGAAAGGACACCGTGTGCTTATGTCCAAGCTTCAAAGCCAGTTACAAAAGTTATCGGACTTCTCATGAAAGTTCTCAAGTCATACAACAAAAAACATACAGAGTATATGCTCTATCTCTCCAGTTTGCTATATGTAATCACTGCTGATTTACAGGCAGATGATGTGGTGGTAGTATTCAAATACATCGTAAAGATGAATGCGTATACCCCCAGAATGATGGACATGGAACCCTATATACTGGAAAACTTGTGTGACAGCGAGCTCGAACTTTTGGGGCGTATAATGGAAATCTCACCGGGGCGATATATAAAAACGTACGCCGTCTCCGCACTCTTCTCCATAGCATGTGCACAACAGGTCATATGCAGCAAACGCCGTGGGGTATTAGGAAACAGGGGAACACAACTAGAGGTATTCAAGGTATTATGCGGAATCCAGGTAGAACGCACGGCACATGTTGTGAGAACCTTCTTCCTAAAAGCAAAGAGCAAAAACACATGGAAGGCATTCACGGAACAGGTCGTCAGCTTGTACCATAAGGCCGAAAATCTGGAAGCTCCATATGAATGG
>BDIVROU_0071510.t1.2	
ATGGAGGTAGTAAGACCACAATCTCCCTCGTCAGACGACGACCAGGATCTCAGCTTCGAGTTCCAGGATGGCTTTTTCGATGCTTTGGAACAAGATGTGAGTGGCACTAACGATCACAAGGAGCAGGATCACGTCGCCGCAAAGAAGGGGAAAGAGGTGGCACCTGAAGCAAACGCTAAGCAAAATAAGGACTACATAAGGTCCCACGAGATGGTGAAACACCTTACAACTTCCGCTAATTGGTCAGATTTTGGTATTTCGCGGGCTTTGCTCAAGGCCGTCTTCGAAATGGGATACGAATCACCGACCATTATACAGAGTAAAGTCATACCTGTTGCATTAGAAGGAAAGGATTTGCTAGCTACGGCGGAAACTGGCTCGGGGAAAAGTGCTTCCTTCCTAATACCCACGCTCCAAAGGCTAATAGCTGCAGGGGTGATCAGGCAGAAGGAAAGCACTCAAAAACAGGCGCCAAAGGTTGGAACCAAGGCTCTCATTCTTCTGCCGACAAGAGAACTTGCGGCGCAGTGCTTTGATACCTTCATACTGCTCACAAAGTACCTCAACCAAAATGGAGTTCTACTCACCGGAGGAGTGCCAGTCAAGGAGCAGGAGGCTAAGCTGAAGAGAATGCCATATATAGTATTCGCAACGCCGGGGAAAGTGCTAGACATATTACTCAACTCTAAATGCATACATATGGATGCAATAGAAATAGTGGTTCTCGACGAGGCCGACAGGTTGCTAGACCTTGGTTTTAAAGATGAGCTACTGCAAATTCTGAAGTTCTGCAACAAGGACAGGCAAACGATGCTTTTCAGCGCTACGCTGACAGAAGCAACGAAGGATCTGGTCCCTATATCACTTGTCAATCCCATATACATCAAGGCATCACCACAAATCACCGTGGCAAAGACACTCAAAATGGAGATGATGCAAATACCCAGCGATGACCTCAGAGAGGCAGCGGCACTCTATATGTGCAAACAGAGATACACAACACGCACAATACTATTCTTCCAGACAAAAAGAGCGGCGCACAGGGCAGCGCTCATCTTCGACCTCGCAGGGCTCAAGTGCGGGGAGCTTCACGGAGACTTATCGCAGTCAAAGCGCTTCGAGTGCGTGGAAAGGTTCAAAAACAACGAAGTTGACTTCCTGATGGCCAGTGAACTGGCTTCCAGGGGACTCGATATCCCAGGGGTCCGCGCAGTGATCAACGTACACGTTCCTACTGATGTCGTTAGGTTCGTACACAGAGTTGGAAGGACTGCAAGAATGGGAGACGACGGGACGGCAATAACGTTCTACGTCGATAAGGAACGCTCCCTAGTAAAAAATATGTTTAAAACAACTGCAGCAGAGACTGGAAGTTTTGACAAAAACAAGATAAAGCTATCCACAGCAGCACTTAAAAACTACAAAACCAAAATAGATGATATAGAGGATAAACTTAAGGAAATATTGCTAGGGGAAAAGGTCGAAAAGGAAATGAGGAAGTGTGAGAACGCGATAAAACGCGGAATCAATGCGGAAAATAATGAGCAACGTGTCTGGTTCAGATCTAAGAAGGACAAAAAAAAAGCATCCAAAAACGAATTTCAACAGATTCAAATGAAGGCCAGTCAACACCTAAAGGACGACGGTGAGGAGCCTGTGCAAAAACTAAAGAAGCATAAGGCACCTCTAGAGAAGGATAACAAAAGAAAGACTTTCAAGATGGCCGACACTCGGCAAAAGGGTACGCGTGCCAAACCAAAACGCCATCGCAAA
>BDIVROU_0299100.t1.1	
ATGAGTGCAAAGAAGAGCTATAAGACAGTCCTATTGGGCGACGCCTCAGTTGGAAAGTCCAGCTTTGCCGTCAGACTCACGCGAGGGGAATTCTCAGACAACACAAATTCTACCATCGGAGCGGCGTTCTTCACCCATACAGTCAAGTGTAACGTAAAAATTGTTAACGCATCCTCCGACCCCAGGCAAGGTATGCATGACACGGCATCGCAACAATCTGCCGAACAGTCGGCGAAACGAGGGATCTCTGCATCCCATCCAACCTCAGATGACGGGCACTCAAGCCAAGTGGTAATCAAATTCGACATTTGGGACACTGCAGGGCAGGAGCGTTTCAAGAGTATCGCACCAATCTACTACCGCGGAGCAGCTTGTGCTATCGTTATTTTGGACGTATCGTCTCCCTCAAGCCTGCAGCACGCATCTTCATGGGTAAATCAGATTCGCGTTGCCAATTCCAACGAAACTATAGTAGTGCTCGTCGCAAACAAGGTTGACTTGCTAGGAGCGAACGAAGAGAACGCTCAAACACTTGCCAGCGCGCGCACTTATGCCAACGAACAAGCCCTGCTATTTGTCGAAACCAGCGCCAAGACCGGGCATAACATTTCGGCCGTCTTCGAGCTTCTCTCGCAGGAGATATTAAAGAACCCACAGAGGTTCGACAAGCCATCCACAGCAAACTCAAACAAAACACTGCGCGTAGACGAGTCAAGCTCGCGGATGTTGAAATTAAAGTGTTGTAACAGTTTT
>BDIVROU_0218900.t1.1	
ATGAAGCTGACTAATAGCTTAGACAACTATCTTCACGACGATGGTTTGTCATCTGTGAATGATAGTGATGAGAATGCTGATATGCTGCTTAGTGATCGATATGCCGATCAATTTCGTGAGGTGTACGGGATCGTCCAGCAGCTCAAGACATTCAGTGAAGATATGATTCACCAGACCATGGACCAGTATTACAACCGTTTGGGTCTCAACGAGTACTATTTCAGCACTTCAAACGCGAAGATCATTGCTAACAACATGGTGTCTGTGCTCACTGCGAAGATATTACACGAGAATTCTGGTTCTGATTACTTTCCGCTAATTGAGCAAGTACATGATGGTTGTGTTTTCATCATATCTCGTACATCTCTGCTTAATCGGAACAGTTCTCATAATTATGCCATTGAGCACCATGTGGAATCTCGTTATTTCAACTTCAATGACATGAGCAAGCCCTTATGGAGGATGCAATGTTTCAGATCTACGAATTCCATCTTCGACGATCCAGACAACATATATGAGCGATTGCGTGTTTACTTTTTGCAGATTCCCAACTTTCAGTGCACTAACCCGGAGCCTGGGGAATTATGTTTGAGTAAGCTCCTAGACCGGGACTTTTACAAGAACAAGAAGAACACAATCACGGAGGATATATTTTACAAGCTCAACAAACAGCTCGTTGAATCTGATACGGTTGCAGGGCTAGCAATTTCTGCTGAGGCCCGAGGTCCCAATATGTATCGTATTGATATTGCGTTTAAACGTAATCACATTCAAAATGATTTTTACTCCCGTGTCGGTGACTGCATCACCTACTATGGATGTTACTCTACTTCTAAGTATCTGGACCCACTTTCCAACAATGTTTGCATTTTGACCATCTTTTTAACGACTCTCCCGCTCACGGAGCTTGTAAACGCAAACATGTCTCTGGAGGACCGTGCTCGTTCAATTGTGGCTGCCGTACGTCATTGTGGCGTCCTTCCTCACACGAACTATCTGCGCATGCTTAGCGAGCGGCGTCTTGAGGCATCTGAAATGACGTACGCCTTTTGTGTCTCCATTTTCATTGAGCATTTCAGTGGCAGCATTGGCCCCTATGTTCCCCTGATTGAACGGCTGATAGACAAGGAGCAGATTACTCCATCCGAATTGTACGATATCCGTTCTAAACTGATGATTCCTCCTTACACGCCTCACCGGATTTACGAGGCGGTGCGTGCCAACGAAGGTATGGTGAAACTACTATACCAGAGCTTCCGCACTCTTCATGACCCTGAGCTGAACCCTGATGGATGCAATGAGGATCCTGAGGTTTCGAAATTGAAGGCCATGATCAAGTCTATTGATGATCCTGAGCAAATGAAGATAATATCTTTGTTTCTCACCTTCAACTCGAGCACCCTACGTACTAATTTTTTCAAGAGCGATAAACTAAGCCTGACCTTTAGGTTTGACCCTTCATTCCTCTCTACAGTTGAATATCCCCAAACTCCCTACGGCATAGTCATGATTATAGGCCCATACTTCAGGGGGTTTCACATCAGGTTCAGCGAGATTTCGCGGGGTGGTATTCGTGTGGTACAGTCGCCATCATCGGAAGCGTTCACGCGTAACAAGTTGCAGGTTTTTGACGAGGCCTACAATCTGTCATACACTCAAAGTCTTAAGAACAAGGATATTCCTGAGGGTGGCAGCAAGGGTGTCATTCTGTTGGATAAGTCCGACAAGAAGGATGTTACGGACGTTTACACTCGTGCCAGTTTTATGTGTTACGTAGACGGCCTTATAGATGTGATGTTGCCTAATGAGGAGATGGTTGACCGTTTAAAGAAGGAAGAGATTTACTTTTTGGGTCCGGATGAGCATACTGGTACGGGCGGTCTGATGGACTGGGCGGCAAAGCACGCAAAGCGCCGAGGTTTTCCATTTTGGAGGTCTTTTACTACCGGTAAGGAGCCTGAGATGGGAGGAATTCCCCACGACGTATTCGGTATGACTACCGCAAGTATTGAGGCATACATTCATGAACTACTAAAGCTGTATGACATGAAGGATGAGGAGGTCACCCGATTTCTCACAGGAGGGCCTGACGGCGATCTCGGTAGCAATGCGCTGTTGATATCTAACACGAAGACCCTCGCTGTTATTGACCGCAGCGGTGTCCTTCACGACCCTGAGGGCCTCGACATCAATGAGTTACGGAGGCTGGCTTCCCTAAGGCTCAAGGGCGAGCCCACGAACTGCATGCTTTACAATTCTGATCTTCTTTCTGCTAGAGGTTTCAAGGTTGGAGAGGACGCTGTGAACCTTGAGCTGCCGGATGGTACCATCGTGAAGCGTGGCCACAAGTTCAGGGACGAATTCCACCTTGGAGGTTGCCCATGCGATCTCTTTAACCCTTGCGGAGGGCGCCCGTCATCAATTACGCCTTTCAATGTGGGCCGGTTACTTGACGAGAAGGGCAAGTGCATCTACAAGTTCATCGTTGAAGGCGCTAATGTATTTATCACTCAGGATGCCCGCCGAATACTGGAGAACAAGGGTGCCATTCTGTTCAAGGACGCCTCCACCAACAAAGGCGGTGTCACGAGCAGCAGCTTTGAGGTGCTTGCTGCGCTTGTTTTGGACGACGAGACGTTCGAGAAGACGATTGCGGTTCAGCCTGGAGGCCAGTGTCCAGAGTTTAGGACGGCCTACATCAGTGACATTTTGGCCATCATCCGTCGCAATGCACGAAATGAGTTCAACGCTCTCTGGAACGAGGGTATCCGTACGGGTAAGCCTCGCTGCGACCTTACCGATATTCTGTCGAGTAAGATCATCCGTTTAAAGAAGGACATTATGGATTCAAATACTCTGTGGGAAGATTCTGATTTGGTGATGTCTGTAATGGGCAAGGTCATTCCCCACTCGTTGCAGAAGCTCATTCCCATAGAGTCCATTATGCAGAAGCTACCGGAACGTTACATGCGTGCTATGTTTGCTTCTTATCTTGCTTCTACGTTTTATTACAGCCAGAATTTCACGGATGACACGTCTGTGTTCGCCTTTTACGACTACATCAAGTTGTTAAAGTGCAATAGG
>BDIVROU_0412400.t1.1	
ATGCGGTTCCTCTTTATCGATGGTTGCAAGTACATCTTCGAAGATTTTTACTCCGAGTTGAAGGCTCGTAACGAGTTGGAAGGCACAGTTGGTAGGCTGGCATCATGTGCATGTTCTGATGCTGATCATCACGTTTTACGGCACCAGAGATCATCCAATAACTGTCTGCCTAACGGGTCGAGCTCAGATCCTCCTTCAGACACGATTCTCCAAGAGGATCTTTCTCATGTGGGCGAATCATCGTCACAACGTATGACGTCAAGTGTGACATTGGTGAAGTCCGATAGATGTGACGGTTTGAGTGATATGAGAGAACTCGACTGTTTGGCTCTCTCCAAACCTTGTGACGAAGGTTGTGCAGTGCGTGATGTTTTGTTTTTCGACAATGTGATATGCGGTGGGACGTTTGACTGTCTGCACTTCGGTCATAAGTATTTGTTGCTTGTAGCATTTTTGAGTTGCCGTCAATCACTTCACATCGGGATTACTGCGTCTGATGCGCTATTGCACAGGAAGAGTGACTACTCACTGATTCAGAGTTACGACACGCGTTTGGAGGCTGTTGAAAGGTATTTGTGCTTGCTAAAGCTGTTATACGAGCCTAAGCGTGTAAAGGCGTCCACACTCTCCCCTGATTTCACGCGCGGCGCCCGCCTGATTAGCTATAACAACTGTGACTTCTTTTCATGCAGTACTGAGCCACTCCCCCTGCCGCATTGTGGCGAGTTTTGCTACCGAGAGTTTCTCTTGAGTAAGAGCGGTGCTACCCCCTCTCCCAAGGAACCCGCCTCCGGCGTCTCGGTTACTACATTCAAATTGATGGACATATATGGTCCCGCGGATATTCTAGACGACTCTTTTGCACTTGTCATATCACCCGAATCACTGCCTGGGGCTGAGCAGGTGAATGCGTATCGTCGCTCTAAGGGGCTCCTGGGTTGGCTGTTGTTATCAGGCGGCTTCGTGCTTCATCCTGAATTTGAGTGCAACCATCGGAACGTGGAGAAGGTGAGTTCTTCACGCATCCGAAGCAGCTTGAAGTCGATGTCA
>BDIVROU_0136200.t1.1	
ATGGCAGATGTGCATGCCGTAGTATACGGAAACGTGTACGTTGGAGTGGGTACGCCTCTTGGCCATCGAGAATTGAGGACAAGGAGCCAAGGTGGTCATCGGAATAATAATCACTCGGCTAGTGGTGACTATGGCGTTGAAAAGTCAAGCTCTAGCATCGTTGTGGGTGTCTCGCCGAATATTACTGTAGGCAGAGGCTCACCAGTGATGCCACCAAAGTGTGTATCGGCATGTCGTTTCAAGATCACGATAGGGCGAAACCCCCCTTGGAATACGCTATTGAGTCATCATGAAGTAGCTGTGGCTCCAGTTGGCCGTGGTAGCACTACGATCAAGGACATAGTTTCAAGGGAGGCGCATGCATCAGATTCAGATGCTCGTTCCGAATCTTCCATTTACAAAGGGTGTTCTCCACCACTCCAACAGAAATCAAAGAGTTCAAATGATAGTACTGGATTTAAAAGCCTCATTTCGTCAGAATCGATCACAGTATTTCATGGTGATAGAAATGACCTCGAGAATACCGATTACACGGCCAGTGGATCTATACAATGCCCTTCTATTTCGGATCAATCGAAGAATAGTATGCAGTATCAAATTTCTAATGCCATTTCAAATTCATCTGGCAGTTCTAGGTCTAGCTGTATAATTTCTCAGTCTTCGGCTAGATCAGCGGAGGGCCAAATCGCAGTTATTACCTCTACAGTAGGCCATACAGATGATACGTTGCATCAAGCATCGCCAAGTTGCACGAAGTTGGCATCTCTGGATACAAGTGACGAACAGGGCCATAATGAATTATGTAATCGAGATGGTGGCACCGTCATTGATGTAATCTCCAAAGGGGAAATTTCCGTAGCTGTGAAGAAAGGAACGCTTTCTAATAATTTGGGGCTAGAAATAGAGTCTGTTTCAGACCAGAGCATTGAGGAAAATAGCATGACAAGTCATACCGCTGAGGATATAGCCCATGGTAATATATCGAGCGGAAACCATCACAGGAATAAATTTCAAAAGATCAGAGCCAAACTCAATGGAGCAATACAGATGGCAAAACTGCGGGACGAGATCAAGAGAGCCCCAACAGACGAATACGGTTATCACCCAGAGTGTATGCAGTCGACGATAAACGAGCAGACGTTAAGCCCAGAATCACAAAGCAGAAACTTCGATAAATTAAGGCGCCGAACATCAAACGACAGCAGCATACATCGGGTGGCTGGAAAAAGGTCATATGATATTTCCAGAAAGGCCAACATAAGAATGAATGCTATCACGTTGAAGTATGATCGCATCTCAAAAGCTCTCGACCAATTGGCAACAACAGAGATTAAAGGGGTCGAGGCACCGAAATACGGTGAATATAAACACTGTTTAGCATCTCTGTGGTATAAGAAAGGAAGAAGCGCTATTTCCAGG
>BDIVROU_0000200.t1.1	
ATGGTAAAGGATTTGTTGTTGGAAAACGTCCTGGCGCACAATTCTACACATATAGATGAGATGCCATCACACTGCTGCCCCAGAGCAGTCGTCAAGAACAGGCTGCCAAACAATGAACTCATAGGATACGTTATTAATGACAAACACCCCAAAAGCATCAGAGTAGCATGTGACAGGTACATGTATGTAGTGAGGTACAAAAAGACGTTTCGCATGACGAAAAAGATATGGGCACATGACGAACACAAGGAAGCAAAACTAGGAGATATAGTAAGGGTGCAACCACTAGGGTATCGCATAGGACCCTGGAAAACATATGTGCTCGCTAGAGTGCTACATTCGCAGGATCCTCACTTAAAGCAAGCAACGGAGGAACACAACTTTAGT
>BDIVROU_0394600.t1.1	
ATGGAAGATACAGAACATTATGTGGTTGGTGGGATTAAAATCACCTCTAAACCCCCGCGCGTCCGATCCAAGAAGGGCAGAAGCAGCGATATCGCCACTCCAGAGGAGCAGACTTCCAGCGTCATTCATGCCACCGATGGATCGTTTGGGTCTGAAGTCAAGGTATTAGAATCTGTGAGCCATGAGTTTGCCTATTTAGATCATCCGGCAGACGTCATCATCACTGGTTCGGGTCGAAGCCTTGGCGAGGCGCTCGAGGCTATTGCGTTAGGGATGTACAATTACATGACTGACTTATCGTTAGTAGTGGCAAGGCATTGCAAGCGTGTAAGAGTAGAGGCCATCACTCTGCCAAATATCCTTTTCCACTTTTTGGACGAGTGTCTTTACCTTTATAGCAGCGAATACTTCATTGCCAAGCATATTCGAGTCTGTGACGATATTGACATAGGGGCGTGCCTCGAGGCACGTGAACCCGTGAGTATATCTTTCCTTCTGTATGGAGACATATTTGACCCAAATTTGCACACCTCCGGGACAGAGGTGAAAGCCATTACCTACCACGAGATGAAAATAGAGGTCGCTGTAGGAGACCATGTCGCAATACTTTCCCACGATACGCAGAAAACTCAAGAGACCGACGCTCTCGAGCAGCTTCTGCGCAGCGCGGATTCCGAGGCGTTATCCAAGTGCAGATTCAAGCTTTATACCTTGGTGGACATA
>BDIVROU_0026800.t1.1	
ATGTTCATATACCAGGATGTTACCTATCGAGTTTGGGTCTATGAAGTTGCACAAATCGTTGGCATAAAGCACAAGCACCTTCTTATGCGTGATGTTCAACTCATCATCGATGACCTTTCTCTATTTTATGATGCCGCTGCGCAAAGTGTCCTTACGAACTTCGAGGACATTATAATCAAGCGGGCTCACGAATTGGAGATAAGCCGATTGCCGCTAGTAATTCACGCATTGGGGCAGGAATTTCTGGACGATGTATGGATCCATCTAAAGGATAGCATCAAGACGGCAGAGTTCAAATACATCTCATGGCTAGGGGAATCGTTTTTAAAGTTAGGGTATGTCAAACATGCTCCAGAGGTATTAGACGAGTTGCTGAATAAGCAACACCTACTGAGTCATCTGGAATTCACGGACTTCATATCCGGATGCTGGTCAATCCAATCTTATTTATTGGCTAAAGAATTCAGACCATACATTAAAGCCTCAGAAAACACAGGAATACACACTCCCGTAGAGACAGATGACCCCGATGAAAATAATGCCACAGTGCAGATGTTGTACAGGTATTACAAGAAATTGGCGCATGTGGTCATGGTGGGGATGCCCAGCAAGATTTATAACTCAACGCCGCCGTATCGTGCCACACAGTTCGAACTGTTGACAAGGCTGCTTGTTATATACCCAAACCCACGCGACTTTAGGGACATTATGCCCTTGCGCAAGTATGATGCGGTATACCCTATGATAACGTTCCCGTCCATGATGGAGCCGCGCAGAGGCGAAATAGATTACATATTCAAGAACCATACACACTTACAAGCATCAAAGCTTTTCGGAGATGGACACTCATTGAACGATATATTGAAGTACACGGATGAATCAAGCGATGCCGAACTTCTGGGCCCTCTAGAACTAAACCATGAGCTAGAACCGCTGTCTGCAAAACTCAAGGTATGTGACAAGGAACCTAAATTGCAACCTTTACCGGATTTGTTGAAGCAATATCTGCACTCGCTCTTCTTTAGAACACCGGCATTGGCTCCAAGAGGCATACGTATTATGTTACAGGGGTTGGTTAGGATACACTTCGAACAGAGGGAAGATTGCGTTATGGAGCCTGACCTGCTGCCACAAATGAAGACAGAATTCTACTCGAGACCCTTCTCAAGGACGATCATTAGGGAAATATATAGGAAGTTGGCATGCTACAACACGGACGACCTACTTATCACATTGTATTGCATGTTCCCACTACGCCTCTTTGAGTTGGAATTAGCACCTAGGCTCTTGTCACAACTGACGGGAATGTGGTTACACCAGGTGGGGGAGGGCCTTCTCACTCGAGAGCAGAGGCAACTGATTTCTCTATTCTACGATACCCTACGGATCAACGAGAATGAACTGTACAACCGGTTAGACGTGCAGGAACTTCAAACTATAATGCATAGTATA
>BDIVROU_0441200.t1.1	
ATGACCAGGTTCCACAATATTGTGAAGAAGTTAATGAATGGGTGCAAGGGTGGTTGGAAAGAGGGCGATTGCCCCTTGGATAAATACACTACCAGCATGGATGACGGAGGCTGTGAGATTTGCGTGGGGCCTTGGATGCGTTTCTTTGCCGACTTCGGTACACATATTACAGCACGGGTTACAATGGGAGGAATTATCAGGAAATTTAGCAACTACTCCCAGCTTGCGGCGAAGAGGAAGGAATCAACGGTAGAGGTAAAAGCCGCAACGTCTTCCACGTGGTTTGGAATCTTTAACAAAACAGCTGAAAACACCTCTCACGGTTTTAAAGAGGACTCTCGAAGTGACTTAGAGGATGATGCTCTCCAGTATACAGTAGGTCCTGAACCCAATGATGAATCCTTGCCACCCGAGGCCATTGAAGACTGGGTTTGCAAAGTTGCACAGAATCCTGTACCTATAAAGACGGAGTTTATGTCTTTAAGTGAATTTATGCCGGATGATGAGTCAAGGAAAATGTACGCGAAAGCTCTGAAGTATTACGCAAAGCTCAAAGGGGTCGACTACCGTGATGACAACCTCACAGCACAAAAATCAGAAAATTCTCTACTGCATTTGATGAAGCAATCAAGTGTTGTGGTATTGAACGGCCCACAGGAAATGGACAAGGACGTATGTATGGGGAAATCAAGGATCCTATTTGGTTTCGCTGTAAACCTAAATGAAAGAATGCAAATTCTAAAAGTAAAACCGTGCTATTCTGGCCTG
>BDIVROU_0148000.t1.1	
ATGGAAAAGGATGGGTATTCGGCAGACGATTTTTTTCGACATAATGAAGAAATATTTGATGCCACCAACGGCAAAAGTGAAACCTTATCTATTTTAAACGGTGCAGGCAAGGGTTGCAGTGTAGAAGATCAATCAGTAAATCAGAAAGTGCCAAATATATCGGAGACGCAATACGATAATACGCCATTCGACTTCAAAGGGAGCAGCGATAGCGAAGAACACACTCCTTTATGTGACACCTATAGCACAGCACTTTACAAGAAGCTGTCCTCGGTATTAGATGGATTCAAAGGACTAATGTTCAGTAATTGGCAATTAAGAAACGTCATTGTTGATGAATCATCGGTGTCGCAGCAGCCAGATACTGTAGAAGATACCGTGCTCTTAAGTTTAACTGAGCGCCTATGCTATACCATGGATAACCTTTTTCGTGGAGCCCCCACTATGGAACGACTTGTAGCCTTTATTCCCACGTTCTCGCCACCGAAGCCTGGCTTCAATTTGGCGGACGCGTTTGTACCGGAGCACGAAAACTTCGTGGATTGCTTTGCACTCTTTATTCAGGACAATAAGAGTCAAGGAACACCAAATTCCAGCAATGATACAGGTTCTATACCCGTCGATTGCATCGGTGACAACCTGAGGTGTGAAATTGTCAACAAAGTGTCCAAACGTGTAATTTCTGAATCGGGGCCATATCATTGCGTTTTCGAGGAGAATATTGATTCAGAAACCCCTAATGAAGCCCTCCTAGGGTTCATGGGAGATCTGGCTTTCAGCAGTGGGCGTCTGCGTTTCTTTCAGGCTATTAAGTCATTGGGTAAATATAAGGAAACTCTCAGCAGACGCATCACTCGCAGTAGTCGCGATCCCGGCACTGAGGACCAGGAAAGCACTTCACGAATGGGCTCAACGACGTTTGCAAACTTTCAGTCTCCTGGTAGCTTCCTTAAGAGCAGGCTGAACCTGTTTAGCGATTACCTATCACGAACATCTGATGATACGCCCAGCTCGCCCCACTCGGAGAGAACTACGCGTTTGGGCAGCATCAGTGGAAGGATGATAAGATCGTATTTCTCATGTGCGCAGTCCAAAGAGGCCCAGGAAACTCCCGATCTGGATGATAACGCCCGCCACCGTATGGAGGAACATATACTAGTCCATACTGATCACTGGGATGAGTTCCAGTACGACAATATTGAAATCGTTTTGAGAGACGATAACGACTCCGTCGTAAAGCTACCTTACAGCTGTGCAGTGATG
>BDIVROU_0384000.t1.1	
ATGGCACACGCAGCCAAACGCCAAAGACACGGTGGAAGCTCGGAAAAGCCGCAGCGGATTGTAGTGGATGGGTCCCTTTACCAGTCAAATCATGAAGCCGCAAACTCCCTCAGACGTAGAATTCTAGTCAAGTTGGATGGTGAGCGATTCGTACTACCGCCTTGCCAGTTTAGGCGTATAGCCAAGTTCAAGCCAGTCGACATCCAGCCAGCTCCAACGACGCCACAATCCAGGCGATATGAGTCCCAATGCCCGTGGTGTGAAGCAAGCAATAGGCCTAGCTTGCAGTTATCGCATTCAAAAACAATCCTCCTCACACTCGAGCAGCAGCGCTATGCAATACTCTACGACCAACTGGTGCTAGCTCCCATGCAACATGTACAGAGCACGCTCTACCTAGATGATGCAGCATATACGGAGCTCCGGAACTACCAAAAGACACTCGTTCAAATGTTCCACGAACAACAGAAGGCTGTGCTATTCGTAGAAATATCCTTGCGAGATCCGTACTTACAAAATAAAGACAGCGGACAGATCCGGCGAAACCAGCACTCTCGCATAGAATGCTTCCCAGTGCCGTTGGATGCCCTGCAAGTTGCCAAAAGCTATTTCAAAAAGGCAATTACAGATCTAGTGCCAGAGTGGGCACAGAACAGAAAGGTCATTACCGTCACGGGCAAGACTGGCGTACGCGGAAGCATACCGAAGGGGTACGACTTTGTACATGTCGACTACTCTCTAAGTGGAGATGGACTCGCCTGTGTCATAGAGGATGCCACCAAAGTGCCTCCCTCTTTCTCGCGGGAAGTCGTCGCTGGTATACTAGAGATGGATACAATGGAACGTGCATTCCGGTCAAATGATAAATACGCGCAAGCATTCAGCTGGCTCCGAAACCAATACAAAAACTTTGACTGGACTAATATTACA
>BDIVROU_0435100.t1.1	
ATGGCGTTATATGTGAGCTTGAGTGTGTTCTCGAACCTCGAGAGTGGCGAGATTCAAGACGCGCCAAAGTGGAATTCGAGACTTCTCTACAGGTTCAAGAAGGAAAAAAATGAACAAGAATGGATATGTTCATATCGAATGTGCGTTGAAGAAACACAAGGTAAGGTCTTAATGCAAATAAAAGCTCATTGTGGTTCTGTAGGAACACCTTCATCTTACACGGTCCCAAACTACCTCGAGTGCTGCGGAATACTGCTTTCAGATGATCCATCCAGTGCATGCATCCATTCTATGCTACCTGATGAGGTTGTTAAAGACGGTTTTCATATATTTAAATGGAATGCGAAACCAGAAGTAGCTGCGTCATTACAGGAATCTGTGCAGCGATTCCGTGGCATAATCAGGGATGGTAAACTTGAATTGGTCGAACTACCACTCAACGATATCACATGGGTTGATAATGATACGGCAGAATGTGCTCGTAGGGGGTACATCCCATGTGCTGCTACGCTCGTGGCTGAAGTACCCTTACCTCTAGATCAAAGTGTTGAACTTAGCCATGATGTAGTCGGAGATAAAAGACTTGAGGACGTATATGGGCCTCTGAAATTAGTGGTGATGCAATTCCTAAAGGAAGGAGTGATTAAATTTCTGGATACTGAAAACGAGGCACTTTCCATCGATATAACCGATGTTCGAACCGCAAAGCAGGATCCTAAGGTAGTAGACGTGGGATATTCAAATCTTACCTTTGGAGTCAACAGCGGATATTCAAAACATATTCTTCTATATAGCGCCACAACAGACGATGGCACAAATCATGATGAAAATGCTCAGATGCAACTCATATGGCAAACCACATTGGTTTTACCAACAGAACTCTTTGGTGAAGAATCCAACGAAAAAGTTGGCGAAGAAGCGATCGTGGCCTTCCGACACCTCGCAAAAATGGCTTACAGCTCTCCCGGCCATAACGACATGAGACTCTTAATTACACCGCATGAAAAACATGTCAAAAATGAAGACGAACAGCTAATAACAGCTAGTAAATCTGTGCCTAAATCGAAAAACGCTTCCAAAGGAGGCAAAGGTAAAAACTCGGGGAGCCGCACAAGAAAGCCTCAGACTCAACACCATGCTCAAACGCAACAAACCACCACAATTGACATTCTTCAATCGAATACTCCAATCAAAATTGCCATTGGGAACTCTCAGCGGGATATATATCTAGCAATCACTCTGGATAAAACAACAGGGAAGATGACGGTAAGGGCCGATGATACAGCCTCAACTCCTACCATGGGGAAGGTAGAAATGGTTAAAGTCTACAGCATCTTTAAGACCTTTTTACCTGGGACCGGTGAACGTGATCCTATTATTCCCAGTTGCGGTGTGAGCCTGTCACTTTTAAATATCGTCAGCCACGGAGATCATAGTCTCGAGGAGTGCATACCACAGCCACACCCTGGAAAACACGTTAAAATGCTGATAAACTCCAAGGATATGTGTAATAAGGACGTCTTGGTAGAGGTGGGTGGCCTTTTAAAAGTATGCATCTGTCCAAATCAGTGTGGAAAAAACGACAATGGATGGGGATGCTGCTATCGTTCAATACAAATGATGGCAAGCTGGTATTTGCTCCAGTACTATACACTCAAGCGTGTACCAACGCATGAAGAAATTCAAAAGTACTTGAAGGAACGTGACCCCTCACATGCAGAACTGGTTGTTGGAAGCACGACATGGATAGGCACCGTTGAGGCCGGGTACTTCATCAACTGGTATCTAAACTACAACTCAAAGAGCTATTACATCAACGATGTAAACGACATGCGCAACTACAACGGAGTAATTGCAAACCACTTCCTAAATGTCGGTTCTCCCATTATCATGGGTGCAGGAATGTTTGCATATGTCATAGCCGGCATATGTATAGGTGCGCAACCAGATGATGTTGCCTATCTCATCGCAGACCCTCACTACACGGGTGAGGACAACGTTAAAAGTATAAAGACGAAGGGTGCTATATCTTGGAAGAAGGTACGTACAGAATTTTATAGCTGGCAATATCACTGCTTAATGCAGATCGACTTTATCGCAAAGGCAGCGAGCGGAGGCTTCATCAATTTATGCTGCCCCCAAATAGAGCCTTACGAGGAA
>BDIVROU_0226100.t1.1	
ATGCCAGCAGATTCATATAACCACTCTACTAGAACATTTTTGTGGGCCAGCTACCTTCTGACAATCGCACTAACGCAGAATGCTGAATGTTTTAAACCAGGGCCTAAGGCAGTCAGCTCCCTGTCACCAAGACTTAAGCGGCTGTCCGAACAAAATGACGATGGAAGGCACCACCACAAGGTTCATGGTTTATTTTCCAACACGCCTCCAGAAGAAAAATCGAATCTTCAGGGTAATCTCCAGCAGAAAATAGGTCTGTCTGCTGAGGTAGCGGGGATGGATAATGCCCAAATCACTCGTTATGACGATGAGCTTAAGATAGGCACCCCGGCACCTCAGGTCAAAGTAGACAATGAGGAAACGTTCCCTTTCCAGGCGGAAGTGAGCCGGGTGATGGATATCATCGTCAATTCGTTGTATACTGATAAGGATGTGTTCCTAAGGGAAATGGTTTCCAATGCCGCGGATGCCTTAGACAAGCGAAGAATCCAAGCTGATCCCGAGGATAAAATACCAAAGGAGACATTCGGCGGTATCAGGATCATACCCAATAAGGAACACAACACCCTAACAATTGAGGATGATGGTATAGGTATGACTCATGCAGAGTTGGTGAAGAACTTGGGTACCATCGCCGAGTCAGGTACTGCCAAGTTCCTCAAACAGGTTTGT
>BDIVROU_0203100.t1.1	
ATGGATAATCTTGACCAATTCACTCCTCAGCAACTCGCAGAAGCATCTTTTAGGCTATCTCAGTTGAAGTTCTTCACTTATCAGAACTTTGGTCGCATTTACAACGTCATTGAGTCAAGTCTGGAATCCATGCCTGATCAGCTGAAGCTAGAGTTTTTGACTGCAGGTTGTCTTTGCAAAAGCGGCACAACTGATGCTCTCACCAAGTTACTGTCATCGCTAACATTTAATCCAAGTTGGGACATGTCTGGAGTGGTGGACTACATCTACGCCAGCGCCTATTTAGGTTCACACGGCCCGGAATTGCAGACGGTCCTGGATAACTTGTTCCAGCGCAACCCTTTACTTACAAGAGAACACGGAGACAGAGCTTAC
>BDIVROU_0411800.t1.1	
ATGGATATACACCGTACTCTCGCGGCATATATAGCTGCGATTGTACTACTGGTACTTGCCCTCGAGAATGGTGGCAGCGCCAGCACCGTACAAGTGCCACAAATGGCATTCCTTGCCAAACGTGCCATTTCAGAAAGGGCAATTGGTGGGATCAAAATGCTAAAGGTTCAGAAATTCCATACACCGCCTTTATATGCTACCTTCGAGACGCCGTCTAGTGGCAACGAAAAGCTCATCAAGAGTATCAAATCGCCTAACGACCTTAAAATGTTGTCGTCGTCCAAGTTGCCACAGTTATGCAGCGAACTCAGAGAATGCATGATAAAGAACGCAGAGGAAGTGGGTGGCCACTTCTCAAGCTCGCTTGGGGTAGTGGAACTTACCGTGGCCCTGCACCGTATTTTTGACTCACCCAAGGATCGCATTGTATGGGATATCGGGCACCAAGGATATATACACAAAATGGTCACAGGAAGGAGAGAAAGAATGCATACAATTAGACAATCTGGTGGATTGTCAGGATTTCTACGTAGATACGAAAGTGAACATGATCTCTTTGGTGCAGGGCATTCATCTACATCGATCAGTGCCCTACAGGGAATATACGAGGGCGATGTCGTAAAAGGTACACATCAAGATAGGTCATATGTATGTGTCATCGGAGATGGCAGTTTAACTGGGGGAATGTCTCTAGAAGCGCTAAACTACAGTGTCACTCTGAACTCCCCTCTCATTATCATTTACAACGACAACGAGCAGAGCTCATTGCCGACAGGGCTGCCAGCTAAGCATGGAACCACACCACTAGTCCCCTATTTTATGCAAGAAATGACACGGATGGACTGTATCAAAGACAACGATGCCATTGCGCAGTTTGATACCATAATCCAGGATGAGACGAAAACGCCAGTATTCATCGGACCCATAGACGGGCACAACGTTGAACACCTTTCTACGGTACTTACGCATCTGAAAGAAAAACTAAGTGCCAACAATAAGGGGGCGCGAAGAACTCCAGTAGTGCTGCATGTCAAAACAGTCAAGGGAATGGGCTATGACAGAGCACTTAAGGCACCAGACCGTATGCATTCAATAAAGGGGAAATCAAAGGTTGGGAACAACCCACAGAGTGAGACCTCTAAAACTTTCACGGATGTATTCACGGAATCCCTCATTGATCTTGCCGAGAAGGACGAAGCAGTGGTAGCCATAACAGCAGGTATGCCTGGGTCGACTGGAGTAGGAAAATTGGGCATGAAATTTCCAAACAGGGCTTTTGACGTTGGTATTGCCGAGCAACATGCCGTTACGTTCGCTGCAGGTATGGCTGTCAGCGGGGCAAAGCCCTTCTGCTGCATCTATTCCACATTCATGCAAAGAGCACTCGACCAAATCATCCACGATGTGTCGCTGCAGCATCTGCCTGTGAGGTTCGCCATAGACCGTGCGGGATATGTCGGGGAGGACGGAGCCTCGCATCACGGAAACTATGATATTAATTACCTGAGACTAATGTACAACATGCTCATCATGGCGCCGAGCAACGGAGTGGAACTAAAAATGATGGCGAGAATAGCTTATAATACCGACGATCAACCATCAGCGATTAGATATCCCAAAGGATTTGTGGCGTCACAAGATGAACTAAGTAAGTATTTTAAGTACACAGAAGAAGAAATGGCCAACCCAATGTTGATGATAAAGGGGCCCAAAGTGTTCGAGGCAAGGCAACTGCAACTGGGGAAATCCGGAATCGCTGTTTTGGGGTTCGGGCCGATTGTACTCGACGTGATGAAGGCTGCAGATAAAGGTAACCTCGACATCACCGTTGTGGACATGAGGTTCCTGAACCCTATGGACACGAAAATGATAGATAGAATCTTGAAAAATCATCATACTATTGTTACTGCTGAACATGGCGCCCCAGGGGGATTCGGATCAGCGATATTGGAATATTTAGCGACAAGACCCGAGAAGGTGAATGTTAAGTCTATTGCATATCCAAAGGAATTCGCCCACCATGGTAGCATAAGCGAACAAAATAGGTTCGCTAGGGTGGATGTGGATGGAATCCTTGAACAGATACAGAATATACCAGCCATG
>BDIVROU_0068200.t1.1	
ATGCCCGTGAGATGGTTGTTTGGTAGGAGTTATGGTTTCGTTTCTCCTCTGCAGCGGCCAGCTTCATTGCGTCAAACGAGTCTGAATGGCGCTATCGCAGGAATTCAGCCCAGCGGCGAACTCCACATTGGCAATTACATCGGTTGCATCCATCCGGCTGTACAGTATCAAAATGAGAAAGGCGACCTTATTTTCATGGTTGCAGATTTGCATGCAACCACAGGGCGCTTGCGAAAGCTTGCGAATTTCGAGCGCCGAGAGGTTGCGAGAGACAGTGACAACGTAGGGATGTGTCTTTATCCTCTACTTATGGCTGCTGATGTACTTGGAAGCGGGTGCGACACCGTGATTGCAGGCCCGGACCAGGAGTGCCACGTAAATCTGATCCGCGAGGTTGCGGAGAAGTTAAATCGACAAATTTCTGAGGATCTCTTACGTATACCCAAGCTATATGTAAATTCCGGTTTTAGG
>BDIVROU_0278300.t4.1	
ATGATGCCCAATCCAGGTGTTATGTTCCGTGTCTCCACGGAGATCGATAACGCACTTCCAGACTTTGCGAAGGCTGCTCGCGACGATGAGTATCTCGAGCTTTTCGACTTATTCCTTGCCAGCTGGGATAGTGGAGATCGGATCGGAGTATTCACCTATGCTGATCGTTTTACACAGTACGCATTGGAGGAGACGTATATTTTTGATAGGGAGAATCTCGATCGTTTAACGATTCTGGCTCGTCGTCTTTGGTTGATCGCAACACACGATGTATTCACCAAGGATAAGGAGCGGCTAGCATCCATATACGAGGCTGAGGCTCTTTCCGAGTTGGACCATATTGCCACGCTGGCCACGTTAACTCTGCAGAATAGAATTCGGGCACTTCAGATTCTATTGACCGTGCTTCAATCGCTGCGAGAATCCCTGCCCACCGTATGGGAAGTCAATAGCCTTAATAGCCATGCTGCGCTTAATGAACGCCTGTCTTTCATCCGCATGGAGGTGCTTGTTCAACTCCTCGAGGATTATTTGTTAAAGGTCGAGGTTGATACTAGCCATAGCCGTCGTAAGGCGTGGGCCACTTCTCTTGTTCGAATAGCTGCAGTGATGAGACATATATGGTCTTTCCGTGAAGACTTGGGGTTTTGGCTGGTAGAGCATTTCCTTGGGAAGGAATGCAACATAGACCTTCGCTCTAATGAAATATTTTTCAAGTTCAGGATGCTGCTGCTGATGTGCCCAAGTTCAACCTTATATCGGTTGTTGGTCAACGGTGATCTATGTAAATGGTGGTTTTTGGTGAATGAGTTTGCTGTGAATTCATGGAACTCTATGATGGTATCTTTTCTTTTGAGGGCTGTGAAGTTCGGCTGGGCTACAGGACAACCGTACCTGGTAAAAGACATTACAGATCGTATTCCGTACTTCTCCCAGGTGTTGTATTCTGTATTAAACATTCCCAACATTGTCAGCGTCTCCAAGTTTAGGGAGTCCATCCCCGGCGAGTTCACGGTGCTATTGGAGAAACCTTTGAACATCTTTAAAAAGTTTGGTAAGCTTTTTGCCTACCTTGTCTGCCCCATTACAGCTGAAAGCCCCAATGAGGTGTCTTTTGCGTCCGAGATATCGGATTGTCTGACGTCGGTAGTCAATGCTGTATATCCATACACGCACCCTTCAAATGGAGGAAAGTGGTCTACAAACATTGCAGGTTTCGTCAAGCACTTTGTTTTGGGTTATACTCGTCGTGTATGTAGGGAGAGGGCGTCTGAAAGCATTGTAGCATCTGTTGTGGGAATGGTTCACAACGAACGTAACATGCGGTTGACTCGCGAAAATGACGTGGCCGTTGTTGAATGGCTGTACTCTTTAGCTTTACAGGGAATGTACTCCAAAAATATGCATGTAGCCTATGCATATGAGGATGTCATCAAGCGTCTCTGCCATTTGCTTCCTGATACTATCTTAGTGGGACTTTTGGACCATCTGGTGCTGTCAACTGAGAGCGTAACAGAACCACACCAGATGCTCGGCGCTTTGCGCTTATTTGCGCAGCTGATTCCTCTAATAGTGAAGTATACGCCTCAGGCGCTCATCCCATTGCTAGATATTTCTGTCAAGGGCATCGATCCGTCAGATCCGTTCAAGACAGGTCAGACTCTGACTCTTATCAACGTTATTTTCTCGCATTTAGCGTGCCGTGACTTGACCGATATACAGTTGTCTAATGAGGAAAAGGTGGAGCTTGTCCGTGCTATATACCTCAAGGACCCACATAAAATGGGCATGAATGTCGAAGATTCGATGCAGAAGCTTGCGCTTAATAGCGGCGCTGCACTTGACGTAAAGAGTGCCATGTTCAATCTGTCTCGTGATATGAAAATGCCCAACGAATGTGACGGAATATATTCGCGTGAGATGGTTATTTTGCACACGACGAATAATGTAGACGAAGCAGTCACTGCGCTGGATGCTTTGCTTGCTCAGCGTCGTCTCCTCACGCAGAATTTCCCCTGGTGGTGCCAGGATTGGTTTGGTGCAATGTTACAGCTGGCTGAGAATTCCACAAAGCCCAACTCGAGCACGGATTCTTTGATGAATGCGGTTGACATGGGCACCTATATTTTGACGCGTTCGGCCCTTGTTACGGTTCTTTCACAAACTGACACCAACACCTTGAGTCTTATCTGCGAAAGGTTCGTCTCTTGGGTCATAGGTAATGTATTCCGTCAGGAAGCACTGAAGTATATGGTGGTTATTGCAACTAGTTTGAGTTTTGCTAATGGCAAGCTGGCGATGGAGCTGGTTTTTGACAAGCTATTTGCCAAGTTTAGGCAGGAGCATGAGGCCTCCAGCGAGGGGCTGGGCGAAAAGCAGCTTGTATGGTTTACGGCCTGCTTCGCTGGTTTGGTAAGAAGAGCCAGTACTGAAATATTGACGAGACTATCCAGTATAAGTTTCATTTTGACGATCGGTCTAGGGCACAAGTCAAAGAATGGCTTTAAGTACGCATCAAAGCTATTACAGCGCTGTGTTGAATCCCTAGTAGGCGTATACTTCACTGACACACGTTGTACTGAAAATTTCAAGGATGAATTGAACAGAGGATTGTTACTTTGGGATATTCCATGGTTCGCCCGTGACGGTAAGTTCTACAACGGGCGATGTGACATTAGCGTGATTACTGGGATAAAATGGCATATTGCAACTAAGGAAGAGTTGGAATGTGCGATGAAATTATGTAGTTACGCTATCCGTTTGATTGTGGATCTGACCAATGACATAATTGGAATATCTTCTTCAGCTATGCCAGAGGGAGCTAGCACGATTGATATTGACATTGATTCAAGTTCCCCTCCATACGTCCGCATGAATCGCGCATTTATCTTGTCGAGGTGTCTGTTGCGAGCTATGAAGGACTTTATGGTGGATGAACGTGATATTCATACAAAGGGTTTACCCACGGTAACTCCAGTGGAATTTACTGAATTTTGGCATGTGCAGAAATTTGTCTTTGATCTTATTATGGCTGCTATTGCGAGATATGGGGATATTGATGCTACACATGATCTAGCGGCTACCAAAATCTTAAGCAAAATGCTGAAAGTAGTTGACGAGTATCTTTGCCGATGTGCATCTCACGGTGATAACAGCACCGTTCTTGACAGTGGTTCGCTTGTAAATTCCATGAGACAGGAATCGACCATGGGGACAACGATAACTGCTACGAAGTCTATGCTGCATTGGATGTCTTTTTACTACGGAGTTCACAACAAGGCTTATTGGCAGGATTCACCACGTGCTGCCTGGTTAATGATGCTCCATGAACGTTACTACGAACGTTTGAACAGGCGTAAAGTGGATCACGAGTGCACAGGTCTTAGGCGCGATTTGTTGAACTTTATGTTGGATTGTGCCACGTGCCAATATAAGGATGTATCTGGCTACGCTCAACAGCTGATTAAGCCCGTGATATATGCACATCGACGGATAAAGACTGATGTAATTGATTATCTCCTAAATCGCGGTATTAATATCTTCCCACAGTCCGCGAATGGATGCAGCAGTGCGCTTGAATGTTTGGCGTGTATACCGGAGAGCATGAGTTTTCCACTCTTAAAGCAGATTGCAACCAAGGCTCATCTTTTCAGTAAGTTCTGTCAACTCATATGTGGTATCGTATCAACGGCTCCTAATAGAGACTCGCTGATGTCCAAGTATGACAACCTACTTTTAAACTTTTTGGCATGCCGAGAGTACGTGATTCCCACCGCCGAAACAGCAGATACAATGAACTTCCTCCTTGACTCACTTTTAAATGTTGAGTCTAATAATCAACGTGGAGTAACCCATTGGCGTTTCCAGCTATATGCAACAGTTATTCTGGTTTGCTTCTGCCATATGATTCCCCCTGAAAACGTTTGGCGCTACGTTTCGTGGCTTATGGAGGCAAGCGATCACAGGTCCAAGCAGTCTTCAGTAGCTACGGTTGCTCTTTTTGGGCTTTACAAGTTATTGGCTGATGATGCTTTCTCGCAACAGCTCCCGTCTGAGTTGTCCGACCCGAAGTTCGCTGCAATATTACTGAACTCCATTCACGCAGTGAATCACGACTCAATAAAGGAGGAAAACTCTTCGACAGTCAAACAGTCCAATGCAATCGTTGTAAGTGTGATAAAGCTCGAACGCACGTGGCCTCGTAATCGTTCATGTTCGAACTCCAAGGCGTTCTCCATGCAAAACTTCTTGGTGACATATCACTACTTCAGCCATTTGCTTCGTTTGGGTCGGATGGATAGTATTGAATGTGCTAAAGTGGTTTTGGAGGAGCTTGCATCCAGCTCCCCAACGTCGTTTGAGTGTCACTGTGCTTTCGCCGAAATCTCGAGTGCATTGATGAAGGTATCGCTGTTGGCTTCTCCGTCAGATCGTAATATAATTTGGCAGTTTCTGCAGCCTGTGATGAAGCTTGAACTTGAAAATCTTGTTCCTGATCGCATTGTTGATTTTATGGACGGATTACGATTATCGATTGATGGTGCCGATTTTTCTTGTGAATCCTGTGTCCCTATCTTCAACCTTGGCATAAACTTTAGGGCTCCTCTCAGCTTGGCTTCTTTGCACAAGTGTGACTTGGGGTCCGCTGACAACAGCAGTCTTGGGGTGGTGAAGCAGCTGAAGCTCTACCAGGCGCTTCTGCAGCAGGTAACAACACAGAACACTGCTATTTTGGATATTCTTTGCGATGGAATTTTGACTGAATGCGCCATATTCAATGACTCACTTCAGGTTGTGGATGAGGTTGGATATCTGTGTTCGTTCCTGGTTTCACTTTGTTGTGCCTATGACGACAATATCGCTTTTAAGACACGCATTCATCAATTCATATCGCAGCTCATTCATATGATCGATGATAATTCTCAATGTGACACCGCAAATGAATCAAAAGTGAAGGGGCTTCTGTCGGTTATTGGTTTACTCTATTCCGCATCCTTACCGGCACTCGACCTAGGTCACCAGCACACTCCTAGGTTTTTGGAATTTTGCCTAAAGTTTAATGGTAACACTAACCCAAACATCAGTGAGATTTCCACAAAGGCTCTGTACAACATTGCCATGTCACCTTACTACTCCAGGGGAACGCTGGCAACTGTGGAATCTATAATAGAAACACTAGAGGGCACCGCAAAGTTGCAGTCGAATAAGGTTAAGGCAACTTCTTTACAGGTTGCTTCGGTGGGTTTA
>BDIVROU_0315100.t1.1	
ATGGTGAAGATTGAGATTCCTGCTAACAGGTGTGTTTGGCTGGGTCTATATTTCATCAATTACAGGTATGACCTGCTATGCCTGGAAGGTCTAGTGGCCGCACTTATGACTTATCGATGGAATGCTCCAGCGCCAGCTATCACTTATAGCAATTTAACTCCTCGAGCCACTGCATATGTTGAAGTGTCTCCCGAGACGAAGCTTCATCAGAATTTGTGCCGCAAGCGTACCCTTGCGGCCATTGGAGTTCATGATATGGATCGGATTCAAGAACCCTTGTACTATCGCTTGGAGCGTCCTGATGAGATTGTGTTTGCTCCTCTGACGGACGGGGCTAATGAATACAGTGCTGCGGAGTTGATGGCCCTTTACAGCGAAGGTAACAGCCATCTCAAGGGTAAAGAATATTATCCAGTTCTTCGTGATGCCAGTGGGAAGGTCTGCTCGTGGCCTCCGATTACAAATTCGTTCGTTACTCAAGTGACGCTCGAGAGCCGCAACCTGTTCATCGAGGTGACATCGACAGATATCTTCAAGGGTCGCGTTTGCCTGGACATGCTGTTGCACTGTTTCTCACAGTATTGCAAGCAGCCATATTCAGTGGAACCGTTTAATGTGAAGTACACAGATCGCACAGTATTGTGCCCGGATTTACAGCCACGAATGTTGACAGGTGACTTGGATTACTTGAGGACACTGATAGGTGTGCCGGATCTCAGTGGTGAGGATACCTGTATGTATCTGGAGCGTATGATGATCAAGTCGACGTTTGACGCCGAAAAGCAAGTGATACGGGCCACCATACCCACCGGCCGTCCAGACATTCAGCACGCTTGTGACCTTGGGGAGGATATCGCCATTGCGTATGGATACAACAAAATCCAACGTCGAGGTTTTCCAATGGGTCGTCTGAAGTCTTTGACATATCTTACTAGGAGGGTGCGCGACGTCATGACTAACTGTGGTTACAAGGAAACATTGATGCCCGTTCTGGATTCATTGAAGAATCTCTATGAGAAGATGGGCTGGGATGTGCCTGAAGTGAAGTCAGGATGTGCACCAGTTCTGCTTCGAAATTCCAAGATATGTGAAATCGAGGCATCTCGTGTATCGTTACTCCCGGGCATCATCCGCACCATCGCTAACCTGAAAGGCGCTGCGCTCCCAATTCAGGTCTTTGAGGTGGGCGATGTTGTTCGTCGACAGGAGGGTATCGACGTTTGTGCCATGAATGAGACAAAGTTAGCGTGTGGTTATGCTAACAGTTCGACAGCGGGGCTTGAGGAGGTTCAAGGTGTTTCTGAACTGGTCTTGAACGAATTGGGTTTCTACAGCGAGTACCAGCGGTGGGAATACGGAGAGAGCCAAACTCCGCTTCCAGAGTCATGGAAGCACATGTACCGTCTCGAGGAGATAAAAGGTGCGTTTATTCAAGGA
>BDIVROU_0049000.t1.1	
ATGGACAAGAACACCGACTACTACGGAGGCTCTGAGGCATCTAAGAAGACGAAGGATTTCAACCGTCTGAACGTTTCTAAGGTTGCGCTTAATTACATTTTGTCGGATCTTTGCAACAACTGCCTCCCAAGCATCCTTGAGAACAACCACATGCCAGGGGAACTTTACATTCATTGCTACAACAAGATCTCCGATCACTTACAGATGATCATCACTGCCAACCAATCGGAGGAGATTGAGAAGTATCTTCATCTATTCCAATTGTGTATCCAGAACCGCGTACTGCCCAGTGCTTTACAGGTCCAGGAGCAGCGCGCCATGATCACTACCTTGTGCCAGATG
>BDIVROU_0247200.t1.1	
CAGACTGTCCATCGGAACAGAAAAGATTCAAATGTATTGGATACGAGGTACATCACCTTACGCATCAGCAAAAATTATTTCCCGCAGAGCAACGAGATCGAGTGCGCAGACGCAACCTTCGATACATATCCAGAAGGCTTCACGTGCTATACAAGCTGTGGCCAACTTAAATGCCCGTCACACGATTTCATCACACCATCAGTAACAAACGATTTTAAGGTATGTAGATCGATGAAGGTGTTGATTGTTCTCAGCTCGCCGATTGCCAGAGCAGCTACCGCGTTCGATGTCGCATACATCCTAACAGCGAACACCAACAAA
>BDIVROU_0419900.t1.1	
ATGGTTCTGAAGGTGATGCAAAATACCTCAAGGGGTTCTGACGACGGGATGGACCTCTTCTCCGGCAATGACAAGGACGCGCCGTTGACGGACTTCCAGCGTGAAATGATTCTTGCAGAAAAACATGCTGAGAATGTTCGAAAACGACAACGTGAGAACCTCCTTAATAGCGACTCGCTGGCAGCGAACAAAGCTGATATCTCCTTGGAGATGGAGGAAGGTATGATCGAACCTGACCCATTCGACATCCTGACTGACGATGACGCCACGACGGACATGATGGGTACGAACGATCCAGGGGAGAGCACGCTCTTCGAAGATGAGGCTGAACAAATTCCCATGGTACCGACTCCGGTCGTTAACAAGGCACGCGTATCAAAACAACGGGCATTACACATCTTAGAGCATCCACACTGCTCCAAGTATCTTGTTGGAACAATTATGCGCATCCTCGTAACAGTTGATTCGTCTCCAGACTCTGTGAGCTCGATACACCCGAAACTGCTGTATTCGCATGCAATATTCAAAGTTGAACGTCTGGTTAAGGCTAATAAGTACCCGGTGTATGGCTGCAACTTTGGAAACAGCTGCGACCACGAGATCAAGGAGTTCCTTGGCTATGCAGCGTATCATATCATGGGCCGCGTAATGAGTGGCCAGCAGACGACACCTCTATGCAGAATAACTTTGAATAACATCTGCAGTTTACCTATTTCTGAAGAAGAGATTAAATTCGGCGGTGAATTTATAGTTCGAGCGCTGACCCAGGCGGCGGCTAATCTACGCAGCGTGAGTCCTATACGTCCGAGCCCTCATTCGCTTGCAGTTCACCTTCACGGACGAAGATGTCCAGCTCATGCTCGAGAGGAAGTTGCTGAAGGAGTCAGT
>BDIVROU_0380000.t1.1	
ATGGAGAAGTGCGCAATCATGGAAATAATGGCCCTCTACAACCTATACCATTCTAAGGATTTCGGTGAAGGCGATGTGACGCTCCCCGACTGCGGTGAGGCCGTTAGGTACGCCCACATGCTCAAGCAACAACTGGCTACGGTAATGAAGGATCCCAAAATTGCATCCATGTTTGTAATGCAACTGGAGGCTACAAAGACTGTGAATGGCATGCTGCTAGGTATGCACAAATTAGCAAACGGAGAGGAGGGCGACGGAATGGCACTCATCAACTGGGCTCACATGCGTCAAGAACAAGGTACTGATCGCTCTACTAAATCTGTTACGCGACTAATATGGCGTAACCGCGTCTGCTTCCAGATAATGCAAAAGGCTGGCCAGTTGTGCTCCGCACGCTATTACAAACGATCGGTTGCAATATATGCAAGGAAGAAGCTTGCATCCGGAACAGAAAATGAAGATAAGATTGATGCTCTCAAGATATTCGGAATGGAAAAGCGCCTTTTACCCTGCAAGCCCATTATATTCGACCTAGCTTACATTCACAATTCGCCGCCGGAAATCACAGAAAACAAAACCATCATTGGAGGGATGCGAAACATGATCGCATCGTTCTGGCGG
>BDIVROU_0420200.t1.1	
ATGAAAGCGAGTAAGCACAAGCGTACCAAGCGTACTCTGGATTATTACCGGCAGCTCTACGACCTTACCGAGCCGTATCGCGTGCTTGGTGAGTGTGTATGTGGGTTGTATCGACATATTTACAGTGGATGGCTCCTTTGTGTTTGCTGCGCTGAAGCACAGAATCCATGTGAAGGAACAGATTGTCCAGCTTCTCGGCGCTTCGATCCATGCATATGTAACAACCTGCATAGT
>BDIVROU_0381600.t1.1	
ATGATACCCAAAATGAACCAGGATCAGAGGGCCTCCAAGGGGCCAACAAAAATATACGACCAACGGGGTATATTCAATTTCCTTTTTTTAGGGTGGGTACACTCATGGGTGAACTACATATGTACCAATTTTATACGAACGGAAGGTTTGCATCCTTTGCCAGAGGTTGATCGAATCTCTTACTGGCAGCCAATCTTTTCGAAGCATGTCAGCGATGGGCTCATTGGTTTGGAAAAGCAGGAAGCGGAATGTAAACCACTGGTTGCAGATGGGAAGCAAAGAAAGCCCTATCGCAATATTGTATTTAGGGCATTGGTGATAACTTTTTGGAGGCGCATCCTTTTGACAATCATAGCGACAATTGTTATGAGCTTGACCACAGTTGGAACTGTTACTCTTCTTAGATGTCTGCTTAGTGTTTTATCACAGAAAGCGCACCAATTGGGTATTACAATTGCTCTTGTGATCTCAATTGTTACGCTAGAAGTCGTGCAGACTTTCATTGAACAGCACACGAATTTCTATAATTTGAGGTTGCAGAATATTATGGAGGCTTCCATTTCCATTACTATATTCCAACACGGGCTATGCCATAGACGAGATTACCAGAATATTATCCGCCGACAGGGAACGAAACAAGGCTGCAAGGGGGCCGTCCACTCATATTCTGAGAATGCAGACTGTTCAACGAATCCTCTTGTATGCCCCGCAAAAAGGCACCACAACAAAGAACTTCCACCGAGCATGTATACATTCTTGTTCGTGGATGGGTTATACATTGTCTCACTTGTCGATGCAACTGTCATGCTTATTCGTTTCACTTGTAATCTGGTGTTGGGGATGGTACTCATTTACATGCAAATCGGAATGTATGTAATAAAGCCAATGATTATAATTGCATGTATAATTCTGTCCATGATGCTAGTTGAGGCAATCAACAGGAGTAACATCGTTCATACGCTCCAGTCAAAGGATGATCGTATTGCCAAGAGCTCACATATCATTGGTGGAATGGATGCTCTCACTCAAGTTGGGGCGGAAGATATTGGATACAACATCATTACTAATTGTAGAAGTGACGAACTAACAGTGCTGCAAAACAGATTGGCCTTCTTCTCCATTAATAGGTCCTTGATGAGGGTCATTGGTACAATCGTGTATATGGTCATTATCTTGGACAATATAAAACGAATAAAATCTGCAGGAGATAATTACACCTTTGATATAGCAGCCCCAATTACCATTCTGTACATTGTCAGCACTATTGTGGGATCATTTGATCACCTTCTCAAAAGTCTGAAGATAATAGTTGAGGCTTCCGTGTCTTTAAAAAGGATCGAGACATTCATCAGATCGTGCTCACCAAACTACTACTTAACAAATCACGGTGTTGAACAACCAGCTAGTAACCCTGTTTATCCAGACATTCCACCTGCTCAACATTCAGCCTTGGATTTTGATACGGTTGTCTTGTATGAAAAAGCAACTTTTAGCTGGCTTAACAATAGGGATGATGTACTAAACCACAGTAATGATATTCCCATTGTTTTCAAGGATGTTGATTTTGAGGTTAAGAGGGGTGATATAAAGATCATCACAGGTAATCAGGGTTGTGGTAAGAGTAGTTTTATGAAGTCTCTTCTTGGTGAGATGAGTTTGGTTTCTGGTAGTATGGCTGTGGCCCCATTATCTACTGGTATGCCAATATTTTATTCATCTCAGGAGGTGTGGCTTCCATCAGGTACCATCCGTTCCATCATCACGTTTGGTTATGCGTTCCATGAGGACATTTACAATGAGGTGGTTCGTTGCACTGAGTTGGAGCCTGACTTTACCTCTTGGGAGGATGGTGACCTTCGTGTGGTTTCTGAGAAGGGTTATTCGTTGAGTGGTGGTCAGAGGGTGCGTATCAGTCTTGCCCGAGCATTGTATGCTTACATGATTTTCAGCAAGGCCAACGAGAGTTTGGAGGGTGATCGTTGTTGTTTCTTGAGGGTGCGTATCAGTCTTGCCCGAGCATTGTATGCTTACATGATTTTCAGCAAGGCCAACGAGAGTTTGGAGGGTGATCGTTGTTGTTTCTTGGTTTGTTTGGATGAGCCCTTTAATGGTTTGGACCCTACTGTCGCTTCCTCCATCTTCAACAATCTCTTTAATAAGGTTGATGGACTTTTGCTTAGGGACGATCTCGCTGTTGTTATGGCCATGTCGAAATCGAATATGGAAATATACATTAACAATGAGATCTTGGACAAAATTGCTAGAATAGTTACTCATGAAATTAATGAGACAGCCCTATCCAGTGGACATACGCTAAACATGGAACCCTCTGTTTGCACTGACGTAGCTGTGTCTAACGATAGTAGCACAAGCGCTATTCATGCTCAGTGTAGGCTCCACAACTCCCTTGCCAATGTAAGACGACGTGTTTTTAAGGAGTGTGAGGATTCGAGTTGGTGGGATAATTACATATCATACAGAAGCCATGACAACCCAACGGATCTCGTTTCACAAGATGTTGTCGAGGAACAGAATAGGCAGTCATTCACACTATCTGCATATGTCACCTACATATCATTCATTGGACGGTGTTTTTTCTATATTGTTGCCGGGATATTGACAACGGCCGTCGCCATTGACAAGGTCTTAGGTGTTCGGGTAGCCAAATGGAGTGATTTCATCATTAGCATGGCTGGAAATGATGAACGTAGTATCATCAATACACCTGAAATGATGCGCATACACGATAATACCGCAACTGAGATAACTATTATGGGCGTTATATTTGTTGGGCTTATCTTTTTGGGCATGTTTATGGCAGTCTTTGGGAATATTCATGCTTCAAGGAAGATACACGATTTTATAATGAAGTCAGTTTTCCAGAAACATGTAGGGCTCATGAAAGTGAAAGAATCCTTGGCGACGACAATTACATTCCTGTCTTCAGATATGTATTACATTGATGAGCATGTCGGCAGGTTCATGATTGCTACACTCTTCTCGTTACTAAGCATATGCATCCAATTGTTTACCATTTGTTACTCGGAACCAATTATATCACCAATCCCTGCCGTATTAATAACAATACTCTATATGTGTTTTGTGAAAACGTATCTCATTGCATCAAAGAAATTGCAGTGGCTAATGCTGGATGCTAATGCTTCTATTAATGCAGTTTACGGTGATGTTATGTCGGGATCTGATATTTATCGCAGCTTCAGCAAGGAGCGCTTGTGTATGGAAAGAGTTTATAGAAATTCCGAAGCCTATTTTAGGATAAAATTCCTTAAAATTGCATCAACAGTATGGGCCATGCTAACATGCAAGCTTTTCAACAATGTTATGCTATTGTGTATTTCAATTGTACCAGTGCTCTACTCATATGTCAAAGGGGAGGACATGAAGGCGGCAAAGTTGGGTCTTGGGATATCCTATTCTCTGGGAATTAACACCCTCCTTACATCATTGATTTATAACCTCACATCACTAGAAAATCAAATGTGTTCCATGGTTCGTTTTGAGCATTATTTCCTTCAGAACCGATTTTCGTTGAAGGACAAGTTCGAGAGTATGGGTGAGACTATTTTGTCTAGTTACGGTGGTCTGGGTGTCGTCGAGTCTGATGAC
>BDIVROU_0454000.t1.1	
ATGATCGTGCCAGTTCGTTGTTTCACCTGTGGCAAGGTGATTGGGCACCTGTGGGAGCGTTGGCTGGAGATGCTCAAGCAGAACGTCAGCGAGGGGGAGGCCCTCGATCGGCTTGAGCTCACTAGATATTGCTGTCGGCGCATGATTCTCACCCATGTCGACCTTATCGAGAAGCTTCTGGTCTATAACATTTATGACAAGCGCAACCAGGAGCATGTG
>BDIVROU_0396500.t1.1	
ATGGTCTATTTGAGCGTGTCACATGCATTGACTAGCAATAGACGACTACAGGACCATGGATTAGCAGGAGCTTATTCAAATGTGACCTTCCCTTCCTTCCTCCGTTGTGTGCCGTTGCCGTCGTCCCCGGCTGTCACTAGGACGTGGCCTCTGCACATGACAAGGAAGGTAACGTTTGGGTACAGGTACAATGCGGAACGAAACAAGCGTAAGGGTACGGTGCGTAGCAAAATTTACTTCGACATGTACAAGGACAAGCACCCGTTATATGTGATTCACCGCTTTATGCACGAAAATGACCCCGATAACCCGAACTTTAAGTACGATGTTGAACTTGCGACGAAACCTCCTTGTACGCGCCACATATTCAAGCACTATAAGAAAGACAACAAGCTTAGGTTCTTTTGGTACGCATCAGGGAAGAAGACTCCCAACGGCCCTTGCAGCCGATACATCAATTATGCGCGCCCTTACAACGAGTTCCGTTTCAGTAAGCTTGAAAGTTATTACCACTTGTTGCCGTATGTGCATGAGCACTATAAGGATGACCCTCGTTACATATACTTCATGAACCGATTTTTGGCATTTCACGGCCGCGTATCCGAGGCCAAGCGGGAGCTTGCGCGGTTGGCTGAAGAGCAGGGATTGGAGAAGCCCGAAGAGTACACGCGTAGCATCTCATGGAAGGAGCTTAAGGAACAACGGCGGCGTGAGGAGAGTGAGCTGTACGATAAGTACGGCGTCAAGGAGCACATAGTGGTGAATATGGGCGATGGGAAGAGCTTTGTGGTAAAGCCCGACGGCTTCAAAATACACGGAGAATACTATTCGCGTATTGACAAGGAGGAGAGGAATTCTCCTTACGATGTATATACTCCGTATTATCGAACGAAACACTCTTCGCGCAGGCGTAGATTCCGGGAGCGTGGGCGTCCTTTGAATCCAGAAGAGCGTTGCAAAACGCGGCGTGAGCGTCTTCTTAAGAAAAAGGCCGAGCGTATTGAACGTGAAGGTGCCGATGCACTGGCCAGGCGCTACCTGAAACAGAAGAGGTCCTTCAAAATCCTACCACCTCCCGGTTGGGTGCCGAATGAGTGTCGTGATATGATGGCTAATATTGAGCAGTTGCAGGGAGTAGCATCCAATGAGGAAATGATTGACGTAGAAAAG
>BDIVROU_0406100.t1.1	
ATGTTCGGTATCGGTGAAGCTATTGACCTTGACATGTTTGATGGAGCAACTTTGGACGATATGCGCCGAGAAGAAGTTAATCCAATGGCGTGTGCTACGCTGCCCAAGAACTGTATATCAGAAGCGAGGATGGGGTCACAATTGGCAACTTTGTACAAACACTTCAAGAATATGTGCACGTTTATCAGGCGTTCCTCGATGCGTAACGACCGCCCATACTTTAAGGTGGTTCAACTGATGGTACAACGCATGACCAGGAAATCCTTCACCATGGATCACCTCAGGCAAATAGCATGGCTTGCACCAAACCTCGTGAGCTTCAAGTGGGTTAGCATTAACGAATTGGTACGGAGTAGATATGTGACTGAGTACAAGGACTGCCATGGTGACGTTGTACATGACGTACAAATACGAATACACAAGATGGACGGTAGAATATGTGCAAGCACCACGGATTTCGAAAACACATGTCTCAGCTTCAAAACCATAATATGTGCATGGGTTGCCAGAGCAGAGGCGCTGTATGTGCAGAAGAGAGGTTCATCCAGTGGATTTGATCCTGATATGGCACTGCCGATACCAATGGCTACATTGCCAAGTAAGCAGAGCGGATGTGTTGACATCTCGGGTGATGACACCATGTCTCCTCCCATGACGACACCAACTCATGCTGTTCAAAAGCTGCCACACAAAATGTCACTGGATACTACACGGTCCACAGCCATGCTCAGCTCACAGAGATGGGTGCTCGATATTCAAAACACCGGCAGCACTGATGTGTTCAAGTCACCCCAAAGACCATCCATGAAGCGAGCAGTAAATGAAAGTGAGGGTACACCATCAGGATCGGAGGAGAGCTCAAATAAACGCTCACGGGAAATCACCATGTCACCCATATCCAAGGAGCTGCTCGACACACCAGGGATGCGTCGCATCAGAGAAAACACAAGGCGCCTATCTGCGGCTGCAAGCAGTGTTTCATGTGACAAGAAGCATGATGTTACGTTTTGGAAGGATGTGAGGTGGTTCCTGAACGCGTTGGTGCAGCTTTCCATAGACGAGGAACGGCCGCCGTTCATGCGTCTCGAACGGCTTGCAGAGTTTATTACAAAATACAGTTCAAGGAGGGTAACATACGGTAGGTGG
>BDIVROU_0288400.t1.1	
ATGTACGCATATGACTCGATCGAGTTGCTGAAGCAGAGTGGAATCGACTTCGAGAAGCATCAGCGAAGCGGTATTGATGTGTCTCATTTTGGTGAACTTATCATGTCTTCTGGCCTGGTTATGAATGAAGATGTTGTGTGGGTGAGCTTCCACGGCAGCTATGATTTTGCTTATGTATTAAAGCTGCTCACATGTACCAGTCTCCCTTCAAGCCAATCAGATTTTTTCGAACTTCTGCACGACTTCTTTCCCTCGCTATACGACATTAAGTTTCTTTTGGATGAAAGGGCAATTAATCTCTCGGGGCGTAGCAGCCTACAGAGGATTGCGGAGCATCTGGAAATCACTCGCGTCGGTCCACAACACCAGGCGGGAAGTGACAGTCTGGTTACATGCCGTACGTTCTTCAAACTCATGCAGCGCTACTTTGAGAACAAATTGGACGATGAAAAGTACCAAGGAGTTATATATGGATTAGGCAAGGCCTCTGCGCATATCCATGGGGATAGCAAAAACGACAGTCTTTATCATACACCCACGTATCCCTTGGCAATGCCATACAATGCTGGTCAAGGTGGAGTAAAGTGGGGATCGGATATGCAGAATCATCATATTCAGACTACGCTCAACCCTGGCATTGTCAATGCTAACTTGCACACGGCAGCTGGAACAGCGCTCCTCATAAACTCCAATGTGACAAGCCCTATGGAGAACAATATGCTCGTAAACAATCCAAATATTGTCAACAGCAATGCGATGAACACTTTGAACGGGATAAACTTCTACGAGTCACCTCACTTCAGCAAGCAA
>BDIVROU_0425500.t1.1	
ATGAAGGATTGGTTCATGGGCAAGGTAAACGAACTGGGGGAGAAGGCAGTGGATTCCGTAGTCAACATCGTCCTTTCGCGCAATGATAAGAACATCACGGACTTCAAGCAGCCAAACCTTGCATCGACGGTGGACCCAGATGGGCCAGGGCCGAAACTTGGCCTGGTGCAGGTGGATCTACTCGACTCCAGCTTCCTTATGTACCCAACGTCGACGTCAAATGGGCACGACGCGGTCACTCCGACCTCCGTGCATTCGAACAAGACACAGATGGAATATCAGAAGGGCAGGGTTATATTCAAAGGTCTGGGATCCATACCCGCAGGGATGTGCAGATACAGTGTGTCGATGAACTGTAACGGAAGGGTGGCATGCTCTCCCCTAGTGGAAATGGCAAACGAAAACTTCAACCGAGTGTACTGGAACCACCAGTTCTACGTGGAACTTGATGACTTGTGGGTGGACCTGGGTCTAGTTGTAAATGCTGAAATCGATTTCAACCAATTTAGCCAACAACAGTCAAGATACAACTCTCCACGCAGGGCTAATGTAGCCAAGCGTATACCAGGAGTGCGCTGTGCGCAGGTCTCCTCCAGTGAAGCTGCGGAATGGGACCCCACAGAGATACAACAAATCACATCGATATACGGGAAAACAAAGTACAAGCAACGTCTAGGGCGGGCTCTGATATCCATACCTCTACTACTGGACTCCACAGAGTTGCGCAGTACATCACAATTGAATGGCAGTACTACATGCCCAGCAGTGAGTACATCCCCAACCAACAACGCAGATCACTCACCTATAATCGATGGTAGGCAAAGTAGCGGGCGTGACTCTCTCCTGCCAGCTGTATCTATGGAAACTGGTACACCATTGGATCGGCGGGATCAGGGAGTATCACCGCGAAGTGATCGAGATTGTAGCGTGAAAATGTACCCATACAGTAACATAGACTGCACCCCAACAACCTCATCAAGATGTGGTGATCTTAGTGAGCGGAATGCACAGATGATCAGGAGAACACGCCGGATGGTAAATGTGGATGGCCAAAGGGTAGGGGGCAGCGTTCACACAGGAAGAATAGATACACCAAGATCCGTCAACTACTCTGGCGATACATACGCAATGTGCAGATCAATCGGGTCACCAAGGTCGGAACATCGTTCTCCACGTCGACAAGCATCTAGCCGTACATCCAGCCCTCGTACACCCGAACCATCATTAAGGTCTCGTGTAATGGAACCCATTGAACCCCAATCTGGTGGTCTCCAATCATACAAGACGTGTGATGAAGCATCTGATGGTGATATCCGCTCTCTGTCAGCGCAAGGAACACCAAGGGCTGATAAAACGCAAAGCCAACAGAGGATCCTCAGAGACATTCCTTCACCCCGTGGTGATTGTGCGCCCGAAGTGAGCACTCCTGTTGGCGATGGTGACTTCAGCGTTGCAAGGCGGTTACAGTATGTCGACGACACGCCAAGTGGCTCGTCCCTAAGTGTCCCACTCAGGATTGAAGCGCCATCATTGCTAGATGGAAACGATCCGTTGGAAATTCCAAAGCTACAACTTGAGAGGCAAGCAAGCTGCGCCTCTGGTATTGGAGGTGGCAGGGGCATTGAAGCTGCTGTCCCTACAGATATAAGGGAACTTGATATGAATGGGCTTGACCTTGGGGATGTGCTCTCACATATACCAAGAGCGAGCACATTGCCAACACCGGATACGATCAGAAGCAACTACCGGTACTATACAGAGTCTGTAATGACTCTGCAGCTATTGCCCTTTAATGAGCACAAATGGGATGACGACAAGTACATACGCCCAATTGAAGGCTATCCTACATTCGGGATGAAAATGCCGACACATATACAAGGGTACATAAAGGTTAGGGTGCGCGTCTACCTCACAGGCAACCCAAAGTGGTTGGCACTCTCCGGTAATTTGCATCACCCCAAAACGTACTGGCAAGTACCTACAGAGCTGGAAATGCTCCATGTAGGGCTGATCCTGAGGCGCCTGGAGCTGTTCTTTAGAGCAAAGCCGAGATGGGTAGACAAGATACTCTTGCCCAGGGATATTCAAGAACATCCTTGGTACGTTGCAGCATTCTGGGTGATAGTATTCGATCTTATGGTCCTAGCGCCGCTGCCCAGAATATTGTTCGATATGTATCTGCTTATTGCAGTCGTTTCGCTATTCTACAAAATGCAAATTGGAGCCATGAGCTACGCTAACCCAGCACACAGCACCAATGAGAAGCCAACAATGAGGAATTACACTGGTTCCATCGCGTCGTCGGAATTACCGAGTAATGCATGCAGCGGTTTGAATCAAACACGAAACTCCGCCGCTGCAGTTAGTGACCACAAATACAACGGTGAACACATCGGTCAGAGTGGTCACTCTGGGCAGACCAACGGTGATAGCAATCAACCGCAGAGTGATGCCGCCAGTCAGGATCCAACGGACGTCCAACTGAAAGCCAAACCTACTACAAAACCAATGACACCGGAAACCCCCCAAGGCAGTGATAGCAAGGACATGTCAATCTGGGATTTGAAAGGAATGGAGGAATCCACCTCCACCCTGGCCACCCCCTTCGGAGAAAGGGAGCTGTGCATACAGCGTTATCCAGGAGCACACCGTACGGCAGTTTTTACGGATGACATTGGGGATACAAACTTTGAGGAAATCGTGAAGATCACCGTGGTTATAATGCAGCTGGCACAAGCTATACTGGGCTACTTTATCATGGGTATAGAAAAACTAAGGATCTCGCTAGCCTGCGCAGACTCATTATCGTGGTTCCTCACCTGGGTAGTGCTTACTATGTTATTCGTCCCCCTCTTAGCGGTGACGTACCTAGCATGGCGAATACCTCTGGTGTTGTGGCGTCTGGCACTCTACTGGGGCACGTGCTGCTACTGCATTACGTTCAACTCGACAGAGAACACGCTATTTGCCGTGCTATTCCCATATGTGCGCTCTCTGATGTGGGCACAGCTGAAGCGATCCCTCTGGTTCGTCACCAACTGGATTCAACGAGTGCCCGACTCACGGGAAATAGATCACCGCAGCGTTAGCATACTACAAACTGTCAACTTC
>BDIVROU_0457500.t1.1	
CCAGGCTGGATTTCCCATATAGCGGAACAACAAAAAATAAAACGGAGAATCGAGCACATTGCAGCATATATTGGGCCA
>BDIVROU_0413400.t1.1	
ATGGTTTTAGGATCGTTTTGTAAGGCCTTGAGAGGGCGGACCCCTCTATATGCGGATGCGCTTGTGAATGAGTTCCGCAAGGTCGAACAGGTTGACAGACACTGGGAGTTACCTTTCCGTCGTCGTTACCTTGCTTCTAAGGAGGCGGAGTGCCGTTCTATAGCTAAATCGCTCCTAATATACGGCTTTACCCAATGGGACGTGAACACCTTGCTATGTGGCGCATTTGTTGCCCAAGCTGTTCTTGGAGCTGTCATGCTGGCACCCATTTCAATCATCATTTCCTTTTTTGCGCTGTGCTGCCTGCTACAACTCCGCATGCACCGAGACAAGCTCACCCTCTACTACAGCATGGTCTCATTCGGAAGTTACATCATTCTTATGATAAACCTGATGATTGTACAACCGGAAAATCTATTCAGTTATGGCGGTGTGAATGCCGTGATTGCGACGTCGTTCGTCCATTTTGTAATTTTGGCACTTCTTGGCAGGCACACCGTCGGGCGCAATTTCGAGAGGTTTGCCGATACATGCCTGCAATTCAAGATTCCCACCGTCATTGAATGTCATGCGTTATTAACAGGTGTAATTGCGTGTCTCGGTATCACCTTCGCAGTTGTCCACCTCTATTACATGGCTTATACCTGTCTAATAGTTGTTCTCTTCACATCATTCGCGCGTTTGAGCTTTGTTGTATCTCCCAAAGATAGAGATACAGCAGAGAGTCTTGAGCATGAGGCCGAACCATCTTCTATGGCATGGAGTTTCATCTGTTCTTGTCTACCTGTTGTAAGGTGTGTAATGAACGTTTTGTTCACTTTGATGTCACTGACTGTCTCCATCGCGACTCTCGTTGACGGCCACATTCTCTCTCTAGGCCACCAGGATTCTTTCAAGGCCTGGGAAAGTGCGAATGCCCTTATAGGAGAATACACTTTCTCTTTTAAGGCCCTTGCATGTTTGATGTCCCTTTCATTGGTCATTATTCTGGCTCTTCAGATTTGTTTCTTCCTTCAGATGGTTTTGAGATCGCCCAGGCTACGTAATGCCCTGCAGCGTCGTACTATTTTTATGGGTAAATCGTGCATTGATCGAAAGGGGAACTTTTATTATGCCTATTACAATTACACAGTGGACAGCCGAGGTTATGTCATTGATGTTGAGACGATCGGAAAGAGCCAACTCAATGGATATGACAGGTCATCGCTTACATGTTATGACATCTACCTGGCTATGCAGCGGCGGGCGCTACATGCCTTATGTCAGCGCACTATATATTGCCACGTGCCTATTTTCCATTTGTACACTGCGGAGAAGGATAGTAATGCACTGGTACGGAACCGTGTACGTCTTGAGAAGATGGCTGCTGAGCTTGAGGAGTTGGTTGCCCAGGAGCGCTTACGTCGTCGCGAGGCTCGTTTGGAGCGTGAGCGTCTACGAAGGTTGCAGGCGGAGTTGGACAACAGGCCACAATTCATCTCTACATCCATTCCCTGTGGCTTGGAGGTTAGCATCCCGTCGCAATCTGTGAATGATACTTTTAGCGAGATCAGGGGCGAGGTGGACTCCTACAAACGCACATTCTCCATTCCTCTGGACATGTCTTTGCAGGACGTTGATGACATCCCCGCCATATCGCGGATGAAGGATCGGCTGTATCAGCGTCGTTGTGTGACTACGTCAGTTACGGACGACTTTTACTGGCGGGCACCTGGTATCATCGACCGTGTGCGTTGTTCCTGGCTGGACAATTTCGATGGCGATCCCATGCCTTCAGGTCGTCCATTGCACCCCGTCACTTCTCGAGTGGTTCGTAACCCAACGAAGGGCGAGTTCAATTTCAACAAGATTGACAACACGCTATCTACAATATTCATGGGTCTCGAGATTTTGAACGCCGATGGCCAACCTGTAAGAAGGGCAATGAATGCTTCAAATTCTAACATGGTTCAATGCTCGGGCGCCGCCAACATCGACCTTAGCGATGGTAGTTTTACCAACAGGTTTACTCCGATGTCTAACGATGCGCCCACTAGACCCCAATTGGAGCTTCCCAGCCCTTCTCATTTGCCTCCCCCATCTGCAAGATCGGGAGTAGTGTGCATAGACATTAGCGACAGCGCCTCCCCCCCGAGCCAGCTACCTGACGACGTGAAGTCTTCTGTCTCTAATGGCGCTAACATTAAAATGCGCACACCGCAGTCTGTGCATTTCATTGACATTGATACTACTAAGAGTGCAATTACCGGTGTGGAAATGCCTCAACCTACGTTAGGTTCAAGTCAGCGGGGGGTTGATGCCCAGCACAAGTGGAGCTGGCTTGACGAGACTGTCAATAAAGCCTTGGGTAACACTACCGTTGGGATAAATCGTTTCTTGAAGGAGGCCACTGTAGGCCCAGAGCAGGCGTGGATAAAGAACCATCCGGATGATAATGATATTTCCTATGACCGCATTCGCCCAATTGAGGAGGCGCTTGAGGGTCAGTACTATGTGAATGAGCACGGTCAACTTGTTGTCAAGAGTGGCAATCGTTACGTCCCTGCTCGTTACCACGGGAAACGAAGCGTCAAGAAGTTGGCGGCCTACTTCAGCAGTCCGAAGAAGCAGCCCCCTGTGACGGAGACTATCGATATTCCTATGGAAAGTGACACTGATGAAGACACGTACGAGTACGACTTCTCCAAGGTAGTAACGTCACCTACTCACAGTTCGATGCTCTATACGTTCTCTAACGATATGGTGCCCAAGCCACACCTGTCACCTCACGCTTCCCGCTACGTCATGTTGTCAGATTCGATCGATAACGACAAGTATTCCTCTCGTGTCACGGACACCATAAGCCCGAGCGTAATTACTCCTTGCCGCCAAGGAACGGGTGAGATATCCAACAGATCGAATTTTATCCTCACCCGCGAGTATGAGGTCTATCCGCCATTCAACCTCACCAACATGGGAGAGAAGCAGCTAGGCACATGCAGCGCTGCACAAGTGGGCATATCAAACCTTGATAATCCAGATAATATCGATGAAGGTGATGTTTCTTCTCTAAGGGCGCTGGGATCTGGTGAATACGGCGGAGATGCCATTGTAACGGCTTCATCCGCTGTTACGAGTCCTAGGACCATGCGTAGAATCGCGGCTGCACAGCATCTCCCCCTTGCACTTGACTCACGCCACGAGAAAGTGTACCATGTTTTCCCCGAGTCACGTCGCGACCATGCCATAATGGATAGGGCGATGCCTCATGCGCGTGCTTACGTGGATTCTGTCGCGACTACTCCCTCATCGACCGTCGCTGCACATCGTCAGAAGATGAACGGCAGCACCGGCTGTGACTTTACTAACCGATATACCGAAAGTGGCGGGGATTCCGTCACTTCCCCTGGATCGTCTGTAGCGACCCAATCTGCTAGCGCGACTCCGGTGCATCCGGTTTTGCCAAGGCGTCAGTGGCGCAACGAGTTTGATTTCTCGCCTGTTACCATTCACTCGGCTGAGGACGTGATGCGAGAGCTGATGCGGGATGTCGACATGGGAGATTCTGGCGCAGAGGACCACGGTTCTGACGTGAGTTATGACTTCATCTTTGGGAGA
>BDIVROU_0326800.t1.1	
ATGAGTTCTCGTCTCTTTGAGATTCGTCTCTATAACGAGACGAGTATTGTGCTTCATCGTCATTCCCATAGCTTGAAGCATGGGACTTGGCGTTCATGGCTTCCTGAGCGTATAGCTACCAGTTCGGACGTAGCGGTTTCTTGCAGCTTTAGCCGAACATTTCATGGTATCTGTTTCTCTATCAAATATGGCACCATTTTGAACCGTGTGCGTTACCTGCTTCACATTCAGCTTGAGCGGAGAAACGGGGAGGAGACTTTTTCGGCAGTTTTTGTCCCCGAAAGTGAGGTAGAAAACGCGCTAGGCGGCCGTTCTGTGAGCATAGATGGCACATGCCCTATAATCTTTAAGGTTCACTATGAGTTGGCTGACTATGACGGATCTGATCGGTCCATGAAGTGCTTCCGTGTTCGTGTGCAGGAGACCACAGATGGAAGCCTCTACATCAAGGGTTTGAAGGAATGCATGGAACAGTTGCTCATCCAAAAGGGGGTGGTATCGTATCATAATGCCAAAGTAGGTGGCCTTGAGGCTTATCAAGTGTACGAATCGTTGCCTGATGATTTCACCTGGTCGGCCTCGAGTTCTGTCTGGTTGCCTCGTCTTCGACGATCCAACCGTTCAATACTGATTCGCATAGTAAACTTCTCCGGTAAACAACTAAAGCTTATATTGGATCCTTCCAGCACCTTCTTGGAGGAGGGGCATTGGGTTGAGTACCCTTCGGAGGATATTCCTAACCTTTGTGGAACTGCTTTTGGCGTGCGTAGCACCGGTTTCTTTGGCGGCACTGGGGGTAAATGCGTCTATTCGATTATGGGTGAAAGCGGAACGTTAACTTTCTCGTGGGAGCAACCTGCGATGGGCTCTCTCACTGCCACAGGTACTCATTCCATGGGGAAGTATTCTATCGCAAAGCATGTAGAGTCCCTGAATGAGGGTACCATTATGTTTCATATTTATGACGTCAATCCGCCTCAGATTGATCTGTGGGCTGCCAAGGCCATATGCCCAAATGCGCCAGCAAAGTCCCTGGACCTGAGCACCCTTCCGCGTAATGCCCGAGGTGAGCACATGTTCGACCGGATAGCTAAAGCATCTAGTGCAAATCTTAGCAATATGGAAGATGTTAGAAGCACTGTAGTTGACGTGCTTCCACTGTTGTTAAAGTATCATTCTCACGGCTGTGAGTGGAAAGCTGAAGCTTTCAATTCTGGGCGAACCGATAGTCCCGTAGCTTCTGAGCATGACGATTCTCTTCGCAGTGGCTGCAACATTGGTAAAGAGTTTTTTCTTAAGAATCCACGGCATTTTTTTCGTGCTACTATTATAGGAAAGCGTCGTGATTTGGAAAAGAAGGTTTCCGACAATCACCTTCTCTACCTTGACTGGGGAATAGGCGCCGAAAGATTCTCGAAGGTTTTCATGCCTGATGAGCGAATTCATCTTTGTAGCACCGTTCCTGGTGGCATGGATAACCGGAAACTGTTGTTTGACAGCTACTTAATGCAGTTCCATTATGACCGTCCGGAGATTGTGATCGATTCTACCGACGCGCCTACCATGCACCAATCAGCTAGAGAGCGTCGTACTCGACCATTTCTGCAACATATAATGCAAGATAACCTTATGGATTACGTATTGATGATTTTCCACGCCTTGTGTGAGGGTCTTCAACCCTACATAACGAAGCGCATGTCACGAAAATACGGCGCCTCCTGGCTGGACAAGGTACGTATTCCGGCAGGTCACGTGTGGAAGAACGAAGAACTTGTGCGCATTGATGTGGAGGGTATGGTATACCTGATAACTGCGTATTGGCTTGATTTATTCGAAGATCTGTTTGATGGTGACTCGGACACTCTGCATACAATTCAGCGCATCGCCATAAATGGTTCTCACTATTATTCTCTCAAGGATCTTGAAAGCAGTGGCCCTCATGTGACTACTCTTCGCACGTCAAGCAGCAGTGTTAACAGAGATGATGACGTCGAAGCCTCGTATCCTATGCATACTTCAGAAGCAGAAGGTAGCCTATTAGCTGAAGGAAGGTTTACTATGCAGGAGATATCCGTCTACTTCGACTGCGGCTTTTGCAAAGAGAAGATTATATACAATAAGGAATTATGTTTAACATGTGAGAAAGCATTTCATAAGGAGTGTACACGTATGATCAACTCGGGCGGCTCCCAGTGCCTCATTTGTCTAAAGGACACT
>BDIVROU_0030300.t1.1	
ATGTGTAAAACAACAGCACACTACGGTATTTATTCCTCGGCCTTTCAACTACGCCGCATTATACGTGCCGCAATCGTCTCCGTAAAAGTAGTGATAGAACAGCTGGACAAGATGATGTGGTTTACGACGAGAAAGGATCATCTGGACGATGGAATCCCTCCAAGCAGGGCACCATCCGTATCCCTCAACTTTCTGTTCAACCACAGTCTGAGGTTGGGGTTCGGAATGCAACTTGTCGGCTTCCTTGGACTTAACCTTGTATACTTAGCCTACAGCGGAAAGGGTGTCTTCACATACGATCTCTCCGGACTACCCGAAGCGAGCCGTCTTGACGAAGGATTGCGCTCGTACATCACGACCTTCTCAATGATCTACATGTTGGGATCCCTTAGTCTGATGTGCTTCCAAGTTCTCCTTGCCGACGACACCTGCTGGGCCAGGGGCTATCGCTCAGGTTCGAAGATATTGAGACTTGCCACGTTCCTTGACGCAACTAGTGCAACCATGCAATTCATCTTCTACCTGTACATCGCCAAGTTCTACACCCAGCGCTGGTTTGTGCACCTTAACGAAGGTAGCTCGGAACTTGTATTCTTCGTCTTCACAAGGATCATGCATGCATTCGCATGCTTCCTATACGGACTGGCGTGCTACCTCCTCGAGGTATATCACGATGAAGGTGCAGGTGACCTGCATGCCTATCTCAACGGCGTCTGCTTTGTTTTAACCGGATGCGCTGGTACGTTTCCA
>BDIVROU_0085800.t1.1	
ATGAACCTCGGAAATACGTGCTACTTCAATGCGGTGTTTAACTTTTTGCTACCTGTGCATGAACTGTGGGAGTCTATTGAGAAGGTGACGATGCGAGATGATATAGACAAGACGAGCGATCACTATATCTTTGTGAAACAACTCTTAGATATGCGTAATCAGCTCCCAGTAACCCTCAAGCGTTATGTGCCGTTGACACAGGTGACCATGTTACGGCGGATAAACCCATTATTTAGCCGAAAAGACGAGAAGACTGGCACATTCATGCAGCAGGATGCGGAGGAATGCCTGAGCTTGATTTTATCAACAATAAACAACGTTAGCGATGAGAAGATAGTTGATAACGCTTTTGGGTACGTTCTTTCAACATCTATCAAGCCCAAAGAGACGAATGACGGCGCGTCAAATTCGTCAACTGCGAGCATCACAAGGGAATGCAGTAACAAGCTTAACTGCTACATGGGTACTCAACTGAAATCCGTCGGCAGCCTGATGGACGGAATCCTTCTTTCTCTTAACGAGGACGTGCTAAAGTTTTGCGAGAATGCCGGTGAAAATATTATGCATGAGAAGGTTGGCCGTATCTGCTCACTGTCGAAGTATCTGGTCGTACACCTGGTGCGCTTCGAGTGGAAGCAGGAGAGCGAGGTTTCTAAAACGGGGGCTGTCAAGGCTAAAGTATGCCGCCGAGTTAACTTTGAGCGTGTTCTAGATATCACTCCGATATGTTCTGAGGAACTGCAACCCCTCCTTCACGCTGCAAACGCGGCGGCGATGCATAAGGACTTTGGGTTGGATCCCACCAAATCGGAAGGTTTCAAAGGATGCGAGTTATATCCTGGTGAATACGCTACTGGTAAATATGAACTGCAATCCATAGTGACACATCAGGGACGCACCGCGGAGGGCGGGCATTATATCTGCTGGTCCAAGGACAATCGCGAAGGTAAGAGTTTGCCGTTT
>BDIVROU_0151500.t1.1	
ATGGGCGCTACATACAATTTCGGTCAAGTGATTGATTCTTATATCGCAAATGTGTTTCCGTACACGCGGCCTACAGTTGTGCAGGAAGATGAAGCAGAGGCTTCTAATCAGAGGGAGTGCGCTAAGCGTAGCTTCGGACGCCATTCATTATTCCAATGTATAGAGCTTGTGGTTATTATTGCAGTTCTTATTTTGCTATCCACGTATGTTCTGCACGTGCGTTCAGCGTATACTGCAAGCACTACGCTGGGAACAGCTTTGAAGAAGCCCATAGCGTGCATGGAATCCGGGTTTCAGCGCGTATTAGACACCTTTGATGATATCCACTCGAAACCTAAGGCAGAAATATCTGAATTTCAACATGAAGGCGTGACTTATAAGGCTATTGAGCTTGATTTGAAGGATAATCACGTCATAAGATATTCGGATATTCGAAGTAAAAACGATGTTGCCTTTTGGTTGCAATTTGGACTCATACCTGCGATCTTCAGTGGGCTGAATTCATACAACAAGTTGGTTGGAAGCACTGTTAGGTTTTCGTTTGTGCGAAGTAACTACAATAAGTTGACCTATAATGTTGACAAGGCAACTCTAACCCCCAATGTTGCAATTCAGCATCAGCTTATGTCGGCCTTATTCCCCCTTGAGGTTGCGGATGATGACGATGCGGCTGACGACCCCGAACAGGACCTCACAAGTGGTGATATAGAGGGTGATGGAGTTGATGTCGTACATGTGAAGCCTAGCACTGCAAAAATAGAGCTCGGGGATGCTTCACAGCGCAAGGACATCAAAGCCAAGGGTGGCATGGAAATGTTAGAGGTGAAACTTCCGTATGCAGAAGATGGGAAATACCATACATTCTCGGCTAAGGGTGGAAATTTCTATTACGTCACTGGTGACTCTATTGATGCAGCTTTGATGTCGCTTAGCATAGGCACCAGGTACAGCAAGTCACCGCCGTATTTCCCACTTGCTGCCGTGATTACGGATGAAACAACGACTTCTGTTGCCTTGGAGGCATTTTTGTCTAATGCTCAAAACTCGACTATAAGCTACGTTAATGTTACTTTCACCTTCAGCAAAGGTCAAGGTGATACTGGCCAGTACCTGGTGAAGGCGGCCAAGGCGTACTCCATTGCAAATAATAGAGGCGGCCAGGGGGGAATGATGTACAATCTGATATACATGTTCCTTCTGATGGTTACCATTGGTCATTTTGTTCATAGTTACTACATGCACCGTGGTGAAAAGGTTTATTCGCTGAAGATCGTGCACATAATTGACATCTCATCCAAGTTTCTTCTAGCGCTTTGCATTTTGATATATGGTGGTAGGATGTTTTGGAGTCATAGTAACCTGCCTCATATTCACACAGTCAAATATGAAAACGGTTCATATGATGCCGTCGTCGGAGTCTCGAAGAACGGCCGCATTATAGATCCGGATGTGTTGCAAACCGTCTTCAACAGTCTAAGAAAGAACATTATGCGAGAATATTGGAGTGTAGGATTCTTCCACGTGGTAACTTTCGGTGCAATTGCATTGCTCTTCATTCTGTTGTGCATAAAATTGTGCAGTGGTCGTAATGTAGGAGTTATGCTGCGCTATTTCGCTTTCCACTCTCTGCTCCAATTTATGTTTGCAATCGGCAGCATTGTACTTGCGTTGTGTGTTGTGTCGCTCAGCAATGCATATATCGTGAACTTCATCCATTCCAGTGACGCCAGTTTCCGATATAATTTTGCGACTCTTGCAAACATTCTGTCTGGCGTTCTGAACAAGCAGGTTGAAGCGTACTTGCGCAACTACAATGTGCTTCATTCGTTATCTATTGTTATTTTGTTCATTTTGTTTTCATATTCTGGCATCTTCGTTTTAATTACGATGATGTTCACGATAAACCCAGAGAGCAACATCGAATCCTTTAAATCCAAGAATCCGACAGATCCATATGATAAGTCACGTTTCATCAACTTGAAGAAATCGTGGTACTATTTTGTACGTCATATTATTCCCGAATACAATGTCGCCTTCTTGCGCCACTTTGCCTTCTCCAGGGGCAAACATGATATGCCTGTCTCTCATATTGGAACAGCTCAGGTCGGAAATATAGCTCCATCGCCCAACCAGGCAGGGCAACCGAACATCTCACCTTATGGTAAAGGTATAGCTGATGTTATTCCACAGGCATCAAGGTCAGCTGGGCACCCTCCTCCCCAGGCTAAAAAGGATTGCAGCATTACTGTCAAACCGTGTTTTAAGGGTAAAACGGTGCCCATTAAAAACAGACGGGTGCTTCCAATGGAGTCGTTGGATGCTTTAAAGCAGAATCGCAGCTATTACACATGGCGCATTGTATCATACTCCCTCCTCACCATTGGGTTTTTGATTTTTGCATTCAAGGAGCATAGGTACCACAGTGTACGTAAGCTCTTGCAGAATACACTGAATGACCAACTCGTGACAAATATGGAGCGCCTGGCGTTCAACTTTAAGGAATTCACGACAGAGGACGCTGTGGTCAAGGCAAAGGTAGGTCCATCGTCGCAGGGGGCTGCTGAGCAAACTGTTGCCAAGACGCCCCAGCCACCGCCAGCTGAAGCAAATAAATTATCACAATCAGCTATGAGTTCGGATCTTCCTTCGGAGTTAGCTTCACACGTTGGTGTAGATAGAAAAGGGGACGTCTCATCAACACAGGCTCCAGCTCCAGCGGTGTTGGCGAAAGGCGATCCTAAGCAGACTGATGTTATAGTGAAGAAACCTGTCAGCGTTAAATTGGTTTTTCCTCGAGTATCATTTATGCCCAGGCGTATTAACACCCGTAAGGATCTTTTCCATTGGTTAACTGAGGGAGCCATCAACGACTTCTTTGTATGGGCTACCTTTGACAACGACTACATATCTGGTGATGGTGACTCGCCCCACTATTTGTCTTTGTACAAGCGCTACTTCCTTGTACCCTCGAAATGTTCACTTCTGCTGGAATTGAGACTGCGGACGACTGACGCTTTGACACTGCCCATATTCGCTAAGATGGAGCCATATGTCGATGAAAAAGTCGTTAGAGCCGTTGTATTGCCAACTGACCAATCATTGGGCATCAAGCAACTTTTTGGTGAGGCCTCTGTCGACTTTCCCGACGCAGTTGAAAGGGTAGTGTTGGAGCTATTAATGGTTGACTCACTGAATCAGAGCAAGCTGTACAGGGGAAACGTAACCTTTGATATACGCGATTCCGGTGTGGTAGTACCTTATGTGAAGTTTCGGAGCATTTTGGGGATTCACCTATCATCTACGTATTTCAATTGGATCTTCACTGTTGTATCGGTGGCATCATTCCTGCTATTCATCTCTTTGTCATCGTGGTTTGTGTTCGATTGCAAGCTATTCGTGCATCGTTATACTCAGCGACACCGCAACTTTTCGCGGCGTTCCTATGGGGAAGGTGTTATGGTTTTCTTCTTGAACAATTACCTCCGCTTGGTGGATGTTCTCATCATCTTCTTAATAGGTAGCATGTGTGCTTTATATCTCACAATTCAAATAAACACGAATGCTGTGTATGACCATCTGAGGAACCTATCAACGCTTGACGGTCGTCTCCAGTTGAACGATGCGCTAACTAAAGTGCGTATGTGCCACAAGTCCTTGTGGGCGACGCTGTCTCTGCTACTCTTCATGGTACTTCTGAGGGAAGTGAAGCTGTTTCAATGGATGATTTCAGTGGTATATACATGTGTCAAGAGTGCCTTCACGTTATACCTCTTAGTTGCTGTTGCGATGGTTCTTCTTATAGCTACCTTCCTCTTTTTCATGTTCGTTTTCGCGAGTGAGCACTTCAATGGTATGTTTTTACTATCCGTATATGATTCATCCGTTGCAGAGCTCAGTAGGGGGGAGGGATCACTGCTTAATAGTACTCGCCTGCTATTCAACGAAGTGTACATCAGGCCGCATCTATACGAGAGCACGCCTCTCTCCATGCTGATTTACCCTATTTGTCTGATCGTGAAGTCGTGGATTTTGAATGTCATCTTTTCGTATTTATGGGCTATTTGGCCGAAGAACGATAAGGAGCCCGATAGGGAGGTTATGGAGAAGACCGAGGATATGTTCAAAGATGATGATATAAAACCTTATACATTACCTAATGATTGTGTTAATCTCACCAAAATTTCAGACGATCAGCTTGACTTGATAACGGATGATGTTAAAGCTCTTTGCACGGATGAGGCCTTGCATCTTAATGCATTGTTCGAGGAATATAACAAGCAATTCACCGAATCAGGTATGACATCTCTAGACTTTCTGGAGTCGCTGCATGAGAAATTGGTGGGAGAAATGAGCGAAGTGCTTTTCGCCTGCGAGAAGACGCAACTTTCACTAGAAGTTCTACACAAGAAATGTGCGATTCTTGAAAAGAATGTTGATCGTAATCTCGAAACGAATATTTCACTTGTCGAGGTTGCGCTGTCTGATAAGAAAGACGAATTATCTGCTGCGTTTGCAACATACAAGTCGCTAATTGACGAAGAGAATGCGCCA
>BDIVROU_0001300.t1.1	
ATGCCAAAATTTGGGTTGCTAGACTTGTGCCTCTCGAGCCATAAACTATTCTCAACGCAGGCCCCGATAATCGAAGCTAAACGGTCTAAACTAAACCAAAGGAAAAGACAAATCGTAACTCTTACTGATAAAGCCATTGATCAGTTGTATAATATCGCAGGGGACTCCGGAAAAATTGTCAAGCTTTTCTTCGTCGTAAAGGGTTGTAACGGCTACTCTTACGAAATGGAGCTAGTCGACATGCAGTCTCTTGACAGCATGGATGAAATCGTCAGAGACTGTAATGACACTCCCATTCTCGCAATTGAAAACAAGGCTGTTTTTCACCTCCTAGGGAGTCGAATTGACTACCACGTATCACAATTAGAGGAAGGATTTATCTTTGATAATCCAAATATCACATCGAAGTGTGGTTGTGGTCAATCCTTCCAGTTT
>BDIVROU_0420600.t1.1	
ATGACGATCAACTTCGTCCTGTGCAACGCCAGTTTGGATTTACATCGAGAACGATCGTATAAACAGCGCTCGCTTCCTCAGTCATTTAGCCTCTTAAACGAGGAGGACCACTACCGGGAAGCTGATACGGCCGATTCGTCAAAAGGAGATCCAGAAAACTTGGATGATGAGGAAGATAACGATGGTGAACCTTCTACACGTGGCACGAAATTCAAACGCCGCAACTGGAAGGAGGTGCGGCCGGACATCTTGCACTTCTGTTTACTGGCCCTTCACGACTCCATATTAAACAAGGAGGGCAAGATGTCTATTTGGGTACATACGTTGAACTCCCAGTTGTATCGTATATACCCTGAGTTCCGTATCCCACGTACCTTCAAGGTATTTAACAAGGTCATGGCAAAGTACCTGCACTCAAATGCGCGGTGCCTCAAGCCTGAGGGAGACGATTCGACCGTACTTGTAGAGCGCGTGGATGAACGACTTGATGACTTGGGTCGTGGTGGCGTGAAGGTCGCAGTCTCCAGCCGTGGTAGACTGTCATGCGCCGAGGAATTCTTCAAGCAGGGCGAGGTTGCCAGCCGATTGGATGACCTGTGGATATACGTCTCATTGAGCAACTATACGCCTCTGCCTGTCCCCGATGAATCAGGAATAGTCTCTGTGGCAGAGGTTCACAAGAAGCTGGTGGAACGTTCTGACCGAACCCCCGCCGCATCGACTTATTCGCAGGACATTGAACGCAAGATGATCGCAAATGGGACGAGTTCTACAGATTTGGAATCGTCTTTTGACTACAATATCTCCATATCTAGGTGGTATCCAACTGCTATGAGCACCTGCTACAAGCTGGTGTGCGCACTTGAACGTACGTTAGACCTT
>BDIVROU_0039700.t1.1	
ATGCCGGTTCCGTCGGAGGTTACCGTGGTCAGGATTCTCATGGTATTGGGGATTCAGTTCCACCTCCTCCTCCACCAAATGACGCTGTGGCACATGTTGGTGGTCCTCATCCTATTTCATCAGTTGCTTATGGCTACGAGGGGTACTATCCTTACCCGAGCGTGCAACATTACGATGCCATTGCGCCGAGTTCATCGGCTACGCCAGGTATCGCTACTTCAGGAGATGATCAGCTTGAGAGCGTGCAGCGCTGCCATAAACATAGTGGGTACCAGCATTTTGTGCGGACATTCGTTTTCAGCAAAGCCCGACCTGAACTGCAAGTTTTGCAGGAAGTACAAGTCTGCTGTCCATGAGTTAAGTCGTTTGGCAGCTCAGAAGAGCAGCCCACAGCAGTCGGAGAGGCCCAACCAGCTTCCCATGACCAACACGAGCACCTACAACTTGAACACCATGCTTCGCAACAACATTCTTAATTCCGAGTACTATAAGTCGCTCGCG
>BDIVROU_0425100.t1.1	
TTAAAGCTCTATCAGTGGAATCCCATATTGTTTTACAATTCCATATATCGTAAACTGCTACAGAAACATTTAACAATGGCCAAGTGCAGGAAGCCGTGGAAGAAGGAGCCTTGCCGCCTCTACACCAAGGCAATTTTCATGGGATACAAACGGTCCAAGGTTAATCAGGACCAGAAGTCCAGTCTGCTGAAGCTTGAGGGTGTGAACTCTCGCGAGGAGACTGCCTTTTACATGGGAAAGAAGGTCGCTTACGTGTACAAGAGCAAGAACATTAAGAACGGCACCCGCTTTAGGGTAAGTTGT
>BDIVROU_0380500.t1.1	
ATGCGCTCATGCTATTCAACCGTACGTGGTATATTGATAAACTTGCAATATCCAACCGTAGATGACCCTCGATACACGGAAATACAAGCTGAAATCGCATCCAACTACATCGCACTGCATCAAAATCCAATAAACATGCTACTCAGAATGACAGAGAAGGCTGCATTGAATGCATTTGTTCTTAGGCCATTCTCCAACATTATATTACAGCTGCTTCACAGCCTATACAAGGACATCTGCTATGGTTTCCCGACATTCAACATGCAGAGGAAGACGCAATTGGATGTAACAGACATCAACGCACTTCAGGTAAGTCGT
>BDIVROU_0410600.t1.1	
ATGCGACTCAGTGGAGTGGTCCGCTTGGCAGTGCTGTGTTTCGTCGGCCCTTCCCTCACAGTCCATGGCGAATCCATCCAACGGCGTCCTTCCACTGCCGATGATGTAACTCCCGAGATAGCGACTGAGGCTGAGATTCCGGGGCTCCGAGGAGGCTCCGCTAAGCGATGTCCTAAGTGTCATGGTCATGGTCATGGTTCCAATCAGACTGGCCAGCCACAGTGTCCGCCAGTGACCCTCTGGGGAGACCTGCGTCACTACTTCGCAGCGCTTAAGAGGGACTCCCCGAATGTGTTCTATGCCATCATATTCTTTGCCCTCCTGATTATTTTTGCCTCCATTGGTCTGTGCTGTAAGTGTAAACAGCAATGGGCCGCCAGTGCCATCCTCGGCGCTCTCCTCTTCTATGCCATGTCTTTCATTTTCGGC
>BDIVROU_0304200.t1.1	
ATGAAGGCGTTTATCATAACGATTCTGGCGCTATTTCACATATATATCGCATATTCCTTTCGTGTGTGGAATGGCGTGCATGAAGGTGGCTCCTTCGCTCGACTCCAGAGCCTCCGGGCCGCTGCTTTACAGGCCAGCGACGCCGGCACGCAATTAGTAAGGCTTCTCACGCCTCCTCCGAATCTAACGGGAGAACTTCACGTCGGCAATGCCTTGAACCTAGTTTGTAGCGATATTTATCTGAGGTACTGCGAGCTGCGTCAAAAATTGGTCCACGCAAGGTACAGCTGTGACCATGCCGGACTGGGATTAGAAGCTATTATCAATAGGCGTCACAGCTCGAATGTTGATGTTCGAAAGCTCCTAAGTGATGCCTTGAGCAATTGCAGGAGCCTCACAAAGAAGCACATGAAAACACTCAAGAAGTTAGGCATTGATTGGTTGTATTCTGGATGGACGTTGAGCTCTCGTAGCAAGGAAATCACGCGTGACGTGTTTCTACGGCTGTATCAAGAGAAGCTAATTACGGAGCGTCTCTATCCCACCTTCTGCAGAGTCAAACATGGTACGCTAGAGTATTTAAACGCTGCAAAGGTTGAACTAGTAACTCGACCCGTAAACGTTTATTCAATCACGTTGGATGTTGTGGGCAATGATGATTTAGACGGTGGTAGCTCCCAGGAAGTCGCGGGGAGCGTGATCGCATATACCACTGTACCAGGTCTGCTTCATGCTACAGCGGCGGTCGCTGTCGGAGAAGAGGACTATGAGCGGCTTAAAGGCAAAATGGCTGTATTACCTGACTCCTTCAGGCGTGTCCCTCTCGTCCCTTTGGCCACTGTTATCAAGGACGACAGTGCAGTAACCGATACACTCATTATGCCTGGATACTCAGAAAATGCAACTACCATATCATATATGGGCAATATGGATGTAATTAATATTGTGGGTCCAGATGGGAAGTTGACTAATGTGCCACCCACAGTAATGGGCCTGTCGCTAGAAGAAGCTGAACCCGCTTTGCTCAAGTATTTCAAGCACGACAAAATCGTTCATAGAAAGGTGCCAATGGAAATTAGTGATAAGGATACAATAGTTCATGTGCTGCCTGCTCCACAGTTGCTTCTTGATGTTGCATCAATTTCGGGACATGCTCTTGATGCGCTTGAGCGCTTGGAGATTGATCCACAGAATCGCATGTCATTCCTCAAACAAAGATTAGAAAGCAAACAACCGTGGTGTATTAGTCGTTATAGCTGGTGGGGAGTGCGGGTCCCACTTTGGTATCTGAAAAAGGGCACAGATGTAATTGTTTTGCCTGCCAAATCACAACAGGACGCGGAACAATTGGCAACTAAGAAACTGGGGTACGATGTAAAAGAAGCGATAAAGGATGGATACAGCCTCGAACAGGATCCTCGCACATTGGACACATGGTTTACCTCTTCTCTATGGCCAATAACAACGTCGATCGATTCCGAAGAAATGGAAGGACTTCAGCCGTGTCGGGTGCAAACACTCTTGTTTACGTGCTATGATATCTTGCATAGCTGGGTAGCACGGATGCTACTCATGTGTACCTACCTTTCGGGTGGTGCACTTCCGTTTGACCGGGTGGTCTTACATGGTCTGGTCAATGACGGTCAGGGGAGAAAAATGAGCAAATCCCTAGGCAACACCATTACCGCTGATGAATTTGTAAGTAGATTTGGTGCGTTGTATGGATTCCCAGAAATTCGGAAACAATCTGATGTTGCACAATACATTGCACAAATCCTTGGCAAACCCCAGGAACAGCACGACCCTATGGCAATGGCACAGGCGCGGTTATCACTTGCTGCCTCTGCTTCAAAGGTAAATATGTGCCACAACATAGGTGACTATGACGAAAGAATAAAGGCTATGCTGAAGAAACTTGGCCAGATTACCAACTATATGAATTTAGTTTGTCGTAAACTGAAGCTGAAGCACATATGGGATTTGGACCTCGACAACAACAAGCAACTTTCGTCTTTAGAATCTGCTATTTCTGCCCAGTTCGCGGTGGCGGTAAACTCTTTGAGCGAATTGATAGAGTCCTTTGAGTTCAGAAAGGCCGTAGAGACTTTGGAGCAATACGTCGGCATATTTTCTAACTATGCTATTCCTGCTCATAGACATGGATGCTGCCAATTCGCCCTTTTGTTCCGCTGGTATGTCAATATGCTTCGCATCTTGATGCCATTTGCGGTTCAATTAATCCAGGGTATGCCTCTACCCTTGGGATTACAGGATAGTGATGCCCTCCTCCAGTGGCCAGACTTTATACCCGTAGAGTCACATGATATTGGCATGTTTGATGCAATGGAAGATATCGTTCGTCAGTTGCGACGCCACGCACACGCAGGTTCCAGTGTCCCCGAAGTATCGGTTCCAGATGCTTATCGAGATGAGCTCGAATCTTACAAGAGCTTACTATCATATATAGTGCAGTTGACATATAATACAGCAATTGACTTTAATATAAAG
>BDIVROU_0377500.t1.1	
ATGGTCAAGGATTCTGAGGCTTCCATAGGTTTGACGGAGACTAGGGCAACGGCGGAAGATCACAAGAGAAGCCTACCATACATCGCAACGGTTGCTTCAGGCACAGTGATTTGGGCGTATATACTCACAAAACGAGTTAATCGCATGCTCATCGGCAGGTATAGCAACATTGTCTACCAAATCAGAAGAGCGGAGTCCATCAGCAACAGGTATACTGCATTCAAGTTTTTTACGATAGGGGGCGCCGTTGTACCCACAGTCGTGCTTGCAGCAGCGTACCTGGTTTCAAGCAAGGGCAGTGGTAAGGAAGCAGTCAAAAACATCAGGGGGGAGGCAGTCACACTCTCGAAGGCAACGTCACATAGCATATATAGATATACTAGCAAGGCCAGCAGGAGGTTAGAACGTATTGCAGAAGGAGTCAAAGGGACACTGGTTCCAGAGGGGATCCCTCGTATGGGAGAGGAACTGAGAAAGGATATCACCGCACTGAAACGCTGGCTTAAAAATATCTTC
>BDIVROU_0427900.t1.1	
ATGGAGCCTCCCTTGAGTCATACGACGTTATGTTCCAAGCCCTTCATTCGTAATTCGAGGGTGGGTGATACCTTTCCTGCACAGGATGATAATGTAACCCCTCGTCGGATGTTTAATATGCCCAAGCGCCGGCAAGTGTTGAAATGTCATAGTTCGGACGCTTGCCTCGGTTTGGGCTCCACCAACAGTCCCATAGGGCCACGTATGTGTAAGATGAACGTTATCCAGGCGTGGAGCACAGGACTGTCTCCGTCTATGGTGGGCATTGAGGAGTGTGGTTCTGGCGTTTACGATGGTGTGAGCCCCATCATCTCTGCCGACCAAATTATGGCAGAGTACCGCCAGATGGCACATGCGCAATTCCGTAGGATTTACTATGACCTAAGTCGGGGCATCCGCCTGCCGGATGATGGAGTGAATTACCTGTTCAAGTACGCCACTAGCGATATTAGTACCTCCACTTATGGCATGTACGGGGAGATCAGAACATCCTGCCTTCAACGTATATGCAAGGAAATGGAGCGTTTCGGTTTAGATAAGCGTAGTGTAGTATTGGACTTGGGAAGTGGTAGAGGAGTTCCCAGTTTTTTGTTCGCTCACCAGGTCCCCGTATTCGCCTCTGTCGGTATAGAGATGTGCCCGGTTAGCTATGAATCTGCAGTGCACAATTTGCTGCATTTCCTGAAGTTAGACGTCACACGTTGTATTTGTGAGACAACTAACTTTGGTGCCACATCAAATGATGAATTCCATACCGGTGGAATGTATGTTGGGAGTGATGACTATGGTGGCATTCGAGGTATCTGTGAGGATGCACTGCGAACTCCTACAAACACCAGGCTAGGTAACAACACAGAGGATGAGTCCAACTCGAAGACTGTAATGAAACCTGATGTTACTGAGAGCGTTGAGACTCGCTACGATAGCCATACCCGGGAGGCGGATGAGACGTGCGAGACGCCAGTAAAGGATTCCGATGACGACAGCACATACTATCGCACGTTGCACCGCTTTTCTAGGGTCCCATCTTCCTTAGGCGTGGGTTTCTGTAACGAGGACATTTCCGCGTTTGATCACTATAACGGCGCGACTCACATCTACTCATTCGACATTGCCATGGAGAAAGCTCTTGTGAACAACATCGTTCGTCAATTCACCAATACTAAGACTGCGTGGCTTTTCGCTTCTTATAACTCCGATCTTTTGGAACGTTTTGAGTTAAAGGGCTGCTTCCTGGCGGCTAAGATCCCGTGCCAGATGTACAAGAGTGGTGAGAATAGGTGCTGCTACATTTATGTGAAGAATGATTGGGAAAGCATTAAACGGGAGTATGATGCTGTGATGTCCCGTTTTATCGATGAAAAGCATTCTGCAGCGTCAACGTCACTTGACCTTAATTCCTACAGGACCCTCATTGATGCAATTCCCCAAACCCCACGTAAAGCTAGAGCTGCAAATACTAAGTTGGGTTATAATCTTAGGGGACGCTGCAAGCGCTCTATCCCTTCGAAATGCAAGGACGAGCCGCGTGTGGATCAGCTCGAGATAAAAAGCGAGTTGTCAAATGACATCCTGCTATCGCAATTCAATGAACCTGTGGATCTAATCGAGCTTATTAAACTGGCAAAGATGCCCCTTGGGGCCCAAATTGGGTGGTACGTGAAGAAGGCCACAAGGTCGGGGATTATGATGACACGTTCGAAACGTCTTAACGGCGTAAGCCAGTTAAAGCGCAGCCTTTGTGCATACCGCAGCAAGATTTTGGAGATGATTGCAACAGCCTCTGACACTGCTACGTCTAAAAAGTACGTCAGCATGCTTCAGCATCACATCAACCAGATGTACATGCCAGTGCACAGCTTCCCCAACCCTCCCACGTGGCTT
>BDIVROU_0425400.t1.1	
ATGGTGCACCGTCCGGTGTTCTCTGGGCTTGCCAGACTGTTTGCGATCCGACGGTTCAGCACTAGCGGCGTCGCAGCATGGGACGGGTGTAATAGTGTGGCGGAGTTCATAGGCGTTTTGAACGATGTACGTGCCGTGGACAAAGCCTCTCAAGCATCACTGGAAAGGAAGGCCATGGAGCTGCTGAGTGATAACCTCAGGGAAGCGGCCATGTTGCTTATTACGCTAAAGAATTTCGGCTGCGACGTTCAACAGTTGGTTTCTAGGGTAGAGATACACCGTAATGCCGAGAATCTCGACCTGTTTGCTCGTGCACTGGCTGAGTGTGGTGTGGCGGCTTCGCAGGTTGCGGTAGGCGAGATTGTTGCTGCCGCCGGGGTTGCTGAGCACCCCAGGCAAGTGTACAACTACCTGTGTGGCACATGTATATTGAACACGACCGGTGCTGATGTAGATTTGGGTAGATTACTCGCGAAGATGGATGCGATTGGCCTATCAAACTTCACGCCTCTCCAGATACTGCAGATAGCCAGCAGCCTGGCATCAGTCGATGTGGTGGCGCATGCTGATACATTGGATAGGCTGTGCAATGATTTGATTGAACGTAGACTTAATTGCGCCCATATTTCGGATCTCTTGGAGGGGATGTCTAAACTTTCCAAGTACTACCAAAGTCCTGGGCTACTGACGGTATTCGAGCAGACACTGCTCACGCATTATTCCATGGACTCGCTTACTCCAAGCGATTTGTGTTTGGCACTGTATACGTTATCAAGATACTATCGGAGTGACAGCATGCTGATGGACAGGATCGCTGTTAATCTTCGTCGTGACATTGGCAATTACGACCTTGTGCAGCTTGCACGTGTGATCCTCTGGTTATCCAAGATTGGCTACTATAACAAGGCCATTGTGATCCTTATAGGCAGAATGGTTCGCACATTTTTGGACAAAGACTCTACGGCGGACGCACAAGTGTTGACCAACCTCTACACAGGGTTTTCACGTTTTCTTTACCATGACAAGTTGTTTAGCCTTTTTTCCACGATTCTTTGTAAGGAAGAGGTGTTTTCGGACCTCCAGGCAAACGATGCCATAGCCATTGTGCAGTCGTACGCTCGGGTCCATGTTGTGGACGATCGTCTCTTCACGCTCTTCGACACCAAGCTTTTCGGCCAACCGCTGAACACCACTTTGACTCTCAAGCTCTTGGTTGCTCACGGCAAGTTACGTTACCGTAACCCTAGGTTGCAGAATACGCTTCTCAACAACATCAATCTGCAAGAGTTGGACTCGCCGCTTGACCGAGAGAGGCTCAAACTCGCCACTGAGCGACTTTCGCTGTTCTATCCCGAGCTCACCGATGCGAATGGGAGCGTCATTCCGCGCATCGCATGGCGAAGGCTTGATCCTGAGCGTCGCATGATGCAGCACGTCCGGCGCCGGAAGTGGACGTGG
>BDIVROU_0404500.t2.1	
ATGCCAGCATGGCGTGAGTTGGAACAAAGCTTGCCCAGAGTGGTCAAGCAACACTCGACAAGTGGCAAAGGACTTGTAGACTACATACCTCCGCCATGGGCAGATTTCGACCCGAAAGAGGTGCTAGATACGAATTCACATGGATTTTCAGTAGATATCATCTCGAATGGCACGCTGTTGGAAAATGTCCAACTAGGTAGCAAGGCGTATTATGCCCTCGGATCAATGGATGACTGTGAGCTCGTCTATAAGAATCCTCTAGTATCACGGAAACACCTGATACTGCAACTTAATAGGCATGGGGGACTGCTACTGTTTGATCTAAATTCCACTCATGGAACTACGGTGAACCACAAACGCGTGGAGCCTGAAACGTACTATCTCCTAAAGGACGGAGACCAGATACGAATAGGACAACGGGGAACTACAAGCAGGACGTATGTTGTATGCGGGCCGCCTGAAACAGAACGGGGAGACGATGGAACGGAAGAAACGACCAGACCGAAGAAAATCGCAAAAAAATCGCCAAAAACGGATGAACAGGAGATCATGGATGCAGTGAAAAGGGCCACCGCCGCAGATTATTACGACACAAACCTGTATTTTGATGAGTGGGACAGCTATTTCGATAGAGACCAAGAAAAGACAGTCAAACGTAACAAGCCCAAACAAAAGACACACACATCCGAATCTATCAAAGGAGATCTTAGGCGGCTTTACCAGGAAGAGGTCGACGTCCTCAATCGATGGTACAAAGTTTTAGCCAGCGCCATTAATGACGGACTAATCGAAGGATCACAAAAGATGTCTAAAACGGATTCACAACTCAAAAAGATACAACTCAAAGGCTTCAACGAAGATCGCAATAAAATACAGACACAAATAGACAAAATACGTAGTGATATCGAACGCTACAACAAACTACTCAGGCTCACGCGTGCG
>BDIVROU_0465300.t1.1	
GAACGCTGTGCATATAATATACGTGCAGTGGAAGGTCATGCAATAGATACTACTGGGGTTTCATGCGACAAAATTGGTGTATCTCTGGGAACATGGGGGAACGAAGGACGGCTGTGCAATAGCCACAAGGGTAGCTGTATACAAAACCAGCTTGGCTGGTACCTTGAAGAG
>BDIVROU_0208200.t1.1	
GGTCGCGGAATTAAGAAGCATATGAAGCGTATCAATGCGCCTTCGCATTGGCTTTTGGACAAGTTGAGCGGTCGTTACGCTCCTAAGCCTTCTCCTGGACCTCACAAGTCGACTGAGTGTCTGCCTCTCATTTTGCTTATTCGTAACCGTCTTAAGTACGCGTTGACCTACGACGAGGTGAAGCTTATCGTCATGCAGAAGGTGGTGCGCATTGACGGCAAGGTTCGCACTGACATTACCTACCCTATTGGATACATGGACGTTGTATCACTGGAGCGTACGAACGAGCACTTCCGTTTGTTGTATGACACCAAGGGCCGTTTTATCCCCCACAAGATCACCGCCGAAGAAGCCGCGTACAAGCTCTGCAGGGTAACCAAGACCTTCCTGGGCCCCAAGGAAGTTGGTATGGCTGTAACTCACGACGGCCGCACCATTCGGTGCGTCCACCCGGACGTGAAGCCTGGTGACTCCCTCCGCATTGACATTGAGACTGGCAAGGTCTTGGACTTCCTCAAGTTCGATGTTGGTAACTTGGTTATGATCACAGGTGGTCACAACCAGGGTCGTGTCGGCACTATTGTGCAGAAGGAGAGGCACCCGGGTAGCTTCGACCTAATCCATGTGAGGGACGAAACTGGCAGCAGTTTCTCTACCCGGAGCTCCAACGTCTTTGTAATAGGTATCGGCGACAAGAACTACATCTCCCTTCCCAAGGACAAGGGTATCCGTAGGTCCATCATTGAGGACCGTCAGCTGAGGCTTGCGCGCGCCCAT
>BDIVROU_0412700.t1.1	
ATGAATTCCGAACACGACGAGCAACCGAACGAGCCAATGTTGTGTAAGAACAACTGTGGTTTTTACGGCAATGCTGCGAACGATAATCTCTGCTCGAAGTGCTATAAGGATCAGCTGAAAATACAGAGCACAGCTGAATCGTATTTCACCAAGGAGACTGCATACATTGAACCCAGCATAACTGCTGAGACAACGGGTGATTCTACGGCTTCCTCTGGGCTCCCCCAAAGGTCTGACGAGGCTGGGAAAGAGGCCGGTGATGTTGAGGCTGAATCTGTGCCCGACCGCTGCTACCATTGCGACAGGTTGATCGGCATCCTAGGTTTCAAATGTAGATGCAATCGTTATTTTTGCGCTCAGCACCGACAGGCTAATATCCATGACTGCCAGTTTGACTACAAATCGCTGTTCCGCTCACAGCTGATTACGAAGAACCAGAAGGTTGTTCGTGACAAGTTGGAAAGGATT
>BDIVROU_0421900.t1.1	
ATGGATGTATCACGATTGGGGAATAACCCCAAGGAATCGCATTGTGCTGCCAATGACTGCACCGCCGGTAGTGATGCCTTTTCCCAGGATGCCAACTCTGAGTCCCATGCAACGAGGGATGAATTACAGACTCTGAAGGAGTTATTTTTCCATTCCATAATCCCACAGCAGCTGGACTGGGCTGGAATATGCTCTGCAAAGCAGCACGACTTTAAGTTCTGGGCTAACGTGACTCATGCGCTGGGTCCCTTTATTTTGAAGAGCATCTTCAACGCCGATATGCCCTTTGAGGATTCCCGTGATGTGGACAGAATGTCACTGTTCCAGTCTGAGGCAGCCGTTTCAACAAGATACATTGACAATTATGTTCAAAATCTGAAGAGCCGCGTGTCGTTTTTGCTTCTCAGCGGCATGATTGATAATCGGCTTCCCGGTTCCCTACGGCTGCTGGTGCGTGGGCGATGCTACAGTTTTTTCGAGTATCGCATTAACCAGCTTTTGAATGACGTTTCAAGATACGATGTTGAAGCTATGTGTTTCAATCTTCGCGCGTTGAAGACGCTTTTTCCGTATTTGCAAGAACACCAGCCTCTGAAACTCGCTTCTGTGTGTTACAAGTTCCTGGTATCTCGTTTTTGGCGCTTTATGTGGCTTGAGGTTGGTGTAGGTTTGAAGACTGAACCAAGCTCTGAGCGAAGCGTGTTGTTTTCCGTATTTTTGGAGCTTGCCTCTGTGATATTCTACGGGTCGCGGTCGGGCAGTCTGCTAAAGCAGTTGTACACTAGCTGCATGAAATCTATTTGGGATCCCATTTTGAGTTTGTTATCGTGGAGTCTTGATCCCAAAGTGTTGTGCCGTCTGATTAGTTTCATTGCGGATCTACTACTGATGAGTTTCCAGGACGGATGCATCCAGCGGATTGATAGCGAGTGTCTGAAATCGCTACTTCAAGAAGTCAATACGGCGCATATGCAGGGAAAAGAATACTTGGATACCTACTTCACGCAAACCTTGGACGAGAGAAACGAATTTTACCACTACTTCGCGTCCATTGCAGTGGCGATGCTGGAGCAGCTTTCTGTAATTTTGAAGGACAAGTGTGACAATGGTACAAACCACAACGTTCAGCTCCTCTATGAGCTGAGTTCTATAGGCATCGCTAAGATGACTTTGCCTCCGCATGTCGATGCGCCTGGCACATCACCGGTGAAGTTCAACTACATGGACACTAGGGTTTTCCCTCGCGTGTTGCCGTGCTTTAATACGGACTGTATACGAGTTTTTCACATTGATATGCCTCAACTTCACGTGAATGATACATCGTTGGATTTCATGTACTGCAGCCGTTGTGGCGTTCCAAGTTACTGCAGCAAGGCGTGCGCAAGTGTTCACTGGGAGGCCAGTCACAAGGAGGTCTGTGGATTTTTCAGGTCATTACCCACTTTTGCAAAGTTCAACCCCCCCGTTGCGGACCCCGATGGTATGATGCTTTGCACGTTTGGTGAGGGTGAGGTTTTGACTCCTTTTTTTGACCAGGCTGGGAACGTGTTGACAATTTTT
>BDIVROU_0454600.t1.1	
TTTCAGAAAAACATCCAACATCTGAGAGAGCTACATGAGCGAGGTTACAGTATCAACAACAACATTGAGAAATCTATTGAATTTAAAAACCCATACCTTCTAGAGAAGGTTATGAAGGTATTCAATATTGACGGATACTCCTCAAATTTCAACAAAGACGTGTACGATCCCGAATACTACGTCAAACTAGCAAACGAAACTGATGATAAA
>BDIVROU_0442800.t1.1	
ATGTCCGGTGACGGTGAATACAATTTCTCTCTGACCACGTTCAGCCCGAGTGGTAAACTGGTCCAGATTGAAAATGCTCTGGCTGGTGTTTCCAGAGGCGCTCCGACGCTGGGCATTAAAGCAAAAAATGGCGTCGTGATCGCCTCAGAGAGAGCTACACTCTCGCCTCTGGTCGAAGCTGATTCGATCTACAAAATTGATCATTTCACAAAGAATATCGGGGTAGTAGCTGCTGGAATGCCAGCAGATTTCAGGATCGTCTTGAAAAAGGGTCGGAAGGAGGCTATCAAGTACAAAACTCTTTACGGCGATGAGATTCCGGGATCGGAACTTGTGAAGGAGGTTGCCAGCATCATGCAGGAATATACTCACTCTGGAGGAGTCCGTCCATTCGGGATATCTCTGCTACTTGCATCGTACGATTCCGAAGGGCCGCAGCTGTATCAGATCGATCCATCCGGTGCCTATTTCGGATGGCGTGCTACTGCCATTGGAGGTCGGATGCAGAACAATATGACGTTTCTTGAAAAGCGTTACAACGAGGAGTTAGAGCTAGAAGATGCAATCCACATCGCTATTCTCACACTAAAGGAAGGATTTGAGGGTGAGATGACATCAGACAATATCGAAATCGGCGTGGTCGGTGCCGACGGTATTTTTAAAATATTGGGCAAAGATGATATAAACGACTACCTGAGTGAGATTATA
>BDIVROU_0400500.t1.1	
ATGAAGTGCGCTGCTTGCAATATTGCCACACCAGTGATAAAGCGATCTTCCAGCAGACTTCCATATTGTAGAGAGTGCTTTACGTATGCTTTCGAGGAGGAAGTATACAAGGTCATAGAGGACAACAAGCTTATTGTAGACGACGATGTGGTATGTATCGGTGTCTCTGGCGGAAAGGACTCGTCGGTCCTAGCACATGTGCTAGCAACCCTAAAAGAAAGACATAATCGCAACTGGACCCTGCACCTCTTGGCCGCTGATGAGGGAATCAAAGGATATCGTGACGATTCACTGAATGTCGTCCTCAACATGAAGAACCCCAATTACGATGGGCTCAAGATCCTCAACTTCAAGGAGAGATTCGGCTTCACAATGGACGAAGTCGTCGCACTCATCGGGCAGAAAAGCAACTGCACAGTATGTGGTACATTCAGACGGCAAATTCTAGAGATTGGCGCCAGGTTACTAGGCGCGAACAAACTGTGTACAGGCCATAATATAGATGATAATGCTGAAACAGTGCTCCTCAATATATGCAGAAATGACCTCTTCAAACTTGCAAAGAACCTCAATACGTATAAAGGCACGAAGCAGTCGCTTACATCAAACCATGAAACCGGGCAATCTGAATATACATGTGATGGTGCCAAGGATAGTAAGGAGAGTAGGAAGCATATAAAAGAGTATGATATCACACAATTACGTCCCCAGCAGGTATCGGAAACGCATACAGCCGTATATTCAAAACCAAGTGACCAGGCGGTAGGTTGGCATGCAGAAAACATGCACAGTACTGGGCTAGGACTGCATGATATGCATGTCTGCAAACCGGAGAATGAAAAAACGCAAGGAGGTGTTAGTGTGGACATAGACAATGCTGCAAGTGATGCTAATGGAACCTCAGAGCAATCTCTAAGAGAACATGTAGACAACAACACTCCCGTTCTGAAACGCATAAAGCCCATGATGTACTGCTTTGAAAAGGAAATCGTTATGTATGCTAGATATAAAAAACTTGAATATTTTTCTACGGAGTGTATATACGCACCAGAAGCATACAGAGGATACATGCGTACCTTCATCAAACAATTAGAGGCGGTGGACCCCAGGATCATTGAAAACATAACACACTCGTCTCAACACTTCTATGCAGAATATTCAGCTGGCAAAGCGATGAAAAACTGCCAAAAGTGCGGTATTCAAGGTATCAACGATATTTGCAAGGCGTGTTTAACTGTCGACAAACTAAGTAGCCTCAAATTAAACACTAACAGCCACTCAAGAGGCATTGCAAAGTGCCATTATACACCAAAGGTATCGCCTACACGACTGACACCTGAT
>BDIVROU_0322000.t1.1	
ATGTTACGATCTTCGCCTAGAGTTTTGCGGTCATCTGCGTCTTCTGGCATATTCGAGGCGAACATAAGGCCTTCTATCAAGGTGTACCATCTTCAGGAGTATGCCAAGTATCGCACTGGACATCTATCGCAGAGTGTAGACAAGGACGCATCGACGGCATGCGGGCAGACTCGTGCAGGCAGTGCAGCTGATATTGCTCTCTATAGGAAGATAGATAACTGGAGGGTGCTTGTAGCGGAGGTTGATGCCTGTGTCCGCGAGTTGTCTCCTGCGCAGTTGCTGGCAACAGCCATTGCTTACTGGAGACTAGGCCGTGTAAATAGGTCAGCATGGAAACGACTCTGCTCGGCTGCAGCACGTAATGCATATAGCCCGCACGCCAACATTACGGGAATATCGTCCAGTGAAGTTGCGATGATTCTATGCTGCTACGCTCGGGTGTACACGCAGCAACTGCCATCGAGTTTCAGCCTTTTGAAATGGATAGTGAGAGATGTTGGGCGTCTTAACGAGCGCGACGTATGCATGGTTCTCTTCTACATGCGGAGAATGCGATGCGTACCTGAGAACCTCGAGAGTCCAGATGCTCAGTTATATGCCGGCATGCTGAGAGCCATTGTGCTTGGCCTCGCCGCTGAGGGCGGTAACAAGTTAAAGAAGTTCTCACCGGGCGGTTTAGCGTGTTTGGTTTCGAATTTGACATACATCGGTCATATTCCGTGGTCGCTAGTATATCATGCGTGCAATAGGATCCGGAAGAATGCATCTCTTCTGGATGCAAAGACCATGGCGCTACATGTGAGGTCGCTGGCCATGCTCAAGTTTCCCGACAAGGGTACACTCGAATTATTTGCTTCGCTGGTGGGTAGGATGCGCAAGCTTGACACTGTGACCATTACCTGTTTTCTGCACTCCTACGCCAGGCTGAGATATCGTCCTCGATGCAATTTCGCCTCGCTTTTGGACCAGGTATACAAG
>BDIVROU_0167400.t1.1	
ATGTACCAATTCAAAAGCGAGGCGCATCGCGCCATGTTCCTCAGAATGGTGGCTCTGCAGCTGCGATGCAATTTGCTTCGTCGCTTCGGTGGAACCCGCCAGGAGGAATGCAGGATCATCCGATCTCAGTCGGCACGACGCTTGTTGTATCAGTGGGCATCTGATATCGTGGACCGTCTTCCAGCAACTCCTGTCTCACAGTCTGAATTTATAGCAAAGGAATCTGTCCGCCTACCTGAAAAAGTCTTACGTGACCCGTCTATTGAGGTATGTGTGTGTCTTATAAGTAACTTTATGCTCTTTCAGCCACTGATTCAGCATGATGCCGGTTTGCGGTGGCTAGTGGACCGACTCAAGGAGGATCAGGCACTTGTGCCAAAGCCTTATTTTCCCTCGGTGCTTCGTTACAGGCTTCCGCAGTTTCCTTTTCATCCTTATGAGATCGACAAGGCTCGCCACCTGTATGGATTGCTCAAATTCCCCTTTTATAGTCTCACTGCTGATATACATGCAGCGCCGTCCGAATCTTTCCAGGGTCTCAAGGAGCCCGTGATGCCGAATGAGGTGACAGTCAACGGTAAACATACGATGGCATCTGACTGCATCTACCACGATGGTGGTTCTATGGGCAGTGTGGATTATATTTACCTGCCGAGCGAGTTGGAGACGGGTTTGGGAGACAAGGCCATG
>BDIVROU_0370900.t1.1	
ATGGCGGCTGCTGAGGGTGTGAAGCCAGAGGCTGGCAAATCCTCACTGCAGCGATCCATGGATATTTTTTGGGCGATTTCCAACTTATCCATGGAATGGAACAAGAAGCTACTCATGTCATCTTTCGTCAAGATAGATAACCCGGACGAGTACTGGAATGACATGCACGAGAAAATGGCAGCATCAATTGTCGACAGCATTAAAAATCTCAAAGGTTGCTGGATCAAACTTGGACAAATGCTAAGTACTAAGCCAGGAATGCTCCCGAAGTGTTATATTGATGCATTCTGCCAGTTGCAAGATGGAATGGGACACAGCGACTTTATCGAAATCATAGACACGTTGGAGGAGGAAATCGGCTATATGGACGATGTATTCATGAACTTCGATTCAATTCCGCTTGCAAGTGCGTCAATCGCACAGGTACATAAAGCGAAATTGTTCGATGGACAAGTTGTGGCCATCAAGGTTCAACATAAGTGTAGTGAACAAAACCTAAAAAATGATCTTGAAATATTGAAACTTCTTACATGGGTTATGTTACGTGTCTCCAAGTACAAGAAAATGTGTCATTCAGTCGAAGAATACTCACGGGCCGCGCTGAAGGAGCTTGACTTCAGACTTGAGGCTGCAAGCTGTATGAGGGGAGCAAGAGATGCCAAGAAGGCAGGAATAGCCGTTTTAGTTCCTAAAATTATAGAAAAATACAGTTCTAAACGTGTGATCACAATGGAATTCTTCAAGCTACACAAGTTGACGGATGTTGAATTCGTTAAGAAGAATAATATCGATGCCACAGCCATCCTCTACGACATCAACGATTTTGCCTTCTATCAGGTTCTGGTATCAGGCCACTTTCATGGTGATCCACATCCAGGAAACCTGCAGCTCACACGCAATAGTGTTGACGACAAATATTACCCAGTTCTGCTAGACTGGGGAATGTCGCAAACGCTGACAACCAACGAAAGGCTGGGGTTTTGTAGACTCACTAAAGCAGTGTGTATGGGAGATACCATAGGATCTGTTACGGGATTCAATGAAGCAGGATTCGACCTTACGAAGCAAAAGGTGTTCCACTATGAGCGTTTTCTAGAGTCTCTGTTTAGTATTTTTGCTTCCGACTTCAACAAGGTTATGGACGTTTGTTCCGAAGAAACTGGGGAATATGCCTCCGAAGAAATTGCAACCTATGAAGTACAATTTCACTACAAGGGTAAGGAGTTCATGAAGGAGTTTATCGCCAACTCACCTAACTTCTTTCCTCTGGTACTCAAGATCCTCTCGGAATATCGCAACTATGGAACCATTCTAAATATCCGCGTGCCATTTCTTCAAGTGCTTTTCAAGAATTCGACATTCGCTCTCTATGAGGCATACTACTTACCAATTTCCGAATTTCTTATTAGCGGGGCTAGGAAGGCAATGCTCCTTCGAAAGGCCAAACGCATTAAACATGTCCTAGCCGGTGACTGTATAGAGGCAACAGAAGAACAAATTATTGGAACGGTATTGTCCCAGCCTATGGATTCAACCGAGTCGAGTGCGAAGTTGTCATCCCCTGTAAACTTCCACAGGCCAACAAGCCTGCTGGAATCTAGGATTTCTTCGCTGCTACATCATCTTTCCAAGGATAACGGTTTAGTGATCGCTGTCCAGGCAGCAGTGATGCGAAATGGCAAAGTAGAAGCTGAGGTAGCACATGGAATAATTGGAAAGTTTGAGTACAGGCCTATAAACACAACAGCACTCTTCCAGATCGGTAGCATAATGTCATGCCTGCTTACAACTGCTGTTCTAAATCTGGATATGCACGAAAAACTCAAATTAGATGACCCCATTTCCAAGCATTGGCCCGAATTCGGTAAGAACGGCAAGGAATCCATTACAATCAGGGATATGCTGAACCATTCGTCGGGATTGATTTTGCCATACCCAAGAATTCTACTTGTCGAAAATCTGGACTATGAAGTTATGGTGAAAGAAATGGAAGACGCTTATTTGTATAAGGACTTTGAAGGGCAAACAAGCTATGCATATATGTACTATGGATGGATCATAGCAGAAGTGATCCGAAGGGTAAGCGGAAAACCTGCGGAGGAATACATTCTCGAAATGGCAAACAACGTCAATGTACCTCTGAAGCAGATGGTATTCCCATCTGTATCCATGGTAAATGAAGAACCCCAAGATAAGGCAAAGGAAGATGGAGATTCAGAGCAAAGCCAAACGCCAGAAGATAATAATAATAATAATACCATGGAATCTAGTTTGAAACAAGAAAGCATGATTGATATACCCTTGGATGATGAACTGACTAAGCCTAATGCGAATGTAGACGATGTATCACCGGAACCTAGCGCCACATCAGACATCACGGTAGTACCACAACCAGCGGTGGAAGAATCCTCTAACCCAAAGATTTTATTCATACCTCTTGACGACGTAAATGATGATTCCCCTCAAATGAATTGTACGACTAATAATGCAACAGATCCCATAACTTCGCCTGATTCGTCTGATGCAAAAAGTCAATCACACGTGTGGAAGACTGACTTCAATGGACTGGTGCCTCCCATTAGCAACGCTAGTGGCGCTGTGTCATCGGAGGAGACGTCCAAAGATGAAACAATTAATGGAGAAGCTCTGGAACACAAAGGCTCAATACTTATCGATGGAAAAGAGATTCAAATCGACAAATTGGTGGTTCCAGAACAATTTATGAAGGAAAGTGCAAGCATAGAGAGCTCCCTATCACATTCTCAAGGTGCCCTAATTGGAGATAATATTGGTAGTGATTCAATGACTAATAATGCTTCCGTCAGCGCAACTGGTGAACACTCCGATGAACTATCAGCAAATCAACAGGATAGCACCATTGGCGATGAGGGGGCAGGAACCGTAGATCTGCATCGCCTAGTGATGGGTATGGAAGACTTCCTTACGCTAACACCGAGATCGGACCCACCGCCAAACCTGGAAGAACACCTAGAAAATGCAAATGTCAAAACATTAGTTAAGCACCGTAGCATGGTGGAGCGTCTCATCAGGCACCTTTCATCTACAAAACACGGAGATGAGGAGGCTAAAGGTGCATCTCACAACTGTTGTTGCACGCCGACAGCAGGGGAAAAAGGCAACGTATATCAACGCTGCTTATGTCCTTCGGAGAACTGCCCCACTGAAAATAGGTTTGTCAGAAAACATCGCGAGCCATTGGTCGACCTCGACAAGGTCGACATGGCTAATGCGGAAAAGTTTATTGACATGCCTATTAGTAAGGGCACTAATGGAGTATACGATCCTGTACTGGTGTCTGCGAAGGATGTAGTGACTGACGAAGAGGAACTTGAACACTGTGTGGCGCCGGAATATAATAAGCTGACACAAACCCGTCTGAGAAAGTTCATCATCAAGAATGCGCAAAAGAAGCGTGTTGTGCATCATTCTAACTTTGATGTGGTCAACTACGGGTGTATTATTATAGATCCGCTGGCGTTGGAATACCCACTGGCCTATAAGAAGTCGGTTCCGTTCATGAACGGTCGTGCGACTGCCATGGCACTAACAAGATTCTTCCATTCCATCATGGAGGAAAAACTCATCAGTCAAGCCATGATGGCAGAAGCACTAAACACTGTGGCTATCGACAGAACCCCGCTTACCAAGGTTTTCACAGCCCTGCATACTCCTGCATGGGGTTTGGGATTCCAGCGATTCTACCTGAAGCGCCGCATAGATGGTGAAATTTTTGTCGGACTTGGTTCTGCCGATATATCCGGATCTCTATCGCTTATGGTGCCGAAGCTGAATCTGGTTGTAACCGTGCTTCTCTCTAACGTCCAAAGGCCAGATGTGTCGCAGGAGGTATTCCGCCTCATTCTATGCCACTACGGGTTCGATCTGATAAATTCTAACATTCATATCGGCGACCCAACACTGCTATATAGACTACTTGCAACAATTACAGTA
>BDIVROU_0206500.t1.1	
ATGGACTCGCTCCCAGAACATCTCATTGATACGCCTCTCCCATGCGCAGCTTTGGCCGTGTATGACGAGGCACATGCCAAGCTGCGGGAGTACATTCTTGTTGCAGGCCGGGCTAACACCAGAAACAACCAAGACCGTCTGAATGTAATAGTCTCAGATGGCAGGAAGATCACGGATGAGGCCAAATCGGAGGAAAACCAATGGGAACCGGAGATTCCACCGTGCGCAGACTGGGTGTTACTGCAAAGAAGAGCCCCGACATGCGTCGTTTGTGTACGTGATTGGCAACACTATGTGTTGGAGGATATCACCTCAGCAAACAGTTCTGACGCTCCGTCAGCTGAAGTGTCGGACAGCCAAAAGGAGGGTGATCCCGCAGATGACTCCTCAGCTGCACGCAGTGATACCAAACCACGGGGGGACCATTCGCCAACTGACGCAGCGTCACGGATCTTACGTGGGGATTTAAAGCGACTCACTGAACTCATCAAGGAGGATGTAGAACAGTGTATCATGGCGTACAGACGAAATCTCCTGGATAAACGACCGGTGCCGGGGAAAATGGTCTTCCTTATACTGCTCAGGGAGGGAATTAAAAACCCGCACAAAGCAGTGAACGGATTGAAGCACTTAAACCCAAACGAAGTAGCCGCAGTATGCGTAACATGCGGTGCAGAAGATATCGCAAACAAAATAGCCAAATTAGAGCAGTTGATATATGATCTGAGTGTTGCCTACTACGAGAAGCGTGTATCCCTCCTGTCAAAGACAATACACAAAATGAAACCAAGCTCGCGATCCACTGAAAATGACTCTTCGGATATGGAAGCCGTGGTGCTCAACTTCAAATTGGGATACTTCCATAAATTCTTGGGAAACTTCAAGGAGAGTGCACAAGCACTGGCACTGACATGGGGACTCATAATTCCCTGTGCTTGGCGCAACCCAAAGGAAGAACAGATTACTCTTGCATTGTATGTAGCGCTGCAATTGATAGATGCACGATTTGCAACCTCAAACCTTCTAGAAGCGTTGACATTCGCCTTCGAGGCTGTCACATTTTTCAAAAAGGCAATGATCTCGGAAGATATCATGCCTCTATATCACAACATTGTATATCTCATACAACATGCTGTGGCTCTGCATCTGGATAGATCCAGGGAATACAAGGAACTAAGGGATAACCATCATGTCCGGCAGCACGCAGTAAACTTTTACAAATGGTCGATACAGCATCTCCTGAACTTACGGATACTTATAATGAAAGGTGGAATGGATACAAAGCCACAAAAACTGTTTGCAAATTTACTTCTTAGAGGGGACGATGATTTCAAACATCTATTCGTGGAAGATGCCATCGATGATGGCATTGACACAGAGCAACGCCTAAAGAATTTGGAACATATAACAGAGCGCATGCTTGTAAATCTTATAGCTCTGTTGTCGACTTGTAGTTGGTATAACACCCTGCTCCAGGTAACACAACTACTAGGGGATTCACTATTCTTGTCCTCGAATCTGCGGGAGGCATTCTTAGTATACTCCAACATTGGTGAAGCACTTATCAATGCAACTGCACTTGATACGGATTATATCCTCAAGAGCTGCTCTTCTGTTGTAATGGCGGAGGAATTTAAACGAAGCAACACAACGCGAGCAACCCTGCGTCCTGAATCTCGCATAGAAGAAGATACATACAGCCTTCATCCAAACTTCCTGAAAAACCTAACGACTCTTCTACTGGCGGAACACGGCCAGTCAGAGGGATGGGGGGCACTATATAGGTGCCTACTTGCCAAGATGATTATCGTGCTAAATATGCTTCTTGGCCAGCCAGTGATACTTCCAGAGTCAATAAGGCAGGCATCCGGCCTGCCTCTGGATATATACGAAAGCTGGGCCTCAAAGAACAGTTCAAATGCTATAAACAAGAGTGCTAACGATCTTATGATTGCAACTGCTGCGGAGTACAGACTATTGCTAATGAAGATGCTATTAACTCTAACTTCAGTCACGGATGGGGAATTTGATACATACGACACATTGGCGCAATTAGCATCGGGTATTTCGCCACAAAACAACATTAGCAGCGCAATCATTCTGAGCAAGCATCACAAAGGGCAGTACATGCTAGGTCGGGCTCAGATGGCCGACAACACCATAGCTACTCGGCTGCAGGTACTGATCAATTTCCATGTCGATCTCCCATTCAATATCGAGGTGTCATACGTGACCATATGCACATCGATTGGAACCTTTGATTTTGAAATATCGGAAAGCAGAAGCCGAGAGAGTCACACGGAGATTTATACAACTGGGTGGCATGCAGGCTACGACCTAGGAGCACCTAATGATCTCAAACGGGAAGATTCTAATTCAACCAACTCGGAAGATGGCCAAAATACAGAAGGGGTTGATGATAAACCTGTTGCCAAGGCTGTCTCCCTAAATGGTGATCACAACGTCTTACTGGCTATAACGTGTCCACCTATCAACAACAAATTCATGGTGGATAGTTTCGAACTACTCGGCCTAAAGCTGCTCTGGAAAATGCCATTGCATAATGGGCATTATATGGATGTGATGTGTCTGGTGCCTTCGTTGTCACATTACACGCGATTGGGTGTCACCTCGCCAGAATGCTCCTTGTTCGCAGAGGACACTTCAACACACAAACTCTTCTTGATGGAGACATGTTATAGGTTAGGGGTGTCCACCTCAACGTTTAAGGCTGAGGACATCTTACAGAGGACCATGATCAACCCCAAGGTAGCTAACAACAACAGATCCGTCGTTGACACCATTGTTGAACTTATCGATACACCACGGAGTAATGTGCAGATGGAGAACTCAGTGGCATCTGAAGTCCATGCACATGCATCATACGAACATGGAACATATCGAATGTTCGTCAACAGAATATTCTTCAAGGTGTTCATGGGCACCCTTGTAGAGGGTCATCTGGCGCCGCTGACGTGTGTATTGTTATACAACAAACAGATTCTGGATGCGCAAAACCTGCCTCATATCAAGTTCTCGGTAGAAGTGGCGTCAAGTGCAAACTCCTTCTTTCTATACGTACTCTGCAAAGACAGTGGAGCTACGGGAGGTAGTATGCGCCAGTGCATTAACAACAAATTCGATTTCACACTGATGGAGTTTGCAGATGCAAAGGGCTTCAACCTTGAACTGGGGCTGGATACCGCCAACAAGCCGGACATGGACACAGTGGCTCCGGCATTATTTGCTGATGATGAAGGATCGCCATGCAGTATTAGCGATGAAATGGACAACTTCCTGGAACTAGCAAGAAAAGACTCAAATGTGGGAATCGTGTATATACATGGACTCCTCAAAGTCATGTCGCATGGAATAACAAACGTCCAGTTCAACCTGCAAATGCAACCAATGCACGGAAATACGCTTAAGGCTGTAGAAGACAATTTCCTTGCCGTGACAGATATCACCGAGGCATGGGTGCACGAGCCGGTGCAAATAGACCTTGACATGGACATGCAATACAACAACGTCGATGCCAATTTTCTAAGGTTCCTTATAATGCACATAGTGAACAAAACAGACGTGAGATACGATATCAATCACGTCAAAGTGATATGGGAAGATAAAATCATAGCAGGTAAG
>BDIVROU_0395300.t1.1	
ATGGTAGGTGTGGCCCTAGAACAATGCGTTAACAATGCTGGCACTAGCGTCGACTCCAGCACAGAGGCAGGTGATGCTTTGCGGAAACGGGAGGAAGTTTCCACGCAGCGGCAACACACTGACCGCGATAAACTGAGGCATAACGGAGAAGCTTCAGTGGAAGAACTCCCAGCTGCTGGGCTTTCGTCTGATCGTTGTACACGGGATTTTGCGTCGCTCTGCAATAGACGACTACACAGCGGGAGGAAGCTGCAACCCAGCGTTCATGTGAGCACAACATACCAGCAGAAGCGTGCGAGAGAGTTTGCGTTAGATTGGATCGTTAATAATGGCAAAACTATATTGACCCATGGACTAACACCAAGCGCTTCTACAGCTGACAAAAAGACCTCGATCCAGATGAAGCTGTTAGAGAACTATGTGCGTTACAATCATCTGGAATGTACTCCTCAAACACTGAGGAAGCAATTAGAGGTTACTGATATTTTTGGAAGGGAACGTGACGTCAACCGTCTTCGCAACATGCAGCACTGCCGCATCTTCAATGACGTGGACACCGAAGAAAGGCCAGCGAAGCAACAAGACCTGGATCCTAGAACATTCACTGTGGCTTCTGATACAGCCGCTAGCACAGTGATGCGAGCAGATGAGAAATGTCTTTCTAGGGTAGATAGCACCCCTAGCATGCCTCCTCAGGAAACCGAGGTTACTATAATCGGAGGTCTCCGGGCTGTGAACAACACAGACCCGGAGTGGGAGATAGTGTCTTTTCGCATGTCCGGCATAAAGCCGTTCTTCACAGAAAAGGATTTTGAGGCTTTAGCACGTGAGGCTAACATGCAAGTCGTCTCAGTGAACTTGGATCGCAACATAATAACACATTCATGCAATGGCACGGGAAACATACGGTGCCGCCATACTGGTGGCGAGCGCGCTCTAATGCACTTCTCCCGCCTGTTTGCAAAAGCAGGCATACGCCTATACATCACTGACATCATATCGAAATCTGACGTGCTTAAGCGTCCATTGCACTATGCAACAACGAAGTCA
>BDIVROU_0408000.t1.1	
ATGGATGCAGAGAAACATGGCACGAATATGTTCCTGGTGCATGGAAAGAGTGGATTGTTCATCAACAGTTGTGTGCCAAACAAATTAGATGAGTCCACTACGGATTTGACAAAACTGCGTGACGAGAACAATCCTGATGTTGTAAACAAGTTTTCATGCGCACCTGTGTGGTCATTGAACCGCCCGGTTCGCCATTACCTGCGATCACCCATTAACAACGTGGCTATCGTTGATGACCGCCTTGGTCTTTCCATTCTCCATGTAAACACAGAATGCAGTTCCGAACCTACCTTCGATACCCTTAGAGGCGTTGGGAAGTTCCGTAACCTCTACACTCCAATTGGCTGCAAGAATATCAAACACCTACAATGGTCCAATAATGGCGTATACTTGGTAATATACTTCAATCTTAGCAACTATTCGAAGGAGACTGGCATATCGTTGGACGACAACCTCCACATTTGGGACATCTCGCAGAAGACAATTGTGGGCACTTTCAGCACGCGGCGCCTCTCGCCTGACCAATGGCCAATTATAAAGTGGATAGGAAACACCGACAGGTTTGCCTTCTGCTATGCTCAGCAGGTGTCTATATACGAAATCGTCTCTGCCGAATCCACACCCCTCAAGAGCACACGTCTACTGCTTTCCATCCCGATCCGTCGCGTCTTCTCTGTCGAAGTTTGTGAAGGATGTTGCATAACAGTGCCAGGTGGTAAAAGTGCCGTTTTCGATAACGGGGTCACAGGTAATGCCTACAATGGTGTTGTAGATTCCTGTGAACCTAATGATGCGAACAACGAACGTATCGCCTCGTTGGGTAAAGATAAATGGATCTCACTCGCAGCATATACCAAGGCTGATATCACCACCCATTTGACGGGGAATCTGCGCATCTCAACGATAACTTCTGTGGGAAATGAATTGGTAGAGGTGTCGTGCCACGATCATGAGCTGAGGTCTGAGGACTCAGCGGAGATGCTCTGGTCACCCTCTGGAAGGTATCTATTGGTGCTCGGCCAGTCTACCGTGGACCTTGCCGGTGAGAGGTATGGATCAACGTCAAACTGCCTCTTGTTCCGTTCTGATGGCTCCTTGGTCTGCCGTGTCAACGCACAGACCACTCACGATGCTCGCTGGTCGCCGACACGGGACGAGTTCATAGTCATGGAGGGAAACATGCCGTGTGATATCACACTCTACGATGCAAACTGCACACGTTTGTTCGAGTTCCCCAAAGCATATCGAAACACGATAAAGTGGAATCCGTTGGGTAACATGGTTGCGCTCTGTGGTTTTGGGAACTTGGCAGGGGAAATCTGCTTTTGGTATCGCAAGGACTCTTACGATTACGAACAGATTGTGCATTTTAAGGAGCCGTGTACTGTGATCTCTGAGTGGTCTCCCGATTCACGGTTCTTCATGACTGCATCCACCTTTCCCCGTATGAAGGTGGACAATTTTTTGAAAGTATTTAATCACGAAGGTGACCTTCTGGAGCACCAGAAGTTTGAAGAGTGCTATGGTGTCTGCTGGATGGATACTCCCACAGTTGGCCAAGGGTTCCTTCGTCCTCATGTCCGCAAGAGTGCCCAACGAAAAGCCATATACAGGCCGAAAATATTAGGTAAAGATGAAACACACAAGAGGCCAATGGATAATGCAACTACGCTGCAGAGCGGGTTAGGAGGTCCAACCAATACGACACGAACTCAATCAGGTCTTCCACATTCCAAACCCCCTGGTAGCATGACCATACATACAGACAGCAACAGTGATTCCTCCTCATGGCACTCTCTGACGTCAGCTCGAACGTCTCCCAAGAGTACAATTCCACTGAGCAACTCGCGAGTCCCTCGTGACACACGTTACAAAGGCTCCCTCTTTTCAAACGATCACGGTGACAAGAATGACCCGTCCGTCGATTTGCTACATGCATTTAAACATGTGTTCGCTATATCACAGACAGGTGAAGCTTCACATCACATGCAATATGACGGTGTCAACCGGACCCAGGATTCTCGCCGTGATGACGAGAATGGTAGGATGGACAACGTTGCGATGCCTGATAAAAGGGGTGGGCATTACTCCCGTGGCCCCGGTGCCACTGCTAACGTTCAAGAGAACGCGGCGAAAAGCTTGTCGATGCTAATGCGCATCAAAAACCAATTGCATTGTGAAAAGTCAAAGCCATTGCAACAATCGATACTAGATGAGGTTCAACTTCTCAAGCTACTCCTGGAAGCCAAGAATCGTTCTATAAACCGAACGCAGGCAGAG
>BDIVROU_0442900.t1.1	
ATGGCTGAACAACCGCCAGAAGTTCCGGAGGATTCTTCGCAACCTCAAATGTTGCGACTTAACCTCTCCCAGAAGATTGGCGATGTTCAGATTCATTTTAGGGGTTTATCACGAACATCTCCAAGTACCCTGTATCCCGATCTCAAAGGCATCAAGGCTGCCAATACCGTCCAGGAGTTATTTACGCTGTTGGATGAAGCTCACTGGGTAATGTTTAGGTTCGAAATCCTGATATGTATACAGCGCTTAAGTAAACTGGGGCTATTTAATTCAGTGCATGCGAATCTCCGGCGTGGCAACCGCCGGGGTGATGTTGACGTTGTCTTCGAATTTGAAGAAAAGCCCCCATCCTATTCAATCGGTGAGGTAAAGGGTGAGGTACCTGGAATATTTGGTACCTGCAACTCCCTTTCTTTGGAGCTGAACAAATCTGGGTATGGATCTCAAAACATATCGGTAGGTCACTTTGCTATGGCATATCTCATAAATGTTAAGGTATCGTATTTAATGCCGCGAAATATAGGGTTCCCAAACTTCACAAGTGTGTTCCAGGTGTTCACATCGCAGACAGACTTCACCAACTACTCTTCCTTTTCGACGAACACCAAAGGAATATCGCTCGCATTCTTTGATATCAACAAACGGCACCAGGCCGTTTGGGAGGCATCTATGAGTGACTTGTATCCTTCTTTCAACGAAAACCGTCGTGCTTCCTTTACGGTGCTTCGCCATTCTGGGAGGTCGCTGAAGAACTCAATCTCGTACCAGTACACGTTGGACGCATTACAGGGCGATAGTATCCCTGTAAAAGGTCAGTGCACACAGGTTAAATTGGTACGTTTGATTATTACTGTGGCTATGCTCGTTAGGAGGCGGGACTCCCTGGAGGCGATAGGCAATTCT
>BDIVROU_0422200.t1.1	
ATGTTCGCGGAAGCATTGGAGCAGTACGAAAAGGCTATTGAACTAGATCCAAACAACCTCTTGTTGGAGAACAACAAGGCAGCAGTATACCTAGAAATGGGAGATTTCGACAAGTGTATAGCCACATGCACCGCAGCTATAGAACGTAGATACGATGTAAAGGCGGACTTCCTCGTAATCTCCAAAATATACAACAGGCTGGCATCATGCTACACAAAGATGGAGATGTATGACGAGGCAATGGCAGCTTACCAAAAGTCGCTCCTAGAAGACAACAACAGGGTAACTCGCTGTGCATTGAAGGAAGTCGAAAGACTCAAGGAGAAACGCGAACGAGAAAAGTACATCGACCCACAAAAGGCTGAGGAACACAGGGAAAAGGGAAACGAATACTTCAAGGGCTTCAAATTCCCAGAGGCTAAGAAAGAATACGACGAAGCCATCAGAAGAAACCCCATGGATGCTAAGCTGTACACAAACAGAGCTGCCGCACTCACCAAGCTGGCCGAATACCCTTCAGCCATGACAGACTGCAACAAGGCCATAGAAATCGACCCAACATTCGTGAAGGCATGGGCCAGGAAGGGCAATCTCCATGTGCTCCTCAAGGAGTACCACAAGGCCTTGGAAGCCTACGACAAGGGTCTCGCAGTAGATCCCAACAATCAGGATTGTATCAAAGGACGATACGATATACGCCAGAAATGCAAAAAAGTTGCTAGTTGGTCCTCCCGTGGGGATCCCGACGATGGTGGACTGCGAGCAGCGCGAGCCGCGGTCTCCTGCGTAGCCAAAGCTGAAGCTTTTCTCTGCTCTGTTGCCAGCCTCAAGCGGTACGCCGCATTCAACGACCAGGAAGTCGCCCCTACGGGTGACCACCATGGCCGACTCCAGCCCGCAGAAGACGGCCACGCGCTAAGGACGCGCCAACATGACAGACCACCGGGTCCCAGCCAGCACCCCCCCGAAGGGTTACAGCAGTTGCCGGGTAGCCTCACTGTGCCGATATATGCCGCCAGTGGGACTCCAACACATGAAATATCACCCCACCAACGACAACCATACCAGGTCGCAGGCGCCACGAAGGCTGATATGTTGTGCCTTTCCCCAGCTCCA
>BDIVROU_0399500.t1.1	
ATGACACCCTACGGCATTAAGCTACCTGGGCTGACAAACGAGGTGCTCGACGAGGTTGAGCGTAAATACAGCAACGCTACCAAAGTAACCGACGAGATTGTCAAGGTTCCGGCTGTTAACCTTGATGTTTGCGACATATCGTCCCCGACGAGAGGTTCTGGACAACGGTCATGTTCTCACGCATCATCTACTGCATCTTCCCCTAGTAGCGCCGATGATAAGACTGAGAAGTTGATTGCCAAGATCACGGCCACTAATCCGAATATGTCTCCTGCCTTTCGGATCATTGCTGACTCCAAGTTCTGCCTCAAGGGTAACAATAACCAGAGCCCCGAATCGATTCACCGTCGCGGCTGG
>BDIVROU_0467400.t1.1	
ACAGCTTCTGGGAATCTTGCGGTATTCGTGAAACACCGGAATAACGGCAACCTGGCGTATACTTATGTGCAAAAAATCAAAGGAAACCGGCAACTTCAAAAACCAGTTTGTAAAATACCTCAACAGCATTGGCTTCTAAGTTGTGAAGAGACAACATACACATAAAAACATGGTAGGACAACTTTCTAAGGGATGTATAATCAATAGGTTAGCTGTCTATTGGACGCAGCGGTGGGAATCTGTATCTGCTCCTTTATACTTACATGTGCCTGCTGGTACATCTACCGTGACTTGATAACCACGTTCTACCAAAAACATGTA
>BDIVROU_0434300.t1.1	
ATGCCACTAGGATTCCCCACGGCGCCACGCGCAGTGTTCCCCACCCACCGACTTAGTTAAATGGAACTCGCTTTGGACAAGCAGATGATTAAGTTGGGTCGCTTTGACGACGAAGTGCCCTACCGTCGTATCAACACCTCCCTAAAGGACTGTAATCCTGACGTTTTTATCGCGGCCTTCGCTCAGCAGATGGAGCTCAAGAACTACATTGACCCCCCCAAGTGGATCGATTACGCCAAGACCAGTGTGGCAAAGGAGCTTGCTCCTCAGAACCCCAAATGGTTCTACATCCGCAGCGCTGCCATTCTTCGGCACTTATATTTCCATCCTGATGAGGGTATCGGTCGTCTCAGGCGCGTCTATTCGTCTCGCAAGAGGCGCGGTTGCGCCCCCAACCACAGTTGTTTGGCATCGGGCAAGATCATCCGTACCATTGTGCAACAGTTGGAGGCCAATGGCTTCTTGGAGAAGAGCAAGGACAACAAGGGCCGCCGGCTGTCCCGCCGTGGCTGCAACATCGTCAACGAGTTTGCCCGCCACTTGACTCGTAGCCTCGTCGACAACAAGAAGGGCGTCGCCAAG
>BDIVROU_0382900.t1.1	
ATGGCGATTGGAGAGAAAAAGAGAGGTCTTCTTCCTGCCAGCTATAATAGCGACACTCACCGTTCCCACGCTGTAGCTACAAAAATAAGGGAACACTTTAATCTTAAGGGGAAGTTTAAGAATCTTCTCGCAAAAAAATTTGTTTGCAACTTTAAGGATGGGGATGTGGCTGAGACATGCGGGGATCCCACCGCTGACGATGGATGCAACCAGCTGCCCAGCTTTGAGGACACTGCTCCTATGAAGAATGAGTCGACCGTACCATCCAATGTAGCATCTACTGTATCTTCCAATCAGAGGTACGCCTGCGCTTCTGTGCATCCAAGGGATCCACAATGTAGTAAAACTACCTTCTCACAGCATCAACAGTATGGCAAGGCGGTTGCGGAGAAGTCGGAAATGCCTACACATCATAAGGTGAATCCACGCAGCGGGCCACCGAATGACCCAGATTGTGGAAGTATATCGCTGCTAGAGCTGCCGCCTAACGCCGTCGATCATATCCAACACGTGAACAAGAATGCAAGTCTGAGAAACACATGTTACGTGCAGCCGTCAGCATGGATTCACAAACCAGACCAGTATATAATTCGCTATGCACTAAATGCATGCCGGAGGAGGATAAGATTACGAAGGGGTTCACGGGCCTTC
>BDIVROU_0289700.t1.1	
ATGTCCGTAGATGGGGAGTCACAGCATTCACCAGAGTATTACCTTACCATCGCTAAGTACGCCCCCTTAAGGCTGTCGTTTGAAGAGCGAAAGCTTATGCGCCTTTTAGACAGCACGCTGCACGTCAGCGAATACACGGATAAAATCGACATCATACACGAAGGCAACAAAGCACGCAAAATCGTGCGTGAAATTAAGGAAGTCTGCGCTATTCTAAGTGGACTGGCTATTGCCCACAATTACGATGAAGGTCAACGTCTTGTACGTGACAGGGAGTATGCAACAAATGCCGAATTTTTCCGTAATGTCTTCGAGATCGGCAGACGTTATAAGATTCTCAACCCGGATAAGATCAGAAATTCATACGGCAAGCTGATTTATTTCCTCATGGATTCCAGAAAACCGGAGATACAGGAGCTGCTGAACTTTGATTGTGTAGCTCCCGTAAAAACTGTCTTCAGTCTTCTTGCCACCAAACGCAATGGGTTGCATTTGTTGCAGGATCCAAAGATACGTATAGCTACCATGGAAATTGCTCCTGAGGGTAAATCTCGTGCAGAAATACAAAGAGCTATTGCGGAGAAGGAGGCTGCTGTACGTTATCTTACACATAAAGGATTTGGTGGTTCGCAGGACTCTGGCGACGAAGCTGAGTTGACGCAAGAGGAAGTGGAGGCATGCCTGTACTCTCTGGGCGACCATAGCTCACATTTACGAGCTTTCCGCCGCCCTTGTGACCTTATGATTGCATATCTTAAGGAGAATTTTAACCCGAAGGATTCAAACCCGAAGTACAATCTCTCAATTAGTGCGGGTTGTGAAGGGGCACGTCTCAGCCATGAACACGCACGGCAGTACACATATGTGCTACAATCATTAACACTGTGGCGCGAAATATCCAACGACATGTTTGCACTATGGCAGTTCGCCGAAGCGGATTTGCTGGACTCTCAGAATCCATACCGTTTGCGAAACACAGGACAGGGCCTGAACCGTGTTCAGGATGGCCCACATGTCGTTAGCGGAATGAGGAAAATTCTGCGGCGTGTTCAAGATCAGGTGGGATCCTGGGTAGGGTCAAACGTCATCCATCTGGGTGATCATAACGTGCCCAATTCGTTCATGTTTATTGACAAGTACACTCAGATTCCACGGATCCTTACGCCAATAGTCTCATGCATCGAAAAGATTCCTGAATTGTACAAATCCACATCGGCTATGAAGGTTTACATTGACACGCAATTTGGGGGCCCGAAGAACCTCAAAATGATTATTCTCACGGACTTCTTTAGGCACGCCTTTGACGGCAGTGGAGCCGACAACTTTAACGATGCAGGAAGTTGCATCGATGGCCGCCTTACATCGGCATGGAACTGGTGTTCCAAGATTGAAAAGAAGAAATACTTCCCTATTTTCTTACTAACATCATTCTGTGGATTCGATGGGCGGTTCGGTGAAGGA
>BDIVROU_0464700.t1.1	
ATGCAAATCCATCACCGATCTCGTCTAGCTACGGGCGGTATAGTTCTTGCGCTTACAGCTGAAAATCCCGACGATATTTGGTGTATCTACAACCTTCTTTCGGAAGGCGACGAGATTGTCGTCTTTACATCGAGAAAGGTGAAAAAGGAGAGTCCACTGGTCGCTTCCGTGAAGCAAGAGGTGAAGAAGTTTAACATCAAACTCCTTATCGAGGTGTCTGGGAAAAATATAGCTGATAATCCTTTTGTCAAGGTGTGTTTTGCGCGTAAGATTGTCACAAATATGCAGATCGGACAGTACCATACTGCTGAGATTCGGTTACATTCCAAGATTACACTTAAAAAG
>BDIVROU_0401400.t1.1	
ATGGAGTTTGGTTGTAACATTACTGCATTCTTAGCAGTGGTGATGCTTCTGTTGGTTCAAATTCGTGATGGTTCGGCATTTCGTAATGCGCAGGAGGCGTCGCCGTCGTTGATTTTGCTGCGTAGCACTCGTCTCTACAGCAAGAGCAGGTACAGCGACAGGATTAAGCATTCTAGGCGCCAACACCACTTCTTCACTAAGCGTATGGAACAAGATTCCATTCGCGATGCCGCGTCACTGCAACGGCTGATTTCCACCCAGCGCATGATAATGAGTAACGTTTTTGGTCACCCACTTTCCCAGCGCCTTGGCGACGGCGGTGTTATGCCTAATATTAGCCAAAGCGACGACAGGGTGGCCTATGTGCGGGAGTATTTCGGCATCCCTGAGGGTGAGGCTGGCCCCGTGTCCGACTGCTGCGAGAGTGTGGCTCGCGATCCTCAGAAGACTCATGGGGAGTTCAAAGGACAAGAACCGTTGACTGCCCGCCCGTTTTACGAACAAACTGAGCCTCAAGAAGACGACATCGACTTCAACCGCGCGGCAGAGTTCAAGGAAGGAATGTTGCCTATGTTGAGTGAGCTGGATCCGCACACCCGTGCCCATCGCTTCTATAGTGGTTTGATAACGGACATAGCCTTCAAGCGTCTTCCTAAGAAGGATCTGGATGAGCTCCGTTACATGGAACTTAACGCTAAACAGGGGAGGTTTGTCTTGAGTGAGAGCGCCAAGCGCGCCGCTGCGGAGCGTAAGGCCAAGAAGCGGGACGGTGATGCTTCTCCTAGCCCGGATTTATCCTACCTGGCGGAGCTTCAGAGT
>BDIVROU_0018900.t1.1	
ATGTTCGAGCTGTACCCGGGACGTTTCTTCCGACAACTGGAGGAGACGAGCGAGGTGGACGAGTCAGCCATAACAGCCGACATGCAGAAGGAATTTTGGTCACAGATATGGGTGACACCACAGACCGAGTTAAGGTACCAGGACTACATCACGGAGAGACCACCACCGATTAGCGAAGCAGGGTTTCCAAGTATCGACGAGTTCAAGGAGACCATCAAAAACCTGGGCAACTGGAAATCGCCAGGACCAGACGGAGTCTACAACTATTATATCAAGTACATGATCTCCATACACGAGGAATTGTATGACGCGGTGAAGAATATGTGTTTGGGGAAGCAGGTAGAGGATGGATGGTTCTACGAGGGGACCACCTACCTGTTCTCCAAGAAAGCCAAGCCTACATCAGCAGGACATTACAGGCCCATCACCTGCATGTCCACGCTGTACAAACTGACGACCCGCTGTATCACAGAAGTAGTGAAGAGAGAAGTGGAGGACAGGGTGCATGGAGACCACGGATGGATCAGCTTCAACAAGACAGTACTAACGGAGAAGACAGTGACACACAATAAGCCGGATATAATACTAGCAGAAGAGAAGAAGAATAGGATAACGGTGGTGGAGGTAGGAGTTACATGCCAAGATAATCTGGAACAAGTGGAGATTGAGAAGAAGCACAAGTACGAGGCACTGAAGAAGCAGATGGAACATCATAAATGGAACAAGAACACGGAGATAAGACTCATTCCCTACGTGATGACGTGGGATGGGTTAGTGACGAGGCATGATAGGAACTACAGACAAGAACTAGGGGTGTCGGATAGGATGGAAGGCCAAATTCAGAGGATATGTCTCCAGCAAACTTATGATTTCGTCATGAGGGAGCTGGGCATAGAAGTCATGGAAGAGATTGAGGGATGGGTCCAGGGGATGTCCCGGAGGACAATACCATCATTGCCAGATCCAGGGCCAATGCCGATGGCAGCGGCACCTGCCGTGCTTTGTGAGACG
>BDIVROU_0426500.t1.1	
ATGGTTGCTAATTATGAGGATCGCAATTCTTCTATGGACAGTGCCGAGTCGTCGTGCGTCGGCCACGCTGATGGTATAAAGGAGGAGAGCATGGATATCATATATGAGATCTCCAAGATACTAAACACCGGGTTGGATCGCCCAACTCTGGCGATACTAGTCGACCTGTGCGAGAAAGGAGTCGATCCAACCGTTTTGGCATACATGGTTAAGCATTTAAAGGAGGCGAAGAAAAATTTCCTCTCTAACCTTATCGCATCCAGGATGAAG
>BDIVROU_0444100.t1.1	
ATGGCGAAGCACAGGGGGGATGAGCCGGACGATGAAGATGACTTCTTTAGGCAGTCCGACCCAAGTAGTGAAGACGAACGTCCGCAGCGCAAAAAACTTAAAATGCGCAGTTCAGATGCAAAGAAACGGGCTATCGTTTCGGCATTCCTTGATACCGAGGCGCAGGTTGGCGACGAGGAAGAAGAGGAAACCTATGATGATGATTTATTTCTTCCTGATGAATCGACAGAGGCAGAACGCCTGGAAAATCGCAGCCGACTTCGTAGACTCCGTGATGAAGGGGAACGAAAGGAGGAGCAACGTCGTGTTGGAGGCGCTGGGCTCCTGGAAAATGCCATCGACAAACTTACCAAGCGTTATCAGGACAGGTCTTTCGACGATGAAGAAGATGACTTCATAGAAGACGATGGTGAAGGCGCTGGTCAGGGCTGTATATACTCTTGCTTCGCGCCAGACGGTGTAAAGGGATTCCTATATATCGAAGCGGATACTAAAAGTGCCATCATAGAAGCGTTGTCCGACTTTAGAAACATCAACCTCCGTAAACTCAAAATGGTACCAATCAACGAAGTATCAAGTATCTATGCCATGGAGTCGCAGCAAATATTAACACCGCTAATTGGAGAATATGTCCGAATCAAATCGGGACGTTATGCAGGTGATCTGGCTCAGGTGTATGAATCCGATGAACTGAATGGGATAGTGGTCGTCAAAGTAATACCTCGTCTTAGAGAGGACGACGTCGAGGCAGAGCAACAGCTTGGTGAAGACGGATTCCCAATAATAAAATCATCAAAAGAAACACATGCACAGACCAAGACCAAACTATATGTGAAACGTCTATTTGACCGTGAAGCCGTCGAACTCAAAGGAGGGCTCATCGAGCAAGGATTCACACCGGGGACATTCAGATACAATAATATGACGTTTCTAGATGCTGGTTTCCTATTGTTACGCATAAGCGTGCGCAGGCTCACTGTGGGCTCTGCCGTGGATGCCACCCTTTCTGAACTCAAGGAATTCAATTTGGAGAATAATTATGAAAATGTAGCCAATGTAATCAAAAATTCGAACCTCCACCTTTTCAGGCTGGGGGAAAAGATACGCGTGACGCGTGGAGAATTGACCAACGTAATTGGATACATTGCCAAAATGCACTTGGAAGAAATTGAGATCCAGCCGGAGGATACAACCATTCCAAATTTCCGTATACATCCTTCATCCATTATGAAGCATTTTAGAGAGGGAGATAATGTGCGTATTATCGATGGTATCAACAAAGGGGAGTCAGGACTAATCTCCCTGGTAGATTTCGATAAGAAAAATGCCGTCGTCTTCTCCCCGCAAAAGTCGGAGCAATTCAAGGTAAAGATGGATTACCTTGTCTTAGTGAAGGAATCTATCAACTTTGAGTCACTAGGATCTCTTAATGGATACTTTCTTGGCGATTTGGTTCAATCCTCTAAGGGTGAAATTGGCGTGATCGTGTCCATCTCCAAAAGTTGTTTCAACGTACTCCTGGATACGAACATAGAGGTCAAACTACTATTATCTGACATACTGTGCAAACGTAGTTCATTCGGCTACAGTTCTAAGGACGTCAACAATTCCACACTCTATACTCGCAACAAAGTCCTAATTGTAAGCGGACCCTATAAGAACAAACAGGGAATCGTGAAGCACCTGTGGAAGAATAAGTGTTTTGTACAGATAGAGAAAAACGCATACGTGGTCGTTGACAGCAGTATGGTGTTAAATATGAGCATAAGCGAAACGCAAAACCCACTTGATCAGCGCGGTGGACCTGAACGAGACTCGGAAATACGGCCGAAAAACAGGGTACGAATACCAAACAAATTTATCGGAAAGACGGTCAAAATTCTAGTAGGGCGATATAAAGGATTGCTAGGGGATGTGATATCGGTGGAACAATCCGAATTCACCCTATTACTGAAAGTCAAACCCAAGGTTGTTCGTATCAAAAAGGTCGACGTCACAATTCTGGACAACAGTGATTTAATGGTGAACAAGATGAGATATGCGAGCTTGCTGACTGATACGAGTGCGATCAAACCGGTACAGCGCATAGAATCGGAAAGCAAGCTTGACAGGCGGTGGGTCAAGAAGGGAGTTGTCATTCGCATTACTGGTAACGGCGAGTACCAGAATAAATTTGGTATTATCGACGAGGTTGTAGATAATCAGGCTGATACAGACCTTAAAATCATTCACGTTTTCGTCGACGAGGACTACATCGCAATCGCCACAGAGTCGGTGGAGGTGGTTCGCCCAACCAAACCACATCAGGTGGTAACTATACTGGGAGAAGATGACCGCGTTGGGAATGTAGCTGTGGTGGACGGGTTCAGAGCCTCTGTAGTGCTGGAGGATGGCACAGTGGTCGACGAAAGCATAAGCAACCTGGCGCTATACGGCGCCATGAACATT
>BDIVROU_0031400.t1.1	
ATGGTCCACGCTGCTATGGAACGTTCCGCCCGTTACAGCGGGATTCGTAGCGTTTTGCAACGCAACTGGGTGCCCGAATATCGCATATCGCAGATTCTCCGTTCTATATACCAGACAAAGGTTCTGAGCTATCTAGACATGTACCATATCCCCCGTAAGCTTCGAGAAAATCTCCACGAGCATTTTGGTGGTTCCTTGTTATCTTTGAAGGCTTCTACCACCTCCAAGTTTGACCGTGCTTGCAAGGTTCTCTTTGAAAGCCGCGATGGCAGTAAGGTGGAGGCTGTTCTACTGAGTTTTCCCACGCACAAATCATTATGCATATCCAGCCAGCGCAATCTTTCGCTAGACGAGATAACAGACCAGGTGTTATACTTTCAGCAGCTTGGCCACAAGATTGACAGTATTTCATTCATGGGTATGGGTGAGCCCATGTCGAATCCAAATGTCTTCCGTGCCATGCATGTGCTGAATGACAGCCAACTGTTCGGAACGTCATCTCGAAGGATAAACATATCCACTGTGGGCATTCTTCCTGGGATGAAGAAACTCAACAAGGATCATCCCCATGTACGTTTATACAACATCGCT
>BDIVROU_0378000.t1.1	
ATGGACTTCTATGGAATTTTGACGGAAGGCTCTTATGGAGCATCGCGATCGGGGGACACTGATGCAGGCACTGAGCCAAAAACGCACAAGTGCAATGCCCTCATGTCTCTGGCACTCTCCGTGGTGAAACGCGAAAGCGAGAAGGCAGCCCTGCTCAAGTTGAAAGGATACGAACGAGCTGATATCGAACGTACACGAGGGAAGCACTCGGTAGTGTGCCGTCACTGGCTCAAAGGTATGTGTATGAAGGGAGAGTTCTGCGACTTCCTCCACCAGCTTGTCTACTCGCGAATGCCGCCATGTAGGCTCTTCGAGAAGAACGGATTTTGCATTGATAACCAACGTGGTAATTGTATCTTCCAACATATTATCGAGCAGCCGGACTCGGGACCCATCCAGGATCCACGCATAAAGGAGGCTATCGCAAATGGCATTAACTTTGCAGAAATATCGCATGAAACTGATCCTGACGGATTTGCTACGGCATTCGTTCTGGCAGTTGGCACAGTATTCCCTAAAATATCAGATTTTGCAGCCCTTGAAGAGGCGATACCACCTTCGCCACAGCCTCAAGACGCAATGTTGCAATCCCCTGATGATATCATTGGGGTTGGCGGTACTACAGGCGATGGTGAAATGAATCCAGAAAGGCCGGTAATGAGCGCAGTAATACCTGGCCTGGTTGATACAGACTCGAACGCAATGATTGACAGTAGCCGCGGCCATGGCGCCTTCGACATCAACAGCAAAAACACAAAGTGTTTCATGATCAAGAGCAACAACATGATGAATATATATTTCTCCATCTGCTATGGCATATGGGCCACCGGGATTCACAATACCACAAAATTGATGAATGCATTCCAGAACTACGAGCACGTCGTACTGATATTCTCCGGAAATGAAAGTGGCGGGTTCCAAGGCTATGGGAAGATGATGACAAATCCTATCCATGGGCTATACCAGGGAATCTGGGGTACATCTCATGCGCGTCTGGGTGACAACTTCCGCGTAAAGTGGATCAAGCAGTGTTCAGTCGAGTTCGAGGCGCTCAGACACGTCACAAACCCCTACAATCAAAACCAACCCTTGAAAAAGTCAAGAGATGGCACAGAGCTTCCTTTAGATGTGGCAGAAATAATATGTAATACGCTGTACAATGCAACAGAGGACGACCTCCTCAAGGGTAAGTTAACAATGATCCATAGTCATTGT
>BDIVROU_0445300.t1.1	
ATGCTTCAGAATCCTACTGTAGGGTGTGAAGTGACTTTGGTACTTGAGGGCAAATCTTTACAAATTTTGAAGGGCAATTCCAGTCTCAAGAAATTTTCTCTAAACAAAGTTAAAACACCTGTACTTATAAAGACAGACGAATGCTTATCAGTACATTGTGAAAAGGACGAAACCGTTCTCTGTTTCTTCAATAAATATAGTCGTGACAATTGGTGGATGGCCATAACCAAACAAATACTTTGCAACAACCAAGGAAAGGCGCGCAACGAAGTATATGGAGAAGCTTCTTTAGAGGAGGTGCAGATGGACGTAGAGTCGTTGAATAAAAAGGATCAAAAGAAAGGTATCAACATACATATCGACGGGGGAGAAGCTTCGAACTTCCCTCAGGTTAAGGTACATTATAGGGAA
>BDIVROU_0396600.t1.1	
ATGTCGATGAGATCATTTGCGGGACGCCAGCGCGGTCTTAAACGACGCAAAAGTAAGAAGGAACCTCGTAGAATCCAGCAAGCTGTCGGACGGCGCCTTGAGCTATTCTACCCAAAGAGAGCGAGAAGAACACGGATACGACTGGTGCAGAACTCAAGGGGGAACTTAATATACGATCCCATCTTGAACCGCTTTCTAGTTGTATATTACAAGCAAGGTGTCCAAGTCTTCCGGCAGTTTACCGCCAAAGGCTCGAGATTCGAGATCGCACGATCTAGAGCCATTGCATTCGCAAGACAGATGGCCAATGAACATCTGAAACGCTTCGCCGCACGCCCAAATGCAACGCCAGACGGCGCTCAACCAGTAGGCACCAACATTATAAATATGGATCAAAAACTCCAACCGGACTGTAACCTCAGTGGAGTGAGGGGCGTGTTCTTCGACGCAAAGACAGGTGCATGGGTGGCTGTTTACAAGGATGCCGGAATACGCAAGTATCGGCTGTTCCCGACGAAACAGCTAGGATTCCAGACATCATACACTCAAGCCATCGAATTTTTACGATTCACTTTATACCGTAACCACCAGTTCCTGCACCGTAGGACGCGCACGAGGAAGAACAGACCGGTACTCAAACCA
>BDIVROU_0111500.t1.1	
ATGGAAGGTATACCACCTAATGGTGATACCTCGGACATCGGATATGCAGATAAGACGTGCCGTGTCAATGCAGCGCGCAGTCCAGGATTCCACACCTTCCTGACCATAGCTATCCATGTCTTAGCCGTGATACATGATATAAGACCTTCTAATGCCCTCAGGACAACCTCCATAGCCTGGATAAAACATGAGCATGTGATACCATCAAACTACCGCGATGTGTATCTCAGACGGACTCCATTGGAACAGTTAAATGTCCACGTTGACGATAGGGCTCTGTGCCAATGCAACGAAGTTGGGAGTACAACAAAGTATCATCTTGACGAGAGTAAAGCACATATCCAGGAATTCCTTGAGCTTAAAGCGAACATACGTGATTCATGGGAGGGCAGCCGCCGCACCGATGTGGCAACACAATACCTTGAGAAAAGGCTCAGTAACATCGTCAAGGGCGTTGATAATAGCGGTATCGTGACAGAATTTGGCCTCAACCGCTACAAAAGCTTCACATACATCCTGCAAGATCATGAACTAGTGGAACAGGTTGTCGAACTCATGCGACGATACCGCACGAATAAAGATGAGATGACACTATTCGGTGAACCTATCGCAATTAAAGACAATATAGCCTCAAGGGGAATACCTTACACTAACGGTAAGTCACTTGCGCTT
>BDIVROU_0201700.t1.1	
ATGTTTGGTTTTGTAAGAGTTTCGCTTGTGCGTCTGGGTGAGCAGGCGTTGTCGCGCCGAACACTGCGCAGTGCCGAGGAATGTTATGGCTTGCTTTCCCCTGGTTCTTCCGTAGAGACGCACGATCTCTATGAAGCGATTAAGTTTTTTGCAAGCAGTTTGCCTGAACGACGGAATGCTTTACGCGACGACCGGTTCGGTGATCTCCTGACTCAGGTTGACAGCCGTCTTCCGAGCCTGAACTCATCATATATTGGCAACTTCGCGCTTAGGTTGTCCACGATAGTGCTATCGTCAGGCAACAGTCCGTCGGACGACTTATCTAACGTGGAGAAGAGTAAAACCTTGTTGTCTAGACTGGCTACCACTTTGGTTGAGAAGGGCGGTCAGCCCCGTGAGATAGCCCAGGTGGCTTACGCTGCGGCAGCTGTTGGAGTCGATTCGGATTCACTATATGAGTTCGCCAAACATCAAATGACGCTTCAAATAGAATCTGCAACGCCGGACGCACTAAACTTGTCACTTCAAGCTGCGTACAAGCGTGGTTCGCGGGACAAGATATACTATGCATTATTATGTGAGAAGCTTTGCGAATTAACAGACCGTTTTACGGCTGTTGACGTGATGCATACTCTTCGCGCATTAGCTAAGACTGGGTACGTTAGT
>BDIVROU_0392200.t1.1	
ATGATTTCATCGCAGTTGCCCGTGGACACACCTCCGACATCTGCAGACATCACCGATGTAGAATACGAAGTAGCCAAGAACCAGATATTTTCCGAGATTAAGGAAGTAGAATCTATTTTCAAGGGCGTAGTTGCACGGATTTTGAATCATCTAGTGCAATACATGAAACACAAATTGACACAATCATACCTCCAGTTCTACATAATCAATCCCTTAGGAATGGGTATGGGCAATCTACTCAATGGAAAACTCAACGACAACTACATCACCAAG
>BDIVROU_0410500.t1.1	
ATGGTGTTCTCGAAGGTTAACGAAACAGTAGCTCTGTGTCTTATACTCTCAGGTCTTCACAGCTTTACAGCCACTGCCGATAATGACATTGAGAGACGTCTATCACAGACTGAGAGTCTCGTTGAAACTTCGTCTGGTGATTGCCTCAGGGATATCTATCCGGGCTTCGACTCCCCTGATCATGACACCGAGGAGGATCCCACCAGATGCTTTCTCAAAAGGGTTCAGAACTTCAATTCAGTGCTGTCACGGATTGAGAAGTGCATGTTTTCTGGCGTT
>BDIVROU_0398400.t1.1	
ATGGATAAATTTGCATCGTCTGTTTTGAGCGGGTCGCGTGCTCTAAATGCTGGCATCTCCAGAGCGGCGGGACGGACTGTGGCCCTCGGACGCCGATTCAGCTCGGGCACTGACGACATTGTCATCAATAATGAATATGTATTGAAACCCGTCCCAGGTGATAGTGGCAAGTACTATTTTGCCTTCACCAAGGAAAAGATGGCGAGTCTCAAGGAACTCTCCTTCATCGATTTCACAAAACAAAAACGAATCGAGAAAAACGAGTTCCTGCTCAGCGTGGAGTCAGCAAAGACCATGTTTGACTTCATGTCGCCAGCAACCCTCGAAATCATTTCACTCAATAAGAAATTCGCGGAGCAGCCATCAGAGGACACGCTCAAGGAACTTAAGGAGAAACCAGACCTTGAAGATAATTATCTCATGATAGTTAAGCTGGAG
>BDIVROU_0002400.t1.1	
ATGCGATGGTACTTTGTTAAACCTTATGTGCGACGGGAGCCGGAGAGTCTTCTTCATTATCCAGAGGTATCGCACGTAGACGGCAAACCCATAGACTGGATGTATTCAGAACCTAAAAGCAGGTATGATGCCGTTGATATATACGGCCCCAATACAATCGAGCTACGCAATCTACCTATGGGTCGAACACCCGAGTACCTGCAGGAAAGACTTCGCAGATTCTTCTCAAAGTTCGGAACTGTGACCTTTTGCCGGTGTATGCCACATGATCTGGATCCATATCAATGCAACGGTACGGGATATGTCACCTTCCGCAACAAGGAGGCCTCGGTAGCGGCCGCAAGTGCAAACCTCTTATTGCCTTACTCCTTGCACAGCAAAGTTATTTCAATTAGACACCTCGATACCGATCGAGTTAACGATCCGGATTACGTACACAAGCAAAGACACTACATCAAACAGTGTACTAATCTAGCCAAGGAACTATACCAAAAACTAACACGCACAGGACCCTGCACGTTGCGGGACGTTGCAGTCGGACTGTACGAGCGCAACTTCTATTCAGGAAAATGGCACAAGGCAGGGCTGTCCGTATTAATGCGGTTTGGGACATGGGGGGAATTCCTTCAGTATCCCGCACTGAACGGAATGTTTGATATTTGCGATGGAAAAGTTACATTGGGACTCAAGTGCAGCAGTACCATCGAGGAGACACTACATAAAATGTTCATACAACAGTCAGCTGCGCTTGATGCTGAACTCTCCGTTCATTGGCGGCAGGGGAAAGTTCCAATACCCCCCAGAGTACAGCAGGAAATGAACGAACTACACCACCTGTCACCGCTACCTGTGTATCTACAGCTCTTATCAAAAAGCCATACAATGTATCGAATACACGACGAGAGACACCTGCTGAAAATACAGCTGAAGCAGAAAAGGAATGAGGCTCGTAAACTGGCACGCAGTGCCAAGAAACAGACGGGCAGTACG
>BDIVROU_0138600.t1.1	
ATGGTTCTTACAGATACCCCCAGGCACCCATTTCCCCATGTCATTCGTTATACCGTTGATTGGTTGGCCACAGCATCTCCATCCGATGAACACAAGAATAGCAAGATTACCGTCTCCTTCAACATGAAGGACCTTGGACTATCCAGCAGACAGATAAAGAAGATGAAAGAGATTCTCGGAGAGGATCGATATGACGACGATAGCGGGGTGGCTATACTTCAAGGTGACATTTTTGACAACCTTAATGCCAATGCTCATTATCTCGGTAGGTCCTACCAGAATGGGATGGGCGCA
>BDIVROU_0389400.t1.1	
ATGGATGGTCTGAGTGAAACTGCAGCCCACAGAGGGCACAAACGTAGCAACTCACGCGTGAAAATCGCCAAAAAGAAAAAGAAGGACTTACAACGCAAGGGCATCTTCGAGAAGCAGGCAAAGCATAATCCGAAGGCTTTTAGCTTCAGCGGTGGGAGACGTGCCGTTCACCGTCGAGTCCAACACGCTAGTGAGGTCGAGGAGAAGCGCCTCAGACGACCGCGCATATTCAAGGCGGCTGAAGTGCCACCACCCTTCGTAGTGGTCGTACAGGGACCTGCGGGTGTAGGAAAGTCCACTCTGATCCAGTCACTTGTCAAGCATTACGCTAAACGCAATGTTCCCGCCATCACTGGGCCAATAACCTTGGTCTCATCCAAGACGCGAAGGCTGACCTTTATCGAATGTGGCAACTCGATTGTCGACATGCTGGATTGCTGTAAGGTAGCTGATTTGGTGCTAGTCATGATCGATGGTTCTTTCGGGTACGTTTTCACCAAAATCGCTTCCATACCCTCGCAGATACGAGATGGAGACTCT
>BDIVROU_0439200.t1.1	
ATGGATACCAGCTACCATATCGCAAACCTTAGCCGCGCGTTAGACATCGTCGCAGGACTTGTAAAATCGTACGACCAGATTGATGCTCATATAAGCAATCTCCGCTTTCTAGATGCTTCCCAGCTGTTAAGGAGTTGCTACTCCGATATAACATCGCTTTCTACTGATGGTGAGTTGGAGGAAGAGATTCAGGTGTGTTGCGCTTCTCTACGCTCCAAGTGCCTCAATGAAGTTATACATTGGTCAGCGAGTGCTTCAGATGACTTTTTGAGCGCTGAACTTGAAGGCAATGGCATCCATTATCGTCTATTTGAAGCATCGTGCGATGTTTTTGACGTGACCAATTGCAATGGCCTCTACGAGGGCGTCCTCGATGATATAAAGAACCATAAGGACGGTGTGGTAAAGGAAGCGAACCAACTAGTGCACAGGTTAAAACAAGACTGGCTCCACCGTTATGAGTTACTGGTAAAGGTTGCCCTATTCGTAGCTTGCCGATGGCTAACATTTGATGAGCCGCATGAGGGAGATGCCATTCAACAGATTCTCAAGGTTAAGGACAAAGAAAGATCTATGTCGTATCACGAGTTAGAAGATTGTCTTTTAGTGTTGAACATGTCAGATACGTATTTGCGTTTAATTGAGCAATGTGCGGAGCGGTACATTGAAACAAAAGTCCAGGTGTCCAGCGGTTATGAAAACGATGAAGCGAGCTCTGTCGACTACGTTTACGATAAGGTACTTGGTATGCCGTCGCAGCGTCTGAATGGTGCGCGTGTTATTATAGATGGATTCACGAGTACTATCGATATGGTTGAGACTGTGGTTCAGCGCATCGTCCGGATACGGGCGTCACTTGGGGGATTGATTGGCGCCTCTGTAAACGGAGCTTCAGACACCACTGCAGGAGCACATTTAGACTATAGCACGGTTGATATTTTAAGTTTCAAATGTTTGTCCAGACCATATCTGACCGTGCTCACAGACGATCTCGTATGTAAGGTGATTGATTCAGCATACATTTGTTGGGAAGTCGAATGCAGGGATTTCCATGGCTTGCTACAAACCTTCAATAAGTTCTGCTTGTTGCTGCGTACTGCTGAGGCCATTGATTTGGATTCTCCATCCCGTTTTGTAGCATACTTTTTCAAGCGTGTTCTGCGAACGTTGGAGGAGCACGTTCTTATTTTTACACGAGCCTATGCGAGGCCGCAGAGCGATGATGTTATTTTGAATACCCAAACCATTACAGATGCTGGCATATCCAGGGTTGCTTCAATTCGAGAAGTCGACAAGTCAACGGTCGCTACGCTGTTATGCGGCTTCCTGGGGCCAGAGCTTGAGGGTGTTAACTTGATGGAGGTGCTCGATAATGTTGACTGGCCCAACAAAATAGAGAGTTGTTGTGTGTCTAATGATATTTATTTACTTGTGGCGCTGTTGTTTAATCTCGCATCTCGGCCAGCAGCACTGCTCCACTATGTGTTTGGAAGTTTGGGCAATGAACTGGTATCGCAGAGTGTGATGGCCACATCCATTGAGACATACTCACATATTGTCGATTCAATGCTAACTACATATCTCGTAATAACTCAGGATGCCTTCAAGCAGTTCGTTTTGGGAGTTACGAGGGTATTAAGTAAAGATGAGGACGCCGTGGACCTGATGGCACTCAAGGGGCCCCTTGTCATGTTCCTCCTCTTCCTCTCAAATGTAGCACTCATGTCTAGAGCAAGCCTTATGTTACCGTACTTTTCGCAGGAGCTTTATAGGAGCATGTCGTCTGTCGTCAATGACACTTACGACAATCCCGGGGTTCCCAGTAGCATTCCACTTTCACAAGTTCTGAAGAGAAATTTCCATACTTGTGGATCTCATGTGAATATGCTAAAGGTCCAGGATTATCTTCTTACACAATTTGCAGCCTTCGTGCAGCAGATTTTGCAGAAGCTTTTTAGCCGCTTATTGAACGGTCTCAACGAGGAGGTGCATGGGTTCGGTGAGGACGCGCTACAGTTGTGCACTATAATCACATCGTTGTGCGATAGAATTCTTCCGAAAACGGTATGTTGCCGTCTT
>BDIVROU_0388000.t1.1	
GTCAATTCTGCACAGCGAAGAAGGCTTATGCTCGACTTGCGGAAGCTACAGAACGAGCTACCAGAAAACATATGCGCGAGCCCTATAGAAGGTGACATATTTAACTGGCAAGCTGCCGTACTAGGACCGAGCGACACTGAATGGGATGGAGGTATGACACTGTCCTCTCTGTATACACTTACACAGGAATATTCACGCTGTCAC
>BDIVROU_0391300.t1.1	
ATGGAGTCAGATGGGACGACCATCAGGTCTGCAGCTCTGATAGAGTCTATTATGCAGCGTAGTAACAGCATCGCGGTATCGCCACCACCAGCAGAACCCAATTTCACTCAGAATGAACCATCTGAGGCCCATCGCAAACTACTTCTTTTCATATCAATGTTATCGGTTTTGGGTGTGCTAATCACCGTCAATGCACTCTTCAGCTTGCAGCCACTTGGCAAGGATACGCTGATAAATGGTAGTCAGCCTTACCCGTTGGATCGCCTGGGAATGTTCAGCACTTACTACACCGGAGAGTATGAGATATGTCAAGATCCAATTCTTATAAAAGGTAAGAATGGCCAGACCTCAAGTCGTCCTGCAAGTTGCCTAACTGGTACCATGCACACCACCATTATTTTCCATGATGTGGTTAACTCCTATATGAAGACGTACATGTTGATTTGCCTAGAGCTGCCACATACTAGTCGTTTGGCATTCTGGAAGACTAAGCGTTACGGATCGAACAGTTTCAAGAATGAGCGTCGAGTATATATGGGGTTTTCTGGGTTGGAGTCTACGAGCAGGGTTGAGACACTGTACATGTCCGGGATGTCTGCGGTCATGGGTCCCTTTTCTTCGAAGGGCCCACTGAAACCATATTGGCCAACCGAGGCACTAAAGTTGGATTATTGGAACGAGTACTCTGGGAAATCATGTGGTCCTGTGTGTTCTTTCAATACATTCATCAAGCAGCCCCTGCCGAACATTAGCCAGGTTTCGCTTCGTCAGATTGACGACTTATACATGTTAGGTGCCAGGCGGTTTCTTCTAAATGATTTTGAACATCTGGCAACGCTAGATAGTACGAAGTTCAATATTTTCAACATGATTTACAAAGAGCCTCGCGCTCCTTCCTTCAATGAGGCTGAGACGGTGGCAGATACAGCACCGGATTCCTCTACATCATGGGATACAACAAAGACAGATGAACAACATTTTGATTCTATCCGCGGTGAGATTAGGTCCAACGACTGTGGCGTGACGATCAAATTTACAGGTCAAGAGCGTGACATGTCCATGGGGGAAAGGATGATTTATCATTTTTGCATTGGTTTCATCTTGAAGTCGCTGCTTGAAACTTTCGTTTTATGCAGACAGTTGCGTCGTGTGGATGAAGAGGCACAGGGCCAAACAATCAGCATCATCGCTTTCAGCATGATTTCTTATCAGGATGTCCTTGAGATTTTCATCCTGATGTGTCACCGTACCCTGTTCTTCAATAGCACCATTAACTTTTGCTTCATCGTGTTCCTCAAGTGCTTCCTAGTTGGAGTTGTGGATCACAGTTTCCTGGTCTTGATTTGGCGAGCAAACCATGCGCCGCAAATTCGCGAGGGTTGGGAGGCAACTCAGAAGCGCTTTGCGCTGTTCTATCGGTACTACTTCAGCTTCATGCTGATACAATTGCTGGCATGGTACTTTTATTATGTTCGCAGCTCATGGATTTTCGTGTTTGCGTACATGTGTTGGATTCCTCAAATCCTCCTGGACGCATGGCGTGGGAAATGTAGTTCTCTTCCTATACTGACGGTCATCACATTATCCATGTGTCGACTGTTCCTACCCTTCTACGTGTTCATGCTGAAAGAGAACGCGTTCACTTTCGATGTGTTCTCGACTGACACTGCACGTACCAACTGCACTGTGGGAGCCTTCATCATGCTTGTGACTCTGCTGCAGTTGATTTTGATGTGCTTACAGCAACTCTACGGTGCCCGTTGCTTTGCCAGTTGGTCTATCTTACCCCAGATTTACAATTACGTGCGCCCTTGGAGCCAAATGATGCAGGACGATTCGCAAGAATGCGTGATTTGCATGTACACTATAGAGCATTCTAACGGGTATGTTTATGCGTACGAGGCGTTTAACCTCTCTCAGGGACTGGTGCATCACACCGTG
>BDIVROU_0393000.t1.1	
ATGCATCTGGGAATCCCAGCGAACGCAGTGGTAGTACCAAACGTCCCCGAGGACGACTACTACAGCCAAATACCAGGGGTGTACTACCACTTTACAAAGCTGGAGTGGAGAGCTACGTGTAGGGATCCCTTCAATAACTCAAAGCGTTCACAACGTACTTTTGGTGTGAAAAAGTACGGATTCTACGAAGCAAAGCTACGCGCAGAAGTCGCCGCATATGAATGGGACAAGCATAGACAATTGGTCTCATTTCTCCAAACAGTCACGACAGACGCAGATACGAAACCGACGCCGGTAGTGCCGATCGCGCCGCCAAACAGCCCGTACGACTCACCGTACTTTTCATATGGTTATGACATATTGTTACCAGGAGGTGTCGGGTATACACTAGACGTGCAATCAGTATTGAAGGCCTATTATAACAATGGTACGGGATTCGATTTTCTC
>BDIVROU_0416000.t1.1	
ATGCGTACGTTCGATAGCTTCGAGATGCAGATTGTCCTTCCAGTTCACTTTATACGTATGAAAGCAGTACGCATGGTTGTGAGCTCCTTTATGGATCAGTTTCCCGATGAACCAGTTCAATTTGTGAACTTTGGATGTGGATTTGACACTATAGCGTTCTGGATAATCAAGCAATACAAGAATGTCACCTGTTTCGAATTGGACCTTCCCGAGCAGTTAGAAAAGAAGACATCGTTTATAAAGCGTGCTGAGCCCATAATGTCGCTCCTATCAGATTATGAGGAGGGTTACTCACCTTTGATTGTTACAAACCGCTACAAAATGGCATGCGAACAACTGTATGGAGTTTACGACTTTTCAGGTTCCGGCAGATTTCAACAATATGGATGGTGTAAACAGCCTCATATCATCATA
>BDIVROU_0411300.t1.1	
TTAGGTGCTGTGATTGCTCCTGGTAGCAGTGTTACCCCCAAGCATGACTTGGCTAACATTGTCCACATTTCCCAACTCTGCTTGAACGACGCTAAGAACAATGAGAAGACCTATGTGCAGTTGGTAGATGGTAACAAGTCCTACAACTTGTGCGTACTTCAGAAGGACGTGTGCGAGCATGCCACTGTTGACATTTTCTTCTCCACTGTTGGTGGTATCAAGCTGACCACTAAGGGTGGCAAGAACGAGGTCCACGTTTTGGGTTACTTCGAGCCCGAAGAGGAGAGCTATGTGTCCGACAGTGACGAGGAGGACCTCGAGGATGCCGGCGATGAGGAGGATGAGTCCGATGATGAGCCTGCTAACAAGAGGAAGAACACCAACAAGGAGAAG
>BDIVROU_0107100.t1.1	
ATGGCTGATGCTACCGATGAACAGGCCACTAGTACACTAAAAAGGGACGAATGTGTCACAGATACACAGGCAGATACCATTGAAGATACATGTGTCGAGGATCATGAGGGTTATGAGCTTGAGGATTTAAAGGCTGTTGTCTACGATATCATCTGGAATATTGTAGTCGAAAGAAGAGCATTGCTGCGCAGCTTGATCTCTGCAAAGAGGTTTATCGATTACCCACCACCTCAACCGAAAGCAAGCTACAAGCATGCTCAAGAACCGGTGCCTGACGGCAATGAACTGATGGACTCCGCGATTGATAGTATCCTAGACGTCGATGAAGAACTCAGGAATGTGGACAAGGAGATCATTCGTGAGCAGGTCCTACGCATTTGCGGT
>BDIVROU_0279500.t1.1	
TACAGGATTGTCTACTCCATGTGCACAGCCCCGGAGAGCAAAAGCGAGGAACCCTTGTACCTGCGTGTCTGCCAATTATACAGCGACTTCCTAAGGCGTAAGGTTTTCGAAAAACATAAAACGCTTCTGAAATGTGCTATTCTAGATCTTTTAGACACCCGCCGCTCTAGCGCGGATGGGGATGAGCTCTTGATTGGCGCGATTGCGCAGATGTATCATCAGCTTGACGGCAGCGGCGGGCTCCAGTACAGGGATGAGCTGGAAGGTGAAATAGTAGCACGGGCGTTGAAATACTATAACACTATGGCACCTTTGTGGGCGCAAGAGTTGAACTTAGTGGACTATGTGAGCATTATAGAGGTGAGAATACTG
>BDIVROU_0385700.t1.1	
ATGAACTGTAAGACTTCTGCTTCAAGGCACATATACTCCTTGCCTGTCCCTGGAACTGAGGAGGAAGGTACGCTGCTAGGTGATATCAGCAAACATGTCTTAGGTTTAACGCCCATATACCGGTCACCTCAACATCTTGAGCGTCTGTTGTCATACAAAGATGTGTTCGACGGAAAAATAACCAATGGGTGGGACATCTTCCAGCGCGGGCTCAGCCACGACCCTGAGGCTCCATGTTTCGGAAAAAGGGAAAAGAAGGAAGATGGGACACTCGGAGAATATTCATTCATGTCCTACCGTGAAGTCGAGAATCTTGTACAGAAGTTTGGAAGTGGGCTCCTAACGCTAGACACCATCGACAGGGTTGTCATTAATGCGCCCGAACCCGTAGATGCAATGATGCTTGGTGTATACGGGGCAAACTCAGTGGAATGGCTCATTTGCGAACAAGCTGCCAATGCCTTCGGTTTTACCATAGTGCCTATCTATGATACCATTGGGGAAGAGTCCATCATATACATCCTGGAAAATTCAGACGTTAATGCTGTTGTGTGTGACCTCGCGTGTGCCCAAAAGCTCATCAATGTTATACCCAAGGCAAAATCATCAACCGTCCGTACTGTCATCATAACGGGTACCGAAACCGTGTCGCCAGGCGAATCGGGCGTCGAAGTCGTTCTTTTCGACAAACTGGTAGAGAAGGGTGCAGAAAAACTGCTGCAATTTACGCCCGCAAAGGCAGAACAGGTCAACACCATATCTTATACATCGGGAACTTCGGGGATACCAAAGGGGGTCATACTAACGCAGGGACAAATTGCATCACTCATTACCGTGGTCAATAGCCATGTGTGCAGTGCTAGAGGTATCACCGCAGAAGCTACAAAATGCTACCTCAGTTATCTGCCTCTCGCGCACATGTATGAGAGGCTATATATCAACTCATCGCTTTTCGTTGGGGGTAAGATTGGTCTCTACAGCGGCGACGTCAGAAACATTCTTGAAGATCTAGAAACGCTGAAACCCACCGTATTCGTCAGTGTCCCCAGGTTATTCTTCAGGATCCACGATAAAGTATTCTCCAATGTCGCAAGAAAATCGTCCTTTGTCCAGTGGCTCTTCAACACTGCGTTGAATGCAAAGCTACGCAGAATCGGGAAAACGGGAAACTGTAAACATGCGTTCTGGGATAAAATCGTTTTCAGCAGATTCCCAACCCTATTTGGTGGCAATGTCAGATGGATGATGACAGGGTCGGCTCCATTGTCACCGCTAACGTACGACAGAATAAGAGCTATTTTCTCTACGGAACTCGTCTCCGGATATGGACTAACAGAAACAGCCGCAGGTGCTTTCATCAACAGAGCCGATGAAACTGACACCACTCACGTGGGTGGTGTCATTCCAACGTTGGAATTCAGATTGAAATCGCTGCCTGATTTTGAATATTCCGTCAAGGATCCAAACCCCAGAGGAGAACTCATGATACGAGGAACACATGTAACGTGTGGTTACTTCAGGAACGAAAAGGCCACCGAAGATTCGTTCCAAGACGGCTGGCTCCTCACCGGTGACATTGCTGAACTCCTACCAAACGGAGCTATCAAAATCATAGACCGCAGGAAGAATCTATTCAAATTGGTTCAAGGGGAATATATATCGCCTGAAAAGCTGGAAGCTATTCTCATTAGCTGCCCACTCCTCAGCCAAGCTTTTGTCACTGGAAAGTCTACAGAGGTATGGTTTCAACATTATCACACCGATCTTTGTGCAGGTCTATCCCGTTGCCGTAGTAGTTCCAGA
>BDIVROU_0436800.t1.1	
ATGGTAGAGTATGGTAGGTGTCTGTGTTGGCGCGTTAGATTCTTTGCATCAGATCGTGCATATGCTCTCGTGTACGAGCCGTCCCTTGGTGAAGTTGTAGGATGCATCGACGAATGTTTTTTCTTGCGCGTGTTTTCCGAGGAAGGTTTCAATATTCTCGAAAAGTCCGGCAAGGAGATTATGGGTTTGGAATTTGCTACAACTCTGTGCAAGGTTAGCGAGCACATGTCTGCATGGGATGCTCTTCCGCTCATGCTCAACCAAAATCGCAAGCGTGCGTTTGTATGGTCCCTAGAGAAGGACGCACCCATTGGTTGTCTGACTCCGTCGTGTTACTTGGGTTACATTGCCAAGCACATCTACGATTGCGATATATACACCACATTTGAGGACATTAGTTCATTACCTGAGCGTCCTACCGTTTCAGAGGACACTACGCTGCAAGAGGTGAGCGCTTGTGTTAGCATAAACCCGCTTACGTGTCGCAGGTCCGTTGACTTCGGTGGTGACCTTGTCGTCCAGGGCGTATCGCAATTTAAGATGATATGGCGCGAGGACTTTTTGGACGCTCGCGGTTGGAGTGGCACAGGCGATACGGCGGATTCTAAGTTTTCTGTACCCATTGAATTGACGCTGCCGCATAGCGCAGAACGTTTCACTATTGGTTTGTTGTTA
>BDIVROU_0364300.t1.1	
ATGGATTATAAAAACAAGGATATCCTACTTTTTCAATCCATACACGGCCTTCCATTCTATTCTCAGGTTTTGTGCACGCTGCATCGGAACCATGGCTCTACAGCGTCTAATAACGCGTTGCCGAATAATCGAACACTGTTTCTCAAGTCCCTAGATCCACTGGTATCCAAAGACCAACTAATAAGAGGTTTAAGCAGCCTTGGAGATGTTGATGTGACAGCCGTTAGCAAGCATGCATCGTCGGACGGCAAGTTACCCTACTGCAGAGGGCTATATCACGCTGTATTCAAGAATGCAAAGGTTATCAAGAAGTTACTTGGAGTCAAGGAAAGGGGCGTAAATACTGTAATCCCAGCGAAAACGCATATATCTAAAGATACAGACACATTCCTATTGTCCACCCTTAAACGGCGGCGAGCGCAATATCGTGGAATGGACATATTGCAGAAGAATGCTGATGAATGTTTAATGGAATACGATATCGCAACTGACATTCAACGTCGCCTGGATCAGGAAGTGACGGTGGACGAAGAAGGGTTCACCCTGGTTACGACTGGTCCAGAACCCATTAGAGACGTAACACGTCGCTCAGTGAAACGAAAATCTACGGCGCCCGCGACCACCCTAAACTTTTACCGTTTCCCAAACAAAGAGGCCGTCATGGCAGCAATGCAAGCTGAAGCAACACTCAACAAGGCAGAA
>BDIVROU_0093800.t1.1	
ATGATGCCTGATTGGAGGCGAAGATGGCATCGCGAGTCTATTGAGCAGAGGTACGCTGAAAGCCTTCATGTTTGTAACGCCTTCGGTATATTCAACCTCCCGTGCAAGCAGTCGAGCTGCATTGATGTCAGCAGTACTGGGGATAAACTCTTATGTTCGGATAAGTCATGCTTCTGTATTATAAACGTACAGTCACAGCTATTTGAGGAGCGTTGTTTGAGACGCGGTGAAGTGACTGCTTTATCATTCCAGACACATGATGAGAATCTGTTAGCTGCTGGCCACGAGGATGGTAGCGTTGTCATCTGGGATTTACGGCGATATAACAAGCCATTGACTTTGCTATCCGATAAAGGTCACGTCACAGGGATAATCAATGGTTGTAACGTATCCTACGTTGACGGTGCCCGTATGTCAGCTGCTCAAGAGTTACCCGTCTCACACAACCAAGACTTTGCAGATGAGGAAGACATATGGTCATATGTCATGGGACACGATAACCATAAAACTACACCAGCGACTGACGCTCTATCTGGTTCTTTATCCCCCTCTGGGAAGGGTAAATCAACATCGAAAAGAGTTAGGGCTGCAGATACAGCAAATGAAAGGTCTCTAGCCTCAATTTCAACTAATAATCTGTCGTCAAAAAACGCTCCTGATGATGGTTCTATTGGACCAAGGTCGAAATACAGTGGGAGGAGACCATCGCAAATATCAACAGTCAACAAGCTAATGGCTAAATATAGGCTTAATGGTGGTACAAGGCTATACTCTGGGCCACAATCCGTTATTAGAGAGGTAGGCATCTATAACGTTACTGGTGACGTTCTACAGGCCGAAAACAAAGTCCCGCCACGAAAAGCACCAGCTGGCCGTTCCTTGAGCCGTACTGATAAGGCTGTCGATGACGCTTATCAACAGTACATGCGGATGATATGCTTTAACGGTGGAGATCATATTTTGTTCAACGTTCGAGACCAATTGGCTGTGCTGGATGTTAAAAGAAGTGCCATCTGTGATATGTTCCCTTTGGAGTGGGAAGATCATGAAACATTGGTGGATCTTCAACATACACACCCTCATAGAAGTGTTGGATTGAAGAGCAAATATGCCACTGACTTCACAGCCGTGCCGAACAGGCGTGAATTTTATGTCATTAATGAAATGGGTGAGCTTTTCGTCATCCATCCAGGTATGCTATCTATCCTTTCGATGTACTATATGCTTACAGATAAGAGAATTGCCTTCAGTCAACCAAATCCAGATGTAAATGATGCGTCTGATTGTATTCTAGAA
>BDIVROU_0465500.t1.1	
TCAGCCCTGCTAGTGATCATCAGCAACAACTGCCCTCCAATTCGCCGATCCGAGCTTGAGCACTACGCCATGCTGGCCAAGTGCAACGTTCACTTCTTCCCTGGTGACAACAACGACCTCGGAACCGTTTGCGGTAAATACTTCCGTGTCGGTTGTATGGCCGTCCTCGATGCCGGTGATTCTGATATCATCCGCAGTTACGAA
>BDIVROU_0384700.t1.1	
ATGAACAGATGGATCAAATCTGAAGTAGACTTAGAGGAGCAGATACGTATGTTCCGAGATCTGTCTACTATGCCAGAGCTTTTTGAGTCCTTCGAGGAATACGGTGGTCTACGCATCCTGTGTGATGCGCTATCGCACCCCAATATAGGTAGGCTTTTTCACCATCATGGCTATCTTCATACACATGCAGACATTTCAATCGCAACTTTAAACGTGTTAAATGAGTTACTTGATCCGGAGTTGATTGTGGGCCTCCAGAAGGCGGACCATTTTCTGAAGGCTGTGCATTCTCTTGGTTTCCACAAGTTATGTATAACTACCCTATTGAAAATTGACGAAGACAATAGTGAAGTAGACTATGAAGGCGTGAAGAGCGCTTTAGAGATGCTGGAGAGTCTTGTGGAGATGTTTCCATCTGTTGTGGAAGAGGTATCCGCGAACGTCGAGTTGCTCTTGTTTCTGTTAAAGAGGATGAAAAGCAGTAAGACCGTCGAATACGATTCCAATCGTGTCCAAGCGTCCGAACTTTTGTGTGTTTTATTTCAGCAATCAGAGGAGTGCTTAAAGCTGGTCGGCGGCCCCAAAGTTGAGGGCATCGACAAGTTGTTGCGCATAGTGACTGTTTATCGCAAAAAGGATCCCGAGGGGGTTGAAGAGGAAGAGATCGTAGAGAATGCTTTCCAGTGTCTCTGCAACCTCATGCTAGTGTTGGTTATCTTCTTGTTTGATATATTCGTTTCTCAGAGCACC
>BDIVROU_0426800.t1.1	
ATGGATCTGCAGATTGGTCAACCTTCTGGTTCCTTTCATCACATTCTGCCTTTGGCTACTGTAAGCAGAGGAACGGGCAAAGCTATGAGCAACGTGATAGAAACAGCGGAGATTCTCAAGCGTACCTACAAGGGAATGCATCAGGTCACTGCCCTGGATACCCAAGACCATATCCGAGCCGAAACTAATGAGGAGGGGAAGGAACAGCGCCGTGCCGTCTGCTTCTTGACCGTCACTCTCACCATGGACCCAACCAAAATCGATACGACTGCCGTTGGCTACCAAAAGCCGTTGTCAGATGAACAAATGGGCGAAGTCGAGGTCGACAAGTTGCTACAGGCATTGAAGACCGCCGGCATCAAGAGACTCTCTGCCGCACCCAGGAAAGCGAAAGCAGCACCTGCATCTCAAGGCGAAAATGGAAAAAAGAAG
>BDIVROU_0378400.t1.1	
ATGTCTAAGGTCACTCCTGTTCTTTATGTTGGTGATTTTTATACATCTCACAGGCTTTTCGACGATGAGCATAATCTGCCCCTGACTTCGCAGTCCCCTGACCATCAAGACAGCTCATATCAGATCAAAGGCGTGATCTCCGCATGTTTTGACGTGCCGGAATGGTGCTGTAGATCCGCTGGTTGCTTCCTCAAGGATGCGACATACGAGAATGATGCGTTTAACGAGCTGCGTAAGTCACCGTACTTTGACCAGAGTTACATCGATCTCCACGTCGATTGCATTTCACGGAATGGAGGCAAGGAGGGTTCGTCTGTGTCTGGCAAGGACGCTGGGAGTACTTACGTGGTCCATGCTGTGATTCCGGCTGAGGATGGCCCCAATGAGTGCCTTTTCCGCGCGTTCGCCTTTACCTACGACTTTGTGGAAGCCGTACAAGCGCTTGAGCATGGTTCGACATATATTCATTGG
>BDIVROU_0137500.t1.1	
ATGACTTCGCTTATGTTTAATTGGAGGGGACCAACTAACCTTGGTCCCCGTTATGTATATTATGGATTCTTCGTCAAACCATGCTTCATCTTCGAGCAACAAATGGGGAAGAAACATCGCCGCAAGGTGGACAAGACACCTCGCACAAATGAACAAATCGCCACAGCCACCAACGATGTTATACGACTCCAAGATCGTGTTGGTGTGCCAGAGACTACGCATTCGATTGCGCAAACGATTCGTAAGAACGTCCGTAGTGTACAACAGGGCGTTATTACGCGCAAGCACATTGCCCGGATGTTACAGTATCGCGTAGGTTACACTTGCAGATTTTCCAACGGCTTC
>BDIVROU_0464800.t1.1	
AAGCGTGTTGTTATCGGGAAGTCCCGTATCCATGGATATGGCCTCTTTGCTGTTGATACCATTAATAAGGGGGATCTTATACTGGAATACGCAGGCGTTGTTATCTCTGACTACATGGCTGATATCAGGGAAGCAATGTATGAGAAGATGCTATGCGGCAGCATTTACATGTTCCGCTTAGACCTGAACCATATCATTGATTCAACGTTCTATGGTAACTGCGCACGTTTCATTAACCATTCTTGCGACCCCAACACTGCAACGACCAACTTCAGTTATATAGATGAGGATGGTTTCGGTACCCACGTCGGTATATACGCTTCCAAGGTCATTCCAGCAGGGGAGGAGATATATTACAATTATCGCCTGTCATCAGGTGCAGCAAACAAGGAAGTGTGCTACTGTGGTTCATACATGTGCACAGGCTACATG
>BDIVROU_0392100.t1.1	
ATGCAATCATGTCTCCACTTTGCAGATACATTAAAGAAGATCGGGATTCTGGACACTCATCACGTGTTAATTGTTGATTTACACGATGACGTGGGCAGATCATTCGAGAGCAACATTGGGCTGAAGGGCGTGACAGACCTTTACGATGCTACGGCATACCTCCATCGTGAACTAGGTGTTAACAGCATTAGCCTGTATGCACAGTCTGTAAGTGGATTGAGCGCCCTGATGTTCAACGACGTTTGTCGGAAAGCTTGTAGCAAAATGTCTGAAGATTTAGACGAGAAAGTGACCTGCCCAGTTGCTCATGGAATGGACCGTGATATTCTTGCCAATTTGACTATAGACCAGATCATTATTGAATCTCCAGTTGCCAACATTCGTCAGCACATCCTAAACTCACCGTCCGAGTCGGTGAAATGGATTACGGAACAGTTCCTTTCGTCAGTTGATAGG
>BDIVROU_0220100.t1.1	
ATGCGATGGTTAGCCTTGTGCCTTATCCTGAGTTGTGTCTATAAACTTCTATGCTCAGTAGAAGGCTACAAGATACGATTTGGGCGCGAACGCAGTCGTATTCTAAAGCTACGTAAAAGAAAGGGGGCTTTTGTCGATAGGCTGAACCTCCTAACGAAAACCAGGGGGATTGGAATCTTCACGCTTCAGGCGGCCCCCGATGATGAAACCTCAAAAACAGGTCTGAGTAAGGAGATACAAGCGCCTGAGAGCTTTGAGGAATACCTACCAAAGAAGAAGCAAAAGAAACAGCCTAAAAACCCCGTTGTGGACCGACAACTGGACAGATTCGAACCTATATTTAGGAAGATCCCCTCCCTTCGTTACGTCAAGCCGGAAGTCGAACGAGAGCAGAGACCAGGCGCTTTAAATCCACTTGGATACGCATCACACTACGTGCCAGAAGGCGACTGGAACTTCCATCCACGACTCATAAGGGTACGCGGGAAGTACTTCTGCAGGCTCTATGAGAAGGAATTGCGGGACCCCTTTAAGATGCATGAGAACGACACTGGATCTTGTCAAGTTCAAATCGCAGCCCTGACAGCCAAATTGGACTATCTATCAAGACATGTCCGAAATAATCACAAAGATATACAAGCGAGATTGCAAATCATTAGGTTGGGAAACAGACGTAGAAGATTGTTGGGATACCTATATAGGAAAAATCGGAGTGCCTTCGACAAATTAATGGATACCTTCAAAATCGAATTCGAAGACGCACCTTTCTCGTATCGTAAACTACTGCCGAAATATACTCACATACATCACAAGAATACTAAAAGGTATCAGACGGCCAAGGAGCAACGCGAAGCTATCAGGCAGCGTACCACTTCAACAATTAACAAGGAACTGTTT
>BDIVROU_0391800.t1.1	
ATGACACGAATACCGCCAGGTATCAGCCGTCGTAAAGTGTACTCTGAGACGCTGGAGAATACGGGATCGCTTATTGAGGAACGTTACAAGGAACACCAGTTGGAGGACCTCCCGCAGCTTCGACAACAAGCGAATCAGTATATTACCAGATCAATGACTAATAAAATTGTGAAAACGTATCAGATGCAATCCGCGAAAGGTGAGGAGATACCATTTAGCAATTCCATAGATACGCTGTCTGACGCAATTGACCATCCAGCCGACTGTGCTTTAGACTCAGTTGGTAACTCTCCGCGCAACTCTGAAACAGTAGATACATTGGAAAGGGAGGATAAGACACCTTTGGGCTTCCAGAGGCTACAAACGAAGGTGGTGTTGGATATCTCTGGCGCTGGTACTAATCATGAGAATACGGGTGAACATACCCTTCAAAGCACGTCTAACGAATGTGAGGCAGTTGTTAGAAGTCGTCTAACCGACTTTTCCATTGATGCAAACTCTGATGGAAATGTATGTTTAACCATGCATGCGATGCACGCCAAAGAGGACCCAGCACTTCCTGATAAACGCAAAACTATCGGATCTATTGGACGGTGGTGTCTTGCTGTTGAGGCCATCATCTCTGTGGCGTTGATCGCGATACTTTTGGTTCTGGTCATTTGGGACTGGGGTCATCATCTGCGGACATTCACCATCCTCTACCCCTTTGTTGTATATTTCACCCTCCGCATTGTTGTCGTCTTCTTTGACTGTCTGTTATCAAGGTACATTCGTGCGCATAACCTCTCTACACCGGCGCGCTCCCATAGTGCCACGGGGTGTAGTCGTACCCATACCATCAAGGAACTCTTCAACAACATATGTATCATATTAGCTGTCGCTGCAGCTGTATTGCCCTATGGCAGTGAATTTGGTACGATGACCGTACAACAAGTCAACGGTATATACTTCGCACTCATCGTTCTCATATATACCATAAGAATCGTCGCTACATATCTACATTTAAGGAAAATATATAGTTATATCAAGGTTGATTCGGATATC
>BDIVROU_0197800.t2.1	
ATGTGGCAGCGGCTTAGGGGTCTATTTGGCCCGACTACGTCGTCGAGTTATGATGGCAAAGTTTACCTTTTGACCAACTACTCGGAATACCGTGGTACTATCTTTGAGCCAGATTATGTGCCTATAGAGGATTCATTCGCTAGTGCGCAGATAAGACGCCTGAGAGAGTTTGTTTGCCGCTTCTACAACCGCCACAGTGGTGGTCAAGCCCTGTCTGATCAGGATGCTGCTGACGAGGCGAACCGTTTGGCCTTCCTTCGGGGCTCTCGACGTTCGAATTTCGTCAAAACCACAAAGTATTCACTTTTATCTTTCTTACCTCGGGTGTTGTTCTTTCAACTGACCCGTATAGGTAATGTTATATTTTTGGGTGTGTCGTTTCTTCAGCTTATTGAGGATGTGTCAGATTCCAACGGGCTTCCGACATACTTGATTCCCCTAGTCTTTGTGATAGTTGTATGTCTGGGTCGTGAGTTGGCTTCTGATTTGGTGCGTTGGCGTTGCGACCAGGAGGAAAATGGTCGAGCTGTTCACGTGTTTCGTGATGGACGTCTTCAGGAAATGAAACTACGGGATATACGTGTTGGTGATGTTCTAAAGGTTTACGCCTATGAGTATTTCCCTTCCGATTTGGTTCTTCTAAACTGTTCCGACGAGCAGGGTGTTTGCAACATTGAAACTAAGAATGCTGACGGAGAATCAAACGTGAAATACAAGCATGTAATTCCGCAGCTGGCGGAGCTCTTCAGTAACGACCATGACGCCGCACACACTCAAATTAAGATAGTATGCGAGGCGCCTACTGATAGCTTGAGCTCCTTTTCTGGCGTTGCCTGCTATATCAACGATAACGAGGATACAGCTCAGTCAGGTAGTGTGGCGGAGTCGGAACGTTCAACATGTACACGAGAAGACGTTGCCACTAAAATTGACATGGCAAGATCATCTGTCAAGAAGGTAAATTTGCAGTTTGACCAACTGTTGTTGCGCGGAACCTCGATGGTGAACACTGAATGGGCCTACTGCGTGGCGGTTTACGTTGGAAATCAGACTCGTCTACTTAAAGGTTCAGTTGGCAATTCGAAACGTAAAAATTCCAAGCTCGAGGAGATGTATCAGCGCAACTTGTTTTTGGTGATGATGATTATGATTGTATGCGTCTTGGCATCTGCTGTGTCGAGCATTTATTGGTTGGTCACCAAGGCCAAGTACCACACGTATCTAAGCATCTCCTTCGACGGTTCGCCTTTGCGCACCTTCTTCGTTACCGTGGGCAGTATGACATTGCTGCTTGTGGCCATGATTCCTGTTGATCTAATCATTATGTGGGAAATTGTCCGGACGATCGAGTCTAAACAGATTTGTTGGAATCCCGAGATGGTACACGAGGGTAAACATGCGGTGTCAAGGAGTGACCAGTTGATAGAAGATTTGGCCCATATAACCCACATTTACTCGGATAAAACTGGCACATTAACTCAGAACGTGATGACTCTGAAGCGTATGGGTTTTGGTTCGTTTGGTTGGGTTGGGCCGGGTGATTGGTGTGCTCATTTTTGGAGGATTTACGAATCTGGATCTTTGGAAGTACAGGCTATGATGCGCGATTTCATTCTGGTGGCTGCGTTGTGCCACAGCGTGGTAATCCGTAAGGACACCAGTCGCACTCCTCAATCACCACGGCTTTTGAAGTCCACGAATGGCGTGGCCAAACTGTTTCAAGTTGATGACATTGAGGTGCTATATGATGCTGCGTCTCCTGATGAGCTTGCTCTCGTGAATGGTATGGCTTTGTTGGGGTGTAAATTTTCAAGCCGCCCCCGACTAACTGAGATCGAATTGTCCCTAACAACTCCTGAGGCTCAGCGATTCATGTTGGGTGAGGATGAATACGATTTGTGGAAATTAAATTCCAAGGAAGGGACAGTACCAGCCCTACGTTTCAGCATTCGTGATGTGCTTGCGTTTGACAGCAACCGTAAGCGCATGAGTGTGGTGATCGAAGACTCCTGCAATCGTCTGCTAGTTTTGTCCAAGGGAGCGGACAGTGCGTTGATGAATGTGATGGGCCGATCGCAGCTTCTGAACATCAATTCCCTGAATGAGCAGCTCCACGATTTCGCGTCCGTGGGTTTGCGTACGTTGGTGCTCGCTGTGAGGGGATTGTCGGTTGACGAGTACGAAGCCTGGCACAATAGTTATTCCGAGGCACTTCAGCTTGGTGAGGGCCGTGAGGATGCTATAGAGGGTTGCGTATCTGCGTTAGAACTTGACATGCGTATTGTTGGCTGCACAGCTATTGAGGATCTTTTGCAAGAAGATGTTGGGGAGGTACTTCGTGACCTCAAGGAGGCTGGCATCGTGATATGGGTTTTGACAGGTGACAAGCTAGAAACTGCTTTGAGCATAGGTCGCTCAACCAAATTACTCAATGAAGACAGTTGCAACGCCATTTTGAGCGACCCGTCTCCTGATGTTGTGTTACGCGAGCTTGACCGACACTTGTTAAATTGCATCGGTGGCTCCAGGCTCGACAAGGAATTTCGGGACCACAGTGATATTTTTGTCCGTAGTATTTCCTTGAACCCTCCCGCTGATTGTACATCTGTGCCCTTCCGTAAGGGTAGCGCGTCCGAGTTTGCGAAATTTTGCCTCACAGTAACTGGTGAGGTTTTGCAGACTGTCTATGCCGTCGAATCATTGAAGGTGAAATTCTTCAAGTTAGCTCAGTACGCTGACGTCGTGATAGCATGTCGAACCACACATAAGCAGAAGTTTGAGCTAACTCGCGACAATACCATGTTCAATGAGCATAGCACCTCATTGGCAATCGGTGACGGCGCTAATGACGTGGGGATGATTTTGACTGCCAATGTTGGAGTTGGCATAGCCGGCAAAGAAGGGAACCAGGCATGTCGTTCTGCGGATTTTGCTATCGGGGAGTTTCGGTTTTTGCGCCAGCTGCTTTTTGTGCATGGCCGTGAGGCACTGAGGAAGAATACATTCCTGCTTTATTTTTGCATTTTCCGTAATTTCAGCTTCAGTTTCGTGAATGTTATTTACAACTTTTATACTGGTTTCAGTGGTGTGAGCGTGTTCAACACGTGGAGCAAGCAGATTATCAACCTTTGTTTCACATCGTTTCCGTTGATGTTTTACGTCATTCTGGATCGTCAAGTCCCCCATACACTTTTGACAAAGTATCCTATCCTCTATAACACCTGGAGCGCCAAGCCTATTAACAACCTGCTTCGTTCATTGATATCTCCATTGGATTCCCACTGGCTGATAAACCGTTTGCGAAAGCGTTTGAATGAGCGCCGAGGAATTTACGATCCATTGAACTTTTGGGGATTTATTGTTGCCGCTCTGTGGTTATCTGTGTTTGAGACTTTAATTATTTTGTATCTCATTGACACGGTTGAGTTCAGCTATGTGGACGGCAGTCCTATCAATTTCGGTTTTAACCTTTTCTCTCAGACCATGTACGTCCACCACGTCCTGGCTGTCAATGCCATTGTATGTCTGGTATCGAAGACTTGGTTTTGGCCGAATCACTTCTTCCTTTGGAGCGAGACCCTTGTGCTTTTGTTGTTTTGGCTAATTGTGAGCGTGGTGCCGGCCTTTGCATACATCCCCGAGGCCCACGTGTTCCTGGGTACCATGGAGACGTTACATAGCTCAGTGACGTACTACTGTGTCATTTTATTGCTGTTGGTGGTGACACTTTTCCCATTTTGGGGATATATGTATTATACGATTATTTTTAATCCATCTATCGAGGATGAGATTGCGATTCAACTTAAACGTGGGACATTTAAAGGTGTTGCAGCGCTTCGCAAGCCTTCGATTGCTTACGTCGCTGATGAAGGTGTCGTTCCTGGTCGCGACAGTTCTGGATTCGCCTTCGCGATCGACACGAGGGACGCACTGTTAAATGCCATGCATCGGACGATCCACAAAATCTTCAAAACAGAACAGACATCCAGCCCA
>BDIVROU_0380100.t1.1	
ATGTCGATCGCTTCTTTCATGGGAAGCAAGATTTCCATCACCACTAACGCAGAACTGCGTTATGAGGGGCTGCTATTCGATCTCAACACAAACGATGCAACTATAGTACTGCAAAATGTCCGGTGTATGGGTACAGAAGGGAGAGGCAATAATGGCGAAATCCCGCCATCAAACAACGTTCTGGACTACATCGTATTCAAGGGGGAGGAAATTAAGGACATTGCAGTATGCGAGGTGCAAAAGGATAAGGTGCCCTCAGTGAGCCAATTGAACTACGGAGGAATGCATGGGCCCTTTAAGAGTAACCATATGGAACCTATGCCGGACAGAGGAATCGGTATGCCCACCCTCGGCAATACCGGGATGTTGAAACCCGGTGTACCAGGACCAATGGGAATGCGCGGCATACACAATGCACCATTCGTGAATATGATGAATAATCAAATGGTAGCGAGTCCGTACTCACAAGACGTGCAATCGTTCTTCCGGGGCGGGCAAACGCAAGCCATAGATCTGCACATGAATCGCATGATGGGACCGCAGACTATGAAACAAAAACCAACAAATGATGTGTTTAACATGTTCATGGATAACACAAAGCCGCAACAACTGGGAGCAGAAACTGACACGGCAAACTTCAAACTTGAAGAGTTCGACTTTGGTCCCGATCCATTCTCAGAAACACAGGCCCTTGGGCAGGAGGCACGTAAACCGGCGGTGTCATTCTACGATAAACAAAAGGAAGATGAATTCAAAGATTCATATAAAGATTTGAAAGATCGTCAAATACAACACAACAGAGGAATGGAAATTGGATTTTCGAAACCACAGAAGACGCCCCAATCGGTCGACGATCAAACCGCTAAAACAAGTAAAGCAAAGGGTGTCACATCGCAAGCCAAACCCGAACCACCACAGACAGGTAGCGTATCACAAAAGGCACAGAATAACTCTAACGAAGGCCATGTACTTCAGCCGTTCTACGATAAGAAGAGCTCATTCTTCGACAATCTGTCACAAGAGGGGAAGGAGAACAGGAGGTCACAACGTGAGGAACGCATGAAGCAACGCGAAATTAACATGGACACATTCGGGGAGGATTCTGTGCGGCGTAACTATCACCAACAACGTGGAGCCAGACGTGGCAGAGGAGACAGAAGGAGGTACAGCGGCAGAGGGCATGACAAATGGAACGAAACGATGCCTGCCAAAAGAAACACAGGTGGTGAACAAACTCAGGTG
>BDIVROU_0062400.t1.1	
ATGCTGGGAACGCTATACTTCGCCATTAGATACTGTGTGGACAGACACAACATCGCCTACGACGTGCTGCAACTGCCACTGGATTCAACAGGCAAAATCTCAGCCTCGGCCGTCAAGTCAATGATGCTGTGCATATCCATCACACAGTTTGCAATGTCAGGAGTGTTTCTGAATTGTCAACATGTGCTGCCGCCGCTGTGCATCACCCTGCTGTACATCGCTTCAGTGGTATGTTGGCCTATCACCTTGGAAAACAGCGTACAGGCTACATGGCTGCTACTATATGCATCAAATTCAGACACAATGGTGAATGCAGTTGAAGCGCTTCACAAACTGAAACTCAAACCGCTCAACAAGGTCATGATGGAAACCATCAAAGTATGCTACATGCACCCATGCGATAGCAATGACCTCATGGAGGCCAAG
>BDIVROU_0412000.t1.1	
ATGGAGGACCTTGGCCCCGTTTCGAGGGCCGTTGAGGCTGTTATGCGTTCCTGTTTTAGCGGCAGCGTTAAAGAGCTTCATTCTGCTGTAAAGCAGCTGTTATCCGTAGATTCCTCTGAGGCGGCGAAGTTAACTGCCGACAACAGCGCCCTTTCATATCCTGATGATACTTTCAGTTGCGTGGAGCTTTCCGCTCTCGAGTCGCTACGCGATACCAAGCAACACACCGTCGCGCATATCGCGGCTGCTGGAGCCAATATTGACATTCTACAATTCTTGTTGACATCTATGCCTGCTTTGGCCCACTGCCATGACGATAATGGTGAGAATCCGCTTTTTTATGCGATTCGTGCAGCTGCCGGTCGCGGTGAGTTAGACAAGGCTGGAGCCAACTTTATATCGTGTGCGCTGTTACTTCTGGGTCATACTGGGCCGAACATAATCAGCAATAGTGGCGCAAGTGCGTTGCATGTTGCTGCCGAGCTAGGGGCACTGGAGGTATGCCGATTCCTGGTTAGCAACAATGCGGACGTGAACATATTTTCCGACAATTATGGCACCCCCCTAACCGTTGCCGTCATCCGAGGCTATGTGGATATAGTTGAGTTCCTCTTATCGCAGGGGGCTAACCCTGACGGTGTACCGTATGGCGATGTGTCTCTGCAGGAGTGTTCTGCGTGTCGTTTTCCGCCGCCTCTCGTTTTCGCGTGCAGCAGCGGTCAGACAAAGATATTTGATTTACTCCTGTCGTTCGGTGCCAGCGTGAACGTGCGCGACTGTGAGGGGTGGACACCTCTGCATTGTGCTGCTGAGGTTGGCATGGTTGATCTAGTACGCCGCCTTGTGGAACTGAATGCAGACTGCAACGTCAAGACGCAGGGCAAAACAGCATATCACCTTGCTGTGTGGAACGGCCATGGTGAGGTAGTCGATATTTTGCGTGACCTCACCGTCGACAAGGAACCCATAGATCGACCTGAGCCCGAGTCCGCTGCTGCCGAAGCTCAGTCAGATGAGGAGATATGCGTTGAGGCGTTCCATGGGAGCGCTGAAGAACTTGAGCTATTAGTTAATAGATTGCGTGAGGAGGGTCGTGTTTCCGTTTCACAGAAGGATTACGAGAATGCATGTATGTTGTACAGCCGTGCAATTGCGTACCTGCGCCGGGCCGGCGAATCGCACAAGACGACCCTGTCTGTATTTTATTCGAATCGCAGCCACACCTACATGATGCTTAACAAGCTTGACAAGGCGCGCCGTGATGCCGAGGCGGGCTACTTCCGCCTGGCCTCCGTGGACAAAGCCTGCAACCAGGAGACTGACTATCTGTACAATTTGTTCCAGGCATATTCACGTGATCCAAACGACGCATCAATGCGCACATTGTTCCAAGAGGAGTTCATGCGTGCGAAGAAGGGTGCTTCCAAAATC
>BDIVROU_0426600.t1.1	
ATGGACGACATTATCGATTCGTCTATGAATACGTTATCTACACCGGTAGATGAAACTGCGACCCACGATGGGACTGAAGGCATGGTTCCAACTGCAGGTCCTGCACACGCTAAGGGAATTGCAAATGCAGTCAACTTTGTTGACATTTTTGGCACTGATACAAGCATGACTGGGCTCTGTAACTCGGGTGCGTCGGATGTTTCTGCTGCTGACGGAAGCGATGTTGTTGGCACACGACGAGGGACTTCTGATGAGACGCATATGTCTAAGAGATTGACTTTCTCCGACAGGGTGGTGTATGAGGCCAGGAAGCTGAAGCAGCGTCTTCATAAGTCACACACCGAGAATCCGGGGCACGTCACACCCACAGCCAAGACCTCAGGCAGCATTTCTTCTGCACAATATCCCGTGAATGACGATGAATTCCTTCCATACACGGCGTGGGTTAGAGGACATGTTTTAAAGAAGGATTGTATGAATAGTTTTAGTCCAGCCATTAATCGCAACTTCACCGCAGGCGTGCGCTCTCCCCTGCGCATGCAGTCTGACTCACAAGTAATGGAATGGTTCAGGAACAAGTTCAACTTGATAGAATCCACATATAATGACCGAGCGACCGCTATCAGTTCTCTTGCGATTCGTGAAGAACGCGTCGAAGAGCCTATGGAAGCTGTAACCTCTGCCATGGAGGAAGAGATCAAACAGCTCAGGGAGGAGAACGAACGTCTGAAGGCTTTGGAGAGTATAGACGCTCAGCGCAGGCAAGAGTTGTCTGAGGCTCTTTCAAAGGTGGAGGAACTCGAGAATACGCTTGCAGTCGAGCGCAAGCACAACGAGGAGAACCTCAAGGACAAGATGGTGTTACAACAAAGAATAACCAACTACGCAGAGGAATTGAAGAATCTAAACGAATCAATGGATATTGTGAAGGCTATGCACGCGAGTGAATTAGAAGAACATGAGAATCACAAGGCAGAACTGTTGTCCAAAATTGCACAGCTGCAGAAGGACGTTACGCATTTCAACGACAACCTGTTTTCCTGTTACAAGGTGATAGAGTCCCAGAAGACAGAGCAGTCATATCTCAAGGAGCAGAACTGTACGCTTAACGACGAGCTGAGAAGGCTTAAGCTCGACGTAAGGCGACTATACGAGGCTAACTCCAACCTCAAATCGCAGAACCTATCGCTAATCGAGATCAACAACCGAATAAGAACAAAGACTCTGTTTAAGGCAGACGTTACGGACACATGCAGTACACGTGGCTCCTGCAGCTCAAAGGCGTCGTACATCAGTAACGATGATTTTTCGTTTTTCCACGTCATCAATGACACACCGTCGGTCAACTTGTGCAGTGACTACGGTGACTCTGTACACGAGACGAAGCACAGCTGCTACACTGGTCGCAGTTCAGATCAGCATGACGACCTCTTGAAATGCTCCGCTGCTGTTGGAACGATCAGTTCCATGAGCAAGCGCGTCACCACTGAGGACAAGGATGTAGGACAATTTTACGGCAAGCAAGGTGGCGTCGATTACTCAGCCTCGGCGAGGCAGGAAGATATACGGAGGTGTCATGCAGTGGTTGGTAGCGGTAACATTTTGCTTGCTGGATCTTATAACAAGCATGATAAGGATGGTAGCACCACGCATAGCAGTAACAATGGTTTCTCCGACAAGGGGGATGCAAGCACCAAGGACACCTGTATAGTTGACCATTCAACTGTGTACAGCGCTGATAATTCCACGCCAAACTACGTTGAGGCATTAAGCATGAGGGACCTCTCCACTGATTCCTTAGGCGAGTCGTCCCGTGGTCTAACTAATAAGAGCTGGCTGCTTGAGAAGGTGTCACGGATATCGAACAGGGACTCTCTTGACTATCTCAAGGAGAAGATCAAGTTAATCACAAGCCAAGAGTGCAAGACCACGTCACTTGTC
>BDIVROU_0408100.t1.1	
ATGACTGAAAACTCTAGAATCAGTCGAGGTGTAGTGTATGGGAAACCTGAGACAGCTGATAACGTAGCGCTTCACACCGTCAGGGGTGGCCAATATTTCCTGCCGGCTGAGCAGCTAGAGCAACGTCACCTCCAACATGAGTGGTCTTCCGTCTCGCATGCATACGGGTTTTCAGAGTACTCCTTAGGAGTACTGGCGTACGCAGAACTCTTCAAAAGCAACCATGATGTCACTGTAAGTGATAGAAGGAACTTCAGTATACATGTAGCCGCAGAA
>BDIVROU_0427700.t1.1	
ATGGATGTCCCGTTCCGACTGCCTGCCGTTATAAAGCACGCTAGTCGTGAAAGCTACTTCTGCGCAGCGGTGTCCAACGATGGAAAAACTATTGCCCTGGCGGCTGATGATCACATCGCATTGTTCCCCTCATACTCTCCAATGTTGCCGTGTGGAATACTCAAGTACAACTCGGTCATGGACAAACACAACAGGAAGATGCAAGCTGCAGCATGCTCCACTGGAGGGGCTTGTGATATGTGTGAGGCTGTTGCAATGGCAGTCGCGGAACAGAGCGACACAGAGCAAACGATCATGCATTTATGCTTTTTTGGAAATGATGACGAGTACCTACTAGCGCTGGGAAATGGCACAATCACTGTGTATGATCTTTTCCTAAAGAGTGACGAGCCCATTATCACCGCCTGCTTCGATTCGGCATTGGAAACTGAGGGTAAAATATGCTTCTATCCAGTTAGCCTTGAAAGATCTACTGCCATATCTGCACAGGCAAGGCTAGTTGGGCTTTCATGTCTGGAATTCATCATCAATGACAGGAAAATGGAACTGAACTATTACAGGATTATATTCAATGAAGATGAACGCTGGTGGTACCTGGACTGCGATGTAGCCATCGACATTATGGCAAATATTGATGATAAAACCGTCACAACTCATTGTGAAAAGCTTCAGACAGAAACATGTGAAAGCCATAATCCAGTGGAATATGTTACAGCGCAACAGTACATGGATATGGAAGATGTAAACAGGGTACCAGACGAAGGGTTCTACATTGTCGAAGATATGGGTGAAGCAGTTGGAAAAAACCTAACACAAACGAGCTCATCGCACTATAGTAGTGCCACGTGGTATGGATCACAAGGTTCTAACGTCAGAGGCTATAAATCTGTATCACAGGAGGACGAATATTGTGGATCAATGGCCGCAAACATACCCCCATGGGTAAGAGCACCCGATTCAGACTCGGATACTCTCGACTCTGGTGACCCTAACAGCGTCACAGAATTCTTGTCTTCTGTGGCACCGAAGCAGGGCTCTCTTCCAACGCGAGAGGGCATGTCACAAGAGGTTGCAGTAGGAAGCCACCAGGCGGCACCTACCAATAGTGACTTACCCACGTATAATCTTTCTGAAGCAATGCCAGCCACTAACACTGAAGAGGAATTGGTATATGACCAGTTAGGATATGTGACTGATCCAGAGAGCCAACTTGCAACCAAACGACCGAAGGTGAATGGAGAAGGTGAAGGAATGATGCAATATGATACGTACAACTCTGTTGTTCCCAATGCGGACATTGGTATATTACGTCAAGAATCTATTAAGCAGGATATTGATGGGCCTAAAAAGCTCCGATATGATAAGAGCATTAAAGGGAAACACACCCCCGATCCAGACCTTGAAGACGAATATATGATAGAAAGAAACCAAGCCCCCTCAGCACAAGAAGATCCAGGTGAAACATACCTTGTTTTCTGTGTCATCACAAAGTCAATGCCTAAACACGCCATCGGCCGCACTATAGTCTTGGATTACCCTATCACGGATAACCTTGACCTCGAGGAGAGTGGCTCCGAGGCGACATCCGCAGATGAGAAGAATATCGCAGTTAAATATGACAGGCAGTTTGTACTGGCTGTAGCATATATGTTCGGGCATATAGGACTTTTTAAAGTGAGTATTCCCTATTACACGGTGATATCACTGAAGGATGGTGATCTACTCATGGTGAAGAGTGGGCAACCAACAGTGGAGCTTGTGTACAAATTCCAATTCAACATCGCCATAAATGTAGAAGATATCATTTACAGCGGTGGAGATAAAGGGTTTCTTGCAATCTTGGGAGGGGATGCTACTGTGGTTTTGAGTTGCACCTTGCCGGAGGTGCAGTACAACTTCGCGGAGGCAAGGGCAGTGTATGGGATAGTCAACATCGAAACCAATGTTATAATGGACAATGTTGATATTAATGTATTGTTTAGGCATTATGAGCAGACCTCCAATGCAATCCATAGGATTGGCTGTTTTGGAAGCTGTGATGGACGGTGGATCTTTGCCACAAATTCTAAAACGGGTATTAAACTGTTCGGCACCAGAAAGGACATTAACGGTAGATACATAAGGCTTGCAATACGATTTGAAAGTCATATATGCTTGGCGGATGCAATTTGGATAAACGACACAATGAAGCTTCTGGTGCTGATGGATGACGGATGTTTCGCCATTATGTGCCCAATGCGCTATGCGCAGTGGTCTGGACTCATACCGAATTTCATGAGGATCAACCGGAACATGGAATACGTTGAAGATGAAGGGGAATTTGACCAAAAGGCACCACTACGGTACAGTTCCGTCCACAGGCCAATTGATTACAACAAAATGGAGGAGATCAACACATACAAGTTCTTTGACACTAGCCAATACATTATATTTGGATTCGAACAGGGTGAAACAATTCGGGAAGTGGGTTGTAACCGTCGGCCTGTGATTCATTCAGCCATTGTGCTCGACGAGTATTCAAGTAGACTGGCAACCAAA
>BDIVROU_0421300.t1.1	
ATGAAGGTTAACCGTTGGTTCAAGGAGCAGCTTGAAGCTATCCGAACCCACGGCGCCACTGGAGTGGACGGCTTGAAACGCTCTCAGATAGTTTCAAATCTGCTAGAGGTGATTGATGCCAAGGAATCATTGCGTCAACGTACTCTGGATGAGATCGTTTTACGCAGTGCGCCTCTCGTTGAGGCAGGTCGCCTGGAGCTGAAGAAGGGCGCAGAGACCAGCAACAAGGTTCTTATGTCTTTCGAGGTTGTCTCTGAGGTTCCTGTCTACAAGTGCGAAACGGCTTCCTCCGATGTTGTTGAGCGCTGCATCAACGAAAAGATCATACGTTTCGCAAATCTCTTCAAAGGATACTGCCAGTCTAAGGATATACCTTGCGACATCAAACCCATTAAGAATTATAGCGATTCTGAGACTACCGCCTATGGTCGCATCGGAGCTGAGGGTGATGTCCCGTTGGACCAGCTGAACGCCACCATACAGGGCACCACTGTCTTTGATTACGGTGTCAAGGCACAGATCACTAACATACACGCATTGGATGATGTGTGTCTGTTTCCCGGTCAGATGGCTGCGATAACTGGGAGGTGTTTTGAGGACGAGTTTGGCGTCCGTTACGTCGCCTCTAAGATACGTAAGTGTTTGTATACCTCCATTGACAATTACATAGGTTGTGGAATACCAACTGAACCTCCAATGGCTACGGCCCACTCAAACCAGAAGTTCAACTCGGAGAATCTGCATATATCTGTAGTTCGTGGGTGCCTGCTGACTGATGAGCTAGAACCTGTGAACTTCGGTTTCACACGCGGCTCGCGAAGTAATGCCATTCTGCAGGCGAATGGAGAGGGTCTGAGCAGGCTTGGAGACATCACCTTCATATACAAACGGTTTTTCAACGAGTTGTCTCTCCTGGCAACTATTCCTCAGTTGCATAAGACGTATTTCGTATTAGTGCCACACTGCTACGACGTGATTTCTGGCTTCCCTCTGCCGCAGCCACCATTTAATTGCGAGAATTCTCTTCTGGAAGATGTTAAGTACTCTGAGAATATTGTCTTCTTGTCAAACCCAGGATATATCCGTATCAATGGGATACTATTCGGTGTGACTTCGTGCGACCCCGTGTCTGGCATCGCAAATAACATGATTTGTATACCTAACGAGAAGCGTACGGAGCGCGTATGCAAGCAGCTCTTACATCAGCGTTCCTTTTTTCCGGGTTACCCGGCCTCTGCACTCCCTGCGGAGTACGCGGTTGATCATGCAATGCTTCGTCACCTCGAATTCGCGGAAGACGCGGTGCCTGATGTGTTTATATTCTCCAACTCCACCGACAAGGAGCCTTTCGTTGAGTTCGCAGGCGGTCGCGCCTTCGATACCTGGTTGGACAAGGGCACGGGCTACTGTCATATAAAGACACCTACGGACGCTGAAGGCCCTCAGATTGTCATTGAGCTTGAGCAAGATGGGATAAACGTGGTAGTGGAGTCTAATATTATGAACAACACCAACTACTCATCGCAAAATGATTCAATCATCATCTGGCAAGAGGGTGATGAGAACAGGCTCTACAGAGCCTTATCGACCTATATCACGAGTGTCGTCGACGAGAGCTGCATTCAGTCTTCCCCGGGTGACCGTGATTCGGGAGCTGGCTCGGATAATGAACTGGACAATTACATTGAAACGTCCTCCACCAGCGGTTCTGTTGCAGCAGACACTGGGTCCCCGCTGAATTCTACCAAGTACAGCGGGGACTACCGAGCGCTGCCTACACCAACGGTATCTGAAATGCGGAAGCTTGAAGCATCGCTTGATAACATGCTTACACAGAGCTCTGTGGCGGATATGGTCTTCATGGATCTTTTAGACAAGCGGTGGTTATGCGAGGCGTTTAGTGTGATGCGCCAGTGCATTGAGTTGGAGGATTTGTCAACGCTTTCAGCTATATCTGCTATTATGGCCCGACTTATACTCAACTGGTGCGGGAACCTTGAAGTTTTGCATGTTTTCGTGAGTGACGAGATATTTTTCGACCTTCTCCAGGCCTTTGAGTACGATGCTGAGCTTTTATCGCAGAATCTCTGCCTTGAGCATGTTAGATTTTTCCGAGAGAGTGTACGGCATCATGATATAATTTCCATGGACAACCCAAGTTTTTATCGCCTAGTTCACTCCAGTTACCGTATTGAGTACCTCAAGGACGTGGTTCTACCACGTCTGCTTGATGAGTTCTCGATACAGCGACTGAACAGTGTGATATTTTCGAATACCAGCGAGATCTTGAACATAATCTCCAATGATGGGCGTGGTTTCGTGGACCTTCTCAAGGAGCAACTGTCGCAAAAGTACATGTCCGCGTTACTGCTGCGTGAGCTTCTGGGTGTAGCTCGGTGCTCACAGGGAGTCAATCAACCAGATAGGATATCCCTGTTGTTGCTAATCAAGCACACCCAACTTTTGAACGAGCTTTCAGGATACTTAGATGGGACGGCGCCGGCATGCCGCGATTTTGAGGCGAATCTTATGCCTCGCAACAGGAATGCAGAGCGAGAGTATTCGGCATTGAAGGAATCAGTGGTAGATACTGAAGACCACAGGCCCAATCTTCTAAGTAACAGAAGACAAGGGCTAATGGACCCCCCATCCCTGGCGGTTGAGATTTTAAATCTTTGTTTGGAGGTGTTCCCGTCGATCGTGAGGACGGCGGTGTTTGTGGACGCAGAAACAAAGAACGAGCCCGCGCTGTTGTTGTCACTATGTGATGTCATTGCACGTAACCCGAATGAGGGTGTCCAAACACAAGTCCGTGAAATATTCCTGAGACTGTTGGACCCGAAGAACATGGATCTGCCGGAGAAGGATGAGATGTGTTCCTTGTTCTACGATAACGGAATCCTCGATCGACTGTTGGATGGAGTATTCGGGAACAACGTTCCAGATTCGCCTACTATACGCACAGCTAAAGTACATGTCATGGACATCCTTTCGTTGTGTGCCAGGGAGCACAGACACAGGTTTAAGCTGCGCGTCCAGAGCCACAAGCTACCCCTCCGTGTGCTGGCTAGTGCTATGAAACCTTTTGATAAGTTTGTGGCGGTAGGCGCCATGAAGTTCTTGCATGTTTGTGTGAAGATGAAGGATATGAGCGTGGAGCGTCATATCATCAAATACAAGGTGCTGCGCCCTGTGTTGTGGATATTAAAGAACAAGGTCAACGCAGGCGTCGATGGTGGATCCATGCTAGAAAGTGTTTGTTTAGGCATCCTGAGCACCATTGACAGCTGGGCTTTGGATGGTCTGGTCGACTGGATGTTCCAGGACCCGTTCTGCATACCGATTATCAAGGATCTCCAGCGGCCATATTCCCACTGCACGGATAATTTTGTCTTCAATAACCTTGAAAGAATGTACAACTATTCCAGGGCAGGCGAGCTGGTGTCAAAGAAGCGCCATGCTTTAGCCGATCCCGATCGTTGGTTCGAGGAGGACGATGATGAGGAAGATGTAGAGTGTAGCAAGAGACGCATGATCAGCATTTCCGGCAGTCTGGTTGAGGGCTACGATGATGATGAGGATGAAGAGGATTACGAAGGCGACATAGATATCAGAGATATTGAGGCCGCGGGTTCTCCTGGCGAAGCGTCCACCCTCGGAAAGCCGCGGATGCCACCATGGTCAGAGGATGACGAACGCAACACAAAGAATGGCGATGACGCCCCCTTCGAGGTGCGATTAAAGCCTGCTCCTGCCAAGAAAATCAGTGTCTTTATAGACGCTTGCCGCAAGGAGCCCTCTCCACGTGGCAAACTGGCGTCGGACTTTATACTGGATTCCAGTGAA
>BDIVROU_0051500.t1.1	
ATGAATGCACTACTAAAATCACCAATCGCAGCCGTCTCCCCAAAGGTTAATACCACCAGGGAGGATATAAAGGGCATACTGTGCGTAGATAACTGCCAAATGATGTTCACAGATTGCCCCGGAATACTGGAGTCCCATCGCAGACGAAAGTTCTGCAGCCCACTGGTCAACACGGCATGGAAGGCATACGACGAAGCAGATGTCTGCCTCTTCGTCCTTGACGCAGTGAAACGGCCGGATGCTACACTCTTCAGGATAGTTCGGAAGCTTGCAGGAGCACCGCCTTTTGCACCAGAAAGTGACGCTTATAACCATCCAGCCGGATCATATGGCAATGGAGACCAACACCAGGAAGGTCTTCGGTTTAACGACCAAGATGACATAGATGAATTAATGGATGGTGAGGAGAGCGATGTAAAAGACGAATTTGGTATCGACGATGATATATACACATCTGTGCAACAAGAAACAAGGAAACCCGTTGCTCTCGTGCTGAACAAAATAGACCTCGTGGAGCACAAAAAATGGGTAAAGTCCAGAACACGCGAAATGAAAAACCACGGGACTTTCGCAGATGTATTCTACACAAGCGCAAAGCATGGTATAGGTTTCAAACCCATGCTAGAATTCCTCAAGACAATGGCAAAACCCGGCATGTGGGTGTACCCACCAAATATGCTCACTACAATGTCACAAGTCCAAGTCGTGGAACAAATGGTAAGGACATATATATACTGCTGGTTTAACAAGGAACTGCCTTATCGTGTCGGGCAAAAGGTCATCGGATGGACAGTTGCGGAAAACGGATCACTCATCATTGAAATGGTAGGTGTTCAGTTAGAAAGGAACATTGCCCTCAGGAACTATATGTTAGAAATGATAAAGCCGCCAAAGTCATATGCGGTATACAAGGAAGGATCG
>BDIVROU_0413500.t1.1	
ATGTTACCTGGCTTGCCAATGCCTTCTCCGGAACTGTGTCTGCTAAACTCGCGCTCACCCAGCTGTCTATATGGTGTACATCACGAAAGAAGCCACAGGAGACGCGTGCGTGGCTCCCTGCTCAGCGATGATGCTGAATCGTCGAATATAGGAATAGATTCGAGTGTCGGCGGTGTTGATGTTGACACTCCCGATGATACGGTTGGTTTAGATGTCACGGAGATTCGTGACGACCTCCGCACGTACGAGGCTCTCTTGTCTTACATCGCCGTTAGGCTGGCGAACAAGCGAAACGCCCTGGAAGTATTGGGTATCGACATGGGAAGTATGAGCAAAGGGTTTGGTCTGCTGACGCGCAATGCAACTGAAGGAGGGACGTTTCTGCCGGTGGAGACACTCGTGAAAGTACTTAACGCGCGCTTTGGACGTAGGTGCTCTTACGCATCAAAAACGCCGTTTAACCTCGAAGGATGTTTAGAAAATGCGGACGCACTAAGGAATGATCTGACGAAACTAATTTCTCACCTCCTAGCAGTCTCAACGCCGGAGAAAGCCGCAAATCACAAACTGTCAGACAACGGCAGCTGTGATAAGAAAAGATCGCTGAATTTTAAAGATATCGCCCATCTACCACTAATGGACAATAAGACGCTCTCTCTTATAAATCCAGCTGCCATGGTGGCACCAAATGACGCAGAAAGTGTTAGGTCGTTATTATCATACGTGAATGACCAGAGTGGAGTGACTAGTGCCAAGAACGCCAACGATGGGGCTGAAGAATCGTCAAATAGCGGATATATTCAGGTAGATACGATAGATGGGACGGAGCGGAGTTATGGTGCAGACAAGATTAACAAAGGGAGGGAAAGGGCGAACAGTGATGATGAAAAACACCACAGCCAAAGTAACAAGTGCCCACGGAACACTACCGCAAATACGCACGCGAAATCCACGGTATATGAATCGTCGGACTATGACAGAGATAACAAGGATCATGGGAGCCTAAGCAGTGACGAAGAAAAAGGGCATATAAGGGAACACAATATAACGGGCTCCACAAATTTTAAAGAGTCGGAAATGACGGAAGAGGAGATGCTACAGAACCTCATGGATGGAAAATTATGTGACGGCTCAGAACCTATGGAAGCGAGGGATTTTGTTATATCAATACTTGTCGCCGGATTATACGAGTACCTGCCCGTTGAATTCTTCAACGAAATACTACAGGATGAACGACTTAAAAGGTGTTTTGAAAATATCCAGCAACCAGATGGTATAGAAGAAGAACATGCCACAGACGCT
>BDIVROU_0437400.t1.1	
ATGTTGATTGTGTCAACATGGGCACACTTCTACTGGGCGCTCCTTCCTTGTTGGATATTTGCCGCTTTCAGCGGTTCTAGCGCCTATGGCGTGACGCCAAGTAATTTTAAAGTACCAATTAGATGTGATGGCATCCTGTCTACTAAGCGAGCTGCCTTCCTAGGAAACTTCTTGATACCCGAAGGGGTCAGAAGGCGCAAGCATTCCACGGGAAGGAACTTATCGGAAGTTGATAAAGAATTATCACAACAAGATCATACAGCTTGTGGAAATACTATCGGCCGTGCTATTGGCCTATGCAAAGGATTAAAATTGCATGCAACATCCCTCTCAGATGTCATTAGTACGCGGGTTGAGACAATATGCCAGAGGGTGAGGACCAGCAAGCTGTATAAGAAGATAAAGGAAGGACTCAAAGTAGTGAAGCAGCGTATGGCAAGCCTTTCTGTAGCGGAACAGATAGCCTTGGCAGCTCTGGGAAAACTTGTGTATGTACTCATCCTGCCGAGATTTCATATTCTCTTCCCATACCAGCTGCTGCCAGTGAACTCGGGACTCGGAGTGGATATTGGTTTAGATACAATCATATCAATAGGCTCTTTCTATGCCCTGATGAAGTGTATGAAACCCACAACTACGCAACTGAAGTTGGACACACGTACGCAGCTTGCCATACCATTAGTTGCGGCGGGCCTTCTAGGAAGCTTCTATCTCTCGGGATACGCAGCGCAACTGGTAGAAAGTACGATGCTGCTATTATCTGCTGTGGATGTACCTGTTAGTGTGGGCTTGCAGCGGGCTATGCGCATACTCCTTAGTCACCTCAGCTGGGTTATCATTGGCTCGAAGATACTCAACCGTATAATACCGATTGGAAACCTACAATCACAGTGGTTCTCACTGAATTCCAAGGAATTGTGGGTATATAAAGCCTTGGCGGGGTACTTCGCCTCATGCACGTTATACAATGTCACGGATATAATATTTAACGCTGCGGAAAACCTCAAGCAAAAACATGAAGTGGAACCTATAGAGGGAACATACGATGATATGGGGAATCCACTAATGGAACACACAGATCTCATACCTACAATTATCGCAGCCATAGGGCCCTGTATCACGGCGCCCTGGTGGGAAGAAATGCTATACCGCGTATTCGTCTTCAAGACATTGAATCTCAAACTTCCAAAAAGTATCGCAACGGTTTTGTCCGCATTCATATTCTCCGTACATCACATGAACCCGCGAAGCGTTCTTCAACTTTTCGCGCTGGGAGTACTCTGGTCTGTCATCGAACAGGGTACCAACAATCTATTCATCAGTATCGCAATACATTCACTGTGGAACACTAGGATCATGCTAGGCACATTTCTAGGATTA
>BDIVROU_0417300.t1.1	
ATGAAGGCAGCAAGCGCCATTGGTAGATCGCACCTGATGAGCTCGGGTATTTCAACTCCTGGTGCTATTGGTGGAAGGAGACTCCATACCCTTGCCCGTAGCATCGCGGCTTTGCGATCGGAGAACAATGGACGGTTATTACAACAGCTCTACAATCCTCGAGGTTCCTCGAGGTTGTATGTTAATTTAGGCCAGAAATGGTCGCCCGTGCGCAACCAGTATACGAAATATCGGATTACGAAGCCGTGGAGCTCAGATAGCACGTATGATGATATTTTCCTCGCCGAGCCTTCGCGAGAAGACTTGTATGCATTCTCTAAGGAGATGCCTGTATTTCTACGGTTCCTTAAGCTGCTCACTGAGTCACAACATCGGAACACGGCATTTGTGGAGTTTGCCAAACGTTGTGAGAACGGCCTTGTGGTAGAGAAGGATGCTTACGTCACAAAATGTGAGATATTAGACTGCATGTGGCGTAACGGATACACCGAGGAGGAGATGGACGCAGTTAAGCTGGCCTTTCCCGATGACTACCGATTTCATTATCCCGAGTTAGCAGTGATGTTTGACCTCGATGAAAAAGATTGCTACATGTACTGCATTAAAATGCGTGCGTCAAAGCCCGAGGATTTGGTGGAGCTCAAGCTTAAGAAGCCTAACAATTTAATCTCCAGCTATGGGCTTATATTCCTGGGATGTTGGTTCGGTTTGAGCAACGCAGTGCTGGGCAACGCATGGTTCTTCGCCAAGACCTTACCTTTTGGAGCTGTGTTCTACATGTTGGCGGCTTACTTCCAGTATGTTAACATGCATTGTGACATTTATTCTTCTCAGGAAAACTATCAAGGAGATGGCTTGGAAGGAAGAAAACGCGCTTATCGACAAGGTGAAGGAGGAAAAAGACTACTG
>BDIVROU_0023200.t1.1	
ATGAAGTTCCTAGGAATCCTGAGGGCCTCTGCCCTGTGCCTTATAGTCTCAGCCTTCCATAGCCAGCATGTTAGCTGTGGCATCTTCAAGAGCACTGAAAAGTCCAAGGAGAATTCTAATGCTAAGGTTTCCGAGATTCTGAAGGAATCTACTGCAGAATCTCAGGTCATCGAGAATCCTTCCCATGACCCCTCCACTCTTAAAGTATCTGAGAGCTCCAAGAGCCTCGATGAAGTACTGAAGCAGATTGAACAAGAGCGTGAGGCTAAGGGTGAAGAACTACTGAAAAGGATCTCTGAGCAGCGTAAGGAACTGGTCGAGAGCCTTCTTGAGTCCGATGCACCATTCTCCTTGGAGGATATGGTTCTCTTCCTTGGTATCCTGAGAACCAACGCAGATGTAAATCCAGAAGCTCTCCAAAAGGTGGGGGAGAAAGTGCATGCCTACCTTGGCAGCCTAGGAATCCACGGGGATGACGCCAAATCCAGTCTGGAGATCCTGATGGAAAGAATTTCTAAATACCGTAGTGCTGTTAAAACGTTGATATATCGCCCACATGAGCAACCTTCTCCAGAGGAGCTTATCGTCGCTGGAGAAACCTATGAGATTCTGAAACAACTTCCTAAATCCCATGTCAATACTCACGCTAATGATCATGATTGCACGGAGGATTCTTCCGACGAGCTTCCGGTTGTTGATGTGCCTAAAATCTCTGAGAATCATAAGGAATCCACTGAGAAGCCATCCCATGAGCCTTCGTCTAAGCCCTCCGCTCCTGCCTCCAAATCCAACCTTGTCTTCGAGAGTTCTTCCTGGGATGATTCACAACTGCTCAGTGCAGTCCTCTCCCTCGAAGAGTTCTGTAGGGGAGTTAACGCAAAGAAGTTCAGTGGTAGTCCCTTTGACGAGTTGTACGAAGGTATGAAGGGTCCATGCTTGAGGGTCTCTTACTATGCCAGATCCTACACTGACCACTTCAGGCCCCGCAACCTTCATGATAATACTTACAAGGATGCATTGAAGCCTGAAATGTTCAAATACTATGTTGGCTGGCTCAAGAAGAATATTCCTGGGATCATCGGATCCTTGGAACATTTATTTAATGAATTTAAGGGATTATCTGAGAAACAACTTATAAATGACGCTTCATTCGTTCCCGTCATGTACGGCTTTGAGTTCCACGATGCTTGGAGTGACAAGGATTTCAAGTCCAATCTCAGACATAAGACGTATAACCTCATCAATGCTCTAAAGTATCTCTACGGGCACTTC
>BDIVROU_0402600.t1.1	
CAGGGGTCTCATGCCGATCGCAACGCACAGCGGGATGAGCGTCGGGAACGTGATATGGAATCAAAAAGGGCTCCAGCTTCAAGGACCACCAAAACCGAACCGACTCTCAAACAGGAGGCAGAGAACTCTGCTACAACAGCGATAATCAAGAATGATGCCATCATAGGAGGTCTGGCGCTGCAGCGGCTCTGCGATGAAAAACCAGACATAGACAACCTTACAAACTCGCTTATGCAGCTCTACTACAACATACAATTCAAAGGAGGCGAAGGAGATGGACATAAAGATATACTAAATCGAATAGTGCTTTCAGCACTGCGTGTGAAGTCCAAAATGGAATTGCATATCAACCGAGTAAGCTGGCGTGTCCCAAGAATCGAGCGGAATTTTATAAACATGTGCCGTAATCACCAAAAGAATAAAAGTTTCAATGAACTCTACGATAGGGTGAACAAGGTACTAGGAAAAATTCCAGGCCTTGCGCAGCTTGAAGTTAGGGCACAGCAATTGCGGGCTAAGCAAATGGGTATAGTGGACAACATAGAGTCCCTCAAACTCCAGATACAGACGCAAAAATCGCAACTTGAAAACCTATGTAAGATCATGTCAGACGGTATAGTCAAA
>BDIVROU_0398600.t1.1	
ATGACAACGTGGGGGCCTTTGACCCTATTCATACGTTTTATACTCAATGGAGCCATCGCAATAGCAGTCTTACAGCACAAATCGCAATTACCGCACGGCCTTGCTGCAGACAATGGCCTGCGTCATATTGGTAATGGCCAGCAGTCATACCAAGATGGTGCTAGAAATAGGGCGTCGCTAAAGAATAAGTATCCCGTTTCTAATAGTCACATTGGTACGAGCTTGAGTGAAGGGCCGCCATTCCTTTTGAAGAGTTCCAGGCAGCTGCTGCAGGGAGGAACAAAGGGGAGTAGCCTTGTCCCCGAAATCGCCTTTGTATCACGAAATCACGACAAATTGATATCAAGGGAAAGGACAAACCCTTTATTCCCAGGGGGGAGTACGCAAACGTCCATTTACTCCACCCACAACAATGGAAAAAGACCTAATTCAGGTTTAGAGTCCATAGAACCACCCGAAGATATACTGATGTCCGGCAATTACGATTTAGGGATCCCTCCAGAGGATATGGAGGCGCTCAGAGCTGTGCTCGATGACATAGATCCCGACGACGAAGGCTGTGAAGACGAGGATCAGAACCACCCCCTCAGTGATATACTCTTCAAGTATTGGGGTTGCGAGCCCGATCCCAGGTCAAAACTGCTGCAGCTGGCAGAAAGATTCAATGAGGAAAGTAAGAAGACTAATGATCTGGGTGAAATATGTAAGAACATGGGACTCGAAGCGCCTATAAAGGTTAAACGCGAACTGGCGGTTGCCATGGTTCGGGAAATGTTCAATAGGCGGGTTCGTCCAAAGGGGTATCTCGAAAGATTCATGGATGAGCTGGGGATCTCAAAACTATTACAATATCTCTTCCCTTCCAAGCCCGACAAAATGCCAAGCAAATGGCGTTTTGGCATAGAACTCAAGGACCCAAATGTGGAAATCGAACCTCTTTCCGAGAATGCACTCAGAGGATATTTGGGAGTAGCCTACTACACACATATTGAAGAACTCGCAAAGTTTAATCCAGAAAAGGCAAGGAGGATACTAACTATTATACACAGGATATACACGCCTCCCATACTTTATACTGACCTTCATCCGGATAGGGAACCGACGGATCAGGACCTTTTCAATGACTCCGAAAACTTGAAAAAAGCGCAATGTAACATTTACAAAAAGTTCATTGACACTTACCCAGATCTCAAATGGCCAGTTGACGATGAAGGATTCTTGGATATCTATAATCTGTGGTATCCAGAAGACAAAGCTGATCATGCGAATACGCTGCCTGAGCTCATGAAGGAAACCTACGGACCAGGAAGTGACCTGGCCACACCGAACTTCCATTATAGGTTCATCGCTATACCCGCAATAAGTTGCACAGCAGGATTGGCTACAGGGACTCTGTTGCATCGGGGAATATCGATGCTGGCAGGTCTTATTGGTGGGATCAACGCCCAGCTAATGGTTGAAAATGTGCTCCATCCAAAAATGTGCTCAGCGGCAGTGGCCTTGCTCACGTGGGCTGGAATGTCAAGAGATATGACCGTCAAGGGGGATATATTCTCAGTGGCGATAAAAAACCTTGTGGATAACGGGATGGAGGACCCACAACCGCTAGTCTCTGCAGTATACAGCGGTCTAATACCGCGGAATAAGATAGTGGAACCGCTCGAGAGGTTTGTCATACACTGCACACTCACCGCATTCCAAAGAGCCATGCGGTTAAGTCGTGAAGGCAAGGGCATAGATACATGGAACCTACTGGCAAAACAGGTTAGACGGGTTGCAGAGGTGTGTCTACCGATATGCGGGGTTTCTGTATACCGCATAATGCACTTTGTCGCCTGCGACCTCGCTACATCGGATGATCTACCATGTGCGGAGGGGGAAGAAGTATTGGGGAGTGATATCTCGGGTGACAAAGAAGACCCCCATGATGACTACTCTAACTTGTACAAAGAGGGCAACGAGCGAATCGGCCTGCCACAACCCAATAGGGAACTATACGAAAGAAATGCCATGCTGTTTACCACATTCTGTCTACAGGCGTTCAGCGGAATGAAATCGTTCAAACGCGTTTCCGACGAAGATATAAACAAGGCTGAGGTGTTTAGGCAAAACATGAAGGATATGAACGTCCCAGATGAGGCATGGGATAACCTCAGGGATAAACCTATTATGCCATCAACACTGGATGATGTCGAAAAGTTTGCCAGGGAGTTGGAGCAAAACAATGGTAAATTAAAACGCATCACCCTTGAGCGTGAATATGGATTCGACCCGATGAACGATTTCTTGGGGGAATCGGAACAAGAAAAGGCTACAAGAATGCAAATAGAACTGCAAGAAGCCAGAGATGCAGTCACTGGCATCGCCACACCAAAGGGTTACAAGCTCGAGATGCTTAAGGCGATATCTATAATGATGTACCTGAGGGAAGAATGGCTCTTGCCAAGGTACAAGGACTTCCTCAAAAAACAGTGCACGGAATTTATCGCAACGGAAGTGGAAAACATGGCAGAGAACCTTGACGAGAAGATACAAGAGTTCAACATATCTCCAAAGTACAACGAGGAAATCAAGACGGATGCCATATTCCTGTTAGCACAGCGAATGTTTGATGCGGGTACCCTGGATTATGACAAAATAATACAGATGGCACAAGCCGCCAATATTCCTAAAGAGGTGGCACTGGACGCCTGTAGCGTCGCCACTTTTACAAAACTCAGCCAGGAACTAGCAAAATGGGACCTCACCACTGTTACTCCAGAGATGATTAATGAAGTTAAAGAACGCTACAGGTGTAAAGACCTCGTCTTTGTAAACGCCATAAGTGAGATTATAAAGAAAACATCCGCTGAGGCAAAAAAAGAAATGATTAATTCCAGAAACAAGATGAACTGGAACCTGGTAGAGAAACATATGTCTGCATTGCTGCGCGGTAGAAACGCAGTAATAAACGCCGCTGCATCTACCATCGACAGTAAACTTTGGTATCGCCTAGAGAGGGCATTCCGATATAATAGACCATTCATAGAACACGCGTTCACCAGAGACGAAATCATCGGGACGGGCCCTGTTGCAAGAATTGCAAACGCTGACTGGGAACAAGTCGACCCTCCGCCTAAAAAATCCGATTTGGAAATTGCAAAAGAGGAGTTTGAAGCTTCGATAGACAGTATAGAACCCATACAAATCGAAGGAGAAGACAACGAAACACCTGCATATCGGCAAATGGAAATCTCTAGGCTAGTGGAGAAGGGAGAGTTGGATCCGGAATTTGAATGCTTACCAACCGAATTCCACGCAGGCGAACGACCCAGGGAAAAAGAGTACGAACTTGAAGACGATCCACCGAAGGACAAGTTCGAGTTGCAACGGCCCATCATGAATAGCAAGTACGCATACGCTTGCTGGGTTGTGTATTGCTACCGCAAGCGTGCTGTCACACAGGACGATATCAAAACTGTCCTTACCATATTCCCCTTCCTTGAAAAAAAGACAGGTAAGCATGGATGCCGATGCCACTTATCACACGTCTGCAGTTTGGGGTCAAAGGTCGATTGGTTATCAGAATTGGGCTGTGACAAGGAAACAGCTGCACGTGTATGTGCAATAGCGTATGAAGAGGACCTCCTGAAACGTACGGGGGCGTTCGTTGAGCATATAGAGGATGACATTGGAGATGTTGAAGATTCGTACTTCAACCCCTTCGACCCGTCAATATACAACAGGATGAACTATCTGTACTCTGAGAAAATCCCCAGTGAACTGGAAATGGAAAATGTGAAGAAGATACAGCAGTTCTTTAGCCTTTCTCCGGAACAAATTCAGGAGATACATACGAAATGCTTTTCAGTAAGTTTGACTGTCGCAATGCATCATCCTATGCAGTTTGCCCTTGGGCAGTACTGTGCAAACGTAATGAAAGAATCACCCAAGGACTGGATCAACGCTATAGAAGAACAACTGAAACCAGTAGCGAAACGAATCTGCTTCGACGAGAAACCCTTCGAAATGATCCTAAGGAAAGCAGAGTACGACTACCTGTTCGTGGAGGCTAACAAGCTGATGATGCAGCGAACACCCGGGCGAGATTTTATGGAGAGGGCCGAATATATCATTGAGGAGTTCAAAAGACTCCGGGTCCTAGATATGTCGAGCGGCAAGCCCAAACTGAGGTTCTCAATCAGGGCACAGACAGAAGGTGTGATGGAGGAAATAATGCGCGCATTCATAGTCTCACACTGTGATCTATATGGCAAGATGGACCAGACGAAACTGGATGAAATGTGTGCCATCTATGGTCTATTTGGAGAGAGGAGAAAGGAGCTGCTCAACCGTATTGGCCGAAAGTTCTACCACAGGTTTTTGGGAAAGTTCACCGATGAAGAAATCACAATGGACTGTTTAAAGGAAGTCGAACACCTCCATAAGACATTCGAGTTCGAACCTAAGGACGTCGAAAGGGTGTTCAACACGCACGTGTGCGCCCGAATAAAGGAATGGTACGATCCAGAGTCAGGTCTTGATGCACTGAAGCGACTTGTTGTGGTGCTTCACGGAGAAGACATCAATAGATTCATACCCTTCGAACGGTCGAGGCGTATCCAATGGTTCATCAACATCATAAATGACTGTATTAACCACGGTGAGAAAAAAGCTCAAACAACGCTGTTCACATATCCGCCCGATGAATTCTTCGATCTGCGGTTCGAAGGAGGTGAGGAAAACTTTGACAGCCTACAGGGAATTATAAACCTGGCTACCAGAGTCCTCCGCCTAACACCAGAAGAGCTGAGAGAAACACGGATTATCATTGGCGAAGAACTAGGTGGGGAATCGCTCCAAAAGATTCTACATCATATCAAGGGTAAGGATGGATTCTACGTGGCTGACGAAGAAATGTCGAGGTGCATCAGAGCCCTTTCTGTTGCGCCGCCAGACACTATGTCGATCGTCAAGAAGGAGCTGCCGCCTATACAAGACTACGAACCATTGCGAAGACTGGTGATGATGCTTCCTTGTTCAGACGCTACGCTGGCCAGGGGAATCAAGATCATCGATGCGCTTCAGCAGGCC
>BDIVROU_0185600.t1.1	
ATGAAGTTCTTAGGAATCCTGAGGGCTTCCGCCCTGTTCATCCTTCTCTCAGCCTTCCATGGTCCCCGTGGAATCTTCTGCAGTAATCTCAAAGTGAATCCTTCTACTGAGTCTTCCACTGTTGAAGTGCCTGAGATCTCTGAGAAGCCAAAGGAATCCACTGTGGAATCTTCGTCTGAGCTCTCTGCTCCTCCCCCCAAGTCCAACCTTGTCTTCGAGAGTTCCAAGTGGCATGATTCAAAACTGGCCAGTGCTGTCCTCTTCCTTGAAGAGTTCTGTAGGAAAGTTAAGGCCAAGCAGTTTAATGGATATATTACCGGTATACACTACACAGTGATGAAGGGTATCTGCTCGAATATGTCTGACCACCTAAAGGGTTTAAGTAAAATTTTCCTACCGAATGATTTTCCTCTAAATCCTTACAAAGATGCGTTGGAGCCTGAGAAATTCAAAGATTATGTGGACTGGCTGAAGAAGAATATTCCGATGATTAGAAAATCATTGGACCGAATGTTGCAGGAGTCATTATTGTTAACCAAAGATCAATGGAAAGAAAATATATCAATTGGACCTTCCAAGTACGGTTTCGTGTTTAACAATAAGGGAATTAACGTATTTTACAAATCTAACCTAAATTATGCAACGAAGAAAATCACTGCCGTCCTAGAGTCTTTACGCATTCGGATTGGTAAAATCCTCAATGCTAATACGCCC
>BDIVROU_0441300.t1.1	
ATGTCAGGGCAGAAGCCTGTGGAAAATTTGAAACCACGTGCCGTTCCTCATTTAAAGATCCCACAATACTTGGGATGTGGTTATGATATTTTGTACGGAAATCCATTGGCCGATTACGGTTCTCTTATAGACCCTGGTTATCGTAACCCGATTATATCATTTAAGCTTATTCAACATAAGGGGAAGTCTGGAAGAGGTTTAAAGTCGGCTAGGATTTCAGGGGCTTGGGTTCGCCCCCTTGTATCGTGCAGACGTTCGTCGGAAAAGACGATTGTAACGAGCATGAGTGAATATCAGGAGGCATTGGCTGTAGACTCTGAGGTTGGAGCTGGATCAATAGATGACTCTGTGAAGTTTTCGCTGTCAGCTGGATATGCTGAATCAGCTGGGTTCCACCTGTCAACAAGTAGGAGGTTGAGCATTGAGAGAAATTACTGTTTCCTTCTCGAATCCGCCCTGCCCATTAATGGGAAG
>BDIVROU_0221200.t1.1	
ATGATAAAAACACTAGGGGATCTTATCGTGTTCTGCGGCGTGACGCTGCTGCTCCTTTGTGGGCAGGGGCTGCGTGCTGAATCGGATGTTGTTAAGGAAAAGCTCGCTGTTCAACCTCTGGAGAATGGCGACATGCTTTACGTATATGACATCGAAATAAACACCACGGAATATGCCCATTTCGAGGAGCATATGGCGTATCCCGGCATGTTGATGGACATGCTCGCTCCGGATTTCGCGAAGCTGTTCTTGAAATCTCATGTGCAGAGGTTTGATGCCATTCAGCATTCAGGTGAATGGAAGGCTGCTTGGGGTATTTCTGCCTTTCCCCTGCTAAGGCAAGGCTGTTCATTGCAAGCAAGTTGGCCTGACATATACAGTGATCTTGAGGTTTACGACTTCTTCGAGACCTTGGCGCTGGGCCTCTGGGGACTAACAGGATCGCAGTTTCATGTTTTAGCGTCTCGTAATGCGGTTATACTGGATCTGACACGAATTGCGTCGCTAGAGGAGCCGATAACCTCGAAGCGCAAGTCGAAGACTTTTGTGGCCTCCTATTCTGAAGATGCATTTTGTGTGGACAACCTTTACAAGTGGCGAACCATGTTGCCTTCATTGGCTAATTATGGGTTGCTCTCCATTATCAATGACGAGCGCATTTGGTCGAAATCTGCGTACAAGGGGGTTAGATCTCGCATGTCGTACAAGAATCCTGTATTAACACTAGATGTTCAATTCCAGATAGTACTCAGCAGAGACATCGTTACGTCAAAGCTTTGGGATATATATCCTCGCCATGAGATGCCAAAGATGTTACCGGGAGTATCCAGCAGTATTGTGGAATTGTTGGTACCCGCCCCGTTCCGCAATTCGCTTGGGGGCCAGGACCGCATTGGTTTTAACGTATTTCAGGGCGAATTTTCAGGGTTATCCAAAGCATTCGAGCATCTCCACACCGCTACTCGTGATGGGTTCAAGTCTCCTCCCATTCCTATGCTGACCTTTGACGTGTCAGAGCTTGAGAGCACCACGCACAATGTTCTAAAGAGGGTGCAGTCATCCCTTTCAGTCGTAATTAAGAACAGCCACGATGTTGAGAAGCATGTGAAGTTTATTCAACCTTTGCCATACTGGGCACTCCCCCAGCTGTCGTCGATGACCATAGACATCATTCAGCACGACGATAACAACAAAATAAAAAGGCTCTTGTCATGCTCAGGCAGTGACTGTTTACAGAGGACTGCATATAGGGAGCGCCATCTAAAACATTACGATGTCTTAAATACGAGAACTTTGACCTTACGTAAAAACGCGAGGCACGAGGACTCTGCTGCGTCCGATTTGGGGAAATCGGAGCCAACCCATGGTGATTTCCTGGCTTTATACGACATTGAATTGGAGGAAGATTTGAGTGTACCTCTAGTAGTTTACGACAAATCGGAGTACTGGATTCAATTTGGCTTCTCTGTGTTGATGCCCCCCAGATCGGAGTTAGCATGTCGTGTCGATATCCAGAAGAACAAGCTCGATTTTGACGATATTGACTATTCCATGCATCGGGGCCAGCTGATACACTCTGGCATTTTAATTGAGAGTGACAATGCCGTGTTTGATGACTTTTGTGAGTTGGATGCCACTGTTCACCAAACTGGAGAGTTCTTCTCCTACATCATCCTAGCTGACAATACGATGCCCTTTAACGTGATGGCAGGCACTGGTGTCGTGTGCGGGCTGTTGTTTGGTTTGGTCTTTAACCTCGCCACCCGCAAGGGGTACGCTGCAGAAGAGGCTGTCAAGCGGCACAGCAAGACTGAG
>BDIVROU_0352000.t1.1	
ATGAGCCAGAAAAGTGATCCAGATTTGTCCGACTCCCTCGCTGATCGGCAGTATGAGATTGCTAACCTCCGTACGCGTTTTCAAAACCGTATTCCAGTAATTTGTCTCGCCAGTGCTCATAGCACTGTAAAGATTGAAAGGTCAAAGTTTCTGGTTCCTTCCAACATGATGTATGCCGAATTCAAGTACATTCTTCAGAAGCATCTTATATACCAGACACGGGAGAAACCCGAATATATCGGAAAAAACTCTACGCTATATCTTTACATCAAAGACACAGTGCCCAAGTCGCAGACACATATGGGAGAACTTTTTCGAATGTATCGATCTGAAGAGGGAATCCTCTACATGACATACTCAAACGAATATGCATTGGGA
>BDIVROU_0453600.t1.1	
TCTCAGATGATCGAAGTCATTCTAAATGACCGTGTCGGTCGCAAAATCAGAGTGAAGTGCAACAGCGATGACACAATCCTTGATTTGAAGAAGCTAGTTGCAGCACAAACAGGAACGCGTTATGATAAGATCCGAATACAAAAGTGGTACACAATATACAAGGATCATATCACGCTCGAGGACTACGAAATCAAGGACGGCATGGGTCTTGAGCTCTTCTACAAC
>BDIVROU_0433000.t1.1	
GGTGGTGTGCGTACGAAGACTGTGAAGCGTGCTGCTCGTCAGATCGTGGAGAAGTACTACGGGAAGCTTGGTTTGGACTTTCACTTCAACAAGAAGGTCGCTGAGGAGGTTGCGTTGATTCCGTCTAAGCGTATGCGTAACAAGGTTGCTGGTTTCATCACTCACCTGATGCGTCGTATTCAGAAGGGTCCCGTTCGTGGCATTTCTCTGAAGCTGCAGGAGGAGGAGCGTGAGCGTCGTATGGACTTTGTGCCAGAGCGTTCTGAGGTTGATGTACCTCTGATTCAGATTGACCAGGACACTGCGGACATGTTGTCGTTCTTGAAGATGAACATTCCTAACGTGAAGGTGATTACGTCCAACAGTCACGGCGATGGTCCTCACGGTCACCAGCGCTAC
>BDIVROU_0190900.t1.2	
ATGGTTCTAGATCGCTTCCAGTGGTTCCCTTGTTTATGTTGCAAATTCCGCAAGGAGATGCCACCCAAATCCAGGGAATCCAACCCAACCGAAAGTTCTACTATGCCTAGTACCTTGGAGGTACCACTAGACGACATAGTCATGCATAGTTCGAACATGGGTGATTTCGTGACCCCGCCTTGGCTTCTCATCAAAACACGTAACGGTGCTTTGTCTGACGCGGTTTGGGAGGATCCTCAAGGATACCCGAAGCTTACATCAAGGCAAAGCAAACGCCTATCAAGATGGGTTCGTTTTATTGAGAAAGGGAAGGTGAAGACCTTTTTTAGTTCTACACCAAGCAGCGATCGCATAAAGCAGGGTTTCGTTGCTGACTGCTCTTTCCTTTCGTGCTTAGCAACGCTGGCAGATTACGAAAACCGGTACAACATACCTCTGCTAACCAACATCATCAGTTTGGTTGTTGTTAATGAGGATTTTGAAGATACCGATAGCATATCGTCTGACGGTTTAGAACCCCCTCTAGACACGGAGCCTAAGATTGCAATCGGCGTTAAGATGTACTTCAATGGAATTGCTAGGTGCGTTCTTGTGGATGACTGGGTACCTGTGCGTGAGGACGGCCGTATGCTTTGCGCTCATTCGTCCGATCCGAGCGAATGCTGGGTGACGGTTCTTGAGAAGGCTTTTGTTAAAATTAATGGCGGGACTTACACCATAAATGGCACAAATCCTGGCATAGATATATATCACCTAACGGGCTGGATTCCAGACATTTTATCTCTACCTTCTACTGCCTCCATGTCAAATGGTGGTTCCGTCATGGTGGACCGTTACGATAGCAAGTGGGATGAGGTATGGGATGTTATGTATGGTGGTTTTTGTAGCGGCTCATGCGTTGTATGTGTTGGCACCGGCGAAATTGCTGATGCTGCGCCACCTGAGCTAGAGTATACGGAAGGCATTTCCATGTCTTCAGGTATTGTCAGTGACCATGCCTACAGCGTGCTCAAGCTCATGGACATTTCAATGCCCGACAAATCTCGCGTGCGTCTCCTTTATCTAAACAATCCATGGAGAAGGGTGTCTTGGAATAAACGCTTTTCACCTTACGACGAGGAATCTTGGACTCCAGAGTTGAGACAGATACTGAAATACAACCCTAACAAGGATAAGGATACGGGTCAATTTTGGATCGAGTGGACTGATGTTTTACGATGGTTTTCACACTTGTATATTTCATGGAAGCCAAGCGTCTTTCGCAATCGCACAACGCTCCACCACATTTGGGAACCTAATCCCCTCTTCTCCGATTCCGTTGCCCCTGAAGATGTGTACTTGTCTCTCTTCAATCCACAGTTCAAAATATCCATAACATTCGGGAAGCATGACTCGGCGACAGTTTGGGTTATGTTGCTTCAACACCGAAAAAGGACAGATGAAGCTCCAAAATATCTGGCATTGCACGTTTTCTCGCACAAGGGCCCAGTTGTTTGCCCATCGTTGCCCGATGTCCAGGGCATATACAACAATGGGGAATGCATACTCGTTAAGCTTCTAGTAAAGCGCAAACCTTGCGCTGAGTTACCGTACGGGCACATGCTTAAGGGAGAAAGTATTATGGCTTACGAAACGTCTAATGAAGCGAGCGTGTTGGTTCTTCTCTCGTATTACACACAAAAGATCCAGGAAGCTACGCCTTTAACATTGAAAGCGTTGAGCACGAGGCCCGTCCAGATCACTCACAGGCCGTGTGTTGTGAAGCCGGACTGGGTTGTAATCACAGACAACGGTGAATGGGACGACACGAATTCTGGCGGAAGCCCCAACGAGCTGTGGAACTATTTTATGAATCCTCACTATCGTCTTCGCTTCGATGAGGACACTGAGGCGATTGTATTGCTGGAAAGCAGTGCTCAAGTATCGTTGAATTTCCGGATATTCCATGGACGTTTGGCAACCTTCCGTTCACTAAAGATGGGGAGCACTATTACATCTGGTGAATACAAAGCATATTGCTGCGGCGTTCACCAGATGTTCAAGGCTGGAGAGTATGTCCTTATACCATCCACCTTTAGGCGCACCGATAGGGGTAAATACAGGATTGTGATTCATTCGCACAAGTCGTGCACGCTCCAACGCCTACCCTACCCTCACGCCAATTTGTCCAATGTTCCTGACCTGCATACTATTCGAATGGATATAAACAACTCGGTTTATATCAAGGTCGACATCCCAACACTGGTCTCTATAAATCTAAAAGTCCCTGATGGGGTAATGAGCGACTTGTTTGTGATGTATGCGTCGTCATACTGTGCTCCCCATCCAACATCGAAGGAGGTTTTGTGCAACTATGTAGCATATGACAACATCTTCTGTTTGGGTCTTTCGTGTAACTTCTGCGGCGGCCCCAGCGGGATGTTCCGACCTCTCCAGTACAAAGACCCAAAGCCCGATCCCGCGGAGAACTACGATCTTATCCTTTACAGCGATTTGAATGGCGGTAACTCTAAGTCTGGTCGCCTCCCATCGGCGTCTGCCAAGAGCTTGTTTCAGCAAACTCGTACTCTGAACTTCACATTGGTCAAGTTGCTTCCGTCAAAGACACCTTACAAGCTAACTGCAGTTGGAGTGACCACTAGGGGTACAATTACAATTGTTTCCGACCATCCCGTAACAATCGTG
>BDIVROU_0173500.t1.1	
ATGAAGAAGCCGGCACCGAAGATGCGGATGCCAGGCGTTGCCATCATTATCACCGTAGCGATGCTCTGTGTGTCGCACATGCCGGTGACACTTGCTAAGGACTATTACAGCCTTCTAGGGGTTCCAAGAAATGCTAGTGATGCGGAAATCGCAAAAGCCTATCGCAGCAAGGCGCGGAAACTCCATCCAGATGTCGCACCAGGAAAGGAGGAAGAGTTCAAAGACATTAACACGGCGTACGAGGTCCTTAAGGATAGTGAAAAGAGGCAGCAGTATGACATGTATGGAGAAGCAGGCGTGAATGGAGGAGGTGGTCAAGCCCACGGACAACAGTTTTACGACTTCTTCAGACAGGGTGGTCAAGGACACCGTGCTGGAGGCAGACACTTCACGTTTGATATGAACGGGGACATGTTCGATGATATGTTCCAGCAGTTTAGTTTCGGCCACGGCCGCCAAGGTGGAAAAACCTTCAAATTCCATCAGGGTAAGCCTGACAACAGATATATCACATTATGCGCAGGGGCCGGAGGTGGAAGGCAACGTATGTTCGAAGGCTCGGTGGTGGAGGACATAGATGCAAATCAATTCCAGGAAACCTTGCAAGCTTTAAGGGCAATGAATATGTACTATTTCTACATGGATACCTGTCGACACTGTCACGAGGGGAGACAACCATTCGTGGATTTTGCAACAAAGTACAAAGGAGCAATCCGCACGTATGGAGTCAATTGCAACACTAACAACGATCTCTGCAGCAGGTACCGAATAGAAAGGGTGCCACAGGTCATTGCCTTCACGACACAAAACAAACCCATATACTACCAAGAGAACGGGTTCGCAGAGCAACTAGTGGCATTCGCAACTAAGCATTTACCATCGCATTACACAGAAGTGTCGAATAGGGCGGAGTTGGATAAGTTTCTTCTCAAGGAAGACAAAATGCTCAAAGTTGTGGCCATCGTCAAAAGGGGTGCATACCTCATACATCTCAAGGCGCTCGCAAAAGATCTCAATACAAAAATCAAATTTGCTTTCATCAGAGCCAGCAACACCAACATGGTTTCTCTCTTCGGGGCGAGGGGACTGACACAAACTGGTGTGCTAATACCTATCTACGATGTCGATACACTCGGAGGTGAGTTCTTAAGAATTATTGGCACTGTACTGATA
>BDIVROU_0312800.t1.1	
ATGGGTGCTACCCGCCCTCTCCCCAGGGTAGATATCATGGAACACTACCCACAACAACCCATCCATAGGGCGCTCCAAAATTCGGAGCGTAGGACTAGATCCGGTTGTAGAAATGAGTTTGATGCGCCTAGAAGTGTGAAATTGTCGCCCTCTCAGATAAGAAGAGAGATGAAGAGCCATCCCGTCAATAACTATGAACAGGCATTCGAAGCAAATCCTAACATGATAATGGCTAGAACCCGTCCAAACCAAATATATGAGAGGCAGAGGTTAACTAGGGCAGATTTGAATCGATTAGAGGCAGACAACTCAGATGTAGACGATCTAATGTTATTAAATGATGAGACCAAGGAGCTACGTAGGCAGCTCTCCTTTGCGAAACGTGAATACAGGGAAATGAAAACTTCGAATTTGGAGTCGCAACTAAACCCTAATGGCATGCATAATTGTGCTGCAGCCATGACAGGGCAGAGGAGGCGAGAAAAGTCTCCCAAGCCCTCCCTACCTAGGCATTCGCAGGAGCCGTGGAAGGAAGCTGTCGGCGATTTATGTTCTGGTGTGGGTTGCATGGTCCTTACTATGTGCAAAGTAGTTAGTTTCACGGGTAAAACAGCTCTATCCGCGTGTACACAGTTCTCTGCCGCTACAGATACGGCTTGCAAAGCTTCCGACCCCGGGATACGGCACCGCACCTCATATGGCCGGCACTATGAAGATGGACAGAGGCAAATTAGGCCTCATATAGGATTCAATACACACAGACAATCGCATGAACGATACAACCAGACAGTTGTAAACCGCGATAGAGGCATGAGACATTCAAAATATGAGGAACATCGCGTGGGACACCACGAACCCAAGATGTGGAACGATATTAACACAAGGGGTAGCAAGTATACGAAGGATTTGTCGCCGAAGATAACACGTGCACGATCCCATCTAGCCATTGACAGTGAAATCGATTCCGTCAGCAGCGATGGGTCTTCTTACGGGTACAACGATAGGTCGGGCAGCACAGGAACACGGTCCTCTCCAACGCCGAGTGACAGTGAGAGCAGTTTTGAAATAAGAGAATGCCATGATAGTTATGATATAGGATTAGGCTATTACTCTAGGCCTGATATACCCCATTTATCGCAGCGATATCCAGGAGTCAGTAACGACCGATTTGCAGCTTCGCAGTCCAAACCGCCAATGTGCTACGATCGCAACGACAACAGTTACCCTATAGGGGTGGCCTACGGTGGTCATAAAGGCAACAGTCGGCAGAGTAAAGTTGTCCATATAGACATGGGAGAATTAGACGCTAGCCCACCAGATGTTCCCAGGGTATCCCAGGCTCCAGAGCTGCAACCAAGGACGACCGGCCCGGCACCAAAGTCGTATGGCCATGCGGATCTATCAGTGAGTGAGTCTCGTACTTACGCGTTAATGTCTAGGTGTGCGAATAGCAGTACGCTTCCTTTGACAAACGTGGTGGCGCCAATCACACCTGTTAACGCAGGTATGCAGCCTCCAATATCACAAGCTGCCCACCAGATACTAGTGGATGTCACGGGAAGAACAATAGGACATTCCATGATAGCAGCGGACAAAAACGTCGCCGATCGAATAATAAAGCATCAACCCGCTAGAAATGGTGATGACGCCGCTGCACTACCTGAGACAGCTACGGCACACTCCAACAGTAGTGAAGCACACCTTGATAAAAACGACAGTATATGTGACATCAATGGTGACGATTGCAGGGAAGACAGAGTGGTACCGACAGATGAAGAGCAAACTACGAGCAAGGAGGAGTCTAAACAGAAAGCTAAACGCAAATCGTTCTCCTTTGGTACGATGTGGAAACCTGCCAAGCAGGAAACCCCGAAGCTTAACGTTCCACTCACA
>BDIVROU_0348400.t1.1	
ATGACGGGGGTGTCATGCCTAAGAATTCTGGCCTTCGTCTCATCTATTAGTGGCAACGTACGTCCAGGGTACGGCCGCATGAAACACCACGATCTTCTGGCAGATTCTAGTTCGACTTCCGAATCTCCTGATGATGTTAGAAAACGAAGTAAGAAGAACTTGTTCAAGCATCAGTTTGACGACTATACGCACATCGGCAGCTCTACAGTTAGGGAGTTAGTTTTAGATTCTTTGTTATTTTCATTGCTTCACAGTCGTGATGGAGAGCGTTGGCAGGACATTGTTATGGAAGAGATTGCGAAGAATCGAAATCTGGAGCCTTCCGACAACTTTTTGTACGGGGAAAATAATATGGAGGAGTTGAATACAAGCCCTATCAGTGATCACCAAATGGAGGTGATAAAGCCATCATTCAACTACCGTCTGTCTCCAGAAGGTCGTATGAAGTTGGAGGATCGTATAACACACCTGAAGCAGATGGCTGCTTCCAACCCTGGTCAGCCCAAGACCGTCCGCCCTAATCTTTGGATTGTGCGTTCATCATACGGTTGG
>BDIVROU_0437000.t1.1	
ATGGATGTCGTGGAGCCCTTCTATTTAGCGGGATGCTGCGGTATGTACGACCTATTCATCGAGACCAGAGGTGGCGGTGTGACGGGCCAGTCCAGATCCACCCGCCTCGCCGTTGCACGCGCTCTAGTCAACGCAAACCCATCTATAAAGTTCAACGTCGAAGGTAAGCCCCTTATGGTGCCAATCATCAAACTTGCAGCTGCGCTCTACGAGGACATTAGGCAGAAAATGCCCAAAATGCCAGGAAGAACCGGCGCAAGATCGTTGAGGAAATGGAGAAAGAGG
>BDIVROU_0400900.t1.1	
ATGTCTATATTGGAGGATCGCGTATTAAGTCGTTTGGCTTCCGATGGGTTTACGTCGATTTCTGGAGATGAATCAGATATGTTATGCAAGGAATCATGCCATATTTTGGCCACATACATGACCAATTTATGCAAAGGCTGCGACAGTAAAGAGGCGAATCGACTCTGTGAAGGTTTGGAGGAGTCTATACAGTCTCAGGCGCTTGTGGAAAAGGGCTGCGCTGAAATATATTCCGCAGTCTTTGCAAAGTATATTATGTCAGAAGATGATATTTTCGATGAGTCCGATATTCCCGTGTACAAGGCAGAGCAATGTTTGAGTATTGATATCCGTCAACTGACAATCCATCGCCCAGCAAAACGTATGCTATCAATTTTGGGAGACTTCAGCATCGCCGATGGATACCTACGCATCAATGTGAACTGTCACGGTAAAACATTTTTACAGAAGGTTGGGCGTGTTGCCTGCCATGTGTGTCCTTTACAGCGTGAGATGCACATCCAGTATATCGCAAAGCACCTCACACTCAGCGGGGTGGCCAAGATAATCCCCCTTGAGCACCTGAACTGTTCACAGCCATGGCTTGTGTATTGGTCACTGCACAGTCTAAGTTTGCTGGGTGCGAACGTATTGCAGTACAGGGAGCGTGCTCTTCAGACTCTGTTTGAATGTTGGGACGAAGAGAGCGGCGGCTTTGGGGGAGGCCGGGGTCAGATAGGGCACCTGGCGACCACGTATGCTGCGGTATGTTGCCTCAAGATGCTAGGCGCGCTATCTTCACTCGATATTTGCAAGTTGCGTAACTTCATTTTGGACATGAAACACCCCGACGGCAGTTTTAGCGTGCATCGCGGAGGTGAGCGTGACGTGCGTGGCAGCTACTGTGCCATAGCTACTGCATCGATGTTGGGCATTTTGGACGACAGGATATCATCTAATGCCGCATCTCGTATCGCTTCATGCCAGGGTTACGACGGCGGGATTTCTGGCGAACCTTGCCTAGAGTCTCATGCAGGATATGTTTACTGCGGTACGGCTGCGCTGAAGCTGCTAGGTTGTTTGGAACACATTGACACCGATCGTTTGAGGCGGTGGTGTTTGATGCGGCAGACTGCCCAGCTAGGTTTTCAGGGGAGGCCGCACAAGCTGGTCGATGTCTGCTACTCGTTTTGGATAGGTGGGACCTTGGCTTTGCTCGGAGAATCGCCTTCCTCATCTTACACGCTGAGCAACTTGATGCTACGGGCGTATATATTATGCATATCGCAGAACCCTTTAGGAGGTTTCCGCGACAAGCCTGGCAAGTCGGTTGACCTCTATCACACATGTTATGCCTTGTCAGCCCTGGAAATCATTTCGCATCCTGCAGAGGCTTCATCCTTGGATGTTACACTGAACCTTATATAT
>BDIVROU_0003100.t1.1	
ATGCCGGAGGGCAGTCATTGGCGCGGCCCTCGACCCGTAAGCTTGCTTCAGCAGGTGCGTCGACGGTTCTCCATCCCTACCTTCAGGCACTTCCCGGCGTTGGCCGATGCCCCCGAGAGGTGGCGCACGCAAATCGGTGGCTTCGACCCAGCCACCCCTTACGCAGAGGCGTTGATAAACTACCACAACCACGCGGCTATGTTCATGTTTTTCGTGGTTTTCACAGTGCTTCACGTTGTTAGAAAG
>BDIVROU_0440700.t1.1	
GCAGATGGCGATGAACCGAAGAATGCTGACGACCTTGTTGAGTTGCAATGTGATCAAGTAGTTGGAAAGCCTCCAGACGAGGTAAAGGAGGACCTATCATTGGATGAGTTGCGGGAGGCGGTGACGAAGGAGGGGCTTGATCAGCAACTGTCGGATATAATTCTGTCTGAACCAGACAGGCCAAAAGACCCTAAGAATTCTATCCCACTATGGAAATGTAACTGGTTCAACACTGACGATCCAGTAGACTCTGACGATGAATTGCTCATCCGGGAGTATTGTTCACAGCGTGTTCCTGACATCGACACCATTTACAAAAAGCTGGATCCCCACGGCCTACGAAGATATGTACCTACAAAGATGACTACCATGGAAAAAACTTTAGGCCGTGTTTATGAAGTGAATCAGCCATTAATAGACGAAGAAGCGATTAGCCAGAACCAGAATACGCATGCCCTCCCTCCCGATCTTCAGGAGTCTGATGAATCGGGTAACCCTGTCACCATTGATAAAGACGAAACCTACGTTGAGGATGTGATCCCATATGATGAGACGTATAGAGATAAGGCTGGCCAATTAGGAGATATTGAAACCACCAGTGCTAATCAACCAACGGAGGCTGATCAACCAACTGGCTGTGCTACCTCAGAGTCCGACGAGGAGGACGACTGTCCAGAGAATTACATTAGGTGCACCAATATGGACCCTAATGATGACAGTGTTATTGAGGATGAAGCATATCGCTACTTCTTGACGCTACCAATGCTCTCCTGGACGACGTTTGAAAAGGAAGCATTGGGCAAAGCACACTCGAAGTTATTATCCTATCATAATCACTACAAAGAAACCGATCGTCAGTTGGGAACTAGCAGCCCCTATACCGTATTCACAGCTGATGCGTGCAGCAGTGTTGGCGTGAGCGACGGGTCGTGCGACATGTCATTGGCAGAGGAAGTTTCAGCCATGGAAACCCTTAAAGTCGATGCTGTTGAACTTCCGATTGAACAATACAAGCACAGCGATCTGTTGAATGACATAGATGCTTACGAAGAGGCGGAATATCCTGCCATCGTTGCTAAGGTATGCAAGTCCGACGCCAATTCTCCCATCTTCACGATGGACGAATTCGTGCCGACGTATTCCGACGTTGACGTCGTAAATCCACGAGTTTACGTTTCTGTCCCGAAATCAAGCGTAAAGGAGGGGGAAGACGGCCTAACGGTGCTGAATGAGCAATTTCTGGTGAAGCGTGTACGAGATAAGCGGATGGGGGGTCCCGTGTCTGAGATTCCTCTTAACGACCAGCCACAGATAGGAACCATTTTGATACCCAACGAATTCGGATATCAGGATCAAAACATACGTTACCTTGCAGATGAGGTTGGTGTGATTTCTCGTTCATTGGTATTTGTTCCCGACATTTCCGGAAACGATCTTATGTTTTCTCTGACCATGAATCGTTTGATAAAGCTGATCCAGATGGTATTCAACGTAGACCGTATCGCATTGGTAGCTCTTGGGAGCCAGGGTAGAAGGGTGATCCACTATGTATACACTGCTATGCGTGATACGATTGATCGCACCCTCCACGATTTCCATCCGGTTGACCCCAAGTTAGATCCGGACAAGTACTGCCGCATGAGTAACATCAGCCGTTTGGAGAACATTCTACGTCGCCAAAGCACTGTTATGCTTGACGATATAATCGATGGCATTCAAAGGATTGAACACAACCTCAGCATAAAGGCAGCGGAGAAGTCACGCGACTACATGTTAGTGAAGCCTCTTAGCAACATCTTACAAGGCATAGTACTTTGGGACAGTGTCAATGTCAATTTCAAGGAGGTGGCGGAGATGGGTGTTCCCGTCTTGTTCAACATGTCTAACCGTGGCAATCTTTTTGAGGGTCTTCTACGTTTAGATGACCCGAAGTACCTCAGCCGGAAGGAAAAGTGTACAACGACATCTTCTCCATGCTATCTGGAGGTCTTTGACTTCGCAAATGGCATGATCCCTAAGGCTTTGTCTGACACGCTGGGTGAGCACGTCCACCTGCGCTACCGCGGGAGAGACGTGGATTCCGTGGATACACCGGATATGTACCATATGACAACAAATCATACCGGTATTGATGTATGTATGAATGTGTTCCCGTGGGCGTCTAGTCACTTTTACATGAAGAAACCTGGCGCATCCCGTGAGGAGTTGAAGGCGATTGGAAATTCGATTCTATCGTGTGCCGACTGGATCAATAGTTGGTCATAT
>BDIVROU_0316300.t1.1	
ATGCACAGAAAACACAATCTCAGATTTCAGCCGGGGCTGTGTCCACTTCTCATGAACCTTTGCCATTCTCCGCAGCCTAACAAAGAGTTCGCTGGGCGAGTGTTAGCTGTAGGACCCGGGAAGATTGCGCCTATAACTGGTGCACTTATTCCAACTACTGTCAAAGTGGGAGACATTGTGCTATACGACCCTCCTGAGGAACAGCCAGTGGTACGTTATAGGCCTGTATATTGCATTATGTGCCAGATAACATACAAGAAGCAGACCTGTGTTCTTGTCCCCGAGGACCAAATTTACGCCACAGTAGAGTGCGACACTTCTGCGCCACGTCCGTTGGATGCATCGAACATCAGACCTCTATCCGATCGG
>BDIVROU_0417800.t1.1	
ATGGAGGAAGGCGCTGTTGACTCTCTGCTGGAATGCGCGGCGCGTGATATTGACCTTCTTGAAGAATCACTCTGCGATTTGGTCGTAGCATTTGGTGGCACAGCTCAGGTTTCGCATGACTTTTTTGTGCGCCACTTAAGCTGGGCATCGGAGCAGGACCATTTCGCTGCTAAAATCAATACTTCGCTGCTTCGCCGCTTCCGTAAGAAGTTCTCTAAGCTCGACATTCCAGCGCCTGCACTAATCCGTTTATTACACCTCCACATTAAAAGAGGTGCCGCTCTGCTTAACAACTGCCCACAATGCCTTAAGAGCGATCCATTTACGCCGTCTATCGCTCAAAAGGACTCCGATGATGCTGAATGTGATGCAGAAATACCGGTTCTAAAGCCGCTTATTGATTTAACAGATCTTAAATGGCAGCCCCCCGTCGACGTTGTTTGGGGGCATGTCGCCCCCAAAAGAGCCGCTGCAATGCAGATGACTTCTACATCAAATCAACCTGATTATAAGTATACTAAGATCTTCTGTGGGTGGTATGTTGATGCAGTCTTGGGTTTGTACGATGAAGTGCTTAAGCGTGTCTGCTCGTTGGACGTGTTTGACTGCATTAGACTACGATGCTTTTTTGTAAACCTGGACAACATCCTGACGAACAATGGAATTCAGCACATGGGAGTTCGCAATCAAATATATGATGTTATGCTGAAACTACTGAGGTTTGCACTAAAGGATGCCTGGTGGATATACACCGATCGTGATTGGATCACATCCAGGCTACCATTCCTGTCAGATATGGCGCGTGGATTTAATAGTGAAAAGATGAATATCAGTGAACTGAAAGCCGCATTAACAAAAGTGGGTACCGTATCAGGGCAGCATGGAGAGCTTGGATTGGACCTTTTTCGTGACATTGATCGAGTTTTTGATCTAAAGCATGCAGAGTACGACATGTGGCAACAACTCGAGGGAGACGTGGATGGAGGATTGGAACAGAATGGTGAATTCCTCATGTTCGAAAGGGTGATCAACGATAGGCAACATAGTTGGGTAGACGTTCTGATGGTGGCGCTTGTGAATATCGCATACTCACTTCTGTTCGAGACGTTTGTCCGTCAGCTTGACATGGTAAATACAAAGAGCAGCATACAGGCAGTACTATTACGGTTGGAAACGTTGAGCAACCTTGTGGAGCTTTTACATGAAACAGATGTTGGGTACACAGCATGGGCTGTGGACCTTTTGGGCCCCCGCGCGGATTCAAAACTTCTACAGGCGTTCCGCCTACACGGCGATATTTTAATCAAGGGCGACCATTCTTCACAAGCCCTTCCCCTAAAACGTCTGAGATGGGGTGATGGTATTCTTGTTTATACTGACACTCTGCAAAAAATAACTTGCATGTTCCACAGGCTCACCTGCAACCTTGTAGATTGTATTAGCAAACCAGCTATAAATGAGCTTGAGAAAACATGGGGCTCTAAGCTCTGGTGGGAGCTCCTGCACTCAAAGGACAAGCTGCTAATAGGGCCGAAGGGCGCAGTGCATGAGATGGTTCGCTATTGCAGCAAAAGTGTGCGTGATGCCATTTGTGCTGACCTCTTCGCTAGGATAATCGAATGCTTTGCACGGAAAGTTGGTGATGGATATTTAGATACTGAAGAGATCATTTTTAATGCGCTAGCCATATGGGATAGCTTCTGCGGGATGAACTTCCCCTCGTCTAATGGGCAGAATGACAATTATCACATTAACAAACTCTTTGAAATGGTAGAAAAGATCAAAATGGGGATGCATGTTGATCCCTTGGAACCTTTGCAGTGCCTGAGAGATTTCTGGTCACCATTTATCGCTTCTCATCCAGAGTTGGATGGCAATGCTAAGTACCCACCTCTGGACCTTTCGTATTACATTTTGCAAGACATATCCGGAACTGTCAGTCCTAATAACATAGTGTGGATTGATGGGGTGATGCGTAGAAGATTAGCGCTTTTCGGCAATGTCATGTTAATCTTCAGCGATGACTCCTCGCTTCAGCCGGTAGGCATGGTAGACTTGGAACACGTCACTGCCATATACACAAAGAGTGGCACTAGTCAACAGACAGTGCGACTAGATGCCTCAGAGAGTGACATGGATCTATACAGCTGCGGAACTACTGACACTGAGGTACAGCCTGACGAATTCATGCGTGGAGCTCTTTACCTTCCAGAAGACACAATGGATAGATCAACTTTATACTGGGGATGGCGAATGCGGCTAGAAATAGCAAATATACACACCAGGGGCCAATATACCACCTTGCTTGGGCTCGATAGCCGTTTTGACGTTATTGATTTGGAGTTCTTGGGCCCAGAGCACCGTGAGCGTTGGTCGCGATCCCTCAAAGCCATTATAATACCCAGCTTAGACATGCCTAAGCTTTTGTGGTGGCCAAAATATTCGGCACAGTTTAGTGAAAAGCTACTGTCGTCGGTTACTATG
>BDIVROU_0399200.t1.1	
ATGAAGAAGAAGGTGACCTCCGATATTCGTGCGCTAGTGGAGCATGCGGTTTCTACTGGTGAGCGCAGTTTGTTCGTCATAGTGGGTGACAAAGGGCGCCTGCAGGTGCCCAATCTGCATTACCTCCACCAGCGCATTTCTGGCTCAAAGGCCAAAGTGCTTTGGTGCTACAAGAAGAACCTGGAAATGTCATCACATCAAAGGAAACGTCACAAGACGCAGAAGAAGCTAGCTTATCGTGGCCTGTATGACGAAGCGACTGAAGATCCTTATGAGGTTTTTCTGCGCACGACAGAGATCCGTTACTGTTACTACAAGGAATCACAGAAGGTTCTTGGGCAAACTTTTGGTTTCTTGGTTCTCCAGGATTTTGAGGCGTTGACTCCGAATGTCCTTTGCCGTACTGTGGAGACGGTTGAGGGAGGTGGTGTAGTGATTCTTTTGCTAAACACTATGTCGTCCCTGAACAATCTTTACGAGATTTCCATGGATATTCATTCGAAGCTTGTTAGCCACATCCATGGCACCATCGAGCCTAGATTCGTGAAGCGTTTCATCTATTCACTCGCTAGTGCGCATAACACCATTGTTGTTGACGATGAGCTTAACGTGCTTCCCATCGCAAAAATGACACTGTCCGACCTTCCGAAGGCCAAGAGTAGCAGTAAGAAGCTGAGCAAACTGCAGGTGTCTCTCAGCGAGAGTGATGCCGAAGTGCTCGAGGTTAAGCTTTTGACTAAACTTTCCACTATGTGCATAAAGCACGGACAGTTGAAGGCTCTTATCACACTGTTTAACGTGGTTTCTAAGGGTGCTGAAATCGTTCAGAAACTAAACATTACCACCATCATAAGTGCGCGTGGGAGGGGTAAGAGTGCAACCATAGGTTTATTTTTGTCTGCGGCTTTGAACATGGGTTTTCGCAACATTCTCATCGTAGCCCCAGCGATGGAGAACGTGCAAACATTATACACGTTTTTGGAGAAGGGTTTACAGTTGCTTGGTACCCCGGAAGATTCCAATGTCGTGGTTTCTCGTAAGGACGGCTATATAGAGTGCATCTCTCTGAGTGTCAAGGGGAACACCTGCGTGAAATACATAGAATCCAGCAGCATAGATGTGAAATCTGGAGCCGGCAACTACCTTTATGACATTTTGATTATAGAGGAGGCCGCTTCCATACCTCTGCCAATTGTCGAATCGTTGTGTCGCAAGGGCATTGTAATAATTTCCTCCACTGTTGGTGGCTACGAGGGAACTGGCCGTTCACTGAGTTTGAAGCTCATCGATAAATTCCGCAATACTAACCCTGACGCACTCACGGAGATTACGCTGAAGGAGCCAATCAGGTATAGCAAGCACGACTCGATCGAGGCATGGTTGAATGGCTTGCTGTGTCTGGGGCTTCCTGTGGATAACCCTACGGACCGTGCTCTGCTTCCGCCTCCAAGCAAGTGCCAGCTCTATTTGGTTAATCGTGATGTTCTATTTTCGTACCACCCGAAGGCTGAGTCATTCCTAAATTCTGTGGTGTCCGTAATGTCGTCTGCCCACTATCGCAACTCTCCAGATGATCTTTTACTACTGAGTGATGCTCCGGCACACAAACTGCTAGTGCTCATGTCTACCGATTCCGAGGGCAAAGAACCCGGTTCGGTTTCAGATCTCGAGAACCAAGTTTTTTGTGTGTTACATGTGGTTATTGAGGGCCGTATCAGTAAACTGATAGCAAAAGAGGCCGTATCTCAAGGTACCACCAAGAAGAGCGGTGACTTGATCCCCTGGACCCTGACGCAGAACTTTTGCACTGATGATTTTTGCCAGTTGTTGGGTGTGAGGGTTATTCGCCTTGCGGTTCCTCAGGCATTTCAGAGCATGGGTTACGGTTCTGAGTGCATGTCACAGTTCATTTCCAACATTGACAGCGTGGTCAACCAGAGTGTTGCAAAGGATACGCTGTTGGTGCCTATTGATCCCGAGGCCGGATGCAAGAAAGATGCGGAGAAGGTGGACTACGTCGGCACATGTTTTGGTTTAAGCCCACCATTACTGAAGTTTTGGATAAGTCATTCCTTCAAGCCGGTGTACTGCCGCCAGGTGCCCAACGAGGCAACGGGGGAGTTTTCCATTATCCTGCTCCACCCTACCAAGCCTGTGGACCCGTCATCTGGAAGTAATGCGACGGATGGCAAACGCCTGTGGATAGACGAGTTTTGCGAGGACTTTTCTAGGCGTCTCCTCGGTTTGGCTTCCTCCTGCTGGAGGTCGCTACCAGCTACTTTATTGCTAATGCTCGTGACTGCAGCTACTGAGCACATCACCCCTCAGGATCACAAGTGCCTGTTGGATGCGGTTAGTTTTGATGTATTA
>BDIVROU_0378800.t1.1	
ATGTCGAGCAAGACCGAAAAAGTTGAGGGCACTATGGCCGAGCCTGTGGAGGACAGCGTTGACGAGATCTCCAGTGAAGGTGATTCAGACGTTGAAGAATCCAAGGGTCCGGAGGGAAGCGCGCCCAAAAACCGGCAGGACAAGAACGAGCGCAAATCACGCAAACTTCTTGGGAAGCTTGGTATGAAACCTGTTGATGGTGTAACCAAGGTCTGCATCAAGAAGTCCAAGCAGATTTACTTCGTTGTCAACAAGCCCGACGTGTACAAGTTGCCCAACTCGGACACCTATGTGATCTTCGGAGAGGCTAAGGTTGAGGACATGAGCCAAAACAGCGCGCTGGAGGCGGCTCAGAGGTTGTCTCAGCTGTCATCTGCGCTGCAGGCTGTGGGTGCTGACCGCGGCACTGATTCCTCCGCTGCAGCTCACGCCTCTGGCCATGACCATGCACATGATCACGATCACTCACATGGCGATTGTGCATCAAAGGCAGACGAGTCTTCAGTCAACCAAAGTGACATTGACCTGGTAGTTAGCCAGGTTGGGTGTACCCGTGAACAGGCTGTAGAGGCGCTGATTAAGAACAAGGGTGACATAGTGGAGACCATAATGCAGCTTTCAACC
>BDIVROU_0249400.t1.1	
ATGCGATGCTGTCTGCTAAAGATTCTCTTCTGGTGGATGGCCTATCGCCATACACGTAATATCGCAGCGTCCTTCAGCTTCTTCGAGGACAACGGGAAGGACACCAATGGAGTCGACAAATCAAACATAAATCAGGCATCAGATTTGTCGCGTGATAATGGCGTTAGACAAGCCATTCCTCCAACTCCTGGGACAAGCAATCGGCCTTCCCCTTCCGCCACGCAGGAGAATCAGGACAGTACTAAAGTTGTCCAACTCCCTGGTTACAACAATGACGATGGTAAAGCTGCGACAGACGATGACGATCTGATGTACTATCTAACTCAATACCGCGCGAGATCTCGTCGAACTGTCGAGGGCCATCTGTGTGCGTCTGCCTTTGTCGAGAAAAACCAGATATACACCGACTGCACGAAGGAAGTGGCTCCGGACGGGACGCAAGAGCGGGAATGGTGCTATCATGAATCGCAACTGAATGGGAAGCTTGAACGTGATTGGGGATTCTGTGAACCGCCACTAAACTATGAAAAGATCCGTCGCACTGTTATTGTCAAGATACAGGAAAAAGTTGAACAGGCTCAGGAAATGAAAGAAATCCTCAATAAGCACCGCGCTCTCCTCAAAAACATGGAGAAACGGCTGTACATGTACTGTGGTCTTGGTCACAAAAACATGGAACGCTCGTTGACTCGTCTCGAGGAAATTTTAAACACAGCCGATGAGGACCTGAAGTCGATGCGCACCTCGTCTAATGAGATACAACAGTTAAAGGAGGAGATTAAACGTGATGAGTGCAGGTATCAGAAAAGCAAGAGTCTCACCCCTCCCGAGGCTGTAGGTAATTTAAGTGATGGACTGGTGGGAACTTACTACTCAGGAAATGTATTCGAATTCCCAGCATACGGAAGCCGTGTGGACCGAGAAATTAACTTTGTTTTCTCAGATTTCATGCCGATAGTGGGACTTGACCCGCATAGGTTCTCCGTAATTTGGCGGGGCTATATAAAGGCACCGCACTCTGGCAATTTCGTTTTCACAATTGACACTAGGTCTTACGTGAATATGGATTTAGAGGGCGTTAGCATCATCAACAATGGAATTGTGCGTCAAGGGAACGAGGACGAGGGCTACCGCTACTATATAGATCCCATGATGCGGGGAGCTAAGTTAACATCACAGTCCCAGAAGCTCATAGGTGGAATGTTCTATCACATCCAGATCGAATTCAGCCATTCACAACAATATCACTACGTTCCTAGTGAATCCGTACTGAAACTTGAGTGGTCGTCGCTCCGCCTGCAGCGCGAGGTAATAAAGGACTACCTTTACACCAAAATGGTCCCGTCAAGTCTGGCAATTAGCTATTTGGCACATGATCACTTTGCAATAAACAGGGCGCATAATGGCGTATCTGCTCACATGGACGACAAGACCGCCTTTCTTGCAAACCTATCAAACAACCTTGTGGGCAGCCACCTGGTGACGACGTTACGTTCACCAAAGTTCAAGAACTTTGTGATGCAGGTCAATGTTGAAACTGACATATACGTCGGATATACTAATGATTTGTTTCCAATTAGCGCTGTAACGGAAGATGCGCTCAAGTTCAAAGACGCTGACGGTTCCACATCCTACCTCGTGGAAAACGGAGGTGCGACTCGTATGAAACTCAAGCATGGCACCTTGATGAAAGGCCACATATACAAATTTAATGTGGAGATTACTGAGACTCCTTTTGTGATGTTTTTGTCACAGAAAGCAAAAGCTGATCATTCCCGTGGAACTGGCCCTATGACCGTTTTGTCCATCCCAGACTCTGACTTTTATCAAGGTTGTCAGGAGTCTTCTAAACTAAGTGACGGATTTGGTTGTGAGTCGGGTTTGTCTGGCAAGCTGCTTGATCAGAAGCATGCGATTTGGCGCGCAGATGAAGGAGCAGGAGCTTGGATAAAGGTCATGTTCAAGCGTCCGGTGCTGCTGTTTGCTTTCCAGCTCAAGCAGAGTGACGACCCTTATCTCTGGATACGCCGGTTATCTCTGGAATATGATGAGAGGTCAGAGGTCTTTGAGATTTTGCATTCGAGTGATCCAAGGTCTAACATGTACTATCTAAGTGAACCTAGAGCATTGAACAGTGTCCTTCTTCGTGTGGACGACCTATACACAAGTTCGCATTCAACTGCTCTCGCTGTGAACTTTATAGGGCAGAGGCTTGTGGAGGACTCTGGAGAGCTAATGAAGATCTTCATGAACTGTAGCGACACTCTGGAGGATAACGTTGATGTTCAGCCGTTGAAGGAAGGACATGCATATGAGCTAATTTGCAGCCGCAAATGCTTTGCACAGTCTTCTGCAAAGTTGCACGGGGATGTGATGGATATCCAAACACCACCGTGCAGTGTACTCAACATTGATCTTTGCAGGCCTGGAGGTAACGAGAAGGTATGTCACGCAGGCCTTACCGTGGTTAGAGGTCTAGGCGGTGATAGAACACTGGGATATGTGGTATCGAGGCTTAATAAACACATGCACGATATGCCTTTTCGTGTAGCAATTCTCTTCAGATCTGCTGCAAACCGGCTACCGCAGCAGAACTTCATGGTGGATAACGGATCTATAAAGGCCCCAGTGGATCCCTCCTACCTAGAACAGATCGGTGAAAGTGCCAGAATGGGTGAAGTTTCTTATGGCTGGCTGCGTCCCAACGTCACCGAGGACGCCAAACTTGGAATAGCGTTTCCGGCGGCAGGGGAGTCGCAAAGATGTATTCAGAAGGAGAGTTGTCAACCGAACTTTTGGTCCATCGACTTACCGCGCAACGGGAAATACAAGGTGGAGCTTGTGCTTGGCGACACGTCAATACCTGAACAGTGGATCTCCGTAGAGTTGAACGGAGAGGTGCTGCTCAATTGCGTTCAAGTGCCCCAGGGGTCCCTGTATACTATCGTCAAGGAGGTTGACGTGCAGAACAATATGCTTAAGGTGACCTCCACCAGCAGCAATCCATCGTGCGAGAGTCAACGTACTAGCCTCCAGTTTTTTAAAGTAACTGAGTTG
>BDIVROU_0436400.t1.1	
ATGACGACCAACTACGGATATCCAGTGGACAACCGCGAAATGCTATTCGATGATGATGTACGGCCGGATGGACCGCGAAATACACAGTATCAAACGGAGCCTCGTGAAAATGACGTGACCCTGCCCCAGCGCTACACACAGAACAAAAACAATGGAGTCACCTTTCAGGAGGATATAGAGTGCGTCTGCGGTGCCAGGCAGCACATGCAACGTTTACAACATGAAATAAGGAGAAGGTATAAACAGGTCGAACATGATCACACAAGAATAAGGCAGCGATATGACGAATTGAAGAAGAAAGAGAGGCATCTCACAGACACTGAACGAGAACTCGCACTGAGGGAGGAAGAAATGAAAAGCTATAAGACGTATCTACAGGACAAACAACATAGTATCAGTCAGCTACAGGCGCAAAACGACGCCACTCAACGTGCCCTCTTGCAAAGATTGGATGAGTGTGCCGCATTGGAAGAAGAATGTCGACGTAGGCTCAGTGAATATGAAAGCGGACTTGGAGATATGGGCAAAAAAGAGGTCATGCTCAATGAAACCGCACGTAATCTTAATGCTAGAAAGGATGAAATAGAACGGCTCGAACACAAACTACTTCTAGAAACGGAAAGACTAAAAGATCTACGCGACCAATGCGCAACCGCACGTGAACAAATTTCGCAAGAGCTTAAACAGCATCGAAGACGAGTGGATGAGGAATTAGAGCAACTTGAAGTTCAGAAGAAAAAAATTTCTGATATGGAAAGCAACCTGTTGGATGAAAAGTCTGCATTTGAAGACTACATTAGAGCTAAAAAACGGGAACTCGAGGTACGGCTCAGGGAAATCACGGAATCCAACGATACAAATGATGCCATAGCAAATGAACTGAAAAAAAGAGAGGAGGTTCTCAATAGGGAACTGCAGCGTTTGCAGGCTGAACGTGATGAAATCAAAGCTGCAAGAGATAAAATCAAGGCAGAATGGGACAAAGTCAATGAGGCACTTGACGAAATAAGAGCCGCAAAAACAGAATTAAAGGGGATCAAACGTGCATGCCACAAACAGAAACGAATCTTGGATGAGGAATTTGAACACCAAAGCCGGCAGCTGAATCTATCGCACGCAGAACCGCCTTTCCCATATCCACAATCACCCATCTCAATTGCCAATTACCGTGATATCAAGCAGGCAGAGGTGGAGCTGCAAACGAGAGCTAAACACGTCGAGCTTGCTGCAGAAGAATTGAGGGCGAAACATCTGGAACTTTCAGAATATGCCGCACAACTAAAACAAAGGGAACGCGCATTAAAGGAAGGAGAGCTCAAACTGGAGCAACTACAGGATGCGCTAGATAGACGTGAAAAGGAACTGGAAGAATTGCAGGAAGAACTCATGAATACACACACACAAACACACCAACATGAGGCCCAAATGCAAGAGTACCGTGAGCAGATGGCACTGCTGGCTATCGAAAGAAACAGCCTAGAGGGGCAAAAGGTACAGTTTGAAAAACAAAAATTGGCGAAAGAAGCCGAGCTTAACGCCACGAGACAACGCCTAGAAAGAAAGGAACAGGAGTTGGATGCTAAAGCAGCAAGGTATCGTGGAATCAGGGATGCACAGCAACTAGAAAGTAGACTGGAGTCGATGCGCAATGCGAAAACGACCTCGTCGAAGGTATCAAATCGCACGTTCACAATACCCACAAAACCCGCGGCGACACTGCACAGTAGCTCTCTAGACCATGTCGCATTAGAG
>BDIVROU_0414100.t1.1	
ATGCATAAAGAGGAACTGGAGCACTTGAAGAAGGAATACCTCTCATTTCACGGAGGTATACATGAGGAAACACTTCCAGAAATATCGCGGAGATACGAAATCAGCCTAGACTTCCTCGGAGACGCATGCTGCAGACTCGGCGCCAGACCGCCTGTTTCCCTAGATATGCCCTTACGAGGTATTATCTCATACAGTGCAATGTGGGACCTTATAGAATTCCTTAACATCGCAGACACTGTAGAGGTGGAGACTTTCTACACCTTCTTGGATATTGAAAATGTCGCCAGTGAATTGGGCAAAAGTGTGGACGAAGTAGTAAACGCATGCGACCGCCTCGGTATAAAACTACCGTTCGGCATTAAAACCAAGCTAAATGTACACTGCTTGACTATGGTAGAAAAACTAGTCAAAAACCCGGAGCTCGATACCGATGAATTGGTACATGACCCATCATATCGCGACCCATTCGAAGACTACACGGACAAAAGGCCTGCATTCCCAAATTCGATGCAAGATGAAATATATCAAGCGGCTGTGGAAAATAAGGACGTCTACGACGAGACCAAGCCCTACGCA
>BDIVROU_0438400.t1.1	
ATGGAAACGTCCTACAACTATCGATATATGCATGTAAATGTTGAATATTACAACGCCCAAGTACCGAGCGCCAAGCATAAAGTAGACGATAGTATGAGATCCATGGACACTGTTTCAACCGAGGCTTATATACCGCACACGGTCATTAGAAATGGTGAAGCGGGATCCATGGAACGCGAAAGATTAATGACAGTGTCGCTGCCGTATGACGATGAGTGCGACACTGACTACGAACGCTCGAATAGTGACAGCTCTCTGGAAATAGTAGAATTGCATGATGGTAAGGGGGGAGAAGATGAAGAATGGTCGCTGATAGGACGACTTAAAAGCATCACCTGGAAAGTTGACTTCCTCGCCTATATTCTCATCTTCATCATAACAAATTCAGCGCAACCGCTGTTGATATGCCTCCTTAGGCAGAAAGGCGGAACCCCAAACGGAACTTACACTTTCCTAATTCCAACATATCTTGCAATGATATGTGTAGGCTACTATCCAACCAAAAAGAGTATATGGGAGGAATCATGGTACTATCCGATCATGTTATCAGCACTAGATATTGTGCATCAAGTTATTGAAAAGGGTGAGAAGGATCTATTACAAAATCAATCCTTG
>BDIVROU_0002700.t1.1	
ATGGATATCCGTTTGAGTCCTCCCCGTGAAGGTGTCAGGGGAGGTCGTGAGCAGTTCAAATGGGACGAGGTGAAGGGTTATTCTACCAAAGAACGCGAGTATTATCTAGGCAGCGTGAAGATTGGCATGCTCAAACACAAGAACAAGTTCTATAAGCATGACTGGTATTTGAAAAATGACACAAATGACAATCAAGATACGTCTGACGAGTTATCGTTGATCAAGTTGTACGAGGATGAGCTGATGCAGGAGATGCTCGGCGCAAAACCAAAGCGTTTGATGCTTCTACCATCTCGTCCAACAGACGTGGCATCACTGCGCAAATTATTGTTAAGTAGCGGTGAAGGGGTATGCCAAACCGTGAATACCAGCATAAAGCAAGGAGAAGAGAGGGATGCACCTGCTTCAAGGGCAAAGTCTAACCCTTTATATCGCAAGGAGTCTGCCAACCGGCATTCCAAACATTATCGCAGTAGGAGCAGCGAACGACATCGCCGCCATCGGGTGAGGAAAGGTCGATCTCATTCCCATTCACGGGAGAGGCGCCGAAGACATGACCGGAAATCAAGAAGCTACTCGCGA
>BDIVROU_0161900.t1.1	
ATGAGCCTTACAGATGACTCGCATCTGGACACCTTAGAAAAAGCAGTCATTGTCGTGGATTTTGGCAATGATAGGGACGCTTTAGAACGCTTCACCGCGCTAGTATCATCAGATACCGCTGTCACGAAGGCGCAGGCAATAAGTCAACCGCCGAAGGAGGAACACACTCCACCTGCAAAGGAGGTGGTCCCATTGCCAACCCCCTTGCAAACGCCTGGAGATGTAAAGCCCAAACTAGATGAACATCAGATACGGCTGCTTGAGACGAACCCGGATGTGGCCCGCCTGTACCAGCAGCTGGTAGAGGCAGAAGATGGTAGCAGTGAGGGGGTTATCTCTGCAGACGATTTCTGGAAGCATCACGGGGTGGACCTTTTGGCGTCACTGAAACAGCCTGAGGCTGCATCACAAGTGGAAGGCTTTATCGCCATGCCTCCCACTAACGAGTTTGTAAATGGACAGCTTCTGTATCGATACAATCCGGAGCTGGGAAAGGCACTACTGGCAGAGGATGATACCATCAGGGCACTCCACAAAAGGTTCATCATAGACAAGCAGTATCCGGAAGAAAACTTCTGGAAAAGGATATTACAGTCGCATTACTTCTACAATCTAATCGGAGAAAAGGTTCCGGACAACCAAATTCTCTATGATGACATCAAAGGCGTACCTATCAAAAAGATAGAAGCGCCACCGCCAACCGTCACCAGTGTATTGAAAAAGGTAGACATGTTCAGCGATCTGATACGTCTGGATGATCACCGTAAACGGAGACTACCAGAGTCAAAAGTTTCAAAGAGGTTTGGGTGCCAAGTCGAACCGGACTTCAAATCATCCTTGTTCGAACGCTTTAACAAACATTCATGTAAAATAATAGACAGCTGCCAGGCAGAAAATTCAGCAAGTCTTTCCACGGAAGCCGTGGACAACAAAGTATTGGAGGAACAAGGTAAG
>BDIVROU_0412101.t1.2	
ATGATGGTCCATGATTGTTTGGGAAGCTGCTACAATGATCTCCCTCAGCCGGAGGTGGTCCTGAGCCCTGAGGATTCGGAGCTGAACTACTTCCTCTGGATGCCGGGTGTGCAATACCAGCCGCGTCTCCAGAAGAAGCTTTCTAAGCTCAGGTCGATCACGGCTGAGAGTGAGGCAGAGGTCGAACCTATCAGTGTTGACCAGGTCGTCGAGGAAGTGATTCAAAAGGAAGAGTTGTTGGTCAAGTTCGAGGCTGTTTCTTCTGATGGTCGCATGGACTTGGCCACCGCATCTAACTTTGTTCGTGAGTTAGGCGCCACGCCTTCCCAGGCCGACTTGGTTGAGTACTGCGCGACGTACGGCAACTCCATCACGTATGATCAGCTTAAGGAGCTTCTTGCTGTCAGCATGTACCCGAATGAGACGGTTGAGTATTTGGAGAAGGTGCTCTTAAATCTATCCCTGGACAACTCCACGATTGCGTACAAGCACTTTGAGCACATCATGTCTAACTACGGCGAGCCGTTGGTTGCTGCCGAGCTTTCGGCGGTGAAGGACGTGCTTTTTGGCTCTAAGACTGCCATCCCTTGTGGAGAGTTGGCTGCACTGATTAAG
>BDIVROU_0347300.t1.1	
ATGCTTTTCACCGTGAACCCGGAACTGGGGCATGCTTTTTCATATAAATACTGGACACAATACGAGAACAGCAACGAGGTTGGTGTCTTTGCGACGTTGACTAACTCGTATGCTTTGGTTACGGTCGGAAGTTCGTGCAATTTTGCGAGCGTATTCGAGGCTGAGCTTCTCCCTCATATCCCGGTGGTTCATACTACCATCGGCGGTACTAGGGTCGTTGGAAGCGTGACAGTGGGTAACCGGAGGGGCCTGCTTGTGTCAAGCATTTGTACCGACACTGAGCTTAGGCACCTAAGGAATTCGTTGCCCGATGAGTTGGAGATCCGGCGCATCGATGACAGACTTTCTGCACTCGGTAATGTGATTACGTGCAATGACTACGTTGGACTTATTCACGTTGACATGGACAAGGAGACAGAAGAGATTGTCGAGGACGTATTGGGCATTGAGGTCTTCAGGAGTTCTATCGCAGGCAACGCTTTGATCGGAAGTTACTGCCGTTTCCAGAACAAGGGTGGTTTGGTCCACGTGAAAACAACTACTGACGAGATGGAAGAGCTCTCTCAGCTACTCCAGATTCCGCTCACCTCTGGCACAATAAACAGAGGATCAGACGTTATTGGTGGCGACCGCAACGAAGACAAAAACGCTGCATTCGCGGAAGTCGCCAAGGAATGCGAACTATCCGGGCTCCATTTTGGTGCTCACGTATCGACTGCAGGAGGCCCGGAGTACGCTGTTATAAATTCCTTTAACATGTGTGGCCAGGCATTTGCTTTGTTCCTCAAGAACCAACGCCGGTGGGATAGCCCTCCCCTTTCCAGCCAAAGCATCACCAGATTCGCTGAGATGCTTGCAAAGTATAATTATGATCCTCGTTTTGTCCTTCCACACGGTTCTTATTTGATTAACATTGCCAACCCCGACCCGGATAAGAGGAAGAAATCGTACGAGCATTTCGTGGACGACATTCAGCGCTGTGAGAAGCTTGGTATTTTGCTATACAACTTCCACCCAGGATACGACATTCGTACCACTGCCAAGTTCGAGGAGGTGATGAAGAAGTTTGATGAAATTGTCGGACTGAGCTATTTGGTTGCCGTTCATCTTAACGACTGCAAGTCTGACCTCGGGAGTGGGTTGGATCGCCACGAGAACATTGGCATTGGCAAGTTAACTCGTGAAACCTTCCACTTTGTGGCAAACAGTGGTTACTTCACCAATATGCCTATAATCCTTGAAACTCCCGACATTCACGGGGATGAGACGATTTACAAACAGGAAGTCAAGCTCATGTATAGTCTTTTCGAAAAAAAGAAGTCTGACGAT
>BDIVROU_0367600.t1.1	
ATGAAGAACTTCTGGTCTATAAATGGATCATACCTCTTTAAAAACCACTGTTTCCATAACCTCATGCTCCTCCGCTTGGCAACATCGTCAAGGCATGCAGTTAGGCGGAATGCATTAAAATTGACGAAAGATGCGGTATCGAATATGCTTGAAGCTGGAATCTCTCCTCACCAATTTGCACAGTTATTACGTCCGCTAAAGCATATCTCCGTTAACAGCAAATGCACGGATGACAATAAAGGTTTCAACCAGAGAATCATTGACATCCTCTCACATGCTAGAAAGGGATTTAATATAGATCGAGTTCATCAGTCTAGTCAACGAATCCGAAGTATGGTGTCCACGTTAATGACGTTCGACATACCGGAATCCATGGCTCGCGACATTATCCAAAACAACCCTCTCCTGCTTGCTTTACCTGCAGAAGACATTGAAGAGATTTGCCGCGAACTGAAACTCTCTGGCGTAGATGTGGGTGATTTCTCCTCTATATTGTCACAGCACTCTTTCAAATCCATCTCCATG
>BDIVROU_0074800.t1.1	
ATGAAAAACAGCCCGCATATAACATCGGAAAAGAACGCTCAAGATGCGGAGATGCAAGGAACCTCTAAGCACAGCATACTGCAGCACATCAAGTTGAGCGAATTTAAGTCGAGCACGAAGATTGAGGCGCTGCTGGCGGAAATAACTGATATTCTCACGACAACTACAGATAAGTGTCTGGTTTTCTCCCAGTATTGCTCAATGCTTGAGCTCATTGCTTTCCGCCTAAAAACCGCCAACATACGGTGTGCCATACTGGTAGGATCCACATCACTTGCTGCGAGACGCAACATGCTACTGGAGTTCAACAATAACCCAAACCTCAGGGTGATGCTCATCAGCCTAAAGGCAGGGGGAGAGGGGCTCAACCTACAAATAGCCAACAGGATATTCCTCATGGACCCTTGGTGGAACCCAGCATCGGAGCTACAGGCCATACAGCGCGCCCATAGGATTGGGCAAACTAAACCCGTTTACGCCATCAGGTTCATATGCAAGGACACAATAGAGGAGCGGATTATAGAGCTGCAAGAGAAAAAGATGATCGTATTCGATGCCACAATATGCTCGTCAGCCTCGTCAATGGCCAAACTGAGCTCAGAAGACCTCTCGTTCCTCTTCAAAAAG
>BDIVROU_0065900.t2.1	
ATGTCAATAGAAGGCTTGCATGTGTATTCTTCGGCAAGACGTCGTGTGTTACGCCTTGAGAGTTTCAAGGCTCCAGGCAGCCGAGATGACCACGAGACAGCGTACACAGGCGAGCCCTGCCTAACTCCTAATTTGTTTCATGAATCCCCCGGCAGCTTCTTTCCATCCAGTGGTAGATTGCGCGATTCACTTGTTCGTAAGTTAGGGGCATGGAAGTCGGCGTTTCTTCCTTGTGGCTCGCCTACGTTGGATGACTGTGCCGTTAACATTTTGGGCATTATTCGTGACGCTATTTTTGCGCGTATATTTAACATTAAAGGTGGTAAGGAGTCCATACTTAGTAGTGTTGGTTTCTGGGTCGCATGCTCGGATTTGTCCGAGGCTTACGATTTTTGTTTGCAACTATGTCGGTCTGCCTTTTGGTTTCATCGTTCCCGCAGTTCGGGTTTTGAGAACCAGCGGATATACCAGGTTGACTTTTCTGCATCCGGTTGCATCAAAACAGGTTTGAACCTATGTTACAGCAGTTCTACTTTCGTGTCTTGCTGCTGCCGAGTATGTCATGACATTTGTGAGACGCTTCGCCAGGACACGACTGTAGAGGAGTATTGCAGTTTTCCAGAAGTCCTTTACCGACTCATATCCGGGTCGACACGCAATGTATTGACGTTTTTAGATCATAATCGCTCAGCTATAAATTTGGAACACCAGTTGCTGAGCATATCTGTGGACGGGTACTTGTCCAAATGCCGGTTGCAGGGGAAGCTAGAGGGGTTATGTGGCACAGATGACGAATCTATAGAGACTGCTTTGGATGATTGTGGGTGTTTCGTTCTGTTGAAAGGTATTGATTCCCTGTTTGCCACATCTTCTTCAAATCAATCTGGTACAAATTATTGGGCTCTCGTCGTGGACCTGTTGCGCGAGTACAGTGTGGTGTGGACTACGAACGACTTACCTGTCCATTTATTTTGTTTATACGAGCTTGACCCTACGGAATCGTCTGTTAGTGTATTAAATTTTGACACAGATACCACCGCGCCTTCTGTGGATATTCCTAACTACATCCTGGAGAATGTGAGTTATTTTCGCTACCGAATCGACCTCAGCCGTGCTACTGGAGGGGAGTCTGCCATGCGTGAACACTATTTGCGCAGGCACGTGCCTTCAGACGGCGGCGAATCGTCAGAGACTCTCCTCCGATACCTGGTGTCGCTTACGAGTGGCTATGGGTTACGTCGTTTGGGTGTAATTACACGTATGGCGTCTTGTGAATATATGGCATCGCTTAAGGGGGATATGAGAGGTTTTGAGCAGTCAAAAGAGCAAAAGTTTCGTAACATTCCCCTAACTGCACGTTGTTTTGAGAAGGCGATATCTTTAAGCCCTGCCGTTTCCACGCCCGTTGGCATGACCGGTTTATGCGTTATTCCGTACAGCCATGGGGATGGCTCCACCGTGTTTTCGTCATTTCCACCTCTTTCTGTCACACCAGGTGGGACTGTTGAGATTTGTCGGGGTTTTTCATCTTTGATTCTGCGCGAGTCGCTGTTGCATGACCTGACGTCCTTTGTGTCTGGTACCGATCAAATCACAGATTCCACTGTGGACAAAACTCCGTTCGTGTTCATTGAGGGTCCATCTGGATGCGGTAAGACCCATCTGTCTGCTGCGCTAGCTCATGAGCTGCGTAGCACCCTGGTGTTGGTGAATGTGTTGGATTTCCTCCGACCCCAGGTGGGTGTTAGTGAAAAGCTGGTTCACGAATTCTTTTCGTCCATACTTCGCCAATACAGTTCTGAATCTTCCGGTCAAGGTACGTGCTCCTTTCTGTGGCTCTACAATGCGTTAGGTAACGGTCGATCGAGCGTGCGTTGCGTGGTGGTTCTAGAAGGCGTCGGTTGCCTTGTTGAGGACAGTGCATATATGCAGAGTTTGCTGTATGCTTTATCTATGGAGATATCACGCTTCCGTGATTTTACGTCGTGGAGTGGTATCTACAGTGTTTTGTTTGTTTTCACATGTGAGGATGTTGCCTCGATTCCTCAACGACTTCGTGAGGGCATGAATAGAGGTGACCTATACAAAATGACATCGACCTTACGTCTGAATATTTTTGGTGTGGGTAAGGATGATTGGAATTGTACACGTAAGGTGAACAAGGGTATTGAAGAGACCCTATTAAAGATCTTCAAGCGTCGAATCCTGTCAGACCATACCACTGCCATAACATCAGAATATGCAGCATCGTCAGACCATGTGCAATGGAGTGGTGGCTACCCTCGTTTGCTACTGAACACGTTTGAGAGTCACAGGGATCAAAAGGATCTTATGCAATATTTTAATAGGGACCGTGTTCGTAGCCACTTGTCATCGCTAAACCACGAATCATGCGATGACGAATCTTCTGAATTCGATTTAGATTACCAACTTCGAAATTGCATTGATCTTTTAGATCAGATCCGGTCTCATGCACCCTCCGCGCTCAAAGGCTCCTGTGAAGCTGCACGTTCGACCACATTCCTGCACTATTCTGATGGTGTACCCAAAAGGATTGGGTCCTACACTTCTGATTTCCGGGCGTATAACAGCCCCTTTTCAATACAGCTGCTTCCACCAGATCGCCGAACCCGCTACAGTTCCAGCAATGCCCCAAGTTTGCCCGAAATGTTTCTTTCCCTGTTAAGCGGGGTTAACGAAGTGTTACGTACGATTGAGTGTGGAGATGATGCCGACATGTCCGTTGTGGAGTCGTGCTGCCTCCATATTGATCTGTTTGTTGGGCGTAAGGGTGCCGGCGCTGGGTTCGTGCATGACATCCTTGATGACTACTGTTCTTTAGGATATTTGAATTTGAGTGAAGGCTTTCGGGCATCTGTTTCGGCCATTTCCGATGCGTTTGGACACGTTAGCAACATTGATGCGTCCTGTATTGGCGATGTGGGCGATTGTGTGTCCGGTTTGGGATTTTCTTTTGCTCCTTGTGGTTTCCTCATTCCATATCACCTCGGTGTAACAAGTCTTTTGACCGATCTGAATGTGATTAACGTGACTACTCCCTTAGGCGGCGCCTCTGCAGGCGCTTTGAGTGCTGTATGTGCGACTAGTGTCAGGCCTGACATGCGTGATCTTATGCTTTTAACTGAGGCGCTGTCTGAAGAAGCGGTATCTAGGGGGTCTCGTTACCGTTTGGATGATTCGTTAAAGTCGATTCTAAGTCGAGAGGTCAAGCCCGGCACCTATTTGGCTGTGAACCGTCGCATAGGTGAGATAACCATCGCTTTGGCATCACGGCGCCTTATGTCGTATAAGGGTCACTTCGTATCGCAATTCACCGACGATTCTGACCTGTGTGATGGTATTCGTGCTAGCTGCAACATCCCTGGATATTCCACCACTGGTAATGTAATGTTCCGTGGTGAGAAATGCTACGACGGTTATTTTGCAAGCAGATTCCGTGAACTAGGTTGTCCAAACACGTCAGCTCGTCGCACTGTACGTGTGACCCCTTTTATTTTGGGGCGTTCATTTGTCCGTCGGCAAAAGTTGAAGAATGAGTATCTGTGCCCTCTTTTAATGGGAAAGGACACGTATATCGTGCACTATTTGCGTCTGAAGAGTTTGATACGGGAGTTATGGAAGCGTAAGTTTGCCTACGAGAGGATGGGTGACATATCGGCATGGCGTTCTGAGTTATGTCTGATAATTGCTGCGTATGAGTTGTTGGTTAGTGGCAAGGATATTTCTAACAGCGTTACTTGGTTGGATCTTATGATCCGATGGCGCCTACTAGGTCTAGAATACGGGTTAGAGGATGTTAAGGCTTCCGATAATTACATCCCTCCAAGCATATCTAATGCTGATACCGAAGAGGATCCAGAGTTAGCGCGCCTCTTCACCCTAGTAATAGCATCAGAGATTGCTCACAAAGTCGGTCCAGGATCCAGTTTATCGGGGCGTAATTACCGTGGGAGGCTGGAGCATGTGGATTTATTGAAAAGATTTGGTGGTAGTGGCTTAAGCCCATTATTTTCGCGCGCGAATTTCAAGACTACTCCATACTGCCTTATAGACTGGCTGCGTTTCGAGTATGAGAGCACGATGCCCCGTGATGACCGTTTTGCGTCGAGCTCACCGTCGCAAGACCTTGAGTTACGCACCCTAAAACAATTGCTGCACACCCTTCTTCCACCGTTGTCGCTATCATACTACTATACGGAGTTTCCTTACCTGTTGCCTAACAACGTGGGCAACGTGTGGCGTTTAACCACGGCGATGTCGTCATGTGGTAAGGCCGACACTCGTTACCTGTTCGACGCGGGTCGTTGTGACGCATTTCGTTGGTTGATTGGTGAATACATTTCATTTGAGAATTGGTTGCATCTACGCATCCGTCAGTTGGAAGGATCCGCCGGGTCTGCGGCTTCTGCTGCTCGTGTTTTCCCCGGGGCGGATCCTGATCCTGCCACGGATTCGTACGACAGACCGATTCATGCGAGACAGCACGATTTCCTATCCAGCACCCTTGGTTTTCTGGATCACGAAGGATTGCTCAAATTATGTGGTTCTAGTGATTTGGATAAAGGGTCGTCACCAAATTCGCGCCTCCTCACCATGCAAAATCTGCTGGTTCGCCGTGCACTAATGTTGGGTGCCGTTGATCCTCATTACATGCATATACTGTGCCACCCTCATCTGTGGATGGAA
>BDIVROU_0374400.t1.1	
ATGGTCGATCAGCTTCTGTGGAAGCTGAAAGGCACCAATTCTACCTTCACATCATCAAAGCTGATAACATTGCCATGCACTGTAAAGAGCGCAAGGGGTAAGCTGAAGGAGGAATGTGGTCTGCAAAATGTGGCTGCCATCGACTTTGTGCTCTATTTGGCGACGGACGAATCAAGCGTCCTACCCGATAGCCACATGCTCGAGGGACACTGCCAGGTTTTGGTTACGCGATGCTCCGCGTCGGAAGCGAGTAAACTAATTTCGAACGCTGAGCATACGTCAGTTTCACCGCCTGTTGGAGTACCACCATCGATGAACCTTGCTTCAAGTATCGAGTTCGCTAATGTGGGTGTGAATATGAACGCTTCTCGCATGTTCGTCTCCGAGAATGTTGATGCCTCTTCACCAAGGACTGCGTCGATCGAGCCTGAGCGCCACAACAATGCCAACAATACTTCTACGGTGTCTATAGGAGCTCGACGAGATTCACATAATAGCGACGATGCAACGAGCGCACCATCAACAGATGAAAATGAGTGGAGGCCCGACTCTGAGAGGAAACGGGTAAACTTTCTGTTGGAAAAAGATGAGAAAATCCATTCATCTGATGTCTATGGAGTAGAAGGTTGCGACGATTCATATTCTGTTGGTGGTTCGGCAGTCCAGTCTGATGATGAGGATTATCTGATCCAGGCAGCTATGCAAGAGCGCGATGTTTTCGGTGGGGAAGGCCAAGACTCACTTACTCGACGTTATTATCGCAATCGCACCGTGAAAAGCGGAAGTAGCGATCCTTCAGGGTCAGAGGCCGTTGGAAGCCCGCGTAGATCGGGGACTACTGTGGTGGGTGAGAGACCACAGTATGGCCCTGGCATGTACACAGCCCCCAGGACGGTTTTCATGGAACCCATGACGCAGGAGATTGTACCAGTCGATGCAAGCTATATTTGCCATATGTGTGGCCAACGTGGCCATCATATTAGAAACTGTGTGCAGCCTGAGGGAAAACGACTGCACAAGAAGATCCGGCCGGCAACGGGGATTCCTGTTGACTTCCTGGATGTGATAAACGAGGATGATATAGGGAAATACGAGGAGGTGTATCAGCTCAAGAGTAAGTATAGCTGTGTAATGCTGGCATTGATTGTTTCTCAGCTGGGCAGTTTGCCG
>BDIVROU_0425000.t1.1	
ATGGCACCTAAAACATTTGAAAACCGACTCTGCGGCCTTTCGTTGGACATGTTCAACAAAGACTATGTCCACGAAAATCTCTGGGATGTGGAACATACTGACGCCGAGAAAAGAGTCAACTTCAAGAACAACCTGAAGCTTTCCAAGAATGGAGACATGCTTGGATCCACGCTTTTTAAGGGCGACTGTGGAGTTGTACATGCAGAATTGATGCTGCAGAACGCTGGAAACAATCACGTCGAAGCTTCCGCAGTGAATAGCAGCTACAAGCCATTGGCACTTCACGCAAAGTATGCTTTTGACGCTGCAAAGAAGTCAAACTCACTGACTATGACCGCGGAACATACACTACCGTGGAATGTATTCCAATTCAAGTTGATGCCATGCAGCAACATGTACTCCGCATTCTCCCTATTCACATACAAGGCAAACTGCTGGCAGCTGAGCGGTGGTGCTGAAGTTAACGGAAAGAGAGAGTCACTCTACTCGAACCATGTCTTTGGACTGGGGTACCGGAACAACCATATGGGAAAGACCTATGTGGTCTCAGCCAGAATGCTCGGAGATCAGGCAACACCCGCCAAATCTATTGTCGGAAACGCATATGCCGGGACCCTAAACGGAAATGGAAACGTTCAAACCGCACTTTCAGTCGCGGTTGAGCATATGCTAGACGACGCATCAACTAAGCTCAAGTTCGCCGGACTGTGGCACATCAGCGACGGCTACACCCCTGCCTATGTCAAGGCAAAGTGCGACAGCGATGGACAGGTGGCTGTTACCCTTTTCCAAAGGTTTAACCAAAAGCTAGCCGCAGCGGTAGGCGTTAACTTCAACGCAAAGGAAAATGTTAACCCGATCAATGCCAACTACGGTCTCAAGTTCTTCATCTCA
>BDIVROU_0401000.t1.1	
ATGGCCGAAAAAACCAATACAAAAGTTCCAAGGGAGACTCATCAATGCTCCAGTGTCGCTGCCGCTAGGAGACCCAAAGCGGCAAGCGTAGCTAAGCCACCGAAAGTAACACCCGAACAAATGCTCGCCGATGAACTTAACCAGGTGAAAAAACTTCAGGGATCAAGGTATATGAGCATTACTACCGAAGACATCGACGCAATACTGGACGCAAACGCCCGATTAATTGAACAACTAGTCCAACCATCAAAGATAAAGGACAGCTATGAATACGTCGACAAGTTTGCAAAGTTGCAACGTAATCTAGTGCTCATCTCGCGACTGGCTGACCAGCCGAAA
>BDIVROU_0397600.t1.1	
ATGCTCTCATCGAATCTAGGGGCAGACGGCAAAGGGGTAAATTGTGTTACCTGTTTACTAGGATGTGCAGCCATCGTCCAGGAGGAACGGTATGGGAAGCCTCAACTTGGAGGTCCCTTCACTCTGGTGGACCAATCCGGTAAGGAGAGATCGCTGTCTGACTTCCGCGGGAAGTTCGTCCTGATTTACTTTGGCTTCGTGAACTGTCCAGACATATGCCCTGCGGAAATGGACAAGCAGACTCAAGTGATAACCAGCAACATCATTCACGCAGTGGATCCCAAACGGGATACCGTAGACAAGATAGCAGCTTATAAGAAGGACTACCACCCCAGATTAGTGGCTTTCACGGGCACCGATAGCATGATTCGAGATGTGGCAAAGAAATTTAGGGTCTATTATAACCAGGGCATCAAAGCAACGGATGAAGACTACCTCATCGACCACTCAATCATTCACTATCTGTTGGGTAGGCACTGGCCACAGTTTGTA
>BDIVROU_0403500.t1.1	
ATGATAGGTGCAGAGCAGCTTCACAGCTCAATGGACGACAAGTTCACTCAGTTACAGGATGACCTCCGCTTCAGGCGAAGCGTCCCAGTAAATGGCAATAAGACTCAAGTTGGATCCTCAACGGAATATTCTTGGCAACGAGATATCCTCGGAATCCCCCGACCTACAAACAAGAATAATGAGACCGAATTGTTTTGGGGATATGGGCAGTCTACCGAGTGTAATTTAAGGCCCACAAGCATGGATTCAAATAAGTCATCATTTGCATTATATGACTATTTCACCAGGCGAACGGCGGATGACTGCCGTACAGGATCCCCTCTTCAGGGTCAATACCCTACATTCTATGAAGGGTACTACGGTATTGCAAACGGTGTTTCACCGGAGGTGTCAGCAAAGGCTCCGCTTGAGGAATCCAAACGCTTCGGAGCAGAATCTGTGAGGAAATCCGTCGTGCCACAAGACGAACAAAGATTAGCTGGTTCGAAGAAGGGTGCAACTGTATTTTTGAAAATTCTGGCAACTCAGCTGGTATCTGGCACCATCATAGGTCGTGGTGGTAAGGGGCTCAACTGGTTTAGGCGTAAGAGCAAGGTTGATGATATCATGCTATCGATGCCGTGGGAATTGTACCCCAAGACCGACTACAGGACGCTGTTCTTGAAGGGAAGTACCAAGGCGATTGTTAAAGCAACGTGCATAATTGCGGATCTTATGCTATCTAAATACACTGCGCAGTATTCAACAACGGTGGTAGAAAGCGACCGCATGCTGGTTCTGGTTGTGTTACCATTGTTCTTTAGAAGTGCCATGGAAAGAATCAAGGATATATGCAATCCGGCTCTCATCTCAATAACACTGTTTCACAGTAGTTCGGAACACCAGGAAATAGTGGCTGTGTTGAAGGGAGTCAAATCTCAGGTTAAGGAACTAGTGGCGACGATCGCAAACTCCATTGCCAAAACTTTGGACCCCAAGGATTACTGCCATGTGTCGTATCCTGGTCCAGATGGAATTAACCCTAAGTTTATGCCAAAGGCAAAGGCTCTTCCTGAAGAAAGTAGGGATTGCGCAACACCACAAGGAGAGGATAGGAAATCATCCAAAGATGCAGAAAATAAGCCCGAAGGGAGCCCTGAGGAGTGTGACACGCCAGACGAGACAACCCAAGACACATCAGTAGACGCTGACACAGACGCAGAAACGGAGGAGTTGCAAAGTGCTGATGCAGGCGAAAATATGAAGAGGCTTGAAGGCATGTTCGGTTCTGACCTGTCGAACATCGGCAGGTCGCTTAACCTCTCCACGGCAGCAGCCATTGCGGAAGCCAATGTGTCTATCAAGAACTACGAGGTGACTATCAACATCACCGCCCCAGAGTCCAAGGTTAACGATGCATTATCAATCACCAGCCGGTCACACTGCTACGTCACCACCGCCCCCTCGGACAAACCAGGCTCAGTGGTACTCAGCCTCAGTGGAGCCTTCTCTGAAGTGGCTGCAGTGTCTTCACTCATCCTTTCGGTTATA
>BDIVROU_0076000.t1.1	
ATGGACTTTATGGTCGCATTAAAGGGGTCGGAGACTAATACAGTCACTAATTTGGACAAGCTTGAAATGCTCGGACGATTCGCAGCGAGCGACTCCCTTGACATGAACTTATTCAAGGCCACAACAGTCGTGCAGCTCAAGGAACTCATAAGCTGCCTAGGATTAGGTGCATTTGGCTGTAAAGCAGAACTGATAAACAAGATTATAGTCTTCATAAATAAGATGAAGCGGTTAAACCAAATGGTCAACGCAACGCAGTCCCGTAGCGTTGCTGCCACTGAAGATACCAAAAATGTAGTAGAAGCTAACAAATCAACAAAGGGGCGTTTGAAACGTGCCGGCATGAAGGTCAAAACGGAAGAAGAGCAGTCGAGTGATGACAACGAAACAAGAGACCCGGAAACCAACAATGTTGTAGCAATAAAACAGGAACAAGTAATCGTTGATGGCATCAGATACAAGCCGTCAAACTCTCCAGTGAAACAAGAACAGGCAAATAAATCAAAGGGTGCTGGGGCCATGAATGTTGTGGGTGAGAAAATATATGAGGGAAGTGTGCTTCATGAAATCTTATGGGAAAGAGTTATTATTGATGAGGCACACCGAATCAAAACTAAATCAAACTCGACTTCACAGGTGAGA
>BDIVROU_0452900.t1.1	
ATGGATATTTCTACAGCATTTTCCGACATAAAGGATGATAGGGAGAAGGCCGAGGTCTTACTCAATTTCCAAAGGGCCGTTCAATCGCAAAAAATGACTGTAAAACTCCTGGGTCTTTGTTTTGACCGCTGTGTTCCAGCGCCCGGCGAGAGTCTGACGACATCGCAGCAGAGCTGTTTGTGGAGATGCGCGCAGCGCAACCTCGAAACTCAGTATTTCGTGCTGAAAAGGCTTGAAAATATGGCCTTGTCGTTCCAATCC
>BDIVROU_0392300.t1.1	
ATGTCTAATGATCGTCCGGCAATCCTGGATGGCGTCGACGTGTTTGCCGTCTTGGGTGTGGAAGTCCAGGAGGATGTTGACGTGGCCGAGGCGAAGCGCGGGTTGCGTCGCATCTTCCTGAAACGAGCGAAGGAATGCCACCCAGACAAGCAGACGGCGTCCGGAAAGTCGTCAGACAAAAATTTAGAGTTCGCACGGCTCAAAGCGGCCTTCGACTACTTACAGAATGACGAGATCTTCAACACGCTGTACAACCGCGTTTTGCACCAAAGACGTGCCGAACGCTTGCAGAAGGAACGTAACAAGGGGATAGCTGCGAAACAGTCAGCCCATCTTGATGCACTCCTCAGGAGGGAAAAGGCAGCTGCTGAAGCGGCGGCTGCTCGTGAGAGCAAAGCGTACAACGATAAGCATGCCGAATACCAGGCCCACTACAGCGATGTTTCAGAGGGGTTTGCCACTACGTGCGTACAGCCAGATGCATCGATTCAAGGTCATGGCACGCTGATAGTGGCGGCACGCACGATGAAAATCGCCAACGAATCTGAGATAAATTGCCTTCTTCTCAGCGACCACTTCCCGAAAGCCTTCTCTAATTTTGGAATGCTTCGTGTGGATCCCATTGACATTGTATCGTCAAACCCAGAGGAAGTGAATGTAAAGGTTGGGGTTATCATTTTCGAATCGCACGAGCATGCCCTCAAGGCACTTTTATACTATCGCAACAATCGCACCAAGTTTCGCCCAGACCTATATGCATTGGCGCTTGGGCCCCAAGGTTCGGCTGTAAAGGCTAAAGAAGCCTATAATGGTGAGGGTTCTACTCTAGACGAAATGGAGTCTGTGATCTTGAAACGCTTAAGACAAGCAGTATGTTTATGGGTAAAAAAATCATTATATACTGTACAGGCCGCCAAGAAGAGGAGAACATTGAAT
>BDIVROU_0418500.t1.1	
ATGATCACCAGGTCGCTAGAGATTCGCGTGGGCGGTAAATACCGGCTGGGTCGCAAGATAGGCAGTGGATCATTTGGAGATATCTTCATCGGAACGCACATCACAACTGGTGAGGATGTGGCGATAAAGCTGGAATCGCACCGCAGCCGGCACCCGCAGCTGCTCTACGAATCTAAACTGTACAAGCTTCTCGCTGGTGGTGTAGGTATACCTACGATACACTGGTACGGTATTGAGGGTGAGTATAACATCCTCATCATGGACCTACTTGGCCCGTCGCTAGAGGACTTGTTCACCATCTGTAACCGCAAACTGAGCCTTAAAACGGTCTTAATGCTGGCGGACCAGATGTTAAACCGAATCGAATATTGTCACTCCAAGAACTTTATCCATCGTGATATTAAACCAGACAACTTTTTGATCGGACGTGGTAAGAAAATCTCGATTGTTTACATCATAGATTTCGGGCTCGCGAAGAAGTACCGGGACCCCAAAACGGCACAGCACATATGTTACCGCGAGGGTAAGAACCTCACAGGAACGGCACGATACGCCAGCATCAACACCCATCTGGGTATTGAACAGAGCCGTCGTGATGACATGGAGGCATTGGGCTATGTGCTCCTCTACTTCATGCGTGGTTCGCTGCCATGGCAAGGCCTCAAGGCCACAAGCAAAAAGGACAAGTATGACAAGATCAGTGAGAAGAAAATCGCTATTCCTGTCGATATCCTCTGCAAGCAACTCCCGTTCGAGTTTGTTACTTTTATTAACTACGCGAGGTCCCTGCGATTTGAAGACAGGCCTGACTACTCATATTTGCGTCGTATTTTGAAGGACCTGTTTTTCCGCCAGGGTTACCAGTACGATTTCATCTTTGATTGGACGTTTTTACATACTGCACAACTGATGCACACCATGATGAACGAAGACATTGAGCGTTTCGAAAGAATGACCAAGGATCGTGAACGCGATGCTGAGGAGGCCAATACCCGTTCCGTTTTAAAAAACAAA
>BDIVROU_0423200.t1.1	
CAGGACCGCAATCTTGCATGGAGAAGCCTGACAGGTATACACCGAGGCTGTAATGAAAGGATTAACGTTGACCACCTGGCGACCAAGTGTGAGAAACTTGTGCACCTGGAGTACACGAGACGCCATGATGAGATAGCCCGAATAATTCACTACATGTTGGCTAAACGGATTGGCATAAAGCGGAGAGGGAAGATCGACAAGTACAAGGTGGAGGACAGGGTGCATGGAGACCACGGATGGATCAGCTTCAACAATACAGTACTAACGGAGAAGACAGTGACACACTATCGACCGGATATAATACTAGCAGAAGAGAAGAAAAATAGGATAACGGTGGTGGAGGTTGGAGTTACATCACAGGAGAACCTGGAACAAGTGGAAGTTGAGAAGAAGCACAAGTACGAGGCACTGAAGAAGCAGATGGAGCATCATAAATGGAACAAGAACACGGAGATAAGACTCATTCCCTACGTGATGACGTGTGATGGGCTAGTGACGAGATATCACAGAAACTACAGACAAGAACTAGGGGGTGTCGGACAGGATGGAAGGTCAAATTCAGAGAATGTCTCCAGCAAACTTATGATTTCGTCA
>BDIVROU_0003800.t1.1	
ATGAACACTTCGTCGCTCAGGATTTATACTCTTTTGAATGCCGCGGTTTTCTCCGCTGCGCTGGCATTGGTGTTAAACTATGCCTCGGGGCATTATCATCGGAAGGGTTTGGACCTGAAAGGGGTGGTAAATTACGCAGGAACAGCAGAGTTGAAGCCTATCACGGGGCCGGTTGATCGCGCTGCGCTGGAATTGTACCTCAGCTACGACCTCAGAGACGCATTCGACTGGAACACCAACACGATATTTCTGTACGTCACGGCCAATTATGAAACGGCTAAACACCACAGGAATGAACTCATCATCCATGATAAGATCATTCGCCGCCGTGAGGACGCCTTTGAACCCGGGGCCTCAATCTTGGGCAAATATTATATGGTAGATCATGGTCGCTCACTGCGTAAAACTCCTGTAACGCTGCGCATGTATTACAGTGTAGTTCCATTGGGCGGTTTCATTGAAACCTATCAACTTGCGGAATCACGCTTCGTGATGCCTCAAGACTACGTTGTGCCGACACCGTCA
>BDIVROU_0264500.t1.1	
ATGTACGCTAGGCCTACACTGCCAGCCTATTGTGCGATTCGTCATGTGCGTCACTTCTCCGAGAGGCCTAGGGCTGTCTTTCCCCCTAGCTACAACGAACAGGAGCTTGAAGTAGTTGAGTCAATCAAGGTGCTGATTGAAAAACGGATTAAACCGGTGGTACAGCAGGACGGTGGTGATCTGTCATTTCTGTCCTATGATCCCACAACAGGCTATGTCTACGTACGTTTGAGTGGAGCATGCGTGGGTTGTGCTCAAAGCGACATTACTCTGAAGCACATGATCCAGGGAATGCTATGCCATTATCTTGACGAGGTAACTGCAGTGTTTAACTGTGATGATGAGGGATTCGTCGTATCCGGTAACGCGGATGGCGATGAGTATGAATATGTTTCA
>BDIVROU_0393400.t1.1	
ATGGCATGCTCTCAAGCTTTATCACAGGGTGTCTATCCTAGCGATGAATGCTACTCTCCTTGGGAAGGGAGCCTGAAGGGCTCTCCACGTCAGGAAATACCGACGTTTAATCTACACACGACATCTATAAGCACGGTGTATCAGTCAGATAACGAAGACACGCTAAAAGGGCCGAGTGAGGACGGATCAGGTACCAGTCATGCGGTGGGTACTCCTGTGGACACTGCGGGGATCTGTATCACCCGTTCCTTCAATGGCACACTGACAGAGAGCGGAATGACCCTTGAGGCATGCATGTGTCGTGTGGAGAACGGTGTGAAGACGAATGATCTGCTGAATAGATCTATCCAAGAATTCTGTAACATTGGCTTCGAGTACGTCGATAGGTTACAGGGTCTGGTTGACCGTATGAACCTGACGTTCCCAGGCGAATCGAGTGGCGCAGTGGCATCTATCGATGCATTTAAATCGTATATTGGCAAGTTGGTGGAAAATCAGCGGGATTTTCTAGATGCAGTATCCCATGAATGCATTATACCGGAGCAGTGCTCCGAGGCTTGCGCTGAGATTAAGCGCGACATAGAGCATTCCAGATTAAAGTACGCCGAAAATGAAGCTGAAAGAGCTTCGTTGGCAGCGTCTGTGGAGGATCTCTACATGCAGTCGAAGTCTGCAGTGTCCATGTGCTCGGAGGCTTTTCACGAGCCTCCGTTGGTGAAGACCAGGCTACACGGAGCACTGGTTCCAATTTTCCTCAAATTCATGCATAAAAACCGTGAACTCGCAGATATGTCCTCGAACCAGTCGCGTTTGGAGTTCGACACCGAAACCGAGAGACTGAAGAACTCATTGAGGGGGGTTGACCATGAACGCATCATAGCACTGCGAGATTGCTTATCGAAATTTATGGTCTACGAAACTGCACGCGTACGAAATACGCAGTATGACATGTCTACATTGGTGAATGCGCTTAACATTCTTGAACCAGAGGATGAATGGTCGGCGTTCGAGGCGGGAGGGCATCTGGAAGTTGACACCTCCACATCCAATTCTCTGACCCACACAACTCGCCACTACACAAGCTACTTGACGAGTGCGATACCTGAGCGCCAGCGGGATGCATGGAGCGGTTACTCGGTGCTAAGGGTGTCCGATTTTATTCACATCGTCAACGAAGGGCAGGGCGACACTAGTGAACGATGTAGCCTTCGCATGTTAATACACGGCCACGAGTATTGGAGCAGTATCCCCTTCTGGGAGGAGTGCCTCCTCATTGTTATTGCACAGGACCTGAAGGTACTCTTCGAGGAGGGTAGAGGACACGAGCTGTTGCAGCCGGCAACAAAACAGTTGAAAGACTTCAGGAAGTGGATGTTGGGGTTCGGGATTAATCAGGTGGAGACACAAGCTCTGATTGCCCGTGTTTGTGGACAGATGGGTCTTCCTGAAGACTATGCGCGTTTACTGCTAGACAGCAGCGATGCG
>BDIVROU_0358600.t1.1	
ATGAAGGACCCTAGAGTATGTGTAAAGCACCTATTTGAAGAAACCACGAATGTGGCCCGTTATTCCTGGTTCGAGCGTAGCAACCTCATTGCGTATGAGCCTGGAATGCGCCGCCGTGTGGCCAATAAGCATCCTATATGGAAACAAAGAGGTAATTTAATGTCGGGGAATTGCTTTGCTGATAGCAATTGCACTGTGACGCCTCATGAATCCAGTATTGTGAAGGATGAAGATTCATCTGCGAAAGACAAGGCTGGAGAGGGCTTAAGTAGCGGAGATCAAGAGATAGACACCGATGGTGACTACGACGTGACTGATAATACAGCCTCTGGTCATCTTCCAAATGTGCTTGTGGAACACAGATGGTCATTTTTGTTCCGGCAATCATCAGTGCAACCGGCCCCTTTCCTTGCACAATCACCGCGAACTTGGTTCCACGAAACAACTCACCAAGATGCGCCATATAAAACAGTTGACGGGAATGACGGTAAGGAATCACGCACAGAGCATAATGATGATTGTAATCCGGAACACTCATGCGATGATTCTGGAGGTACGGCGAATCCACGGGTTACCAGCGTGAAGGAAGCCTTCGGCTCCGCAGAATTTGGGGGTCGTTCATCGGTATTAAGATGCCTCATTATGAACCTTGAGACACGATATATTTCTCGTACACAGATGAACTACTTGTTTCACCTTTCAGCCATCGCTGAACGGGTGGTTCAAGAGGGCGTGTTCTACTTGGTTAACACGTCTAATGTATGGAATCCCGTGATTTGCAACGAACCTGTCGATGTAGAATGTGCAGTGCGTCTAGCTCAGCTGCTGAAGCAGGTTGTTGCTGAATGCAATATTAATAGGGGCACGTTTGGTTACCATGGCGAGTCAAAATACCAGAAAGTGTCAGATTCCATGTCTGTTGCCACTGGACATTCGAAGGATATCTCTCTTGAGATGTGTAATGGTGCTACTGTTGGCAGTGATGCCATTTCTAAGGCTAGCTTTGATCCATATGTGTGCCCTACAATGGACTTGAGATTTGTTTCTTCAGGTACCGCCGTGCTTGATCATTTGCCACATAAGACAGCCAAGGACATGATAAAGAGCCTCACTTCACTGAGCTCTTCTTGTTCGAGCACTGTTCCGAAAGCTGAAGTATCAAGCAAAGGCATGGAAGGTGAAGACGTTAATAACCAGTTATTGTCCCTTCTGAGGGATTTGTGCGGGGAAGGTTCTACGGATACATTAATATGTTCGACTATAGTATCTTTAATTAGGGCTATGGATAGTCCCATTTCGGCTGCATCTAGGGTTAATGTGGAGGATGTTCCTACACAAGATGTCTATGAATTCGGCAGCCCAAACCGAATCAGCATCGATTCAAAGTTGCATTCCTTGGAATACAACAGCTACTTAATTAGACGTGAGCGTCTGTGTGACTATACTCAAGGATTTTTGAATCCACGTACTGCGGTTGAACGATACTGTTTGTGTTGCTCCAAATATGCTCTGTGCCCTACAGTGTTAAACGAGTTTATAATGTTTGGAGGCTCCCCCGCTACCCCTTCAGATATGGAGCTTGGTAGGTTGAAATATCCCATTGTTGCACAACATGCAGGTATTTGGATTTTTGACTCCCCGTACACCCGACTGAAAATGCGTGACGTTCCTGTAGTCTACCATCAGCAGGTACAGTACTCTACGAAAAAGTACATTACGATTGCTGACCTTAACGATGCAATTCTTTCTGCACGCGTCCTTAATCTACGTATGGAATTTTGTGGAAGAGGCGACTGGATTTTCGACGATGGAAGCCTCCCCTATTTCGAAGGTGAAAAGGAGCGTCCGCTATACGGCAAGGTGATAACTGCTGATGATCTGATGCAACTTGAGTTCACTGGTACAGTAAACCAAATTGCAAAGAAGTTCTTCCTGCTTCAAAAGGCTTTTTTGACAACTGGAAAGGGTAGGTGTAAATTAACGGCTATCCAATCTGCTTATAGAAGGAACATCCCGTCTTGTTTTCATGGATCCCTATGC
>BDIVROU_0426700.t1.1	
ATGAATCTGCTGCTGAAGCAGTGTAATGGCGCCTTCATCGAACGCGTGACGGTTCCCGACGATGCAACAGTCGACGATCTGAAACGACTCTTCTATGAGAAATCCGATGGAGTGAAGTTGACCGGCAACAAGTTGTCTGACTGTGGAGTTAAGGATGACTCATCCCTATACTTCAAGGATCTGGGTGTCCAGATCTCGTGGAGGCTAGTCTTCTTTCTGGAGTACCTTGGACCGGTGATCATTTTCCCACTATTGTATCACTTCCCTGGGATATTCTATGGAGAGCCAAGATTTACAAAGTCGCCCACACAATCGTGGGCATACTTCATGCTCATGTTTCACTTTATTAAACGTGAAATAGAGTCGCTCTTCATACACAGGTTCTCGAAGACCACAATGCCAATAAGGAACCTCTTCACCAACTGCTTCCACTATTGGGTCTTATGCGGTTTCGGAATCGGATACTATGTATTTCATCCGAAATACTCGACTATTGTTTTGGTATGCCCCTCTGAAAAGAAAGTGTTAGTAGCACTCTTCTTTCTGTATCAATTCATGACTCTTATGACACATATCACACTCCGGGACTTGCGACCGAAAGGTACTGCAGTACGTGGGATCCCTAATAAGTGGGGCTTCCAATATGTAAGCTGCGCCAACTATTTCTGGGAGTTGCTGATCTGGGTTGTTATAGCTCTGTTCACAAACACGCTCCCATCGTACTTATTTGTCGTATTCGTTGCCATAGTTCTTCTCAAATGGGCGACGAAGAAGCACAAGAGGTACCTGAAGGAGTTCCCCAACTATGACAAGAGGAGAAAGGCCCTCATCCCGTTCGTGTAT
>BDIVROU_0397000.t1.1	
ATGGAGCCCGAAGCTCTGAATAAGCTAATGCTAAAGGAGGGTACCACGTATCATTCTGTGGTTCCCAACTTCAGCGAATGGTTGAGTTCTGGCGCGCTGGATCAGCAGTCCGTCGAGCTTTTGGAGAAGTTTGAGGGCATGAACTCATTAGAGCGTTGCGATTTCATCCATGAAAGCGATTCATTATCACGCATACTGTTAAATGCTACGTATGCGACGGGACCTGGTTTACTGCGCAGCTACTCCCTGGAGCGGCTGTGTGATATTTGTCGAGGTTGGTTACTTCTTTACCTTTTAAAACTCTCTGGCAGT
>BDIVROU_0164100.t1.1	
ATGGATCGTTCGGTAGACCATGGCACTGAGTCTCTCTCTATTGAGGAGACGAATGCAATTCGGTTAAAGCTGGGTTTGAAGCCGCTCGCGGTAGAGCAATCCAACGATAAGTCTGCTACGAACGAGTGTCGGCCTGCAGATAACGCATCTAAAGATGCAGATGCAAATTTTGAATTTCAAGATGCTCGTCGTAGCCTCATTGAAGGTGGTTCCATCGCAGATATGCTCAAGAGGCATAGCGGAGCGGCAGATGGAGCGGCTGACGACAAAGCGTCGGCTCAGATTGATGTAAAGGCATGGGCACGCCGAATGGCTACGATTGCCGCTCGAAACCGCATTACTGCGCTTAGTTACAGTGATGACGAGGAGGAAAGCAGCACTCAGGCGCCTTCTGCGTCAAAGGCGTCAACAAGGCGAGAGCAGGCGAAACTAAAGGTTCTGCACAAAGTTGATGATTTAGGTTTGGATTCCGGAAAGGGTGTTGTACTGACTCTTGCTGATGTGGGCGTCCTTGAAGTTGAGGCTGCAGGCGTGGCTGACGTTGCCTTTTTGGAGAATCCAGAGATGCCATCAAAGAGCAACCACAAGGCTGGAATGAAGGGTAAAGGTGCCGTGGATTACAATCCTTACGAAGAAGATGATGACGACATGGTTGACGGCAAGCCTGACATTTTGCGTAAGTACGACGAAGCCATTGATGAATACAAGGGAACCAAGCTGAAGAATTTAGCCACGGGAAAGCGCGGGTTCTATCTTAGTCTGGATGAAGAGACTGAACAGCGTACTAAAAAGCCAGTCACAATGTTGACCCAGCCAACGGAGGAGAGTTTCAGTTTCGAGGGACTTCAGCGTAAGAAGGACTTGCTGAAGAATCGACAGAAGGCCATTAATTGGGATAAGGTATTCAAGGTATCATCAAAAGAGGTTTCTGCCGATAGTGAACGTTTCGATGACTCTAAGTGCTCCCAGATTGTCAAGGTGAGCAATCTAGATACGGACGATGTCGAGGAGTGCAACCATTTGTACAAGCAGCTATCGAAACATCGCAATCGCATTATGTCAACTGTAAAGCCTGATAGTTTACTTGCAACGACTCCCGTTGTGCCAAAAACCAGCATCATCGACACTGGCACCGTCAAGGAGCAAGATTCGGGCTTGCAGATAAATGCCACTTCGGAATTCATTCACGTTGTTAAACCCAAGGATATCATTGAGGAACCAGAGGCTTTCGCCTCACGAAAAGTCTCGCTTGAGCCTTCTAATGAGCATGCCGAGGGTGATACCACCGAGGAACCTGTCGATTACGCTGAAGGCGATGTCGATAATAATGCGCCCATGACTATGGGGATCTCTGAGGCTTTGGCATATTTGAAAGATAAAGGTGACCTGATTGAGGAGAAGAAGGATTTGAGTGATGTCGGCAAGGACATTAATCTTCAATACATCGATGAATACGGCCGTCGGATGACTCCGAAGGAGGCTTTTCGCAAGATATCGTGGCGTTTTCACGGCAAGGGTCCAGGCATGAATAAGCAGGAGCGCAAAATAAAGCGTATAGAAAGAGGTGAGTATTTATATGTGTTATTTAATGTTTTCCAGAGCGTCTTGCCAAGCAAAATCCCT
>BDIVROU_0441500.t1.1	
ATGAAGGTTGGAGGTGAGAAAGATGTGGGGGAATCAACTAAGGCTATTGGTGATAAGGTGGGCGTTTCAGTCCCGTCTGGACGCAGCGAACGTTGGGATCCGTACAATGGCGTTCCAGAATGGACAAATACGGCTACACCGAGGTGTAAAGTTCATGCGTCCTATCCATATGACAAATCTCCAACTATTGATATTACAGGCGTCGAGGGTTTGTTCAATTCCATCTTGGTTGGATACCAAAGTCCTCACAATAGCACCCGCGAGAACAAGGGCAGTATGTTCGGATGGAGTACAGTCGTCGGAGATGAAGGGCACGGAGTTTCGTTCAGTTTCAACGCCAACTACTCTCCCATAAACATAGAAGCACAGCCTACCTCGTATTGCGCCCTCATCTTTCAGCCTCCGCTCTACACAAACAGTGGAACCTTACGAACATTCTCGTCACCTCCACGACACATGAAGCGCTCATTACATTCAATAGATGCTCTTGCAAAACTGTTAAAAAAGAAAAACATCAAGATTGTTACTTCATGCTGCTTCCTGGTTTCCCCGAAACCCTCTCCTAGTGACAGGGATCCGGAATTGCGTTCAACAGGGAGTGAACAACTAAGTGTAGCAGGATCTACTATATCAGCCATA
>BDIVROU_0144400.t1.1	
ATGTTGGACAATTGTGACGAGATTTTCACCAAAGACAGCCAGCTCTTTGAGCGGGTCCTTGCTGTTGACTTTCATCAGGATTTGCCTAGAGATGCTCCTGTCAGTCATGAAAATATGCAGAAGCGCATCAAATGGCATGAGCCTCTTCAAAAATTGCCAGCTTCCATCCCAGACCTCCGAAGCTATCATCGCAGTTTTTTTCCGCTCTACATGATAGAGTGTTTGCAAATGCTCCTGAGCCACAAGTACAAAAGCATGAACTATCCTACCCGGGTGAATCTTGTTACTGCCAAAATTGCAGGATCCTTTGCTGAGGTGAGGTTTTCATCCAAGGAGGAGATTCCATTTTCACACGGGGATATTGTATTGTTATATGTGGGTTCAATGGGCCATGACGTGGTTCCAGATCGCGATGTTGTCATGCAGCCAGCACCACTTGTTGGAGGGATGGTTGACGAGAGTACACCGTATGTATCGGTTCCTGAGGATCATCCTATGTATCAAGATACTCTCAAACATGCTTTGGCATATGTTATATCAGCCGAGAGGAAGCAGTGCGACCTTCGACTGCTCATTTTACCGCCAGCATTTGCTTCCATAGACACCTTTGATAACAGGAGTCTTGACAGGCTGGAAGCAATGCAGAACGTATTGCAGCTTTCGACTGCACGAGATTCCGGGTCCATAGCTGTATCTGATGGCCTAGACTCTGGTGAATTCTGGTATGTTTCGAAGATTTTGTCCTTTTCAACTGCCTTGAGGGAATTTAGGGCGTTATGTATGATGAAATTCATGCCTCTCAAGGATAAGCTGCTAACCAACTACAACTCTGATGCTGATGATGAGGATGCAGGTGACAATGTCAATAAGGATCACTACCTTTCGAAGATTAAAATCCCGTCCAAATTGAGGATGAGTCTTGAGGCCTCATTTAACACGGCGCAACTAAGGGCCATTAGAAACAGCGTCAAGGAGGAAGGCATTACACTCATTCAGGGACCGCCAGGAACGGGCAAAACTACCACCATCATGGGCATCATAAGCGCGCTTCTCGAATCTGATGAATGCCATGATGACATCCTTCCAGACATTATGGACCTGGACGAGGATGTTGATGGCCTGTATGCCCGTAATCCTTGGCTTAAGGATAATAAATTTGGGGATGATGTGTTGGACATGAGTTTCGATGATCTAAATTCCACGGATTCAAACTTTGACATCCATAATCATCGCTATGACTCTTATGGATGCATAAAACAGAAAGGCAATGTGAATTCGGAGGTTGTAAGGGTTCCGATGAAAAATCATAAGAATCGGCGAATACTTATTTGTGCTCCGTCAAATGCAGCCATAGATGAGATTGTGAAGCGTTTGGTACGCCCAGTCAATGGTGGTATCTTCAACGCAGATGGCGAGAGGTATAATCCAACGGTAACTAGGATTGGGCCAAATTTCCACGACGACCTCAAAAAATACAGCTTAAAGCACAAGGTTGATCGATTGATACATCTAAAATACTCAGCATACAACTTTAAAGTTGAGTCGCATATAAGAAGTCGCCTGGTTCATGAAACGTTGCTGAACAGTGACGTCGTTTGTTCGACATTGTCAGCATGTGGGTCTAACGAGCTTTATGCATTCATGGATATGTTTGACACCTTGATTGTCGATGAGGCCACACAGGCGGTCGAGTTGTCAACCTTAATAGCGCTTTGTTTAGGTTGCAGACGTGCCATTCTCGTTGGGGATCCCTGCCAGCTTTCCGCAACGGTGTGCTCTAATGTTGCTGTTGCTCTTAATTACGACCGCTCTTTATTCCAGCGGCTGCAGTTATGTGGGTATCCTGTCAATCTTCTCAACATACAGTATCGTATGGACCCTCGCATTAGCCGGTTCCCGTCCATGTACTTCTACAGGAACCAGCTGAAGGACGCACCAAGTGTATATAACAGGCAAGTAGAGGACTGGCGCGAGTTCCCACTGCTTAAGCCCACTATCTTCTATGCCATTGATTCCAAGCAGACAAAATACGAAACATCGTATAAGAATGAGATGGAAGCCAACATTGTTTGTCAGCTGTTAGAAATTATTCTGGAGGTGTTGTCAGCCGAGCCCAACTTTGAGCTTTCATCTCTACAGCAGCGTATAGCCATCGTTACGACATACTCCGCACAAGTAACATTGCTCAAGGAAACAATTGCACGCCGACATAAGAACCTAGTTATCCCTCAGTCCGAGAAGGATGACACGAATCCCAACGCTACGAAAATTCCCAAACTGCTTATAGATGTTAGTTCTGTGGATGGATTCCAAGGGATGGAAAAAGAGATTGTTATATTTAGTGCTGTTAGAACGAGTTACGTGGGTAAACGTAATATTATTAAGAAAAGCATAAGGGAAATCACACCCCCATCTATTCTAACAATAGATGGAGAGCCTCACAATCCAGAAGATGTAGAAAAGTTTGCAAAGGTATCCGATGACTACCTCCAGGGCATTCGTTCTGGTAAGATATCATCAGATATCCAGGATATCGTCGATGTGTCATTTATCGCAGATCGGCGGAGAATAAACGTCGCAATAACACGAGCGTTGCGTAACCTTTTCATCGTTGGTACGTTTCCATTTCAAAATTGTTTTACGCACCATAGGCAACCC
>BDIVROU_0428000.t1.1	
ATGGATGCAGTTTCCTTGGCATCTCTCAGCGATACTATGGAAAAGGAGTACAACGAAATAATACTCCGCAAGCATCTTGCAGCCCTCAACAGCCAGCCGAACCCATTGATAGTCTTCAAGCACGCAGTTCTCAACTTCGAGAATTGCTCAATCAATGATCAGTTCATATTGAACATGGGGTGTGAGCCCCCAGCAAAGTTCTGGGATCTCCAATACAAGGACTCCCTCTGTGAGAAAAAGACTACTGTGGTACACAGGGGTGTCACAGTGGATGATATTGCTCCTTCTATTGAGGCCACCATTGTTCGTCACCTCAAAACCAAACTCGAAGAATCCGCTACGACAATGTTCAAAATATGCAGAGAAAAATTCACCACAGTTGACAGATTTGCCTTCAACCAGATCGTCGACTCTCTAGTGAGTCGCGACTTCGTCGCATTAGAGCCACGAACGGACCTCATTAAGTACGTGCCG
>BDIVROU_0146900.t1.1	
ATGGATGTGCCGTCTCATGGAACCGTCTACAAGGTCTCCGGACCATTGGTTATTGCTGAAAATATGCCTGGAACAAAGATGTACGAATTAGTGCATGTTGGCAACAATAACATTTGCGGTGAGATCATCCGAATTGAGGGGAACTCTGTCTTCATTCAGGTTTATGAAGATACATCGGGGCTTCGTGTTGGAGATGCCGTGAAGAACACAGGAATGCCACTCTCTGTTGAACTCGGACCTGGCATTCTGGATAACGTCTTTGATGGAACCCAGCGGCCGCTTAGAAAAATTTATGAGACCTGCGAACAATATTACGTGCCCCTTGGTGTCAACCTTCCAGCTCTCGATCGTACCAAGCTTTGGCAATACACCCCTAACCCTCAAATTAGGATTGGGTCCATGGTGACGGGAGGAGATATCTTTGGTACCGTTTTCGAAAATGAAATCTTCAAGAGGCACCACATTATGATCCCGCCGAATGTGAGTGGTAAAGTAACCTTCATGGCGCCAGCTGGTGAATATAACATTGAAGAAAAACTGCTAGAAGTTGAATATCTTGACCAAAAGAAGGTATGCAAGATGTATCACGTCTGGCCCGTTAGACAGCCCAGACCCATAATCAAAAAGGTTGCATCGAGCAAGCCGCTGCTCACCGGTCAACGTGTACTCGATGCCTTATTCCCAGCTGTCATGGGTGGTACCTGCGCAGCACTAGCCAAGTATGGTAACACTGACGTTACTGTGTACGTCGGCTGCGGAGAACGTGGAAATGAAATTGCTGAGGTGCTTACTGAGTTCCCAGAGCTCAAAACGAACATTGATGGCCAGGAAGTTAGTATTATGAAGCGCACCTGCCTGGTTGCCAATACGTCGAACATGCCTGTAGCTGCTAGGGAGGCCAGCATATACACCGGAATCACCATATGCGAGTACTTTAGAGATATGGGGTACAATGCCTGCATGATGGCTGACTCTACCAGTCGTTGGGCCGAAGCGTTACGTGAGATTTCCGGTCGTCTTGCAGAAATGCCTGCAGATTCTGGATACCCTGCCTACCTTGCTTCACGTCTATCTGCCTTTTACGAGCGTGCTGGCACTGTTGAATGCTCTGGAGCTCCTGCCAGGAATGGATCCGTCACCATTGTTGGTGCTGTGTCGCCACCTGGTGGTGACTTCTCATGCCCTGTTACGGCAGCCACGATGTCGATTGTGCAGGTCTTCTGGGGTCTGGACAAAAAGCTCGCACAGAGAAAACACTTTCCCTCTGTTAATTGGGCCACCTCCTTCTCGAAATATGAGAAGCAGCTTGAGAATTTTTTCGAGGAAACGTATCCGGACTTCATGCCCGGTGTTAAGGTCATCAAGGATATACTTCAAAAGGAAGGCGAACTCTTGGAGATAGTTCAGCTCGTTGGCCGTGACTCGTTGTCTGAGGACCAGAAGGTTACACTGGAAGTGGCCAAAATAATTAGAGAGGAATTCCTGCAGCAGAATTCCTTCACAGACTACGATTACAAGTGTCCATTGTACAAAACATTTGGCATGCTTCACAGTATTGTGACGTTCTACAAAGAATGCCTCAGGGCAATTACTGAGTCGTCCAAACGCGGGCAGAAACTTGGCTGGGGCACCATCTACAATACTATGAGGGCCACTATCAACAAGATTACCGGCCTCAAATTCTCTGATCCCAAGATTTCCGAGGCGGACTACAACGCCATGTTCAAGGCGCTCAATGAGGAGATAGTGACTGGTTTGAGGCAGCTAATGGACGTT
>BDIVROU_0403700.t1.1	
ATGAAGTTACGCCCTTCCGCCTTGGAGGAGTATTCCGAGCAGGTCAAGCTGAAGGTTTGTTGGCGCCAACCATGGAACAATGCTCCTCAGCAAAAGGTTGTCGCGAAGTATACGTCGGAAGACGATCGCCTGTGTATCGAAGATCAGACTTTTCGCATGGGTATTCGCGGCTCCGTCATGAACCCTCAGTTGCTGGTTACTGGACTGATTGTGTCTATGAGGGGAAAGATAAACGAGCAGGGTGAATTCGAAGTCGAGGATTACCTGCTACCCGGGACACCTCTCTACCTAACAATACCAGCACCCATAGAGGAGAAATACATCGCCATGGTTTCGGGTTTGGAGATCGCAGGAGCTGAGACTGACCGCAACTCCCTGTTGCTTCTTAAGAATTTCTTGCTGGGGAACACACCG
>BDIVROU_0303000.t1.1	
ATGGCACTTTCGCCTTCTGGCGAGGCCGTTGCGGATGCAGCCCGTGTGGACTCATCGCACGTGATCGAACGCGCAAAACATGAGGGTCCTCTCCATACTGATTATATGTCTGCTCTGGCGCGTTATGGCACGTTGCAAGTGAGCTTTGAGCTTCCAAGAAGTGAGAGCCATCTCCGAACCCCGTTCGGCGCGGATTTGGCGCTGAGCGAGTCCGGAGGGATTGGACCTGTATCGCATACCAATACGCTCTATAGTGGGTTAGACCATTACATTTGGGGTGTTAATTTAGGGTTTATGAGGAGGTATGTGAACACAGATGGCCCTGTGAATGTGGCAGAAGAGGAGCGATGCGATGCATGCCTAGGCGTGCTTGAGAAGGGCGGCCTGCCTTGCAGCATCTGCGGAGTATTCGTACATGAAACCTGTTACAGTAGGAGTGATGAATCAAATGATGAGCGTCATTTCACGTGTGATGTATGCAGAACCAAAGGGGTAAAGGTTCCCCGGTGTCACCTTTGCAACCTCTCAGGTGGCGTCATGAGATTTGCCCATTTGGACAACGTATGGGTACACTGCAGCTGTGTATTTATGGCGCCACAAGATGCTGGGGTAACATTTGGTAAACCCCTATATATGGGAGATCCGTCTGGTGTCCGTTCAGCTGTATCTGACGCTTCCGAAAAGAGCTGTGATGCATGTGCATCACCTGAAGGGCTCCTGGTTTCATGTTCCTTTCCGAAGTGCTTAAGGCATTTACACTCACGCTGCGCAGCATTCCAGAAGAATTATGGTGGCACATCCTTCTCTGATATAGTATACTATTATGCACATGAACGGAAGCAGTACTTCAATTTCATCGGTACATTTTGCAAGGATCATGCGACTAGTGATCACATTGTTCTTGCAATCCAAATGCAGCTGCGTAGACGCTATGTTATTCGTAGAAAAGGGTCTAGCAGTTATCGCAAATACCAGAGTGAGGTGGCAGATATAGTTCGCATGACCACCGCAGTCACATCGTCTGCCATCAAGGAAGACGAGACAGAAGACGGCGAGAATAGACCAACGAAAGTGGTGGTACCACAGTCAGTCATGAATATATACCCATATATAAAGGAACGTACGCTGCCCGTAGATGACAGTTCTGGCACTGGAAAAGGAACGACCCTGAAGCAATGGATTGATTACTTTAAGACTGACCAGCCGATTCAGCAGCATTATGTACCCGCTGAGTTGATATGTAACCCTGATGACGATGAAATCCATGTGGATGTACCAGCCCAAGTACACGCGTCGGCCGACGAACTACCCGTAGTGGATGTACAATCTGCAACTGGGGAGGTTCCTTTAGACGGTAGCAGTTCCCAGTTCCGAAGTCAACGTATGCTTTGGCAGAAGTTTGACATTTTCCGCCCCATTCCATATGGTCCTTATGCTGATGAGGTGCTCAAAAACCTGGATATAAATTCACAAAAGAAGAGCATCTCAGAGTACGCCAATTTGGAGAGCAACATCCTCTCATGCTCAGACTTCCTAGAACCAAGGGAAATGAGTGAAATATACCTTCAACAGATTATTATGGGATGTACAGGAATTCTGTCATTGTTGGAATCACTAAAAATGGATGTCGACCGTGGAATCCAGTCAATACCAAAAAGTGGTGTCATTCCACCCCTTAGTGACAGGAAGGAACTCAGGTTCCATGTTCTCGTAGACACCGGTAGAACATCAGGTATACTTATATATAAGGTGGAAAAATGGTTTCTTGATGCATTGGATGGTGACTCCTCCGACCGAAAAAACATGGAGTCAAGCTCGGAGGCAAGCCTTTTGTTGGATGAAGAAGTACGTCATTTTCTTTCACACGTGCAAAGTGATTTAGTGCGTAGCAGCTACGCTTCGGGAATGTTTATGTCATCAAACGGAGGTGTAAAGGAGCTTGATATTGTTAGCGGTATCGGGGAGTATTCACTTAAAGATGATCTTAGATACCTTCATACTGTTCTAAATTCGTCTAATAATGATAATGATGCGATACGGGGACGCAGAAAAGCTATAAAAAAGAACAAGAATAACATATCCTTGAGGAACATGGAACTTGAGGATTTTATAGTTCTCACATCACTGGAATGCGAATTGCTACGGCGTGGCACCTTGGAGATGAGTCATGTCAACGATTCTAATTTGAAGCTGGGTATATTGAAGAATACCGTGGACGTGTCGCATAACGTAAGTTGTTTACACCTAATTGACTGGGCTTCTATTATGAGACAATTACAAAGCACATCTCGAGACGTTGGAATCGGAAAGAGCTCGAATTCACGCGGAACTAAGCAGGCTGCGGTAACTTCAAGAGCATCTACGCCCGGAATACACCAAAGAGCAACTTCTACAGTGGGGAGCGCAACCAGTGTGCCTCACGTACCGATGATTTACCTGGGCAAAGAAACATGGCCTGTCGTTGATGATGTAAATTTCGTGAGGTATCAAAAGGAACTGACAGAATCTGAACTGACTGCTGTAAAAGCTCAGTTGCGCAAAATACGGCAGAACATTCGAGAGCAGGTGCTGGATATCAACTCACGCCAACCCAGGGTAAATGAGAGATTAGGATTAATCCGTATGATGCTGGATAAATATGAGGCTATGGACCGTTGGAGTACGCTGGTCATCCATTTTTGTCGTGGTTTGAACGATTCTGTGGACTTGCAATGCAAGACACCATCCGTCGCAACTTCGGTGCCGCCTGCACTGCCAATGGCCATGACCCTCAAGAACTCCGAAGTCCGAATTGCCGCCAAGAAGGCAGAAAGTCTGATTGAGGGAGCTTACTGCAGTGTATGCTTCATAAATAGGGGTAACAACCTAAACCCTGTTTACACGTGTTCGCGATGCTTTATGTCCTGTCACCGCAATTGTTATGGTGTCGGTAGAGCCGGAAAGGAGCAGGATCAAAGTGATTACATCTGCCGCCGATGTGAGTACGAGCGTCGCTCTATGGGCAGTCAGTGGCAAACCGCCTTTCGCAGCTGCAGCATCCTGTGTTGTCTCTGTGGCCGTGGAGGGGGCGCACTCAAGAGATGCGACGGAGATGAATGGGCCCATGTATTCTGCCTATTATCCCTCCTTCCGGAGACCTCGTGCGCCAATTACGTGACCCTTGAGCCTTGGACTTTGGTGGGACTTGCAAATTGGCGCCGTGAAAACACCTGTACGGTATGTGGGATCCATTGGGGATTCGTTCTCCGCTGTAGCGACTGTGATGTGACGGCTCATCCACTTTGTGCGTGGTTGCATGGATTCAAGTTTTCCCCGTCATACTCTATGAGTTATATGTCGAAATTGTCACGGGGGGAGACGCTTATGTGGGAACTGCATGTAACCATGCAGTGCAACGAACACGATAATGATAGGCAGTGGAACCAATATATAAAAATGCGTAACAAGCGGTTCCTGAATCGTGATACAGCATATTCTCTATTTGAGGGTCGTGACAAGCGCCGCAAATTACGATCGCTACTTCCGGATTCCTTGACCTCACAGGATTCCCTAGACACCGCAGCCCTGGTAGCAGAAATCAACGAAACACAACAGGTTGTCGAAGAGAAGCGTTGTGGAGTTTGCTTCGGTACAGGGTCACTCATCGATTGTGGTCATTGCAATGCTAGTGTACATTATTGGTGTTACGTGGAGCAGGAATCGGCGACATCAAGCAGCACGTCCGAAAAAATAATGGAACGGAATGATATACCATCGGCACTAACGTGTGACGTCTGCCGCAACAATGACGAAGGAGCTATCTGCGAAATCTGTAAGGTGGGCTCTGGTGTACTCAAACATATACCCGGTACTGGTAAACAGGATAACGAACCAAGACGTTACATGCATATAATATGTGGCATATGCTTTCCAGAAGTCCTCATCATGCTCTACCGTGGGAAGGAGGCGGATGTATTGGTCAATGAAGGGGAGGCGGTGCAGTGCGCAGTTTGCCACTCAAGCGAAGGTTGCATGGTTCGCTGCTTCAAGGATGATTGTAATGCGAGTTTTCATGCGTTCTGTGGTCTCGCCAACCGATTCACCGTGGAGACGCACTGTCTGGACCTTACCACCGGCCAGCATTACGTGGTTTTCTGCCAGCAGCATTCCTTGCTCTGTAAGAGCGTAGGAAATAACGTCAAAATCTTGCTTCGGTTCAGGAGATACCTGAAAGTTCTCAAGGATCTAATGGGTGATCTTGCTGCGCAGGATACAGTAATGCGAGCGTGGTACCGCAAGCGGCAGGAGCTTCTCAATGCCGAGTACCCGCTAACGTCATTGCTACAGAAACCGCAT
>BDIVROU_0409900.t1.1	
ATGTCAGATGCACCGCTGACGGAGGCAGATGTTAAGGTGTTCGCACGAGTTGTACTGGAAGACGGTGGCAGAAGGTATGTGCCCCTGCCCCTCATGGATATACAAGATCGCAATTGGCTCACTTTTGTTTACAATATCGATGAAAATGACGACGACACCACGATCTTCGTTGATCGGGTGCTCGTTGCAGGACGTATACGAAGTGCATCTTATGTCATGTTTAAGACCAAAGATGATGAAATAGCCTCTACTTGGACTGTTGCTGCCGAGGAGGAAACCATATACTTTGGCAACAACGTGCTAGATGTTATCAAAAGTGACCATGCCGCATCTGTTACAGAGTCGGTAACAAGTGCAGAGTGGCCTACGTACAGTGCAACCCCTCAGCAGATGCCGTTGTCGCATCTTAGGAAGTACACGGAATCATCCACATGCAATACGCTCTTCGAGCTCAGGGAATCCGCCATCTCCTCTGATCGTGAGGAGTTGCTGGTACAAAATCTTGTTGGCAAATTAAAACACTTCCTGAACGATGAGTGGAACGCCAGAGAGGTTGAAGAACTTAAAGAACTCTGCATTGGTTGCTATAAATACACAACGTTCAAGTTCTTTGACAACATATCGAGCCACGAGATAGTATCTCCGGTCTTAGAAAAAACGCTAAAGAACCTGAAGTTTGACGTGAATGATGTGTATTTTGGTGTCCTCAATGTGTTGGTCTACGACTGTGACGTGGCATACAAACTCATGTTTGACATGGGCTTCGGGAAAAGCCTAGTGGAGAAATTGATATCAGCCAGTGATAAAAGGTTGATTAAGCGCGAGTATATGCTGGATCTGGTCATAAACATCATATCCCATGGCAAGTGCATGAGGGGCTTCTTGAATGCTGACCTCAATCGAAAAACAGATTCGCTGTGTGATCTGCTGATACTTGGTGCTGCCGCATTACCCAAGTTTTCAATGGATATCTTTAAACGAAAACTAGAGGATATAGGAAAGCGGTGTGAACTTTTTCTTGCGCTATCCAATGTAGAGGAGTTGTACAGAAGCGTAGAACCTCAACTCACTGAACATAACGGGGCCCATTACGAATATTTGGAGAGCCTTCTACACGGCGTTAACGAGGCAATCCTCATGGTAGAGCTCCACCACACAGGAAAGTTACAACATACCGCTCTCAGAGATATCACGGAGGTGAGACAATACGCTGTGTCCTATGTTATGGAGACGGCCCTTCCTACTGTTCTGACAGGGCTGATGAAAGCCCTGCTCATGCACCTGGAAAGGTTCCCAGTAGCTCCTATTCACATAACTACTATGCTGGAGAAACCCATCCGGTTTATCTCACAGTACAACAATCTCAGCGATTTTGGAGATTGCCTTCTACATATGAGTGATATCTGCAACTTTGTCAATGGGATGCTTCTGAACAATGCGCTCCATAACGGGATTTATGCAAACTCACCTGCAGAACATTTCAAGGTAGTCTGTGAACGAATGGCGGTCGAGACAATAGTCTTAAAAATGGCGTCAAAACTTCTTGCGAAATCTTCGTGTCCGCAGATAGTAAGCGCAATGTATCGTATATGCATGGAATATCACTCTGGTTACAAAGCGGTGGCAAATATTCTGGCGGAGGACAGTGTTATAGAGTCAGTTTTACGCATAATAGAGTCTGCAATCAATGGATTGAAACCCAGTACGTCGTCATTCGAAAGTCCTCAGGAAAACATGGAATTGTGGCAACTTTTGAAATTGGTGTGCGATTCTCTAATCAATGATGACACAGGAAAGTTGTTACACTATGTCGGCAAGAAGTTTTTGCCTCATCTGGAGGCATACCTCCAGATCTTTGTACATGACGTACACGTGATTGACCATAGTCTTCAACCTCTCCAGAAATTACATAAGGACCTCCAAAAATTGTACACGTCTCCTGCACTGGCGCCAGAAACTACCGGTGGCCGTTTGTTCGACTCCGTTGAACTCTATCTGAAAGACCTTCTGGATGGCTCCGGTTTCACGCTGCACCCAAGCTCATTGAAACAGAGCTTTATCAAGGCTTCGCACATGAACACAATGTCACTCGTATCAAAGAAATTATGCAACGGAATATTCCTTTCCGATCCTAAAAAAAGTAAAACGATGACCAGGTCCTTTGTGACTGAAAAATTCGGGACAACGTATAGTATAAGTGAGGAATGCACGGAACTAGGAGATGTGCACTGGACCCACTCCGGCAACTACCTGTCCAGAGCTATGGAACTTGGAGTCTCGAGCGAGAAAAACGGGCATTACAAGAGCTGCTACCTTTTCGTGGCGCCACCCGAACCCATACCGGAGCATGTGCGCTATGGCATCCGATTGTTGAGCTTCGCAGGAACTATGGACAAATACACTAGTGTGTTTGGGGAACTGCTAAGTAGAAGAGAAAATAGCGAAACTTTGATGCGATTATGGGTTCATGCAGTGGCTTCCGTAAACCCCGATAGCGATACCGTCCTAAATGTTGAAATGGGTGCATTCAAGTCGCAAGTCGGTTACCAGTGGTTCATCTCCAGCGAAAATGCCATTCCAGTTATTACTAGTATTGTACAGGTGGTTTACGCTGCGATGCACTATTTATCATATGATACGTACTACGAAGAGGAAGCGGACGAAGTGTGTAAAGTGTCCAACGCCCCCTTGAGGTACGTCAACGATGACATGTTAACGTTGATCATACTGTCTATAACCGGTGTCATGGGAATTAAGCGTTGGGGTGCTGAGGAAAGACTGGGGCATGCCTCTAGGAAGTGTATTGTATGGTTGTGCAAACTAATGTCATATTGGTACCTCCGCTACCAGAAGTCACAGGGATACCTCATGAACAAACTCATGGCAGCCTACGTATCTCTGCCGAAAATGGCGGATGGCGTTGCTATGTTGATCGTGTCATGTGGCCCCATCATAAATCCCAACTGTGACGTAGAAGTTGCAGCTTATAAGGAAGGTGACGAAGGCAACAAACCTGTAAAAAAACGGACCCGGGTAATATTCGAGGGTAAAGAGTATACTATAGCTCATAGACACCAGGATGTGGCACTGGATGATGATGTGCCTAACGCTTCATTTTGGGGGTTGATAAAACGCATCGAATCCCTCAAGGTACCTGTTCTCGCTGACTTCATGTGCTCCGTAGCCTCAAAGTGTTATGTTACCAACCCCTGCACGCTGGTTCTTACAAGCGAACTAGCGCAGTCACTCATCACTAATGACGTACCTCTAATGGCGCTTCTCTGCTCGGTGGCGGACAAGTGTCTGGACGAATGCATCAAGGGAAAACCAGATCCTACGCGCGTCGGTAACCTATCTGGGAAGGCCTACAAACTTATTACCTTTTGGGTGCTTGTTACCAAGGCGCTCGTATCAAATGGCACTGTGGACCCGGAAATCGTACTAAAGGTGAACTACTGGGTCCTCCAGTTGTTCAACAAGTACGCTAGGGTATTCAAGACGATGACAGAAGGTTGCTGTAGGGTATTGTTTGAGGGGTATACATACGTTTTCCAGTCACACAACAAGTTGTTGGAAGCGCATCGTGCTATACTTACGAATTATGCCGATTTCAACAAGTATATAGCACTTATAAATGGAGCCGTATGCTGGATTTGTCAGATATTAAACGAGTGCAAAGCCAAGGATACTGAAACCCTGGGCAATGAAGCCGCCTCTGATAACAAAGGGAAACTGAAGAGTGTGGAATCTAATATTGATTGTATGCCAGAAGGCGGGATATCACTATCATGGGAGAGCATATTAGTAGGATTCGTAGCGTTGAAGTATGCATTTAAGTTCCCATTTACAGCGCTGAATATGCTATATACAGTGTTATCAGGTTATATGGATCTCATAGTCAAAATTATTAACAAGCAAATCGATTCGGAAATCATAAAAGTAACGCCATCCACCACGCTACGTCTCAACTCCATTGTACGACAACTCTGTGACGTACTAATGCAACATACTTCCAAAGGTGCCATGCATTCGGATGCCCCATTGCAACTCATGATTCTACAGCTAGTCCATGATATTTGTATGTCGATCCATCAGACCGGGTCTTCCCAGGATGGATTCATTTTTTCGCTGATACAGGGTACTATGAACGGTGCAGGGACAGATATATTGAATAACGAGGATGATAGCAATGCCGAAGACATTGAATCCATACAGCAGGAGGATATCTACTCCGATATCGTGACAGCTACAAAAGCCAAGGTACATAAAAGGGCTCCTGTGGTTAATGTAACCCCTTCTGAGGGGGTGGCCGGCGGGCACCCTTTCAAAGGAGTAACCGATGCTCTGGAATCGTTTTGTAGCAATATGGCTACAGAATTATCATCAGGTGTTGCGGATAAGATAGGCAGGATTGCTATCTCGTCGCAGATAGCTAACGCTATGCTGCTTCTAAATGCATTCCAGTCGCTTTCAAATATCATTACAACGGACGCCATGGAGAGGCCACCACCAAAGTCACTACCTGGATACATTTTCATCAAGTCAAAGTCGCTTACGGGGCTGTTCAGCAACACCTTTGGGGATCTGTGGTCTAACGATGGTCATGGGCGGAACTTCGCGCATTCCATTCTTACAAGAGTGATGCGAATGATCAAACGTGAAAATTGGGTTGCCAACACATGTATGGTTAAACAGGCTGTGCCCGGTCCACTGTCCAGTGGTGACAAGAAAAAGGTGAAGTGGCTGTCTAGGTGCTTTGTGTTCAATGGGAGCAAGGAAGCCGTCGAAATTTGGAAAGCTGTTCGGTTTTTCGCGAAAAGCAAGCTGCTGTTCGCAGACGAATTGATGTGCTATGCACCTGTAAAGAGCAAGAAACAGGAGCGCCCTCTGCTAAGTGAGACTATTAGGTACATCCGCAGCGTGAGCACCCGAGCTCCCTCTAAGCATGTCGACGCTTACGAGTCGGAAAAAGCAGGGGCTGCCCCAGAAGCATATGAGAACACCTTCACCCATGAAAACATAGAAAAGGCTGTCGCCAAGCTAAACGGTGTAATCACGTCGCAGACGTGGCTCGACTTTGACAACGACCTTGTCACGAACGGTCTTAACCTCAGATCCATACTGATGAACCCCGGTATACTAAAGGACTATTCTGCGAGGGCAACATTCCTAAATGCGCTCTCACGGCACATGCTCATCAAGGAGCTGCTCATATCAGTGGGCGTGGACGTGCGC
>BDIVROU_0004800.t1.1	
ATGCCTGCAGAACGTGATGATATTTTTGCAGTTTGCAATAGTAATACGGCTCCACATTTTATACCAGAACGGGATCCTATTGAATATGTGGATGATGGTGTTTTCATCTCATTAGTTAGAGACCTCTCAGCGTGCCATCTTTTGGTGAGGGACACCGCTATTAGGGCATACGATCTCTCGATGATTACGGAACGTATACACACTTCGGTTACAAGTCGTTGGAGATATGTTGCCGATTATAAAGATAAAGAAAGTGCAATACGACATCAGATTCATCTGACGAATACATCAAAAGACACGCTTGAATTAGAGGCGAGAGCGATTAGTGTGTTCATATCCGAGAACCATGTTCATGCTCCTCTAATGCATAAGGGTTTATATGAGACTCAACGTGATATTCAAAGAGCAAATTCTGAAAGAGGATACATAATCTGTGCTTATAAGCAACGGTATATAGAGACTGTACAGGAATACCAAAGTTTATCTGAGAGTACTTGGAACCTTAACCTGCGATATTTTAACAACATACTTGGCTTGAAGTTCTCAAGTGGGACTATCATGGTGGCTTTCTGTCGTCTTTCACAGACTGAACCAGAGAAGGAAGGATATATTATATTAGGAATAACTGGAAATAACATGAGAGGGTTGTCTAGTGTGCCTCATGTGCAAGAATTCGATACGCTGATAGATCAGCTAGATAAAGGCCTAGCTTTTGGCGTGTTTCTCTGCCGTGTTAGGAACGCCTTCAGGGCTCTATTA
>BDIVROU_0453500.t1.1	
GTAGCTGTTAAGGTCCATGGATCACTGGCTAGGGCCGGAAAGGTCAGGAATCACACCCCCAAGGTTGCCAAGCTCGAGAAGAGGAAGCCCCCGACGGGTCGCGCAAAGAAGCGCCAGCAGTACAACAGGAGGTTTACCAACGCCGTTGGTGTTAGGGGAAAGGGCCCAAACATGCAGAGA
>BDIVROU_0440300.t1.1	
ATGGCAACAGATATCGATACCACTGGCAGCGATGATGAGGACGTGCCTCAATACGGAGTGGGAATCTTTCCAAAGCGTATGCCAGAGTTGAAGCCTTTCTCATGGCAATTTCCTGAAACAATGGCATCCTTCCAATTGTTGCGTAACCGGGTAACACAGGACGGTGCCGAACAGTACATTGGGAGCTGGCAGCAAGCGGGACTGAGCACAGATGTAGCCCGTGCAGCCGTGTCATGGGTGCGAAAGTGCATTCTTGACACTATCGGGAGGACGGAACATCACGGATTGGAAATTGTGCCCACAGAAATACAGAAGATGGCCATCAATCACCTACTGAAGAAGGGCGAAGATGTGCTCATTGCGTCCAATGCTGCCAGCGGTAAAACATTGGCATATCTTCTTCCTATCATTCAGAAACTCAAGCAACACGAAAAGGCTAAGCTCCGCCATCCAAATTCCCCCAGGGCGCTCATTCTAGTACCCTCCAGAGAGCTCGCTGACCAGACCCTCAACGTCCTTAAGGGGCTCGGGCATATAGTAAAATTATCTAGTGAAGGCATAGCTGGAGGGAATTTAAAGGGTAGGCAAAGAGACCACATGAAGCGGCTAGTGGATTTCGTGGTGGCCACACCTGACCGATTGTTGAAGATGATTAAACATGTAAAACTGCATAAACTGCAGTATGTAGTACTCGATGAAGCAGATACATTGCTGAACGAGGGCTTCTGGCCCGAGGTAGCCAAAGTCCTAGACTTTGTCCAACATCCTTACAGCCTCATACAGGTGGCTGCGTCGTCCAAGTACCTGTTGCACTTCGAGAAGGTGCAAAAGGCTCTTGCTAAGGTACCCAACATGAAGGGAATACCCAACAAGACGCCCGAAGTAAACGAAAAGTATCTCAATAGAATGACACAGTGCCACCAGCTGGTTGAGACGGCATGGGTGGATCGGCCCAACCGCGGTGTATCACACGAGTTCCGATATCTCGAAGGCAAGGACAAAGCTCTCGAACTCGTGAACCTTATACGATACGAGAATGCTCGGCGTTGTAAGAAGATATTGGTTTTCTGTAACAATATTCAGAGTTGTCGTGCCGTGGAATACATTCTGAGGGATGCCGGGCTCCCCGCCACAAGCCTGCACGGGAAAATACCGATCATGCAGCGTCGTCGATACTATGAAGACTTTATCAACGGATCCACGGGTATCATGGTTTGCTCTGACCTCGCAAGCAGAGGACTCGACTTCAACGCAGACGCCGCTATAATGTTCGACTTTCCCCTAAACAGTATGGACTATCTCAAGCGGTGCGGTCGCGTGGGAAGAATGATCAACAACGACACCATAGCACCCAGAGGGTATGCCATAAGTTTAGTGAAAAAACGAGACCGGAACTTGGCAATCGCTATAGAACGGAGCGTGAGGATGCCATTCTTCCCTATATCTAGCCTCAGCAGGCGCAAGGAAGACTACAACCAACGCAGCGGCAGGTTACGCCACCTGACCCAAGCAGGAGGATACTTCAAGCTCGCCAAGCTTATCAGGGAGGAGGAAATCAAGGGGACGTATGAGTACAGCAACATGGATCAATACCTTGAGGAATTCAAGGGTAGGGTGAAGGAGATGTACGAGAACTCTCTTAAGAAAATCGTTCTCAGGCGCAGGCGCATTTGTAAGCGCAGGCGCATTCTAACGAGGAGGCTGAAGCTGATGAAACGATATAACCGTGCCATTAGATTGAAGCAGCGCATCATATCGGAGGTGGATAGGAACCGGCGGTTGAATAAGTTCACCATACACTCCCCAATGAAGGGTGATGACCGGAGGTGTCCACAGATGAAGGACCTTCGGCCCATCAGGGCCAAGATCCTAGAGCTGAAGCTTATGGAGGACAAAATGACAAGGCGGCTGCTCGAGCGCAACGACCGGTATCTACGCAAGTTCATCAACAAAACTCAGGTCGTAGCGCGATCCTTGACTAAACCAGCAGTAGATAGCAACGAGCTGTTGGACCGTCAGATTCCGTTGAATATCATCCAGCGCGTGAAGGACAAAACGAAACACAAGGTCAGGCGCATTTGCTCACTACTG
>BDIVROU_0032500.t1.1	
ATGCATTCCCCGTACACTGAGCAACGGAACAGACTCGTCCCAGCGAATTTAATGTACCCATTTCAGGAGGTTTTCAATTCCCTAGATGAGCGCATCCGAATCACTGGAAAGAGGATTTGGATATCCTATGTACTCATGAAGGGCGAAAACGATACTAGGGAGCACGCCGAAGAGCTTGTTAGGGTAATTAAGAAACGCCCAGAAGAGCTTCAGTATCTATATCACGTGAATCTCATCCCATACAACACCGCTCGTTCGGTTGACGTTTACGAGAGAACTGAGGATAACGCCTTAGACACATTCAAGGTTGGTCGATTGTACTTCTATATGTGTGATATATCATTC
>BDIVROU_0381400.t1.1	
ATGTATGAGTCTTCCTATAATCTTTCTGCCTCCTGGGACCTTCTTTGTTCTTCCGGTTCCAGTTCCGGAAAATGCTGTGGATCTAATCCTTCCTGTCAATGCCCGTCTGCTTCCTCCCAATTCCCCCCTGGAGGATGTTGCGAGGAGTGTCCTAGGAGGAAGTGCGCTAAGATTTTTCTCGGCATGCTTCCCTGTCTTTACTATGCCTTGAAGTTCCTCAGGGAGATGTGTAAGGAGGAAAAGTCAAAAGGAGGCTGGAACAATGTAAAATTTAAGGATCGTAATGGTGTTACTCCCCTCGGCCACTTCCTCATAGGCATGGGCTATGACCTTGAGAAGCTTGATTACTCCAAGAATGGCGAAAAAATTTCTTCTCTCATCAATGGTCCCAATGGTTCCTTAGACATTGTTTACAATATTGTTTCCAAAAAATATTTTCCTTCCCCTTCCCCTGTTCCACCCTCCGACTCCAAGCCCAAACCTCCTCAGACTGTTCGTGAGATGCTCCTTTGGCTTTACGGTTTACGTTTTACTCCCGGTTTCTCTTCCCTTGTTTTATATTGCTTCGCCATTTGTTCCACCTTCGGAAATTCTTTCAACTCGGACGCTTTTTGTTATTATATTCATACATGTTCTTTCATCCTTCCCGTTGCCGTCATTTCCTTCATTGAGGATTCTTCATCCGCCCAGAAAGTTTTCTCGTCTTCTTCTTCTCCCGAGTGGAAAGATTTTTATTACCCTTCCGATTCCTCCGCCCTGGCTGACATGTTGTTTGATCTTGTCCGTAAAGTTTTTGTTGCCTTGAAATTTTTATATTATCAGTGTGAACGTGTTGGAAGCCAGGTTGGCTGGAGGTATTGTTTTTTTGGTCAAAAATGTTCTTTGCCTTCTGGTCCAGTGTCCTCTTCTTCCTCTTCCAATTCCTGTGATTGTGATGGCTCCAAGACGTATCTTTGTTCTTGGACCTACGACAAAAATAAGGATGTCCACGACGAACATTGTGGCCTGAATGGAGGTGGAAAGTGTATTAATGCCAAACCCTGCGAAGCCTCCTCCAACCATAATGATCCCAAGTCCAAATGCATTCCCTGCCCCCATCCTCTTCAGCGTTTCCTCACTGCCACCTCCCAGTCCCAGTCCCAGGATTATCCCTTCGGCCTCCCCGGTATTACCCCCATGGGTTTCACTAAGCAAAATCTTTCCTCCACTCCCGTCCAAGGCCTTTCGCTCCACTATGCCGTCAAAGTTTTTTGTGATTCCGGTTTTTACCCTCTGACCCGTCTCGCTGAATTTTCCCTTTGTATTTCCCGATATCCTCCCGAGACCCTTGGAGAGTTTTTTGCCTTTTTCATGAAGTTTAAGGGTTCCAGTGTTTTCACTAAAAAACTTGTTCCATGGATTGAAGATGAGCCTGGACGCCCGAATGGCTCCGCCCTTAAGGATGCCGTTCAGGGCCTTTATGGTTCCGACAAAGATCATTGGCCCAGTGGAAGGAATGGTTCAGGAACCCATAAAGCTTCTTCCGAGTCCCCCGCCAATCTTTTCAGCCTTTCCGGCTGCAATGGTGCTAAAAACTCCGGTTCCTCCCCTCCCACCTGCGGCCGATACCTTTACCCTTTGACTGAGAACGCCTACAATATTTTTATCACCGATTTTGTCGACACATATGTTTCTTGGATTTGTTATCTGACTAAGGATTTCAAGGAGAAACTTAAAGAGTTCCTGGGAGAATTTTCAAAATCTTCAAATTCTTGTTGTTCCTCTTCCTCATCCTGCAAGCAAATTGTAAAATGCCCCTGTATCCTCCCGAAGCTTTATAAATATGGATTTACGTTTCACAGTCCCGGGGACCTGGCCTGTGAGTATGGTGATGGGCGCTCGAGGCATCCTACGGGACAGGGACAGCATGATGAAGACCAAGAAGGATGCACAAAAAAAACCTGTTCCCAATTTCTTGAACAGCTAGGAAAGGTTCTTGAGGACTCTGACTCCGTTCCACTTAAAAAACTTTTAGATGCCATCGACAAATTTCTTTGGTCCATCCGTTTTCCCTTCTTCTTCGGTTTCCTTTATGTATGGTTCTTCGTTTTGTCTTATTTCTGTTATGTTATCCTGATTAAGCTTGACACATTCCACACCGGTTCCCACCTCCATCTTCCCAGATCCTTCAAAATCCTTCCTTCGACTCTCTTCTCCGATGCTTCCTCCAAACTCAAGGATCTCTCTTACTTCACATTA
>BDIVROU_0017800.t1.1	
ATGGTTTTAAACAAGGATCGTGTTAAATTCATCAATGCATGCCTACTAAAAGAGTGCACCGTAAATGGAATCCACTCATATGACGTCGATGATTCGACTATATCAAGCTACGATGTAATATCCTTTGCTGGAGGGGATTTTCCTCTTTCCATGCTGGTACATGTAAATGAAAAATGCAGACAACGAGGAGTTGCTTTTTTCGTCTCATCGGTCAATGGCATCCAAGGTTTTATCTTCCAGGACCTCAATAATCATACAGTGCTAGAAAGAATGTCGAAAGCATCTGGAACAGTTAATATTCAATATCGCAGTCTTGGTGGTATTCTGACCGAGGTATCTGTTTTGTCTAGAATT
>BDIVROU_0261100.t1.1	
ATGTTACTCACGATCATCGTGCCTGCCGCTTTGCTGCTCTTGCTGCGAGGCCTGGTTATTATGCTTCTCTGGGCGAGGTCGGAGAATGCTGCTTTCGACCGCGATTTCATGTATGCACTTCAACAAAGCAACAATACCTGTGTTGGATTTGTGCTGGCACACCCCGATGACGAGTCGATGTTCATGACGCCGTTCCTTGATTACCTCAGCGAAAAGTCAACGGCCATTCCAAACTTCAGACTCCATATGCTCACCCTTTCTAGTGGTACGCTGATAAAACGAAGTCATATATGTGCTGCAGGCAACGCAAACGGACAGGGAGAACAGCGGAAGGCCGAATTAGCTGACCTATGCGAGAAGTATAAAATTACGTGTATGGTCATCGAAGATAAGCATCTGCAAGATGGGCCAAGGCCGTGGATTGAACGTATAGCTGTGGAACACATCCAAGAGTTTATTGATGCTACTGGGTGTCGCTTCCTTGTGACGTTCGACGAACACGGTGCGTCGAAGCATCCAAATCACATCAGCACCCACCATTCAATGAAGGCCGTCAAGGCTCTCCGGCCGGACCTGGTAATGTGGAAGCTTATGTCCCATGAACTACCCGCAAAGTATTGTCCATACATAGGACTTATGAACGCATTATACAGGGGGGGG
>BDIVROU_0003500.t1.1	
ATGGTGAGCTGGAAAAGGGGAACGGCTGGCGGCCAGGCGGGAGCTGGTGATCGTGAGTATCTCCTTCATCAGTCTGACCGGCTGAACGAGGGGCTCCTCAACCTCGGAGATTCTCGTCGTGCAATTGACGAGACCAACGAGATTGGCAGCACGGTCATGACCAAGCTTTTATCGCAGCGGGAAACTATAATTCGTTCGACGCAATATGCTGGAGAGACTGGAGAATATCAGAGAGAGACACGCAGCCTCCTTAGAGCCGTAAGCTGGTCGGATTTCTACACCAAGGTTCTCATGTACATCACCATCGTGTGTCTGATCGTGGCAATCATCTTCGCGCTGATTCGCCGCATCATCACT
>BDIVROU_0414800.t1.1	
ATGTCGAGGCGCTACGATTCTAAGACTACAACATTTTCACAGGAGGGTCGCCTCTACCAGGTGGAGTACGCCCTGGAGGCCATCAACAACGCAAATCTCACCGTCGGGCTCCTGTGCGACTCTGGAGTCATACTAGCGGCAGACAAGCCCATCAGCACGAAGCTGCTCGATACTGGCAAGATTAATGAGAAGCTTTATAAACTCGACTCGCACATGTTCTGTGCCGTCGCCGGACTTACTGCCGATGCCACAGTGCTTATCAACATGTGCAAGCTTTATGCACAGCGCCATCGCTACACTTACGGCGAAGCACAGAACGTGGAAGAGCATGTGGTCCAAATTTGCGACCTGAAGCAGAGCTATACACAGTTCGGAGGACTAAGGCCATTTGGTGTAAGCTTCCTGTTTGCAGGATGGGACCGCAACTTGGGGTTCCAGCTTTACCATACCGATCCCTCTGGCAATTACTCCGGGTGGAAAGCCACCGCCATCGGCCACAATAGCCAACAGGCACAATCGCTTCTGAGGCAGGAGTGGAAGGAAGGATTGACAGTCGATGAGGCACTGCACCTCGCAGTAAAGGTCCTCACAAAATCCATGGACTCAACAGTCCCGAAGGCTGACAAGCTAGAAGTCGGTATTCTCTGGAAGGGCACGTCAGGCACAATGGATCCCATGGTGGAAATGATCTCAGAGAGTAAGGTTGCAGACATTCTGGCGAACGTTGCAGCTCAGTCCACAACCAAGGGATCTGAGGCGCCGCACACATTG
>BDIVROU_0415300.t1.1	
ATGAAGACGGATGTGCTGGTAAGCAGCTGCTTGAAAGCATTCTCAAATACCCGTGCTTGTGCGACCGGTACCGATGGAGAATTCGACGCTTTACTTGAGCGTGGAGTTGCCAAGGGGAAGAGTCTATTCAAAGATGTTTATCTGCTGTCGCAGCTGCTCAACCATTATGTGAATCCTCACAAGAAATTGTGCGTCGGGCCTTCTTCCACTACAGCAGGTAGGCATGCCGGGATGGCACGTGCACGTGACAACGAATGCGAAAATGGATTTACGGATGGCAGTGCGATCAATGGAAACGGTGCTCAGCATGATTGTAACGGTAATATCGGAAAGCCTGGTAGTCAGATGATGGCTATGGAGGACGTCAAGAGCCAAAACGGAAATATTTTCAAATATTCGTCAGGGGCTGCCGCTGCAGCGGCTACTCACGTTATTGATTTGCCACCTGCAGAGGGTGGATTGAACATATTATCGAAGGTATTGGGCGGCCACAGTGATTGCACCAAACCCTGCATGGTGCCATTGTACAGCAAAGTGCCATTCATATCACTCGGCAACTTTATGCTCTTCTACAGAATTAACGAGGGCTCCTCCGGGAAGGTACACGTCGGTTTCCACAAGATGCACCGTCGGACATACGCCCTAAAGGTTATTCGCAAAGCGCAGTTCAACGGCGAACGCACGCTCTTCAAGCGATTAAAGGATGAAATGAGTCTATCAACAGCCCTCAACCACCCCAACGTGGTAAGAACATTCGAACTCCTCGAAACAAAGTCGACGTTAATCATTGCGATGGAATACTGCGACGGAGGTGACCTCATTGGCATAATAAAGGAATATTCCCCCATGAGCGAACAGATGGCACGCACCATATTCCGCATGGTTGTGAATGGAGTGCACTATCTACACCTTACTAACATATGCCATCGCGACATAAAACCAGAAAACATCTTTCTCAAACGTGTACCCGTCCGTACGGAGGCTGAAGGGCCATACAGTGGCATTGCAAATGCGAAAGTTGCACCTACCACATGTGATAATGGGCTGCTAAAGGCGAACACGAAAACCCCCAACAACCTTTCGAAAGGAATGTTCAAATCTCTACAACAGGCCATCATTGGTGTTGAGGCCGAGTGCATCGCAGAGACTGCCACACAAGCCCCTACAAATTGCAGATTAAGCAACAATGAGACAAGCCCTTCCCAAAGCAATGTGATGTCCTATATAGCGAAGATTGGCGATCTCGGAGCTGCCACGCGCATAACTGGAGACAGGACGCTATTGGACACAGTGGGCACCATGAGTTATGCGGCCCCAGAGGTACTTGGATGCGGGGGCATCGTAGGATACTGCGGTAAACAGGCCGATATTTGGTCATTAGGAGTGCTATTGTATGCTATGCTATTTGGCGAACTGCCATGGGTTATAGAAAAAGTGCCACTTCGAGATGCCGTTCAGAGCATCGTGGGACAATCCCTCTGCTTCCCCAGTGATGTAAGCCCCTCGGCTGTAAACCTGATGAACAGAATGTTGCACATAAACCCATCGAAACGTATTACTGTTGAAGAAGTTATGGCGCACCCGTGGCTCATGGAAGGTACCTTTGAGGCTACCCTCAATGTGAAGAAGATCAGATCCACCCTCTCCAGGCCTATA
>BDIVROU_0453300.t1.1	
GGGCGGTAAGAAAAACCTTTGAAGGCGCCAAAGAAGGTTACAGTAGAGACGGAAGAAGACATCGAGTTCAAAAAAAAACAAATGGAAGAGAAGAAGAAGCTAGAAACTGCTCGTAAGGAACTCTTACAGAAACAGGCAGCCAAGAAGAAA
>BDIVROU_0410100.t1.1	
ATGCTGGGCAAGTGTTTCGACCGTGTCAAGGTGACAAAGCCGACCAGCAGTCGTAACGTATCGGCCGAAATTTTTGCCGTATGCATCGGATTCAAAACTCTAAAGGGACTAGACCCCAAACTCTTCAACTGTGAGCATGTTTTTGTTTCTCAGGGCAAACTGGACGAACCTGAACCGGTGAAGGGCACTTCTCTTAGCCAGCTGTTAAGGAACCGCAAGGTGAACCGACAGGGGTACGAGGAAGGAGACGACTTTAGAGAGTGTACCGTCATTGACTTTTTAAAGTCAGATAATCCGCCCCAGATGCTAGTTTCCATGAATAGGATCGTATTTAAAGTCAGCGAAGGGGGTACTGATGAAGATGAAGCTCTTCTAAAGGCCGTTATTGGCAACTCACTGACAACGGAAGAAGTGAAACTACTCTGTTCTGACCTAAAAGTAGCAGGAAAGGGTGACCTTCAGCACTTGCTGAAGTGGCGCTATAAGATATGCAAGGAACTCTTCAAGTCTGATAAGGCACCAAAAGTATCAAACAAAACTGAAGAGACGACCGCCGAGGAGAATGTTGAGGGAGACGACAAAGCTGATGCACAAGAAGAGGAAGTTGATGGTGATTTGACTAAACAACAACTAGAACTCGCGGATCGGGTACGGAGGGATCTACGGCGCTCCGAACGTAAGAAGCGAAGAGCGATAATGAAACACAAAAAAGCAATGACAGGAAGTTCTGTAATCCTAGATACAGACCCAGGTCTCTTCAGTATCAGCGTTCTCAAGGGACGCGATATCGATGAGATATCGGATGATGCAGCTTCTGACAGCTCTGACGCGGATTCTATGGATCTCCAGTTTGAAACAGACTCAGAGGATGAGAAGGGCGAAGAGGATGACATTGAAAAGGATAGGGTGATGGAACTGGACGTTGATCTCGAGTTGCAACATGAAATGGCCAAAATGGCGGAAGCCGAACGTGTGAAACCCGTCAAGAAGCTGACTCGCCGACAACGTGTGAATATGGAGCGCGGCGCTGAGCTGTCGTCTCTACTAGATAATATGCAGTATGAAGCACGCCTTATGGCACAACAGGAAATTCAGGACTCAGATTCGGACGATACTGCAGCTGATGAAATCGCTGATGACGAAGACGACGTTGACATGGGCCCACCAGTATCCGAATCATTGCAAAGCACGGCCGAGATGGAACAAACTGCTGCACCCACCAAAGAAAGCATTAAAAGGGCGCAAGAAGATGTCATGGTGGACAGGTGGTTTGACCAAGACATTTTCCATGAGCAACCTCGTGAGACTGCACGCAAACAAAAGAACAAACAGCCGAAGGAGAAAAAAGTGAAGGAGGCAAGCTTCGCAGTTGTGCAGGCAATCTCGGATGCAGATGCGGTGGAAAAGGTAAAGGATGCCGTTGAAATGGAATTGACCAAGAACAAGGAGTCAATTGCTGAGGTCCAGGCGATGGGCTCATTGCTGGTGAACAAGAAGACGCGCATGGCGCTCATAGATGGAGCATACAACCGCCGAACATTCGATGATGTAGAACTTCCAAGTTGGTTCGCGGAAGATGAGAAGAAACACAGCAACTACGAGCTCCCAGTGACCAAGGAGCTGATGAAGAAGTACAAGGCAAAGCTCCACGAGCTGAAGAACCGCCCGATTAGGAAGGTACTGGAGGCTCAAGGCCGCAAGAAGATGCGCAGAGAACGCAAGCTAAAGAGCATCCTTCCGCGTGTGGAGGCGATGCAAAACAGCGAAACCGGCAGGTCCGACCGCGCCAAGAAGCTGCTACGGAAAGTTAAGAACGCAGCATCAGACAAGCGTGAAAAGGTATATGTGGTGTCTCGCCGTAGCGGAGCCAGCAGTACGACCTCTAGCAAAGGCAAGGGTAAAGGTGCACGTAAGGTGGTCAAGGCGGTGGACAAGCGTATGAAGAAGGACAATATGCGGCAAAAGAGAAGGCCCAAGTCAAAGTCGCGCAAGGCTCGCATTCAC
>BDIVROU_0209300.t1.1	
ATGCAGTGGCAGACACATGACAAAAACGGAGATGGTCTTATTTCCCTTGCAGAATACTCGTCTTCCAAGCCCGGTAAGCTAATCTGTTATAGCAGAATATTATCAACAGAGGGAGAAGACGTGCAAGAATTCTTGGATGCAGAATTCAAACCTTTTGACCTCAACAACGACGGCTTTCTCTCTGAAGCAGAACTCATAGCGGCTTTCGTGGAAGAAGCCCAGGATGAACTGGAAACCAATATCGAAGACGTGCACGCTATCCTAGGCAGTGGACCCGTGGACCATGCCACTTGGATGAGGCACGCCATGGAATTATCGACTAGTTCAATCACCGACCACGGAGAACTTCTCCGATTCCCCGGAGACTACAACGTAGACATCGACGACGACGTCCGCAAGCGAAAAGAGGAGGACAGCATCAACGATTACGTCGGCGCAGAGCTA
>BDIVROU_0135000.t1.1	
ATGAAATCATCGAAGGAGAAGCATGTGAAGCGAAGGGAGAGGCAAAACGGGGTTGCTGTAACTGGCTCCCCTAGAAATAGATATAGGAGGCATATCCTTATTTTCATGGGATATAAGTTCAATACACTGCTGTATTTGGTATACTTCTTTTCGGTTTTTAAGTCGGTTGAGTATGCCTTAAACTACTTACTCAAGATTTATCAAATTCAACTTCTCATTGAACAGCGTGAAATCCTGTTTGCCGTCTTAACACTACTCATACTTTCACTATGGATGAAATACTTTAGTCAGGGGTACGAAGGTGATGCCTTTAGCCACGTGTTGTACTGGCAATACAGACTAATCAACAAAGCCGAAATGATTAGCAGAGTTCTCGGCGTCTTGACAGCAGGTTTGCTCTTTGGCTTTTTGTACTCGGGGATTTTGGGATTCGAGACGAAGCCTGTTAGTTTCGATGATGATTTGGCAGGCTCAATTTTCAATGGGTGTCTTGAGAACAAAACCTATACGGAAATGTTGGTTAAACCGCTACTATCTGATGAAATATTGTACAAGGCGTCCACTTTCATATGTGAGGGCAATACTGTTCCGAAATGGCTCATTGGTGGTGTTACCGATCCTACCAACGTTGTGCGTTATGTCTCAGCATTGTTCGACATTTTCATTTTTGAGTTTTGCTTTTCTGTTGCAATCTATATTGCACTATCTGTATATGTGGTGGTGGATAGTTTGTGTAACTTTGTGGGCGTATACTGCTTGTTAAAACGCTTTGCAGTAATAACAGCCAATTCTTATTTACGGAATATTAACGGTGCCGTTTGCCTTGACGCAGCTGTATCTATGAGGCGTTATTTTCAGGATAGAAATCAGCTGCTGTTGCTTGTTCGTGTCTTGGCTAACTTCCTGGCTGTGATAATAACGGCTCGTTTCTTCAACCCTACACTATCTCTCCCATACAATAACTTCCGCCAGATATACAGTAACGTTCATCCATCAAAAATGGAAGCCATGAATCCCGGTAGGGATGTGACTATGTGCGTCAGCTCAACCGTATTAGAGGATCAGGATATTGAATTTTCTCGCTTCCCTGATACCAATCTCGGACGCTTCCTCCGTTGCTACTATAATCTGCCTGATAAGGTTAAAATGCAG
>BDIVROU_0389700.t1.1	
ATGGTGCTTAAGGCTCTCGGATTTGATCCTAGCACCGATGAGATGTATTCCATTATGAGTGCCGTTGACAAGGAAGGCTATGGAACAGTGTCGTACGACGAATACTTTAAAATCGTAAAAACTAAGATTCTGGAGCGTGATCCAATGGAAGAAATATTAAAAGCATTTAAATTATTCGCCGATGTAAACGCGGGAACCATCAGCCTAAAGGTGTGTTGTTATATTCAGCCGTCCACGATGCATAGGACCTGCGTCGGG
>BDIVROU_0292200.t1.1	
ATGGGCAGCGAAAAGGAAGAAGTAAAATGGCCTCTGAGCACTACACATATGAATTCGTGGCTGTTACGGTCAGTCTCCGAGTTTCGCGAGATCCAGGAACGCACCTTGAATTCTGCTCTCGAACGGATAAAAGCAAAGGGCATTGATTCTGACCTTCCAACTCTGGAGGATGAACTGTGGTTGGTGAGGTTTTACGCTTTCCAGCTTTCAAGATTTCTTGTTGCCAATCACATGAAGGATGCTGTAAAGGTGCCTGCTATCTTGGAGATGCAAAAAATTACGTACAGGAAACTGCGC
>BDIVROU_0384800.t1.1	
ATGGACGATGTCGATAGAGCGCCAACAGCAGATTCGCGCCAGTTGGCGCGAGGCGGTAAATGCCGTGCGAACATAGCAGAAAGAAGGCATTTCACCGAATGCACATCAGAAGACAGGCTGCATAAATACCTCAAGGAACTACGTAAGGGAATGGTGCCTGCGTATGAATCACGTTGCGAAAAGGGGAAATGCAGCTCACTAACTGAGGGGAATTTGAAGGAAAACAAGACCTACAGGTGGACTGGAACTGATCATCTGTCTAAAACACAGACAGATGATCACTGGAAGCGCATGATGCGCATACATGGAACGGCCACCAACGGTAAAGTTACGGAAGGTAACGTTAGTAAGTGGAACGAAGTAGATGAACCGTTATTACACCACAACACAAGCATGTTACATTACTCCAGTGGATTTGAAGACGTCTCACACAGTGATGATATTTACGAACTGGAATCAAGCCCATCCGATGATGTATATAGCGGAGGCAATAACACACAATTTAAGACTGAAGATGTAACTGCCCCTCTAACGAAGTGTATGGAAATGATGGATCAGATATCGGAAGCTTCCTCCCAGGAAGAAACAAAGCCTGACGTCGGTCTTACGGACAATCGCAAAGTTAGCGATATCACCGGCGCAACGATGCCAAGCAGGAGAGTAACAAAGGTCAAACATAACTTGTACGATAATAAAGATGAATTGGAAAAGGAATCAATTTATGAGGAACTAGATGTGCATGACTATCCTGCATATGATGATGAAGAACGTAATCGCCAGGACTACCGAAATCAGGTAAAGTCACTGCGCAGCATAGCAGATAAAATCGAATCACTTGTTAATAACAAGGGGCAACGGAGTCTCAATCACAGTCAAAAATGTCTGGCATTAAGCAATCGGTTGAGGACGCAAAATGAAGAATTGATGGACCTCCGGCGCAGAGTGTCCAAGTATGAGATCCTGAAGCGTGAGATGAACGACAGGATCAGGGAGTTGGAAAACCAGTTAAAGAGCAGTAGGGCTAGAGGCGGTGTGGGGGATGTATTACTGGATAGCGGAATGAAGGCTAGTACCGATATAGGTGCCGCAGAGACATTGCCTCCAATGATATTGGAAACTAATGACCTCGACACAAAGACACGTGCGTATATTAGGATCCTGAAATCAAATTTGTATGCCAGTCGTGAGTACTCCCTCACTGCATCATTTCAGACAGATCTATACCGTGCTCTTCACGAACTTCCCGAAGTAGTGCACTGTAAAGACATTGTGCACTACATTAATGAATGCATTATAAGTGACTCGGATGTTTTGCACACGCGGCTCAGGAATTCCGCCTTACGCCAAGGTATCATGCGTATATTTGTAGAGGGTCACCTCTCCCCGTTCACGAACCGGTATCCATTCCCCCCAGAATTTGAACAAAAGATTGTTGCCGAAATTGAAGCGAGTAAGCCGCTGCGTCGCTTCAGCATGGCGCCATCCCAGACACATGATCTACAAAGAGAGAAGACAGGAATAGTAATGAACCGCCTAGTTCTTCGCAGTGTTTTTAAATATAGTCATATCAACAATCTCTACAATTACCTCTTCACTGCACTATATTGGGACGAGTTCAGAGTTGTCAATATACTCAAGGATGCTATTGGGGACAAGTTCATAGACTTCCAAATGGCGCCCATTTACAAGAAACATTTTAGACATCCACTTATGTGGGCATTTGGCGATGCATGTAATTCTACACAAGCGTACCGTTATATGAAGGCACTAAACTTCGATTTCGCCGAATTTCCAGTCGATCCGAACGACGGGGAGAACCTCTGGCACCGGGTTGTGAAGGGAAGTGCTGTTAAGGTAGCACAGTCTCTGAGATCATATATTTTGTATACCGATTTCTTGAACCGGAAGGATCAACGGGGGGAAACCCCTCTAGAAATCACAAAAGGTAGGATTCGTAAAGAACTATTGACCCTTGTGGTCGTTGATGTGGCAACAAAGGGCTCGGAGCTCTACAAGAAAAACGATTTTGAAGCTGCCCTAAGGCTCTACTCCGACGCCATAGAAAAACAAATCGAGGCTCTAAGTATTGACAGAGATGCAAAGGACGATCTACGCGATGTTAACCTTGGAAAGCTCTATTACAACAAGGCAAGGAGCCTCATACATCTTAACCGATGGACCGAGACCGTGGATGCTTGTGAACAGTGTGTGGAACATATACCGTCATACACCAACGCATATGTCACTTGTATACAGGCGTATGAAAAGTTGTTGGACTGGGAAAATGCAGCCAAAATGTACTGTCTTATGGGCGAAAATTGTGGAGTAGTGGACGACAATAAGATGGAAACACTGCAATCACAACTGGGAGCCACAATGTTCCAAATTCTGGGATTACCGAACTCTGCAACACCAAAAGAGATTCGACAAGCCTTCAATCAACTATGTAAGCAATGGCATCCCGACAAAATAGGTGTAGAAAAGATGAAGTCGGATCTAAAGAGGCGATCGATGAACCAGTTCAACCGAATATATGATGCGCGTCAGAAACTCTTAGATGATAGTACAAGGGACCTTGAACAGAAACGCCCAGAAACTAAGTACAAAGCACCTGAGCCAATAACTGAACCTGAACAAAAACCATCTGAAGATAAGAGCGGCCGCGAATCATCTGGAATCGAACCACTAAAAGATCATATCTACAAACTAAAAGGTGATTCTCAAAACGATAGTACTGTGGATGTTCACCTGTTGCAGACTGCGGTAGATCGTTTGCAGCAACAGATTGATGAAATGCACCCTATAACT
>BDIVROU_0431600.t1.1	
ATGTTCAAACTTTGCAGCAAGGACTTCGTCACCTCCCTCGGAGCACATGGCATGTATAAACTTTTGAAGGAATTTGAGGTGGGAAATGCGTCGCACTGCCAGAGTAAAACGGGGCGAATTGTGGAACCAAGAGGAAATTCCTCATTTGGCTGGAATGCCATCTTCGAAGTGGAGCAACAAAAGAAGACCTTCGGAGAAATGGCAGACGATGAGAGGAACAAACTATCACACAGGTATCTCGCTGCCAAGAAGCTAAGGGTATGTAAACTGCCACTTGCAATCATTGATACTCAGGAGTTCCTACTGGAATATTACAAAAGGGAACTGCCATGGAGGTCAAGGTTCGAGATCCTGAAGGAGCGCATCAAGCCTAGGTATATGAGCGAGTGCCCAGGAACACCGAGGAGGGAGTACCAGGAAAACGTTATAAATGGGATACGCATCGTGCCTACATTTAATCCTTATGTGGAATTAAACAAGGAGAAACGATATCGACTCGATAATTGGCCATCCAGAAACTGGGACGACTGGGATCCACGTGCCTGTTATACACGAGGAGGCAGACGCAGACATGCCATACCCAAAGCATTCCTGCCAGTCAAAGACGAACTGGGAGAGGCACACCCACCAAAAATATCGGCCAGATACAAGGCGGATGTGGAGAAGCAGTACTATATGAATGGTAGGTCCATA
>BDIVROU_0439000.t1.1	
ATGAATATAAATATAGCCAAATTTAGCAGGCATCTAATAGAACAAATTTCACAACCATGTAAATATCAGAGGCGCACATCTAATGATAGCAACTGGCTCCGCCTCTCAGTGGCCAGCTTCGGCACGAAAAGAGTCACACAGAAGCGAAGATATATGCTCAAACTTATCCACCCTGAGGAGAAACACACAACGAAGGAGTTCAGAGATGGGATCCTCGACAACAAAGATGCGTTGCCGAAGTCCCTACTATCCAGCTCGCTAATACGGAAGCTTGTCTACGCCAACACAATCGAGGCTGAACAAATCGCAAAAAAAGTCAATTGGGACGCTTACAAATGCAATGTTAGAGGTGTGAGGTGGGTAGCTGTTGATCACTCTCTTCCAGAAGAACATGAAATTACAGGTGGCATCCATCTGGTAGCTGGAACACACGGGTGTTTCCAACAGGTCAAACGCCTATTCGGCGGGAAGACCGATGTGGGCCGCAATAAGTCCAATGAATACGATGTCGTTATCGTTGGAGGAGGTGCCACTGGCACGGCGCTATACTACACGCTTTCGCAGTTCACCAGTAGG
>BDIVROU_0393600.t1.1	
ATGAGTAAGAAATCTATGGGTGGTGATGACCTCGTCAATTTTGATGACGATTTCAGATTCTCTGAACGGTTGGCCATCAGACCCGACGGGACGCCAAAAACGGCATCACCCAGGCATCTAGCCCAAAACAACAACGCCAATGTAGTTATTTTCGATCTGTTAGGTGATGATTTCTGTGAATCCAAGGGAGAAATGAATGCAACTCTGTCACGGCCTATGGACATGCCTTCACCGCCAACGCAAGCAAAGGACCTTGGATCCACTGCTGGAACAAGTAGCTCTGTAAGGGGTGTAAGCGGTGTGACTGGGGGTGTGGGATTTGCTTCTCCTGGTTCAGACACATCGGCGGCAATCCACAGCTATTCAAATGCAACTGGCACAAATCTCTACGATTGCCAAACTGACTCGGATTCCGATGATCTAATGATTGAAGGAAATGGAACATTACCCGGTAGTATGTATACATCATATGGCCAAGCTATCCACCACTCGTTTAAAGGAGCAGAAGAAACGCCGCTACTCTCTCGTCAGGGCAGTGGTGCCGGGACGCCTAGAAAAGACAAACAATCCACTTCATTAAATTTAAATCATGCACCAGATGAAGCGGCACTCCTAGAGGCACAACTGCACCTAGAGAGAGCAGCAGAGGACAACAACACCCGGAGCCTATCGGCAAGGAGTGACAAAAGGTCTGAACATGGACACCAGTCGATAGTTATGAAAAACCGTGGCGCCGAGGAGACAGTTACGGCTGCTAAAGATCCGTTTATTTCGGGGTTATTCTCCGTGCGCACCCCTAGAGATGCAACAGCCGGGCTGGTATCCGGTGTTAAAAGTGTGTCCAAGGGAGTAGCAATGGGCGTAGCGAGCCTAGTGGTCTGCCCTGTTGTGGGAGGACATCAGGGAGGTGTAGGCGGCTTCATCAAAGGAGTTGGTGCCGGAATGCTGGGGGCAGTCACCCTGCCAGCGACTGGTGTCGGCGTGGCCAGCTACCAAATCGGGCGAGGTGTTGTAAACACTCCAAACGCAATATGCCAAATGGCGCACGGGAAAAAGTGGGACAAACAGACGGGAAAGTGGAAGGATGACTGGTATTCACTTGAAGAGGAAGTAAAGGAAGTGATGAACGCTGTCAAGCACCAGGCGGATGTAGTGGAGCACGATACGGAACAGGCCGAACATGCAAGATCACCCGGAAATTCACAGGTCGAAGTAGCGGACACCGAATTGTACGAAGTGCTGGGTGTTTCAACCTCTGCTACACAACAAGAAATAAAGAGGCAGTACTACAAACTAGCCAAAAAATACCATCCAGACAAAACTGGGGATTCTGGATCGGCAGAGAAATTTACCAAACTTGGTGAAGCCTATCAGGTACTCGGTGACGAAGAAAGGAGGCGTATGTACGATCAACACGGCAAGTCTGCATGTGATGAAATGCCAATTCTGGATAGTTCCCTCTTGTTCATGATGTTGTTCGGGTCCGAAGAAATGGAGCCATACGTCGGGAAATTGCGTATGGCACTCTATATGGAGCTCGAGCTACACCAGCGCGGGCGTATCCCAACAGAAGCGGATTTCGAAGTGGCTCAGTGGGATAGAGAAGTAAGAGTGGCGCTAAACCTCCGAGATGCCGTGCGCCCATACGTCTGCGGTGAACTCGAGAAGTGGTATGCTGGACTTGTGGAAACGGCGATGAAACTATGCACCAACTCCTTCACGACTGAAATAGTAGCCACAATTGGGTGGACTTACAACAATATAGCTAACCGCTACATTGGAAAATGGGATACCTTCATGGGTATCGGTGGAAAGGTGGCAAAATTCCAGGAGCAGTCAAAGTCTTTTGGAAAGAGCATCAAGACATTCACCTCTATGTTCAAAACTGCTGTAGCAGAACGTAGTGCGCAAAAAACCAGAGGTGGGGAGGCTTCAGGCATGATAAACGAAGAATACATGCGAGATGTCTGCGAAAAATCACTGCCCGCAATTATGGACGCAATGCTAAATATTTGCCTCATGGATATACAGTCCACAGTAAAAAAGGCCGCCAGGAGAATAGTAAAGGATATGGGAGTCGACCAACAGTGGCGCAGAAAGCGGGCTGAGGGACTGGGGCTTATGGGCCGCGCCTTCATGGTAGCGGCTGAAGACGCAAAGAAACGGCTGGCAGCGGAGAAGCAACCAGTGAGCATGTACGACATGTTTGCCCAGGCCGCCCAGAAGGTACGAATGCAAAGGGACGCCGCACAAGCGCCGCCCACATACCGCACCGACGATGGGTTCTTC
>BDIVROU_0429700.t1.1	
ATGATTAAGAAGAGGGACGGGGAACCCGATCTCCAAACCTTCGTGATGCTGGACTCTGAGCTGCATAGCAGTCTGATCGAGGAATGCATTAAGCAGAACCACATAATCCCATCACTCTTGGAGGAGAAGGAGACGCATCTAAGGCGCATCCATAATGTTCTCGATAAGGAGATGTCATGGGAAACCTTCAGCAACGCGATGAACATGGTGCTTGCTGACATCGAAAGGGGCATCCTCGAGCAAGATGACTACCTCCTGAAACCTGCCACCTGGGGGTGCGGTCTGGACAAAAAAGAAGCCGCAACAGCCGAGAAAAAACTCATTGAAGCATTCGCCAAAACGCACGTGAAACTTAATCTCAAGGTCCGCTCAACGATTCTCGCGCTCCATAGGATCATATCGGAAGCTTCCAGTGATAATGGTGGATCATTAGCTAACTCGCTCCTTAAGTTTGTGGAACAGGAACATACTGTAGGTGGACTGTACAGTCGCACATCATTTCATAGGCTGCCCTTGAAGAGGCAGACGCGGACAAGACACTATCGAAATGCA
>BDIVROU_0415900.t1.1	
ATGTCTAACAAAATACACTTCCCGCAACTGAAGTGGTCCCAGGAATGGCAACTCAGGCTTCCGTGCAAGGCTGCGAAGCTGCTATCACTGGCGCAGCAGTCGCATCTTTATCAAGCGCTGATAAGAGCATTCAACAGTGTAAGGGTTGTGTGGGTAGCTGTGGCCGTTTCTGTGCTGTTTTGGCTCTACTATGAGCTGGGCTACGTGGCTCCGGTGTGCCCATACTACGCCGGGAAGGAACTCCCGCCATACCTGAACAAGTTCAAAACAATCGGCAAGACATATAGACCATCCTTTTACATGTTTGCGCCGCATTGGCAGTGGATTTACCTCATTTGCTTTTCCAGGCTAATGCAGGTATATCACTGGTGGCAGTACGCAGCAGCACATTCGACCTCTATGATTCTATCCGCGCTATATGGAGTTGGAACACAAGTTTTAAGGCTGCTATTCCGCACCTTCCTTTTCAGAAAGATGGTATGCAATCAGGCAGTGGTTTCTATACGCGAGTTCGTGGAGGCGCATAATGGCGCAGTAGTGGTATTGGACTACTACTTGCCAAAATGGGCAGGCAACTTATGTTCCACCTGTGGCAAATTCAACGGTGATGTAAACTTAGGTAGGAAATCACATGGACCTAGTGTTAACAAGACCGATTCGCCCGTCTCTCATATGGCAGAGGAGGGGCCAGACAAGGCACTTAGGATAAATAGTACATATATGGAAACGGTTCCATTCTGTGACACTAAATGGAAAGACCAAATGACAAACAGCCCGCCTAATAAGAGGGGTTTAAGGCGTGAGGAAAATCCATCGATTACCAAGGACACAAATGCAGTACCGCACATCGACAGCGCACGCTCATCTGAACCGGAGGAGTTGCTGGATGCCAATACACTTAGTGGTCGACAAGGCACTTTCAGTGAGAATAAGCCTGTTTACCAAGCAGATCTGCCTCCGCGCAAAGTGCTCCGGGGCGTACTTGTGATTATCGGGGATATGTCCGTATCATACAGCATATGTAATCAGCCTATGGCATGCCGATGCGGAATGCCGGAGGAAAAGAATACCGAATGCATGTGCGCCGGATGTACCCGGTCGCTTTTGGAAGACCAGGAAGGGCTGAACATTGAACCGCCGGGATCCCCGACATTGCGCTTCCTCATTGGCGACGCACTCGAAGTGGGTTATGCCTGCGTACAAGTTCACCTGAACGTAAATCTTGGGATGGCTAGCGAGGCATTCCCCACGTGGACGGGGCTGCGGTGTTTTCCACTGACGCTGTATAGCGACGTACTGCTTGACCTAGATGCCGCGATCAAGAAAGTGAGCGAGCGATACCCCAACCTCCCAATCAACTGCGTCGGTGTGGGATTCGGTGCCAACATCCTTATGGAATACCTGGCTCTGGGTTCATCAGGGAAAACCATTATCACGCATCAGGACCCAGCTCGTTATCCGCAAAAAAGTTTCGGCTACTTGCCTGAGCGGCGATCGGTTATTGGGAGGCGTGGGTTATGGCCAGAAAACTACGCCAACCAAAATTGGAGCAGGGATGAGAATGCAACAGATCGAAACGCTAGAAACGTGCCATCTAATCATACAGGTTCTTCAAGCTTTGGTACCGTCAGCGCACGAGGAGCACGTGCAATGCCGGGCGAGATGGTCGGTCGTGAACCAAGCTATAAGAGCACAAAGCCATATCCACAAAAGCCGAAGGCAGAGCTAGACACGAATGACCCAAACTATGAGAGCTTCTGTCACCTCAACAAGGTCATGGGAAAGGTGGCCTCGGTGAACGCATCGACGGCACCTGCTGCAGAGGACACGATAGGAAACAATGGTATTGTGACTCTAAGTGAGGAACACTTCAATTTCAACGAGGAAAAGGAAGAATGTACGTACGAGACCAGCGTAATATACCCACCGCCACCACCGTCAGAGATCGTACTCAACACCAAACGTATCACAACTGCCGTTTGTGTGAACCTGAACCTGAGACCCGGAGGGAACTCACTGTACAAGTACGCATGGCACCGCAATATCCACAAACGTAGCCTTTACGGGCGGCACTGCTTCGCTTCGTTCAGGCACCACCTTGTCGGGTTGCTCAGAGAGGTGCACTGCAGTCGTGCCAACGACAGCATCGAGAAGGAATGCTTCCATTATCGCTGCTGCCACTACGTTAAGGTAGCTTCGAAACAAAATTGGATACGGCGAATGATACACCGTGTGAGAATCTTCCGCAAAGGATTCGATACTGCTACGCGTTACGACAGCGTTGAACAACTACTGCTAGCGATACACAGAGAGTATCGTCATTCATACCGCCACATGCAAGCCAGGGCATCTGATGTATATACAAATTATGGAGCAGGTATATATAAGAGGTTTGGTGCCAGAGCGCCGTCGGATTTCAAGTTCTCTGCTCTCATGACACTGCGTTACGTGTATACCCAGGTTGATCACGACAACCGCAGTCCTATAGAAACATTGTCTGGCCCTGCAGTGTACAAACTTGTTAACAGGCGGGTGAACACCAACATTCGCATCGGCAAGGCGAACCTCTACGGCGGTATAAACAAGCTGCTCAATCACGCCAGCAGGCGTCTGCAGGACCCCAAGGTGTACAAGTATATCGCAGACCTGATAAATCGTGAATACACCCTAAATGTGGCAAACATCCGCAGGTACATGACATCGATTCAAATGCCCACGCTCCTCCTCACCTCACTCGACAACTCACTTTGCACGCTAGAGGACATGGATATCCTAGACGTTATCAAGAACCCAAATCTCGTCTACTATGTGGCTAAGAGCGGTGGGTACTCAACGTTTCTCACAGGTATGGTGTTGCCGAGCGCCGTTAACAGTTCACAGGTACCTACCCCTCGGCATGGTTTAGCGGACCTATTCTCGAATTCGTGGATGAAATGTCGTGCCGCCGAGTGCTCATTTAACTTG
>BDIVROU_0346200.t1.1	
ATGGTAGTTCAATCGCCAAAGCGCGACGCAGAAGCCATAGAGTCTAACAAGTGGGTACTGGAAGATGTTAGTAGCATCCCGTTCAAACTGATTTCGGAAGGCAACAGTTTTCGGAGACAGGATACAAAGAGAAAAAAGATCGACATCACGGAGGAGAGCCAGGATCCGCTAGTCGTCCACGATGAGAAAGCTACAGGAAAGACGTTTAAGGATCTAGGTGTACCTGATTGGTTGATAGATCTAGCAAGCTGTGTTAGCATCACTGCACCCACCAAAATACAGGAGTTATGCATTCCAGCCGCCCTCAAAGGAAACAACGTCATAGGATGTGCACAGACCGGTACTGGAAAGACAATATGTTTCTGCTGGCCTATTCTGGTGGCCCTGTCTAAGGATCCATACGGAGTTTTCGGACTAGTGCTTACAGGATCCAGGGAACTTGCCTTCCAGATAGGGGACCAATTCAACATATTCGGGGTGCAGATGAATATAAAGGTCTGTATATGCGTTGGAGGTGTTGACATTGTACAACAGTCGTTGCATCTCGAGGCCCGTCCTCATATTGTGATTGCCACGCCTGGCAGACTAGCAGAGCAGGTAGTAATCAAGGAACGTAATATCGCAAAAGTATTCTCGAAGGTGAAATACCTCGTATTCGACGAAGCTGATAAGCTACTACATCCTACTTTTGAGCAACCCCTGCAGGAGGTACTCAAGTGCCTTCCGCCTACAAAAGATGGGCGCATTACGTACCTCTTCTCATCTACAATTACCAAGGCAATAAATGCCCTTTGTGATTCATTTAAGGGCACACAATTCCATTTCTTCGACGTAACTAAGGAACATAAATCCCCGTTCAAGGAACTGGATCTCAAGCATCAGTACCTTTTCCTTCCGCAAGCGGTACATATCCCCTACATGGTTTACATACTCCAAAACGTACTTATGCAAAATGAAGATGATCAAGGTATCATATTCACAGCTACCAAAAGACGATGCCAGCTTGTAGCTGTAGCTTTGGAGCTACTCAAGTTCAAGGCAACATGTGTTCACTCCCTCATGAAGCAACGCAAGAGAAACGCATGTCTAGCAATGTTTAGAACGGGTGCATCCAAGTTGTTAGTTGCAACGGACCTTATTGGAAGAGGCATTGATATCCAAGCTGTCTCGTTCGTAATCAACCTCGACTTTCCAGGGTCAACAGAAGACTATATACACAGGGTCGGACGGACAGCTAGGTCAGGAAGGAGTGGAGTCGCTATATCATTTATCGATGAGAATGATGTGGACAAGTTAAAACGGGTAGAACAGGAGACAAATGTGACACTAGAGAAGCTTGATGTAGACGACAACCAGGCTGTAAAACTATTAAATAAGGTGTCAGTAGCGACACAAAGAGCTAGAGTTTTCCTGCAGGAAAATAGTTACTGGCAGAACAAA
>BDIVROU_0423800.t1.1	
ATGAGCAATGAGAAGCTGAACGAAGCGACCAAATTCAGGATCGTACCGTATGTGATGACATGGGATGGGTTAGTGACGAAATATCACAACGGATACAAGACGGAGCTAGGAATAACGGACAGGATGGAAGCTCAGATCCAGAGGGTGTGTCTGCAGATCACCCACGAGATCGTCATGAGGGAACTTGGACTAGACCCACTGACGGAACAACCAGGGGGCCCCGAGCGCAAGCGTCGGGATCTGGGCATATTTGGAGGAACAAGCCCAGAACTACCAGACCCCAGGCCACCGGCACCAGCGGTGGCCCCGGCAGTGCTCTGCGCTATC
>BDIVROU_0422500.t1.1	
ATGTTCCGCAGTGAGGAGCGTAAGAAGGAGTACAAGAAAATTTTCGAGGACCCTCGTCGCAAGCGCGAGGACCTGCAGGCTCAGATCCGTAAGCAGACGCGTGACCGTCATTTTCAGCGTCATCGCGGTGATGGCAATGTGGTTGGAGACGATTCTATGCAACATGAGATAGATAACTCCTTTTTTACCGACGGCAATTCCACTTTTGGGGGCGGTCGTGATGTTGATGCCGAGTCTCTGTCGAACCCTGCGAGTTGGACTCCCTCCGTCCTTGCTCCTTATGTTACTGGGATTCGTTCCAGCGACTACGAGACCCAGCTGATGTGCACGAAGCATTTTCGTCGTCTCCTGTCGTTGGAGGTTGACCCTCCCATTGAGGAGATTGTTAACACTGGCGTGGTTCCCGTCTTCGTTGAATTTTTGGGTCGTTTTGATGCTCCAGAGCTCCAGTTCGAAGCTGCCTGGGCGATAACAAACGTTGCGTCTGGTAATCGCCAGCAAACAAAGGTTGCAACGGATAACGGTGCCGTTCCGAAGCTGATTACTTTGCTGGAGGCTCCTAAAGAGGAGGTTCGTGAGCAGGCCATATGGGCACTTGGTAACATCGCAGGTGATTCCCCTGAGTGTCGTGATTTGGTTTTGGGTCTTGGTGCGCTTAAGCCACTTCTGTTTCTGCTTATGAATTCGGACCGTGAGAGTGTGATTCGCAACGCCACTTGGACAGTTTCTAATCTTTGTCGTGGTAAGCCTAAGCCAGTTTTCGAGGACGTGCTGACTGATGCATGTTGGGCATTGTCATACATTTCTGATGGCAACGAAGAGCACATTCAATCTGTGTTGGACTCCGGCGTTTGCCCTCGTCTTATTCATCTATTGGCCCATGCACAGCCAGTGATTCAGACACCGGCTCTGCGTACTGTGGGAAATATCGCTACCGGGAATGACCGTCAAACGCAGATTATCGTGGACTGCGGGTGCATTCCCGTCTTATACAAGCTTTTGTTTTCTGAGAAGAAGACTATAAAGAAAGAGGCGTGTTGGACACTCTCGAACATTGCAGCGGGCAGCCGTGATCAGGTTGAGGCCTTTTTGCAGTCTGACACGGTTGAGAAGTTGTTAGAGCTGATGAATTGCAACGACTTTGACATTCACCGTGAGGCTAGTTGGGCAATTTGCAATGCTGCGTCTGGAGGTGATGCCAAGCAGGCGGAGAATTTGGCCTCGCGGGGTTGCATAAAGTCGATTTGTGGCATTCTTTCAACTACTGATACCAAGCTCGTCGGCGTTGCTCTCCGTGCACTTGAGAACATCTTACAAGTTGGTCAGCACATTATGGACATGAATGGATTGGTCGTGAACCCTTACGTGGTAGCGATTGAGGAGGTGGAAGGTGTCCGTGCGTTAGAGATTTTACAGGATAGCAAGGTGACTGTGATTTACCGGAAGGCTCGCGAGATTTTGGAGCACTATTTCCCTGATGAATACGAGTTGGAGCAGGATTTCAACACATCTCCTAGTGCTTCCAATTTCCATGGTCTTGTCCCTGCTGGTGGCTTCCAGTTCCAG
>BDIVROU_0206600.t1.1	
ATGTTCGCAGAACTAAATAAGGATGTTGAAGATATCCTGACCATATCCGACTTCAAAACGTTGGTAATTAAGGTCATACATAGGAGATACAATGCGGGCGAAGCAGCCAAGATATTCGAGCTATTAGAGGATGGATCAGGCGGGACTATGGATGATGAAGATCTTAACATAATGATAAAGGAAGCTGCAAATGGGAAGGATTACGTTAAATTCGATGATTTCAGGAAGATACTTAAGCTAGCATGGCGAGGTGATACGTCTGATGAATTATACGACGAAAAG
>BDIVROU_0437200.t1.1	
ATGCCCCACTCTGTCATTATTTTCAGGCGACAATACAGCACCCATTTCCGTTCCTGCTCCTGCTCCCCAACCTCGAAGACATACCGACGCGGACTACAACTTTTCATTACCGTTTTTGCCCAAGGAGAGCAGGCAAGCAGTTTTGAATTACTGGTACGTTTGACATTTCCGTTTGATCAATACGGCTCCAGGGATTATGTGAATCGCCCGGGGGTGTATGACGATGACTACGATGACGGCGATGAGCTTGAAGGTGATTTTATGCCTTTGAACGCCAAACTGCTGTATCACGAGATGATGGACTCTTCTGATGGATCTGAAAACGGAGCTTCGGATAGGGATGCGACGGCAACTGGGCCTCCAGGCGCGAAACCCCGCGATACAGGGGATAGGAAATATAGTGGCCAAAGGGACAGTGGGGTTGAATGTAATGGTTCCCGTGGCTCTAGGGGTAATCTCCATCCTCGGGGCTTTAGAGGTGATCGTGGACGCCGCCCCTTCAATCGCAAGAGGAATACCATAAGCATGGACGCCTTCGAA
>BDIVROU_0417100.t1.1	
ATGATGGTAATCCACGCCATATGCACCATTACAGCATTTTACGTATCATCTCACCTATATTCGAACGGGATCAAAAGTGGCAAGTTCTACCAAGGCGGCGGCGGTGTTCTAATTGGGATGTCATTGCTTGGCCTGGGTGTTGGTGTTGGAGCGTCGCATGTTATGGGCTATAGTACGCTTAAAACAATCGCATTTTCAGGCCCTATGATGTCCCTTTTTGCATCGATGGTTCTAATTGGCCGGAGG
>BDIVROU_0424400.t1.1	
ATGGCACATAATAAGGGTAAAGGCAAATCCTCTCTGAGGAGCTCTTCTGCCAAAAGTAGGTCGACGTCCTCCAGTAGATCGAGTTCGCAAGTTGCTACGCGCTCTACTTCAGCCGCTGAGACTGAGCACGACCTTGAAGCTTCTAAGCCTGTGGATGTAGAATCCGATACATACTTTGACTCTGACGAAGAAGAGGGTGATTTAAATCGCGTTGGCAGGGTGCCTTTGAGTTTCTACGAGAATGAGAATCACATCGGTGGGTTATACCTTCGCGCT
>BDIVROU_0127300.t1.1	
ATGGATAAGGCGGTGGCATGCAACAAACCGGACATTGTAGTAGCTGATTACTCCAAGAATGTCATCACCTTGGTTGAGGTTGGCATCACATGCCAGGACAACTTGGGGCAGGTGGAGCGGGATAAAGAGGCGAAGTATAAGGCACTTACGGAGCAGATGGGCAACCATAAGATGAACGCATTGACCACGATTGAGGTAGTGCCCTACGTTATGACGTGGGATGGTCTAGTGACCAAACGCCACACGGAGTGTAGACTGAAGTTGGGGGTGACAACTTGGGGCGAGGTGGAGCGGGATAAAGAGGCGAAGTATAAGGCACTTACGGAGCAGATGGGCAACCATAAGATGAACGCATTGACCACGATTGAGGTAGTGCCCTACGTTATGACGTGGGATGGTCTAGTGACCAAACGCCACACGGAGTGTAGACTGAAGTTGGGGGTGTCGGATAGGATGGAGGGTCAACTCCAGAGGATCTGTCTCCAGCAAACTTATGACTTTGTCATGAGGGAGCTGGGCATGGATCCCGTGATGGGGGAGACAGCTGAGGGGCCTCTA
>BDIVROU_0442500.t1.1	
ATGAAACTACCGTTTCTACTGAATAGTATCGCACGTGCGTCTTCTGCAAGCGATATAGAGCGTGTCTTCTCAAAACTTTTGAGAGTACTACCGCAGCTAGATGGATCCCAGGTGTCAAACGCCCTCAATCTGCTTTCTAAGAAGGAGGTAGAACCGCCAGTAGGATCATGGAAGCATGCATCTATTCTACTGCTTGGCAATGGTCTACCAAAAATTTCCAACGGTGAGTCCCTTTCTCAACGGACTACCCACCTTCATCGCAATGGAGAGGTGGAGCAGAATCTCAAGACGGCTGCTGGCAGGTCTATGGTTGTGAAATGGGCAAATTCATACAATCCAAATCGATCAAGGGATATAAATGTTGAGTCTGTAGCATGTGGAGACCGAGGCGGTACACCAAGTGTATTATCGAGCTACAGCATCCGCGACGCTATCATCATTCTTAATGCATTCTCCAAGGTAGACATCATGCCACCCAAGTTGATGAGTACAGTAATAGACATTGTAATGAAAAGCTTTAACAAACTTGACCCTCATGAACTATCCACCGTAGTCCACGCCCTTGGAAAATACGGCATGGTGGACGAGGTGGATGCACTATTGAAGAACAACCGAGACATAATTGATAAAGGTACAATGCATGAGTGTGATTACTCCATGATACTGCGATTCCTTTTTCTGAACCGCGATAAACTTAAGGAAACGTGTGTCTTCGATAGACTGGTCGGCATGATAGACAGCAAGTGCGATGCCATGAGTGACAAATCCATGGCTATATTAGTGAACTCCCTTGGTAGATGCGGGACTGATGAGAAAGAAATTCTACCATTGTTGACTCCAGTGATAGTGAAACGGCTGGGAAATGGCGCATTCAATGCCATGTGTATATCGCAAATAGCAAATGGAGTTGCCCGGCTAAACCACCTGGACCATGATTTGATGTCAGCGATATCACGAAGGACGTGTGATGATCTGAACCAGTTCAACACAAGATGCAAAGTGACGGTGATGAACGCTTTTCATAAGCTGGGACACTTTAATTCGGAGCTCTTCAGTGTTTTGGTGACAAATCTTACGTCCAGCCATGAAGATATGACACCACAATGTATAGCAAATACTATCTCCGCTGTGTCCCACTTCAGCAACAGGATTCCACGGGTGGGTGTAGTTGCCCTGTTCAAGGCGCTATGCCACCAACTTTCACAGATTCAGTCACTTCAACAGTTTACCATGCAAAACCAAGTGAACATTTTGAACGGACTCTCCAAGGTCGGTATACACGATGACGAAGTATATGAGCGCTTGGGTAACAACATCATGCAAGCAACGCAGCATCTGAAACCAATAGATGTCGCTTGCATCTTGAACGCATTCGCACGCGCAAGGATGGCTCATGCCGTAGTGACTTATTTATGTGAACAGATAGGGATGTATATAACCGATATGAAAGCTCAAGAGCTAAGTTGTTGTTTTAACGCTGTAAACAACATTCGCAATCACGAAAGCTGCTCTGAAGATAAGAGTGGCCACAGCACCTGGGTATCCGCGGTAAACGTCATGGCTAACCATCTTACGCGAAATCCAGAAATCATTTCCAGGTTCAGGCCATTGGATACAAGGCTAACTATTGTAAGTCTGTCTGGCTGCGGCATTTTAGACCACACCTTGTACGCAAGGCTCTTGGGGCACCTGGAGGGCAATTTGCGGCGTGCATCCATGTGGGACCTTGTTTCTATATTCTCAGCACTAGTTAAAGTGGGGTACGTCATAGATACGAGTCTGCTGGATGCAATAGAACGCTCTCTAAGTCACATTGGAATATGCAAGGACCGGGGGCGGGATGACATGGCGGCCCTACGCCTCTCCATAGAGCATATGGGATTGCAACATCCCCTGTCTAGTAAACTTGCATGCTACATTGAGACAAAT
>BDIVROU_0279400.t1.1	
ATGGAATACGACGGCATGAATATGACTGACCATAGGTGGAATCAAGGCGATATGCCGAGACGTATCGAGGTGGTAAAACTGGAGGCGTACCATGTCCTGTCAGCACTCAAGGATCACATTAGAAACAATGCTGCTACAACAAGCCTGGTGCCTGTGCTCGGGGCTGATACCACCGTGGGTAGAGCCCTGCAGGAGGCCTCCCTGACCAGGGATTTCAAGTTCCTAATAGTAAAGGGGGTGCCAAGCGAGGATATATTTACGCACATGGACCATATACGTCCCTTTCTTGAGGTGATGAAGAACTGCGACTCGAAGCAAAGCAAGCTGATCATACTTTGTGCAGAAGCTATATCCAAGTTCACGCAATGTGAAGCGGCGAAATTCAGCCACAAAAATACAGCAAACGTCATAAATGAAACATTCGAAGAGCTCCTTGCCTTGTTCTCAACAAATGTGGAACCAAAGGAGGATCTGTTGACCCTCAAGATACTAAAGACACTTCGGGACATCCTTCACTCCAGGGGTGGAAATCTCATTACCAACGACAACATATGCGTTATGTTCAAAATGATTGCAACGTTGCTTACTGCAAGACACCGTAACACAGCCATGAGGAAACTCATACACGACGAAGTTGTTAACCTGCTACACGGATCACTAGGGCAGTACGGAGTGCACGCCACCAAAATGCTCAAGTCTAAGACTCTATCCAGAAGACTTAGCAGCACATTCATATTCATAAGTCTGTTGCTGGAACAGAAAACTACCCCATCTCCCTTCAACTTCTACGTGGAGGACTCCTTCCTATCACCAGAGGACAAGGAAATTGTAACCAGGTTCAGAAACGACATAGCACTGCTGGCGCAAAATGTTATTGCATTTCCATCATTGTGGAATGAATTCTGCTCAGATGTGTGTGTTGTGGGATTGGAAACCCTTAACCAGGCTATGGAGCTCGGATCGCTCAATCAAAGGCAATACTCCACCGTCCTTCCCATAGTACAGGTCTTCATCACCAACTCTATATATCGTCTGTGCTTCACAGAATCGCTTTCCCTGTATTCGCTGGTATTGAGAGCACTTAAAAACACATTCTCCTGTTTTAGGACGCAAATGAAGGCACAGGTCGAGGTACTGCTGACGCACATAATCGCATCAGTTGTTAACCACGTGCATGGTACAAAGACGTACTCATTCAACAAGGATATCATAGAAATGAATATGGAATTCATCGTGGACATATGTCATGATACGCAGCTCATTACGGAAATATATGCAAATTATGACTGCGATGTAAGGTGCACCAATCTGTCTGACGTTCTTATAAAGGGGATATTAACGTGCCTAGCGTCATCACAGGAATACGACACGGCTCTCAAGAGTGAGGAACAAGTCAAATCTAAGGGTGCCCCAACAAAAGGCACAACCAGGAGAAGGGCAAGTTCTGGCCTGACAAAAGTGTCAGCTGATGCTACCAGCGCACTCAATTTCGAATACATGGCACTCAATGCCATACAGGGCATTCTCAGGGCACTGGCAAACAATATGCTAGAAACAGCACGAATGAGTCAAACTCTGGAAGATTCAAACTTGGCAAAGCAGAAGAAATGGAAGGATAAGCTTCGAATGGCAGCCAATATGTTCAATGCCAGCAAACTTGGTGATGATTGGATCCCGCTAATTAAGGAACTGGAGCTTCTTCCGAAGGAACACACGCCAAAGGACATAGCCGTGTTTCTAAAGTGTATGCCAGATCTAGATCTCAAAAAAGTTGGCGAATACCTGGGAACACACAAAAACGCAGAGTTCATGGATCAGGTGCGATCGCAATTTGCGAAATTACACAATTTCAGAGGGTTGCCTCTGGTGATGGCAATTAGGTTGTTCCTATCCTCATTTAGGCTCCCCGGAGAATCTCAACAAATAGAACGGATTATTGAAGTATTTGCTGTAACTTACTTCGAATCGCAGCCACTGGTCGATGAAACAGCGGATAAGGATGCAGTAGAAAGCAAGGATAAGGATATACCCGATAACAAAAGGCCAAGATGGGTAGTGCAGGAGAACGTGTTCTGGCAGCTCAACTTCACGTCATTTGGTATCGCCAATGTAGGAACCATAAACGACCATATCGCAAACGATAACGAGAATCCGCTTGAACGCTTTAAGAAACAGTTTATGGATAATGAAATTGAAAATATTCTCACAAACGAGAGGACCAGCTTGATTTCGGAGGCCATAAAGGACGAAGCGCTACTCTCAGGTATGAAGCTAACATACGTGAAAACATCTATGGCTATGGAAGATGATCCAAAACTAGCAAAGCTGAAGGATCCAGCGGCAGTGCAAGGAACCATAAAACCGGGGTTCGCCTATGTAGCAAATTCTGACGTGATCTTTGTACTGTCATATTCTATTATTATGCTGAACACAGATCTACACAACACGCAGATTAAAAGGAAAATGAAGCTCGACGATTTCGTGAGGAACAACAAGGGAATTAACAATGGAAAGAATTTGCCATTCGATTTCCTCGAGGATATATACAACACAATCAAGCATCACGAGATCAAATTGCACAAAGCAGCTAATCAAAATGAAATGGTGCAATATGATAACTTCTTTTGGATTGATCATGTCCTACATAGGCAGCGATTCATGGGCAGCTTTAACACAAACACGTCGGAGGATAACTTCGATATTAAGAGGGGCCTGTTCCATCTCCTGTACAGAAACAATTTTACAAAGGCGCTCAATAATACCTTCCTCAACGCACAGTCCCTGCCGTCACTCAAAAGGTGCATACGCATATTGTGGTTAATGATGAGAGTTGGAATTCTATTTGGCAGGCACGATGTGGTAAATCAGATATTCCAGATGACAAGTATCAATGTGGCAGACTCCCTAGGATATAAATGCCAACTTTCATTGGCCTTCATGTTAACGGCTATGGCAGTTGCGTCAGATATGTTCGATAAAAAGTCTTGGACAAAGGTAATGGATACAATTATTAGGCTGTACTATCTCAATCTACTGCCGTTGTCTTTTGCAGCGCTGGATATCGACCCTCATGTATATGGAAACTGTACAGCTATTACAGACAACGTCATACCACCAACAGTTAGGTTCAAACGTAATTCCGACAGTAGAAGAGGTGTATCGTGGTTAGGAGGGTGGACAAACTTTATCGCGTTCAGCAAGCCTGTTAACGCAAACAGTGTAGAAGAAACGGATGACATATATTGCGACTTCGATGAACCCTCAAAACTACAATCAGATACTCCAGAAAAACAACAAAATCAGCAGCAGTTCCTGTTCCTGTTTGATGTTCAATCAGGCTGCGAAACTACCATCGGAAATCCATACTTCAATGTTGAGCTACTTAAACAGGGAGTCAGCCCAATCGCATCCAAAGAAGATAGCGATGCCATCAATGAAGTTACGCAGGCATTTAGCAATGATATGGACAAGGAGGAACTGTTGCCGCAGGTGCTGGCTTACATGAATTTAAGGCTGGCGTTCCTTAACATATACAATATAAAACGCCTCTTCACTGGGGTCACTACAAATGTGACATCCTCTACTTACATATGCTTTATGCAGGTAGTTTGGGGGCGTATCTTAGAGACAGCCATAAAAGAAAGGGAACGATTCGACAACGGAGAGAACACTTCAGGAACAACGGTGCATCAAGGGCAGGCTGCTCAGCCATTGTCAAAGGTGGAGTACAGCTACTCACAGGCGGGAGCTTTGCTGGAACCGTGGCAGAAGGAAATCACTCAATTCAAAACCACAGTAGAACCTGTGTTATTTCTTGGTGTCTTCACAAAGTCATGCATTGTTATACTAGAGCGGACACTGTATGCCCTCAAACAAAATGACAACCGAGTCGACGTAGATACGGATACCAAATTCAGGGCCACACTGATCATACTCGTAAAGTGTTTCCATCTGTTAGGGGCGACAATGATACAAAGTGAAGCTCTTGAACATATCCCAAATCCCGATGAGGTTTTGAATACACTGGGGGTGGTGCAAGGGGATACTCTTTATGATCGTCTTTGCAAGGATGACTCCCTGGCGTTATCAGAAGAGACGACGGAGAAGATAGCTAAGGCAATTAGCCATGATACAGTTTTATCATCATATTTCTGCATTATGCTTCTGAAATTAATTTTGTGGCTCACGGAAAATGCTGATATAGATGTAGCGGTTCCAATATCACCGAGGTCGGAGGTGGATCCGGAATATACAAGAGGTCAAATCCATGAAGAGGGGCAGCAACAGTCAAACAGCAACACCGATGCAGAAATTGAGATCAAGTGGTCTGATATTAGCATCTCACTGAGCGCCTGGTTGTTACATATCCTCATTCACGTCGACAACGAGGTATTATATACCCACATTGATCCAATCGTAGAGATACTATCAACAACCGCATCCACCCACGGAATCATGGCAAATGAATACTATGTGAAGGTTATAATGGCGGCAGTACAGCGTGTTACTAACCGCAACATACATTTCTCCAAGAAGGCAGATGGTGGGTCAGTGGGACCAGCAAGGCCTAGAAAGGTAGTCAGTATTATTGGTTCAGTGTTACAACCTCTGCTGCACAATGCCCGGCTACGTCAGGTGCTGAACACCCATGAGATCATACAGTATGTGGTACAGACGCTGATCTCAGTGGCTATAATTAACGGAGGGCAAGACTCCCCGAGGAATGGCGACTGTAACCAGGGACTTCTTGCGATACAACTACTTGTTGAAATGAAATCATTTGGCACAAATCCTGAAAACGATGAACTACTATGGCTTTATGCCATACACGCGCTCACAATAATATGTACAGTTGGACCAAAATCCATATATGTTGAGGGAATGAAGGCTCTTACCAAACTACTGCTCAAGGAGAGAGCCCCCACAGGAAAGTGTAACAAAATTGCGCAAGTATTGCGGATATTCGATTACATGCTTGCTCCAAGTCTCACAAATAAGCTGCAGTACCCTTTGCCATATGCCAGAATGCTGATGCCATTGTCGCAGATATCACCGGCAAAGGTCGCACCGCAAGGTACCATATGGGAGATAGAGAGCCCGTTTAGGAAGAGTAACACTGAGAAGACCATATGGATGCAAAACGTCCTATTGGAATATATCGTCTCGTACAACAACAAGGACATTGAGGATCTCAACAGTAGGAAGGCTAAAATGACCAATCTAATATGCCAGTACATGCTAGCTAATCTCCCCATCTTAATTAGCATGGAATTGGAAAAGGGGGAAGCAGAAGTAATAAAGGCAGCAGCGAGTAATCTAGAGTGCCTCCTATACTCATCAGACGACGAAGCGTGCTCAGATGTATGCATCAAGAGGTTCATCACCCTCACCAATTATGTCCTCAATGTGATAATACTCAGCAATGGAGAACATTACACGGATACGAGCAGCGACACTTATCTGGAGTCACTCAAAAACTTCCTTTTGGTCCTTCTCACCGCGCCGGAACTCAAAGCCGCGACCGACACCTGTCTGGAGCACTTCAAAAACGATGTAGAGCTGAAAGAGTGCCTAAAGCATGTGCGCGATTGTGTTGACATGCAACATGCAAGCGCTGGAGAGTACGTCATGACCTCACTAGTGGCTCATATATTCTCCACATCGGACTTCCTCAAGGACTTGTTCCTAGACATCCTTAGGGTGGTGTTCTTCGCAACCCCTCATGAAGAGGACTCTGCGGAGGAGAAGGAAGATGAGGCATCG
>BDIVROU_0428500.t1.1	
ATGTCTGTGTTACGGAAGGTGGAGTCCGCAATATTATGGATCGATCGCACGCGCATGGCGGTCCTTGACTGGAGTAGCAGTCGCACTTATCTGAGGTGGAGCTACTTTACCTTCTTTTTCTTCATCTTCTGGCACCACGTGTTCCATGACGGCATGCACTATGTAATAGCATACATGTATGCCGTGTACCTCCTCAACATCCTACTGCGATTCATCACTCCTCTAGACTTTGAAGATCTATGTGCAGCACACGAGGAGGCACACGGAGGTACCACGCTGCCCAGCAATGAACGAAAAACGTCCAAAGTCACGCTCGAGAAGCTGCGCAGCGTCGATAACATGTACGAATTCAAACCATTTATGCGCCAGATGAACGAGTTCAACTTCTGGCTCTGTGCGGTTCGTGCCTCACATCTAGTCACCATATGTATGCATTTCGAGGCATTGGATCTACCTGTTTTCTGGCCACTTCTGGTGCTCTACTTCGTCATACTTTTCACAACAACCATGCGCCAGCAGGTGCAAAACATGATCAAATACAAGTACATTCCATTCAACTTTGGAAAGAGGACGTATGGCACAATCACCAGACAGGCCAAGCGGAAAACGTCCTCGGACAACATCCTTGGATTGCTTCAG
>BDIVROU_0406700.t1.1	
ATGTGGGATATGGTACAAACATACCCACAAGTTTTGGAGTCTCTACCGACGGAAATGAGGACTCTCTCTGTTATATTCCAAATCTTGCGGGCAATATCTGACCTTAAACACCCCTTAACAGAATTCGAGGACTATATGGACGCCCTAAGCAATGAAGGCTCTTTGTTGAATGTTAGGATGGTATTGAACCTTTTTAAGATACACAAAATAGTTGTGATGGCTGTAGGAACCGCCAGCGAAGGTATGAAAATGACCTACGATAATTTGGTCAAAAAGGTGGACTCATTGCTGTTCACACAGGCAGTACCTTCGTACATATTTGATGAAATGATCCAATACCTCATAAACAACGTGGAACAACAAAATGAGGATTACGAAGATTACACCAAGTGTTTAAGGTGCTACTACGCTGACGCTTCCTTCAGTGATGTAACAAGCAAGATGACATATCAGTTCAAAAAGGGTAACAAAGAGACTACACAAGAAGTGCGTTACGATCTAACCGGAGTGAGGTTGTTTGCTGTGGCTGAGACTTCTGATGGAGATATGACAGACGACTTTAAAAAACCGTGTTTCAACTACGACATCTTTAAAATCAACACTAAGGGGCTCGCAAAACTTAGGTTCAACTACGCCATGAATTCTTTGATTGCACTATGCAGAACCCCAATATCATTGCATCTGGCATTCGTGGCAGATATGATGGTTGCAACCGTGGAGGGAAGTGTCTGCACAGTCAAGATGTATCCCAAGGAAAAGGAAGACACCCTTAGGGATTCGTTGTCATCGCTATTCAAGCTGACCAACAAGTGGCATCTAGAAGTTATAGATAAGAAGCTGGCGCGGTTCTGGGGGACAAAGTTGGCTCTGGAAAGTATTACCGGGCCTCCCAACTTCCATACCAGACTGTGGATCACTACCGAGAAGAATAACTTCAACTATACGTATATCAATCGATGTGATGACGAATCCAGAACTGTTGACAGGTTAACGTCACGGAAAGACAAAGAAGGAGGGTTGCAGCCCATCGAAGAAGAATCATATATTATAATAAACTCGAATGTGCCTGTG
>BDIVROU_0414200.t1.1	
ATGTGCTTCGTCACGGCACCGGGTAACAATGTGGACGATAATAATGGCGACAGCGGCGCGGGATTCTATGTTACGCGTTACTTCGGCTTCCGTCGAAGAACAGCGAATGGGCACGAGCATACAGCCGGCTTCCACCCATCCAGATGCTATTACGAACGTCTAGAGGGGCCTTACTATAACAGGGATTTCGAAGCGGAGGATTACGAAGAAATATTGAAGGCGGAAAAGGAGGAGGAAGAAGAAGAAATGGACGACATTGATCGTCAGCTCATGGAACTGGAGGCAGAGAAGCGCCTGTACAAGAAGCTTAACCGCATGGTTAAACGCAGTGCTGAAATGGAGATGCCAAAGACTCAGGTGGAGACCCAGGCCATGTTCCCCCCTGGCAACCCTAACGACGAAGCAGCCAACAAGCCCCCCGAGGAAATAACACTCTCTAAATTGCTTCTAGAGCAGGCCAAAGCGACTGATAAAACTGATAATGGTGATGACGCCGCGCAGACGACGGCCGATAATGCCAACGACTTCCCGATTGACGGACAGGTTGGAAGCGGCACGAAACCAACACAGCGTCATAGCGAGGAGGAACTCGAACGCCTTAGGGCCGAAGTACCGCCGCTGAAATCTCAGTTTGACAGCTATGATCCCATAAAATTGCCAGGGCCGGGCAACACAACATCAGAACTCATCACGGGCATCATCCAAATGCCAAATGTCAAGGATATTAAAGGACTCCAGGAGTCCTTCAAAGTCAAGGATTACACAGAAAATGACAGCGCACCCATTCCTGAGGACAATATCTGGCTAGAAGCGGTGAACGAAGAGCGGCGCAAGTGTAACAAACCGGAGATCAAGCTTGAGGAGGGGCAAAAACCCAGTGATCACCCCGATTTTGTCAAAGAGGTTAGAGAAGTGCGACTGAAGCAGATGAAGGATCTAAGGAGCATGGCGCACAAGGCACGTGAAAATAGGGAGGCGCTGAAGCATACATTCTACCGAAAACTGCCACGCAATGAAATGGGATTTGCACAACTTGAGGAAGCTGACATCGATAAGCTGCTCTTCGAGGAGGTCAAGGAAGAACTCAGAGCGCGAGGACATCGCACAGGCGGAGGAGAAAAGATGGCGAGAATCAGACTGGCACATGCCCTCAAAGAAACTGATGATTGGCGGTACAGGAACATTGTCCAGCAACCACTAGATGAAACCAACGAAAACCTCCCGGATCATTCGCGGGAAAAAATCATAGAACTCAAACAAAAGGTCGGCTACCTCGAGCTCGATCGTGACGAGCCGGACAGAGATGTAACACCGGAGGAGGCCGAGGAAATGAGAAACGCGCCCGTCGTTCACGATATGTCGTTCATTGAAGCCATGGAAAATCCAAGTGAG
>BDIVROU_0432100.t2.1	
GTGAAGGGGAAGAATTTCAGGACGGAAAAGATGAAGAAGAAGCGCGCATCATGGAAGGGATCAGGTGCGACTCCTTCTATGGGAGATAACCACTCAAGTGAACTCGATCAAGTT
>BDIVROU_0410700.t1.1	
ATGAAGTTCTTAAGAATTTTGAGGGCTTCCGCCCTGTTCATCCTTATCTCAGCCTTCCAGGGTCCCCGTGGAGTCTTCTGCAGTAATCTCGAAGTGAACCCTTCTACTGAGGTTCCCACTGTTGAAGTGCCTGAGATCTCTGAGAATCCTAAGGATTCCACTGTGGAATCTTCTTCAAAATCTTCTGCTCATGCCCCCAAGTCTGACCTTGTCTTTGAGGGTTCCAAGTGGCATGACTCCCATCTTGCCAGTGCTTTCCTCTTTATTAATGAGTTCTGCAGTCTTGTCAATGCAGAGAAGTTCGGTGGAAACCTGAAGACTTTGAATGATGTTAAGGATAATGGGTACGCCCAATGGTTATCTAGAAAGGTTAAGTCTCTATGCTCAAACCTTTCCTCTCGTCTGGAGTCTCTATCTACAAATCTGGTGCCTGGGGGCGCTACCGTTAATCCGTACAAAGATGCTTTGACGTCTGATAGGTTCAACACCTACGCTGAATGGCTTGTGAAGAATATTCCAGGGATTAGAGAGTCCGTTCAAAAAATGTTTAACGAATCTAAGAAGTTGACTAAGGCCCAACTCAAGGATACTAAGTCAACGGGACCTTCCAAGTATGGGTTCGACTTTAAGAGTAATTGGTGGCCAGAGAGTTTTGTTAAGTGCATTCTCAAATATGAATCGAAAGAATTCATCACGAAGAACCTCAAGTATCTCCAGAAGTATTTAGACAAAATTCTGAAGAGTTCCCCCCAAAAATTCCACTGTGAAGTC
>BDIVROU_0429000.t1.1	
ATGCAGCACAATATGGCGGATATATGGAGAGACTCCACTGTTTCAATGTCTCCCAGAGGGAGGAGGACGCTCTTTGTGAGCACTGGGAAGTCCCAGGATCCCCTACAGAGGAATCACCGACCGTTGTTAAATCCTAGAGAGAAGCAACGGGGTTTATGGAGCATGTTTTCGTTAGAGACGACTGAAAGCACACATGTTAACGCATCTCACATTCGTAAGTGGACACCTGATGTGTCTAGAGCTACGGAGTCGAGATCTGAATCCAAGCATGTTAGGCACGAGCCGATGAACATCGTGTCTAATGATCGTTCGCTGATCCTTCGGATCTCGGACGACTATTCAACGGCTGCTCCCGTCGTCCCTGAGATTACATCTCCACCTATTGTAGATGACGACTGCAGCGAACCGTATGTCGCTCAGGAAGTTCCGATCTCTGAGGGTCTAACAGTACAGGCTGTGGATGAGCATGTGCCACCATTAACTTTCAAAGATGATTTGTCTGCACTACCCACTAGAGATATAACTGATGTTCCCGGCCATTCGTCTGACCGCCTACAATCGCTTAATGAATTTGAGATGCCCCGTGAAGGGGGCCTTACCGATGCGGCCGACTTTGTCACATCTATAGTGGGCAACCCTTTTGACATATTTAGGCTTCGACATGCACGAAGTGCTGTTAAAGTCACAGAGGATGAGTTGTCACGCTTGAAGACGGTTATGCTTAGCAGGCGCCACTCTCCTGATGAGCTGCTGACATGGTTTAAGGCATCTATATCTGTTACCAATGTACCCATGATGCGCACCATATTACAGTTCTTGTGTGATATCATACTTTGCGACGTGAATTACCGTCCTTTGTGTGTTCGCATGATGGAGACAGCATTAGTCTATCACCCGGATGAGCTGGTGCAGTCATTTTCCTGTGCACACATTATCCCTTTGTTCGAGCCTGAAGTTAACGATGACATTGGAGGCAGTTTTGTTCGTTTATTTCTATCATACAAGGCTACGTTCACAGCGCCGGGTATTGCGGAAGACGGTGTGCCAATTGGTCTAGACACTCATGGGGTATTTCGTTACAGCATTGACGAGTGCGATGCAGGAGACAAGGCGCGCCTAAGACAACCAGAAAGCAGCGTTCTTGAGAATGGATTGAATACAGCTTCGGTTTCTAGCGTGGCTGATAGCTCTGCGGTGTTCCCCAATGTCACATCTGCGCATGAGTTCATGAATTCCATTGGATGCGGGAAAATCGAATCTATGATACTTCTGAAGATATGTGCAGACAGGGCCGGTGTATCTTCTGCATTTGGCATTCCTGCTTCTCGGCTGCGTGACTGGTTGTGCACCATTTGGTTTGAACTACCGGCCACTCGTCCATGTCTCCCGCTAATGCAGCTGTGCATTCATTGGATAGATTCTCGGGAAGACCCCTCGTTCTTAAAAGATGCAGCATTTGCTCTATTACAAAAGGAGCGCGATCTTTTCGGTACATTCGAGGGGGACAGGTTATTGATGATTGAGCTCCTTTCCTTCATGCTGCGAAAGAACGGCGATGTGAGCGTTGAACTCTCCAAGATTGTGGACATGATGAGCGATAGCGAAGAAGACACTCTGTATGCGGTAATTGACTCCATCATCACACATAATTTTAGGGAAAAGGACATGCTCGATTTTTGGTGTCTCCTCTGTATTCTACCGTGGCCAGTTTCCTCGCCTAGTAGCGTCATCTGCCGCCTGATATCCTCCACGTTTTTGGTTTATTATAAGCTCGCGTATGCGAGTCTTAGGGGCAGCGTTGATGACAGGTTTATCTCGAGTCCGATGGGCGTGTTGGAGAATGCGCTACGGATTTGCATGTGCCGCGCTGCATCTCCCATTCTGGCGAAGAGTGCTCTTCTGCAGGCAATCCTCTTGGTTGATATATCTCCGCTACCAGCTTTGCAGATGACCAACGCGCCGCTCTTATTGGCTAGTTTATGCCCCTTTTTGTGGAAGTGCCATTTTATTTGGTCCAGTTGCGGCCGTGACGTTGACGCGGACAACGTCGTTGCCCTGCGTTATTTGTACCATTTACTACGCTCATGTGTGTTGTGTGAGCCCCTATCCGGCAAGTGCAACGATCTTTCCACCCGTAATGCGCCCATGTTCCCACGTGTAAGGTTCGCATCTGATGACCAGCCTTTTGAGGATGTTTCTCATTTCATTCCTTCAATGATTGATGCTGAAGTTGCTAACTATAAATTCCACCCAGAAAACTCTGCATCATATGAATCTTCCGATATTGCAGTTGATTTGGTAAAACCCCTCGATCCTCCACGTGGACTTCGCAACTTGGGGAACTCCTGCTATTATAACAGCATGTTACAGGCCCTGTTCCATACCAGATACTTCGTCCACAGTGTTTTAGGATTTTCCGGTGGAGGGTCAGCACTGGGAATTTACAAAAAGCTGTTTCGTAAGATGTTGAAACGAGGGAAGAAGCCATTTGACCCTACTATCGGATACAAACTTTTCCCATCAGAATGGCGCCACAGGTCACAACAGCAGGACGTCACAGAGGCCCTTAATTATGTTTTAGAGATTCTGGATGTCACTCGTGGTCTTTGGAAGCGAGTTTTTGCGGGTATGGTTCTACGCCGTATAAGGTGTTTACATTGCGAGTCGCTAAGCGACAATCGCGAAGTTGCGATGGATTTTACCTTCCCTTTGGCTGGACTACCCAGCATTCAAGAGATGTTTGACGATTACTGTAAGATAGAGACATTGAGCAAGGATAACCGTTACTTCTGTTCCAAATGCAACGCATACCGCAAGGCTCACATGTGGAACGTGATAACGTCGCCTCCTTCTCACCTTATTGTGATACTGAGTCGTCAGATTTGGCTAGATGAGTCCAGCGAAGGCCGCCACAAGGGTGGAGCTAGCAAGCAGCTGGAGCACGTCAAAATCGATGTGAACCTGAGCATTTGCCAGTTCGACTACACATTGTACGGCGCCATCATTCACAGCGGAGAATCTACAACCTCTGGGCACTACTACTTCGTGGGCCGTGACAGCGAAGCCAATAGCCGGTGGCATGTCTGCGACGATTCTCAGGTCCTGCCGGCAACATCATCGACAATAAACGACATCAGCCAGGACCGTACCAATTCGCACGTTCCATATGTATTATTCTACAGGTGTGTACAAGCTCCTGCAACACCTTTG
>BDIVROU_0152700.t1.1	
ATGGTCAATGATGTTTTTGGCGTTTTTTCGAATTCATCGGACTTTTGGTCGCAGTCTATAATACCCGAGATCGCTCGACACTTCAACTTGGTGAAGCTCGAGGGTATATCGCACCGGGTTATACCCCATTCATTGCTCAAGAGTGCTCTCGAATACAACCTCTGCATCTTGCTTCCTCCTATGAATGATGGGGATTTATACCGCCGTGCTGTCACGTCAGAGGACTTTACCTCCGTTGACATGCACCCACTTCTGAGCGCTCACATAGATAGCAGCGAAAGCTCTCGCTCGAACCCAGTCTACGATAAGTACAAGTCGATGGTGAGAGCTCTGTTCCCCAAGATGCATGTCGTTTATCCTTCAAGGGAGGCTACAATGTATAAGGTTGCCTATAAGCTCTGGCGTAAAGATGTTACCAGGGGCATTGGCGAGCTCATTTTGTCTGCGAATCCACAAGGGATAGGTTTCTGCCAGTATATCGAATCTAAGCTGGTAGGCAAGGGTTACCCGTGTGATCCAGCATGCGTGTACAACTCCGAGTTGTCATGCGTAAACCACCAGCAGTCACTTACTGGTATAAACCTGTATTGTTTGGCCGAGTGTCTCCTCCAATTGGATGTTATTAAGCGCTTCAAGATTGTCCTTTACATGGGTTATGAGTACCTGAGACACCGTCAACTGGATGATGCACTGCGCTGTGCGCTGTACGTAAGGGACCACACTCCATCGCTTTGCGCCATTGTCCTTGAGGCGGAGATTTTAGCGCTACAATGTTACTGTTTTATGAAGGAAAGTCAGAAGTGCAACGAGCTTTATGAGAAGCTACTGGCGGAGGTCAAACGCATGGAACCCTGCAACGGCTTACTATCGCTACAGCTTGTTATCATAGATTGTTTTGAAGCGTGGTGGCGTAATGACTATGCAAAGTGCGTGTCGTACGCTGGCATCGCTAAGGAGGCAGCCGTAAGAATTGCCGGCTTGCCGCAATATGAGTGGTTAGAAGTGGCGATGACATCCATTCTTGGGCACTGTTACGAGCGTCTCGGTCGCAATGTGGAGGCAACTCACACACAACGGGAGGTTGTTCGTCTATGTAGAGTATCGCAATTGCCCAGGTACACTGTCTGTCACCTGACTTGGATGTTCGTCGAATATCTTTTGCGCAACGACTTTTACGAGGAGGGATGCCCACTTTCCATGGAGCTTATAACTGTTTTGGAGCAGGAGTTTGGATCGTTATCTGTGGAGTGTCTTCGATGCCTTTACGTATCGGCCTGGGCTAATCACCAAGTGGGATGTGCGCATTTCGTTCATCCTTTTTTGTTTTTGTCAAATTCGGATCGTATTATTGGTGCAAGGGTAAGTTGTGATCCTATTTATCGCTTTCTGATATATTTTGTTCAGTCTGGCATATCTGGTATTAGTGGCTCTGTGATTTTGGATGAGTTTGTTGAGGCGGCAAGCTGTCCGGTTCGCCGGTCGCACTGTGAGAATGCTCTTGGCCTTTACAAATCTCTGTACGAGCGGCTGTGCATGGTCTATGAGCAATGCCGTCGCGAAGTAATTGAATACGTCAGGACTGTGTACCCGTCTACCAACCTTGAAGCTCTGGAATGTTTGGCTGTACTGAACCGGAAAACTTTTGCAGAGAAATGTGACAATAGGCTTGCGACCAGTGACGAGCTGCTGAGGGATATGTTACTAGAGTGTGAGAAGTATTATGAGCATACATTGCTTGTTATAAAAAACCTTCTCACCCTTAAGGTTATCTCGCTGTCGAGTCAGCATTCTATGGTTCGTTCCTCTGCGACA
>BDIVROU_0427800.t1.1	
ATGTATAAATGTGTATCACAGTCGCCATCCAAGAAGCACAGAAACATCTCATCTGAAGCGCGTAGAAAGAGTGACGGTGACAAAGTAGGCCAGTCACATTCGAAAAGGCGCTGCAGATCCCACAGGAGATATCTCTCATCACGGAGTGCTTCGTATGTTACGGATTCATCCGCAAGATCAAGGTCAAGCTCCATACCTTCATCGCGGCGTGCATACCGCTCCAGGAGCCCAGAACGTCGTCGCAGACGAAGCAGGGACATATCGTATGATAAATATGATAGCAGAAAGCGTATAAATCCTGAAAGAAGCTCACGTAAGGACAAAGATCATAAGTACAGCTCACATCGAGAGCGGAATGATCGTGGTAACTATCGCTATGGAAAACGGCAGCACAGCCCTAGGAGTACGGATGATCGTACCATAGAACATGCATATTTAGTTGACGATAAGAAGATCCAGGAGCGTATTAAAAGATTGGAGTCAACTTCGCGCGACGAACCCACTCAACAAGTTACGGACACAAACACTCTGCTATTTGGCACACTAGGAGAGGGGACAGATATTAACCTAGGTATGCTCAACAACGAGTTCAGCCAGTTAAACTATTCTAAAGCTTATGGGATTGATATCACTAACTTTGCAGTAGTCCAGTCTGACATTTTGAAGGTTGATATACCCAGAGAAAACAAACCTCTTTCATCGTATGAAAGGAGGCAACGGTATAAGGAGGAAATCCGGAAACACCCAGACAGGTTTTGGAAGTGCAAAAGATGCTCTTATATGAACTACCTTTCAAATTACGAGTGTACAGGTTGTCAGCAGTTGAGAAATGCAAATTAT
>BDIVROU_0287300.t1.1	
ATGGTCTACTCATTCAGGAATTATCATGGCTCGAGACCCTGTGATCTGATAGACCCAGCATCGCAGCATCGGCTGCTTCCCCGGCATATTTCCGGAGATATGGCACTGAGCTATGCAGCAAATGCTTTCGATGTAGTTAATACTGAATCCTTTCACTCAACAAGAGTTGCGGCACATTATAGAGGCGCTGGCCGTCGTGGAATGGATGATGAGGAATTCAAGGGGGATAACAGTCGTACATCCAGGTTCATGACGCGTGGTGAACGTAGAAGATCTGGTAGAGTTATGAGGAAACATCGACTAGCACAGCCGGCTCATGACCCATGGCTGACAGATGATTATGGAGGAATCCCCGGTTTGCCTCATAGAACTCCGATAGCACTCTCGGATGAGCCGGTGAACGAAGAATTTTTGGAAATGCGAAAGCGCGAAATTCCACATTCTCTCTTAAAGGATCATTACATGCATCGATACGAAGATCGTAAGGATTTGGTGGGCTACGACCATGACATGAAGCCAATTTTTCTACGAAGTCTAAGAGACAAATATTTGTACCTACTGGGTGACGGTATCATGCCATTTAGGAGTAGTTCATTCCAAGATAATTATGATGAAGAAGTAAGGAAGATTGGCCGGCATTCACATAAAGTTAATTTCAGTGATTTGTTGAAACGTGATCCAACGAGGCATTCTAAATACTCTATTGATCACAACGACGTAGAAGTTGATGAACATGTTCGAAAGGCTCGTGAATTGTATAGGACATATACCGGTAAGGATAGGGTTTGCCAGTTGCTTCTCTCTTCGTTGAAAGATTTCGAGGCTGCAAACTTAAATCCGAATGCAATAGAGGAACCTCCAGAAAATGATGAAATAATTGACCATTCGTTAGATGACTATTTCGTACGTGGAGATGATGGGCTCCCCATCTGGCTTAAGCGGTGGAATGAAGAATACATTCGTGGACGACATGGCCTTACAGGAAATGCACTTGCAGAGTACGATCAAATGTGGTACGAACGACTAGAATGGCTAAATAATAGATATTCTGCCTTGGCTAGGAATGACGCGGTGCTAAATAGTATTAGGATAGAATATCAAAAGTCATATGAGAATAAGGGGTTGAGGCAGTTATTAAGGCGTATTCTTGATATCGATTCATCTGCCATTGCTGGAGACGACCCTTCAGCGACCAAGTGGTCTGAACATATTCCGACATTTATTTTCGAGACAATGACAAAGTATTCTCTACCTATACGCGCTGCTGGAAATGTAAAACAGCAAATGTTGGATCTCAAGGCAGATTCACTAAAGTCATGCATGCACATGTCGATGAATCGCCTTACCCGAGAACGCTCGATGAAGGAAGACGAGCAAGACCGTCTTGATTATATAGCATTCTTG
>BDIVROU_0433300.t1.1	
ATGAAGTTGTTAGGAATCCTGAGGGCTTCCGCCCTGTGTCTCCTTGTCTCAGGCTTCCGTGGTCCCCGTGGAGTCTTCTGCAGTAATCTCGAAGTTAATCCATATGCTGAGTCTCCTACTGTTGAAGTGTCTGAGATCTCTGAGAATCCTAAGGATTCCCCTGTTAAATCTTCTTCAGCAGCCTCTGCTCCTGTCGCCAAGTCTGGCCTTGTCTTCCAGAGTTCCAAGTGGCATGACTCCCACTTGGCCAGTTCTGTACTCTTCCTAGAAGAATTCTGTAGGGATCTCATTTCAAAGAAGTTTAATAAAAAGCTTTGCGAGTATGACTACGATGCTGCCTCCAGAGCGTGCGTATATCTTTCCTTCAAACTGGAGTCTGTTACCAATCACTTTGCTCCAACGTATGGTCCCGGTACAGTGTCTGAAAGGAAGGAGATCCCCAAGAATTTTTATAAGGATGTCTTGAAGCCTGAGAAGTTTGACGACTACACATATTGGTTGGTGAAGAATATTCAGAACATTACGGAGTCCTATAAGAAGATGCTTGAGGAGTCTGTAAAATTGACTGCGACAGAACTTAAGACTGAGACTTCAAGGGGACCCCTTAAGTACGGCTTCGTATATAACGGTTATTGGTGGGGAGAGATAATTTATTGGTTACCTCCAGACGTATATACGGACACGGGTTTCTTGGAAGCCCTCAATGAGCTTAAAATTTCTCTTGTCAAAATTCCGAGGATTCCTGTGGAGACATCCACTGTGGACTATCAGATTAATGAGGATGATGTAGAGGAACCTTTCAGTGCTGACGTGTCTGACATCTCTGGTAATCTGGATGGGAGCCCTGTGGAGCCACAAGTTGTTGAGGATGCTATAGAGGAGTCTTCAAAGGTAAATGAGACTGATATCGCTGAGAATAAGGGAACCACTGTAGAACCTCAGCCTTCTGCTCCATCCTCCCAGTCTGACCTTGTCTTCGAGAATTACAAATGGGATGATTCCCACCTGGCTAACGTATATACGGACACGGGTTTCTTGGAAGCCCTCAATGAGCTTAAAATTTCTCTTGTCAAAATTCCGAGGATTCCTGTGGAGACATCCACTGTGGACTATCAGATTAATGAGGATGATGTAGAGGAACCTTTCAGTGCTGACGTGTCTGACATCTCTGGTAATCTGGATGGGAGCCCTGTGGAGCCACAAGTTGTTGAGGATGCTATAGAGGAGTCTTCAAAGGTAAATGAGACTGATATCGCTGAGAATAAGGGAACCACTGTAGAACCTCAGCCTTCTGCTCCATCCTCCCAGTCTGACCTTGTCTTCGAGAATTACAAATGGGATGATTCCCACCTGGCTAGTGCGTTCCTCTTCCTTGAGGAGTTCTGCCTCGGGTTTATTGATAAGAATGGTATATTCGCTGGAAATATCTCCGATAAAAGGTTATATGGAGACGTCAAGGCTGTCTGTGGGGACTGTATGGTTCGTCTGAAATTTCTCAGTCATTACTTTATTCCCACATATGGTCCTGGAGCTGTTTCTGAAAGGAAGGAACTTGACAATAACATTTACAAGGGCAAACTTGAGCCTGAGAAGTTTACCGACTACATCCATTGGTTGGTGAAGAATATTCCAGCAATCAAGAAGTCCGTCATAAACATGAATAACGAAGTTTTTACGCATTCCCAGACAGTCCTCAAGACTGAGACTTCAGTTGGGCCTCTTAAATATGGCTTTGCATACATGGGTGACAAGTGGAAACAATTGCATGACTGGTCGTCTGGGGGAGACATTTATTCACTCCTCACCTTCTCCCTATCCCTAGAGAAACTCCAGCACTATCTTGAGAAAGTTCTGAAAAGTTCTCCTAGGAGATCCACAGTGGATTCC
>BDIVROU_0340500.t1.1	
ATGGGCGACAGTAGCGCATGGGAGAAGGTTGGAACTTATTTGAATTCTCCAGGCGGTTTAACGCGGGTGCTCAATGCCATTGAGATTATGTACGCGAGGTTGCTTGATACTCCATACGCGAAAATGGCGTGGTTCGGCAAATTCGTTGAGCCATATAATCGCATTTTAAAGGAATTTGAATATCGGAAATTTGCGGCTGATATGCGGACCAGTGACAGCGTGGACCCCAACGCATGCGCTTTGTTGATGAACCGCCTAAGGACTGGTAATTACAAGGACAGTATTCTCAGTTTCGTGGGAAAGCACAACATGCGCACATTTAACGCGATGTTCCCTAGGCTTATGGATACATTGAACGACTTGCACGTCAACCCACATCTGGTTGCCACACCGACGCAACTTCGGTTT
>BDIVROU_0291000.t2.1	
ATGCACGGTATACGTCGGGAAGATTTCTACAAGACTCCTGTTGAGGAGAGGGCTTTTGCTGAGAAGCTAAAGAAGGGATTTCGGCTGTTGGACAGTTTTGTGGCAAGCGTGAAGCAAAGCGAGTTGACTGTGGATTCTGAGGGTGGTCTTCTGGAAGATCCTACGGAGGCTGAGCGGATGTTTTCTCTCTCTGGAGATATAACAGACTTCATGCCGGAGTTTTATCCGTCTTGGAATTATCGCAAGAATTATATGTTGCAGAAGGCCATTGATCCTGAGCGTATTCTGTTACTTCTAAAAGATGAGCTTACCTTTTCCGCATCCGTTTTAAAGAAGGCTCCAAAGTGTTATGCTGTTTGGCATCACCGCTTATGGGTTTTAACAGTGCTGTTAAACGTCCGTTGTGATGATTTGGTGGATATTCTGAAAAATGAGATTTCTCTTTGTATGCTATTTTTTAAGTTCGATGGTCGTAATTTCCATGGTTGGGGCTACTTGAACTTCATTAAGCATTATTTATATCAGGTAGAATCGAGTTCGAATGCAGTTCCCACAGTTGCAGTTGATAAGCTGTGTTACTCCGAGTTTAAGAAGCTGATTGAGACTAACTTCTCCAACTACTCTGCATGGTTCAATCAGGGTAACCTATCTGAAACATGTGGTTCGATTACTGAGGACCTAGAGAGTCTCACTCCGGCGATTTACACCGACCCTAACGACCA
>BDIVROU_0320900.t1.1	
ATGAAATCACGTAAAAGAGATAGCAACATCAATGGAAGGGGAATTCGGAGGGGCTCTGAGGCCGCCATTGTAAAACAGGAAAACTTCTACTTCAGGGAGTTCGACAACAATGTCATCCCAGGTAGAGCCCTAAATCCACGTGAAGCTGTTCCAGAGCAAACGCTTAAACAGAATGCTGAAAAGATATGGACAATCCCATCCAGCGGTGATGCTAACTTCGAACTGCCGATATTGCCTAGTCATGTTAGCGGCCACGCATTTGAAGGACATGTTCCTCACTCAACAAGCACTTCTATACTAACCACGTCGAATGGTGGATTGTCAGGGAGAGCTGCCAACACGAATGAGAAGAAGAGTGGCTTTGCATCACTCAAAGCATTGGCAGAGCGTCTAAAAGATATGTTTATGAAGGCTGTCACACAGTCCGATTTGCGAGAAATACAGGGGGATGAGCTATTTATTGATGGAATAAAACCGGAGGGCACAGATGATGTCTTCATATCCACAACTAACGTACGACACACATCATCTGTTGCACCTACGGAAAGTGACAGTTCTCAAAACTCCTCATTTCCAGATGCGGCTGGTTGTCGTTCATCTGACAACAATTTCCACAAAACGGCCACATACGGAAGTGGACCGGATGACATCAACGATACAGTTTCCATGAGTGAATCACCATTAGATGAAGAATATAATGAAGTGGACGAGAAGAACAACGAGCCAGAAAATGGCAGAAATGCTGATGCGGGCGGGGACCAGCACGATGACGCTGAGGACATGAGTATTGAAACCTCGTCGCAACGCACTGGAGCGAGCTCGGATGATAACAGCATCTATACCCGTATAGGGCGTGAGGAATTAAATGAAGCTGTTCGTGCGCATGTAAATGCTTCTAAAAATCGTGGTCTTGATACCATAGGTCGCTATAAACTGCTGAATATGAGCACATCAATACCGCATGCATTAATGAGTCAGTCGTCCGTTACCGACACATCACAAAGTCAAGGGGTGAAATCTACCTCTAGTATGCCGGATAAAATGAGCCAATGCGAATTTGAACGAGACTCTACTAATGTCTCGATTCACCATACTATGGCATCGTCAGAGGCCAGTGTGGGCTCCCAGCGTAGTACAGTGCAAACCGGTGCCGAGATTCTTGATCTAAAGTCTGCGCATCTTATTCGGAACATCGTAGAAGTGAACCCCAGCAAGGCCCTTGCAGTGCTACGGAAGTCGAACTTCCTTGTCAATAGCAGTGAGGGCCTCAGGAATCTGTATGATGACACATGGACGCAGTCGAGTGGTGATGAATCTAAACCTATCACCAAACCTTCAGAAAAGAAGCATGCGATAGCGCTGCGGCATAATGAGATGCAGAATAACTTCCTAGATGGATTGCAAAAGAAACGAAAGACGAAATACCTTAAGGGAGTCAAAATACCATTGAAAAGAAGCGACACGCAAACAACGCTGCAATTCGATGAGATACCGCGTGTATCACGAATTACACCCACGGTGTCTCTCGCAACACAACATAGTCCCAGCACATGTCCCAACGACAATAATTCAGCCCTACCCAAACCGTTCAGTAGCGGGCTCCACACTCCACGTTCCGCATCAGATGCTAAGTCAATGGAGGTCTCACGAAAACTCAAAGATGTACCAGGTAAATATGGTAACATCCATGACGATAAAGAGGTTGAGGGTGGCAACTACTGCGGCTTGCAGCCGCAGCATGCTGATTCAGTGTGGTATGTGCGAAGATCTAGCTCATGTGAAGATAGCGTATCTGGTTTGACAATGAGTGACACTAACACTATACATTCCTCGATGCAAAGGGGCAAAAGATACGGTAAAGAGTACTCGTTCGACCACCCGGAGGACCTCGATACAAGATCCGCCTACAGTTGGCGTTCGCAATACACAGACGAATATACATTGGGGCGAGATCATGCAGACTCCAAACAGATCGACAGCGGCCTACTTGCTTTATACGGTGACGACTACTCGTTAGGAAAACATGACCATTACGGTACGATGTCAAAAATGGATGACGATTGTTATCCAGTTGACCAAGAAAAACACGGTAGGTATGGGCCCAGCTTAAACTACCACGGGATGAACGGTTACTACGATGCACCTGCCGCTGTTTACGGGGGATACAAGGCCCGT
>BDIVROU_0305300.t1.1	
ATGTCTTCTGGCGTTTTGCGCATCTCCCAGCAGAACTATTTCAGTACACATAACGCTTTGAGAGATGTATCTACTGAAGATAAAGGGGTTCGGTACATTGTCAAGAGGCTCCTGATCAAGAAGCTTAACCTGCCACAAGGTACGCAGGTGAAGGACCTCCGCATTCTCTACAAAGGGGTTGAACTTCCAAATTACCGTACTATGGAGACCTACATGGGTAAGACGAAGAATGATCATAGGCTGTTTTGGGCACTTCGTGAGAGCAACCCTAGCGCTGGCATTAGACAGGCTGGTATAAAAACCACCGCCAACATGCACAACATCATCAGCGAGATTGCACTGTCAATGAAGAAGAACATATCTCCCAAGCTAACTATGGATGGAACAGATGAAGAAGCATTTGCTCCTTGCAATCCACGTGGTTATGTTGGTAAACTCAGCCAACATGGGTTTCGTGCTGGTGTACTCTCCGGGGAAGGTGCCAGTAGGGAGGTTGCAGCCTACCTTCTTGATTTCGCCTATGGTAGTATGTGTGGTGTTCCAGATACCACCATGGTTGAAGCGAGCCATCCATGTTTTAAGAACTCCTGCGCTCAGCGTTTCCTGAAGGATGTAGATTCAGGCCCAAAGTGGAAGACCGGGTCGTTACAGGAGTTTATTGACTGCAAGGAGTCGAGCGGCAATTACAACCCCAGCTTATTTCACGTTGCAGATGTGCATAGAATCGGGATTTTTGATATTCGTGTCATGAACTTAGACCGAAATGACGGAAACATATTAGTTATGGACCTCCGCCATCGCCATCACGATGGTCAAACAGGCAACGCAAGTGGGCACCGATACAAGTTGATACCGATTGATCACGGCCTAATATTGCCAGACGTTATCGATGTATCGATTTTAGACCTCGTCTGGTTAGATTGGCCACAGGCTGAGATACCATTCGGCAAAAATGAGTTGAAACTCATTTTTGCCTATGACCCAGATAAGGATGCTGAACGTCTTCGGAAACGTTTGCTGATTAGGCCAGAATGCCTGAGGACAATGCGCGTTACGGTGCGGTTACTCCAAATAGGCGCTAGCATGCACCTAAATCTCAAGCAAATCGCAACAATCGTATGCAGGACTGACATTGATATCCCATCAGACCTCGAAATTATAATAAAAAAGGCAATTGAGCAGGCTTACAAGGCTACAGATGCGACTTCTATCATAAGCACGCGCCGCTTGGGGCCGACAATTGATTTATTTGCACATGCGGTGCATTTTGACAAGCCGGGCGGCAATGTTGATGTTAACAACAATCATGATGAATCTATGGAATATGGTGAAAGTGAGGATAATTCGGAGCTGTCGGAATCTAGTACTGAGGAATCTTTTTCAGTGCCACAGGAAGATGGGCTGCCATCGGCAACTTTCTTTCATTACCCCAATGCGCAAGAGCTCCAATACCGTAACAAGATTAGGACTACCTACCGCCGTCGCAAACCCGTTGAAGATGAGCACTCCATATGGGTGCTAGAAGACAGCAGGGGAAAACCGATCCATATCATGTGGGATGAGCCGTTTGAACGAACGTTCTACTCTATGTTGGCACGCATGTTCACTGCTTACATTCAGAAAAACCATCCACAGTGGAGTTCATATCCCTATAACGGGAGTGGTGACGAAGTGTTCCCTTGGTCCGCAAGGTACAACTTCACGCTGCCAAACGCAAGCAAATGGCTCGAGCTTCATCAACCACACAAATGC
>BDIVROU_0428100.t1.1	
ATGTGCTTGCAGGAGGAATGTTGCCGCATGTATCTTGTAAAGCCTAGCGTACCAAAGGTCATGGATATAGTCAGGGTACAAGTGCTACATCTCAATGCCGATGTTCTTCTGCATGAAAAGGAACTTCAACAAATTATCACTAGTGGAGACCTCACAACCTTGGACATTCTGTTGTCATTATACGGTGGAACAGAATTAAAGGAGAAATTGCATAACACCATATTTACAGCAATGCAATCGATCGGCGATTGTATTATAAGTGAATTCATTAAAGATCATGGAGATGCGCCGCTGGAAATTGAGTCAACAGCTTATGACACATTTATAATGAAGTTGTGGCGCCTCAAGGACGATATAGACGCCGCTATTAAGAAAGTAGCACCCTTTGTCGTAGATTACAAAAACAGAGAACAAATCATCTGGGACAAGATGCTCAACAATTCTCCGGATGTTTCTTACACTGTAATCTCAGCTCTTGCTGTGTATGTCGATAATGAGCCACATAGCGCAGAGCCAGGCCAATCCAGCAGTATGTCCTTCATCATGCATCTCTTCCGCGCAATCACGAACAAGTCACACTTTGAGGAAGCATTTAGGGCAGCTCTTTCCAAAAGGCTACTGTATACGCAGGAAATTAATGAAAGCCATGTCGAGATCGTAAACAAACTGAAAGAGGAATGCGGCACGTCTTACGCGGCGAAGCTTGATGCACTCGTCACAGATTTTTTGAATTCCAAGCGATACAACACGGAGCACGCGGAAGCTAAGCGGGAGGTCATAAATTGTGATGGTGCTGATGAAATACCGTTCTCAGCTCTAGTCATATCTACGGACACCTGGCTTCCAAAGGCACATGTTAAGAGACCGGAAACTGACGATGCCTTCGCGGATTGTGACATCGATAGCGCATCAGCGGACAGTGTGCCAATTGAAGTCAAATACGATGCCCACACCGTTAGTGTAAGACAGATGCAGAAGAGATTCGTCGAATTCTATTCCAACAGGTACAAGAACAGGTCGCTACAGTTCCTGCCGGATTTCGGATCTGCGATACTTCAAATGGAGTTCAATGGGGTAGGAAAA
>BDIVROU_0437800.t1.1	
ATGAGTGAGAAAACAAAAGAAAGTGAACAACCCAAAACTGTATCCTATGGCATATTTGCCACCATCCTTTACTACATATATTTCTTCCTGGACGGCTATGATGCGCAAACTATTTCCGTCTGCATGAGGGCCTTTGAGGTCTCCCTTGGTCTTTCACCCTCTTCGGCCTCTCTCTTGGCCACTGTGGAGTTTATGGCTACGCTTGGATGCTGTCCACTTTGGGGCTTCTTGGCCGATACATATCCTGTGAACTATATCCTTTCTCTGCGTTTCCTCCACGGATTCGCCCTGGCATGCACAGCGCCGGCTAAGCAGAAAATCATCACAGATTCCGTTGCCAAGGATGACCATGGTACATATTTTGGATTCTGCCATGCTGCGAACTGCCTTGGACGTCTCATTAGCGCTGTGATTACAACGTATACTTCCATGGCCATGTTCCTGGGACGTCACGGATGGCGTATGTGCTACTGTGCCCTGGGTTACATATGGATTTTCATGGCTACCTTCACCGTTTTCTTTATGAGACCTACTCCCGAGTCCACTGGGTCCTGCAATAAAACTTTTTTGGAGGGTATTCGAAAGACGTTTGAGAGAAAAACGTCTTATCTTTTGTTGTCTGCAGTATACATTTCTGATGCCCCTTTCGGTGCCTTCGTCTACATTATCTCTTACCTGCAATATGTAGGTTTGTCTGACTTTATGGCTGGTGTTTGCTGTGCCACCGCTCTGATTGGAGGTTTAATAGGCGGCGCAGCCGGCGGTAAGCTTATCGATTTGTGTCATGAGAATGATCCTAAGCATGGCCGTCTGAGTGTGGGGACTCTGATTGTGGCGTCCCGTATTCTCATCGTCCTTGCCATATTCCGAGGACCAATCCCCACCGGTGGCAAGTTGGCGTGGTTCCACTATCTGGAGTTTGCGATGTTCGGTGCTTCGTTGATGACAGTGAGCAGTGTGGACAGCCCAATTATGGCAGACATAGTGGAGCAGCAGTATCAGGCCTCTGCCAGTGCCATTTACCGTTGCTTCGCCGGCATCCCGAGCAGTGCCACATTCGTCCCCCTCTGTGGTTTCCTGGCCGAGAAGGCTTTCGGCTACACTCCCACAACGGAGTCTCTCCATAACATGTCAGATGAGCTCAAGGCTCTTAATGCAAGGGCCCTAGCCAACTCCATGATGTACGTCGTAGGAGTCTCCACCGTCATTAACGTGGTCTGTTACGTTGCAATGTTCTTCACGTATCATGGGGATTCTAAGGAAACGGAGGAAGCAAATAAGAAACAACAAAATGGACAGAAATCTTCA
>BDIVROU_0003600.t1.1	
ATGCAAAAATTTAACCCTGGAATGGAAGTAAATGACGGTGTATCGTCCGGTGTGGTTGGTGGTGTATCACAACCTTCCTGTACGCCGTCAATTAAATCCGGCAAGGGGCCTGGATCATCGCTACCCGTGACCGAAAAGGTTCCAGAGCACGTGCTTCATCAACTAATTTTGGACTTGGCTGTCCACGAAAAGCGGGAATATGCATTATCTGAGTTGTCTAAGCAGCGGGATCACTACCCCGATCTGCCAATATTGCTGTGGCACTCATTTGGGACGGTAGCAACGCTACTTTATGAAATCGTATCGGTATATCATTATTTGTACCCCGTGAACATATCAATGACTGATTCCACAAAGGCATCCAACTCGCTGACTCTGCTCCAGTGTATCGCATCTCACCCCCAAACGCGTCGCGATTTCCTTGCTGCGCACATTCCTCTTTTCCTATACCCTTTTCTAAATTCTTCCTGCAAGAGTCGTCGTCTGGAGTACCTTAAGCTGACGTGCCTGGGCGTAATCGGCGCTCTTGTAAAGAGCGATGACGAGGAGGTGATTCGCTTTTTGCTGGATACGGAGATCATTGCCTTGTGTCTACGCATTATGGAGACTGGATCGGAGATCTCAAAGACGGTTTCTATTTTCATTGTCCAAAAGATTATGTTGGATGATCGTGGTCTGGCATATGTTTGTGCAACTGCTGAACGTTTTTATGCGGTTGCCGCCGTTTTGAATAGCATGGTAATGAGTCTTTTGGAGAATCCATCTCGCCGTATTTTGAAGCACGTCGTTCGCTGCTACCTACGTCTTTCAGAGAATCCCCGCGCTAGGGAAATGTTATGTAAATGCTTGCCGAAACCGCTTCGTAAGATCGACCCTGTGTTTTATCCGTGTCTGAAGGAGGAGCCCATGCTAAAGAAATGGTTATTACAGCTGATTTGCGAGACAGAAGCCCCCCCAGACAATGCCCCAAGTCAGCAG
>BDIVROU_0431400.t1.1
[truncated: 5,283,371 more chars]
